# Supplementary material for: Chromatin organizer SATB1 controls the cell identity of CD4+ CD8+ double-positive thymocytes by regulating the activity of super-enhancers
Source: Nat Commun. 2022 Sep 22;13:5554. doi: 10.1038/s41467-022-33333-6 (PMC9500044; doi:10.1038/s41467-022-33333-6)
Supplement: Supplementary file 4 — Supplementary Data 1 [file 41467_2022_33333_MOESM4_ESM.xlsx]

## Sheet: DEGs-scRNA-seq C0-C3
scRNA-seq marker genes of cluser 0 and cluster 3 (pct.1: The percentage of cells where the feature is detected in cluster 0; pct.2: The percentage of cells where the feature is detected in cluster 3.)
gene symbol	p_val	avg_log2FC	pct.1	pct.2	p_val_adj
Car2	0	0.250903	0.27	0.887	0
Rora	0	-0.316834	0.075	0.111	0
Cd226	0	-0.285152	0.042	0.134	0
Xrra1	4.36108e-298	0.268749	0.351	0.972	8.72216e-295
Tdrp	6.27159e-294	0.25186	0.365	0.967	1.25432e-290
Il18r1	1.94678e-283	-0.587459	0.04	0.157	3.89356e-280
BC065403	2.31132e-281	0.520135	0.355	0.967	4.62264e-278
Actn2	5.58347e-264	-0.27224	0.046	0.179	1.11669e-260
Sdc1	2.08712e-228	-0.456535	0.035	0.163	4.17423e-225
F2r	4.17237e-227	-0.329105	0.056	0.178	8.34474e-224
E2f2	9.34582e-223	0.265458	0.348	0.963	1.86916e-219
Fam111a	6.99746e-210	-0.413994	0.057	0.156	1.39949e-206
Itgb7	1.60153e-207	-0.326113	0.095	0.198	3.20306e-204
Mrpl51	8.81386e-207	0.283499	0.196	0.211	1.76277e-203
Ptcra	1.32617e-191	0.451692	0.338	0.947	2.65234e-188
Pdlim4	1.54873e-186	-0.459955	0.05	0.152	3.09746e-183
Gramd1a	5.30053e-185	0.301986	0.428	0.976	1.06011e-181
Bcl2l11	1.50474e-180	-0.289352	0.155	0.247	3.00948e-177
Rnf157	5.4417e-178	0.415532	0.374	0.964	1.08834e-174
AW112010	1.05301e-167	-0.307766	0.099	0.193	2.10603e-164
Lmo4	8.82901e-166	-0.517402	0.279	0.839	1.7658e-162
Tcrg-C4	2.09393e-158	-0.371392	0.031	0.132	4.18786e-155
Cd2	2.93942e-158	0.312011	0.372	0.972	5.87885e-155
Smpdl3a	3.75789e-157	-0.323342	0.067	0.19	7.51579e-154
Insl5	6.64575e-154	0.327496	0.316	0.926	1.32915e-150
Acot7	2.19918e-151	-0.260748	0.069	0.164	4.39837e-148
Gm2a	2.80688e-148	-0.362364	0.078	0.242	5.61375e-145
Smox	2.06425e-144	-0.299856	0.168	0.268	4.1285e-141
Cmah	3.379e-135	0.338594	0.323	0.916	6.758e-132
Nxt1	5.95202e-134	0.288689	0.261	0.318	1.1904e-130
Hba-a1	8.25947e-127	-0.254635	0.143	0.285	1.65189e-123
Rpl32	4.536e-121	0.439875	0.99	0.998	9.072e-118
Snai3	7.68381e-119	-0.295188	0.106	0.265	1.53676e-115
Rpl10a	3.53494e-117	0.618459	0.917	0.985	7.06988e-114
S1pr4	5.22214e-117	-0.284799	0.083	0.207	1.04443e-113
Edaradd	1.28942e-115	-0.297355	0.111	0.249	2.57885e-112
1700097N02Rik	2.02336e-115	0.500079	0.345	0.342	4.04671e-112
Samsn1	1.51949e-109	-0.330987	0.108	0.228	3.03898e-106
H2-T3	2.30001e-109	0.518498	0.355	0.375	4.60002e-106
Gm45716	6.37983e-107	-0.29087	0.089	0.256	1.27597e-103
Dntt	1.26717e-102	0.772262	0.884	0.911	2.53434e-99
Ddit4	2.87853e-101	0.330992	0.385	0.911	5.75705e-98
Gm15340	3.44883e-100	0.413483	0.458	0.977	6.89765e-97
Il2ra	1.12646e-98	-0.564844	0.076	0.249	2.25292e-95
Rplp0	1.87864e-98	0.386923	0.991	0.999	3.75727e-95
Gm525	2.3267e-98	0.461876	0.342	0.879	4.65341e-95
Cd53	2.17279e-96	-0.298901	0.192	0.324	4.34558e-93
Erh	5.76314e-96	0.503982	0.431	0.43	1.15263e-92
Gm44175	4.32588e-94	0.6447	0.41	0.946	8.65175e-91
Arl4c	1.09493e-91	0.419841	0.489	0.978	2.18986e-88
Rps5	8.35966e-91	0.491507	0.936	0.991	1.67193e-87
Magoh	5.54797e-89	0.30659	0.326	0.39	1.10959e-85
Tubb2a	1.21633e-87	0.260695	0.253	0.3	2.43267e-84
Slc35d1	2.06889e-85	-0.272329	0.188	0.309	4.13779e-82
Gfra1	4.23173e-85	-0.264844	0.106	0.311	8.46345e-82
Serpine2	7.57992e-84	-0.327255	0.116	0.264	1.51598e-80
Smco4	1.32582e-83	-0.250243	0.109	0.633	2.65164e-80
Nsd2	8.20622e-82	-0.344952	0.104	0.274	1.64124e-78
Trdv2-2	1.58636e-81	-0.333649	0.04	0.207	3.17273e-78
Rps19	2.52339e-81	0.434832	0.973	0.995	5.04678e-78
Nme1	1.63689e-80	0.497372	0.354	0.414	3.27378e-77
Rps27l	2.10959e-79	0.522826	0.444	0.46	4.21919e-76
Marcks	3.65128e-79	0.348505	0.448	0.968	7.30257e-76
Slamf6	2.12606e-76	0.502444	0.458	0.968	4.25212e-73
H1f0	2.25498e-76	-0.471541	0.14	0.295	4.50996e-73
Zfp36l1	1.85415e-75	-0.356439	0.348	0.812	3.7083e-72
H2-Oa	3.63676e-75	-0.282929	0.115	0.274	7.27352e-72
Hspe1	6.16904e-75	0.353266	0.39	0.414	1.23381e-71
Rag2	6.88778e-75	0.455482	0.487	0.978	1.37756e-71
Tuba4a	5.70712e-73	0.252928	0.234	0.383	1.14142e-69
Rpl28	1.34542e-72	0.392053	0.978	0.999	2.69085e-69
Maf	8.6199e-72	-0.803724	0.109	0.646	1.72398e-68
Ly6d	5.75312e-71	1.11521	0.68	0.729	1.15062e-67
Msrb1	3.18459e-70	0.265792	0.252	0.358	6.36919e-67
Ilf2	1.56298e-69	0.389087	0.272	0.372	3.12596e-66
Tcrg-C2	3.17084e-69	-0.460014	0.116	0.291	6.34169e-66
Snu13	1.5233e-68	0.473669	0.453	0.481	3.04659e-65
Rps7	6.53014e-68	0.357544	0.972	0.996	1.30603e-64
Eef1a1	7.39082e-68	0.319509	0.992	0.998	1.47816e-64
Rpl38	2.36034e-65	0.379997	0.968	0.997	4.72068e-62
Rpl4	3.9265e-64	0.431102	0.918	0.986	7.853e-61
Srsf10	5.82881e-62	0.283501	0.348	0.425	1.16576e-58
Klf6	4.42579e-60	-0.274734	0.152	0.319	8.85158e-57
Rpl14	6.41589e-58	0.416977	0.928	0.951	1.28318e-54
Rpl22	5.91497e-57	0.496063	0.844	0.963	1.18299e-53
Pcna	7.43984e-57	0.308318	0.231	0.386	1.48797e-53
Rpl39	1.55756e-56	0.33781	0.978	0.998	3.11513e-53
Rpl36a	1.91106e-56	0.584469	0.807	0.918	3.82212e-53
Bub3	6.93915e-56	0.377367	0.39	0.46	1.38783e-52
Sdc4	2.12343e-51	-0.629784	0.106	0.33	4.24686e-48
Trdc	3.51428e-51	-0.561252	0.154	0.322	7.02856e-48
Gm37065	3.05915e-48	0.633702	0.488	0.976	6.1183e-45
Fbln2	6.09941e-48	0.250389	0.257	0.641	1.21988e-44
Gm14305	3.20878e-47	-0.403048	0.125	0.372	6.41756e-44
Tmsb10	7.42002e-47	-0.479401	0.875	0.974	1.484e-43
Sell	1.48557e-46	0.25066	0.33	0.793	2.97114e-43
Maz	2.16037e-45	0.272371	0.38	0.474	4.32073e-42
Endou	4.61527e-44	0.524324	0.722	0.768	9.23055e-41
Ly6e	1.46496e-39	0.394051	0.912	0.954	2.92991e-36
Prr13	1.99518e-39	-0.573613	0.104	0.314	3.99035e-36
Rps18	3.16406e-39	0.291911	0.965	0.998	6.32812e-36
Ptms	6.14734e-39	-0.365009	0.482	0.845	1.22947e-35
Rps26	5.5155e-37	0.346222	0.908	0.983	1.1031e-33
Slc7a11	1.18201e-36	0.775409	0.461	0.97	2.36402e-33
Cdca7	3.99593e-36	0.276738	0.538	0.972	7.99187e-33
Anp32b	1.51244e-35	0.29881	0.499	0.555	3.02488e-32
Hmgb2	1.52931e-35	0.422738	0.549	0.609	3.05862e-32
Cox5a	9.23921e-35	0.33148	0.484	0.553	1.84784e-31
Cd82	3.79991e-34	-0.250263	0.149	0.374	7.59982e-31
Rpl37	5.06301e-34	0.272446	0.966	0.996	1.0126e-30
Rpl23a	1.49899e-33	0.25559	0.972	0.995	2.99798e-30
Rps2	3.13203e-33	0.354888	0.854	0.925	6.26406e-30
Ppt1	3.93797e-32	0.280429	0.558	0.976	7.87595e-29
Rpl12	3.2331e-30	0.288321	0.915	0.966	6.4662e-27
Rgcc	6.82594e-30	0.60256	0.79	0.983	1.36519e-26
Arpp21	1.45223e-29	0.516517	0.862	0.988	2.90447e-26
Actg1	3.82125e-29	0.379936	0.844	0.862	7.6425e-26
Cd28	4.16762e-29	0.362533	0.54	0.978	8.33524e-26
Chd3	2.88553e-28	-0.31016	0.152	0.387	5.77105e-25
Rps20	3.95356e-28	0.280968	0.948	0.982	7.90711e-25
Rpsa	1.20908e-27	0.307294	0.906	0.973	2.41815e-24
mt-Nd1	9.58492e-27	0.313016	0.936	0.953	1.91698e-23
Rps12	1.21159e-26	0.307133	0.906	0.948	2.42319e-23
Npm1	6.16689e-26	0.425486	0.722	0.846	1.23338e-22
Hnrnpu	1.59821e-24	0.299533	0.558	0.652	3.19642e-21
Gapdh	4.13552e-24	0.353952	0.819	0.855	8.27104e-21
Snrpg	2.2326e-23	0.316511	0.697	0.751	4.4652e-20
Eef1b2	3.62798e-23	0.443869	0.665	0.798	7.25595e-20
Pold4	7.42303e-23	-0.312781	0.114	0.362	1.48461e-19
Ybx1	1.10337e-22	0.304986	0.678	0.719	2.20675e-19
Cdkn2d	1.63171e-22	0.450064	0.582	0.705	3.26342e-19
Uchl5	1.36708e-21	0.256014	0.28	0.489	2.73416e-18
Rpl5	6.0691e-21	0.332091	0.753	0.846	1.21382e-17
Gm12840	8.6358e-21	-0.776716	0.063	0.341	1.72716e-17
Zbtb20	1.38548e-20	0.282403	0.355	0.525	2.77095e-17
Rag1	1.46877e-20	0.597841	0.785	0.987	2.93755e-17
Gata3	1.73897e-16	-0.388097	0.236	0.63	3.47793e-13
Hnrnpa1	1.5846e-15	0.271506	0.605	0.699	3.16921e-12
Dhrs3	3.52788e-15	0.722253	0.492	0.974	7.05576e-12
Rbm3	5.28677e-15	0.268949	0.81	0.876	1.05735e-11
Atp5g2	6.29852e-15	0.352085	0.53	0.681	1.2597e-11
Hspa8	1.61826e-14	0.283604	0.835	0.882	3.23652e-11
Nasp	3.3114e-14	0.402077	0.34	0.551	6.6228e-11
P2rx1	5.62431e-14	0.439521	0.328	0.716	1.12486e-10
Agfg2	2.06854e-13	0.603806	0.518	0.945	4.13707e-10
Gzma	2.57388e-12	-0.475149	0.226	0.599	5.14775e-09
Tubb5	5.92556e-12	0.355219	0.752	0.876	1.18511e-08
Dgkeos	2.12304e-11	0.739899	0.561	0.973	4.24607e-08
Dqx1	3.62959e-11	-0.279659	0.057	0.298	7.25918e-08
H2-T22	5.62515e-10	0.280224	0.545	0.689	1.12503e-06
Tox	2.36454e-08	-0.419988	0.238	0.471	4.72908e-05
Ifngr1	2.02155e-07	0.329067	0.567	0.932	0.000404311
Tcrg-C1	3.4923e-06	-0.797689	0.116	0.428	0.00698459
Ccnd3	3.73409e-06	0.284395	0.816	0.988	0.00746818
Kcnq1ot1	3.74673e-06	0.310363	0.315	0.553	0.00749346
Dusp1	6.97795e-06	-0.319347	0.237	0.498	0.0139559
Hist1h2ap	1.10386e-05	0.638109	0.587	0.958	0.0220772
Junb	3.79211e-05	-0.331889	0.404	0.572	0.0758421
B4galnt1	9.23673e-05	-0.254194	0.223	0.571	0.184735
Ms4a6b	9.51947e-05	-0.403601	0.215	0.476	0.190389
Anxa2	0.000119933	0.456946	0.544	0.78	0.239865
Klf3	0.000157056	0.565423	0.509	0.744	0.314112
Tmem256	0.00383648	-0.328151	0.225	0.486	1
Wdr12	0.00561602	0.571526	0.458	0.807	1
Gm47283	0.00671946	0.336641	0.353	0.679	1
Crip1	0.00902616	0.291341	0.526	0.741	1
St6gal1	0.0198478	-0.297866	0.198	0.542	1
B2m	0.0234804	0.308118	0.667	0.918	1
Cbx3	0.0502622	0.312253	0.502	0.728	1
S100a11	0.153983	-0.417392	0.3	0.548	1
2310001H17Rik	0.409714	-0.268692	0.132	0.488	1

## Sheet: DEGs-scRNA-seq-DP
scRNA-seq marker genes of DP population from wild type and Satb1 deleted mice. (pct.1: The percentage of cells where the feature is detected in the Satb1 KO group; pct.2: The percentage of cells where the feature is detected in wild type group.)
	p_val	avg_log2FC	pct.1	pct.2	p_val_adj
Rpl37a	0	0.526018	0.998	0.987	0
Serpine2	0	1.48193	0.393	0.009	0
Gata3	0	1.60559	0.629	0.117	0
Rpl35	0	0.784326	0.997	0.932	0
Rag1	0	-1.54567	0.423	0.7	0
B2m	0	1.27486	0.955	0.578	0
Rpl39	0	0.932076	0.999	0.963	0
Rpl10	0	0.751289	0.993	0.904	0
Rps4x	0	0.710572	0.999	0.962	0
Tmsb4x	0	-0.896732	0.977	0.989	0
Smc4	0	1.42601	0.934	0.484	0
Rps3a1	0	0.519875	0.999	0.977	0
Lmo4	0	3.32824	0.927	0.132	0
Rps6	0	0.632657	0.997	0.94	0
Rps8	0	0.627023	0.996	0.955	0
Lck	0	-0.808242	0.964	0.97	0
Cd52	0	-2.07355	0.405	0.826	0
Rpl22	0	0.770518	0.978	0.801	0
Rpl9	0	0.566845	0.998	0.956	0
Rplp0	0	0.800719	1	0.979	0
Rpl6	0	0.614441	0.996	0.949	0
Rpl21	0	0.684567	0.997	0.949	0
Cd8b1	0	-1.08712	0.968	0.985	0
Rmnd5a	0	-1.97683	0.316	0.723	0
Rpl32	0	0.90199	0.999	0.979	0
Ldhb	0	-1.64615	0.512	0.778	0
Rpl28	0	0.615473	0.997	0.963	0
Rps5	0	0.955689	0.995	0.907	0
Rps19	0	0.702102	0.996	0.959	0
Rpl18	0	0.613441	0.997	0.943	0
Rps15a	0	0.520732	0.999	0.985	0
Ifngr1	0	1.77198	0.984	0.455	0
Rpl41	0	0.560506	0.998	0.978	0
Rps26	0	0.861131	0.992	0.875	0
Uba52	0	0.520528	0.997	0.98	0
Rpl18a	0	0.809816	0.999	0.985	0
Maf	0	2.09525	0.467	0.005	0
Rpl13	0	0.796423	0.999	0.974	0
Rpl15	0	0.68236	0.997	0.944	0
Rps24	0	0.589348	0.998	0.988	0
Rgcc	0	-1.59942	0.446	0.703	0
Rpl4	0	0.706839	0.994	0.886	0
Eef1a1	0	0.676498	0.999	0.981	0
Arpp21	0	-1.38567	0.616	0.812	0
Rpsa	0	0.772113	0.984	0.875	0
Ccr9	0	-2.32991	0.3	0.862	0
Rps27a	0	0.694938	0.999	0.984	0
Rpl26	0	0.555399	0.998	0.968	0
Chd3	0	1.27969	0.45	0.046	0
Arl5c	0	-1.64459	0.377	0.697	0
Rpl38	0	0.617421	0.998	0.953	0
Tcrg-C1	0	1.69733	0.435	0.012	0
Tcrg-C2	0	1.51979	0.404	0.018	0
Tubb2b	0	1.72987	0.791	0.304	0
Gzma	0	3.01436	0.797	0.111	0
Rps7	0	0.674497	0.998	0.95	0
Rpl37	0	0.770845	0.996	0.948	0
Rpl3	0	1.01857	0.96	0.784	0
Rpl10a	0	0.922658	0.993	0.884	0
Rps28	0	0.705232	0.996	0.953	0
Rps18	0	0.806925	0.997	0.947	0
Rpl36	0	0.753703	0.998	0.967	0
Rps14	0	0.480208	0.998	0.992	0
Rpl17	0	0.642095	0.998	0.983	0
Malat1	0	-1.11476	0.999	1	0
Ms4a6b	0	1.55641	0.611	0.1	0
Rpl27a	1.04243e-307	0.549473	0.998	0.962	1.59231e-303
Rps3	1.1474e-307	0.539076	0.998	0.963	1.75266e-303
Rpl34	3.61854e-307	0.535836	0.996	0.956	5.52732e-303
Rpl24	8.18195e-306	0.624997	0.996	0.908	1.24979e-301
Rps11	1.38334e-305	0.471479	0.999	0.99	2.11305e-301
Rps13	9.44736e-304	0.498564	0.997	0.975	1.44308e-299
Prr13	1.57399e-303	1.2946	0.378	0.025	2.40427e-299
Naca	3.65206e-301	0.71593	0.984	0.809	5.57853e-297
Itm2b	1.61129e-296	0.82974	0.983	0.795	2.46124e-292
Spint2	1.79709e-293	-1.29768	0.578	0.75	2.74505e-289
Gfra1	6.72592e-292	1.21827	0.338	0.011	1.02738e-287
Rpl11	6.32016e-291	0.49206	0.998	0.979	9.65405e-287
Rplp2	1.01256e-281	0.545252	0.999	0.977	1.54668e-277
Cd3d	8.79774e-276	-0.865277	0.85	0.909	1.34386e-271
Hmgn3	1.2234e-263	1.1108	0.401	0.051	1.86875e-259
Rps2	4.86477e-262	0.865642	0.96	0.811	7.43094e-258
Rpl31	1.59124e-259	0.487928	0.998	0.961	2.43062e-255
Hmgb1	6.35009e-259	-0.715446	0.984	0.972	9.69976e-255
Rpl19	1.05396e-252	0.412463	0.999	0.988	1.60992e-248
Btg1	1.39104e-251	-1.07618	0.692	0.802	2.12482e-247
Rpl29	6.03618e-247	0.569959	0.993	0.904	9.22026e-243
Rpl36a	6.72336e-247	0.770659	0.956	0.759	1.02699e-242
Rps10	3.16766e-244	0.448279	0.997	0.973	4.8386e-240
Rps15	3.05245e-241	0.492811	0.996	0.957	4.66262e-237
Rpl35a	2.81977e-240	0.440469	0.998	0.977	4.30719e-236
Rpl23a	7.94398e-237	0.503926	0.995	0.956	1.21344e-232
Rpl23	1.81199e-235	0.475261	0.998	0.974	2.76781e-231
Trdc	2.65449e-234	1.31408	0.423	0.083	4.05473e-230
Rpl13a	2.31197e-233	0.491563	0.996	0.95	3.53154e-229
Il7r	4.49253e-230	1.03059	0.27	0.007	6.86234e-226
Chchd3	7.35469e-225	0.939643	0.633	0.219	1.12343e-220
Lgals1	4.57918e-222	1.00128	0.784	0.394	6.9947e-218
Cnot6l	4.57568e-221	0.949616	0.542	0.154	6.98936e-217
Wnt8b	5.9848e-221	0.967004	0.433	0.088	9.14178e-217
Gtf2h4	2.80172e-220	-1.58088	0.168	0.457	4.27963e-216
Ccnd3	5.61493e-219	-1.15604	0.679	0.761	8.5768e-215
Phlda1	1.49886e-217	1.07119	0.433	0.096	2.28951e-213
Npm1	3.8395e-215	0.782518	0.918	0.657	5.86484e-211
Rpl12	1.6392e-213	0.600026	0.982	0.884	2.50388e-209
Rps23	2.09782e-213	0.413018	0.998	0.979	3.20441e-209
Rpl7	7.24526e-213	0.437358	0.997	0.962	1.10671e-208
Rps29	8.94468e-213	0.341976	0.999	0.995	1.3663e-208
Ets2	9.38428e-209	-1.51136	0.084	0.359	1.43345e-204
Col27a1	6.32933e-208	0.964565	0.276	0.018	9.66805e-204
Ttc3	6.42207e-208	0.898614	0.513	0.145	9.80972e-204
Slc7a11	2.22451e-205	-1.61104	0.034	0.284	3.39794e-201
Snai3	2.84486e-202	0.959903	0.298	0.031	4.34553e-198
Rps16	6.33153e-200	0.382506	0.998	0.986	9.67141e-196
Arl4c	4.49691e-197	-1.44624	0.049	0.3	6.86903e-193
Dhrs3	1.46898e-192	-1.4189	0.052	0.301	2.24387e-188
Gm15340	1.76732e-190	-1.42433	0.028	0.259	2.69958e-186
Eef1b2	4.14895e-187	0.725041	0.888	0.588	6.33751e-183
Cd8a	8.69833e-185	-0.657309	0.93	0.935	1.32867e-180
H1f0	1.34102e-182	1.13468	0.363	0.078	2.04841e-178
Rpl8	1.62656e-182	0.433085	0.997	0.964	2.48457e-178
Gm14305	2.32918e-180	0.941021	0.324	0.054	3.55782e-176
Anxa2	6.29642e-180	0.737178	0.85	0.466	9.61778e-176
Rps27	1.50107e-179	0.28427	0.999	0.996	2.29288e-175
Dgkeos	2.7112e-179	-1.43841	0.165	0.421	4.14135e-175
Mier1	3.76803e-178	-1.00105	0.681	0.758	5.75567e-174
Fau	2.65831e-176	0.330448	0.999	0.986	4.06057e-172
Pdlim4	6.52371e-175	0.911918	0.205	0.003	9.96497e-171
Ssbp2	9.25119e-175	-0.893117	0.734	0.783	1.41312e-170
4930523C07Rik	4.17993e-173	0.987663	0.5	0.169	6.38484e-169
Rps20	5.94657e-173	0.493886	0.989	0.926	9.08339e-169
Gramd1a	3.82516e-172	-1.23149	0.017	0.222	5.84293e-168
Mta3	8.65537e-171	0.819584	0.396	0.1	1.32211e-166
Rpl30	1.96305e-170	0.422064	0.995	0.932	2.99855e-166
Mrps5	1.47953e-169	0.816934	0.476	0.147	2.25998e-165
Rag2	2.02041e-169	-1.35655	0.07	0.303	3.08617e-165
Ptpn18	2.93588e-169	0.702989	0.887	0.529	4.48456e-165
Emp3	1.75732e-168	0.751197	0.58	0.213	2.68431e-164
Klf13	4.48864e-167	-1.13771	0.511	0.649	6.8564e-163
Il2ra	1.35317e-166	0.833431	0.235	0.018	2.06697e-162
Commd10	1.40043e-166	0.760283	0.284	0.04	2.13916e-162
Nsg2	1.01084e-164	-1.36995	0.179	0.415	1.54406e-160
Eef2	3.09411e-162	0.479507	0.988	0.857	4.72625e-158
mt-Atp6	8.50193e-161	-0.3718	0.999	0.999	1.29867e-156
Themis	8.10097e-160	-1.18701	0.437	0.597	1.23742e-155
Stap1	2.05072e-159	0.750408	0.623	0.259	3.13247e-155
Rbm39	3.18245e-158	-0.58302	0.95	0.928	4.86119e-154
1500009L16Rik	1.35006e-156	0.727147	0.22	0.017	2.06222e-152
St6galnac3	4.1254e-156	0.778623	0.225	0.019	6.30155e-152
Ftl1	1.08788e-154	-0.511324	0.987	0.973	1.66174e-150
Cyb5a	1.40205e-154	-0.867287	0.721	0.769	2.14164e-150
Rps25	1.34967e-153	0.458704	0.987	0.899	2.06163e-149
Cdk6	1.63299e-152	0.868094	0.368	0.097	2.49439e-148
Eif3e	7.49221e-150	0.644967	0.857	0.51	1.14443e-145
Fam169b	1.1893e-149	0.721981	0.375	0.099	1.81665e-145
Gm10076	8.21151e-148	0.55151	0.936	0.706	1.25431e-143
Crip1	2.67255e-147	0.700951	0.809	0.462	4.08231e-143
Slc35b4	1.32515e-146	0.744884	0.289	0.054	2.02417e-142
Ppp1r14b	1.18454e-145	0.710213	0.785	0.421	1.80938e-141
Txn1	1.57817e-145	-0.839382	0.698	0.746	2.41065e-141
Gm2a	2.18101e-145	0.759472	0.247	0.035	3.33149e-141
Rps9	3.49507e-144	0.336837	0.998	0.972	5.33871e-140
Btf3	1.47845e-142	0.528267	0.946	0.732	2.25833e-138
mt-Cytb	1.37215e-138	-0.49526	0.981	0.977	2.09595e-134
Rps17	3.17794e-138	0.346815	0.997	0.968	4.85431e-134
Rpl7a	1.5625e-133	0.470628	0.964	0.805	2.38672e-129
Atp5g2	1.78479e-132	0.608574	0.801	0.451	2.72627e-128
Cd3g	2.72154e-131	-0.585676	0.916	0.902	4.15715e-127
Mrpl52	1.50448e-128	0.589753	0.625	0.276	2.2981e-124
Anxa6	3.9595e-128	0.666507	0.292	0.068	6.04814e-124
Sdc1	1.62346e-127	0.704395	0.148	0.001	2.47983e-123
Tmsb10	1.70756e-127	0.546675	0.971	0.842	2.6083e-123
Rps21	7.59218e-126	0.400521	0.986	0.895	1.15971e-121
Fkbp1a	9.24943e-124	-0.99648	0.502	0.603	1.41285e-119
Gpr132	1.00657e-123	0.629346	0.46	0.168	1.53754e-119
Nap1l1	8.38937e-121	0.598631	0.526	0.215	1.28148e-116
F13a1	8.03461e-120	-1.03725	0.023	0.181	1.22729e-115
Eif3f	1.17276e-119	0.508202	0.925	0.666	1.7914e-115
Pigp	4.12485e-118	0.590134	0.316	0.086	6.30071e-114
Serpinb6b	5.32805e-118	0.594434	0.218	0.035	8.1386e-114
Klf6	2.4516e-117	0.723342	0.33	0.097	3.74482e-113
Ikzf3	6.03185e-117	0.632888	0.38	0.126	9.21365e-113
Hnrnpa1	2.85256e-116	0.581523	0.826	0.537	4.35729e-112
Ldha	1.18708e-115	0.568386	0.797	0.456	1.81327e-111
Cox7a2l	6.40117e-115	0.496588	0.934	0.693	9.77779e-111
AC153891.1	3.09344e-114	0.573839	0.134	0.001	4.72522e-110
Rps12	6.08095e-114	0.456332	0.97	0.878	9.28865e-110
Tmem256	6.20854e-112	0.558764	0.407	0.147	9.48355e-108
mt-Nd4	6.21868e-112	-0.564016	0.912	0.908	9.49903e-108
Nfkbia	7.56406e-112	-0.981325	0.479	0.586	1.15541e-107
Acot7	4.33461e-111	0.603407	0.198	0.029	6.62112e-107
Senp6	2.133e-110	0.571926	0.483	0.197	3.25816e-106
Dynll1	3.7429e-110	-0.654238	0.826	0.813	5.71728e-106
Tcf7	4.20306e-110	-0.566841	0.872	0.871	6.42017e-106
Cops9	1.3036e-109	0.545583	0.626	0.297	1.99126e-105
Acat1	4.26353e-108	0.554108	0.409	0.147	6.51255e-104
AW112010	9.1781e-108	0.591946	0.235	0.049	1.40196e-103
Chrna9	4.80954e-107	-1.08117	0.225	0.413	7.34658e-103
Syt13	2.14423e-106	0.596399	0.356	0.118	3.27532e-102
Cd2	6.86024e-106	-0.956122	0.02	0.161	1.0479e-101
Myc	1.29773e-105	0.552565	0.16	0.015	1.98228e-101
Mrps33	1.97004e-105	0.513935	0.592	0.274	3.00924e-101
Slc38a1	9.26101e-105	0.545419	0.467	0.189	1.41462e-100
Rpl22l1	2.12016e-104	0.549035	0.819	0.538	3.23854e-100
Actn2	2.818e-103	0.619203	0.128	0.003	4.3045e-99
Dntt	5.79832e-103	-0.579713	0.852	0.853	8.85694e-99
Kif5b	1.02912e-102	-1.08099	0.329	0.473	1.57198e-98
Gm16055	1.04845e-102	0.617906	0.156	0.015	1.60151e-98
Bcl7c	1.92177e-102	0.491014	0.309	0.092	2.9355e-98
Fam111a	5.75336e-102	0.575624	0.161	0.017	8.78825e-98
1190002N15Rik	8.25525e-102	0.623508	0.202	0.037	1.26099e-97
Samsn1	2.61949e-101	0.543739	0.249	0.061	4.00127e-97
Cd4	4.64491e-101	-0.807426	0.604	0.663	7.0951e-97
Sdc4	1.01553e-100	0.706778	0.235	0.054	1.55122e-96
Gbp8	1.04945e-100	-1.09072	0.065	0.226	1.60304e-96
Cd247	1.84299e-100	-0.774897	0.639	0.663	2.81517e-96
Hint1	6.26346e-99	0.518342	0.519	0.226	9.56744e-95
Srgn	5.5844e-96	0.551825	0.523	0.236	8.53017e-92
Eif3m	1.34045e-95	0.498673	0.738	0.407	2.04754e-91
Smpdl3a	3.27011e-95	0.554893	0.182	0.03	4.99509e-91
Acadl	1.95009e-94	0.517789	0.233	0.056	2.97876e-90
Ptrh1	9.54448e-93	0.498841	0.22	0.05	1.45792e-88
Nsa2	1.05175e-92	0.49452	0.631	0.315	1.60655e-88
Gm20478	2.1274e-92	0.530228	0.405	0.161	3.2496e-88
Gm4724	2.15117e-92	0.542348	0.168	0.025	3.28592e-88
Use1	4.60945e-92	0.511022	0.645	0.334	7.04093e-88
Rplp1	3.83582e-91	0.263705	0.998	0.987	5.85921e-87
Nme2	7.85758e-91	0.467045	0.292	0.092	1.20025e-86
AC139671.1	1.59132e-90	0.515033	0.173	0.029	2.43074e-86
Arhgap45	4.65582e-90	-0.624352	0.797	0.764	7.11177e-86
Haus3	5.2246e-90	0.550096	0.404	0.163	7.98057e-86
Ifi203	1.38858e-89	0.51459	0.287	0.09	2.12105e-85
Eif3k	2.70452e-89	0.477775	0.807	0.504	4.13116e-85
Sytl1	2.79723e-88	0.497587	0.216	0.052	4.27277e-84
Ppm1l	2.86646e-88	0.491942	0.122	0.007	4.37852e-84
Pfn1	4.65029e-88	-0.355804	0.995	0.986	7.10332e-84
Eef1g	1.37276e-87	0.483677	0.82	0.53	2.09689e-83
Vim	3.70978e-87	0.573564	0.274	0.087	5.66668e-83
Tra2b	5.3115e-87	-0.79125	0.601	0.639	8.11331e-83
Trgv2	6.21701e-87	0.441947	0.107	0.002	9.49649e-83
Gm44175	7.65438e-87	-1.01974	0.056	0.199	1.16921e-82
Jund	1.00379e-86	-0.629284	0.782	0.767	1.53329e-82
Gltp	1.57085e-86	0.446362	0.442	0.184	2.39947e-82
Gpi1	6.87802e-86	0.46176	0.61	0.307	1.05062e-81
Aldoa	8.35564e-86	0.483001	0.461	0.203	1.27632e-81
Tpm4	7.33556e-85	0.492342	0.209	0.051	1.12051e-80
Agfg2	1.20382e-84	-1.12481	0.19	0.347	1.83884e-80
Snrpf	4.80883e-84	0.493475	0.724	0.419	7.3455e-80
Prkca	6.00411e-84	0.451153	0.367	0.143	9.17128e-80
Tagln2	6.02911e-84	0.431664	0.309	0.107	9.20946e-80
Ddx5	6.83325e-84	-0.548747	0.85	0.816	1.04378e-79
Id3	1.65422e-83	0.471027	0.638	0.34	2.52682e-79
Lsp1	3.56939e-83	-0.757901	0.508	0.588	5.45225e-79
Fam173a	3.77629e-83	0.425373	0.326	0.119	5.76829e-79
Colq	4.70023e-83	0.430105	0.369	0.145	7.17961e-79
Etfb	5.50174e-83	0.423936	0.283	0.093	8.4039e-79
BC065403	7.53548e-83	-0.919406	0.012	0.119	1.15104e-78
Evi2a	1.07447e-82	0.436802	0.1	0.001	1.64125e-78
Tox	1.67645e-82	0.423658	0.368	0.144	2.56077e-78
Ppt1	5.14689e-82	-1.02526	0.255	0.395	7.86187e-78
Pfdn5	7.17325e-82	0.432205	0.869	0.596	1.09571e-77
Rpl27	2.03127e-81	0.272284	0.993	0.946	3.10276e-77
Ahcyl2	2.37761e-81	0.412977	0.258	0.079	3.63181e-77
Eif3h	4.10356e-81	0.425291	0.9	0.639	6.26819e-77
Cct4	6.01233e-81	0.430489	0.581	0.29	9.18384e-77
Mrps16	2.31221e-80	0.423382	0.457	0.205	3.5319e-76
Emb	2.95093e-80	0.479013	0.665	0.361	4.50755e-76
mt-Co3	8.18858e-80	-0.298409	0.997	0.997	1.2508e-75
Tcrg-C4	9.45199e-80	0.482449	0.117	0.009	1.44379e-75
Slc38a2	1.68793e-78	-0.826195	0.493	0.57	2.57831e-74
Ly6c1	6.95006e-77	0.535711	0.108	0.007	1.06162e-72
Socs1	2.06774e-76	-0.999822	0.28	0.414	3.15848e-72
Ighm	1.30531e-75	0.429385	0.802	0.513	1.99386e-71
Nop53	1.49335e-75	0.422398	0.751	0.429	2.28109e-71
mt-Co2	2.32701e-75	-0.343649	0.992	0.985	3.55451e-71
Mtdh	4.42031e-75	0.407989	0.491	0.235	6.75202e-71
Ift80	6.42654e-75	0.426983	0.252	0.082	9.81653e-71
Dgcr6	1.62368e-74	0.405979	0.527	0.256	2.48018e-70
Cd226	1.88991e-74	0.431613	0.107	0.007	2.88684e-70
Trac	3.0049e-74	-0.761504	0.665	0.705	4.58998e-70
Fggy	4.10068e-74	0.41413	0.1	0.005	6.26379e-70
AB124611	4.22565e-74	0.419053	0.183	0.044	6.45468e-70
Tbca	4.76028e-74	0.400868	0.685	0.375	7.27133e-70
Pkp3	4.93855e-74	0.436356	0.226	0.068	7.54364e-70
Dnaja1	7.27316e-74	-0.796727	0.55	0.59	1.11098e-69
Cd27	1.10048e-73	-0.543631	0.848	0.812	1.68098e-69
F2r	3.79631e-73	0.456092	0.127	0.016	5.79887e-69
Il21r	8.54363e-73	-0.75662	0.574	0.604	1.30504e-68
Parp1	1.00144e-72	0.428025	0.221	0.065	1.52971e-68
Klhl6	2.68342e-72	0.419005	0.326	0.13	4.09893e-68
Gm4631	3.5358e-72	0.449304	0.162	0.035	5.40094e-68
Gm37065	5.32626e-72	-0.995868	0.179	0.318	8.13586e-68
Xrra1	7.23232e-72	-0.790364	0.013	0.111	1.10474e-67
Rack1	8.629e-72	0.334636	0.948	0.794	1.31808e-67
H3f3a	1.20495e-71	-0.295864	0.991	0.973	1.84056e-67
Fyb	2.46658e-71	0.410774	0.817	0.526	3.7677e-67
Stat4	4.99968e-71	0.463449	0.187	0.049	7.63701e-67
Slc11a2	7.34371e-71	0.461	0.137	0.023	1.12175e-66
Znrf1	7.57571e-71	-0.631179	0.69	0.675	1.15719e-66
Cd28	1.00304e-70	-1.03194	0.258	0.389	1.53215e-66
Lpar4	1.07918e-70	0.429293	0.107	0.009	1.64845e-66
H2-Oa	1.10356e-70	0.429161	0.222	0.069	1.68568e-66
Pcf11	3.15935e-70	0.463478	0.329	0.135	4.82591e-66
Cct5	3.34937e-70	0.375201	0.581	0.3	5.11616e-66
Cyth1	3.50982e-70	0.378207	0.281	0.102	5.36125e-66
Gm11808	4.78371e-70	0.340292	0.424	0.189	7.30712e-66
Pgls	1.31041e-69	0.399968	0.569	0.296	2.00165e-65
Eva1b	1.35884e-69	0.412933	0.366	0.158	2.07562e-65
Mettl9	1.65339e-69	0.391841	0.258	0.091	2.52555e-65
Pex6	3.49061e-69	0.410884	0.183	0.048	5.33191e-65
Calm2	3.93956e-69	-0.697686	0.629	0.63	6.01768e-65
Ntrk3	7.36927e-69	-0.910719	0.294	0.414	1.12566e-64
S100a11	9.88612e-69	0.443284	0.486	0.241	1.51011e-64
Tasp1	1.29338e-68	0.423749	0.234	0.077	1.97564e-64
Psmb8	4.90048e-68	0.384745	0.835	0.547	7.48549e-64
Hpcal1	6.20097e-68	-0.930031	0.269	0.386	9.47199e-64
Basp1	7.96963e-68	0.432482	0.117	0.015	1.21736e-63
Tmem64	1.03873e-67	0.425044	0.117	0.015	1.58666e-63
Tdrp	1.20445e-67	-0.793421	0.019	0.119	1.83979e-63
Abhd8	1.21893e-67	0.365571	0.541	0.274	1.86192e-63
Ikzf2	2.06286e-67	0.393794	0.269	0.1	3.15101e-63
Mprip	3.27036e-67	0.348594	0.454	0.214	4.99547e-63
S1pr4	5.29423e-67	0.367464	0.193	0.054	8.08694e-63
mt-Nd2	6.78861e-67	-0.667787	0.677	0.675	1.03696e-62
Mrpl23	1.23886e-66	0.362382	0.422	0.194	1.89235e-62
Mrpl54	1.43492e-66	0.314297	0.407	0.183	2.19184e-62
Mndal	2.37429e-66	0.382725	0.294	0.115	3.62673e-62
Eif2a	2.44009e-66	0.348361	0.344	0.147	3.72723e-62
Son	3.35377e-66	-0.589475	0.73	0.7	5.12288e-62
Clint1	4.40454e-66	0.42199	0.216	0.069	6.72794e-62
Ms4a4b	1.01483e-65	0.410436	0.194	0.057	1.55015e-61
Btg2	2.65795e-65	-0.540701	0.827	0.778	4.06001e-61
Wdr83os	9.97938e-65	0.327021	0.315	0.128	1.52435e-60
Aldh2	1.15555e-64	0.364849	0.241	0.084	1.76511e-60
Hist1h2ap	4.28979e-64	-1.0501	0.367	0.458	6.55266e-60
Eef1d	4.34432e-63	0.357791	0.6	0.322	6.63595e-59
Rnaset2b	7.96933e-63	-0.640052	0.017	0.108	1.21732e-58
Tomm7	9.08214e-63	0.371513	0.837	0.555	1.3873e-58
Mpp1	9.42355e-63	0.314457	0.372	0.165	1.43945e-58
Satb1	1.04726e-62	-0.347897	0.981	0.952	1.59969e-58
Glud1	1.24982e-62	0.408138	0.257	0.096	1.9091e-58
Ucp2	1.41715e-62	0.385219	0.825	0.554	2.16469e-58
Cnpy2	1.51175e-62	0.338191	0.37	0.166	2.3092e-58
Tctex1d1	1.55187e-62	-0.877154	0.154	0.293	2.37048e-58
Cdk4	2.01929e-62	0.330658	0.375	0.168	3.08447e-58
S100a10	4.04978e-62	0.437219	0.83	0.58	6.18604e-58
Tubb2a	8.38934e-62	0.379895	0.447	0.225	1.28147e-57
Psme1	1.29924e-61	0.340991	0.576	0.306	1.98459e-57
Rgs10	5.23233e-61	0.450449	0.624	0.371	7.99238e-57
Nsd2	2.40288e-60	0.370026	0.171	0.047	3.6704e-56
Epb41l4aos	2.89426e-60	0.34236	0.272	0.107	4.42099e-56
Trat1	3.87911e-60	-0.959661	0.238	0.354	5.92534e-56
Cmtm7	6.04201e-60	0.35869	0.741	0.45	9.22917e-56
Hsd17b10	6.90712e-60	0.299129	0.387	0.177	1.05506e-55
Scml4	9.72566e-60	0.326116	0.138	0.03	1.48559e-55
Mrps12	1.16671e-59	0.321205	0.292	0.119	1.78215e-55
Aebp2	1.82455e-59	0.370012	0.184	0.055	2.787e-55
Mrpl48	2.00423e-59	0.305493	0.263	0.102	3.06145e-55
Cnn2	2.15639e-59	0.364173	0.249	0.094	3.29389e-55
Cd3e	2.41156e-59	-0.438757	0.887	0.83	3.68366e-55
Il12rb1	2.5007e-59	0.365736	0.126	0.024	3.81982e-55
C1qbp	4.2654e-59	0.304098	0.278	0.11	6.51541e-55
Atpif1	6.39285e-59	0.344917	0.643	0.367	9.76508e-55
Acbd6	1.04706e-58	0.285506	0.314	0.133	1.59938e-54
Ezr	1.30913e-58	-0.728741	0.518	0.547	1.99969e-54
Marcks	1.33614e-58	-0.916858	0.138	0.263	2.04095e-54
Elovl5	1.34304e-58	0.36103	0.182	0.055	2.0515e-54
Uqcrh	1.56908e-58	0.330388	0.942	0.748	2.39677e-54
Psap	1.6453e-58	-0.746242	0.516	0.548	2.5132e-54
Fli1	1.70534e-58	0.321496	0.334	0.148	2.6049e-54
Ndufc2	1.8371e-58	0.310525	0.527	0.272	2.80617e-54
Jun	2.15919e-58	0.418499	0.522	0.291	3.29816e-54
Psmb9	2.39633e-58	0.298705	0.285	0.116	3.66039e-54
Psmg4	7.46384e-58	0.273643	0.273	0.108	1.1401e-53
Pdk1	1.17998e-57	-0.976804	0.099	0.217	1.80242e-53
Itpr1	3.25848e-57	-0.893919	0.073	0.186	4.97733e-53
Slc35d1	3.50359e-57	0.376385	0.271	0.111	5.35173e-53
Psmb1	4.19257e-57	0.363258	0.69	0.409	6.40415e-53
Gm26740	1.49716e-56	-0.884427	0.061	0.171	2.28692e-52
Tbcb	2.90719e-56	0.314098	0.338	0.152	4.44074e-52
Glrx	5.00326e-56	0.319222	0.137	0.032	7.64248e-52
Laptm4b	5.7418e-56	0.349251	0.131	0.029	8.7706e-52
Lgals9	8.26287e-56	0.304909	0.499	0.261	1.26215e-51
Cyba	9.73005e-56	0.358902	0.77	0.482	1.48626e-51
Edaradd	5.29282e-55	0.39573	0.179	0.057	8.08478e-51
Uqcc2	6.08395e-55	0.288499	0.298	0.127	9.29323e-51
Gm45716	6.53711e-55	0.355222	0.135	0.032	9.98543e-51
Fbl	8.26231e-55	0.272647	0.283	0.117	1.26207e-50
Snrnp70	1.14496e-54	-0.59807	0.695	0.674	1.74892e-50
Esd	1.17543e-54	0.295927	0.453	0.227	1.79547e-50
Galnt12	1.64773e-54	0.327872	0.211	0.075	2.5169e-50
Psme2	1.76163e-54	0.283783	0.352	0.161	2.69089e-50
Pdha1	2.29285e-54	0.297492	0.439	0.219	3.50232e-50
Slamf6	2.65118e-54	-0.914758	0.154	0.271	4.04967e-50
Eif1	2.81514e-54	-0.256706	0.994	0.97	4.30012e-50
Rtraf	3.10427e-54	0.316598	0.61	0.339	4.74177e-50
Rpl5	4.13849e-54	0.315513	0.907	0.701	6.32154e-50
Lamtor2	4.16292e-54	0.278089	0.492	0.254	6.35886e-50
Ptpn7	4.89303e-54	0.326731	0.468	0.244	7.4741e-50
Rorc	6.09521e-54	0.360245	0.486	0.258	9.31044e-50
Rab37	6.44312e-54	0.345998	0.14	0.035	9.84187e-50
Ech1	1.43499e-53	0.280022	0.35	0.161	2.19194e-49
Cd74	1.50965e-53	0.324305	0.102	0.016	2.30598e-49
Oaz2	1.8864e-53	0.262433	0.342	0.156	2.88147e-49
Snx20	2.03581e-53	0.270886	0.235	0.09	3.1097e-49
Aprt	3.86768e-53	0.279211	0.258	0.104	5.90788e-49
Naxe	4.99667e-53	0.302762	0.215	0.079	7.63242e-49
Nudt21	9.07927e-53	0.259678	0.489	0.25	1.38686e-48
Xbp1	1.11319e-52	-0.894121	0.103	0.216	1.7004e-48
Fth1	1.98702e-52	-0.361087	0.958	0.908	3.03517e-48
Zbp1	2.22133e-52	0.320905	0.187	0.063	3.39308e-48
Gstp1	4.61889e-52	0.272203	0.442	0.224	7.05535e-48
Gpx1	4.96796e-52	0.316843	0.507	0.274	7.58856e-48
Nudt22	5.55877e-52	0.298934	0.126	0.029	8.49102e-48
Heg1	1.746e-51	0.326401	0.158	0.048	2.66702e-47
Pold4	2.36899e-51	0.316694	0.185	0.063	3.61863e-47
Itm2c	2.45914e-51	0.262178	0.305	0.135	3.75634e-47
Gpr162	2.99304e-51	0.31201	0.34	0.161	4.57186e-47
Mrps15	3.31253e-51	0.252441	0.219	0.082	5.05989e-47
Baz1a	6.34066e-51	0.393246	0.159	0.049	9.68536e-47
Crtc3	7.1978e-51	0.344355	0.278	0.123	1.09946e-46
Pebp1	7.37841e-51	0.294101	0.592	0.333	1.12705e-46
Snhg6	9.83732e-51	0.268054	0.399	0.199	1.50265e-46
Hspe1	1.26454e-50	0.290761	0.556	0.311	1.93158e-46
Aimp1	2.396e-50	0.260097	0.421	0.213	3.65989e-46
Vdac3	2.71821e-50	0.258463	0.383	0.188	4.15206e-46
Rinl	2.92237e-50	0.282544	0.385	0.191	4.46393e-46
Trmt1	3.20449e-50	0.281442	0.171	0.055	4.89485e-46
2410015M20Rik	5.11884e-50	0.269626	0.539	0.289	7.81903e-46
Ndufa7	5.2696e-50	0.270293	0.664	0.384	8.04931e-46
Glo1	7.1277e-50	0.263709	0.596	0.331	1.08876e-45
Rpl14	7.91568e-50	0.259224	0.973	0.901	1.20912e-45
Sytl3	1.11298e-49	-0.620381	0.031	0.118	1.70007e-45
Ly6e	1.34395e-49	0.255464	0.978	0.887	2.05288e-45
Rbm3	2.04572e-49	0.311874	0.924	0.765	3.12483e-45
Clk3	2.2322e-49	-0.863726	0.256	0.354	3.40968e-45
Ndufs2	2.28091e-49	0.261558	0.447	0.231	3.48409e-45
Gnai3	2.33742e-49	0.296008	0.41	0.207	3.57041e-45
Krtcap2	2.45088e-49	0.277201	0.509	0.272	3.74372e-45
Ptcra	3.59454e-49	-0.665214	0.032	0.119	5.49066e-45
Selplg	3.70221e-49	0.311445	0.733	0.459	5.65512e-45
Fabp5	3.8309e-49	0.304869	0.133	0.035	5.85169e-45
Vamp8	4.06477e-49	0.263168	0.338	0.16	6.20894e-45
Ifi27	5.26997e-49	0.328168	0.465	0.254	8.04988e-45
Hcfc1r1	6.64577e-49	0.271502	0.288	0.128	1.01514e-44
Hint2	9.25063e-49	0.276159	0.167	0.055	1.41303e-44
H2-Q2	1.56948e-48	0.356107	0.407	0.214	2.39738e-44
Rcbtb2	2.87252e-48	0.333728	0.614	0.367	4.38777e-44
Ero1l	1.00283e-47	0.353962	0.125	0.032	1.53182e-43
Eif4a1	1.3524e-47	0.307453	0.873	0.664	2.06579e-43
2300009A05Rik	1.58413e-47	0.270854	0.261	0.113	2.41976e-43
Klf2	1.74203e-47	0.333327	0.169	0.058	2.66096e-43
Stambpl1	2.13486e-47	0.253143	0.282	0.126	3.26099e-43
Mif	4.65306e-47	0.304761	0.499	0.278	7.10755e-43
Engase	5.56607e-47	0.34064	0.124	0.032	8.50217e-43
Txnip	8.48673e-47	-0.838209	0.289	0.378	1.29635e-42
Cnbp	8.51065e-47	0.316331	0.781	0.52	1.3e-42
Zfp931	1.09228e-46	0.274841	0.107	0.023	1.66846e-42
Sin3b	1.36101e-46	-0.736761	0.502	0.517	2.07895e-42
Smox	9.00404e-46	0.47656	0.151	0.05	1.37537e-41
Man1a	1.01201e-45	0.306911	0.19	0.072	1.54585e-41
H2-DMa	1.46029e-45	0.260573	0.126	0.034	2.23059e-41
P2ry10	1.58242e-45	0.274901	0.322	0.155	2.41714e-41
Aip	1.75326e-45	0.25245	0.176	0.063	2.6781e-41
Supt4a	4.42518e-45	-0.561466	0.623	0.601	6.75947e-41
Itgb7	4.96355e-45	0.315929	0.128	0.035	7.58182e-41
Hnrnpf	6.62832e-45	-0.434911	0.842	0.771	1.01248e-40
Capn3	1.18226e-44	-0.75834	0.095	0.196	1.8059e-40
Hscb	1.35211e-44	0.255113	0.168	0.059	2.06535e-40
Trps1	1.66938e-44	0.266008	0.138	0.042	2.54998e-40
Kxd1	2.07868e-44	0.259785	0.25	0.11	3.17518e-40
Ctsd	3.32364e-44	-0.710313	0.429	0.472	5.07687e-40
Arhgef1	3.40268e-44	-0.694559	0.448	0.49	5.19759e-40
Matk	3.54097e-44	0.302407	0.112	0.027	5.40884e-40
Bcl2l11	4.7011e-44	0.32546	0.171	0.062	7.18093e-40
Rasl11b	8.15426e-44	-0.666136	0.036	0.118	1.24556e-39
Pten	8.86957e-44	-0.806766	0.219	0.317	1.35483e-39
Atp1b1	1.70023e-43	-0.763692	0.091	0.189	2.59711e-39
Hsdl1	2.3726e-43	-0.817865	0.165	0.265	3.62414e-39
Lpar6	3.21434e-43	0.276582	0.539	0.31	4.90991e-39
Il17re	4.29762e-43	0.346003	0.141	0.045	6.56462e-39
Dnajc15	4.37039e-43	-0.785839	0.421	0.47	6.67577e-39
Smim19	1.42874e-42	0.251681	0.176	0.066	2.18241e-38
Cbl	5.18525e-42	-0.778039	0.38	0.434	7.92048e-38
Tmem176b	5.9653e-42	0.309474	0.135	0.042	9.11199e-38
Cdc42ep3	8.07251e-42	0.294389	0.247	0.113	1.23308e-37
Hcst	9.17395e-42	0.266952	0.297	0.145	1.40132e-37
Lyst	2.31225e-41	-0.630891	0.04	0.122	3.53196e-37
Ube2d3	4.43245e-41	-0.397328	0.851	0.759	6.77056e-37
AU020206	4.75077e-41	0.307919	0.102	0.024	7.2568e-37
Rac2	6.68022e-41	0.278597	0.914	0.708	1.0204e-36
Il4ra	8.8958e-41	-0.694476	0.061	0.149	1.35883e-36
Xlr4a	1.55627e-40	0.287691	0.242	0.11	2.3772e-36
Hnrnpa2b1	2.84436e-40	-0.558366	0.652	0.622	4.34476e-36
Dcaf17	3.07877e-40	0.274517	0.266	0.126	4.70282e-36
Pnrc1	5.80393e-40	-0.571282	0.652	0.614	8.8655e-36
Plp2	6.04057e-40	0.250049	0.146	0.05	9.22697e-36
Sox4	2.02669e-39	-0.712438	0.611	0.602	3.09577e-35
Srsf3	2.04433e-39	-0.443523	0.814	0.745	3.12271e-35
Gnas	1.13017e-38	0.267029	0.807	0.545	1.72634e-34
Phf6	1.80925e-38	0.264623	0.182	0.074	2.76363e-34
Nfatc3	2.78218e-38	-0.807775	0.25	0.33	4.24978e-34
Gse1	3.40133e-38	-0.728048	0.079	0.168	5.19553e-34
Slamf1	1.61427e-37	-0.694007	0.059	0.142	2.4658e-33
Klf3	2.00513e-37	-0.81446	0.277	0.354	3.06283e-33
Mafg	4.11946e-37	0.261705	0.103	0.028	6.29248e-33
Brdt	5.92791e-37	-0.567032	0.035	0.108	9.05489e-33
Saraf	1.14028e-36	0.272524	0.846	0.605	1.74177e-32
Thy1	1.70851e-36	-0.269331	0.983	0.948	2.60975e-32
Gpx4	1.72611e-36	-0.544712	0.618	0.585	2.63663e-32
Wdr12	2.43406e-36	-0.784367	0.184	0.273	3.71802e-32
Srsf5	1.91376e-35	-0.418026	0.799	0.722	2.92326e-31
Mgst2	2.32458e-35	-0.775436	0.148	0.238	3.55079e-31
Ctsl	3.2743e-35	0.431497	0.563	0.367	5.00149e-31
Pip4k2a	5.33631e-35	-0.745051	0.117	0.205	8.15121e-31
Ubald2	5.38642e-35	-0.637879	0.52	0.513	8.22775e-31
Arl6ip1	6.08745e-35	-0.509047	0.704	0.647	9.29858e-31
E2f2	6.41258e-34	-0.608997	0.05	0.124	9.79522e-30
Tspo	3.75557e-33	0.257936	0.669	0.427	5.73663e-29
Celf2	4.98392e-32	-0.505226	0.66	0.619	7.61294e-28
Hsd11b1	7.67635e-32	-0.548104	0.042	0.11	1.17256e-27
Klc3	1.27478e-31	-0.611133	0.063	0.138	1.94723e-27
Plxdc1	1.34057e-31	-0.622873	0.061	0.135	2.04773e-27
Whrn	1.55879e-31	-0.59479	0.041	0.108	2.38106e-27
Rcsd1	4.9177e-31	-0.598122	0.57	0.548	7.51178e-27
Gm525	8.66973e-30	-0.700066	0.08	0.159	1.3243e-25
Cdca7	8.8968e-30	-0.791027	0.338	0.38	1.35899e-25
Cep85	9.32167e-30	-0.715954	0.111	0.19	1.42388e-25
Xrcc6	1.72394e-29	-0.569417	0.538	0.519	2.63331e-25
Actb	4.7543e-29	-0.28812	0.994	0.979	7.26219e-25
Ptprc	5.33663e-29	-0.428807	0.751	0.674	8.1517e-25
Atl2	7.6262e-29	-0.715776	0.185	0.261	1.1649e-24
Fas	1.15091e-28	-0.705357	0.227	0.297	1.75801e-24
Mtss1	3.81751e-28	-0.709036	0.186	0.263	5.83125e-24
Cdk17	2.2426e-27	-0.670098	0.11	0.185	3.42558e-23
Mns1	3.53151e-27	-0.68983	0.105	0.179	5.39439e-23
Jpt1	4.00292e-27	-0.521019	0.588	0.547	6.11446e-23
Wdr78	4.41101e-27	-0.574764	0.064	0.132	6.73783e-23
Epsti1	4.75837e-27	-0.70552	0.201	0.275	7.26841e-23
Kremen1	1.01309e-26	-0.673137	0.108	0.181	1.54749e-22
mt-Nd1	1.13308e-26	-0.285509	0.934	0.918	1.73079e-22
Gm38405	1.76532e-26	-0.740923	0.161	0.234	2.69653e-22
Rnf157	6.95282e-26	-0.720492	0.12	0.192	1.06204e-21
Cdkn2d	9.9442e-26	-0.605735	0.446	0.451	1.51898e-21
Eif4g2	4.43706e-25	-0.500096	0.614	0.567	6.77761e-21
Zfp280d	4.65824e-25	-0.694513	0.162	0.231	7.11547e-21
Vamp1	4.78546e-25	-0.696628	0.144	0.215	7.30979e-21
Traf4	6.56906e-25	-0.709802	0.154	0.223	1.00342e-20
Prps2	9.51421e-25	-0.700098	0.22	0.28	1.4533e-20
Cisd2	2.7127e-24	-0.666192	0.28	0.33	4.14365e-20
Rbm38	7.2831e-24	-0.713565	0.242	0.297	1.11249e-19
Dnajb1	8.25976e-24	-0.604124	0.401	0.422	1.26168e-19
Zfp36	9.47451e-24	-0.625088	0.108	0.176	1.44723e-19
Hjurp	9.67279e-24	-0.654674	0.116	0.185	1.47752e-19
Mad1l1	1.02989e-23	-0.63492	0.141	0.212	1.57316e-19
Tespa1	3.44767e-23	-0.529355	0.528	0.518	5.26631e-19
Morc1	7.84413e-23	-0.458863	0.047	0.104	1.19819e-18
Tdrd5	1.25663e-22	-0.667825	0.116	0.182	1.91951e-18
Aes	2.99483e-22	-0.469221	0.599	0.552	4.5746e-18
Dck	4.36589e-22	-0.604267	0.34	0.373	6.66889e-18
Jakmip1	8.81618e-22	-0.640159	0.259	0.312	1.34667e-17
U2af1	7.13803e-21	-0.610458	0.477	0.452	1.09033e-16
Epb41	1.361e-20	-0.622853	0.102	0.163	2.07893e-16
Tec	1.49826e-20	-0.541061	0.072	0.13	2.28859e-16
Pvr	2.40312e-20	-0.62147	0.101	0.161	3.67076e-16
Atp1a1	2.47453e-20	-0.656481	0.232	0.282	3.77984e-16
Ddx54	3.06414e-20	-0.67461	0.185	0.242	4.68047e-16
H2afv	3.70683e-20	-0.367224	0.698	0.618	5.66218e-16
Ada	7.62916e-20	-0.579789	0.094	0.153	1.16535e-15
Sptssa	1.23415e-19	-0.590082	0.224	0.278	1.88516e-15
Il2rg	1.58038e-19	-0.579838	0.377	0.397	2.41403e-15
Selenok	1.77711e-19	-0.47886	0.533	0.489	2.71454e-15
Hibadh	2.12957e-19	-0.626188	0.34	0.36	3.25292e-15
Bcat2	4.412e-19	-0.661571	0.16	0.217	6.73933e-15
Map1lc3b	4.75303e-19	-0.366821	0.705	0.619	7.26026e-15
Arhgdib	1.27296e-18	-0.264394	0.888	0.799	1.94444e-14
Arpc2	2.42098e-18	-0.352993	0.725	0.631	3.69805e-14
Slc25a5	4.40582e-18	-0.262546	0.862	0.766	6.72989e-14
H2-D1	1.24885e-17	-0.583555	0.288	0.33	1.90762e-13
Cxcr4	1.41416e-17	-0.628484	0.186	0.238	2.16013e-13
Srp14	2.53431e-17	-0.43259	0.581	0.521	3.87116e-13
Smarca4	3.5499e-17	-0.680091	0.173	0.224	5.42247e-13
Marcksl1	3.96275e-17	-0.642358	0.249	0.289	6.0531e-13
Lrrc42	4.38352e-17	-0.541887	0.09	0.143	6.69582e-13
Stard5	7.66132e-17	-0.547756	0.059	0.107	1.17027e-12
Mvb12b	1.63076e-16	-0.483851	0.057	0.104	2.49099e-12
Tob2	1.64333e-16	-0.62124	0.229	0.274	2.51018e-12
Lztfl1	1.92982e-16	-0.634154	0.178	0.229	2.94781e-12
Rbm4b	2.69547e-16	-0.585983	0.365	0.375	4.11733e-12
Srsf2	2.81204e-16	-0.405134	0.671	0.595	4.29539e-12
Nebl	2.99023e-16	-0.53709	0.415	0.414	4.56758e-12
Pptc7	3.29338e-16	-0.526963	0.076	0.126	5.03064e-12
Lman2l	4.13317e-16	-0.626668	0.224	0.265	6.31342e-12
Srsf7	8.06767e-16	-0.532761	0.475	0.452	1.23234e-11
Usp7	1.06454e-15	-0.599276	0.128	0.179	1.62609e-11
Abcg1	1.18399e-15	-0.543323	0.113	0.166	1.80855e-11
Cd69	1.48679e-15	-0.583111	0.083	0.133	2.27107e-11
Tubb5	1.70516e-15	-0.324938	0.789	0.71	2.60464e-11
Skp1a	3.068e-15	-0.591496	0.327	0.342	4.68637e-11
Sema4d	9.69671e-15	-0.550515	0.122	0.172	1.48117e-10
Etnk1	1.04072e-14	-0.606808	0.164	0.211	1.5897e-10
Gtf2ird1	2.1951e-14	-0.443984	0.057	0.101	3.35301e-10
Tpcn1	2.53166e-14	-0.577512	0.153	0.199	3.86712e-10
Ldlrad3	2.59654e-14	-0.485175	0.084	0.132	3.96621e-10
Ikzf1	3.45663e-14	-0.562626	0.342	0.356	5.28e-10
Selenop	3.8323e-14	-0.544748	0.247	0.284	5.85384e-10
Trpc4ap	5.29304e-14	-0.530072	0.338	0.351	8.08512e-10
Nabp1	5.98031e-14	-0.503251	0.432	0.422	9.13492e-10
Ywhah	8.77482e-14	-0.526391	0.419	0.406	1.34035e-09
Trp53inp1	1.36261e-13	-0.588517	0.318	0.333	2.08139e-09
Klf7	2.06937e-13	-0.606206	0.177	0.219	3.16096e-09
B230118H07Rik	2.54968e-13	-0.561804	0.079	0.123	3.89463e-09
Phf20l1	2.79355e-13	-0.57353	0.246	0.277	4.26715e-09
Edf1	3.62359e-13	-0.373906	0.652	0.559	5.53503e-09
BC005561	4.38281e-13	-0.500844	0.082	0.126	6.69475e-09
Csnk1e	6.33231e-13	-0.510067	0.094	0.138	9.6726e-09
Rnf167	9.7465e-13	-0.589245	0.229	0.261	1.48878e-08
Srsf11	9.89258e-13	-0.441228	0.518	0.47	1.51109e-08
Igtp	1.04046e-12	-0.51095	0.09	0.134	1.5893e-08
Pnn	1.71415e-12	-0.506638	0.449	0.423	2.61836e-08
Ubc	1.79327e-12	-0.475038	0.527	0.477	2.73922e-08
Psma6	3.09101e-12	-0.501094	0.455	0.422	4.72152e-08
Dgke	3.83861e-12	-0.498125	0.096	0.139	5.86348e-08
Git2	4.48746e-12	-0.545786	0.352	0.356	6.85459e-08
Cd96	4.78572e-12	-0.468843	0.097	0.14	7.31019e-08
1300002E11Rik	8.53052e-12	-0.566701	0.363	0.361	1.30304e-07
Khdrbs1	9.48619e-12	-0.464965	0.525	0.468	1.44902e-07
Mbnl1	1.01127e-11	-0.40312	0.623	0.54	1.54472e-07
Peli1	1.2825e-11	-0.555348	0.244	0.27	1.95902e-07
Paip2	1.46626e-11	-0.344352	0.657	0.562	2.23972e-07
Gsn	1.73525e-11	-0.50326	0.127	0.168	2.6506e-07
Tuba1a	2.00127e-11	-0.641057	0.272	0.29	3.05694e-07
Ddit4	2.01025e-11	-0.576036	0.197	0.23	3.07065e-07
Emid1	2.29015e-11	-0.428556	0.07	0.108	3.49821e-07
Zcchc11	2.61266e-11	-0.46995	0.066	0.104	3.99084e-07
Prkcb	3.45609e-11	-0.563563	0.327	0.33	5.27918e-07
Myl12a	6.65977e-11	-0.299999	0.708	0.607	1.01728e-06
Ccnl2	9.97307e-11	-0.50535	0.383	0.372	1.52339e-06
Tspan3	1.32807e-10	-0.510757	0.137	0.174	2.02863e-06
Fam53b	1.43006e-10	-0.513808	0.142	0.179	2.18442e-06
Atp6ap2	1.52646e-10	-0.522702	0.179	0.212	2.33166e-06
A430106G13Rik	1.94106e-10	-0.60942	0.248	0.27	2.96497e-06
Hsp90aa1	2.45451e-10	-0.539632	0.447	0.409	3.74927e-06
Pgs1	2.90987e-10	-0.526409	0.243	0.266	4.44482e-06
P2rx1	3.34845e-10	-0.506286	0.143	0.18	5.11476e-06
Sh2d1a	3.61886e-10	-0.267779	0.778	0.681	5.52781e-06
Stk17b	5.9463e-10	-0.504855	0.153	0.189	9.08297e-06
Sec62	6.55625e-10	-0.460575	0.445	0.413	1.00147e-05
Arap2	6.80798e-10	-0.392891	0.068	0.103	1.03992e-05
Top1	6.98007e-10	-0.500904	0.431	0.403	1.06621e-05
Icam2	8.70942e-10	-0.518453	0.243	0.265	1.33036e-05
Cd6	9.02347e-10	-0.48323	0.14	0.177	1.37833e-05
Impdh1	1.26705e-09	-0.510759	0.177	0.208	1.93542e-05
Dnajc3	1.35356e-09	-0.45555	0.386	0.376	2.06756e-05
A930003A15Rik	1.45823e-09	-0.483995	0.193	0.224	2.22744e-05
Carmil2	1.81196e-09	-0.452577	0.09	0.125	2.76777e-05
Sla2	2.2972e-09	-0.485095	0.359	0.35	3.50897e-05
Slc16a5	3.56449e-09	-0.512804	0.242	0.262	5.44475e-05
Gm42418	4.37737e-09	-0.446987	0.471	0.429	6.68643e-05
AI467606	6.80824e-09	-0.508834	0.398	0.374	0.000103996
Ptp4a3	8.22074e-09	-0.505059	0.209	0.233	0.000125572
Cep97	8.51456e-09	-0.522897	0.193	0.22	0.00013006
Lbr	9.53927e-09	-0.483925	0.379	0.363	0.000145712
Laptm5	9.82897e-09	-0.257253	0.772	0.652	0.000150138
Phf2	1.02121e-08	-0.381188	0.068	0.1	0.00015599
Gnai2	1.39055e-08	-0.354962	0.61	0.517	0.000212406
mt-Nd3	1.4115e-08	-0.562514	0.344	0.334	0.000215606
Sf3b1	1.69936e-08	-0.35922	0.558	0.488	0.000259577
Tmem50a	1.9054e-08	-0.3702	0.539	0.47	0.00029105
Neat1	2.52156e-08	-0.496984	0.155	0.187	0.000385168
AY036118	2.62214e-08	-0.504241	0.345	0.336	0.000400532
Mef2d	3.83626e-08	-0.477388	0.137	0.168	0.000585989
Ubl5	4.76343e-08	-0.34027	0.614	0.532	0.000727614
Gimap9	4.99154e-08	-0.494919	0.354	0.339	0.000762457
Sit1	6.70483e-08	-0.468597	0.392	0.37	0.00102416
Csrp1	7.48804e-08	-0.513331	0.252	0.263	0.0011438
Tm6sf1	7.78079e-08	-0.471338	0.194	0.219	0.00118852
Ccpg1	7.88066e-08	-0.420165	0.076	0.106	0.00120377
Nasp	7.92304e-08	-0.488183	0.133	0.163	0.00121024
Tnrc6c	8.18367e-08	-0.497071	0.277	0.284	0.00125006
Arntl	8.34757e-08	-0.414216	0.098	0.129	0.00127509
Def6	9.35562e-08	-0.444535	0.369	0.353	0.00142907
Vgll4	9.8977e-08	-0.520269	0.224	0.242	0.00151187
Mef2a	1.13857e-07	-0.513229	0.239	0.254	0.00173917
Gbp4	1.43578e-07	-0.458463	0.104	0.134	0.00219315
Ube2s	1.69133e-07	-0.339259	0.609	0.515	0.00258351
Trim11	1.74767e-07	-0.442193	0.126	0.155	0.00266957
Itpkb	2.89426e-07	-0.488931	0.176	0.2	0.00442098
Rbm25	3.10455e-07	-0.404711	0.545	0.473	0.00474221
Kansl1l	5.17127e-07	-0.465959	0.111	0.138	0.00789911
Mbtps1	5.65206e-07	-0.476305	0.112	0.139	0.00863352
Tnrc6b	6.72072e-07	-0.509233	0.344	0.331	0.0102659
Sell	8.08845e-07	-0.429951	0.137	0.164	0.0123551
Ppp2ca	1.05385e-06	-0.46614	0.285	0.285	0.0160975
Plekhf2	1.11598e-06	-0.449805	0.156	0.18	0.0170465
Sfpq	1.93945e-06	-0.368157	0.53	0.461	0.0296251
Dgkd	1.98826e-06	-0.409108	0.108	0.135	0.0303707
Morf4l1	2.13041e-06	-0.312026	0.673	0.563	0.032542
Smarcd2	2.89203e-06	-0.446636	0.39	0.358	0.0441758
Dnajc7	3.18698e-06	-0.372398	0.482	0.43	0.0486811
Epg5	4.03042e-06	-0.41881	0.091	0.116	0.0615647
Casp6	4.43003e-06	-0.430551	0.132	0.155	0.0676688
Eif1b	6.19372e-06	-0.405221	0.489	0.426	0.0946091
Gsk3b	6.61039e-06	-0.444386	0.397	0.366	0.100974
Rbm5	8.25967e-06	-0.466631	0.332	0.318	0.126166
Higd1a	8.39117e-06	-0.464829	0.206	0.218	0.128175
Map4	1.06144e-05	-0.441239	0.178	0.196	0.162134
Prdx5	1.27615e-05	-0.40651	0.461	0.407	0.194932
Mcl1	1.4523e-05	-0.449659	0.329	0.312	0.22184
Akap13	1.4888e-05	-0.478342	0.296	0.29	0.227414
Tmem108	1.65815e-05	-0.400647	0.121	0.143	0.253283
Arid2	1.78192e-05	-0.425708	0.143	0.164	0.272188
Tram1	1.81542e-05	-0.476082	0.333	0.315	0.277306
Reep4	1.92815e-05	-0.441431	0.115	0.136	0.294524
Il16	2.10336e-05	-0.416093	0.42	0.378	0.321288
Prep	2.60183e-05	-0.446625	0.137	0.158	0.397429
Myb	3.64836e-05	-0.370932	0.541	0.461	0.557287
Mindy2	3.69924e-05	-0.405989	0.133	0.153	0.565059
Smap2	3.88328e-05	-0.445933	0.205	0.215	0.593171
Gsk3a	3.88616e-05	-0.367081	0.091	0.112	0.593611
Stx6	4.25109e-05	-0.385753	0.485	0.42	0.649354
Tomm34	4.2673e-05	-0.473685	0.131	0.149	0.65183
Pnisr	5.13309e-05	-0.355449	0.512	0.443	0.78408
Arid4a	6.03553e-05	-0.409448	0.186	0.2	0.921927
Lipa	6.94684e-05	-0.418942	0.391	0.356	1
Pdpk1	7.37248e-05	-0.432678	0.145	0.163	1
Tob1	7.7765e-05	-0.362278	0.098	0.118	1
Srrm2	9.00938e-05	-0.304224	0.61	0.511	1
Kdm6b	9.37725e-05	-0.487804	0.254	0.255	1
Cbx3	9.66132e-05	-0.418451	0.416	0.378	1
Nipbl	9.76438e-05	-0.42943	0.393	0.354	1
Txk	9.90639e-05	-0.470384	0.379	0.351	1
Itgb2	0.000105375	-0.393692	0.163	0.178	1
Ube2i	0.000113114	-0.262699	0.65	0.536	1
Pag1	0.000114368	-0.443094	0.166	0.18	1
Gm16152	0.000120215	-0.396035	0.106	0.125	1
Clk1	0.000122615	-0.35201	0.492	0.43	1
Acaa2	0.000126641	-0.459445	0.27	0.262	1
Ly6d	0.000155156	-0.252055	0.67	0.634	1
Cdc42se2	0.000222731	-0.435942	0.278	0.268	1
Cnot8	0.000232611	-0.45074	0.169	0.18	1
Hnrnpab	0.000238168	-0.352846	0.469	0.407	1
Csnk1a1	0.00030167	-0.353815	0.504	0.431	1
Narf	0.000313498	-0.390558	0.125	0.142	1
Zfp846	0.000327948	-0.408222	0.117	0.135	1
Pik3r1	0.000361648	-0.44555	0.268	0.262	1
Ndufs4	0.000377927	-0.308253	0.549	0.453	1
H2-Q4	0.000447189	-0.397339	0.192	0.202	1
Wnk1	0.000495165	-0.429967	0.255	0.251	1
Pop5	0.00049659	-0.427319	0.259	0.251	1
Atox1	0.000525706	-0.323477	0.577	0.473	1
Eif5	0.000635139	-0.415911	0.379	0.339	1
Cd1d1	0.000864641	-0.43015	0.174	0.182	1
Zfp644	0.000876046	-0.444841	0.251	0.245	1
Man2b1	0.0010167	-0.462368	0.207	0.21	1
Grap2	0.00102083	-0.424532	0.325	0.302	1
Trir	0.00104309	-0.263715	0.606	0.501	1
Pan3	0.00115045	-0.442011	0.26	0.254	1
Tia1	0.00144112	-0.416131	0.361	0.326	1
Patz1	0.00151523	-0.39328	0.267	0.259	1
Prrc2c	0.00207937	-0.33374	0.547	0.452	1
Slc9a3r1	0.00220264	-0.343021	0.469	0.4	1
Mbnl2	0.00261804	-0.409761	0.291	0.275	1
Abi3	0.00287991	-0.338203	0.449	0.39	1
Chic2	0.00323026	-0.340457	0.465	0.394	1
Rtn3	0.00326641	-0.380452	0.382	0.339	1
Chfr	0.00332521	-0.379722	0.145	0.154	1
Tacc1	0.00353686	-0.412678	0.161	0.168	1
E2f4	0.00365796	-0.420192	0.256	0.245	1
Ints13	0.00385086	-0.359635	0.126	0.137	1
Il17ra	0.00413251	-0.41387	0.218	0.216	1
Ccnl1	0.00430032	-0.395339	0.373	0.332	1
Bptf	0.00464104	-0.445932	0.318	0.294	1
Uspl1	0.00476087	-0.363947	0.121	0.132	1
C1galt1	0.0047819	-0.329168	0.091	0.104	1
Atf7ip	0.0048116	-0.416642	0.23	0.226	1
Atp6v1e1	0.00499468	-0.426082	0.241	0.233	1
Tmc8	0.00538511	-0.288496	0.092	0.105	1
Celf1	0.00594316	-0.411209	0.252	0.242	1
Cnot2	0.00600238	-0.379828	0.315	0.288	1
Hsdl2	0.00652122	-0.384635	0.138	0.146	1
Mfap1a	0.00724591	-0.361658	0.163	0.169	1
Vps37b	0.00736418	-0.36288	0.111	0.122	1
Midn	0.00776398	-0.379238	0.146	0.153	1
Spo11	0.00799751	-0.390213	0.161	0.166	1
Ubqln1	0.00800072	-0.33288	0.111	0.122	1
Arid1a	0.00809238	-0.404498	0.261	0.248	1
Slc43a2	0.00858867	-0.404335	0.184	0.186	1
Fkbp4	0.00879596	-0.260309	0.241	0.185	1
Nt5c	0.00912961	-0.413862	0.316	0.286	1
Rsbn1	0.00930399	-0.351994	0.121	0.13	1
Tmed2	0.00955862	-0.280289	0.568	0.462	1
Acot13	0.0103278	-0.363153	0.151	0.157	1
Arhgef6	0.0103874	-0.334017	0.136	0.144	1
Spsb3	0.0104017	-0.353808	0.145	0.151	1
Arpp19	0.0104099	-0.303839	0.554	0.447	1
Rps6kb1	0.0106921	-0.443535	0.206	0.203	1
Mirt1	0.0108343	-0.391558	0.17	0.174	1
Arpc1b	0.0110886	-0.265164	0.61	0.5	1
Ddx3y	0.0116137	-0.438032	0.185	0.186	1
Hist3h2ba	0.0132255	-0.39879	0.328	0.301	1
Prkd2	0.0138399	-0.401502	0.229	0.22	1
Ube2b	0.0148185	-0.305541	0.538	0.437	1
Zbtb20	0.0153533	-0.41271	0.241	0.233	1
Dgkz	0.0165271	-0.325762	0.143	0.15	1
Setd4	0.016562	-0.315452	0.098	0.108	1
Grap	0.0183448	-0.383915	0.333	0.297	1
Mob4	0.0187105	-0.390853	0.292	0.267	1
Syf2	0.0189974	-0.374229	0.414	0.351	1
Zfp131	0.0211873	-0.35358	0.147	0.152	1
Idh2	0.0212456	-0.40137	0.264	0.244	1
Ilf2	0.0213927	-0.263897	0.232	0.182	1
Zfp422	0.0219631	-0.375173	0.288	0.262	1
Anapc5	0.0223108	-0.394859	0.404	0.347	1
Cdip1	0.0230601	-0.310215	0.096	0.105	1
Itch	0.0237559	-0.37497	0.162	0.164	1
Rgs14	0.024042	-0.396701	0.187	0.185	1
Slc44a2	0.0248003	-0.412766	0.261	0.242	1
Mxd4	0.0248913	-0.295104	0.541	0.454	1
Gatad2b	0.0256981	-0.389202	0.241	0.23	1
Prex1	0.0277123	-0.386691	0.188	0.185	1
Mat2a	0.0277654	-0.394851	0.321	0.287	1
Cerk	0.0280713	-0.369819	0.262	0.246	1
Ifrd1	0.0282424	-0.270353	0.094	0.103	1
Hnrnpu	0.030185	-0.315827	0.513	0.42	1
Hectd1	0.0304159	-0.365586	0.26	0.243	1
Rabggtb	0.0323631	-0.353326	0.158	0.159	1
Lrmp	0.032688	-0.396325	0.22	0.209	1
Sbno1	0.0355498	-0.25807	0.236	0.188	1
Fam193b	0.0358924	-0.347287	0.123	0.129	1
Cycs	0.0361696	-0.353597	0.385	0.332	1
Med13l	0.038615	-0.261892	0.099	0.108	1
Ythdc1	0.0425628	-0.359699	0.292	0.267	1
Yy1	0.0445969	-0.364958	0.235	0.222	1
Dbi	0.0453013	-0.256374	0.282	0.22	1
Kcnq1ot1	0.0459595	-0.285063	0.268	0.216	1
Cbx6	0.0462783	-0.340265	0.137	0.141	1
Bcl10	0.0474574	-0.361399	0.222	0.21	1
H2-T3	0.0545092	-0.269023	0.324	0.256	1
Hnrnpdl	0.0560784	-0.385321	0.415	0.351	1
Zfp512	0.0585792	-0.251909	0.209	0.168	1
Bub3	0.0610368	-0.344866	0.343	0.299	1
Luc7l3	0.0662625	-0.316782	0.479	0.396	1
Ppm1h	0.0701424	-0.357192	0.374	0.326	1
Pik3ca	0.0722017	-0.286578	0.099	0.105	1
Man1a2	0.0725367	-0.34584	0.154	0.153	1
Kdm5b	0.0752514	-0.333383	0.165	0.163	1
Tubb4b	0.079468	-0.412711	0.216	0.203	1
Fam133b	0.0798316	-0.286162	0.282	0.225	1
Sltm	0.0799194	-0.261586	0.293	0.233	1
Fubp1	0.07999	-0.410259	0.375	0.322	1
Ndufa1	0.0821977	-0.293027	0.459	0.373	1
Marf1	0.0828901	-0.253517	0.22	0.179	1
Ip6k2	0.0866116	-0.357379	0.17	0.165	1
Xpr1	0.0884329	-0.305789	0.111	0.115	1
Atxn7l3b	0.089917	-0.289247	0.344	0.268	1
Ptk2b	0.0902717	-0.278116	0.096	0.102	1
Diaph1	0.0912258	-0.344337	0.199	0.191	1
Tcf3	0.0919383	-0.255671	0.289	0.229	1
R3hdm1	0.0944497	-0.377105	0.225	0.211	1
Foxn3	0.0959119	-0.362335	0.358	0.312	1
Rab14	0.101312	-0.313715	0.382	0.327	1
Sirt7	0.101941	-0.343391	0.223	0.211	1
Ddx3x	0.104078	-0.378913	0.251	0.231	1
Crlf3	0.108206	-0.365866	0.292	0.26	1
Dynll2	0.117638	-0.306887	0.113	0.116	1
Ube3a	0.117699	-0.269796	0.278	0.225	1
Trim12a	0.118333	-0.356592	0.266	0.244	1
Zfp219	0.122696	-0.284323	0.109	0.113	1
Vcp	0.123231	-0.256815	0.343	0.27	1
Adgre5	0.132673	-0.320068	0.154	0.152	1
Cdpf1	0.134908	-0.300297	0.113	0.115	1
Ezh2	0.139832	-0.250852	0.241	0.197	1
Ube2h	0.1409	-0.284839	0.131	0.132	1
Wasf2	0.143727	-0.371588	0.31	0.273	1
Srrm1	0.14536	-0.257533	0.362	0.284	1
Map3k1	0.145605	-0.304835	0.163	0.16	1
Cxxc5	0.147065	-0.316598	0.108	0.111	1
Cnn3	0.151737	-0.323478	0.255	0.235	1
Fam78a	0.152229	-0.356506	0.344	0.299	1
Strbp	0.15596	-0.290456	0.108	0.11	1
Pdcd4	0.156345	-0.339753	0.423	0.359	1
Pbrm1	0.162532	-0.364515	0.305	0.271	1
Foxp1	0.166112	-0.320513	0.438	0.37	1
Mbtd1	0.170648	-0.334996	0.18	0.172	1
Kdm5a	0.170677	-0.272931	0.23	0.189	1
Atxn2l	0.17132	-0.265359	0.168	0.141	1
Ddx39	0.172809	-0.364861	0.196	0.184	1
Brd2	0.172883	-0.375533	0.286	0.255	1
Atp13a3	0.17492	-0.328582	0.149	0.146	1
Arhgap4	0.177467	-0.321138	0.162	0.158	1
Taldo1	0.186066	-0.301034	0.439	0.362	1
Stk38	0.186894	-0.378297	0.25	0.227	1
Brd4	0.190352	-0.27595	0.277	0.224	1
Ing1	0.192652	-0.33903	0.202	0.19	1
Nr2c2	0.19477	-0.27819	0.1	0.102	1
Ppp4r2	0.198026	-0.291819	0.125	0.125	1
Ostm1	0.200742	-0.324977	0.223	0.207	1
Kdm2a	0.203997	-0.319953	0.15	0.146	1
Senp2	0.207434	-0.251161	0.18	0.151	1
Plxnd1	0.207951	-0.266137	0.12	0.121	1
Actr1a	0.210058	-0.322346	0.139	0.136	1
Atg101	0.211355	-0.320129	0.177	0.168	1
Sash3	0.22046	-0.292625	0.429	0.359	1
Myl12b	0.220549	-0.288037	0.496	0.401	1
Them6	0.223609	-0.34429	0.293	0.259	1
Zfp706	0.226095	-0.310614	0.426	0.353	1
Gps2	0.226126	-0.252154	0.22	0.183	1
Ccm2	0.227051	-0.344241	0.283	0.249	1
Fus	0.230237	-0.285664	0.522	0.42	1
Dnajc5	0.23032	-0.342813	0.26	0.233	1
Ankrd10	0.238193	-0.334377	0.245	0.222	1
Mllt10	0.239424	-0.351097	0.182	0.172	1
Ube2a	0.241032	-0.256924	0.236	0.194	1
Rtn4	0.245264	-0.277525	0.258	0.211	1
Frg1	0.245383	-0.266152	0.285	0.231	1
Ppil2	0.248423	-0.276015	0.294	0.238	1
Ssu72	0.250607	-0.358689	0.328	0.282	1
Rnf145	0.25768	-0.317274	0.155	0.15	1
Pitpna	0.258781	-0.338965	0.225	0.206	1
Acin1	0.266471	-0.274062	0.392	0.308	1
Caprin1	0.266809	-0.263611	0.267	0.22	1
1110004F10Rik	0.268082	-0.253421	0.296	0.242	1
Atp6v0a2	0.269669	-0.285284	0.12	0.119	1
G3bp2	0.271341	-0.370563	0.278	0.247	1
Atrx	0.276907	-0.263542	0.404	0.318	1
Hdac7	0.278621	-0.322679	0.443	0.363	1
Tnfrsf1a	0.286711	-0.304434	0.177	0.167	1
Rsbn1l	0.291066	-0.331168	0.326	0.282	1
N4bp2l2	0.291295	-0.288705	0.339	0.271	1
Zmynd11	0.292886	-0.302361	0.147	0.143	1
Ltb	0.303667	-0.258103	0.483	0.405	1
Hmg20b	0.304283	-0.27836	0.204	0.172	1
Safb2	0.305165	-0.330834	0.189	0.177	1
Lbh	0.310963	-0.330792	0.217	0.199	1
Iah1	0.315249	-0.25512	0.16	0.136	1
Elk4	0.317835	-0.31951	0.133	0.129	1
Krit1	0.318957	-0.333759	0.44	0.364	1
Nop56	0.319595	-0.365987	0.213	0.195	1
Dock2	0.322609	-0.33545	0.188	0.177	1
2510039O18Rik	0.330206	-0.261246	0.11	0.109	1
Cdk11b	0.330407	-0.273752	0.191	0.163	1
Lef1	0.331218	-0.288408	0.396	0.313	1
Rsrc2	0.332815	-0.318009	0.482	0.389	1
Tcf25	0.346944	-0.261339	0.355	0.285	1
Nav2	0.35294	-0.291482	0.189	0.179	1
Rpa3	0.354142	-0.325803	0.15	0.143	1
Fbxl12	0.35885	-0.312625	0.375	0.318	1
Mtf2	0.361817	-0.382714	0.224	0.202	1
Prpf38b	0.367514	-0.270048	0.353	0.283	1
Akap8l	0.370556	-0.311746	0.147	0.14	1
Polr2l	0.373543	-0.346038	0.223	0.201	1
Birc2	0.378758	-0.315228	0.139	0.133	1
Ablim1	0.379143	-0.265319	0.531	0.427	1
Helz	0.384727	-0.273736	0.223	0.189	1
H2-K1	0.386474	-0.287285	0.119	0.116	1
Ahsa1	0.388875	-0.287153	0.231	0.192	1
Pum2	0.394466	-0.272418	0.268	0.223	1
Pla2g12a	0.395554	-0.265198	0.134	0.129	1
Sri	0.39724	-0.274564	0.435	0.357	1
Ccnt2	0.397602	-0.348412	0.21	0.191	1
Dnaja2	0.398633	-0.254207	0.293	0.241	1
Rab21	0.401437	-0.262909	0.109	0.108	1
Mdm4	0.413884	-0.28994	0.173	0.163	1
Eefsec	0.417178	-0.34882	0.223	0.202	1
Map4k2	0.423355	-0.282536	0.122	0.119	1
Frmd8	0.432363	-0.290064	0.147	0.14	1
Slc24a5	0.440867	-0.251732	0.101	0.1	1
Hes6	0.442788	-0.32494	0.322	0.274	1
Synj2bp	0.446302	-0.341377	0.212	0.192	1
Ash1l	0.447067	-0.313345	0.284	0.251	1
Lsm8	0.447306	-0.269975	0.365	0.292	1
Stx16	0.449344	-0.303402	0.303	0.248	1
Tmem14c	0.457082	-0.296865	0.357	0.3	1
Hnrnpl	0.460468	-0.276081	0.387	0.306	1
Slc1a5	0.462366	-0.357519	0.166	0.154	1
Clk4	0.4626	-0.334727	0.191	0.176	1
Sesn1	0.465767	-0.344852	0.194	0.178	1
Dnajb6	0.470879	-0.279225	0.36	0.288	1
Cspp1	0.471254	-0.309008	0.152	0.144	1
Rad21	0.476572	-0.264782	0.184	0.158	1
Dock10	0.485849	-0.282991	0.113	0.109	1
Actr2	0.492158	-0.283106	0.234	0.197	1
Cotl1	0.500574	-0.332711	0.245	0.218	1
Ago2	0.503144	-0.279783	0.111	0.109	1
Ak6	0.504701	-0.263226	0.117	0.113	1
Hnrnpul2	0.505608	-0.260188	0.135	0.119	1
Npepps	0.507107	-0.297227	0.148	0.14	1
Arglu1	0.510689	-0.289729	0.398	0.332	1
Zcchc6	0.516659	-0.281362	0.2	0.172	1
Hipk1	0.518663	-0.287396	0.108	0.104	1
Ubn1	0.52288	-0.313376	0.312	0.269	1
Cmc2	0.523403	-0.268906	0.121	0.116	1
Spop	0.54235	-0.289515	0.346	0.295	1
Nfyb	0.543847	-0.291235	0.125	0.12	1
Hist3h2a	0.546728	-0.279655	0.179	0.167	1
Gpatch8	0.552426	-0.251478	0.202	0.175	1
Fmnl1	0.556416	-0.324729	0.212	0.192	1
Kmt2c	0.556466	-0.254159	0.144	0.128	1
Hnrnph3	0.557712	-0.260436	0.143	0.125	1
Kmt2e	0.558881	-0.298522	0.342	0.278	1
Pcna	0.559338	-0.264814	0.136	0.12	1
Sqstm1	0.561893	-0.262326	0.165	0.144	1
Inpp5k	0.564276	-0.253026	0.117	0.113	1
Trp53i11	0.572867	-0.31421	0.465	0.376	1
Sf3b4	0.575236	-0.277977	0.21	0.18	1
March2	0.577294	-0.272821	0.275	0.229	1
Tmem191c	0.57785	-0.27598	0.131	0.124	1
Dynlt1c	0.58038	-0.32037	0.329	0.28	1
Ptbp3	0.586286	-0.29562	0.262	0.232	1
Cdkn2aip	0.586969	-0.277116	0.132	0.125	1
Cry1	0.595352	-0.262127	0.142	0.125	1
Mfap1b	0.595482	-0.270355	0.171	0.149	1
Dhx15	0.59895	-0.290051	0.226	0.204	1
Lmnb1	0.599635	-0.259048	0.198	0.172	1
Phf3	0.603704	-0.314724	0.241	0.214	1
Nsmce1	0.609346	-0.299215	0.193	0.176	1
Scarb2	0.610344	-0.266335	0.14	0.132	1
Taok3	0.615928	-0.315002	0.204	0.185	1
Clcn4	0.633409	-0.279606	0.137	0.129	1
Pura	0.642367	-0.287821	0.234	0.2	1
Tax1bp1	0.650013	-0.280361	0.296	0.247	1
Gm47283	0.651115	-0.31192	0.231	0.198	1
Strn3	0.651673	-0.273217	0.121	0.109	1
Baz2a	0.653446	-0.252039	0.199	0.174	1
Maz	0.656269	-0.336755	0.35	0.294	1
Smndc1	0.658006	-0.274764	0.123	0.117	1
Rictor	0.660296	-0.293456	0.171	0.152	1
Wapl	0.66116	-0.26804	0.271	0.229	1
Ankrd44	0.664055	-0.306989	0.194	0.175	1
Ggnbp2	0.664272	-0.327476	0.268	0.233	1
Metap2	0.668369	-0.281991	0.439	0.357	1
Rb1cc1	0.675234	-0.311183	0.212	0.191	1
Zdhhc20	0.68657	-0.323465	0.199	0.172	1
Sf1	0.6902	-0.340404	0.285	0.245	1
Ssna1	0.695391	-0.290792	0.37	0.305	1
Lrrfip1	0.697021	-0.277199	0.187	0.164	1
Ppp2r2a	0.701631	-0.292746	0.192	0.173	1
Lims1	0.704678	-0.327612	0.279	0.241	1
Nsd3	0.715034	-0.285206	0.265	0.226	1
Tmf1	0.717163	-0.267806	0.141	0.132	1
Alkbh5	0.721146	-0.284199	0.152	0.135	1
Bud31	0.723957	-0.26281	0.306	0.254	1
Pcbp1	0.724963	-0.266744	0.457	0.359	1
Bclaf1	0.725793	-0.313906	0.393	0.325	1
Cd164	0.725794	-0.32442	0.407	0.333	1
Tmem128	0.728275	-0.291243	0.235	0.2	1
Acp5	0.738578	-0.265894	0.338	0.28	1
Pcmtd2	0.747361	-0.276989	0.136	0.127	1
Ccng2	0.748657	-0.307389	0.391	0.319	1
Tapt1	0.753348	-0.259804	0.156	0.145	1
Mlx	0.753788	-0.264807	0.169	0.15	1
Polr2a	0.756397	-0.295973	0.189	0.166	1
Zap70	0.758944	-0.300557	0.233	0.201	1
Irf3	0.759706	-0.281937	0.145	0.129	1
Fam168b	0.767555	-0.273279	0.15	0.139	1
Ddx6	0.768425	-0.29312	0.206	0.18	1
Mphosph8	0.769327	-0.255098	0.101	0.096	1
Ppp6r3	0.769712	-0.268543	0.125	0.117	1
Pafah1b1	0.778242	-0.251282	0.452	0.358	1
Ktn1	0.783079	-0.255007	0.163	0.146	1
Fam216a	0.783924	-0.314712	0.159	0.145	1
Fam122a	0.786983	-0.280231	0.145	0.134	1
BC005537	0.793471	-0.325459	0.18	0.163	1
Nktr	0.801842	-0.290513	0.283	0.239	1
Puf60	0.807363	-0.329487	0.337	0.28	1
Akirin2	0.81231	-0.287188	0.165	0.15	1
Mr1	0.812778	-0.255672	0.17	0.156	1
Srpk2	0.822155	-0.34275	0.199	0.178	1
Epc1	0.823411	-0.322391	0.228	0.201	1
Srsf10	0.830648	-0.29115	0.287	0.24	1
Eif4a2	0.830725	-0.284937	0.407	0.327	1
Sbds	0.8318	-0.291509	0.188	0.166	1
Ubn2	0.834732	-0.293543	0.173	0.157	1
Qrich1	0.835035	-0.263359	0.136	0.126	1
Kansl1	0.837282	-0.274592	0.153	0.138	1
Mtch2	0.83998	-0.260371	0.125	0.114	1
Trim12c	0.842774	-0.255482	0.133	0.122	1
Cyfip2	0.844522	-0.282974	0.163	0.146	1
Pld3	0.846622	-0.268626	0.19	0.168	1
Rasgrp1	0.849206	-0.254343	0.418	0.34	1
Ankrd17	0.849482	-0.26023	0.155	0.143	1
Wtap	0.861523	-0.295931	0.34	0.282	1
Sh3gl1	0.86798	-0.306318	0.229	0.201	1
Pik3ip1	0.873403	-0.282392	0.448	0.359	1
Smc3	0.875914	-0.299365	0.245	0.211	1
Ubxn4	0.876695	-0.329086	0.335	0.28	1
Ldb1	0.878965	-0.293082	0.183	0.163	1
Rbm6	0.880689	-0.301583	0.168	0.152	1
Tra2a	0.882255	-0.328574	0.351	0.292	1
Degs1	0.895207	-0.261908	0.176	0.158	1
Taf7	0.896365	-0.267106	0.146	0.133	1
Maf1	0.897112	-0.258162	0.346	0.287	1
Rnaseh2c	0.901185	-0.315627	0.184	0.162	1
Asf1a	0.906564	-0.287928	0.166	0.148	1
Dhx9	0.908703	-0.28117	0.173	0.157	1
Cnot1	0.923742	-0.277815	0.168	0.152	1
Cnp	0.924403	-0.258115	0.467	0.371	1
Hdac1	0.93033	-0.293241	0.314	0.264	1
Gtf2i	0.93813	-0.272215	0.153	0.138	1
Vav1	0.938511	-0.282074	0.197	0.175	1
Hnrnph1	0.952888	-0.317131	0.303	0.254	1
Cacybp	0.953895	-0.304647	0.267	0.228	1
Mdm2	0.954659	-0.272357	0.204	0.181	1
Gle1	0.955866	-0.281138	0.14	0.127	1
Mau2	0.95755	-0.2801	0.192	0.172	1
Pcmtd1	0.957698	-0.283462	0.161	0.146	1
Fbxl14	0.959064	-0.260188	0.148	0.135	1
Smg1	0.959428	-0.295506	0.187	0.168	1
Arhgap31	0.961059	-0.293404	0.155	0.14	1
Ctcf	0.962058	-0.314314	0.28	0.239	1
Kin	0.966131	-0.257356	0.132	0.121	1
Cir1	0.968651	-0.308097	0.223	0.195	1
Ctnnb1	0.972254	-0.264398	0.155	0.141	1
Vezf1	0.976343	-0.280107	0.176	0.158	1
Tcof1	0.97714	-0.330279	0.214	0.188	1
Dmtf1	0.977595	-0.266681	0.125	0.116	1
Nrbp1	0.990564	-0.27397	0.156	0.142	1
Glcci1	0.994026	-0.288912	0.188	0.167	1
Cbr1	0.994596	-0.266194	0.135	0.124	1
Nras	0.99674	-0.337073	0.261	0.223	1
Safb	0.99699	-0.295823	0.164	0.149	1

## Sheet: DEGs-bulk RNA-seq DP
Bulk RNA-seq differentially expressed genes of sorted DP cells from wild type and Satb1 deleted mice.
gene_id	baseMean	log2FoldChange	lfcSE	stat	pvalue	padj	GeneSymbol	KO	GO
ENSMUSG00000026249	1678.04	4.89254	0.125043	39.1268	0	0	Serpine2	_	molecular_function:serine-type endopeptidase inhibitor activity(GO:0004867);molecular_function:receptor binding(GO:0005102);molecular_function:glycosaminoglycan binding(GO:0005539);cellular_component:extracellular region(GO:0005576);cellular_component:extracellular space(GO:0005615);cellular_component:cytosol(GO:0005829);biological_process:blood coagulation(GO:0007596);molecular_function:heparin …
ENSMUSG00000001248	5378.25	-4.14932	0.114843	-36.1303	7.59e-286	7.19e-282	Gramd1a	_	molecular_function:molecular_function(GO:0003674);cellular_component:cellular_component(GO:0005575);biological_process:biological_process(GO:0008150);cellular_component:integral component of membrane(GO:0016021)
ENSMUSG00000001552	1394.22	-4.48945	0.134557	-33.3647	4.46e-244	2.82e-240	Jup	K10056	biological_process:desmosome assembly(GO:0002159);molecular_function:transcription coactivator activity(GO:0003713);molecular_function:signal transducer activity(GO:0004871);molecular_function:structural molecule activity(GO:0005198);molecular_function:protein binding(GO:0005515);cellular_component:nucleus(GO:0005634);cellular_component:cytoplasm(GO:0005737);cellular_component:cytosol(GO:0005829)…
ENSMUSG00000032053	955.023	3.91785	0.118276	33.1247	1.31e-240	6.21e-237	Pou2af1	_	molecular_function:RNA polymerase II core promoter sequence-specific DNA binding(GO:0000979);molecular_function:RNA polymerase II transcription coactivator activity(GO:0001105);molecular_function:DNA binding(GO:0003677);molecular_function:protein binding(GO:0005515);biological_process:transcription, DNA-templated(GO:0006351);biological_process:positive regulation of transcription from RNA polymer…
ENSMUSG00000049866	3153.42	-3.03858	0.0950533	-31.9671	3.12e-224	1.18e-220	Arl4c	K07945	molecular_function:GTP binding(GO:0005525);cellular_component:cytoplasm(GO:0005737);cellular_component:cytosol(GO:0005829);cellular_component:plasma membrane(GO:0005886);biological_process:small GTPase mediated signal transduction(GO:0007264);cellular_component:filopodium(GO:0030175);biological_process:endocytic recycling(GO:0032456);molecular_function:alpha-tubulin binding(GO:0043014)
ENSMUSG00000052374	705.21	4.98169	0.155901	31.9542	4.72e-224	1.49e-220	Actn2	K21073	molecular_function:calcium ion binding(GO:0005509);molecular_function:protein binding(GO:0005515);molecular_function:phosphatidylinositol-4,5-bisphosphate binding(GO:0005546);cellular_component:striated muscle thin filament(GO:0005865);cellular_component:plasma membrane(GO:0005886);cellular_component:focal adhesion(GO:0005925);biological_process:muscle contraction(GO:0006936);molecular_function:c…
ENSMUSG00000026070	798.541	4.10924	0.130922	31.3869	3.06e-216	8.27e-213	Il18r1	K05173	molecular_function:protein binding(GO:0005515);cellular_component:integral component of membrane(GO:0016021);biological_process:natural killer cell activation(GO:0030101);biological_process:positive regulation of interferon-gamma production(GO:0032729);biological_process:interleukin-18-mediated signaling pathway(GO:0035655);molecular_function:interleukin-18 receptor activity(GO:0042008);biologica…
ENSMUSG00000066026	2077.17	-3.49317	0.112829	-30.9598	1.87e-210	4.44e-207	Dhrs3	K11146	biological_process:retinoid metabolic process(GO:0001523);biological_process:outflow tract morphogenesis(GO:0003151);molecular_function:retinol dehydrogenase activity(GO:0004745);cellular_component:integral component of membrane(GO:0016021);biological_process:regulation of ossification(GO:0030278);biological_process:retinol metabolic process(GO:0042572);biological_process:negative regulation of r…
ENSMUSG00000039629	1469.92	3.04599	0.0985346	30.9129	8.01e-210	1.69e-206	Strip2	_	molecular_function:molecular_function(GO:0003674);cellular_component:cytoplasm(GO:0005737);cellular_component:cytosol(GO:0005829);biological_process:cytoskeleton organization(GO:0007010);biological_process:regulation of cell shape(GO:0008360);biological_process:cell migration(GO:0016477)
ENSMUSG00000002565	873.036	4.55337	0.153179	29.7259	3.55e-194	6.74e-191	Scin	K05768	cellular_component:podosome(GO:0002102);molecular_function:calcium ion binding(GO:0005509);cellular_component:cytoplasm(GO:0005737);cellular_component:brush border(GO:0005903);biological_process:negative regulation of cell proliferation(GO:0008285);cellular_component:cell junction(GO:0030054);biological_process:regulation of chondrocyte differentiation(GO:0032330);biological_process:sequestering …
ENSMUSG00000001700	778.186	-4.22655	0.149547	-28.2624	1e-175	1.73e-172	Gramd3	_	_
ENSMUSG00000025089	3070.38	2.79609	0.100343	27.8652	7.06e-171	1.11e-167	Gfra1	K19895	molecular_function:receptor activity(GO:0004872);cellular_component:plasma membrane(GO:0005886);biological_process:transmembrane receptor protein tyrosine kinase signaling pathway(GO:0007169);biological_process:nervous system development(GO:0007399);biological_process:anatomical structure morphogenesis(GO:0009653);cellular_component:extrinsic component of membrane(GO:0019898);cellular_component:a…
ENSMUSG00000038264	1359.94	-3.38828	0.125931	-26.9058	1.88e-159	2.74e-156	Sema7a	K06529	biological_process:osteoblast differentiation(GO:0001649);biological_process:positive regulation of protein phosphorylation(GO:0001934);molecular_function:integrin binding(GO:0005178);cellular_component:extracellular space(GO:0005615);cellular_component:plasma membrane(GO:0005886);biological_process:inflammatory response(GO:0006954);biological_process:integrin-mediated signaling pathway(GO:000722…
ENSMUSG00000038352	6503.24	-2.10089	0.0782403	-26.8517	8.05e-159	1.09e-155	Arl5c	_	molecular_function:GTP binding(GO:0005525);cellular_component:cellular_component(GO:0005575);cellular_component:intracellular(GO:0005622);biological_process:small GTPase mediated signal transduction(GO:0007264);biological_process:biological_process(GO:0008150)
ENSMUSG00000036523	739.154	3.60635	0.134747	26.7639	8.51e-158	1.08e-154	Greb1	_	cellular_component:integral component of membrane(GO:0016021);cellular_component:extracellular exosome(GO:0070062)
ENSMUSG00000034761	726.5	-3.76088	0.143773	-26.1584	7.9e-151	9.36e-148	Map4k5	K08884	biological_process:MAPK cascade(GO:0000165);biological_process:activation of MAPKKK activity(GO:0000185);molecular_function:protein serine/threonine kinase activity(GO:0004674);molecular_function:ATP binding(GO:0005524);cellular_component:cytoplasm(GO:0005737);biological_process:protein phosphorylation(GO:0006468);biological_process:regulation of mitotic cell cycle(GO:0007346);molecular_function:…
ENSMUSG00000040536	623.84	7.06223	0.270077	26.149	1.01e-150	1.13e-147	Necab1	_	molecular_function:calcium ion binding(GO:0005509);cellular_component:cytoplasm(GO:0005737)
ENSMUSG00000024669	3157.87	-2.61165	0.100482	-25.9913	6.2e-149	6.53e-146	Cd5	K06455	molecular_function:scavenger receptor activity(GO:0005044);molecular_function:protein binding(GO:0005515);cellular_component:plasma membrane(GO:0005886);biological_process:receptor-mediated endocytosis(GO:0006898);cellular_component:external side of plasma membrane(GO:0009897);cellular_component:integral component of membrane(GO:0016021);biological_process:T cell costimulation(GO:0031295);biologi…
ENSMUSG00000050052	804.659	-3.46983	0.134989	-25.7045	1.04e-145	1.04e-142	Tdrp	_	molecular_function:molecular_function(GO:0003674);cellular_component:cellular_component(GO:0005575);cellular_component:nucleus(GO:0005634);cellular_component:cytoplasm(GO:0005737);cellular_component:cytosol(GO:0005829);biological_process:spermatogenesis(GO:0007283);biological_process:biological_process(GO:0008150);cellular_component:intracellular membrane-bounded organelle(GO:0043231)
ENSMUSG00000037940	786.175	-4.06725	0.158583	-25.6474	4.52e-145	4.28e-142	Inpp4b	K01109	cellular_component:cell(GO:0005623);biological_process:cellular calcium ion homeostasis(GO:0006874);molecular_function:lipid binding(GO:0008289);molecular_function:phosphatidylinositol-3,4-bisphosphate 4-phosphatase activity(GO:0016316);molecular_function:phosphatidylinositol bisphosphate phosphatase activity(GO:0034593);molecular_function:phosphatidylinositol trisphosphate phosphatase activity(G…
ENSMUSG00000042195	848.16	2.8539	0.114772	24.8659	1.74e-136	1.57e-133	Slc35f2	K15287	molecular_function:molecular_function(GO:0003674);cellular_component:cellular_component(GO:0005575);biological_process:transport(GO:0006810);biological_process:biological_process(GO:0008150);cellular_component:integral component of membrane(GO:0016021)
ENSMUSG00000076745	610.217	4.48917	0.180758	24.8353	3.73e-136	3.21e-133	Tcrg-V4	_	_
ENSMUSG00000043460	745.122	4.24749	0.171608	24.7512	3.01e-135	2.48e-132	Elfn2	K17568	molecular_function:protein phosphatase inhibitor activity(GO:0004864);cellular_component:extracellular space(GO:0005615);biological_process:negative regulation of phosphatase activity(GO:0010923);cellular_component:integral component of membrane(GO:0016021);molecular_function:phosphatase binding(GO:0019902)
ENSMUSG00000022508	3289.62	-2.17876	0.0884431	-24.6345	5.39e-134	4.26e-131	Bcl6	K15618	biological_process:protein import into nucleus, translocation(GO:0000060);biological_process:negative regulation of transcription from RNA polymerase II promoter(GO:0000122);biological_process:cell morphogenesis(GO:0000902);molecular_function:RNA polymerase II regulatory region sequence-specific DNA binding(GO:0000977);molecular_function:intronic transcription regulatory region sequence-specific …
ENSMUSG00000027863	1695.89	-3.19883	0.130199	-24.5688	2.72e-133	2.06e-130	Cd2	K06449	molecular_function:receptor binding(GO:0005102);molecular_function:protein binding(GO:0005515);cellular_component:extracellular region(GO:0005576);cellular_component:cell-cell junction(GO:0005911);cellular_component:external side of plasma membrane(GO:0009897);cellular_component:cytoplasmic side of plasma membrane(GO:0009898);cellular_component:cell surface(GO:0009986);cellular_component:integral…
ENSMUSG00000023828	577.865	3.23787	0.137038	23.6276	2.01e-123	1.46e-120	Slc22a3	K08200	molecular_function:dopamine transmembrane transporter activity(GO:0005329);cellular_component:integral component of plasma membrane(GO:0005887);molecular_function:organic anion transmembrane transporter activity(GO:0008514);molecular_function:organic cation transmembrane transporter activity(GO:0015101);molecular_function:quaternary ammonium group transmembrane transporter activity(GO:0015651);bi…
ENSMUSG00000085903	660.178	-4.21179	0.179047	-23.5234	2.35e-122	1.65e-119	Gm15340	_	_
ENSMUSG00000039109	2561.18	-3.21233	0.137068	-23.436	1.83e-121	1.24e-118	F13a1	K03917	molecular_function:protein-glutamine gamma-glutamyltransferase activity(GO:0003810);cellular_component:cytoplasm(GO:0005737);biological_process:blood coagulation(GO:0007596);biological_process:peptide cross-linking(GO:0018149);molecular_function:metal ion binding(GO:0046872);biological_process:blood coagulation, fibrin clot formation(GO:0072378);cellular_component:blood microparticle(GO:0072562)
ENSMUSG00000027784	1306.86	2.82495	0.120635	23.4173	2.85e-121	1.86e-118	Ppm1l	K17506	biological_process:MAPK cascade(GO:0000165);molecular_function:protein serine/threonine phosphatase activity(GO:0004722);molecular_function:protein binding(GO:0005515);cellular_component:intracellular(GO:0005622);biological_process:protein dephosphorylation(GO:0006470);biological_process:transmembrane receptor protein serine/threonine kinase signaling pathway(GO:0007178);cellular_component:integr…
ENSMUSG00000044864	3036.28	-2.18003	0.0945188	-23.0645	1.05e-117	6.64e-115	Ankrd50	K21440	molecular_function:molecular_function(GO:0003674);cellular_component:intracellular(GO:0005622);biological_process:retrograde transport, endosome to plasma membrane(GO:1990126)
ENSMUSG00000022895	12400.8	-2.25924	0.100874	-22.3967	4.24e-111	2.59e-108	Ets2	K02678	biological_process:negative regulation of transcription from RNA polymerase II promoter(GO:0000122);molecular_function:RNA polymerase II regulatory region sequence-specific DNA binding(GO:0000977);molecular_function:RNA polymerase II core promoter proximal region sequence-specific DNA binding(GO:0000978);molecular_function:sequence-specific DNA binding RNA polymerase II transcription factor activ…
ENSMUSG00000029772	3544.81	1.80184	0.0807173	22.3228	2.22e-110	1.31e-107	Ahcyl2	K01251	molecular_function:adenosylhomocysteinase activity(GO:0004013);cellular_component:endoplasmic reticulum(GO:0005783);cellular_component:cytosol(GO:0005829);biological_process:one-carbon metabolic process(GO:0006730);biological_process:S-adenosylmethionine cycle(GO:0033353);cellular_component:neuron projection(GO:0043005);cellular_component:intracellular membrane-bounded organelle(GO:0043231)
ENSMUSG00000026483	661.807	3.44659	0.155134	22.2169	2.36e-109	1.35e-106	Fam129a	_	biological_process:negative regulation of protein phosphorylation(GO:0001933);biological_process:positive regulation of protein phosphorylation(GO:0001934);molecular_function:molecular_function(GO:0003674);cellular_component:cytoplasm(GO:0005737);cellular_component:cytosol(GO:0005829);cellular_component:plasma membrane(GO:0005886);cellular_component:membrane(GO:0016020);biological_process:respons…
ENSMUSG00000097211	313.235	-3.6876	0.169428	-21.7651	4.97e-105	2.77e-102	BC065403	_	_
ENSMUSG00000048376	1031.81	2.02284	0.0937583	21.5751	3.08e-103	1.67e-100	F2r	K03914	biological_process:activation of MAPKK activity(GO:0000186);molecular_function:G-protein alpha-subunit binding(GO:0001965);biological_process:connective tissue replacement involved in inflammatory response wound healing(GO:0002248);biological_process:negative regulation of glomerular filtration(GO:0003105);molecular_function:G-protein coupled receptor activity(GO:0004930);molecular_function:recep…
ENSMUSG00000023048	885.481	2.6055	0.120984	21.5358	7.19e-103	3.79e-100	Prr13	_	molecular_function:molecular_function(GO:0003674);cellular_component:nucleus(GO:0005634);biological_process:transcription, DNA-templated(GO:0006351);biological_process:regulation of transcription, DNA-templated(GO:0006355);biological_process:biological_process(GO:0008150)
ENSMUSG00000034438	5138.32	-2.01364	0.0937802	-21.4719	2.85e-102	1.46e-99	Gbp8	K20908	molecular_function:molecular_function(GO:0003674);molecular_function:GTPase activity(GO:0003924);molecular_function:GTP binding(GO:0005525);cellular_component:cellular_component(GO:0005575);biological_process:cellular response to interferon-gamma(GO:0071346)
ENSMUSG00000033152	305.235	-4.40555	0.205998	-21.3864	1.79e-101	8.92e-99	Podxl2	K06818	molecular_function:molecular_function(GO:0003674);cellular_component:integral component of membrane(GO:0016021);biological_process:leukocyte tethering or rolling(GO:0050901)
ENSMUSG00000110266	1834.94	5.19902	0.244049	21.3032	1.06e-100	5.15e-98	Gm32742	_	_
ENSMUSG00000098959	473.327	-3.22066	0.151941	-21.1968	1.02e-99	4.85e-97	Gm27230	_	_
ENSMUSG00000045672	4945.36	3.07581	0.145694	21.1114	6.25e-99	2.89e-96	Col27a1	K19721	biological_process:growth plate cartilage chondrocyte development(GO:0003431);molecular_function:extracellular matrix structural constituent(GO:0005201);cellular_component:fibrillar collagen trimer(GO:0005583);biological_process:extracellular matrix organization(GO:0030198);molecular_function:metal ion binding(GO:0046872)
ENSMUSG00000015316	1158.76	-1.99659	0.0948278	-21.0549	2.06e-98	9.3e-96	Slamf1	K06536	biological_process:natural killer cell differentiation(GO:0001779);biological_process:natural killer cell proliferation(GO:0001787);biological_process:leukocyte chemotaxis involved in inflammatory response(GO:0002232);biological_process:myeloid dendritic cell activation involved in immune response(GO:0002277);biological_process:negative regulation of T cell cytokine production(GO:0002725);molecul…
ENSMUSG00000032864	4475.16	-2.38775	0.114162	-20.9154	3.87e-97	1.71e-94	Rag2	K10988	biological_process:B cell lineage commitment(GO:0002326);biological_process:pre-B cell allelic exclusion(GO:0002331);biological_process:B cell homeostatic proliferation(GO:0002358);biological_process:T cell lineage commitment(GO:0002360);molecular_function:DNA binding(GO:0003677);molecular_function:chromatin binding(GO:0003682);molecular_function:protein binding(GO:0005515);molecular_function:pho…
ENSMUSG00000046480	514.534	-3.89474	0.187551	-20.7663	8.74e-96	3.76e-93	Scn4b	K04848	cellular_component:voltage-gated sodium channel complex(GO:0001518);molecular_function:voltage-gated sodium channel activity(GO:0005248);biological_process:sodium ion transport(GO:0006814);biological_process:positive regulation of sodium ion transport(GO:0010765);cellular_component:intercalated disc(GO:0014704);molecular_function:sodium channel regulator activity(GO:0017080);cellular_component:in…
ENSMUSG00000034265	624.885	-2.37902	0.117035	-20.3274	7.36e-92	3.1e-89	Zdhhc14	K16675	cellular_component:endoplasmic reticulum(GO:0005783);cellular_component:integral component of membrane(GO:0016021);molecular_function:palmitoyltransferase activity(GO:0016409);biological_process:protein palmitoylation(GO:0018345);molecular_function:protein-cysteine S-palmitoyltransferase activity(GO:0019706)
ENSMUSG00000023132	4974.22	2.72004	0.13551	20.0727	1.28e-89	5.27e-87	Gzma	K01352	molecular_function:serine-type endopeptidase activity(GO:0004252);cellular_component:extracellular region(GO:0005576);cellular_component:nucleus(GO:0005634);biological_process:apoptotic process(GO:0006915);molecular_function:serine-type peptidase activity(GO:0008236);biological_process:cytolysis(GO:0019835);biological_process:negative regulation of endodeoxyribonuclease activity(GO:0032078);molec…
ENSMUSG00000046794	1460.77	-1.98552	0.100069	-19.8415	1.3e-87	5.26e-85	Ppp1r3b	K07189	cellular_component:protein phosphatase type 1 complex(GO:0000164);molecular_function:phosphoprotein phosphatase activity(GO:0004721);biological_process:glycogen metabolic process(GO:0005977);biological_process:regulation of glycogen biosynthetic process(GO:0005979);biological_process:regulation of glycogen catabolic process(GO:0005981);biological_process:protein dephosphorylation(GO:0006470);mole…
ENSMUSG00000037579	831.132	-2.06476	0.104137	-19.8273	1.73e-87	6.83e-85	Kcnh3	K04906	molecular_function:phosphorelay sensor kinase activity(GO:0000155);biological_process:phosphorelay signal transduction system(GO:0000160);molecular_function:voltage-gated potassium channel activity(GO:0005249);cellular_component:intracellular(GO:0005622);cellular_component:integral component of plasma membrane(GO:0005887);biological_process:signal transduction by protein phosphorylation(GO:002301…
ENSMUSG00000097433	458.43	3.30545	0.167351	19.7516	7.77e-87	3e-84	Gm26781	_	_
ENSMUSG00000047678	230.628	5.80937	0.300004	19.3643	1.54e-83	5.85e-81	Gpr82	K08420	molecular_function:molecular_function(GO:0003674);molecular_function:G-protein coupled receptor activity(GO:0004930);cellular_component:cellular_component(GO:0005575);cellular_component:plasma membrane(GO:0005886);biological_process:G-protein coupled receptor signaling pathway(GO:0007186);biological_process:biological_process(GO:0008150);cellular_component:integral component of membrane(GO:001602…
ENSMUSG00000023885	204.909	5.77666	0.302083	19.1227	1.63e-81	6.07e-79	Thbs2	K04659	molecular_function:calcium ion binding(GO:0005509);molecular_function:protein binding(GO:0005515);cellular_component:proteinaceous extracellular matrix(GO:0005578);cellular_component:basement membrane(GO:0005604);cellular_component:extracellular space(GO:0005615);biological_process:cell adhesion(GO:0007155);molecular_function:heparin binding(GO:0008201);biological_process:negative regulation of a…
ENSMUSG00000023030	1979.51	1.77333	0.0932529	19.0164	1.25e-80	4.55e-78	Slc11a2	K21398	molecular_function:copper ion transmembrane transporter activity(GO:0005375);molecular_function:iron ion transmembrane transporter activity(GO:0005381);molecular_function:manganese ion transmembrane transporter activity(GO:0005384);cellular_component:nucleus(GO:0005634);cellular_component:cytoplasm(GO:0005737);cellular_component:mitochondrion(GO:0005739);cellular_component:mitochondrial outer mem…
ENSMUSG00000032374	1472.24	2.16479	0.114365	18.9288	6.6e-80	2.36e-77	Plod2	K13645	molecular_function:iron ion binding(GO:0005506);molecular_function:procollagen-lysine 5-dioxygenase activity(GO:0008475);biological_process:peptidyl-lysine hydroxylation(GO:0017185);cellular_component:rough endoplasmic reticulum membrane(GO:0030867);molecular_function:L-ascorbic acid binding(GO:0031418);biological_process:hydroxylysine biosynthetic process(GO:0046947);biological_process:oxidation…
ENSMUSG00000043252	1737.51	1.89332	0.100043	18.9251	7.08e-80	2.48e-77	Tmem64	_	molecular_function:protein binding(GO:0005515);cellular_component:endoplasmic reticulum(GO:0005783);cellular_component:integral component of membrane(GO:0016021);biological_process:regulation of ATPase activity(GO:0043462);biological_process:canonical Wnt signaling pathway involved in osteoblast differentiation(GO:0044339);biological_process:positive regulation of fat cell differentiation(GO:0045…
ENSMUSG00000038319	1323.55	-2.3893	0.126658	-18.8642	2.25e-79	7.74e-77	Kcnh2	K04905	molecular_function:phosphorelay sensor kinase activity(GO:0000155);biological_process:phosphorelay signal transduction system(GO:0000160);molecular_function:inward rectifier potassium channel activity(GO:0005242);molecular_function:voltage-gated potassium channel activity(GO:0005249);molecular_function:delayed rectifier potassium channel activity(GO:0005251);cellular_component:nuclear envelope(GO…
ENSMUSG00000030246	6354.51	-1.55548	0.0827877	-18.7888	9.33e-79	3.16e-76	Ldhb	_	molecular_function:L-lactate dehydrogenase activity(GO:0004459);cellular_component:mitochondrion(GO:0005739);cellular_component:cytosol(GO:0005829);biological_process:carbohydrate metabolic process(GO:0005975);cellular_component:membrane(GO:0016020);biological_process:lactate biosynthetic process from pyruvate(GO:0019244);biological_process:NAD metabolic process(GO:0019674);molecular_function:kin…
ENSMUSG00000022657	2058.98	-1.49781	0.0797759	-18.7753	1.2e-78	4e-76	Cd96	K06517	biological_process:cytokine production involved in inflammatory response(GO:0002534);biological_process:negative regulation of natural killer cell cytokine production(GO:0002728);molecular_function:protein binding(GO:0005515);cellular_component:cytoplasm(GO:0005737);cellular_component:adherens junction(GO:0005912);biological_process:cell-matrix adhesion(GO:0007160);cellular_component:integral com…
ENSMUSG00000029530	19608.1	-2.50908	0.134243	-18.6906	5.9e-78	1.93e-75	Ccr9	K04184	biological_process:CD8-positive, gamma-delta intraepithelial T cell differentiation(GO:0002305);molecular_function:protein binding(GO:0005515);cellular_component:plasma membrane(GO:0005886);biological_process:chemotaxis(GO:0006935);biological_process:immune response(GO:0006955);biological_process:G-protein coupled receptor signaling pathway(GO:0007186);cellular_component:cell surface(GO:0009986);…
ENSMUSG00000078771	279.967	3.1467	0.168885	18.6322	1.76e-77	5.66e-75	Evi2a	_	cellular_component:integral component of membrane(GO:0016021)
ENSMUSG00000017417	1685.87	-1.58073	0.0854519	-18.4985	2.12e-76	6.7e-74	Plxdc1	_	biological_process:angiogenesis(GO:0001525);molecular_function:protein binding(GO:0005515);cellular_component:cytoplasm(GO:0005737);cellular_component:plasma membrane(GO:0005886);cellular_component:bicellular tight junction(GO:0005923);cellular_component:integral component of membrane(GO:0016021);biological_process:spinal cord development(GO:0021510);cellular_component:dendrite(GO:0030425);cellul…
ENSMUSG00000006587	1236.93	2.13779	0.115989	18.4311	7.4e-76	2.3e-73	Snai3	K09217	biological_process:negative regulation of transcription from RNA polymerase II promoter(GO:0000122);molecular_function:RNA polymerase II regulatory region sequence-specific DNA binding(GO:0000977);molecular_function:RNA polymerase II core promoter proximal region sequence-specific DNA binding(GO:0000978);molecular_function:RNA polymerase II core promoter proximal region sequence-specific DNA bind…
ENSMUSG00000044786	2299.28	-1.63401	0.0890516	-18.349	3.36e-75	1.03e-72	Zfp36	K15308	biological_process:negative regulation of transcription from RNA polymerase II promoter(GO:0000122);biological_process:MAPK cascade(GO:0000165);cellular_component:exosome (RNase complex)(GO:0000178);biological_process:nuclear-transcribed mRNA catabolic process, deadenylation-dependent decay(GO:0000288);biological_process:nuclear-transcribed mRNA poly(A) tail shortening(GO:0000289);cellular_compon…
ENSMUSG00000020902	897.108	-2.09747	0.114669	-18.2914	9.68e-75	2.91e-72	Ntn1	K06843	biological_process:neuron migration(GO:0001764);molecular_function:protein binding(GO:0005515);cellular_component:extracellular region(GO:0005576);cellular_component:basement membrane(GO:0005604);cellular_component:cytoplasm(GO:0005737);biological_process:apoptotic process(GO:0006915);biological_process:substrate-dependent cell migration, cell extension(GO:0006930);biological_process:Ras protein …
ENSMUSG00000081219	552.056	-3.20353	0.176235	-18.1776	7.77e-74	2.3e-71	Bambi-ps1	K10162	_
ENSMUSG00000028278	540.706	-2.88017	0.159471	-18.0608	6.49e-73	1.89e-70	Rragd	K16186	molecular_function:GTPase activity(GO:0003924);molecular_function:GTP binding(GO:0005525);cellular_component:nucleus(GO:0005634);cellular_component:nucleoplasm(GO:0005654);cellular_component:cytoplasm(GO:0005737);cellular_component:lysosome(GO:0005764);cellular_component:centrosome(GO:0005813);biological_process:cellular response to starvation(GO:0009267);biological_process:regulation of autophag…
ENSMUSG00000052759	275.943	3.3855	0.18748	18.0579	6.83e-73	1.96e-70	Gpr25	K08405	molecular_function:molecular_function(GO:0003674);molecular_function:G-protein coupled receptor activity(GO:0004930);cellular_component:cellular_component(GO:0005575);biological_process:G-protein coupled receptor signaling pathway(GO:0007186);biological_process:biological_process(GO:0008150);cellular_component:integral component of membrane(GO:0016021)
ENSMUSG00000108985	353.787	-3.074	0.17108	-17.9682	3.46e-72	9.78e-70	A930030B08Rik	_	_
ENSMUSG00000040274	10071.2	1.98341	0.112056	17.7002	4.18e-70	1.16e-67	Cdk6	K02091	biological_process:G1/S transition of mitotic cell cycle(GO:0000082);biological_process:negative regulation of transcription from RNA polymerase II promoter(GO:0000122);cellular_component:cyclin-dependent protein kinase holoenzyme complex(GO:0000307);cellular_component:ruffle(GO:0001726);biological_process:positive regulation of cell-matrix adhesion(GO:0001954);biological_process:hematopoietic pr…
ENSMUSG00000038354	158.798	4.6362	0.263285	17.6091	2.1e-69	5.76e-67	Ankrd35	_	molecular_function:molecular_function(GO:0003674);cellular_component:cellular_component(GO:0005575);biological_process:biological_process(GO:0008150)
ENSMUSG00000029287	497.063	-2.13151	0.12223	-17.4385	4.21e-68	1.14e-65	Tgfbr3	_	biological_process:blood vessel development(GO:0001568);biological_process:vasculogenesis(GO:0001570);biological_process:osteoblast differentiation(GO:0001649);biological_process:in utero embryonic development(GO:0001701);biological_process:blastocyst development(GO:0001824);biological_process:epithelial to mesenchymal transition(GO:0001837);biological_process:liver development(GO:0001889);biolog…
ENSMUSG00000113216	750.982	-2.07335	0.119031	-17.4185	5.97e-68	1.59e-65	AL590503.1	_	_
ENSMUSG00000040183	789.215	-2.67083	0.15337	-17.4143	6.43e-68	1.69e-65	Ankrd6	K21435	molecular_function:protein binding(GO:0005515);cellular_component:nucleus(GO:0005634);cellular_component:cytoplasm(GO:0005737);cellular_component:intracellular membrane-bounded organelle(GO:0043231);biological_process:positive regulation of JNK cascade(GO:0046330);biological_process:negative regulation of canonical Wnt signaling pathway(GO:0090090);biological_process:positive regulation of Wnt si…
ENSMUSG00000087651	666.923	2.24972	0.13217	17.0214	5.7e-65	1.48e-62	1500009L16Rik	_	_
ENSMUSG00000038305	183.866	-3.31586	0.195719	-16.942	2.21e-64	5.65e-62	Spats2l	_	molecular_function:RNA binding(GO:0003723);cellular_component:nucleus(GO:0005634);cellular_component:nucleolus(GO:0005730);cellular_component:cytosol(GO:0005829);biological_process:biological_process(GO:0008150);cellular_component:protein complex(GO:0043234)
ENSMUSG00000020009	30838.1	1.44027	0.0854719	16.8508	1.03e-63	2.61e-61	Ifngr1	_	molecular_function:cytokine receptor activity(GO:0004896);cellular_component:endoplasmic reticulum(GO:0005783);cellular_component:plasma membrane(GO:0005886);cellular_component:postsynaptic density(GO:0014069);cellular_component:integral component of membrane(GO:0016021);biological_process:cytokine-mediated signaling pathway(GO:0019221);molecular_function:cytokine binding(GO:0019955);cellular_com…
ENSMUSG00000038418	1767.94	-1.86868	0.111009	-16.8336	1.38e-63	3.45e-61	Egr1	K09203	biological_process:negative regulation of transcription from RNA polymerase II promoter(GO:0000122);molecular_function:transcription regulatory region sequence-specific DNA binding(GO:0000976);molecular_function:RNA polymerase II regulatory region sequence-specific DNA binding(GO:0000977);molecular_function:RNA polymerase II core promoter proximal region sequence-specific DNA binding transcriptio…
ENSMUSG00000026928	490.496	-2.47274	0.14737	-16.7791	3.47e-63	8.54e-61	Card9	K12794	molecular_function:protein binding(GO:0005515);cellular_component:cytoplasm(GO:0005737);cellular_component:cytosol(GO:0005829);biological_process:I-kappaB kinase/NF-kappaB signaling(GO:0007249);biological_process:response to fungus(GO:0009620);biological_process:response to peptidoglycan(GO:0032494);biological_process:response to muramyl dipeptide(GO:0032495);biological_process:positive regulatio…
ENSMUSG00000018341	610.525	2.46105	0.148487	16.5742	1.07e-61	2.6e-59	Il12rb2	K05064	molecular_function:cytokine receptor activity(GO:0004896);molecular_function:protein binding(GO:0005515);cellular_component:plasma membrane(GO:0005886);cellular_component:external side of plasma membrane(GO:0009897);cellular_component:integral component of membrane(GO:0016021);biological_process:peptidyl-tyrosine phosphorylation(GO:0018108);molecular_function:protein kinase binding(GO:0019901);bi…
ENSMUSG00000029205	1742.86	-1.76834	0.106842	-16.5509	1.58e-61	3.78e-59	Chrna9	K04810	molecular_function:protein binding(GO:0005515);cellular_component:integral component of plasma membrane(GO:0005887);cellular_component:acetylcholine-gated channel complex(GO:0005892);biological_process:cation transport(GO:0006812);biological_process:positive regulation of cytosolic calcium ion concentration(GO:0007204);molecular_function:acetylcholine-gated cation channel activity(GO:0022848);cel…
ENSMUSG00000028763	130.686	-5.05912	0.306755	-16.4924	4.16e-61	9.86e-59	Hspg2	K06255	biological_process:angiogenesis(GO:0001525);biological_process:endochondral ossification(GO:0001958);molecular_function:protease binding(GO:0002020);biological_process:chondrocyte differentiation(GO:0002062);molecular_function:calcium ion binding(GO:0005509);molecular_function:protein binding(GO:0005515);cellular_component:extracellular region(GO:0005576);cellular_component:proteinaceous extracel…
ENSMUSG00000029279	468.803	-2.12226	0.128722	-16.4871	4.54e-61	1.06e-58	Brdt	K11724	biological_process:histone displacement(GO:0001207);molecular_function:protein binding(GO:0005515);cellular_component:nucleus(GO:0005634);biological_process:chromatin remodeling(GO:0006338);biological_process:transcription, DNA-templated(GO:0006351);biological_process:mRNA processing(GO:0006397);biological_process:male meiosis(GO:0007140);biological_process:male meiosis I(GO:0007141);biological_p…
ENSMUSG00000030748	2934.72	-1.97497	0.119925	-16.4683	6.2e-61	1.42e-58	Il4ra	K05071	_
ENSMUSG00000031258	597.963	-2.20923	0.134146	-16.4688	6.14e-61	1.42e-58	Xkrx	_	molecular_function:molecular_function(GO:0003674);cellular_component:cellular_component(GO:0005575);biological_process:biological_process(GO:0008150);cellular_component:integral component of membrane(GO:0016021)
ENSMUSG00000036478	10739.5	-1.31526	0.0799245	-16.4563	7.56e-61	1.71e-58	Btg1	K14443	molecular_function:protein binding(GO:0005515);cellular_component:nucleus(GO:0005634);cellular_component:cytoplasm(GO:0005737);biological_process:protein methylation(GO:0006479);biological_process:response to oxidative stress(GO:0006979);biological_process:spermatogenesis(GO:0007283);biological_process:negative regulation of cell proliferation(GO:0008285);molecular_function:enzyme binding(GO:0019…
ENSMUSG00000079071	248.585	-3.805	0.232122	-16.3922	2.17e-60	4.85e-58	Gm14085	_	molecular_function:nucleoside:sodium symporter activity(GO:0005415);cellular_component:integral component of plasma membrane(GO:0005887);molecular_function:purine nucleoside transmembrane transporter activity(GO:0015211);biological_process:purine nucleoside transmembrane transport(GO:0015860)
ENSMUSG00000031661	179.072	3.55762	0.217093	16.3875	2.35e-60	5.17e-58	Nkd1	K03213	cellular_component:protein phosphatase type 2A complex(GO:0000159);molecular_function:calcium ion binding(GO:0005509);molecular_function:protein binding(GO:0005515);cellular_component:cytoplasm(GO:0005737);cellular_component:plasma membrane(GO:0005886);biological_process:multicellular organismal development(GO:0007275);biological_process:spermatogenesis(GO:0007283);biological_process:Wnt signalin…
ENSMUSG00000074071	5466.98	1.27929	0.0788066	16.2333	2.93e-59	6.39e-57	Fam169b	_	molecular_function:molecular_function(GO:0003674);cellular_component:cellular_component(GO:0005575);biological_process:biological_process(GO:0008150)
ENSMUSG00000045414	3426.02	1.58669	0.0983002	16.1412	1.31e-58	2.79e-56	1190002N15Rik	_	_
ENSMUSG00000036961	1637.63	2.04222	0.126517	16.1418	1.3e-58	2.79e-56	Wnt8b	K00714	molecular_function:receptor binding(GO:0005102);molecular_function:frizzled binding(GO:0005109);cellular_component:proteinaceous extracellular matrix(GO:0005578);cellular_component:extracellular space(GO:0005615);biological_process:signal transduction(GO:0007165);biological_process:cell-cell signaling(GO:0007267);biological_process:organ morphogenesis(GO:0009887);biological_process:positive regul…
ENSMUSG00000052544	264.95	3.0591	0.190513	16.0572	5.09e-58	1.07e-55	St6galnac3	K03373	cellular_component:Golgi membrane(GO:0000139);molecular_function:alpha-N-acetylgalactosaminide alpha-2,6-sialyltransferase activity(GO:0001665);cellular_component:nucleoplasm(GO:0005654);biological_process:glycosylceramide metabolic process(GO:0006677);biological_process:glycosphingolipid metabolic process(GO:0006687);molecular_function:sialyltransferase activity(GO:0008373);biological_process:gl…
ENSMUSG00000030156	975.106	-2.33641	0.145749	-16.0304	7.84e-58	1.63e-55	Cd69	K06502	molecular_function:calcium ion binding(GO:0005509);cellular_component:external side of plasma membrane(GO:0009897);cellular_component:integral component of membrane(GO:0016021);molecular_function:carbohydrate binding(GO:0030246);biological_process:cellular response to drug(GO:0035690);molecular_function:protein homodimerization activity(GO:0042803);cellular_component:protein complex(GO:0043234)
ENSMUSG00000024677	5374.34	1.6708	0.104235	16.0291	8e-58	1.65e-55	Ms4a6b	_	molecular_function:molecular_function(GO:0003674);cellular_component:cellular_component(GO:0005575);biological_process:biological_process(GO:0008150);cellular_component:integral component of membrane(GO:0016021)
ENSMUSG00000030102	2611.43	-1.41562	0.0884089	-16.0122	1.05e-57	2.14e-55	Itpr1	K04958	biological_process:response to hypoxia(GO:0001666);molecular_function:inositol 1,4,5-trisphosphate-sensitive calcium-release channel activity(GO:0005220);molecular_function:calcium ion binding(GO:0005509);molecular_function:protein binding(GO:0005515);cellular_component:nuclear envelope(GO:0005635);cellular_component:nuclear inner membrane(GO:0005637);cellular_component:nucleolus(GO:0005730);cell…
ENSMUSG00000026875	519.555	-2.50705	0.157384	-15.9295	3.96e-57	7.98e-55	Traf1	K03172	molecular_function:tumor necrosis factor receptor binding(GO:0005164);molecular_function:protein binding(GO:0005515);cellular_component:cytoplasm(GO:0005737);biological_process:apoptotic process(GO:0006915);biological_process:signal transduction(GO:0007165);molecular_function:zinc ion binding(GO:0008270);molecular_function:ubiquitin protein ligase binding(GO:0031625);molecular_function:thioestera…
ENSMUSG00000028573	317.821	2.77985	0.175205	15.8663	1.08e-56	2.16e-54	Fggy	_	cellular_component:cell(GO:0005623);molecular_function:D-ribulokinase activity(GO:0019150);biological_process:pentose metabolic process(GO:0019321);biological_process:carbohydrate phosphorylation(GO:0046835);biological_process:neuron cellular homeostasis(GO:0070050)
ENSMUSG00000031239	2535.89	-1.46765	0.0930647	-15.7702	4.99e-56	9.84e-54	Itm2a	K18241	molecular_function:beta-amyloid binding(GO:0001540);biological_process:plasma cell differentiation(GO:0002317);biological_process:immunoglobulin production(GO:0002377);cellular_component:Golgi apparatus(GO:0005794);cellular_component:plasma membrane(GO:0005886);biological_process:nervous system development(GO:0007399);cellular_component:integral component of membrane(GO:0016021);biological_proces…
ENSMUSG00000054976	153.906	5.31496	0.337119	15.7658	5.35e-56	1.04e-53	Nyap2	_	molecular_function:protein binding(GO:0005515);cellular_component:intracellular(GO:0005622);biological_process:phosphatidylinositol 3-kinase signaling(GO:0014065);biological_process:neuron projection morphogenesis(GO:0048812)
ENSMUSG00000045216	2310.14	-1.51854	0.0963529	-15.7602	5.85e-56	1.13e-53	Hs6st1	K02514	biological_process:angiogenesis(GO:0001525);biological_process:heparan sulfate proteoglycan biosynthetic process(GO:0015012);biological_process:heparan sulfate proteoglycan biosynthetic process, enzymatic modification(GO:0015015);cellular_component:integral component of membrane(GO:0016021);molecular_function:heparan sulfate 6-O-sulfotransferase activity(GO:0017095);biological_process:lung alveol…
ENSMUSG00000066456	627.461	2.305	0.14634	15.751	6.77e-56	1.29e-53	Hmgn3	K11301	cellular_component:chromatin(GO:0000785);molecular_function:chromatin binding(GO:0003682);cellular_component:nucleus(GO:0005634);biological_process:regulation of transcription from RNA polymerase II promoter(GO:0006357);biological_process:covalent chromatin modification(GO:0016569);molecular_function:nucleosomal DNA binding(GO:0031492);biological_process:positive regulation of transcription from …
ENSMUSG00000042705	755.379	1.56045	0.0995734	15.6713	2.38e-55	4.5e-53	Commd10	_	molecular_function:molecular_function(GO:0003674);cellular_component:cellular_component(GO:0005575);cellular_component:nucleus(GO:0005634);cellular_component:cytoplasm(GO:0005737);biological_process:transcription, DNA-templated(GO:0006351);biological_process:regulation of transcription, DNA-templated(GO:0006355);biological_process:biological_process(GO:0008150)
ENSMUSG00000028042	181.815	-4.19056	0.268364	-15.6152	5.74e-55	1.08e-52	Zbtb7b	K10494	molecular_function:RNA polymerase II core promoter proximal region sequence-specific DNA binding(GO:0000978);molecular_function:RNA polymerase II core promoter proximal region sequence-specific DNA binding transcription factor activity involved in positive regulation of transcription(GO:0001077);molecular_function:DNA binding(GO:0003677);molecular_function:sequence-specific DNA binding transcript…
ENSMUSG00000006931	205.448	-3.43898	0.22047	-15.5984	7.46e-55	1.39e-52	P3h4	_	molecular_function:molecular_function(GO:0003674);cellular_component:nucleolus(GO:0005730);biological_process:biological_process(GO:0008150)
ENSMUSG00000020642	1263.83	1.34546	0.0865628	15.5431	1.77e-54	3.26e-52	Rnf144a	K11975	cellular_component:ubiquitin ligase complex(GO:0000151);biological_process:protein polyubiquitination(GO:0000209);cellular_component:Golgi apparatus(GO:0005794);cellular_component:plasma membrane(GO:0005886);cellular_component:integral component of membrane(GO:0016021);cellular_component:cytoplasmic vesicle membrane(GO:0030659);molecular_function:ubiquitin conjugating enzyme binding(GO:0031624);b…
ENSMUSG00000047898	734.595	-1.95009	0.125676	-15.5168	2.67e-54	4.86e-52	Ccr4	K04179	biological_process:neuron migration(GO:0001764);biological_process:tolerance induction(GO:0002507);biological_process:chemotaxis(GO:0006935);biological_process:inflammatory response(GO:0006954);biological_process:immune response(GO:0006955);biological_process:G-protein coupled receptor signaling pathway(GO:0007186);biological_process:response to radiation(GO:0009314);biological_process:response t…
ENSMUSG00000032122	1300.47	-2.06075	0.133383	-15.4498	7.57e-54	1.37e-51	Slc37a2	K13783	biological_process:glycerol-3-phosphate metabolic process(GO:0006072);biological_process:glycerophosphate shuttle(GO:0006127);biological_process:carbohydrate transport(GO:0008643);molecular_function:glycerol-3-phosphate transmembrane transporter activity(GO:0015169);biological_process:glucose-6-phosphate transport(GO:0015760);biological_process:glycerol-3-phosphate transport(GO:0015794);cellular_…
ENSMUSG00000038132	116.549	-4.58549	0.297822	-15.3967	1.72e-53	3.08e-51	Rbm24	_	molecular_function:mRNA 3'-UTR binding(GO:0003730);cellular_component:nucleoplasm(GO:0005654);cellular_component:cytosol(GO:0005829);biological_process:regulation of myotube differentiation(GO:0010830);biological_process:cell differentiation(GO:0030154);biological_process:regulation of mRNA stability(GO:0043488)
ENSMUSG00000018474	12688.2	1.69653	0.111322	15.2399	1.92e-52	3.4e-50	Chd3	K14435	molecular_function:RNA binding(GO:0003723);molecular_function:protein binding(GO:0005515);molecular_function:ATP binding(GO:0005524);cellular_component:nucleus(GO:0005634);cellular_component:nucleoplasm(GO:0005654);cellular_component:nucleolus(GO:0005730);cellular_component:cytoplasm(GO:0005737);cellular_component:centrosome(GO:0005813);cellular_component:microtubule organizing center(GO:0005815)…
ENSMUSG00000024691	3651.41	1.61866	0.106705	15.1694	5.64e-52	9.89e-50	Fam111a	_	cellular_component:chromatin(GO:0000785);cellular_component:fibrillar center(GO:0001650);molecular_function:molecular_function(GO:0003674);cellular_component:nucleus(GO:0005634);cellular_component:cytoplasm(GO:0005737);biological_process:DNA replication(GO:0006260);biological_process:negative regulation of viral genome replication(GO:0045071)
ENSMUSG00000020297	7898.96	-1.60431	0.105942	-15.1432	8.4e-52	1.46e-49	Nsg2	_	cellular_component:endosome(GO:0005768);biological_process:dopamine receptor signaling pathway(GO:0007212);cellular_component:integral component of membrane(GO:0016021);biological_process:endosomal transport(GO:0016197);cellular_component:cytoplasmic vesicle membrane(GO:0030659);molecular_function:clathrin light chain binding(GO:0032051);cellular_component:Golgi cisterna membrane(GO:0032580);cell…
ENSMUSG00000028967	272.508	-2.82691	0.187692	-15.0614	2.91e-51	5.01e-49	Errfi1	_	molecular_function:protein binding(GO:0005515);cellular_component:nucleus(GO:0005634);cellular_component:cytoplasm(GO:0005737);cellular_component:cytosol(GO:0005829);biological_process:negative regulation of epidermal growth factor-activated receptor activity(GO:0007175);molecular_function:SH3 domain binding(GO:0017124);molecular_function:protein kinase binding(GO:0019901);biological_process:stre…
ENSMUSG00000102925	147.568	-3.84815	0.256142	-15.0235	5.15e-51	8.79e-49	Gm37150	_	_
ENSMUSG00000038037	2100.36	-1.30348	0.0872534	-14.939	1.84e-50	3.11e-48	Socs1	K04694	cellular_component:cytoplasmic mRNA processing body(GO:0000932);biological_process:regulation of protein phosphorylation(GO:0001932);molecular_function:protein kinase inhibitor activity(GO:0004860);molecular_function:insulin-like growth factor receptor binding(GO:0005159);molecular_function:protein binding(GO:0005515);cellular_component:nucleoplasm(GO:0005654);cellular_component:cytoplasm(GO:0005…
ENSMUSG00000024670	4297.14	-1.51386	0.101544	-14.9084	2.91e-50	4.87e-48	Cd6	_	molecular_function:lipopolysaccharide binding(GO:0001530);biological_process:immunological synapse formation(GO:0001771);cellular_component:immunological synapse(GO:0001772);biological_process:acute inflammatory response to antigenic stimulus(GO:0002438);molecular_function:scavenger receptor activity(GO:0005044);molecular_function:protein binding(GO:0005515);biological_process:receptor-mediated e…
ENSMUSG00000070385	210.314	-2.72023	0.182549	-14.9014	3.23e-50	5.37e-48	Ampd1	_	molecular_function:AMP deaminase activity(GO:0003876);cellular_component:cellular_component(GO:0005575);biological_process:response to organic substance(GO:0010033);molecular_function:myosin heavy chain binding(GO:0032036);biological_process:IMP salvage(GO:0032264);molecular_function:metal ion binding(GO:0046872)
ENSMUSG00000014813	139.358	3.51037	0.235758	14.8897	3.85e-50	6.34e-48	Stc1	_	biological_process:ossification(GO:0001503);biological_process:endothelial cell morphogenesis(GO:0001886);biological_process:growth plate cartilage axis specification(GO:0003421);molecular_function:hormone activity(GO:0005179);cellular_component:extracellular space(GO:0005615);cellular_component:nucleus(GO:0005634);cellular_component:cytoplasm(GO:0005737);biological_process:cellular calcium ion h…
ENSMUSG00000006494	4131.01	-1.61339	0.108373	-14.8874	3.98e-50	6.5e-48	Pdk1	K12077	molecular_function:protein kinase activity(GO:0004672);molecular_function:pyruvate dehydrogenase (acetyl-transferring) kinase activity(GO:0004740);molecular_function:ATP binding(GO:0005524);cellular_component:nucleus(GO:0005634);cellular_component:nucleolus(GO:0005730);cellular_component:mitochondrion(GO:0005739);cellular_component:plasma membrane(GO:0005886);cellular_component:mitochondrial pyru…
ENSMUSG00000111118	241.384	2.66425	0.178978	14.8859	4.07e-50	6.59e-48	AC151730.1	_	_
ENSMUSG00000041729	1633.62	1.89223	0.127204	14.8756	4.75e-50	7.62e-48	Coro2b	_	cellular_component:cytoplasm(GO:0005737);cellular_component:actin cytoskeleton(GO:0015629);cellular_component:membrane(GO:0016020);biological_process:actin cytoskeleton organization(GO:0030036);molecular_function:actin filament binding(GO:0051015)
ENSMUSG00000026012	1167.43	-1.43411	0.0965844	-14.8483	7.14e-50	1.14e-47	Cd28	K06538	cellular_component:immunological synapse(GO:0001772);molecular_function:protease binding(GO:0002020);biological_process:positive regulation of inflammatory response to antigenic stimulus(GO:0002863);molecular_function:SH3/SH2 adaptor activity(GO:0005070);cellular_component:plasma membrane(GO:0005886);biological_process:immune response(GO:0006955);cellular_component:external side of plasma membran…
ENSMUSG00000005803	345.22	-2.40681	0.162251	-14.8339	8.85e-50	1.4e-47	Sqrdl	K17218	_
ENSMUSG00000067577	207.752	-2.66171	0.179699	-14.812	1.22e-49	1.92e-47	A430093F15Rik	_	_
ENSMUSG00000036858	596.588	-2.17743	0.147958	-14.7165	5.05e-49	7.85e-47	Ptcra	K06056	cellular_component:integral component of membrane(GO:0016021);biological_process:negative regulation of thymocyte apoptotic process(GO:0070244)
ENSMUSG00000076928	6553.99	-1.17212	0.0798284	-14.683	8.29e-49	1.28e-46	Trac	_	_
ENSMUSG00000074622	131.589	-3.35718	0.228692	-14.6799	8.67e-49	1.32e-46	Mafb	K09036	molecular_function:RNA polymerase II core promoter proximal region sequence-specific DNA binding(GO:0000978);molecular_function:RNA polymerase II core promoter proximal region sequence-specific DNA binding transcription factor activity involved in positive regulation of transcription(GO:0001077);molecular_function:DNA binding(GO:0003677);molecular_function:protein binding(GO:0005515);cellular_com…
ENSMUSG00000110958	86.6143	4.89691	0.333815	14.6695	1.01e-48	1.53e-46	AC153891.1	_	_
ENSMUSG00000108132	1373.35	-2.20354	0.150445	-14.6469	1.41e-48	2.12e-46	Gm44175	_	_
ENSMUSG00000019726	4911.15	-1.71688	0.117334	-14.6324	1.74e-48	2.58e-46	Lyst	_	biological_process:neutrophil mediated immunity(GO:0002446);biological_process:T cell mediated immunity(GO:0002456);cellular_component:cytosol(GO:0005829);biological_process:phospholipid metabolic process(GO:0006644);biological_process:microtubule-based process(GO:0007017);biological_process:lysosome organization(GO:0007040);biological_process:blood coagulation(GO:0007596);cellular_component:micr…
ENSMUSG00000058881	275.993	2.37708	0.162447	14.6329	1.73e-48	2.58e-46	Zfp516	_	_
ENSMUSG00000030077	94.1243	-4.82514	0.330252	-14.6105	2.41e-48	3.54e-46	Chl1	K06758	biological_process:neuron migration(GO:0001764);molecular_function:protease binding(GO:0002020);molecular_function:protein binding(GO:0005515);cellular_component:proteinaceous extracellular matrix(GO:0005578);cellular_component:plasma membrane(GO:0005886);biological_process:homophilic cell adhesion via plasma membrane adhesion molecules(GO:0007156);biological_process:axon guidance(GO:0007411);bio…
ENSMUSG00000034724	8970.44	1.22787	0.0841493	14.5915	3.18e-48	4.63e-46	Cnot6l	K12603	biological_process:nuclear-transcribed mRNA catabolic process, deadenylation-dependent decay(GO:0000288);molecular_function:poly(A)-specific ribonuclease activity(GO:0004535);molecular_function:protein binding(GO:0005515);cellular_component:nucleus(GO:0005634);cellular_component:cytoplasm(GO:0005737);cellular_component:cytosol(GO:0005829);biological_process:transcription, DNA-templated(GO:0006351…
ENSMUSG00000043895	857.354	2.11558	0.145375	14.5525	5.63e-48	8.14e-46	S1pr2	K04292	molecular_function:G-protein coupled receptor binding(GO:0001664);biological_process:sphingosine-1-phosphate signaling pathway(GO:0003376);molecular_function:integrin binding(GO:0005178);cellular_component:plasma membrane(GO:0005886);biological_process:positive regulation of peptidyl-threonine phosphorylation(GO:0010800);cellular_component:integral component of membrane(GO:0016021);biological_pro…
ENSMUSG00000071716	464.995	-2.11092	0.146273	-14.4314	3.28e-47	4.71e-45	Apol7e	K14480	cellular_component:cellular_component(GO:0005575);cellular_component:extracellular region(GO:0005576);biological_process:lipid transport(GO:0006869);molecular_function:lipid binding(GO:0008289);biological_process:lipoprotein metabolic process(GO:0042157)
ENSMUSG00000044694	109.707	4.01334	0.28032	14.317	1.71e-46	2.44e-44	2010007H06Rik	_	_
ENSMUSG00000003644	970.716	-1.58484	0.110999	-14.278	3e-46	4.24e-44	Rps6ka1	K04373	molecular_function:magnesium ion binding(GO:0000287);molecular_function:protein serine/threonine kinase activity(GO:0004674);molecular_function:protein serine/threonine/tyrosine kinase activity(GO:0004712);molecular_function:ATP binding(GO:0005524);cellular_component:nucleus(GO:0005634);cellular_component:cytoplasm(GO:0005737);cellular_component:spindle(GO:0005819);cellular_component:cytosol(GO:0…
ENSMUSG00000034028	849.125	2.05278	0.143797	14.2755	3.11e-46	4.37e-44	Cd226	_	biological_process:cytokine production(GO:0001816);biological_process:positive regulation of natural killer cell cytokine production(GO:0002729);biological_process:positive regulation of natural killer cell mediated cytotoxicity directed against tumor cell target(GO:0002860);biological_process:positive regulation of immunoglobulin mediated immune response(GO:0002891);molecular_function:receptor a…
ENSMUSG00000019856	379.629	2.70264	0.190833	14.1623	1.57e-45	2.18e-43	Fam184a	_	molecular_function:molecular_function(GO:0003674);cellular_component:extracellular space(GO:0005615);biological_process:biological_process(GO:0008150)
ENSMUSG00000021559	1397.04	-1.43679	0.101895	-14.1007	3.76e-45	5.2e-43	Dapk1	K08803	molecular_function:protein kinase activity(GO:0004672);molecular_function:calmodulin-dependent protein kinase activity(GO:0004683);molecular_function:protein binding(GO:0005515);molecular_function:calmodulin binding(GO:0005516);molecular_function:ATP binding(GO:0005524);molecular_function:GTP binding(GO:0005525);cellular_component:cytoplasm(GO:0005737);cellular_component:cytosol(GO:0005829);cellu…
ENSMUSG00000035211	688.901	-2.20003	0.156983	-14.0144	1.27e-44	1.75e-42	Xrra1	_	molecular_function:molecular_function(GO:0003674);cellular_component:nucleus(GO:0005634);cellular_component:nucleoplasm(GO:0005654);cellular_component:cytoplasm(GO:0005737);biological_process:response to X-ray(GO:0010165);cellular_component:nuclear body(GO:0016604)
ENSMUSG00000076749	2545.92	3.32305	0.237412	13.997	1.63e-44	2.22e-42	Tcrg-C1	_	cellular_component:integral component of membrane(GO:0016021);biological_process:homeostasis of number of cells within a tissue(GO:0048873)
ENSMUSG00000039031	844.091	1.34856	0.0964059	13.9884	1.84e-44	2.48e-42	Arhgap18	K20639	molecular_function:GTPase activator activity(GO:0005096);cellular_component:cytoplasm(GO:0005737);cellular_component:cytosol(GO:0005829);cellular_component:plasma membrane(GO:0005886);biological_process:small GTPase mediated signal transduction(GO:0007264);biological_process:regulation of cell shape(GO:0008360);cellular_component:nuclear speck(GO:0016607);biological_process:regulation of actin fi…
ENSMUSG00000039137	2049.51	-1.51719	0.10897	-13.923	4.59e-44	6.17e-42	Whrn	K21879	biological_process:retina homeostasis(GO:0001895);cellular_component:photoreceptor inner segment(GO:0001917);cellular_component:stereocilia ankle link(GO:0002141);cellular_component:stereocilia ankle link complex(GO:0002142);molecular_function:protein binding(GO:0005515);cellular_component:cytoplasm(GO:0005737);cellular_component:actin filament(GO:0005884);cellular_component:cilium(GO:0005929);bi…
ENSMUSG00000021180	1920.1	1.19153	0.0856174	13.917	5e-44	6.67e-42	Rps6ka5	K04445	molecular_function:magnesium ion binding(GO:0000287);molecular_function:protein kinase activity(GO:0004672);molecular_function:protein serine/threonine kinase activity(GO:0004674);molecular_function:protein binding(GO:0005515);molecular_function:ATP binding(GO:0005524);cellular_component:nucleus(GO:0005634);cellular_component:nucleoplasm(GO:0005654);cellular_component:cytoplasm(GO:0005737);biolog…
ENSMUSG00000040714	590.449	-1.76986	0.127198	-13.9142	5.19e-44	6.88e-42	Klc3	K10407	molecular_function:microtubule motor activity(GO:0003777);molecular_function:protein binding(GO:0005515);cellular_component:cytoplasm(GO:0005737);cellular_component:kinesin complex(GO:0005871);cellular_component:microtubule(GO:0005874);molecular_function:microtubule binding(GO:0008017);biological_process:axon cargo transport(GO:0008088);molecular_function:kinesin binding(GO:0019894);cellular_comp…
ENSMUSG00000019866	289.016	-2.59694	0.186793	-13.9028	6.09e-44	8.02e-42	Aim1	_	_
ENSMUSG00000024899	1752.76	1.5472	0.111346	13.8954	6.75e-44	8.83e-42	Papss2	K13811	biological_process:sulfate assimilation(GO:0000103);molecular_function:adenylylsulfate kinase activity(GO:0004020);molecular_function:sulfate adenylyltransferase (ATP) activity(GO:0004781);molecular_function:ATP binding(GO:0005524);biological_process:blood coagulation(GO:0007596);biological_process:phosphorylation(GO:0016310);molecular_function:nucleotidyltransferase activity(GO:0016779);biologic…
ENSMUSG00000079110	1148.93	-2.02567	0.145811	-13.8924	7.04e-44	9.14e-42	Capn3	K08585	molecular_function:catalytic activity(GO:0003824);molecular_function:calcium-dependent cysteine-type endopeptidase activity(GO:0004198);molecular_function:calcium ion binding(GO:0005509);molecular_function:protein binding(GO:0005515);cellular_component:nucleus(GO:0005634);cellular_component:cytoplasm(GO:0005737);cellular_component:cytosol(GO:0005829);cellular_component:plasma membrane(GO:0005886)…
ENSMUSG00000008999	864.051	1.55517	0.111972	13.8889	7.4e-44	9.53e-42	Bmp7	K16621	biological_process:ossification(GO:0001503);biological_process:eye development(GO:0001654);biological_process:ureteric bud development(GO:0001657);biological_process:mesoderm formation(GO:0001707);biological_process:kidney development(GO:0001822);biological_process:endocardial cushion formation(GO:0003272);biological_process:pericardium morphogenesis(GO:0003344);molecular_function:cytokine activi…
ENSMUSG00000027219	1595.9	-1.24581	0.089727	-13.8845	7.87e-44	1.01e-41	Slc28a2	K11536	molecular_function:nucleoside:sodium symporter activity(GO:0005415);cellular_component:integral component of plasma membrane(GO:0005887);molecular_function:purine nucleoside transmembrane transporter activity(GO:0015211);biological_process:purine nucleoside transmembrane transport(GO:0015860)
ENSMUSG00000041440	972.565	1.57882	0.113764	13.878	8.61e-44	1.09e-41	Gk5	K19583	molecular_function:glycerol kinase activity(GO:0004370);molecular_function:ATP binding(GO:0005524);cellular_component:mitochondrion(GO:0005739);biological_process:glycerol metabolic process(GO:0006071);biological_process:triglyceride metabolic process(GO:0006641);biological_process:phosphorylation(GO:0016310);biological_process:glycerol catabolic process(GO:0019563);biological_process:glycerol-3-…
ENSMUSG00000042035	1360	1.89988	0.136935	13.8743	9.06e-44	1.14e-41	Igsf3	K06522	molecular_function:molecular_function(GO:0003674);cellular_component:plasma membrane(GO:0005886);biological_process:cell surface receptor signaling pathway(GO:0007166);cellular_component:cell surface(GO:0009986);cellular_component:integral component of membrane(GO:0016021);biological_process:lacrimal gland development(GO:0032808)
ENSMUSG00000012889	241.882	2.57476	0.185649	13.869	9.77e-44	1.23e-41	Podnl1	_	molecular_function:protein kinase inhibitor activity(GO:0004860);cellular_component:proteinaceous extracellular matrix(GO:0005578);cellular_component:cytoplasm(GO:0005737);biological_process:negative regulation of protein kinase activity(GO:0006469);biological_process:cytokine-mediated signaling pathway(GO:0019221);cellular_component:extracellular matrix(GO:0031012);biological_process:negative re…
ENSMUSG00000020484	2201.4	-1.35945	0.0982084	-13.8425	1.41e-43	1.76e-41	Xbp1	K09027	biological_process:negative regulation of transcription from RNA polymerase II promoter(GO:0000122);molecular_function:RNA polymerase II regulatory region sequence-specific DNA binding(GO:0000977);molecular_function:sequence-specific DNA binding RNA polymerase II transcription factor activity(GO:0000981);molecular_function:core promoter binding(GO:0001047);molecular_function:RNA polymerase II tra…
ENSMUSG00000078763	208.07	-3.43732	0.25009	-13.7443	5.51e-43	6.82e-41	Slfn1	_	biological_process:negative regulation of transcription from RNA polymerase II promoter(GO:0000122);biological_process:negative regulation of protein phosphorylation(GO:0001933);molecular_function:protein binding(GO:0005515);molecular_function:ATP binding(GO:0005524);cellular_component:nucleus(GO:0005634);cellular_component:cytoplasm(GO:0005737);biological_process:cell cycle arrest(GO:0007050);bi…
ENSMUSG00000079018	198.528	2.79135	0.203892	13.6903	1.16e-42	1.43e-40	Ly6c1	K06846	cellular_component:external side of plasma membrane(GO:0009897);cellular_component:anchored component of membrane(GO:0031225)
ENSMUSG00000022876	1055.21	1.34189	0.0980563	13.6849	1.25e-42	1.53e-40	Samsn1	_	cellular_component:ruffle(GO:0001726);molecular_function:phosphotyrosine binding(GO:0001784);biological_process:negative regulation of adaptive immune response(GO:0002820);molecular_function:RNA binding(GO:0003723);cellular_component:nucleus(GO:0005634);cellular_component:cytoplasm(GO:0005737);cellular_component:cytosol(GO:0005829);biological_process:negative regulation of peptidyl-tyrosine phosp…
ENSMUSG00000042842	640.941	1.67129	0.1225	13.6432	2.22e-42	2.69e-40	Serpinb6b	K13963	molecular_function:serine-type endopeptidase inhibitor activity(GO:0004867);cellular_component:extracellular space(GO:0005615);cellular_component:intracellular(GO:0005622);cellular_component:cytoplasm(GO:0005737);biological_process:gonad development(GO:0008406);biological_process:negative regulation of endopeptidase activity(GO:0010951)
ENSMUSG00000070304	263.125	-2.23427	0.164142	-13.6119	3.4e-42	4.11e-40	Scn2b	K04846	cellular_component:voltage-gated sodium channel complex(GO:0001518);biological_process:nervous system development(GO:0007399);molecular_function:sodium channel regulator activity(GO:0017080);biological_process:sodium ion transmembrane transport(GO:0035725);biological_process:response to pyrethroid(GO:0046684);biological_process:cardiac muscle contraction(GO:0060048);biological_process:regulation …
ENSMUSG00000015619	4828.7	1.54474	0.113644	13.5928	4.42e-42	5.3e-40	Gata3	K17895	biological_process:negative regulation of transcription from RNA polymerase II promoter(GO:0000122);cellular_component:nuclear chromatin(GO:0000790);biological_process:cell morphogenesis(GO:0000902);molecular_function:transcription regulatory region sequence-specific DNA binding(GO:0000976);molecular_function:RNA polymerase II regulatory region sequence-specific DNA binding(GO:0000977);molecular_…
ENSMUSG00000084128	170.167	-3.05951	0.22662	-13.5006	1.55e-41	1.85e-39	Esrp2	K14947	biological_process:alternative mRNA splicing, via spliceosome(GO:0000380);molecular_function:RNA binding(GO:0003723);molecular_function:mRNA binding(GO:0003729);cellular_component:nucleus(GO:0005634);cellular_component:nucleoplasm(GO:0005654);biological_process:regulation of RNA splicing(GO:0043484);biological_process:positive regulation of epithelial cell proliferation(GO:0050679);biological_pro…
ENSMUSG00000034708	461.719	1.62425	0.120467	13.483	1.97e-41	2.33e-39	Grn	_	biological_process:blastocyst hatching(GO:0001835);molecular_function:RNA binding(GO:0003723);molecular_function:cytokine activity(GO:0005125);cellular_component:extracellular space(GO:0005615);cellular_component:mitochondrion(GO:0005739);cellular_component:lysosome(GO:0005764);cellular_component:endosome(GO:0005768);cellular_component:endoplasmic reticulum(GO:0005783);biological_process:embryo i…
ENSMUSG00000026765	499.353	-2.00272	0.148576	-13.4794	2.07e-41	2.43e-39	Lypd6b	_	cellular_component:cellular_component(GO:0005575);cellular_component:plasma membrane(GO:0005886);biological_process:biological_process(GO:0008150);molecular_function:acetylcholine receptor regulator activity(GO:0030548);cellular_component:anchored component of membrane(GO:0031225)
ENSMUSG00000034189	5403.36	-1.31398	0.0975111	-13.4752	2.19e-41	2.56e-39	Hsdl1	_	molecular_function:molecular_function(GO:0003674);cellular_component:mitochondrion(GO:0005739);biological_process:biological_process(GO:0008150)
ENSMUSG00000008206	474.27	2.29212	0.170155	13.4708	2.32e-41	2.7e-39	Cers4	_	molecular_function:DNA binding(GO:0003677);cellular_component:endoplasmic reticulum(GO:0005783);cellular_component:endoplasmic reticulum membrane(GO:0005789);cellular_component:integral component of membrane(GO:0016021);biological_process:sphingolipid biosynthetic process(GO:0030148);cellular_component:nuclear membrane(GO:0031965);biological_process:ceramide biosynthetic process(GO:0046513);molec…
ENSMUSG00000037999	2318.87	-1.35241	0.10078	-13.4194	4.66e-41	5.38e-39	Arap2	K18440	molecular_function:GTPase activator activity(GO:0005096);molecular_function:phosphatidylinositol-3,4,5-trisphosphate binding(GO:0005547);cellular_component:cytoplasm(GO:0005737);biological_process:signal transduction(GO:0007165);biological_process:positive regulation of GTPase activity(GO:0043547);molecular_function:metal ion binding(GO:0046872)
ENSMUSG00000040209	2983.89	1.2014	0.0896883	13.3953	6.44e-41	7.4e-39	Zfp704	_	_
ENSMUSG00000066090	135.246	-2.91269	0.217909	-13.3666	9.48e-41	1.08e-38	Insl5	K22001	molecular_function:G-protein coupled receptor binding(GO:0001664);molecular_function:hormone activity(GO:0005179);cellular_component:extracellular region(GO:0005576);biological_process:positive regulation of feeding behavior(GO:2000253)
ENSMUSG00000021730	594.226	3.63269	0.273135	13.3	2.31e-40	2.63e-38	Hcn1	K04954	molecular_function:intracellular cAMP activated cation channel activity(GO:0005222);molecular_function:voltage-gated sodium channel activity(GO:0005248);molecular_function:voltage-gated potassium channel activity(GO:0005249);molecular_function:protein binding(GO:0005515);cellular_component:plasma membrane(GO:0005886);cellular_component:integral component of plasma membrane(GO:0005887);molecular_f…
ENSMUSG00000059146	1810.36	-1.49389	0.112475	-13.282	2.94e-40	3.32e-38	Ntrk3	K05101	biological_process:activation of MAPK activity(GO:0000187);biological_process:neuron migration(GO:0001764);biological_process:negative regulation of protein phosphorylation(GO:0001933);molecular_function:p53 binding(GO:0002039);molecular_function:GPI-linked ephrin receptor activity(GO:0005004);molecular_function:neurotrophin receptor activity(GO:0005030);molecular_function:protein binding(GO:0005…
ENSMUSG00000026496	6047.44	1.05847	0.0800864	13.2166	7.04e-40	7.89e-38	Parp1	_	biological_process:telomere maintenance(GO:0000723);cellular_component:nuclear chromosome, telomeric region(GO:0000784);molecular_function:RNA polymerase II regulatory region sequence-specific DNA binding(GO:0000977);molecular_function:RNA polymerase II transcription regulatory region sequence-specific DNA binding transcription factor activity involved in positive regulation of transcription(GO:0…
ENSMUSG00000040964	246.448	2.64728	0.200488	13.2042	8.3e-40	9.25e-38	Arhgef10l	K16727	molecular_function:Rho guanyl-nucleotide exchange factor activity(GO:0005089);molecular_function:GTPase activator activity(GO:0005096);cellular_component:cytosol(GO:0005829);biological_process:SREBP signaling pathway(GO:0032933);biological_process:regulation of Rho protein signal transduction(GO:0035023);biological_process:positive regulation of GTPase activity(GO:0043547);biological_process:posi…
ENSMUSG00000030657	737.92	1.47821	0.11214	13.1819	1.12e-39	1.24e-37	Xylt1	K00771	cellular_component:Golgi membrane(GO:0000139);cellular_component:endoplasmic reticulum membrane(GO:0005789);molecular_function:acetylglucosaminyltransferase activity(GO:0008375);biological_process:heparan sulfate proteoglycan biosynthetic process(GO:0015012);cellular_component:integral component of membrane(GO:0016021);molecular_function:protein xylosyltransferase activity(GO:0030158);biological_…
ENSMUSG00000045136	7497.54	1.74223	0.132453	13.1535	1.62e-39	1.79e-37	Tubb2b	K07375	biological_process:neuron migration(GO:0001764);molecular_function:GTPase activity(GO:0003924);molecular_function:structural constituent of cytoskeleton(GO:0005200);molecular_function:GTP binding(GO:0005525);cellular_component:nucleus(GO:0005634);cellular_component:cytoplasm(GO:0005737);cellular_component:microtubule(GO:0005874);biological_process:cytoskeleton organization(GO:0007010);biological_…
ENSMUSG00000098801	129.957	-3.50243	0.268611	-13.0391	7.34e-39	8.03e-37	Gm27255	_	_
ENSMUSG00000022257	775.065	1.43265	0.109903	13.0356	7.68e-39	8.36e-37	Laptm4b	K12387	molecular_function:molecular_function(GO:0003674);biological_process:transport(GO:0006810);biological_process:biological_process(GO:0008150);cellular_component:endomembrane system(GO:0012505);cellular_component:integral component of membrane(GO:0016021)
ENSMUSG00000076755	153.846	3.02849	0.23238	13.0325	7.99e-39	8.66e-37	Gm16602	_	_
ENSMUSG00000036699	119.725	-3.20719	0.248023	-12.931	3.01e-38	3.24e-36	Zcchc12	_	molecular_function:nucleic acid binding(GO:0003676);molecular_function:protein binding(GO:0005515);cellular_component:nucleus(GO:0005634);biological_process:transcription, DNA-templated(GO:0006351);molecular_function:zinc ion binding(GO:0008270);cellular_component:nuclear speck(GO:0016607);molecular_function:ligand-dependent nuclear receptor transcription coactivator activity(GO:0030374);biologic…
ENSMUSG00000043668	61.4854	-4.33397	0.336482	-12.8802	5.82e-38	6.23e-36	Tox3	_	molecular_function:chromatin binding(GO:0003682);cellular_component:nucleus(GO:0005634);biological_process:transcription, DNA-templated(GO:0006351);biological_process:apoptotic process(GO:0006915);molecular_function:estrogen response element binding(GO:0034056);molecular_function:protein homodimerization activity(GO:0042803);biological_process:regulation of apoptotic process(GO:0042981);biologica…
ENSMUSG00000032511	143.799	-3.09105	0.240199	-12.8687	6.75e-38	7.19e-36	Scn5a	K04838	cellular_component:voltage-gated sodium channel complex(GO:0001518);biological_process:regulation of heart rate(GO:0002027);biological_process:cardiac ventricle development(GO:0003231);molecular_function:voltage-gated sodium channel activity(GO:0005248);molecular_function:protein binding(GO:0005515);molecular_function:calmodulin binding(GO:0005516);cellular_component:intracellular(GO:0005622);cel…
ENSMUSG00000000594	1272.54	1.42709	0.110917	12.8663	6.97e-38	7.37e-36	Gm2a	K12383	molecular_function:beta-N-acetylhexosaminidase activity(GO:0004563);molecular_function:lipid transporter activity(GO:0005319);cellular_component:mitochondrion(GO:0005739);cellular_component:lysosome(GO:0005764);cellular_component:hydrogen:potassium-exchanging ATPase complex(GO:0005889);biological_process:ganglioside catabolic process(GO:0006689);biological_process:lipid transport(GO:0006869);biol…
ENSMUSG00000061311	89735.6	-1.36302	0.106024	-12.8557	7.99e-38	8.41e-36	Rag1	K10628	biological_process:adaptive immune response(GO:0002250);biological_process:pre-B cell allelic exclusion(GO:0002331);molecular_function:endonuclease activity(GO:0004519);molecular_function:ubiquitin-protein transferase activity(GO:0004842);molecular_function:protein binding(GO:0005515);cellular_component:nucleus(GO:0005634);cellular_component:nucleoplasm(GO:0005654);biological_process:DNA recombin…
ENSMUSG00000097415	3986.96	1.13233	0.0881292	12.8485	8.76e-38	9.12e-36	AU020206	_	_
ENSMUSG00000106847	206.455	-2.1932	0.17069	-12.849	8.71e-38	9.12e-36	Peg13	_	_
ENSMUSG00000020811	94.0102	-3.37504	0.262891	-12.8382	1e-37	1.04e-35	Wscd1	_	molecular_function:molecular_function(GO:0003674);cellular_component:cellular_component(GO:0005575);molecular_function:sulfotransferase activity(GO:0008146);biological_process:biological_process(GO:0008150);cellular_component:integral component of membrane(GO:0016021)
ENSMUSG00000030337	8490.62	-1.15714	0.0901748	-12.8321	1.08e-37	1.12e-35	Vamp1	K08510	molecular_function:SNAP receptor activity(GO:0005484);cellular_component:mitochondrion(GO:0005739);biological_process:exocytosis(GO:0006887);cellular_component:cell surface(GO:0009986);cellular_component:integral component of membrane(GO:0016021);molecular_function:syntaxin binding(GO:0019905);cellular_component:cell junction(GO:0030054);cellular_component:synaptic vesicle membrane(GO:0030672);ce…
ENSMUSG00000026576	1597.73	-1.7367	0.13556	-12.8113	1.42e-37	1.45e-35	Atp1b1	_	biological_process:response to hypoxia(GO:0001666);molecular_function:ATPase activator activity(GO:0001671);molecular_function:sodium:potassium-exchanging ATPase activity(GO:0005391);molecular_function:protein binding(GO:0005515);molecular_function:ATP binding(GO:0005524);cellular_component:intracellular(GO:0005622);cellular_component:plasma membrane(GO:0005886);cellular_component:sodium:potassiu…
ENSMUSG00000027562	131.368	-3.11833	0.243576	-12.8023	1.59e-37	1.62e-35	Car2	K18245	_
ENSMUSG00000020644	334.06	-1.86103	0.145415	-12.7981	1.68e-37	1.7e-35	Id2	K17696	biological_process:negative regulation of transcription from RNA polymerase II promoter(GO:0000122);biological_process:metanephros development(GO:0001656);biological_process:natural killer cell differentiation(GO:0001779);biological_process:thigmotaxis(GO:0001966);biological_process:leukocyte differentiation(GO:0002521);biological_process:membranous septum morphogenesis(GO:0003149);biological_pro…
ENSMUSG00000026003	1726.02	1.05401	0.0824979	12.7762	2.23e-37	2.24e-35	Acadl	K00255	biological_process:temperature homeostasis(GO:0001659);molecular_function:long-chain-acyl-CoA dehydrogenase activity(GO:0004466);cellular_component:mitochondrion(GO:0005739);cellular_component:mitochondrial matrix(GO:0005759);biological_process:fatty acid catabolic process(GO:0009062);biological_process:response to cold(GO:0009409);molecular_function:palmitoyl-CoA oxidase activity(GO:0016401);bio…
ENSMUSG00000038172	343.067	1.96297	0.153891	12.7556	2.9e-37	2.91e-35	Ttc39b	_	molecular_function:molecular_function(GO:0003674);cellular_component:cellular_component(GO:0005575);biological_process:biological_process(GO:0008150)
ENSMUSG00000053965	1402.72	1.38702	0.1088	12.7483	3.19e-37	3.18e-35	Pde5a	K13762	molecular_function:cyclic-nucleotide phosphodiesterase activity(GO:0004112);molecular_function:3',5'-cyclic-nucleotide phosphodiesterase activity(GO:0004114);biological_process:signal transduction(GO:0007165);biological_process:positive regulation of cardiac muscle hypertrophy(GO:0010613);molecular_function:cGMP binding(GO:0030553);biological_process:regulation of cGMP metabolic process(GO:003082…
ENSMUSG00000050965	1866.57	1.17831	0.0925943	12.7255	4.27e-37	4.23e-35	Prkca	_	biological_process:inactivation of MAPK activity(GO:0000188);biological_process:angiogenesis(GO:0001525);cellular_component:photoreceptor outer segment(GO:0001750);biological_process:negative regulation of protein phosphorylation(GO:0001933);biological_process:positive regulation of protein phosphorylation(GO:0001934);biological_process:positive regulation of endothelial cell proliferation(GO:000…
ENSMUSG00000040276	194.111	-2.88203	0.226639	-12.7164	4.8e-37	4.73e-35	Pacsin1	K20123	molecular_function:protein binding(GO:0005515);molecular_function:phospholipid binding(GO:0005543);cellular_component:cytoplasm(GO:0005737);cellular_component:endosome(GO:0005768);cellular_component:trans-Golgi network(GO:0005802);cellular_component:cytosol(GO:0005829);biological_process:actin filament organization(GO:0007015);biological_process:signal transduction(GO:0007165);molecular_function:…
ENSMUSG00000034610	2184.75	-1.06597	0.0848145	-12.5682	3.16e-36	3.1e-34	Zcchc11	K13291	biological_process:cytokine production(GO:0001816);molecular_function:RNA binding(GO:0003723);molecular_function:protein binding(GO:0005515);cellular_component:extracellular space(GO:0005615);cellular_component:nucleus(GO:0005634);cellular_component:nucleolus(GO:0005730);cellular_component:cytoplasm(GO:0005737);cellular_component:cytosol(GO:0005829);molecular_function:zinc ion binding(GO:0008270)…
ENSMUSG00000086484	354.841	-3.92787	0.314856	-12.4751	1.02e-35	9.97e-34	Nron	_	_
ENSMUSG00000067220	475.434	-2.08728	0.167361	-12.4718	1.06e-35	1.03e-33	Cnga1	K04948	cellular_component:photoreceptor outer segment(GO:0001750);molecular_function:intracellular cyclic nucleotide activated cation channel activity(GO:0005221);molecular_function:voltage-gated potassium channel activity(GO:0005249);cellular_component:integral component of plasma membrane(GO:0005887);biological_process:visual perception(GO:0007601);cellular_component:membrane(GO:0016020);molecular_fun…
ENSMUSG00000064373	2381.63	-1.20257	0.0968835	-12.4125	2.23e-35	2.16e-33	Selenop	_	biological_process:selenium compound metabolic process(GO:0001887);cellular_component:extracellular region(GO:0005576);cellular_component:extracellular space(GO:0005615);biological_process:brain development(GO:0007420);biological_process:locomotory behavior(GO:0007626);molecular_function:selenium binding(GO:0008430);biological_process:post-embryonic development(GO:0009791);biological_process:sexu…
ENSMUSG00000022848	858.22	-1.28516	0.103896	-12.3696	3.82e-35	3.67e-33	Dirc2	K15381	molecular_function:molecular_function(GO:0003674);cellular_component:lysosomal membrane(GO:0005765);biological_process:transport(GO:0006810);biological_process:biological_process(GO:0008150);cellular_component:integral component of membrane(GO:0016021);cellular_component:intracellular membrane-bounded organelle(GO:0043231)
ENSMUSG00000075254	3899.35	1.23536	0.0999092	12.3648	4.05e-35	3.88e-33	Heg1	_	biological_process:vasculogenesis(GO:0001570);biological_process:in utero embryonic development(GO:0001701);biological_process:endothelial cell development(GO:0001885);biological_process:endothelial cell morphogenesis(GO:0001886);biological_process:vasculature development(GO:0001944);biological_process:lymph vessel development(GO:0001945);biological_process:lymph circulation(GO:0003017);biologica…
ENSMUSG00000049907	593.841	-1.70844	0.138322	-12.3512	4.8e-35	4.57e-33	Rasl11b	K07853	molecular_function:GTPase activity(GO:0003924);molecular_function:transforming growth factor beta receptor binding(GO:0005160);molecular_function:protein binding(GO:0005515);molecular_function:GTP binding(GO:0005525);biological_process:signal transduction(GO:0007165);cellular_component:membrane(GO:0016020);biological_process:negative regulation of transforming growth factor beta receptor signalin…
ENSMUSG00000038375	491.957	-1.5724	0.127313	-12.3506	4.83e-35	4.58e-33	Trp53inp2	_	_
ENSMUSG00000032503	9680.23	-1.10759	0.0896959	-12.3482	4.98e-35	4.69e-33	Arpp21	_	molecular_function:molecular_function(GO:0003674);molecular_function:nucleic acid binding(GO:0003676);molecular_function:calmodulin binding(GO:0005516);cellular_component:cytoplasm(GO:0005737);biological_process:cellular response to heat(GO:0034605)
ENSMUSG00000026490	532.132	2.26357	0.183424	12.3406	5.47e-35	5.13e-33	Cdc42bpa	K16307	biological_process:microtubule cytoskeleton organization(GO:0000226);molecular_function:magnesium ion binding(GO:0000287);molecular_function:protein serine/threonine kinase activity(GO:0004674);molecular_function:ATP binding(GO:0005524);cellular_component:cytoplasm(GO:0005737);biological_process:protein phosphorylation(GO:0006468);biological_process:nuclear migration(GO:0007097);biological_proces…
ENSMUSG00000062939	1040.87	1.0942	0.0886712	12.3399	5.52e-35	5.15e-33	Stat4	K11222	molecular_function:RNA polymerase II core promoter proximal region sequence-specific DNA binding(GO:0000978);molecular_function:RNA polymerase II core promoter proximal region sequence-specific DNA binding transcription factor activity involved in positive regulation of transcription(GO:0001077);molecular_function:DNA binding(GO:0003677);molecular_function:signal transducer activity(GO:0004871);m…
ENSMUSG00000030208	2277.06	1.4277	0.115848	12.3239	6.73e-35	6.25e-33	Emp1	_	cellular_component:plasma membrane(GO:0005886);biological_process:cell death(GO:0008219);cellular_component:integral component of membrane(GO:0016021);biological_process:cell growth(GO:0016049);biological_process:bleb assembly(GO:0032060)
ENSMUSG00000104962	68.6296	3.80803	0.30993	12.2868	1.07e-34	9.86e-33	Trgj1	_	_
ENSMUSG00000018999	5383.34	1.43776	0.117133	12.2746	1.24e-34	1.14e-32	Slc35b4	K15278	molecular_function:GDP-fucose transmembrane transporter activity(GO:0005457);molecular_function:UDP-N-acetylglucosamine transmembrane transporter activity(GO:0005462);molecular_function:UDP-xylose transmembrane transporter activity(GO:0005464);cellular_component:endoplasmic reticulum(GO:0005783);cellular_component:Golgi apparatus(GO:0005794);biological_process:regulation of gluconeogenesis(GO:000…
ENSMUSG00000035126	3356.19	-1.64757	0.134428	-12.2562	1.56e-34	1.42e-32	Wdr78	_	biological_process:hematopoietic progenitor cell differentiation(GO:0002244);biological_process:cilium movement(GO:0003341);cellular_component:axonemal dynein complex(GO:0005858);molecular_function:ATP-dependent microtubule motor activity, plus-end-directed(GO:0008574);molecular_function:dynein light chain binding(GO:0045503);molecular_function:dynein heavy chain binding(GO:0045504)
ENSMUSG00000026094	4559.6	-1.04351	0.0851754	-12.2513	1.65e-34	1.51e-32	Stk17b	_	molecular_function:protein kinase activity(GO:0004672);molecular_function:protein serine/threonine kinase activity(GO:0004674);molecular_function:ATP binding(GO:0005524);cellular_component:nucleus(GO:0005634);cellular_component:endoplasmic reticulum-Golgi intermediate compartment(GO:0005793);cellular_component:plasma membrane(GO:0005886);biological_process:protein phosphorylation(GO:0006468);biol…
ENSMUSG00000000530	76.1147	-3.99146	0.327446	-12.1896	3.53e-34	3.2e-32	Acvrl1	K13594	biological_process:angiogenesis(GO:0001525);biological_process:response to hypoxia(GO:0001666);biological_process:in utero embryonic development(GO:0001701);biological_process:negative regulation of endothelial cell proliferation(GO:0001937);biological_process:positive regulation of endothelial cell proliferation(GO:0001938);biological_process:lymphangiogenesis(GO:0001946);biological_process:bloo…
ENSMUSG00000001524	1614.97	-1.27714	0.104889	-12.1761	4.17e-34	3.76e-32	Gtf2h4	K03144	cellular_component:core TFIIH complex portion of holo TFIIH complex(GO:0000438);cellular_component:core TFIIH complex(GO:0000439);molecular_function:double-stranded DNA binding(GO:0003690);molecular_function:sequence-specific DNA binding transcription factor activity(GO:0003700);molecular_function:ATP-dependent DNA helicase activity(GO:0004003);molecular_function:protein kinase activity(GO:000467…
ENSMUSG00000051790	632.488	1.72686	0.142108	12.1517	5.62e-34	5.04e-32	Nlgn2	K07378	biological_process:thigmotaxis(GO:0001966);biological_process:regulation of respiratory gaseous exchange by neurological system process(GO:0002087);molecular_function:receptor activity(GO:0004872);molecular_function:protein binding(GO:0005515);cellular_component:intracellular(GO:0005622);cellular_component:integral component of plasma membrane(GO:0005887);biological_process:neuron cell-cell adhes…
ENSMUSG00000024277	783.739	1.37407	0.11312	12.1471	5.94e-34	5.31e-32	Mapre2	K10436	molecular_function:protein binding(GO:0005515);cellular_component:cytoplasm(GO:0005737);biological_process:cell cycle(GO:0007049);molecular_function:microtubule binding(GO:0008017);cellular_component:microtubule plus-end(GO:0035371);molecular_function:identical protein binding(GO:0042802);biological_process:cell division(GO:0051301)
ENSMUSG00000002222	32369.4	-1.31565	0.109136	-12.0551	1.82e-33	1.61e-31	Rmnd5a	_	molecular_function:ubiquitin-protein transferase activity(GO:0004842);cellular_component:nucleus(GO:0005634);cellular_component:cytoplasm(GO:0005737);cellular_component:GID complex(GO:0034657);biological_process:protein ubiquitination involved in ubiquitin-dependent protein catabolic process(GO:0042787);biological_process:proteasome-mediated ubiquitin-dependent protein catabolic process(GO:004316…
ENSMUSG00000016194	733.745	-1.65756	0.137863	-12.0233	2.68e-33	2.35e-31	Hsd11b1	K15680	molecular_function:11-beta-hydroxysteroid dehydrogenase [NAD(P)] activity(GO:0003845);cellular_component:endoplasmic reticulum membrane(GO:0005789);biological_process:steroid metabolic process(GO:0008202);cellular_component:membrane(GO:0016020);cellular_component:integral component of membrane(GO:0016021);biological_process:lung development(GO:0030324);biological_process:oxidation-reduction proce…
ENSMUSG00000030051	642.256	1.29676	0.108284	11.9755	4.77e-33	4.17e-31	Aplf	K13295	biological_process:single strand break repair(GO:0000012);molecular_function:nucleotide binding(GO:0000166);molecular_function:DNA-(apurinic or apyrimidinic site) lyase activity(GO:0003906);molecular_function:endodeoxyribonuclease activity(GO:0004520);cellular_component:nucleus(GO:0005634);cellular_component:nucleoplasm(GO:0005654);cellular_component:cytosol(GO:0005829);biological_process:double-…
ENSMUSG00000047767	823.143	-1.21099	0.101416	-11.9409	7.25e-33	6.3e-31	Atg16l2	K20868	biological_process:autophagosome assembly(GO:0000045);cellular_component:autophagosome membrane(GO:0000421);molecular_function:molecular_function(GO:0003674);cellular_component:nucleoplasm(GO:0005654);biological_process:protein transport(GO:0015031);biological_process:negative stranded viral RNA replication(GO:0039689)
ENSMUSG00000015745	1056.75	1.09266	0.0915789	11.9314	8.12e-33	7.03e-31	Plekho1	_	molecular_function:protein binding(GO:0005515);cellular_component:nucleus(GO:0005634);cellular_component:cytoplasm(GO:0005737);biological_process:myoblast fusion(GO:0007520);biological_process:regulation of cell shape(GO:0008360);cellular_component:ruffle membrane(GO:0032587);cellular_component:muscle cell projection membrane(GO:0036195);biological_process:myoblast migration(GO:0051451);biologica…
ENSMUSG00000025207	221.373	-2.01558	0.169399	-11.8984	1.21e-32	1.04e-30	Sema4g	K06521	molecular_function:protein binding(GO:0005515);cellular_component:extracellular space(GO:0005615);cellular_component:plasma membrane(GO:0005886);biological_process:nervous system development(GO:0007399);cellular_component:integral component of membrane(GO:0016021);biological_process:cell differentiation(GO:0030154);molecular_function:neuropilin binding(GO:0038191);biological_process:negative chem…
ENSMUSG00000053644	1356.74	-1.15817	0.097426	-11.8877	1.37e-32	1.18e-30	Aldh7a1	K14085	molecular_function:L-aminoadipate-semialdehyde dehydrogenase activity(GO:0004043);cellular_component:nucleus(GO:0005634);cellular_component:mitochondrion(GO:0005739);cellular_component:cytosol(GO:0005829);molecular_function:betaine-aldehyde dehydrogenase activity(GO:0008802);biological_process:glycine betaine biosynthetic process from choline(GO:0019285);biological_process:oxidation-reduction pro…
ENSMUSG00000040312	1323	1.18145	0.099446	11.8803	1.5e-32	1.28e-30	Cchcr1	K16760	molecular_function:protein binding(GO:0005515);cellular_component:nucleus(GO:0005634);cellular_component:cytoplasm(GO:0005737);cellular_component:centriole(GO:0005814);cellular_component:cytosol(GO:0005829);biological_process:protein export from nucleus(GO:0006611);biological_process:multicellular organismal development(GO:0007275);biological_process:cell differentiation(GO:0030154);molecular_fun…
ENSMUSG00000020111	1016.99	-1.06065	0.0893378	-11.8724	1.65e-32	1.4e-30	Micu1	_	molecular_function:calcium ion binding(GO:0005509);molecular_function:protein binding(GO:0005515);cellular_component:mitochondrion(GO:0005739);cellular_component:mitochondrial inner membrane(GO:0005743);cellular_component:mitochondrial intermembrane space(GO:0005758);biological_process:mitochondrial calcium ion transport(GO:0006851);cellular_component:integral component of mitochondrial membrane(…
ENSMUSG00000019872	500.606	1.40793	0.118942	11.8371	2.51e-32	2.12e-30	Smpdl3a	K01128	molecular_function:sphingomyelin phosphodiesterase activity(GO:0004767);cellular_component:cellular_component(GO:0005575);cellular_component:extracellular region(GO:0005576);cellular_component:extracellular space(GO:0005615);biological_process:sphingomyelin catabolic process(GO:0006685);molecular_function:phosphoric diester hydrolase activity(GO:0008081);biological_process:biological_process(GO:0…
ENSMUSG00000017493	438.494	-4.2222	0.356884	-11.8307	2.71e-32	2.28e-30	Igfbp4	_	biological_process:regulation of cell growth(GO:0001558);molecular_function:insulin-like growth factor binding(GO:0005520);cellular_component:extracellular space(GO:0005615);biological_process:inflammatory response(GO:0006954);biological_process:regulation of glucose metabolic process(GO:0010906);molecular_function:insulin-like growth factor I binding(GO:0031994);molecular_function:insulin-like g…
ENSMUSG00000028101	645.757	1.32012	0.111855	11.8021	3.81e-32	3.19e-30	Pias3	K16064	molecular_function:protein binding(GO:0005515);cellular_component:nucleus(GO:0005634);cellular_component:cytoplasm(GO:0005737);biological_process:transcription, DNA-templated(GO:0006351);biological_process:regulation of transcription, DNA-templated(GO:0006355);molecular_function:protein C-terminus binding(GO:0008022);molecular_function:zinc ion binding(GO:0008270);biological_process:response to h…
ENSMUSG00000037868	365.272	-2.05567	0.174651	-11.7702	5.56e-32	4.64e-30	Egr2	K12496	molecular_function:RNA polymerase II core promoter proximal region sequence-specific DNA binding(GO:0000978);molecular_function:RNA polymerase II core promoter proximal region sequence-specific DNA binding transcription factor activity involved in positive regulation of transcription(GO:0001077);molecular_function:RNA polymerase II activating transcription factor binding(GO:0001102);molecular_fun…
ENSMUSG00000062585	310.118	-2.03323	0.172767	-11.7686	5.66e-32	4.71e-30	Cnr2	K04278	biological_process:response to amphetamine(GO:0001975);molecular_function:cannabinoid receptor activity(GO:0004949);biological_process:inflammatory response(GO:0006954);cellular_component:integral component of membrane(GO:0016021);biological_process:sensory perception of pain(GO:0019233);cellular_component:dendrite(GO:0030425);biological_process:leukocyte chemotaxis(GO:0030595);cellular_component…
ENSMUSG00000026879	2217.41	-1.33293	0.114292	-11.6624	1.98e-31	1.64e-29	Gsn	K05768	cellular_component:ruffle(GO:0001726);cellular_component:podosome(GO:0002102);molecular_function:actin binding(GO:0003779);molecular_function:calcium ion binding(GO:0005509);molecular_function:protein binding(GO:0005515);cellular_component:extracellular region(GO:0005576);cellular_component:extracellular space(GO:0005615);cellular_component:nucleus(GO:0005634);cellular_component:cytoplasm(GO:0005…
ENSMUSG00000040618	230.462	1.81574	0.155909	11.6461	2.4e-31	1.98e-29	Pck2	K01596	molecular_function:phosphoenolpyruvate carboxykinase (GTP) activity(GO:0004613);molecular_function:GTP binding(GO:0005525);cellular_component:mitochondrion(GO:0005739);biological_process:gluconeogenesis(GO:0006094);molecular_function:metal ion binding(GO:0046872);cellular_component:extracellular exosome(GO:0070062)
ENSMUSG00000029406	4593.71	-1.4111	0.121361	-11.6273	3e-31	2.46e-29	Pitpnm2	_	molecular_function:protein binding(GO:0005515);molecular_function:phospholipid binding(GO:0005543);cellular_component:intracellular(GO:0005622);cellular_component:cytoplasm(GO:0005737);cellular_component:cytoskeleton(GO:0005856);biological_process:transport(GO:0006810);biological_process:biological_process(GO:0008150);cellular_component:endomembrane system(GO:0012505);cellular_component:membrane(…
ENSMUSG00000037463	605.727	1.45947	0.1256	11.62	3.26e-31	2.67e-29	Fbxo27	K10102	molecular_function:glycoprotein binding(GO:0001948);molecular_function:ubiquitin-protein transferase activity(GO:0004842);biological_process:biological_process(GO:0008150);biological_process:protein ubiquitination(GO:0016567);cellular_component:SCF ubiquitin ligase complex(GO:0019005)
ENSMUSG00000026158	177.012	2.08066	0.179142	11.6146	3.48e-31	2.83e-29	Ogfrl1	_	molecular_function:molecular_function(GO:0003674);molecular_function:receptor activity(GO:0004872);cellular_component:cellular_component(GO:0005575);biological_process:biological_process(GO:0008150);cellular_component:membrane(GO:0016020)
ENSMUSG00000040785	7656.63	1.15744	0.0999292	11.5826	5.05e-31	4.09e-29	Ttc3	K15712	molecular_function:ubiquitin-protein transferase activity(GO:0004842);molecular_function:protein binding(GO:0005515);cellular_component:nucleus(GO:0005634);cellular_component:nucleolus(GO:0005730);cellular_component:vacuole(GO:0005773);cellular_component:cytosol(GO:0005829);biological_process:ubiquitin-dependent protein catabolic process(GO:0006511);biological_process:negative regulation of cell …
ENSMUSG00000026797	261.301	2.03872	0.176115	11.576	5.45e-31	4.39e-29	Stxbp1	K15292	biological_process:platelet degranulation(GO:0002576);biological_process:developmental process involved in reproduction(GO:0003006);molecular_function:RNA binding(GO:0003723);molecular_function:protein binding(GO:0005515);cellular_component:nucleoplasm(GO:0005654);cellular_component:mitochondrion(GO:0005739);cellular_component:cytosol(GO:0005829);cellular_component:cytoskeleton(GO:0005856);cellul…
ENSMUSG00000001986	332.199	2.02974	0.175363	11.5745	5.55e-31	4.46e-29	Gria3	K05313	molecular_function:alpha-amino-3-hydroxy-5-methyl-4-isoxazole propionate selective glutamate receptor activity(GO:0004971);molecular_function:extracellular-glutamate-gated ion channel activity(GO:0005234);molecular_function:protein binding(GO:0005515);cellular_component:membrane(GO:0016020);cellular_component:cell junction(GO:0030054);cellular_component:alpha-amino-3-hydroxy-5-methyl-4-isoxazolep…
ENSMUSG00000028266	10703.8	2.66217	0.230202	11.5645	6.24e-31	4.98e-29	Lmo4	_	molecular_function:enhancer sequence-specific DNA binding(GO:0001158);biological_process:neural tube closure(GO:0001843);biological_process:ventricular septum development(GO:0003281);molecular_function:protein binding(GO:0005515);cellular_component:transcription factor complex(GO:0005667);biological_process:transcription from RNA polymerase II promoter(GO:0006366);molecular_function:transcription…
ENSMUSG00000102941	519.555	3.64898	0.315869	11.5522	7.19e-31	5.73e-29	Gm37552	_	_
ENSMUSG00000078878	586.519	1.66245	0.144351	11.5167	1.09e-30	8.62e-29	Gm14305	_	_
ENSMUSG00000021314	98.5293	3.30487	0.287039	11.5137	1.13e-30	8.89e-29	Amph	K12562	molecular_function:protein binding(GO:0005515);molecular_function:phospholipid binding(GO:0005543);cellular_component:cytoskeleton(GO:0005856);biological_process:learning(GO:0007612);cellular_component:synaptic vesicle(GO:0008021);cellular_component:cell junction(GO:0030054);cellular_component:synaptic vesicle membrane(GO:0030672);cellular_component:leading edge membrane(GO:0031256);biological_pr…
ENSMUSG00000057329	832.025	-1.47455	0.128403	-11.4838	1.59e-30	1.25e-28	Bcl2	K02161	biological_process:protein polyubiquitination(GO:0000209);biological_process:cell morphogenesis(GO:0000902);biological_process:ossification(GO:0001503);biological_process:ovarian follicle development(GO:0001541);biological_process:metanephros development(GO:0001656);biological_process:ureteric bud development(GO:0001657);biological_process:branching involved in ureteric bud morphogenesis(GO:00016…
ENSMUSG00000030232	6278.66	1.06534	0.0928151	11.478	1.7e-30	1.33e-28	Aebp2	K17452	biological_process:negative regulation of transcription from RNA polymerase II promoter(GO:0000122);molecular_function:RNA polymerase II core promoter proximal region sequence-specific DNA binding(GO:0000978);molecular_function:RNA polymerase II core promoter proximal region sequence-specific DNA binding transcription factor activity involved in negative regulation of transcription(GO:0001078);mo…
ENSMUSG00000030189	1128.05	1.09374	0.0956234	11.438	2.7e-30	2.1e-28	Ybx3	_	biological_process:negative regulation of transcription from RNA polymerase II promoter(GO:0000122);molecular_function:RNA polymerase II regulatory region sequence-specific DNA binding(GO:0000977);molecular_function:RNA polymerase II transcription regulatory region sequence-specific DNA binding transcription factor activity involved in negative regulation of transcription(GO:0001227);biological_p…
ENSMUSG00000036040	146.387	-2.5475	0.223295	-11.4087	3.78e-30	2.9e-28	Adamtsl2	_	molecular_function:metalloendopeptidase activity(GO:0004222);cellular_component:extracellular region(GO:0005576);cellular_component:proteinaceous extracellular matrix(GO:0005578);biological_process:proteolysis(GO:0006508);molecular_function:zinc ion binding(GO:0008270);biological_process:extracellular matrix organization(GO:0030198);biological_process:negative regulation of transforming growth fa…
ENSMUSG00000053768	4112.07	1.0466	0.0917353	11.4089	3.77e-30	2.9e-28	Chchd3	K17563	biological_process:negative regulation of transcription from RNA polymerase II promoter(GO:0000122);molecular_function:RNA polymerase II transcription regulatory region sequence-specific DNA binding transcription factor activity involved in negative regulation of transcription(GO:0001227);molecular_function:protein binding(GO:0005515);cellular_component:nucleus(GO:0005634);cellular_component:cyto…
ENSMUSG00000087452	76.2003	-3.1599	0.277162	-11.4009	4.14e-30	3.16e-28	Gm11998	_	_
ENSMUSG00000031750	46.3302	-4.1203	0.361581	-11.3952	4.42e-30	3.36e-28	Il34	_	biological_process:positive regulation of protein phosphorylation(GO:0001934);molecular_function:cytokine activity(GO:0005125);molecular_function:macrophage colony-stimulating factor receptor binding(GO:0005157);cellular_component:extracellular space(GO:0005615);biological_process:inflammatory response(GO:0006954);molecular_function:growth factor activity(GO:0008083);biological_process:positive r…
ENSMUSG00000032323	54.1827	-3.62631	0.318735	-11.3772	5.43e-30	4.12e-28	Cyp11a1	_	molecular_function:iron ion binding(GO:0005506);cellular_component:mitochondrion(GO:0005739);biological_process:C21-steroid hormone biosynthetic process(GO:0006700);biological_process:cholesterol metabolic process(GO:0008203);molecular_function:cholesterol monooxygenase (side-chain-cleaving) activity(GO:0008386);molecular_function:heme binding(GO:0020037);cellular_component:mitochondrial membrane…
ENSMUSG00000003352	435.697	-1.92258	0.169041	-11.3734	5.67e-30	4.28e-28	Cacnb3	K04864	molecular_function:voltage-gated calcium channel activity(GO:0005245);molecular_function:protein binding(GO:0005515);cellular_component:plasma membrane(GO:0005886);cellular_component:voltage-gated calcium channel complex(GO:0005891);biological_process:calcium ion transport(GO:0006816);biological_process:synaptic transmission(GO:0007268);biological_process:neuromuscular junction development(GO:000…
ENSMUSG00000024381	561.273	-1.45553	0.128304	-11.3444	7.91e-30	5.94e-28	Bin1	K12562	molecular_function:protein binding(GO:0005515);cellular_component:nucleus(GO:0005634);cellular_component:nuclear envelope(GO:0005635);cellular_component:cytoplasm(GO:0005737);cellular_component:cytosol(GO:0005829);cellular_component:microtubule(GO:0005874);biological_process:endocytosis(GO:0006897);biological_process:nucleus organization(GO:0006997);cellular_component:membrane(GO:0016020);cellula…
ENSMUSG00000059895	2780.64	-1.26282	0.111382	-11.3377	8.53e-30	6.39e-28	Ptp4a3	K18041	molecular_function:protein tyrosine phosphatase activity(GO:0004725);cellular_component:nucleus(GO:0005634);cellular_component:cytoplasm(GO:0005737);cellular_component:early endosome(GO:0005769);cellular_component:plasma membrane(GO:0005886);biological_process:regulation of transcription, DNA-templated(GO:0006355);biological_process:Notch signaling pathway(GO:0007219);biological_process:peptidyl-…
ENSMUSG00000048078	71.2771	3.73331	0.329654	11.3249	9.87e-30	7.37e-28	Tenm4	_	biological_process:cell morphogenesis(GO:0000902);biological_process:gastrulation with mouth forming second(GO:0001702);cellular_component:nucleus(GO:0005634);cellular_component:cytoplasm(GO:0005737);cellular_component:plasma membrane(GO:0005886);cellular_component:integral component of plasma membrane(GO:0005887);biological_process:heterophilic cell-cell adhesion via plasma membrane cell adhesio…
ENSMUSG00000039059	53.4086	-3.67077	0.324454	-11.3137	1.12e-29	8.34e-28	Hrh3	K04151	biological_process:regulation of neurotransmitter levels(GO:0001505);molecular_function:histamine receptor activity(GO:0004969);cellular_component:plasma membrane(GO:0005886);biological_process:G-protein coupled receptor signaling pathway(GO:0007186);biological_process:negative regulation of adenylate cyclase activity(GO:0007194);biological_process:negative regulation of glutamate secretion(GO:00…
ENSMUSG00000030616	183.894	-2.54351	0.224869	-11.3111	1.16e-29	8.56e-28	Sytl2	K17598	molecular_function:phosphatidylserine binding(GO:0001786);molecular_function:calcium ion binding(GO:0005509);molecular_function:protein binding(GO:0005515);molecular_function:calcium-dependent phospholipid binding(GO:0005544);molecular_function:phosphatidylinositol-4,5-bisphosphate binding(GO:0005546);cellular_component:cytoplasm(GO:0005737);cellular_component:plasma membrane(GO:0005886);biologic…
ENSMUSG00000026737	6650.48	-1.01289	0.0899887	-11.2558	2.17e-29	1.6e-27	Pip4k2a	_	molecular_function:ATP binding(GO:0005524);cellular_component:nucleus(GO:0005634);cellular_component:autophagosome(GO:0005776);cellular_component:plasma membrane(GO:0005886);biological_process:regulation of autophagy(GO:0010506);molecular_function:1-phosphatidylinositol-5-phosphate 4-kinase activity(GO:0016309);biological_process:megakaryocyte development(GO:0035855);biological_process:phosphatid…
ENSMUSG00000054072	245.47	2.08326	0.185813	11.2116	3.58e-29	2.63e-27	Iigp1	_	molecular_function:GTPase activity(GO:0003924);molecular_function:GTP binding(GO:0005525);cellular_component:endoplasmic reticulum membrane(GO:0005789);biological_process:regulation of autophagy(GO:0010506);molecular_function:GDP binding(GO:0019003);biological_process:cytokine-mediated signaling pathway(GO:0019221);cellular_component:symbiont-containing vacuole membrane(GO:0020005);cellular_compo…
ENSMUSG00000087141	1473.7	-1.39436	0.124376	-11.2108	3.61e-29	2.64e-27	Plcxd2	_	molecular_function:molecular_function(GO:0003674);molecular_function:signal transducer activity(GO:0004871);cellular_component:cellular_component(GO:0005575);cellular_component:nucleus(GO:0005634);biological_process:signal transduction(GO:0007165);molecular_function:phosphoric diester hydrolase activity(GO:0008081);biological_process:biological_process(GO:0008150);biological_process:lipid catabol…
ENSMUSG00000061859	1335.43	-1.34471	0.120272	-11.1805	5.08e-29	3.7e-27	Patj	K06095	molecular_function:protein binding(GO:0005515);cellular_component:centrosome(GO:0005813);cellular_component:microtubule organizing center(GO:0005815);cellular_component:cytosol(GO:0005829);cellular_component:bicellular tight junction(GO:0005923);cellular_component:apical plasma membrane(GO:0016324);cellular_component:cell junction(GO:0030054);cellular_component:protein complex(GO:0043234);cellula…
ENSMUSG00000014444	1791.94	1.3398	0.119895	11.1747	5.42e-29	3.94e-27	Piezo1	_	molecular_function:cation channel activity(GO:0005261);molecular_function:protein binding(GO:0005515);cellular_component:endoplasmic reticulum(GO:0005783);cellular_component:endoplasmic reticulum membrane(GO:0005789);cellular_component:plasma membrane(GO:0005886);biological_process:cation transport(GO:0006812);molecular_function:mechanically-gated ion channel activity(GO:0008381);cellular_compone…
ENSMUSG00000097796	50.4342	3.94858	0.355273	11.1142	1.07e-28	7.74e-27	Gm16702	_	_
ENSMUSG00000019960	632.093	-1.5899	0.143272	-11.097	1.3e-28	9.34e-27	Dusp6	K21946	biological_process:inactivation of MAPK activity(GO:0000188);biological_process:negative regulation of protein phosphorylation(GO:0001933);molecular_function:phosphoprotein phosphatase activity(GO:0004721);molecular_function:protein tyrosine phosphatase activity(GO:0004725);molecular_function:protein binding(GO:0005515);cellular_component:cytoplasm(GO:0005737);cellular_component:cytosol(GO:000582…
ENSMUSG00000104413	646.464	-1.31095	0.118399	-11.0723	1.71e-28	1.23e-26	Gm37065	_	_
ENSMUSG00000023186	498.688	1.29755	0.117196	11.0717	1.72e-28	1.23e-26	Vwa5a	_	molecular_function:molecular_function(GO:0003674);biological_process:biological_process(GO:0008150)
ENSMUSG00000025330	274.673	-1.69996	0.153682	-11.0616	1.93e-28	1.37e-26	Padi4	K01481	molecular_function:protein-arginine deiminase activity(GO:0004668);molecular_function:calcium ion binding(GO:0005509);cellular_component:nucleus(GO:0005634);cellular_component:cytoplasm(GO:0005737);biological_process:chromatin organization(GO:0006325);biological_process:nucleosome assembly(GO:0006334);biological_process:chromatin remodeling(GO:0006338);biological_process:transcription, DNA-templa…
ENSMUSG00000022014	1633.05	-1.07745	0.0974394	-11.0576	2.01e-28	1.43e-26	Epsti1	_	molecular_function:molecular_function(GO:0003674);cellular_component:cellular_component(GO:0005575);biological_process:biological_process(GO:0008150)
ENSMUSG00000108289	142.835	-2.1308	0.193076	-11.0361	2.56e-28	1.81e-26	Gm44174	_	_
ENSMUSG00000031530	227.872	-2.41164	0.218867	-11.0187	3.1e-28	2.18e-26	Dusp4	K04459	biological_process:inactivation of MAPK activity(GO:0000188);biological_process:endoderm formation(GO:0001706);molecular_function:protein tyrosine phosphatase activity(GO:0004725);cellular_component:nucleus(GO:0005634);cellular_component:nucleoplasm(GO:0005654);molecular_function:protein tyrosine/threonine phosphatase activity(GO:0008330);biological_process:dephosphorylation(GO:0016311);molecular…
ENSMUSG00000020007	65.6806	3.2788	0.297675	11.0147	3.25e-28	2.27e-26	Il20ra	K05136	molecular_function:cytokine receptor activity(GO:0004896);cellular_component:plasma membrane(GO:0005886);cellular_component:integral component of membrane(GO:0016021);biological_process:cytokine-mediated signaling pathway(GO:0019221);molecular_function:interleukin-20 binding(GO:0042015);biological_process:regulation of bone resorption(GO:0045124);biological_process:positive regulation of intrinsi…
ENSMUSG00000032290	689.485	1.31464	0.119491	11.002	3.74e-28	2.6e-26	Ptpn9	K18038	molecular_function:protein tyrosine phosphatase activity(GO:0004725);molecular_function:protein binding(GO:0005515);cellular_component:cytoplasm(GO:0005737);biological_process:peptidyl-tyrosine dephosphorylation(GO:0035335)
ENSMUSG00000055022	46.9954	3.74618	0.340736	10.9944	4.07e-28	2.82e-26	Cntn1	K06759	molecular_function:glycoprotein binding(GO:0001948);molecular_function:protein binding(GO:0005515);cellular_component:plasma membrane(GO:0005886);biological_process:cell adhesion(GO:0007155);biological_process:Notch signaling pathway(GO:0007219);biological_process:positive regulation of gene expression(GO:0010628);biological_process:positive regulation of sodium ion transport(GO:0010765);biologic…
ENSMUSG00000044770	2051.46	1.2507	0.114015	10.9696	5.35e-28	3.7e-26	Scml4	_	molecular_function:molecular_function(GO:0003674);cellular_component:nucleoplasm(GO:0005654);biological_process:transcription, DNA-templated(GO:0006351);biological_process:regulation of transcription, DNA-templated(GO:0006355);biological_process:biological_process(GO:0008150)
ENSMUSG00000021892	640.333	1.27756	0.116531	10.9632	5.74e-28	3.96e-26	Sh3bp5	_	molecular_function:protein kinase inhibitor activity(GO:0004860);cellular_component:cytoplasm(GO:0005737);cellular_component:mitochondrion(GO:0005739);biological_process:negative regulation of protein kinase activity(GO:0006469);molecular_function:SH3 domain binding(GO:0017124);biological_process:intracellular signal transduction(GO:0035556);biological_process:negative regulation of protein tyros…
ENSMUSG00000032349	4339.62	1.07368	0.0979493	10.9616	5.85e-28	4.02e-26	Elovl5	_	cellular_component:endoplasmic reticulum(GO:0005783);biological_process:unsaturated fatty acid biosynthetic process(GO:0006636);molecular_function:fatty acid elongase activity(GO:0009922);cellular_component:membrane(GO:0016020);biological_process:fatty acid elongation, saturated fatty acid(GO:0019367);biological_process:sphingolipid biosynthetic process(GO:0030148);cellular_component:integral com…
ENSMUSG00000097295	224.582	-2.12448	0.193953	-10.9535	6.39e-28	4.37e-26	Hmgb1-ps8	_	_
ENSMUSG00000037169	228.232	1.70665	0.156344	10.916	9.66e-28	6.59e-26	Mycn	K09109	biological_process:cartilage condensation(GO:0001502);biological_process:positive regulation of mesenchymal cell proliferation(GO:0002053);molecular_function:DNA binding(GO:0003677);molecular_function:sequence-specific DNA binding transcription factor activity(GO:0003700);molecular_function:protein binding(GO:0005515);cellular_component:nucleus(GO:0005634);cellular_component:nucleolus(GO:0005730)…
ENSMUSG00000024867	188.602	-2.11558	0.194127	-10.8979	1.18e-27	8.01e-26	Pip5k1b	K00889	cellular_component:uropod(GO:0001931);molecular_function:protein binding(GO:0005515);molecular_function:ATP binding(GO:0005524);cellular_component:cytosol(GO:0005829);biological_process:phosphatidylinositol biosynthetic process(GO:0006661);cellular_component:endomembrane system(GO:0012505);cellular_component:membrane(GO:0016020);molecular_function:1-phosphatidylinositol-4-phosphate 5-kinase activ…
ENSMUSG00000051934	944.887	1.32772	0.122548	10.8343	2.37e-27	1.6e-25	Spats2	_	molecular_function:RNA binding(GO:0003723);cellular_component:cytoplasm(GO:0005737);cellular_component:cytosol(GO:0005829);biological_process:biological_process(GO:0008150)
ENSMUSG00000055322	901.42	-1.06526	0.098384	-10.8275	2.55e-27	1.72e-25	Tns1	K18080	molecular_function:RNA binding(GO:0003723);molecular_function:actin binding(GO:0003779);cellular_component:intracellular(GO:0005622);cellular_component:focal adhesion(GO:0005925);biological_process:cell-substrate junction assembly(GO:0007044);biological_process:fibroblast migration(GO:0010761);cellular_component:cell-substrate junction(GO:0030055);biological_process:intracellular signal transduct…
ENSMUSG00000036053	660.983	-1.86581	0.172376	-10.8241	2.65e-27	1.78e-25	Fmnl2	_	molecular_function:actin binding(GO:0003779);cellular_component:cytoplasm(GO:0005737);biological_process:cytoskeleton organization(GO:0007010);molecular_function:Rho GTPase binding(GO:0017048);biological_process:regulation of cell morphogenesis(GO:0022604);biological_process:cortical actin cytoskeleton organization(GO:0030866);molecular_function:cadherin binding(GO:0045296)
ENSMUSG00000070306	247.994	-2.42727	0.224855	-10.7948	3.64e-27	2.44e-25	Ccdc153	_	molecular_function:molecular_function(GO:0003674);cellular_component:cellular_component(GO:0005575);biological_process:biological_process(GO:0008150)
ENSMUSG00000040820	590.847	1.51068	0.139949	10.7945	3.65e-27	2.44e-25	Hlcs	K01942	cellular_component:chromatin(GO:0000785);molecular_function:biotin-[acetyl-CoA-carboxylase] ligase activity(GO:0004077);molecular_function:biotin-[methylcrotonoyl-CoA-carboxylase] ligase activity(GO:0004078);molecular_function:biotin-[methylmalonyl-CoA-carboxytransferase] ligase activity(GO:0004079);molecular_function:biotin-[propionyl-CoA-carboxylase (ATP-hydrolyzing)] ligase activity(GO:0004080…
ENSMUSG00000020592	916.25	3.53863	0.328057	10.7866	3.98e-27	2.65e-25	Sdc1	K06257	biological_process:ureteric bud development(GO:0001657);molecular_function:glycoprotein binding(GO:0001948);molecular_function:protein binding(GO:0005515);cellular_component:extracellular region(GO:0005576);cellular_component:Golgi lumen(GO:0005796);biological_process:glycosaminoglycan biosynthetic process(GO:0006024);biological_process:inflammatory response(GO:0006954);molecular_function:protein…
ENSMUSG00000004105	1483.59	1.18232	0.109768	10.7711	4.72e-27	3.12e-25	Angptl2	_	cellular_component:extracellular space(GO:0005615);cellular_component:extracellular exosome(GO:0070062)
ENSMUSG00000070056	1243.53	-1.03831	0.0964182	-10.7689	4.83e-27	3.19e-25	Mfhas1	_	molecular_function:molecular_function(GO:0003674);molecular_function:GTP binding(GO:0005525);cellular_component:cellular_component(GO:0005575);cellular_component:intracellular(GO:0005622);cellular_component:plasma membrane(GO:0005886);biological_process:signal transduction(GO:0007165);biological_process:small GTPase mediated signal transduction(GO:0007264)
ENSMUSG00000005947	235.795	-2.04297	0.189977	-10.7538	5.69e-27	3.74e-25	Itgae	K06524	biological_process:cell adhesion(GO:0007155);biological_process:integrin-mediated signaling pathway(GO:0007229);cellular_component:integrin complex(GO:0008305);cellular_component:external side of plasma membrane(GO:0009897);molecular_function:metal ion binding(GO:0046872)
ENSMUSG00000029254	5366.63	1.06722	0.0992747	10.7502	5.91e-27	3.88e-25	Stap1	_	molecular_function:phosphotyrosine binding(GO:0001784);molecular_function:transmembrane receptor protein tyrosine kinase adaptor activity(GO:0005068);molecular_function:SH3/SH2 adaptor activity(GO:0005070);molecular_function:macrophage colony-stimulating factor receptor binding(GO:0005157);molecular_function:protein binding(GO:0005515);cellular_component:nucleus(GO:0005634);cellular_component:nuc…
ENSMUSG00000040511	2492.46	-1.02161	0.0952557	-10.7249	7.78e-27	5.08e-25	Pvr	K06539	molecular_function:virus receptor activity(GO:0001618);biological_process:positive regulation of natural killer cell mediated cytotoxicity directed against tumor cell target(GO:0002860);molecular_function:receptor activity(GO:0004872);molecular_function:receptor binding(GO:0005102);molecular_function:protein binding(GO:0005515);cellular_component:plasma membrane(GO:0005886);cellular_component:int…
ENSMUSG00000060985	3453.87	-1.04145	0.0973121	-10.7022	9.94e-27	6.47e-25	Tdrd5	K18407	molecular_function:molecular_function(GO:0003674);biological_process:spermatid development(GO:0007286);biological_process:P granule organization(GO:0030719);cellular_component:chromatoid body(GO:0033391);biological_process:DNA methylation involved in gamete generation(GO:0043046);cellular_component:pi-body(GO:0071546)
ENSMUSG00000103594	375.626	3.45531	0.324437	10.6502	1.74e-26	1.12e-24	A430034D21Rik	_	_
ENSMUSG00000020707	141.619	2.13076	0.200302	10.6378	1.99e-26	1.27e-24	Rnf135	K16272	molecular_function:ubiquitin-protein transferase activity(GO:0004842);molecular_function:protein binding(GO:0005515);cellular_component:cytoplasm(GO:0005737);biological_process:protein ubiquitination(GO:0016567);biological_process:positive regulation of interferon-beta production(GO:0032728);molecular_function:identical protein binding(GO:0042802);molecular_function:ribonucleoprotein complex bind…
ENSMUSG00000034252	9048.55	1.05749	0.0994097	10.6377	1.99e-26	1.27e-24	Senp6	K08596	cellular_component:nucleoplasm(GO:0005654);cellular_component:cytosol(GO:0005829);biological_process:protein sumoylation(GO:0016925);biological_process:protein desumoylation(GO:0016926);molecular_function:SUMO-specific protease activity(GO:0016929);biological_process:protein modification by small protein removal(GO:0070646);biological_process:regulation of spindle assembly(GO:0090169);biological_…
ENSMUSG00000020868	719.29	-1.21699	0.114444	-10.634	2.07e-26	1.32e-24	Xylt2	K00771	cellular_component:Golgi membrane(GO:0000139);cellular_component:endoplasmic reticulum membrane(GO:0005789);biological_process:glycosaminoglycan biosynthetic process(GO:0006024);molecular_function:acetylglucosaminyltransferase activity(GO:0008375);biological_process:heparan sulfate proteoglycan biosynthetic process(GO:0015012);cellular_component:integral component of membrane(GO:0016021);molecula…
ENSMUSG00000027111	1689.86	-1.05722	0.0995672	-10.6181	2.45e-26	1.56e-24	Itga6	K06485	molecular_function:integrin binding(GO:0005178);molecular_function:protein binding(GO:0005515);cellular_component:basement membrane(GO:0005604);cellular_component:plasma membrane(GO:0005886);cellular_component:cell-cell adherens junction(GO:0005913);cellular_component:focal adhesion(GO:0005925);biological_process:cell-matrix adhesion(GO:0007160);biological_process:integrin-mediated signaling path…
ENSMUSG00000020015	5088.88	-1.13657	0.107366	-10.5859	3.46e-26	2.19e-24	Cdk17	K15595	molecular_function:cyclin-dependent protein serine/threonine kinase activity(GO:0004693);molecular_function:ATP binding(GO:0005524);cellular_component:nucleus(GO:0005634);cellular_component:cytoplasm(GO:0005737);biological_process:protein phosphorylation(GO:0006468)
ENSMUSG00000025557	48.9646	-3.69658	0.350148	-10.5572	4.71e-26	2.96e-24	Slc15a1	K14206	molecular_function:proton-dependent oligopeptide secondary active transmembrane transporter activity(GO:0005427);cellular_component:brush border(GO:0005903);biological_process:oligopeptide transport(GO:0006857);biological_process:protein transport(GO:0015031);molecular_function:hydrogen ion channel activity(GO:0015252);molecular_function:symporter activity(GO:0015293);biological_process:proton tr…
ENSMUSG00000055027	205.7	-2.27226	0.215439	-10.5471	5.24e-26	3.29e-24	Smyd1	K11426	molecular_function:DNA binding(GO:0003677);molecular_function:transcription corepressor activity(GO:0003714);molecular_function:protein binding(GO:0005515);cellular_component:nucleus(GO:0005634);cellular_component:cytoplasm(GO:0005737);biological_process:chromatin remodeling(GO:0006338);biological_process:transcription, DNA-templated(GO:0006351);biological_process:heart development(GO:0007507);bi…
ENSMUSG00000019889	159.681	-2.28959	0.217387	-10.5323	6.13e-26	3.83e-24	Ptprk	K06776	cellular_component:photoreceptor outer segment(GO:0001750);molecular_function:protein tyrosine phosphatase activity(GO:0004725);cellular_component:plasma membrane(GO:0005886);cellular_component:cell-cell junction(GO:0005911);biological_process:protein dephosphorylation(GO:0006470);biological_process:cell adhesion(GO:0007155);biological_process:signal transduction(GO:0007165);biological_process:tr…
ENSMUSG00000062960	47.9987	3.52473	0.334881	10.5253	6.61e-26	4.12e-24	Kdr	K05098	biological_process:ovarian follicle development(GO:0001541);biological_process:vasculogenesis(GO:0001570);biological_process:positive regulation of protein phosphorylation(GO:0001934);biological_process:regulation of endothelial cell proliferation(GO:0001936);biological_process:positive regulation of endothelial cell proliferation(GO:0001938);biological_process:lymph vessel development(GO:0001945…
ENSMUSG00000053044	26189.4	-1.05753	0.100536	-10.519	7.06e-26	4.39e-24	Cd8b1	K06459	_
ENSMUSG00000043230	67.5845	2.88007	0.27422	10.5028	8.39e-26	5.19e-24	Fam124b	_	molecular_function:molecular_function(GO:0003674);cellular_component:nucleoplasm(GO:0005654);cellular_component:mitochondrion(GO:0005739);biological_process:biological_process(GO:0008150)
ENSMUSG00000041609	1492.09	-1.08756	0.103571	-10.5006	8.58e-26	5.3e-24	Bicdl1	_	molecular_function:protein binding(GO:0005515);cellular_component:cytoplasm(GO:0005737);cellular_component:centrosome(GO:0005813);molecular_function:Rab GTPase binding(GO:0017137);biological_process:neuron projection development(GO:0031175);molecular_function:dynactin binding(GO:0034452);biological_process:Golgi to secretory granule transport(GO:0055107)
ENSMUSG00000045763	656.527	1.09996	0.104797	10.4961	9e-26	5.54e-24	Basp1	_	molecular_function:transcription corepressor activity(GO:0003714);molecular_function:protein binding(GO:0005515);cellular_component:nucleus(GO:0005634);cellular_component:cytoplasm(GO:0005737);cellular_component:plasma membrane(GO:0005886);cellular_component:COP9 signalosome(GO:0008180);cellular_component:nuclear speck(GO:0016607);molecular_function:protein domain specific binding(GO:0019904);bio…
ENSMUSG00000076754	765.723	3.26533	0.311121	10.4954	9.07e-26	5.56e-24	Trgv2	_	_
ENSMUSG00000025790	1622.89	-1.02662	0.0978774	-10.4888	9.72e-26	5.94e-24	Slco3a1	_	cellular_component:integral component of plasma membrane(GO:0005887);biological_process:oligopeptide transport(GO:0006857);molecular_function:organic anion transmembrane transporter activity(GO:0008514);cellular_component:basal plasma membrane(GO:0009925);cellular_component:cell surface(GO:0009986);molecular_function:oligopeptide transporter activity(GO:0015198);molecular_function:sodium-independ…
ENSMUSG00000070691	320.536	-2.04428	0.195465	-10.4586	1.34e-25	8.16e-24	Runx3	K09279	biological_process:negative regulation of transcription from RNA polymerase II promoter(GO:0000122);cellular_component:nuclear chromatin(GO:0000790);molecular_function:RNA polymerase II regulatory region sequence-specific DNA binding(GO:0000977);molecular_function:sequence-specific DNA binding RNA polymerase II transcription factor activity(GO:0000981);biological_process:ossification(GO:0001503);…
ENSMUSG00000074923	79.6162	-3.02419	0.289927	-10.4309	1.79e-25	1.09e-23	Pak6	K05735	cellular_component:fibrillar center(GO:0001650);molecular_function:protein serine/threonine kinase activity(GO:0004674);molecular_function:ATP binding(GO:0005524);cellular_component:nucleus(GO:0005634);cellular_component:cytoplasm(GO:0005737);biological_process:regulation of transcription, DNA-templated(GO:0006355);biological_process:Rho protein signal transduction(GO:0007266);biological_process:…
ENSMUSG00000041420	276.704	-1.67223	0.160557	-10.4152	2.11e-25	1.28e-23	Meis3	K16672	molecular_function:RNA polymerase II core promoter proximal region sequence-specific DNA binding transcription factor activity involved in positive regulation of transcription(GO:0001077);molecular_function:chromatin binding(GO:0003682);cellular_component:nucleus(GO:0005634);biological_process:transcription from RNA polymerase II promoter(GO:0006366);molecular_function:sequence-specific DNA bindi…
ENSMUSG00000039997	3394.8	1.05964	0.101841	10.4049	2.36e-25	1.41e-23	Ifi203	_	biological_process:negative regulation of transcription from RNA polymerase II promoter(GO:0000122);molecular_function:RNA polymerase II core promoter proximal region sequence-specific DNA binding(GO:0000978);molecular_function:core promoter binding(GO:0001047);molecular_function:RNA polymerase II core promoter proximal region sequence-specific DNA binding transcription factor activity involved i…
ENSMUSG00000054934	271.703	-1.78941	0.171977	-10.4049	2.35e-25	1.41e-23	Kcnmb4	_	biological_process:action potential(GO:0001508);molecular_function:potassium channel activity(GO:0005267);biological_process:detection of calcium ion(GO:0005513);molecular_function:protein binding(GO:0005515);cellular_component:integral component of plasma membrane(GO:0005887);biological_process:potassium ion transport(GO:0006813);biological_process:synaptic transmission(GO:0007268);cellular_comp…
ENSMUSG00000091866	42.1886	3.53168	0.340393	10.3753	3.21e-25	1.91e-23	Gm6257	K09537	_
ENSMUSG00000022346	2533.97	1.5082	0.145515	10.3646	3.59e-25	2.13e-23	Myc	K04377	biological_process:negative regulation of transcription from RNA polymerase II promoter(GO:0000122);biological_process:MAPK cascade(GO:0000165);molecular_function:RNA polymerase II core promoter proximal region sequence-specific DNA binding(GO:0000978);molecular_function:RNA polymerase II core promoter sequence-specific DNA binding(GO:0000979);molecular_function:sequence-specific DNA binding RNA …
ENSMUSG00000044197	249.789	-1.91024	0.184371	-10.3608	3.74e-25	2.21e-23	Gpr146	K08431	molecular_function:molecular_function(GO:0003674);molecular_function:G-protein coupled receptor activity(GO:0004930);cellular_component:cellular_component(GO:0005575);cellular_component:plasma membrane(GO:0005886);biological_process:G-protein coupled receptor signaling pathway(GO:0007186);biological_process:biological_process(GO:0008150);cellular_component:integral component of membrane(GO:001602…
ENSMUSG00000085081	58.8093	-3.14513	0.304228	-10.3381	4.74e-25	2.78e-23	Rptoros	_	_
ENSMUSG00000045394	119.192	-2.34072	0.226566	-10.3313	5.09e-25	2.98e-23	Epcam	K06737	biological_process:ureteric bud development(GO:0001657);cellular_component:plasma membrane(GO:0005886);cellular_component:integral component of plasma membrane(GO:0005887);cellular_component:bicellular tight junction(GO:0005923);biological_process:positive regulation of cell proliferation(GO:0008284);cellular_component:cell surface(GO:0009986);cellular_component:basolateral plasma membrane(GO:001…
ENSMUSG00000033857	1772.04	1.09928	0.10643	10.3287	5.23e-25	3.05e-23	Engase	K01227	cellular_component:lysosome(GO:0005764);cellular_component:cytosol(GO:0005829);biological_process:protein deglycosylation(GO:0006517);molecular_function:mannosyl-glycoprotein endo-beta-N-acetylglucosaminidase activity(GO:0033925)
ENSMUSG00000025402	720.401	-1.57667	0.152737	-10.3228	5.56e-25	3.23e-23	Nab2	_	biological_process:endochondral ossification(GO:0001958);cellular_component:nucleus(GO:0005634);biological_process:transcription, DNA-templated(GO:0006351);biological_process:regulation of transcription, DNA-templated(GO:0006355);molecular_function:transcription factor binding(GO:0008134);biological_process:Schwann cell differentiation(GO:0014037);biological_process:negative regulation of transcr…
ENSMUSG00000053617	1436.66	-1.08339	0.104953	-10.3226	5.57e-25	3.23e-23	Sh3pxd2a	_	cellular_component:podosome(GO:0002102);molecular_function:protein binding(GO:0005515);cellular_component:cytoplasm(GO:0005737);biological_process:superoxide metabolic process(GO:0006801);molecular_function:superoxide-generating NADPH oxidase activator activity(GO:0016176);cellular_component:cell junction(GO:0030054);molecular_function:phosphatidylinositol binding(GO:0035091);cellular_component:c…
ENSMUSG00000078921	524.194	1.46512	0.142311	10.2952	7.4e-25	4.28e-23	Tgtp2	_	molecular_function:GTP binding(GO:0005525);cellular_component:endoplasmic reticulum(GO:0005783);cellular_component:Golgi apparatus(GO:0005794);cellular_component:membrane(GO:0016020);molecular_function:hydrolase activity(GO:0016787);biological_process:innate immune response(GO:0045087)
ENSMUSG00000071068	1203.92	-1.25324	0.121738	-10.2946	7.45e-25	4.29e-23	Treml2	K14364	molecular_function:receptor activity(GO:0004872);cellular_component:plasma membrane(GO:0005886);cellular_component:cell surface(GO:0009986);cellular_component:integral component of membrane(GO:0016021);biological_process:T cell activation(GO:0042110)
ENSMUSG00000011008	351.149	1.76389	0.171425	10.2896	7.85e-25	4.51e-23	Mcoln2	K04993	biological_process:ion transport(GO:0006811);cellular_component:integral component of membrane(GO:0016021)
ENSMUSG00000049044	111.748	-2.42654	0.235851	-10.2884	7.95e-25	4.55e-23	Rapgef4	K04351	molecular_function:guanyl-nucleotide exchange factor activity(GO:0005085);molecular_function:Ras guanyl-nucleotide exchange factor activity(GO:0005088);molecular_function:protein binding(GO:0005515);cellular_component:cytosol(GO:0005829);biological_process:small GTPase mediated signal transduction(GO:0007264);cellular_component:membrane(GO:0016020);molecular_function:Ras GTPase binding(GO:0017016…
ENSMUSG00000020275	634.008	-1.09862	0.106921	-10.2751	9.13e-25	5.21e-23	Rel	K09254	biological_process:negative regulation of transcription from RNA polymerase II promoter(GO:0000122);molecular_function:RNA polymerase II regulatory region sequence-specific DNA binding(GO:0000977);molecular_function:RNA polymerase II distal enhancer sequence-specific DNA binding(GO:0000980);molecular_function:sequence-specific DNA binding RNA polymerase II transcription factor activity(GO:0000981…
ENSMUSG00000023289	32.7791	3.81039	0.371527	10.256	1.11e-24	6.31e-23	Sva	_	cellular_component:extracellular space(GO:0005615);cellular_component:integral component of membrane(GO:0016021);biological_process:cellular response to steroid hormone stimulus(GO:0071383)
ENSMUSG00000024600	210.197	1.62876	0.159086	10.2382	1.34e-24	7.54e-23	Slc27a6	K08749	biological_process:long-chain fatty acid metabolic process(GO:0001676);molecular_function:long-chain fatty acid-CoA ligase activity(GO:0004467);cellular_component:endoplasmic reticulum(GO:0005783);biological_process:fatty acid transport(GO:0015908);cellular_component:integral component of membrane(GO:0016021);molecular_function:very long-chain fatty acid-CoA ligase activity(GO:0031957)
ENSMUSG00000020961	163.162	-1.98836	0.194902	-10.2019	1.95e-24	1.09e-22	Ston2	K20067	biological_process:hematopoietic progenitor cell differentiation(GO:0002244);molecular_function:protein binding(GO:0005515);cellular_component:nucleolus(GO:0005730);cellular_component:cytosol(GO:0005829);biological_process:synaptic transmission(GO:0007268);cellular_component:synaptic vesicle(GO:0008021);cellular_component:membrane(GO:0016020);cellular_component:cell junction(GO:0030054);biologica…
ENSMUSG00000026770	3588.15	2.44064	0.239592	10.1867	2.27e-24	1.27e-22	Il2ra	K05068	biological_process:inflammatory response to antigenic stimulus(GO:0002437);biological_process:regulation of T cell tolerance induction(GO:0002664);molecular_function:interleukin-2 receptor activity(GO:0004911);molecular_function:protein binding(GO:0005515);biological_process:activation-induced cell death of T cells(GO:0006924);biological_process:immune response(GO:0006955);biological_process:Notc…
ENSMUSG00000049775	14778.9	-1.098	0.107788	-10.1867	2.27e-24	1.27e-22	Tmsb4x	K05764	molecular_function:actin monomer binding(GO:0003785);molecular_function:protein binding(GO:0005515);cellular_component:extracellular space(GO:0005615);cellular_component:nucleus(GO:0005634);cellular_component:cytosol(GO:0005829);cellular_component:cytoskeleton(GO:0005856);biological_process:actin filament organization(GO:0007015);biological_process:positive regulation of smooth muscle cell migrat…
ENSMUSG00000069793	1247.26	1.38403	0.136216	10.1606	2.97e-24	1.66e-22	Slfn9	_	molecular_function:molecular_function(GO:0003674);molecular_function:ATP binding(GO:0005524);cellular_component:intracellular(GO:0005622);cellular_component:nucleus(GO:0005634);biological_process:biological_process(GO:0008150)
ENSMUSG00000028385	1017.46	1.01475	0.0998938	10.1583	3.04e-24	1.69e-22	Snx30	K17921	cellular_component:endosome(GO:0005768);biological_process:endocytosis(GO:0006897);biological_process:protein transport(GO:0015031);biological_process:vesicle organization(GO:0016050);cellular_component:extrinsic component of membrane(GO:0019898);molecular_function:phosphatidylinositol binding(GO:0035091)
ENSMUSG00000097993	446.13	1.25773	0.123977	10.1448	3.49e-24	1.94e-22	Ptprv	_	molecular_function:protein tyrosine phosphatase activity(GO:0004725);cellular_component:intracellular(GO:0005622);biological_process:DNA damage response, signal transduction by p53 class mediator resulting in cell cycle arrest(GO:0006977);biological_process:negative regulation of cell proliferation(GO:0008285);cellular_component:integral component of membrane(GO:0016021);biological_process:protei…
ENSMUSG00000097191	105.785	-2.82409	0.278566	-10.138	3.75e-24	2.07e-22	5730422E09Rik	_	_
ENSMUSG00000031132	75.3148	-2.98575	0.294608	-10.1347	3.88e-24	2.14e-22	Cd40lg	K03161	molecular_function:cytokine activity(GO:0005125);molecular_function:tumor necrosis factor receptor binding(GO:0005164);molecular_function:CD40 receptor binding(GO:0005174);cellular_component:extracellular space(GO:0005615);cellular_component:intracellular(GO:0005622);biological_process:inflammatory response(GO:0006954);biological_process:signal transduction(GO:0007165);biological_process:activati…
ENSMUSG00000032220	130.978	2.38698	0.235789	10.1234	4.35e-24	2.39e-22	Myo1e	K10356	biological_process:vasculogenesis(GO:0001570);biological_process:in utero embryonic development(GO:0001701);biological_process:kidney development(GO:0001822);biological_process:glomerular filtration(GO:0003094);molecular_function:motor activity(GO:0003774);molecular_function:calmodulin binding(GO:0005516);molecular_function:ATP binding(GO:0005524);cellular_component:cytoplasm(GO:0005737);cellular…
ENSMUSG00000059479	152.577	-1.97787	0.195592	-10.1122	4.88e-24	2.67e-22	B3gnt8	K09665	cellular_component:Golgi membrane(GO:0000139);biological_process:protein glycosylation(GO:0006486);molecular_function:galactosyltransferase activity(GO:0008378);cellular_component:integral component of membrane(GO:0016021);molecular_function:protein N-acetylglucosaminyltransferase activity(GO:0016262);biological_process:poly-N-acetyllactosamine biosynthetic process(GO:0030311);cellular_component:…
ENSMUSG00000019842	1003.16	1.04471	0.103313	10.112	4.89e-24	2.67e-22	Traf3ip2	K21124	biological_process:B cell apoptotic process(GO:0001783);biological_process:positive regulation of defense response to virus by host(GO:0002230);molecular_function:receptor binding(GO:0005102);molecular_function:protein binding(GO:0005515);biological_process:humoral immune response(GO:0006959);biological_process:signal transduction(GO:0007165);biological_process:positive regulation of I-kappaB kin…
ENSMUSG00000079559	39.9347	3.45548	0.342328	10.0941	5.87e-24	3.19e-22	Gm684	_	_
ENSMUSG00000032135	142.165	-1.93369	0.191862	-10.0786	6.87e-24	3.71e-22	Mcam	_	biological_process:angiogenesis(GO:0001525);biological_process:glomerular filtration(GO:0003094);cellular_component:extracellular space(GO:0005615);cellular_component:nucleus(GO:0005634);cellular_component:plasma membrane(GO:0005886);cellular_component:focal adhesion(GO:0005925);biological_process:cell adhesion(GO:0007155);biological_process:heterophilic cell-cell adhesion via plasma membrane cel…
ENSMUSG00000022018	3278.29	-1.30804	0.129815	-10.0761	7.04e-24	3.79e-22	Rgcc	_	biological_process:G1/S transition of mitotic cell cycle(GO:0000082);biological_process:negative regulation of exit from mitosis(GO:0001100);biological_process:negative regulation of endothelial cell proliferation(GO:0001937);biological_process:positive regulation of extracellular matrix constituent secretion(GO:0003331);molecular_function:protein binding(GO:0005515);cellular_component:nucleus(GO…
ENSMUSG00000054920	495.108	1.31163	0.130326	10.0642	7.95e-24	4.27e-22	Klhl5	K10442	molecular_function:molecular_function(GO:0003674);molecular_function:ubiquitin-protein transferase activity(GO:0004842);cellular_component:cellular_component(GO:0005575);biological_process:biological_process(GO:0008150);biological_process:protein ubiquitination(GO:0016567);cellular_component:Cul3-RING ubiquitin ligase complex(GO:0031463)
ENSMUSG00000091661	145.994	-2.17427	0.216646	-10.036	1.06e-23	5.66e-22	Gm17021	_	_
ENSMUSG00000068373	208.091	2.12631	0.211889	10.035	1.07e-23	5.71e-22	D430041D05Rik	_	molecular_function:molecular_function(GO:0003674);cellular_component:cellular_component(GO:0005575);cellular_component:integral component of membrane(GO:0016021)
ENSMUSG00000031933	160.193	-2.41725	0.24123	-10.0205	1.24e-23	6.59e-22	Izumo1r	_	molecular_function:receptor activity(GO:0004872);molecular_function:protein binding(GO:0005515);molecular_function:folic acid binding(GO:0005542);cellular_component:plasma membrane(GO:0005886);biological_process:cell adhesion(GO:0007155);biological_process:single fertilization(GO:0007338);biological_process:fusion of sperm to egg plasma membrane(GO:0007342);cellular_component:membrane(GO:0016020)…
ENSMUSG00000024960	735.897	1.16654	0.116577	10.0065	1.43e-23	7.57e-22	Plcb3	K05858	biological_process:regulation of systemic arterial blood pressure(GO:0003073);molecular_function:phosphatidylinositol phospholipase C activity(GO:0004435);molecular_function:signal transducer activity(GO:0004871);molecular_function:calcium ion binding(GO:0005509);molecular_function:calmodulin binding(GO:0005516);cellular_component:nucleoplasm(GO:0005654);biological_process:synaptic transmission(G…
ENSMUSG00000043067	711.718	1.01846	0.101795	10.005	1.45e-23	7.67e-22	Dpy19l1	_	molecular_function:mannosyltransferase activity(GO:0000030);cellular_component:nuclear inner membrane(GO:0005637);cellular_component:membrane(GO:0016020);cellular_component:integral component of membrane(GO:0016021);biological_process:protein C-linked glycosylation via 2'-alpha-mannosyl-L-tryptophan(GO:0018406)
ENSMUSG00000087613	73.8536	2.95488	0.295558	9.99764	1.56e-23	8.24e-22	Gm13855	_	_
ENSMUSG00000076752	2561.93	2.80242	0.280659	9.98517	1.77e-23	9.32e-22	Tcrg-C2	_	cellular_component:integral component of membrane(GO:0016021)
ENSMUSG00000033721	141.556	-1.92221	0.192627	-9.97891	1.89e-23	9.9e-22	Vav3	K11236	biological_process:angiogenesis(GO:0001525);molecular_function:guanyl-nucleotide exchange factor activity(GO:0005085);molecular_function:Rho guanyl-nucleotide exchange factor activity(GO:0005089);molecular_function:epidermal growth factor receptor binding(GO:0005154);molecular_function:protein binding(GO:0005515);cellular_component:cytoplasm(GO:0005737);cellular_component:plasma membrane(GO:00058…
ENSMUSG00000029093	52.6946	-3.0935	0.310547	-9.96148	2.25e-23	1.18e-21	Sorcs2	_	molecular_function:protein binding(GO:0005515);cellular_component:integral component of membrane(GO:0016021)
ENSMUSG00000113211	366.994	-1.42361	0.143314	-9.93354	2.98e-23	1.55e-21	CT010575.2	_	_
ENSMUSG00000037944	445.154	-3.08016	0.310099	-9.93283	3e-23	1.56e-21	Ccr7	K04182	biological_process:establishment of T cell polarity(GO:0001768);biological_process:myeloid dendritic cell chemotaxis(GO:0002408);biological_process:lymphocyte chemotaxis across high endothelial venule(GO:0002518);biological_process:positive regulation of dendritic cell antigen processing and presentation(GO:0002606);biological_process:regulation of tolerance induction to self antigen(GO:0002649);…
ENSMUSG00000090093	238.853	1.70366	0.171523	9.93255	3e-23	1.56e-21	Gm14399	K09228	molecular_function:nucleic acid binding(GO:0003676);molecular_function:sequence-specific DNA binding transcription factor activity(GO:0003700);cellular_component:cellular_component(GO:0005575);cellular_component:intracellular(GO:0005622);biological_process:regulation of transcription, DNA-templated(GO:0006355);molecular_function:metal ion binding(GO:0046872)
ENSMUSG00000034109	833.877	1.0153	0.102272	9.92739	3.16e-23	1.64e-21	Golim4	_	molecular_function:molecular_function(GO:0003674);cellular_component:Golgi apparatus(GO:0005794);biological_process:transport(GO:0006810);biological_process:biological_process(GO:0008150);cellular_component:endosome membrane(GO:0010008);cellular_component:membrane(GO:0016020);cellular_component:integral component of membrane(GO:0016021);cellular_component:Golgi cisterna membrane(GO:0032580)
ENSMUSG00000109002	590.385	-1.31359	0.132393	-9.92191	3.34e-23	1.73e-21	Gm44900	_	_
ENSMUSG00000061838	568.011	1.04018	0.104858	9.91996	3.41e-23	1.76e-21	Suclg2	K01900	molecular_function:succinate-CoA ligase (GDP-forming) activity(GO:0004776);molecular_function:succinate-semialdehyde dehydrogenase (NAD+) activity(GO:0004777);molecular_function:ATP binding(GO:0005524);molecular_function:GTP binding(GO:0005525);cellular_component:mitochondrion(GO:0005739);cellular_component:plasma membrane(GO:0005886);biological_process:tricarboxylic acid cycle(GO:0006099);biolog…
ENSMUSG00000028341	363.623	-1.47841	0.149592	-9.88295	4.94e-23	2.53e-21	Nr4a3	K08559	biological_process:negative regulation of transcription from RNA polymerase II promoter(GO:0000122);molecular_function:RNA polymerase II core promoter proximal region sequence-specific DNA binding(GO:0000978);molecular_function:core promoter sequence-specific DNA binding(GO:0001046);molecular_function:RNA polymerase II core promoter proximal region sequence-specific DNA binding transcription fact…
ENSMUSG00000030745	3546.11	-1.04143	0.105482	-9.87302	5.45e-23	2.78e-21	Il21r	K05075	molecular_function:transmembrane signaling receptor activity(GO:0004888);molecular_function:cytokine receptor activity(GO:0004896);cellular_component:integral component of membrane(GO:0016021);biological_process:cytokine-mediated signaling pathway(GO:0019221)
ENSMUSG00000038740	2645.05	-1.12413	0.1139	-9.86949	5.64e-23	2.88e-21	Mvb12b	K12186	cellular_component:ESCRT I complex(GO:0000813);cellular_component:nucleus(GO:0005634);cellular_component:early endosome(GO:0005769);cellular_component:late endosome(GO:0005770);cellular_component:cytosol(GO:0005829);cellular_component:plasma membrane(GO:0005886);molecular_function:lipid binding(GO:0008289);biological_process:protein transport(GO:0015031);biological_process:virus maturation(GO:001…
ENSMUSG00000027737	2800.58	-3.21611	0.327215	-9.82873	8.47e-23	4.28e-21	Slc7a11	K13869	cellular_component:rough endoplasmic reticulum(GO:0005791);cellular_component:cytoskeleton(GO:0005856);cellular_component:integral component of plasma membrane(GO:0005887);biological_process:response to oxidative stress(GO:0006979);biological_process:brain development(GO:0007420);biological_process:response to toxic substance(GO:0009636);cellular_component:cell surface(GO:0009986);molecular_funct…
ENSMUSG00000028413	3068.66	1.05624	0.107721	9.80537	1.07e-22	5.34e-21	B4galt1	_	cellular_component:Golgi trans cisterna(GO:0000138);biological_process:epithelial cell development(GO:0002064);biological_process:acute inflammatory response(GO:0002526);molecular_function:beta-N-acetylglucosaminylglycopeptide beta-1,4-galactosyltransferase activity(GO:0003831);molecular_function:N-acetyllactosamine synthase activity(GO:0003945);molecular_function:lactose synthase activity(GO:000…
ENSMUSG00000039682	463.36	1.15102	0.11753	9.79344	1.2e-22	5.99e-21	Lap3	_	molecular_function:aminopeptidase activity(GO:0004177);cellular_component:nucleus(GO:0005634);cellular_component:nucleoplasm(GO:0005654);cellular_component:mitochondrion(GO:0005739);cellular_component:trans-Golgi network(GO:0005802);cellular_component:cytosol(GO:0005829);cellular_component:focal adhesion(GO:0005925);biological_process:proteolysis(GO:0006508);molecular_function:peptidase activity(…
ENSMUSG00000040229	59.4861	3.24505	0.331441	9.79073	1.23e-22	6.14e-21	Gpr34	K08383	cellular_component:integral component of plasma membrane(GO:0005887);biological_process:G-protein coupled purinergic nucleotide receptor signaling pathway(GO:0035589);molecular_function:G-protein coupled purinergic nucleotide receptor activity(GO:0045028)
ENSMUSG00000002083	383.99	-1.48778	0.152008	-9.78757	1.27e-22	6.32e-21	Bbc3	K10132	biological_process:release of cytochrome c from mitochondria(GO:0001836);molecular_function:glycoprotein binding(GO:0001948);molecular_function:protein binding(GO:0005515);cellular_component:mitochondrion(GO:0005739);cellular_component:mitochondrial envelope(GO:0005740);cellular_component:lysosome(GO:0005764);cellular_component:endoplasmic reticulum(GO:0005783);biological_process:apoptotic proces…
ENSMUSG00000040997	172.59	1.80404	0.184353	9.78581	1.3e-22	6.41e-21	Abhd4	K13698	biological_process:lipid catabolic process(GO:0016042);molecular_function:hydrolase activity(GO:0016787)
ENSMUSG00000036295	50.2031	3.30577	0.338647	9.76171	1.64e-22	8.11e-21	Lrrn3	_	cellular_component:proteinaceous extracellular matrix(GO:0005578);cellular_component:extracellular space(GO:0005615);biological_process:axonogenesis(GO:0007409);cellular_component:integral component of membrane(GO:0016021);biological_process:positive regulation of synapse assembly(GO:0051965)
ENSMUSG00000023034	1441.06	-1.26007	0.129133	-9.75796	1.71e-22	8.39e-21	Nr4a1	K04465	molecular_function:RNA polymerase II core promoter proximal region sequence-specific DNA binding transcription factor activity involved in positive regulation of transcription(GO:0001077);biological_process:positive regulation of endothelial cell proliferation(GO:0001938);biological_process:cell migration involved in sprouting angiogenesis(GO:0002042);molecular_function:DNA binding(GO:0003677);mo…
ENSMUSG00000020251	250.762	-1.69342	0.173722	-9.74787	1.88e-22	9.25e-21	Glt8d2	_	biological_process:polysaccharide biosynthetic process(GO:0000271);cellular_component:Golgi apparatus(GO:0005794);cellular_component:integral component of membrane(GO:0016021);molecular_function:transferase activity, transferring glycosyl groups(GO:0016757)
ENSMUSG00000090394	3168.84	1.00022	0.102833	9.72666	2.32e-22	1.14e-20	4930523C07Rik	_	molecular_function:molecular_function(GO:0003674);cellular_component:cellular_component(GO:0005575);biological_process:biological_process(GO:0008150);cellular_component:integral component of membrane(GO:0016021)
ENSMUSG00000111013	32.5209	-3.48681	0.358754	-9.71922	2.5e-22	1.22e-20	AC122326.1	_	_
ENSMUSG00000044583	52.9387	-3.01074	0.309961	-9.71329	2.65e-22	1.29e-20	Tlr7	K05404	biological_process:microglial cell activation(GO:0001774);biological_process:regulation of protein phosphorylation(GO:0001932);biological_process:MyD88-dependent toll-like receptor signaling pathway(GO:0002755);molecular_function:double-stranded RNA binding(GO:0003725);molecular_function:single-stranded RNA binding(GO:0003727);molecular_function:transmembrane signaling receptor activity(GO:000488…
ENSMUSG00000025175	231.071	-1.55095	0.160091	-9.68794	3.39e-22	1.64e-20	Fn3k	K15522	cellular_component:cytosol(GO:0005829);biological_process:phosphorylation(GO:0016310);molecular_function:fructosamine-3-kinase activity(GO:0030387);biological_process:fructosamine metabolic process(GO:0030389);biological_process:epithelial cell differentiation(GO:0030855)
ENSMUSG00000090157	443.291	-1.28884	0.133303	-9.66855	4.1e-22	1.98e-20	Gm16534	_	_
ENSMUSG00000051510	914.754	1.07789	0.111486	9.66844	4.11e-22	1.98e-20	Mafg	K09037	molecular_function:RNA polymerase II core promoter proximal region sequence-specific DNA binding(GO:0000978);molecular_function:RNA polymerase II core promoter proximal region sequence-specific DNA binding transcription factor activity involved in positive regulation of transcription(GO:0001077);biological_process:in utero embryonic development(GO:0001701);molecular_function:DNA binding(GO:000367…
ENSMUSG00000029602	333.308	-1.44488	0.150026	-9.6309	5.92e-22	2.84e-20	Rasal1	K17632	molecular_function:GTPase activator activity(GO:0005096);cellular_component:cytoplasm(GO:0005737);cellular_component:cytosol(GO:0005829);cellular_component:plasma membrane(GO:0005886);cellular_component:intrinsic component of the cytoplasmic side of the plasma membrane(GO:0031235);biological_process:intracellular signal transduction(GO:0035556);biological_process:positive regulation of GTPase act…
ENSMUSG00000034758	146.381	-2.26096	0.235959	-9.58201	9.52e-22	4.55e-20	Tle6	_	molecular_function:protein binding(GO:0005515);cellular_component:nucleus(GO:0005634);cellular_component:cytosol(GO:0005829);cellular_component:cell cortex(GO:0005938);cellular_component:protein complex(GO:0043234);biological_process:positive regulation of neuron differentiation(GO:0045666);biological_process:positive regulation of neurogenesis(GO:0050769);biological_process:embryonic process inv…
ENSMUSG00000024924	69.9268	2.59813	0.271305	9.5764	1e-21	4.8e-20	Vldlr	K20053	biological_process:negative regulation of transcription from RNA polymerase II promoter(GO:0000122);molecular_function:glycoprotein binding(GO:0001948);molecular_function:calcium ion binding(GO:0005509);molecular_function:protein binding(GO:0005515);cellular_component:extracellular space(GO:0005615);cellular_component:coated pit(GO:0005905);biological_process:lipid transport(GO:0006869);biologica…
ENSMUSG00000097705	305.856	-1.91717	0.200414	-9.56603	1.11e-21	5.29e-20	Gm26740	_	_
ENSMUSG00000064080	386.769	-1.70365	0.178291	-9.55544	1.23e-21	5.84e-20	Fbln2	K17307	molecular_function:calcium ion binding(GO:0005509);molecular_function:protein binding(GO:0005515);cellular_component:proteinaceous extracellular matrix(GO:0005578);cellular_component:extracellular space(GO:0005615);biological_process:positive regulation of cell-substrate adhesion(GO:0010811);cellular_component:extracellular matrix(GO:0031012);molecular_function:extracellular matrix binding(GO:005…
ENSMUSG00000018340	4534.6	1.2025	0.125939	9.54831	1.32e-21	6.24e-20	Anxa6	K17095	molecular_function:calcium ion binding(GO:0005509);molecular_function:GTP binding(GO:0005525);molecular_function:calcium-dependent phospholipid binding(GO:0005544);cellular_component:mitochondrion(GO:0005739);cellular_component:lysosomal membrane(GO:0005765);cellular_component:cytosol(GO:0005829);cellular_component:focal adhesion(GO:0005925);biological_process:calcium ion transport(GO:0006816);bi…
ENSMUSG00000078922	282.867	1.50381	0.157517	9.54695	1.34e-21	6.31e-20	Tgtp1	_	molecular_function:GTPase activity(GO:0003924);molecular_function:GTP binding(GO:0005525);cellular_component:intracellular(GO:0005622);cellular_component:endoplasmic reticulum membrane(GO:0005789);cellular_component:Golgi apparatus(GO:0005794);biological_process:defense response(GO:0006952);biological_process:immune response(GO:0006955);biological_process:response to virus(GO:0009615);biological_…
ENSMUSG00000028035	1204.86	-1.2809	0.134249	-9.54118	1.41e-21	6.66e-20	Dnajb4	K09510	molecular_function:ATPase activator activity(GO:0001671);cellular_component:cytosol(GO:0005829);cellular_component:plasma membrane(GO:0005886);biological_process:protein folding(GO:0006457);biological_process:positive regulation of ATPase activity(GO:0032781);molecular_function:unfolded protein binding(GO:0051082);molecular_function:chaperone binding(GO:0051087);cellular_component:extracellular e…
ENSMUSG00000085828	56.1948	-2.85425	0.299462	-9.53126	1.55e-21	7.29e-20	Gm15612	_	_
ENSMUSG00000028736	25.3917	-3.58713	0.376599	-9.52506	1.65e-21	7.72e-20	Pax7	K09381	molecular_function:RNA polymerase II core promoter sequence-specific DNA binding transcription factor activity(GO:0000983);molecular_function:sequence-specific DNA binding transcription factor activity(GO:0003700);molecular_function:protein binding(GO:0005515);cellular_component:nucleus(GO:0005634);cellular_component:transcription factor complex(GO:0005667);biological_process:chromatin remodeling…
ENSMUSG00000086628	107.415	2.36418	0.248411	9.5172	1.78e-21	8.3e-20	Gm16157	_	_
ENSMUSG00000020101	1573.93	-1.07818	0.113546	-9.49558	2.19e-21	1.02e-19	Vsir	_	biological_process:negative regulation of T cell cytokine production(GO:0002725);molecular_function:protein binding(GO:0005515);cellular_component:plasma membrane(GO:0005886);cellular_component:external side of plasma membrane(GO:0009897);cellular_component:integral component of membrane(GO:0016021);biological_process:BMP signaling pathway(GO:0030509);biological_process:positive regulation of BMP…
ENSMUSG00000030447	285.826	1.51088	0.159405	9.47829	2.58e-21	1.2e-19	Cyfip1	K05749	molecular_function:RNA 7-methylguanosine cap binding(GO:0000340);cellular_component:ruffle(GO:0001726);molecular_function:protein binding(GO:0005515);molecular_function:profilin binding(GO:0005522);cellular_component:mRNA cap binding complex(GO:0005845);cellular_component:focal adhesion(GO:0005925);biological_process:regulation of translation(GO:0006417);biological_process:regulation of cell shap…
ENSMUSG00000030792	83.9159	2.30537	0.243891	9.45247	3.31e-21	1.53e-19	Dkkl1	_	molecular_function:protein binding(GO:0005515);cellular_component:extracellular region(GO:0005576);biological_process:positive regulation of fat cell differentiation(GO:0045600)
ENSMUSG00000022686	590.459	1.06427	0.112747	9.4395	3.75e-21	1.72e-19	B3gnt5	K03766	cellular_component:Golgi membrane(GO:0000139);cellular_component:intracellular(GO:0005622);biological_process:protein glycosylation(GO:0006486);biological_process:central nervous system development(GO:0007417);biological_process:brain development(GO:0007420);molecular_function:galactosyltransferase activity(GO:0008378);molecular_function:beta-galactosyl-N-acetylglucosaminylgalactosylglucosyl-cera…
ENSMUSG00000025795	592.582	1.06066	0.113033	9.38368	6.37e-21	2.92e-19	Rassf3	K09852	cellular_component:cytosol(GO:0005829);cellular_component:microtubule(GO:0005874);cellular_component:plasma membrane(GO:0005886);biological_process:signal transduction(GO:0007165);molecular_function:identical protein binding(GO:0042802);biological_process:regulation of apoptotic process(GO:0042981)
ENSMUSG00000038679	989.437	1.06661	0.114172	9.34215	9.44e-21	4.28e-19	Trps1	K09184	biological_process:negative regulation of transcription from RNA polymerase II promoter(GO:0000122);cellular_component:nuclear chromatin(GO:0000790);molecular_function:RNA polymerase II regulatory region sequence-specific DNA binding(GO:0000977);molecular_function:RNA polymerase II transcription factor binding(GO:0001085);molecular_function:RNA polymerase II transcription regulatory region sequen…
ENSMUSG00000094766	51.8461	-2.75758	0.295595	-9.32891	1.07e-20	4.84e-19	Trav7-4	_	_
ENSMUSG00000074227	5097.09	-1.09573	0.117772	-9.30384	1.35e-20	6.11e-19	Spint2	K08117	biological_process:neural tube closure(GO:0001843);molecular_function:serine-type endopeptidase inhibitor activity(GO:0004867);cellular_component:cytoplasm(GO:0005737);cellular_component:plasma membrane(GO:0005886);biological_process:establishment or maintenance of cell polarity(GO:0007163);biological_process:negative regulation of endopeptidase activity(GO:0010951);cellular_component:integral co…
ENSMUSG00000079037	150.48	-1.96856	0.211723	-9.29779	1.43e-20	6.44e-19	Prnp	_	molecular_function:beta-amyloid binding(GO:0001540);biological_process:negative regulation of protein phosphorylation(GO:0001933);molecular_function:protease binding(GO:0002020);molecular_function:signal transducer activity(GO:0004871);molecular_function:receptor activity(GO:0004872);molecular_function:copper ion binding(GO:0005507);molecular_function:protein binding(GO:0005515);molecular_functio…
ENSMUSG00000040270	399.369	-1.65148	0.177627	-9.29743	1.44e-20	6.45e-19	Bach2	K09042	biological_process:negative regulation of transcription from RNA polymerase II promoter(GO:0000122);molecular_function:RNA polymerase II distal enhancer sequence-specific DNA binding(GO:0000980);molecular_function:RNA polymerase II distal enhancer sequence-specific DNA binding transcription factor activity involved in negative regulation of transcription(GO:0001206);molecular_function:DNA binding…
ENSMUSG00000041189	158.575	-1.63142	0.175648	-9.28797	1.57e-20	7.03e-19	Chrnb1	K04812	biological_process:postsynaptic membrane organization(GO:0001941);biological_process:skeletal muscle contraction(GO:0003009);molecular_function:protein binding(GO:0005515);cellular_component:plasma membrane(GO:0005886);cellular_component:acetylcholine-gated channel complex(GO:0005892);biological_process:cation transport(GO:0006812);biological_process:muscle contraction(GO:0006936);biological_proc…
ENSMUSG00000036528	47.1496	-2.85754	0.309476	-9.23348	2.62e-20	1.16e-18	Ppfibp2	_	cellular_component:extracellular space(GO:0005615);molecular_function:identical protein binding(GO:0042802)
ENSMUSG00000057897	349.081	1.40275	0.151966	9.23064	2.69e-20	1.19e-18	Camk2b	K04515	biological_process:G1/S transition of mitotic cell cycle(GO:0000082);biological_process:inhibitory G-protein coupled receptor phosphorylation(GO:0002030);molecular_function:protein serine/threonine kinase activity(GO:0004674);molecular_function:calmodulin-dependent protein kinase activity(GO:0004683);molecular_function:protein binding(GO:0005515);molecular_function:calmodulin binding(GO:0005516);…
ENSMUSG00000003418	44.1381	-3.01957	0.327351	-9.22426	2.86e-20	1.26e-18	St8sia6	K06615	cellular_component:Golgi membrane(GO:0000139);biological_process:ganglioside biosynthetic process(GO:0001574);biological_process:protein O-linked glycosylation(GO:0006493);molecular_function:sialyltransferase activity(GO:0008373);biological_process:glycoprotein metabolic process(GO:0009100);biological_process:glycolipid biosynthetic process(GO:0009247);biological_process:oligosaccharide metabolic…
ENSMUSG00000015966	2032.21	1.26188	0.137368	9.18612	4.07e-20	1.79e-18	Il17rb	K05165	molecular_function:cytokine receptor activity(GO:0004896);cellular_component:extracellular region(GO:0005576);cellular_component:cytoplasm(GO:0005737);cellular_component:integral component of plasma membrane(GO:0005887);cellular_component:cell surface(GO:0009986);biological_process:cytokine-mediated signaling pathway(GO:0019221);molecular_function:interleukin-17 receptor activity(GO:0030368);biol…
ENSMUSG00000030257	196.893	1.87416	0.204865	9.14829	5.78e-20	2.54e-18	Srgap3	K07526	molecular_function:GTPase activator activity(GO:0005096);molecular_function:protein binding(GO:0005515);cellular_component:cytoplasm(GO:0005737);biological_process:signal transduction(GO:0007165);biological_process:negative regulation of cell migration(GO:0030336);biological_process:positive regulation of GTPase activity(GO:0043547);molecular_function:Rac GTPase binding(GO:0048365)
ENSMUSG00000071757	425.537	-1.44917	0.158641	-9.13486	6.55e-20	2.86e-18	Zhx2	_	biological_process:negative regulation of transcription from RNA polymerase II promoter(GO:0000122);molecular_function:DNA binding(GO:0003677);molecular_function:sequence-specific DNA binding transcription factor activity(GO:0003700);molecular_function:transcription corepressor activity(GO:0003714);molecular_function:protein binding(GO:0005515);cellular_component:nucleus(GO:0005634);cellular_comp…
ENSMUSG00000060002	435.873	1.18637	0.130264	9.10746	8.43e-20	3.65e-18	Chpt1	K00994	cellular_component:Golgi membrane(GO:0000139);molecular_function:diacylglycerol cholinephosphotransferase activity(GO:0004142);cellular_component:Golgi apparatus(GO:0005794);biological_process:phosphatidylcholine biosynthetic process(GO:0006656);biological_process:CDP-choline pathway(GO:0006657);biological_process:platelet activating factor biosynthetic process(GO:0006663);cellular_component:inte…
ENSMUSG00000054520	436.122	-1.26157	0.138699	-9.0957	9.4e-20	4.04e-18	Sh3bp2	K07984	molecular_function:phosphotyrosine binding(GO:0001784);molecular_function:protein binding(GO:0005515);molecular_function:SH3 domain binding(GO:0017124)
ENSMUSG00000025780	123.613	-2.08784	0.229759	-9.08707	1.02e-19	4.36e-18	Itih5	_	molecular_function:molecular_function(GO:0003674);molecular_function:serine-type endopeptidase inhibitor activity(GO:0004867);cellular_component:cellular_component(GO:0005575);cellular_component:extracellular region(GO:0005576);biological_process:biological_process(GO:0008150);biological_process:negative regulation of endopeptidase activity(GO:0010951);biological_process:hyaluronan metabolic proc…
ENSMUSG00000002006	775.787	1.21527	0.133968	9.07134	1.18e-19	5.03e-18	Pdzd4	K15682	cellular_component:nucleoplasm(GO:0005654);cellular_component:nucleolus(GO:0005730);cellular_component:mitochondrion(GO:0005739);cellular_component:cell cortex(GO:0005938)
ENSMUSG00000071342	172.868	-1.67166	0.184744	-9.04852	1.45e-19	6.14e-18	Lsmem1	_	molecular_function:molecular_function(GO:0003674);cellular_component:cytosol(GO:0005829);biological_process:biological_process(GO:0008150);cellular_component:integral component of membrane(GO:0016021)
ENSMUSG00000000617	35.8371	-3.17759	0.351243	-9.04672	1.47e-19	6.23e-18	Grm6	K04608	cellular_component:Golgi membrane(GO:0000139);molecular_function:group III metabotropic glutamate receptor activity(GO:0001642);cellular_component:endoplasmic reticulum membrane(GO:0005789);cellular_component:integral component of plasma membrane(GO:0005887);biological_process:signal transduction(GO:0007165);biological_process:G-protein coupled receptor signaling pathway(GO:0007186);biological_pr…
ENSMUSG00000042262	53.2265	-2.78883	0.308364	-9.04396	1.51e-19	6.36e-18	Ccr8	K04183	molecular_function:protein binding(GO:0005515);cellular_component:plasma membrane(GO:0005886);biological_process:chemotaxis(GO:0006935);biological_process:immune response(GO:0006955);biological_process:G-protein coupled receptor signaling pathway(GO:0007186);biological_process:positive regulation of cytosolic calcium ion concentration(GO:0007204);cellular_component:integral component of membrane(…
ENSMUSG00000035561	576.044	1.41994	0.157094	9.03883	1.58e-19	6.64e-18	Aldh1b1	K00128	molecular_function:aldehyde dehydrogenase (NAD) activity(GO:0004029);cellular_component:nucleoplasm(GO:0005654);cellular_component:mitochondrion(GO:0005739);cellular_component:mitochondrial matrix(GO:0005759);biological_process:ethanol catabolic process(GO:0006068);cellular_component:intracellular membrane-bounded organelle(GO:0043231);biological_process:oxidation-reduction process(GO:0055114)
ENSMUSG00000020205	1800.34	1.24746	0.138028	9.03773	1.6e-19	6.69e-18	Phlda1	_	molecular_function:protein binding(GO:0005515);cellular_component:nucleus(GO:0005634);cellular_component:nucleolus(GO:0005730);biological_process:apoptotic process(GO:0006915);cellular_component:cytoplasmic vesicle(GO:0031410);biological_process:FasL biosynthetic process(GO:0045210)
ENSMUSG00000073491	281.573	-1.92904	0.213868	-9.01977	1.88e-19	7.83e-18	Ifi213	_	biological_process:negative regulation of transcription from RNA polymerase II promoter(GO:0000122);molecular_function:RNA polymerase II core promoter proximal region sequence-specific DNA binding(GO:0000978);molecular_function:core promoter binding(GO:0001047);molecular_function:RNA polymerase II core promoter proximal region sequence-specific DNA binding transcription factor activity involved i…
ENSMUSG00000104969	340.966	3.01843	0.335573	8.99487	2.37e-19	9.72e-18	Gm43445	_	_
ENSMUSG00000027834	263.86	1.38112	0.153927	8.97256	2.9e-19	1.19e-17	Serpini1	_	molecular_function:serine-type endopeptidase inhibitor activity(GO:0004867);cellular_component:extracellular space(GO:0005615);biological_process:negative regulation of endopeptidase activity(GO:0010951);biological_process:positive regulation of neuron projection development(GO:0010976);biological_process:regulation of cell adhesion(GO:0030155);cellular_component:secretory granule lumen(GO:003477…
ENSMUSG00000112082	28.4466	-3.32952	0.371377	-8.96535	3.09e-19	1.27e-17	AC101882.1	_	_
ENSMUSG00000044734	75.0065	2.38065	0.266229	8.94213	3.82e-19	1.56e-17	Serpinb1a	K13963	molecular_function:serine-type endopeptidase inhibitor activity(GO:0004867);cellular_component:extracellular space(GO:0005615);cellular_component:cytoplasm(GO:0005737);biological_process:negative regulation of endopeptidase activity(GO:0010951);cellular_component:membrane(GO:0016020);biological_process:regulation of protein catabolic process(GO:0042176);cellular_component:extracellular exosome(GO…
ENSMUSG00000026090	188.471	-1.73085	0.194519	-8.89812	5.68e-19	2.29e-17	2010300C02Rik	_	molecular_function:molecular_function(GO:0003674);cellular_component:cellular_component(GO:0005575);biological_process:biological_process(GO:0008150)
ENSMUSG00000044408	1261.21	-1.11096	0.125636	-8.84276	9.34e-19	3.76e-17	Sptssa	_	molecular_function:serine C-palmitoyltransferase activity(GO:0004758);cellular_component:integral component of membrane(GO:0016021);cellular_component:serine C-palmitoyltransferase complex(GO:0017059);biological_process:ceramide biosynthetic process(GO:0046513)
ENSMUSG00000028698	289.203	-1.47569	0.166947	-8.83929	9.63e-19	3.88e-17	Pik3r3	K02649	molecular_function:phosphotyrosine binding(GO:0001784);molecular_function:protein binding(GO:0005515);cellular_component:phosphatidylinositol 3-kinase complex(GO:0005942);biological_process:insulin receptor signaling pathway(GO:0008286);biological_process:regulation of phosphatidylinositol 3-kinase activity(GO:0043551);molecular_function:1-phosphatidylinositol-3-kinase regulator activity(GO:00469…
ENSMUSG00000031825	116.731	-1.98834	0.225012	-8.83663	9.86e-19	3.96e-17	Crispld2	_	molecular_function:glycosaminoglycan binding(GO:0005539);cellular_component:proteinaceous extracellular matrix(GO:0005578);molecular_function:heparin binding(GO:0008201);cellular_component:transport vesicle(GO:0030133);biological_process:extracellular matrix organization(GO:0030198);biological_process:lung development(GO:0030324);biological_process:face morphogenesis(GO:0060325);cellular_componen…
ENSMUSG00000032014	120.198	2.15997	0.244772	8.82438	1.1e-18	4.41e-17	Oaf	_	molecular_function:molecular_function(GO:0003674);biological_process:biological_process(GO:0008150);cellular_component:extracellular exosome(GO:0070062)
ENSMUSG00000031822	3557.3	-1.063	0.120973	-8.78709	1.53e-18	6.11e-17	Gse1	_	molecular_function:molecular_function(GO:0003674);cellular_component:cellular_component(GO:0005575);biological_process:biological_process(GO:0008150)
ENSMUSG00000028357	21.9322	3.34459	0.381108	8.77595	1.69e-18	6.72e-17	Kif12	K10399	molecular_function:microtubule motor activity(GO:0003777);molecular_function:ATP binding(GO:0005524);cellular_component:cytoplasm(GO:0005737);cellular_component:microtubule organizing center(GO:0005815);cellular_component:kinesin complex(GO:0005871);cellular_component:microtubule(GO:0005874);biological_process:microtubule-based movement(GO:0007018);molecular_function:microtubule binding(GO:000801…
ENSMUSG00000032776	191.55	-1.44247	0.16442	-8.77309	1.74e-18	6.88e-17	Mctp2	_	molecular_function:calcium ion binding(GO:0005509);molecular_function:calcium-dependent phospholipid binding(GO:0005544);cellular_component:nucleoplasm(GO:0005654);cellular_component:endoplasmic reticulum(GO:0005783);cellular_component:cytosol(GO:0005829);biological_process:multicellular organismal development(GO:0007275);biological_process:biological_process(GO:0008150);cellular_component:membra…
ENSMUSG00000031758	353.806	-1.10906	0.126464	-8.76982	1.79e-18	7.06e-17	Cdyl2	K00653	molecular_function:catalytic activity(GO:0003824);cellular_component:nucleus(GO:0005634);biological_process:biological_process(GO:0008150);biological_process:metabolic process(GO:0008152);molecular_function:methylated histone binding(GO:0035064)
ENSMUSG00000041773	624.986	1.24765	0.14258	8.75051	2.12e-18	8.33e-17	Enc1	K10462	cellular_component:nuclear chromatin(GO:0000790);molecular_function:actin binding(GO:0003779);cellular_component:nucleoplasm(GO:0005654);cellular_component:nucleolus(GO:0005730);cellular_component:cytoplasm(GO:0005737);cellular_component:cytoskeleton(GO:0005856);biological_process:proteasomal ubiquitin-independent protein catabolic process(GO:0010499);biological_process:positive regulation of neu…
ENSMUSG00000020990	63.7597	-2.41476	0.276991	-8.71781	2.84e-18	1.11e-16	Cdkl1	K08824	molecular_function:cyclin-dependent protein serine/threonine kinase activity(GO:0004693);molecular_function:ATP binding(GO:0005524);cellular_component:nucleus(GO:0005634);cellular_component:nucleoplasm(GO:0005654);cellular_component:cytoplasm(GO:0005737);biological_process:protein phosphorylation(GO:0006468);biological_process:heart development(GO:0007507);cellular_component:intracellular membran…
ENSMUSG00000016756	3115.51	-2.29081	0.262812	-8.71654	2.87e-18	1.12e-16	Cmah	K08080	cellular_component:cytoplasm(GO:0005737);cellular_component:endoplasmic reticulum(GO:0005783);biological_process:N-acetylneuraminate metabolic process(GO:0006054);molecular_function:CMP-N-acetylneuraminate monooxygenase activity(GO:0030338);biological_process:CMP-N-acetylneuraminate metabolic process(GO:0046381);molecular_function:metal ion binding(GO:0046872);molecular_function:2 iron, 2 sulfur …
ENSMUSG00000036499	296.935	1.46311	0.168107	8.70345	3.22e-18	1.25e-16	Eea1	K12478	molecular_function:nucleic acid binding(GO:0003676);molecular_function:protein binding(GO:0005515);molecular_function:1-phosphatidylinositol binding(GO:0005545);cellular_component:endosome(GO:0005768);cellular_component:early endosome(GO:0005769);cellular_component:cytosol(GO:0005829);cellular_component:serine-pyruvate aminotransferase complex(GO:0005969);biological_process:endocytosis(GO:0006897…
ENSMUSG00000104876	4292.11	1.18613	0.136433	8.69385	3.5e-18	1.35e-16	Trdc	_	molecular_function:antigen binding(GO:0003823);biological_process:phagocytosis, recognition(GO:0006910);biological_process:phagocytosis, engulfment(GO:0006911);biological_process:complement activation, classical pathway(GO:0006958);cellular_component:external side of plasma membrane(GO:0009897);molecular_function:immunoglobulin receptor binding(GO:0034987);cellular_component:immunoglobulin comple…
ENSMUSG00000024985	164.682	1.68236	0.19367	8.68673	3.73e-18	1.44e-16	Tcf7l2	K04491	biological_process:negative regulation of transcription from RNA polymerase II promoter(GO:0000122);cellular_component:nuclear chromatin(GO:0000790);molecular_function:RNA polymerase II core promoter proximal region sequence-specific DNA binding(GO:0000978);molecular_function:RNA polymerase II core promoter sequence-specific DNA binding(GO:0000979);molecular_function:RNA polymerase II repressing …
ENSMUSG00000027901	1036.56	-1.18326	0.136304	-8.68104	3.92e-18	1.51e-16	Dennd2d	K20161	cellular_component:nucleoplasm(GO:0005654);cellular_component:cytosol(GO:0005829);molecular_function:Rab guanyl-nucleotide exchange factor activity(GO:0017112);biological_process:positive regulation of GTPase activity(GO:0043547)
ENSMUSG00000060519	401.833	1.25843	0.145094	8.67319	4.2e-18	1.61e-16	Tor3a	_	molecular_function:3-dehydroquinate dehydratase activity(GO:0003855);molecular_function:protein binding(GO:0005515);molecular_function:ATP binding(GO:0005524);cellular_component:endoplasmic reticulum(GO:0005783);cellular_component:endoplasmic reticulum lumen(GO:0005788);molecular_function:ATPase activity(GO:0016887);cellular_component:extracellular exosome(GO:0070062)
ENSMUSG00000003882	2753.58	2.06156	0.238046	8.66035	4.7e-18	1.8e-16	Il7r	K05072	biological_process:cell morphogenesis(GO:0000902);biological_process:negative regulation of T cell mediated cytotoxicity(GO:0001915);biological_process:immunoglobulin production(GO:0002377);molecular_function:cytokine receptor activity(GO:0004896);cellular_component:plasma membrane(GO:0005886);biological_process:regulation of cell size(GO:0008361);cellular_component:external side of plasma membra…
ENSMUSG00000022263	446.555	-1.20804	0.139737	-8.64509	5.38e-18	2.05e-16	Trio	K08810	molecular_function:protein serine/threonine kinase activity(GO:0004674);molecular_function:Rho guanyl-nucleotide exchange factor activity(GO:0005089);molecular_function:ATP binding(GO:0005524);cellular_component:cytoplasm(GO:0005737);biological_process:protein phosphorylation(GO:0006468);molecular_function:enzyme binding(GO:0019899);biological_process:regulation of Rho protein signal transduction…
ENSMUSG00000105140	60.2961	-2.52003	0.291884	-8.63369	5.94e-18	2.26e-16	Gm43127	_	_
ENSMUSG00000079606	25.096	3.27467	0.379579	8.62711	6.29e-18	2.39e-16	Gm595	_	molecular_function:molecular_function(GO:0003674);cellular_component:mitochondrion(GO:0005739);biological_process:biological_process(GO:0008150)
ENSMUSG00000032238	460.409	1.41179	0.163912	8.61311	7.11e-18	2.7e-16	Rora	K08532	molecular_function:RNA polymerase II regulatory region sequence-specific DNA binding(GO:0000977);molecular_function:core promoter sequence-specific DNA binding(GO:0001046);molecular_function:transcription corepressor binding(GO:0001222);molecular_function:transcription coactivator binding(GO:0001223);biological_process:angiogenesis(GO:0001525);molecular_function:DNA binding(GO:0003677);molecular_…
ENSMUSG00000071226	48.8454	-2.60411	0.302397	-8.61156	7.21e-18	2.73e-16	Cecr2	_	biological_process:neural fold formation(GO:0001842);biological_process:neural tube closure(GO:0001843);molecular_function:molecular_function(GO:0003674);cellular_component:nucleus(GO:0005634);cellular_component:nuclear euchromatin(GO:0005719);biological_process:single fertilization(GO:0007338);biological_process:neural tube development(GO:0021915);cellular_component:ISWI-type complex(GO:0031010)…
ENSMUSG00000024235	116.718	-1.79854	0.2089	-8.60961	7.33e-18	2.77e-16	Map3k8	K04415	biological_process:MAPK cascade(GO:0000165);biological_process:activation of MAPKK activity(GO:0000186);molecular_function:magnesium ion binding(GO:0000287);biological_process:immune system process(GO:0002376);molecular_function:protein serine/threonine kinase activity(GO:0004674);molecular_function:MAP kinase kinase kinase activity(GO:0004709);molecular_function:ATP binding(GO:0005524);cellular_…
ENSMUSG00000005087	261.499	-1.49352	0.173724	-8.59708	8.18e-18	3.09e-16	Cd44	K06256	biological_process:branching involved in ureteric bud morphogenesis(GO:0001658);biological_process:wound healing involved in inflammatory response(GO:0002246);biological_process:positive regulation of adaptive immune response(GO:0002821);biological_process:negative regulation of mature B cell apoptotic process(GO:0002906);molecular_function:cytokine receptor activity(GO:0004896);molecular_functio…
ENSMUSG00000032344	378.391	1.2008	0.140418	8.55162	1.21e-17	4.55e-16	Mb21d1	_	biological_process:activation of innate immune response(GO:0002218);biological_process:positive regulation of defense response to virus by host(GO:0002230);molecular_function:DNA binding(GO:0003677);molecular_function:double-stranded DNA binding(GO:0003690);molecular_function:protein binding(GO:0005515);molecular_function:ATP binding(GO:0005524);molecular_function:GTP binding(GO:0005525);cellular…
ENSMUSG00000110618	236.294	-1.36737	0.159955	-8.54847	1.25e-17	4.67e-16	Gm45818	_	_
ENSMUSG00000104350	96.3567	-2.46439	0.288488	-8.54241	1.31e-17	4.91e-16	Gm38244	_	_
ENSMUSG00000108129	385.585	-1.43663	0.168685	-8.51665	1.64e-17	6.12e-16	4930417O13Rik	_	_
ENSMUSG00000025265	158.159	1.68113	0.197476	8.51306	1.69e-17	6.29e-16	Fgd1	K05720	cellular_component:ruffle(GO:0001726);molecular_function:guanyl-nucleotide exchange factor activity(GO:0005085);molecular_function:Rho guanyl-nucleotide exchange factor activity(GO:0005089);molecular_function:protein binding(GO:0005515);cellular_component:cytoplasm(GO:0005737);cellular_component:Golgi apparatus(GO:0005794);cellular_component:cytoskeleton(GO:0005856);biological_process:cytoskeleto…
ENSMUSG00000026994	45.0029	2.86068	0.336238	8.50789	1.77e-17	6.57e-16	Galnt3	K00710	molecular_function:polypeptide N-acetylgalactosaminyltransferase activity(GO:0004653);molecular_function:calcium ion binding(GO:0005509);cellular_component:Golgi apparatus(GO:0005794);cellular_component:integral component of membrane(GO:0016021);biological_process:protein O-linked glycosylation via serine(GO:0018242);biological_process:protein O-linked glycosylation via threonine(GO:0018243);mole…
ENSMUSG00000004698	112.181	2.05011	0.241476	8.48988	2.07e-17	7.64e-16	Hdac9	K11409	cellular_component:histone deacetylase complex(GO:0000118);biological_process:negative regulation of transcription from RNA polymerase II promoter(GO:0000122);molecular_function:transcription corepressor activity(GO:0003714);molecular_function:histone deacetylase activity(GO:0004407);molecular_function:protein kinase C binding(GO:0005080);molecular_function:protein binding(GO:0005515);cellular_co…
ENSMUSG00000021591	284.214	1.27205	0.150193	8.46945	2.47e-17	9.04e-16	Glrx	K03676	cellular_component:nucleus(GO:0005634);cellular_component:cytoplasm(GO:0005737);cellular_component:mitochondrion(GO:0005739);molecular_function:electron carrier activity(GO:0009055);molecular_function:protein disulfide oxidoreductase activity(GO:0015035);molecular_function:glutathione disulfide oxidoreductase activity(GO:0015038);molecular_function:protein-disulfide reductase (glutathione) activi…
ENSMUSG00000032528	92.2624	-2.23415	0.263849	-8.46754	2.51e-17	9.17e-16	Vipr1	K04589	molecular_function:vasoactive intestinal polypeptide receptor activity(GO:0004999);cellular_component:plasma membrane(GO:0005886);biological_process:cell surface receptor signaling pathway(GO:0007166);biological_process:G-protein coupled receptor signaling pathway(GO:0007186);cellular_component:integral component of membrane(GO:0016021);cellular_component:receptor complex(GO:0043235)
ENSMUSG00000086889	352.878	-1.07912	0.127455	-8.46663	2.53e-17	9.22e-16	Phf2os1	_	_
ENSMUSG00000045777	100.894	-2.26619	0.267871	-8.46001	2.67e-17	9.72e-16	Ifitm10	K06566	molecular_function:molecular_function(GO:0003674);cellular_component:cellular_component(GO:0005575);cellular_component:plasma membrane(GO:0005886);biological_process:biological_process(GO:0008150);biological_process:response to biotic stimulus(GO:0009607);cellular_component:integral component of membrane(GO:0016021)
ENSMUSG00000025289	530.695	1.02817	0.121725	8.44664	3e-17	1.09e-15	Prdx4	_	molecular_function:peroxidase activity(GO:0004601);cellular_component:nucleus(GO:0005634);cellular_component:cytoplasm(GO:0005737);cellular_component:mitochondrion(GO:0005739);cellular_component:endoplasmic reticulum(GO:0005783);cellular_component:smooth endoplasmic reticulum(GO:0005790);cellular_component:cytosol(GO:0005829);biological_process:spermatogenesis(GO:0007283);biological_process:male …
ENSMUSG00000040322	336.856	1.35409	0.160428	8.44043	3.16e-17	1.14e-15	Slc25a24	_	molecular_function:ATP transmembrane transporter activity(GO:0005347);molecular_function:calcium ion binding(GO:0005509);cellular_component:mitochondrion(GO:0005739);cellular_component:mitochondrial inner membrane(GO:0005743);biological_process:mitochondrial transport(GO:0006839);biological_process:regulation of cell death(GO:0010941);molecular_function:ADP transmembrane transporter activity(GO:0…
ENSMUSG00000032184	35.8208	-2.75119	0.326169	-8.43485	3.32e-17	1.2e-15	Lysmd2	_	molecular_function:molecular_function(GO:0003674);cellular_component:cellular_component(GO:0005575);biological_process:biological_process(GO:0008150)
ENSMUSG00000035342	145.049	-1.75899	0.208647	-8.43046	3.44e-17	1.24e-15	Lzts2	_	biological_process:kidney development(GO:0001822);cellular_component:cytoplasm(GO:0005737);cellular_component:microtubule organizing center(GO:0005815);cellular_component:cytosol(GO:0005829);cellular_component:microtubule(GO:0005874);cellular_component:plasma membrane(GO:0005886);biological_process:cell cycle(GO:0007049);biological_process:negative regulation of cell proliferation(GO:0008285);bio…
ENSMUSG00000045078	770.441	1.27072	0.151118	8.40881	4.14e-17	1.49e-15	Rnf216	K11976	cellular_component:nucleus(GO:0005634);cellular_component:nucleoplasm(GO:0005654);cellular_component:cytosol(GO:0005829);biological_process:apoptotic process(GO:0006915);biological_process:regulation of interferon-beta production(GO:0032648);biological_process:proteasome-mediated ubiquitin-dependent protein catabolic process(GO:0043161);molecular_function:metal ion binding(GO:0046872);biological_…
ENSMUSG00000067336	534.611	1.42351	0.169367	8.4049	4.28e-17	1.53e-15	Bmpr2	K04671	biological_process:mesoderm formation(GO:0001707);biological_process:maternal placenta development(GO:0001893);biological_process:endothelial cell proliferation(GO:0001935);biological_process:positive regulation of endothelial cell proliferation(GO:0001938);biological_process:lymphangiogenesis(GO:0001946);biological_process:blood vessel remodeling(GO:0001974);biological_process:chondrocyte develo…
ENSMUSG00000021375	294.752	1.54949	0.184564	8.39541	4.64e-17	1.66e-15	Kif13a	K17914	biological_process:cytokinesis(GO:0000910);molecular_function:microtubule motor activity(GO:0003777);molecular_function:protein binding(GO:0005515);molecular_function:ATP binding(GO:0005524);cellular_component:centrosome(GO:0005813);cellular_component:kinesin complex(GO:0005871);cellular_component:microtubule(GO:0005874);biological_process:intracellular protein transport(GO:0006886);molecular_fun…
ENSMUSG00000007207	146.268	-1.76968	0.2108	-8.39505	4.66e-17	1.66e-15	Stx1a	_	molecular_function:SNARE binding(GO:0000149);molecular_function:glycoprotein binding(GO:0001948);biological_process:positive regulation of neurotransmitter secretion(GO:0001956);molecular_function:SNAP receptor activity(GO:0005484);molecular_function:protein binding(GO:0005515);cellular_component:plasma membrane(GO:0005886);biological_process:intracellular protein transport(GO:0006886);cellular_c…
ENSMUSG00000030621	56.8964	2.39783	0.285667	8.39382	4.71e-17	1.67e-15	Me3	_	molecular_function:malic enzyme activity(GO:0004470);molecular_function:malate dehydrogenase (decarboxylating) (NAD+) activity(GO:0004471);molecular_function:malate dehydrogenase (decarboxylating) (NADP+) activity(GO:0004473);cellular_component:mitochondrion(GO:0005739);cellular_component:mitochondrial matrix(GO:0005759);biological_process:pyruvate metabolic process(GO:0006090);biological_process…
ENSMUSG00000078870	309.727	1.43126	0.170579	8.39057	4.84e-17	1.72e-15	Gm14410	_	_
ENSMUSG00000020388	606.704	3.03359	0.363027	8.35638	6.47e-17	2.29e-15	Pdlim4	_	molecular_function:protein binding(GO:0005515);molecular_function:metal ion binding(GO:0046872)
ENSMUSG00000032369	89.6254	2.02897	0.243566	8.33028	8.07e-17	2.84e-15	Plscr1	_	molecular_function:RNA polymerase II core promoter proximal region sequence-specific DNA binding transcription factor activity involved in positive regulation of transcription(GO:0001077);molecular_function:DNA binding(GO:0003677);molecular_function:epidermal growth factor receptor binding(GO:0005154);molecular_function:calcium ion binding(GO:0005509);cellular_component:nucleus(GO:0005634);cellul…
ENSMUSG00000026581	3863.63	-1.02716	0.12334	-8.32784	8.23e-17	2.89e-15	Sell	K06495	molecular_function:protease binding(GO:0002020);molecular_function:protein binding(GO:0005515);cellular_component:plasma membrane(GO:0005886);biological_process:cell adhesion(GO:0007155);cellular_component:external side of plasma membrane(GO:0009897);cellular_component:cell surface(GO:0009986);cellular_component:integral component of membrane(GO:0016021);molecular_function:carbohydrate binding(GO…
ENSMUSG00000103114	381.834	1.44113	0.173254	8.31802	8.94e-17	3.13e-15	Gm32200	_	_
ENSMUSG00000085181	100.466	-2.40353	0.289049	-8.31528	9.15e-17	3.19e-15	Gm12709	_	_
ENSMUSG00000106768	108.994	-1.83002	0.220077	-8.31536	9.15e-17	3.19e-15	Gm43770	_	_
ENSMUSG00000104348	105.537	-1.79245	0.216709	-8.27122	1.33e-16	4.56e-15	Gm37691	_	_
ENSMUSG00000001507	53.0118	-2.36864	0.288103	-8.22153	2.01e-16	6.82e-15	Itga3	K06482	biological_process:neuron migration(GO:0001764);molecular_function:glycoprotein binding(GO:0001948);molecular_function:fibronectin binding(GO:0001968);molecular_function:protease binding(GO:0002020);molecular_function:integrin binding(GO:0005178);molecular_function:protein binding(GO:0005515);molecular_function:collagen binding(GO:0005518);cellular_component:plasma membrane(GO:0005886);cellular_c…
ENSMUSG00000029359	97.6298	-2.03184	0.247158	-8.22082	2.02e-16	6.85e-15	Tesc	_	molecular_function:magnesium ion binding(GO:0000287);cellular_component:ruffle(GO:0001726);molecular_function:protein kinase inhibitor activity(GO:0004860);molecular_function:calcium ion binding(GO:0005509);cellular_component:nucleus(GO:0005634);cellular_component:cytoplasm(GO:0005737);cellular_component:cytosol(GO:0005829);cellular_component:plasma membrane(GO:0005886);biological_process:negativ…
ENSMUSG00000091575	180.816	-1.86137	0.227065	-8.19755	2.45e-16	8.24e-15	2010016I18Rik	_	_
ENSMUSG00000053746	630.012	1.07473	0.131243	8.1889	2.64e-16	8.84e-15	Ptrh1	K01056	molecular_function:RNA binding(GO:0003723);molecular_function:aminoacyl-tRNA hydrolase activity(GO:0004045);cellular_component:mitochondrion(GO:0005739)
ENSMUSG00000021675	43.9322	2.55217	0.312352	8.17082	3.06e-16	1.02e-14	F2rl2	K04235	molecular_function:G-protein coupled receptor activity(GO:0004930);cellular_component:integral component of plasma membrane(GO:0005887);biological_process:blood coagulation(GO:0007596);molecular_function:thrombin receptor activity(GO:0015057);cellular_component:apical plasma membrane(GO:0016324);biological_process:positive regulation of Rho protein signal transduction(GO:0035025);cellular_compone…
ENSMUSG00000028517	66.7529	2.20867	0.270618	8.16155	3.31e-16	1.1e-14	Plpp3	K01080	biological_process:blood vessel development(GO:0001568);biological_process:gastrulation with mouth forming second(GO:0001702);biological_process:negative regulation of protein phosphorylation(GO:0001933);molecular_function:integrin binding(GO:0005178);cellular_component:endoplasmic reticulum membrane(GO:0005789);cellular_component:Golgi apparatus(GO:0005794);cellular_component:plasma membrane(GO:…
ENSMUSG00000043664	137.992	-1.54357	0.189204	-8.15821	3.4e-16	1.13e-14	Tmem221	_	molecular_function:molecular_function(GO:0003674);cellular_component:cellular_component(GO:0005575);biological_process:biological_process(GO:0008150);cellular_component:integral component of membrane(GO:0016021)
ENSMUSG00000103089	98.6328	-1.78408	0.218863	-8.15157	3.59e-16	1.19e-14	Gm38118	_	_
ENSMUSG00000029053	164.072	-1.87959	0.230588	-8.15127	3.6e-16	1.19e-14	Prkcz	_	biological_process:microtubule cytoskeleton organization(GO:0000226);biological_process:positive regulation of cell-matrix adhesion(GO:0001954);molecular_function:protein kinase activity(GO:0004672);molecular_function:protein serine/threonine kinase activity(GO:0004674);molecular_function:protein kinase C activity(GO:0004697);molecular_function:protein binding(GO:0005515);molecular_function:ATP b…
ENSMUSG00000044468	123.317	-1.62433	0.199299	-8.15019	3.63e-16	1.2e-14	Fam46c	_	molecular_function:molecular_function(GO:0003674);cellular_component:cellular_component(GO:0005575);biological_process:biological_process(GO:0008150)
ENSMUSG00000045659	324.542	-1.41625	0.173926	-8.14286	3.86e-16	1.27e-14	Plekha7	_	cellular_component:nucleus(GO:0005634);cellular_component:centrosome(GO:0005813);cellular_component:cytosol(GO:0005829);cellular_component:zonula adherens(GO:0005915);cellular_component:cell junction(GO:0030054);biological_process:zonula adherens maintenance(GO:0045218);cellular_component:extracellular exosome(GO:0070062);molecular_function:delta-catenin binding(GO:0070097);biological_process:epi…
ENSMUSG00000020890	89.3686	2.09101	0.256892	8.13964	3.96e-16	1.3e-14	Gucy2e	K12321	molecular_function:adenylate cyclase activity(GO:0004016);molecular_function:guanylate cyclase activity(GO:0004383);molecular_function:protein kinase activity(GO:0004672);molecular_function:ATP binding(GO:0005524);molecular_function:GTP binding(GO:0005525);cellular_component:plasma membrane(GO:0005886);biological_process:cGMP biosynthetic process(GO:0006182);biological_process:protein phosphoryla…
ENSMUSG00000022015	60.2048	-2.24968	0.276567	-8.13432	4.14e-16	1.36e-14	Tnfsf11	K05473	biological_process:ossification(GO:0001503);biological_process:osteoclast proliferation(GO:0002158);biological_process:monocyte chemotaxis(GO:0002548);molecular_function:cytokine activity(GO:0005125);molecular_function:tumor necrosis factor receptor binding(GO:0005164);molecular_function:protein binding(GO:0005515);cellular_component:extracellular space(GO:0005615);cellular_component:cytoplasm(GO…
ENSMUSG00000026602	445.329	-1.33379	0.164293	-8.11834	4.73e-16	1.54e-14	Nphs2	K18268	molecular_function:protein binding(GO:0005515);cellular_component:plasma membrane(GO:0005886);cellular_component:integral component of plasma membrane(GO:0005887);cellular_component:cell-cell junction(GO:0005911);biological_process:excretion(GO:0007588);cellular_component:intrinsic component of the cytoplasmic side of the plasma membrane(GO:0031235);biological_process:actin cytoskeleton reorganiz…
ENSMUSG00000041782	39.7813	-2.67575	0.329703	-8.11564	4.83e-16	1.57e-14	Lad1	_	molecular_function:structural molecule activity(GO:0005198);cellular_component:basement membrane(GO:0005604);molecular_function:cadherin binding(GO:0045296);cellular_component:extracellular exosome(GO:0070062)
ENSMUSG00000024575	335.909	2.57741	0.31783	8.10941	5.09e-16	1.65e-14	Pde6a	_	cellular_component:plasma membrane(GO:0005886);biological_process:Wnt signaling pathway, calcium modulating pathway(GO:0007223);biological_process:visual perception(GO:0007601);biological_process:photoreceptor cell maintenance(GO:0045494);biological_process:GMP metabolic process(GO:0046037);molecular_function:metal ion binding(GO:0046872);molecular_function:3',5'-cyclic-GMP phosphodiesterase acti…
ENSMUSG00000027380	157.713	1.44702	0.178812	8.09241	5.85e-16	1.89e-14	Acoxl	_	molecular_function:acyl-CoA dehydrogenase activity(GO:0003995);molecular_function:acyl-CoA oxidase activity(GO:0003997);cellular_component:peroxisome(GO:0005777);biological_process:fatty acid beta-oxidation using acyl-CoA dehydrogenase(GO:0033539);molecular_function:flavin adenine dinucleotide binding(GO:0050660);molecular_function:FAD binding(GO:0071949)
ENSMUSG00000040717	28.9162	2.88549	0.357031	8.08189	6.38e-16	2.05e-14	Il17rd	K05167	cellular_component:Golgi membrane(GO:0000139);molecular_function:nucleic acid binding(GO:0003676);cellular_component:nucleoplasm(GO:0005654);cellular_component:Golgi apparatus(GO:0005794);cellular_component:integral component of plasma membrane(GO:0005887);biological_process:cytokine-mediated signaling pathway(GO:0019221);molecular_function:interleukin-17 receptor activity(GO:0030368)
ENSMUSG00000031785	707.486	-1.36926	0.169609	-8.073	6.86e-16	2.2e-14	Adgrg1	K08450	biological_process:angiogenesis(GO:0001525);molecular_function:G-protein coupled receptor activity(GO:0004930);molecular_function:collagen binding(GO:0005518);cellular_component:intracellular(GO:0005622);cellular_component:plasma membrane(GO:0005886);biological_process:cell adhesion(GO:0007155);biological_process:cell surface receptor signaling pathway(GO:0007166);biological_process:G-protein cou…
ENSMUSG00000074862	190.417	1.7987	0.223102	8.06224	7.49e-16	2.4e-14	BC025920	_	molecular_function:molecular_function(GO:0003674);molecular_function:nucleic acid binding(GO:0003676);cellular_component:cellular_component(GO:0005575);biological_process:biological_process(GO:0008150)
ENSMUSG00000030607	89.4055	-2.03021	0.252032	-8.05536	7.92e-16	2.53e-14	Acan	K06794	biological_process:cartilage condensation(GO:0001502);biological_process:chondrocyte development(GO:0002063);molecular_function:extracellular matrix structural constituent(GO:0005201);molecular_function:protein binding(GO:0005515);molecular_function:hyaluronic acid binding(GO:0005540);cellular_component:proteinaceous extracellular matrix(GO:0005578);cellular_component:basement membrane(GO:0005604…
ENSMUSG00000015843	21.1917	3.08612	0.383129	8.05503	7.95e-16	2.53e-14	Rxrg	K08526	molecular_function:RNA polymerase II regulatory region sequence-specific DNA binding(GO:0000977);molecular_function:steroid hormone receptor activity(GO:0003707);molecular_function:9-cis retinoic acid receptor activity(GO:0004886);cellular_component:nucleus(GO:0005634);biological_process:transcription, DNA-templated(GO:0006351);molecular_function:zinc ion binding(GO:0008270);biological_process:st…
ENSMUSG00000038070	496.117	1.32728	0.164874	8.05026	8.26e-16	2.63e-14	Cntln	K16467	cellular_component:nucleoplasm(GO:0005654);cellular_component:cytoplasm(GO:0005737);cellular_component:centrosome(GO:0005813);cellular_component:centriole(GO:0005814);cellular_component:cytosol(GO:0005829);biological_process:centriole-centriole cohesion(GO:0010457);molecular_function:protein kinase binding(GO:0019901);molecular_function:protein domain specific binding(GO:0019904);molecular_functi…
ENSMUSG00000039982	53.6791	2.29232	0.285691	8.02376	1.03e-15	3.26e-14	Dtx4	K06058	cellular_component:cellular_component(GO:0005575);cellular_component:cytoplasm(GO:0005737);biological_process:Notch signaling pathway(GO:0007219);biological_process:biological_process(GO:0008150);molecular_function:zinc ion binding(GO:0008270);biological_process:protein ubiquitination(GO:0016567);molecular_function:transferase activity(GO:0016740)
ENSMUSG00000021565	1753.82	-2.1832	0.272774	-8.00369	1.21e-15	3.83e-14	Slc6a19	K05334	molecular_function:neurotransmitter:sodium symporter activity(GO:0005328);molecular_function:protein binding(GO:0005515);cellular_component:plasma membrane(GO:0005886);cellular_component:integral component of plasma membrane(GO:0005887);biological_process:neurotransmitter transport(GO:0006836);biological_process:response to nutrient(GO:0007584);molecular_function:neutral amino acid transmembrane …
ENSMUSG00000028184	41.4747	-2.67808	0.335074	-7.99251	1.32e-15	4.17e-14	Adgrl2	K04593	molecular_function:G-protein coupled receptor activity(GO:0004930);biological_process:cell surface receptor signaling pathway(GO:0007166);biological_process:G-protein coupled receptor signaling pathway(GO:0007186);cellular_component:integral component of membrane(GO:0016021);molecular_function:carbohydrate binding(GO:0030246);biological_process:positive regulation of synapse assembly(GO:0051965)
ENSMUSG00000034771	550.819	-1.34958	0.169062	-7.98275	1.43e-15	4.5e-14	Tle2	_	molecular_function:transcription corepressor activity(GO:0003714);cellular_component:extracellular space(GO:0005615);cellular_component:nucleus(GO:0005634);cellular_component:focal adhesion(GO:0005925);biological_process:transcription, DNA-templated(GO:0006351);biological_process:Wnt signaling pathway(GO:0016055);cellular_component:nuclear body(GO:0016604);biological_process:negative regulation o…
ENSMUSG00000028358	40.5284	2.56804	0.322031	7.97452	1.53e-15	4.8e-14	Zfp618	_	_
ENSMUSG00000003949	256.368	3.03566	0.382541	7.93552	2.1e-15	6.52e-14	Hlf	K09057	molecular_function:RNA polymerase II regulatory region sequence-specific DNA binding(GO:0000977);molecular_function:RNA polymerase II core promoter proximal region sequence-specific DNA binding transcription factor activity involved in positive regulation of transcription(GO:0001077);molecular_function:RNA polymerase II transcription regulatory region sequence-specific DNA binding transcription f…
ENSMUSG00000060224	38.5384	-2.59686	0.327457	-7.93039	2.18e-15	6.77e-14	Pyroxd2	_	cellular_component:intracellular(GO:0005622);molecular_function:oxidoreductase activity(GO:0016491);biological_process:oxidation-reduction process(GO:0055114)
ENSMUSG00000028221	394.646	1.00367	0.126664	7.92387	2.3e-15	7.12e-14	Tmem55a	K13084	cellular_component:lysosomal membrane(GO:0005765);cellular_component:integral component of membrane(GO:0016021);cellular_component:late endosome membrane(GO:0031902);molecular_function:phosphatidylinositol-4,5-bisphosphate 4-phosphatase activity(GO:0034597);biological_process:phosphatidylinositol dephosphorylation(GO:0046856)
ENSMUSG00000076824	38.4173	-2.48892	0.31438	-7.91692	2.43e-15	7.51e-14	Trav14n-3	_	_
ENSMUSG00000057315	117.692	-1.8795	0.238993	-7.86425	3.71e-15	1.14e-13	Arhgap24	K20642	biological_process:angiogenesis(GO:0001525);molecular_function:GTPase activator activity(GO:0005096);cellular_component:cytoplasm(GO:0005737);cellular_component:cytoskeleton(GO:0005856);cellular_component:focal adhesion(GO:0005925);biological_process:signal transduction(GO:0007165);biological_process:cell differentiation(GO:0030154);biological_process:negative regulation of Rac protein signal tra…
ENSMUSG00000032431	239.049	1.15103	0.146645	7.8491	4.19e-15	1.28e-13	Crtap	K19606	cellular_component:proteinaceous extracellular matrix(GO:0005578);cellular_component:extracellular space(GO:0005615);cellular_component:endoplasmic reticulum(GO:0005783);biological_process:spermatogenesis(GO:0007283);biological_process:peptidyl-proline hydroxylation to 3-hydroxy-L-proline(GO:0018400);molecular_function:protein complex binding(GO:0032403);cellular_component:macromolecular complex(…
ENSMUSG00000048215	56.1593	-2.29322	0.292581	-7.8379	4.58e-15	1.4e-13	A630023P12Rik	_	_
ENSMUSG00000039166	103.737	1.75011	0.224664	7.78986	6.71e-15	2.03e-13	Akap7	K16524	molecular_function:nucleotide binding(GO:0000166);molecular_function:protein binding(GO:0005515);cellular_component:nucleus(GO:0005634);cellular_component:cytoplasm(GO:0005737);cellular_component:cytosol(GO:0005829);biological_process:transmembrane receptor protein serine/threonine kinase signaling pathway(GO:0007178);biological_process:protein localization(GO:0008104);biological_process:regulati…
ENSMUSG00000056427	18.4516	-3.0311	0.389409	-7.78384	7.04e-15	2.12e-13	Slit3	K06850	molecular_function:receptor binding(GO:0005102);molecular_function:calcium ion binding(GO:0005509);cellular_component:extracellular space(GO:0005615);biological_process:axon guidance(GO:0007411);biological_process:negative regulation of cell proliferation(GO:0008285);biological_process:organ morphogenesis(GO:0009887);biological_process:negative regulation of gene expression(GO:0010629);biological…
ENSMUSG00000076822	54.9207	-2.3607	0.303909	-7.76777	7.99e-15	2.4e-13	Trav16n	_	biological_process:immunoglobulin production(GO:0002377);cellular_component:extracellular space(GO:0005615);biological_process:immune response(GO:0006955)
ENSMUSG00000076795	23.32	-2.86877	0.369657	-7.76063	8.45e-15	2.53e-13	Trav8d-2	_	_
ENSMUSG00000027864	159.428	-1.64647	0.212311	-7.75498	8.84e-15	2.64e-13	Ptgfrn	K06729	cellular_component:endoplasmic reticulum membrane(GO:0005789);cellular_component:Golgi apparatus(GO:0005794);cellular_component:plasma membrane(GO:0005886);cellular_component:cell surface(GO:0009986);cellular_component:integral component of membrane(GO:0016021);biological_process:lipid particle organization(GO:0034389)
ENSMUSG00000046949	421.042	1.0814	0.139591	7.7469	9.42e-15	2.81e-13	Nqo2	K11748	molecular_function:dihydronicotinamide riboside quinone reductase activity(GO:0001512);cellular_component:nucleoplasm(GO:0005654);cellular_component:cytosol(GO:0005829);biological_process:memory(GO:0007613);molecular_function:zinc ion binding(GO:0008270);molecular_function:electron carrier activity(GO:0009055);molecular_function:oxidoreductase activity(GO:0016491);molecular_function:oxidoreductas…
ENSMUSG00000062380	231.325	1.49068	0.19247	7.74499	9.56e-15	2.85e-13	Tubb3	K07375	biological_process:mitotic cell cycle(GO:0000278);molecular_function:GTPase activity(GO:0003924);molecular_function:structural constituent of cytoskeleton(GO:0005200);molecular_function:protein binding(GO:0005515);molecular_function:GTP binding(GO:0005525);cellular_component:intracellular(GO:0005622);cellular_component:nucleus(GO:0005634);cellular_component:cytoplasm(GO:0005737);cellular_componen…
ENSMUSG00000076927	124.86	-1.53591	0.198609	-7.73333	1.05e-14	3.11e-13	Traj1	_	_
ENSMUSG00000000682	1942.75	-2.01054	0.26063	-7.71414	1.22e-14	3.6e-13	Cd52	K06488	cellular_component:plasma membrane(GO:0005886);cellular_component:anchored component of membrane(GO:0031225);cellular_component:sperm midpiece(GO:0097225)
ENSMUSG00000022180	71.8063	2.04131	0.264903	7.7059	1.3e-14	3.83e-13	Slc7a8	K13781	molecular_function:amine transmembrane transporter activity(GO:0005275);cellular_component:cytoplasm(GO:0005737);cellular_component:plasma membrane(GO:0005886);cellular_component:integral component of plasma membrane(GO:0005887);biological_process:amino acid transport(GO:0006865);molecular_function:organic cation transmembrane transporter activity(GO:0015101);molecular_function:amino acid transme…
ENSMUSG00000070576	20.9218	-2.98999	0.388068	-7.70481	1.31e-14	3.86e-13	Mn1	_	biological_process:intramembranous ossification(GO:0001957);biological_process:transcription, DNA-templated(GO:0006351);biological_process:regulation of transcription, DNA-templated(GO:0006355);biological_process:multicellular organismal development(GO:0007275)
ENSMUSG00000038301	180.363	1.44277	0.187279	7.70385	1.32e-14	3.88e-13	Snx10	K17924	molecular_function:1-phosphatidylinositol binding(GO:0005545);cellular_component:nucleus(GO:0005634);cellular_component:endosome(GO:0005768);cellular_component:endoplasmic reticulum(GO:0005783);cellular_component:centrosome(GO:0005813);biological_process:endocytosis(GO:0006897);biological_process:endosome organization(GO:0007032);biological_process:protein transport(GO:0015031);biological_process…
ENSMUSG00000097149	19.6063	-2.90746	0.378213	-7.68736	1.5e-14	4.39e-13	G630030J09Rik	_	_
ENSMUSG00000038059	264.66	-1.22814	0.160195	-7.66656	1.77e-14	5.16e-13	Smim3	_	molecular_function:molecular_function(GO:0003674);cellular_component:cellular_component(GO:0005575);biological_process:biological_process(GO:0008150);cellular_component:integral component of membrane(GO:0016021)
ENSMUSG00000020889	253.693	1.32791	0.17329	7.66293	1.82e-14	5.3e-13	Nr1d1	K03728	biological_process:negative regulation of transcription from RNA polymerase II promoter(GO:0000122);cellular_component:nuclear chromatin(GO:0000790);molecular_function:RNA polymerase II regulatory region sequence-specific DNA binding(GO:0000977);molecular_function:RNA polymerase II core promoter proximal region sequence-specific DNA binding(GO:0000978);molecular_function:core promoter sequence-sp…
ENSMUSG00000002983	195.403	-1.29202	0.168664	-7.66029	1.86e-14	5.39e-13	Relb	K09253	biological_process:negative regulation of transcription from RNA polymerase II promoter(GO:0000122);molecular_function:core promoter binding(GO:0001047);molecular_function:DNA binding(GO:0003677);molecular_function:chromatin binding(GO:0003682);molecular_function:sequence-specific DNA binding transcription factor activity(GO:0003700);molecular_function:protein binding(GO:0005515);cellular_compone…
ENSMUSG00000097352	157.377	-1.83534	0.239751	-7.6552	1.93e-14	5.6e-13	C920009B18Rik	_	_
ENSMUSG00000048895	230.75	-1.19918	0.156664	-7.6545	1.94e-14	5.62e-13	Cdk5r1	_	biological_process:neuron migration(GO:0001764);molecular_function:calcium ion binding(GO:0005509);molecular_function:protein binding(GO:0005515);cellular_component:nucleus(GO:0005634);cellular_component:nucleoplasm(GO:0005654);cellular_component:cytoplasm(GO:0005737);cellular_component:cytosol(GO:0005829);cellular_component:plasma membrane(GO:0005886);biological_process:neuron cell-cell adhesion…
ENSMUSG00000021066	52.8712	-2.26845	0.296371	-7.65408	1.95e-14	5.63e-13	Atl1	K17339	cellular_component:Golgi cis cisterna(GO:0000137);cellular_component:Golgi membrane(GO:0000139);molecular_function:GTPase activity(GO:0003924);molecular_function:protein binding(GO:0005515);molecular_function:GTP binding(GO:0005525);cellular_component:cytoplasm(GO:0005737);cellular_component:endoplasmic reticulum(GO:0005783);cellular_component:endoplasmic reticulum membrane(GO:0005789);cellular_c…
ENSMUSG00000076866	193.951	1.21233	0.158405	7.65336	1.96e-14	5.66e-13	Trdv2-2	_	biological_process:immunoglobulin production(GO:0002377);cellular_component:extracellular space(GO:0005615);biological_process:immune response(GO:0006955)
ENSMUSG00000108232	33.1633	-2.56482	0.336714	-7.61721	2.59e-14	7.4e-13	Gm43916	_	_
ENSMUSG00000076821	26.8291	-2.64734	0.348594	-7.59433	3.09e-14	8.79e-13	Trav8n-2	_	_
ENSMUSG00000095325	102.236	1.64383	0.216453	7.59441	3.09e-14	8.79e-13	Zfp870	K09228	molecular_function:molecular_function(GO:0003674);molecular_function:nucleic acid binding(GO:0003676);cellular_component:cellular_component(GO:0005575);cellular_component:intracellular(GO:0005622);biological_process:regulation of transcription, DNA-templated(GO:0006355);biological_process:biological_process(GO:0008150);molecular_function:metal ion binding(GO:0046872)
ENSMUSG00000022696	175.767	-1.43998	0.189817	-7.58618	3.29e-14	9.33e-13	Sidt1	_	molecular_function:double-stranded RNA binding(GO:0003725);cellular_component:cellular_component(GO:0005575);biological_process:biological_process(GO:0008150);cellular_component:integral component of membrane(GO:0016021);biological_process:dsRNA transport(GO:0033227);molecular_function:RNA transmembrane transporter activity(GO:0051033)
ENSMUSG00000104281	22.6104	-2.90195	0.384026	-7.55667	4.14e-14	1.17e-12	Gm37461	_	_
ENSMUSG00000024042	239.263	-1.19	0.15792	-7.53543	4.87e-14	1.36e-12	Sik1	K19008	biological_process:negative regulation of transcription from RNA polymerase II promoter(GO:0000122);molecular_function:magnesium ion binding(GO:0000287);biological_process:regulation of sodium ion transport(GO:0002028);molecular_function:protein serine/threonine kinase activity(GO:0004674);molecular_function:protein binding(GO:0005515);molecular_function:ATP binding(GO:0005524);cellular_component…
ENSMUSG00000029314	62.5193	-1.96434	0.260952	-7.5276	5.17e-14	1.44e-12	Gpat3	K13506	molecular_function:1-acylglycerol-3-phosphate O-acyltransferase activity(GO:0003841);molecular_function:glycerol-3-phosphate O-acyltransferase activity(GO:0004366);cellular_component:endoplasmic reticulum(GO:0005783);cellular_component:endoplasmic reticulum membrane(GO:0005789);cellular_component:integral component of membrane(GO:0016021);biological_process:CDP-diacylglycerol biosynthetic process…
ENSMUSG00000020059	29.0938	2.69083	0.35762	7.52429	5.3e-14	1.48e-12	Sycp3	K19528	biological_process:mitotic cell cycle(GO:0000278);biological_process:meiotic DNA repair synthesis(GO:0000711);cellular_component:condensed nuclear chromosome, centromeric region(GO:0000780);cellular_component:condensed chromosome(GO:0000793);cellular_component:condensed nuclear chromosome(GO:0000794);cellular_component:synaptonemal complex(GO:0000795);cellular_component:lateral element(GO:0000800…
ENSMUSG00000008035	330.761	1.26719	0.16843	7.52356	5.33e-14	1.49e-12	Mid1ip1	_	molecular_function:protein binding(GO:0005515);cellular_component:nucleus(GO:0005634);cellular_component:cytoplasm(GO:0005737);cellular_component:cytosol(GO:0005829);cellular_component:microtubule(GO:0005874);biological_process:lipid metabolic process(GO:0006629);biological_process:negative regulation of microtubule depolymerization(GO:0007026);molecular_function:protein C-terminus binding(GO:000…
ENSMUSG00000033578	98.8367	-1.77551	0.236044	-7.52194	5.4e-14	1.5e-12	Tmem35a	_	molecular_function:molecular_function(GO:0003674);cellular_component:cellular_component(GO:0005575);cellular_component:peroxisomal membrane(GO:0005778);biological_process:biological_process(GO:0008150);cellular_component:integral component of membrane(GO:0016021);cellular_component:cytoplasmic vesicle(GO:0031410)
ENSMUSG00000107061	32.2982	2.53837	0.338096	7.50786	6.01e-14	1.67e-12	Gm19590	_	_
ENSMUSG00000030852	467.413	-1.06452	0.142224	-7.48482	7.16e-14	1.98e-12	Tacc2	K14283	biological_process:microtubule cytoskeleton organization(GO:0000226);cellular_component:nucleoplasm(GO:0005654);cellular_component:cytoplasm(GO:0005737);cellular_component:microtubule organizing center(GO:0005815);cellular_component:cytosol(GO:0005829);cellular_component:plasma membrane(GO:0005886);biological_process:cell proliferation(GO:0008283);cellular_component:microtubule cytoskeleton(GO:00…
ENSMUSG00000058174	345.359	1.16899	0.156496	7.46972	8.04e-14	2.21e-12	Gm5148	K02973	molecular_function:molecular_function(GO:0003674);cellular_component:cellular_component(GO:0005575);biological_process:biological_process(GO:0008150)
ENSMUSG00000048027	19.675	-2.80112	0.37544	-7.4609	8.59e-14	2.36e-12	Rgmb	K06847	cellular_component:endoplasmic reticulum-Golgi intermediate compartment(GO:0005793);biological_process:cell adhesion(GO:0007155);biological_process:signal transduction(GO:0007165);molecular_function:coreceptor activity(GO:0015026);biological_process:BMP signaling pathway(GO:0030509);molecular_function:identical protein binding(GO:0042802);cellular_component:membrane raft(GO:0045121);biological_pr…
ENSMUSG00000029108	28.3704	2.74511	0.368527	7.44888	9.41e-14	2.58e-12	Pcdh7	K16498	molecular_function:calcium ion binding(GO:0005509);molecular_function:protein binding(GO:0005515);cellular_component:plasma membrane(GO:0005886);cellular_component:integral component of plasma membrane(GO:0005887);biological_process:homophilic cell adhesion via plasma membrane adhesion molecules(GO:0007156);biological_process:biological_process(GO:0008150)
ENSMUSG00000042540	67.155	2.42556	0.32656	7.4276	1.11e-13	3.02e-12	Acot5	_	biological_process:very long-chain fatty acid metabolic process(GO:0000038);biological_process:long-chain fatty acid metabolic process(GO:0001676);cellular_component:peroxisome(GO:0005777);cellular_component:cytosol(GO:0005829);biological_process:acyl-CoA metabolic process(GO:0006637);molecular_function:palmitoyl-CoA hydrolase activity(GO:0016290);biological_process:saturated monocarboxylic acid …
ENSMUSG00000051343	103.847	1.73189	0.233276	7.42423	1.13e-13	3.09e-12	Rab11fip5	K12484	cellular_component:Golgi membrane(GO:0000139);cellular_component:mitochondrion(GO:0005739);cellular_component:mitochondrial outer membrane(GO:0005741);cellular_component:early endosome(GO:0005769);cellular_component:Golgi apparatus(GO:0005794);cellular_component:microtubule organizing center(GO:0005815);molecular_function:Rab GTPase binding(GO:0017137);cellular_component:secretory granule(GO:0030…
ENSMUSG00000024300	655.2	1.00344	0.136458	7.35351	1.93e-13	5.18e-12	Myo1f	K10356	biological_process:neutrophil mediated immunity(GO:0002446);molecular_function:molecular_function(GO:0003674);molecular_function:motor activity(GO:0003774);molecular_function:actin binding(GO:0003779);molecular_function:calmodulin binding(GO:0005516);molecular_function:ATP binding(GO:0005524);biological_process:negative regulation of cell adhesion(GO:0007162);cellular_component:myosin complex(GO:…
ENSMUSG00000090574	124.742	1.58561	0.215728	7.35003	1.98e-13	5.31e-12	Traj61	_	_
ENSMUSG00000031925	511.8	-1.0217	0.139122	-7.34391	2.07e-13	5.54e-12	Maml2	K06061	molecular_function:transcription coactivator activity(GO:0003713);cellular_component:nucleus(GO:0005634);biological_process:positive regulation of transcription of Notch receptor target(GO:0007221);cellular_component:nuclear speck(GO:0016607);biological_process:positive regulation of transcription from RNA polymerase II promoter(GO:0045944)
ENSMUSG00000044629	48.5662	2.29597	0.313012	7.33508	2.22e-13	5.91e-12	Cnrip1	_	molecular_function:molecular_function(GO:0003674);biological_process:biological_process(GO:0008150);cellular_component:myelin sheath(GO:0043209)
ENSMUSG00000048218	67.7006	-2.11018	0.288151	-7.32318	2.42e-13	6.44e-12	Amigo2	_	molecular_function:molecular_function(GO:0003674);cellular_component:nucleus(GO:0005634);cellular_component:plasma membrane(GO:0005886);biological_process:cell adhesion(GO:0007155);biological_process:homophilic cell adhesion via plasma membrane adhesion molecules(GO:0007156);biological_process:heterophilic cell-cell adhesion via plasma membrane cell adhesion molecules(GO:0007157);cellular_compone…
ENSMUSG00000024679	31.6908	2.43046	0.333041	7.29778	2.93e-13	7.74e-12	Ms4a6d	_	molecular_function:molecular_function(GO:0003674);cellular_component:cellular_component(GO:0005575);biological_process:biological_process(GO:0008150);cellular_component:integral component of membrane(GO:0016021)
ENSMUSG00000028033	265.625	1.10377	0.151292	7.29559	2.97e-13	7.86e-12	Kcnq5	K10716	molecular_function:voltage-gated potassium channel activity(GO:0005249);cellular_component:integral component of plasma membrane(GO:0005887);biological_process:potassium ion transport(GO:0006813);cellular_component:voltage-gated potassium channel complex(GO:0008076);cellular_component:integral component of membrane(GO:0016021);cellular_component:clathrin coat(GO:0030118);biological_process:regula…
ENSMUSG00000038122	122.19	1.44584	0.198549	7.28204	3.29e-13	8.65e-12	Tbc1d32	_	biological_process:lens development in camera-type eye(GO:0002088);biological_process:retinal pigment epithelium development(GO:0003406);molecular_function:protein binding(GO:0005515);cellular_component:cellular_component(GO:0005575);cellular_component:cytoplasm(GO:0005737);cellular_component:cilium(GO:0005929);biological_process:smoothened signaling pathway(GO:0007224);biological_process:determi…
ENSMUSG00000076758	13.8789	-2.8381	0.391222	-7.25444	4.03e-13	1.06e-11	Trav1	_	_
ENSMUSG00000000628	220.927	1.22764	0.16969	7.23458	4.67e-13	1.22e-11	Hk2	K00844	biological_process:cellular glucose homeostasis(GO:0001678);biological_process:response to ischemia(GO:0002931);molecular_function:glucokinase activity(GO:0004340);molecular_function:hexokinase activity(GO:0004396);molecular_function:ATP binding(GO:0005524);molecular_function:glucose binding(GO:0005536);cellular_component:mitochondrion(GO:0005739);cellular_component:mitochondrial outer membrane(G…
ENSMUSG00000033981	27.3065	-2.58493	0.358547	-7.20946	5.62e-13	1.46e-11	Gria2	K05198	molecular_function:ionotropic glutamate receptor activity(GO:0004970);molecular_function:alpha-amino-3-hydroxy-5-methyl-4-isoxazole propionate selective glutamate receptor activity(GO:0004971);molecular_function:extracellular-glutamate-gated ion channel activity(GO:0005234);molecular_function:protein binding(GO:0005515);cellular_component:endoplasmic reticulum(GO:0005783);cellular_component:endop…
ENSMUSG00000031387	174.482	1.22794	0.170347	7.2085	5.66e-13	1.47e-11	Renbp	K01787	molecular_function:endopeptidase inhibitor activity(GO:0004866);molecular_function:ATP binding(GO:0005524);biological_process:N-acetylglucosamine metabolic process(GO:0006044);biological_process:N-acetylmannosamine metabolic process(GO:0006051);biological_process:negative regulation of endopeptidase activity(GO:0010951);biological_process:N-acetylneuraminate catabolic process(GO:0019262);molecula…
ENSMUSG00000078881	26.037	2.79675	0.388045	7.20728	5.71e-13	1.48e-11	Gm14434	K09228	molecular_function:nucleic acid binding(GO:0003676);molecular_function:sequence-specific DNA binding transcription factor activity(GO:0003700);cellular_component:cellular_component(GO:0005575);cellular_component:intracellular(GO:0005622);biological_process:regulation of transcription, DNA-templated(GO:0006355);molecular_function:metal ion binding(GO:0046872)
ENSMUSG00000113497	19.8705	-2.67172	0.370798	-7.20534	5.79e-13	1.5e-11	AC141560.1	_	_
ENSMUSG00000053199	69.0823	-1.99414	0.276783	-7.20473	5.82e-13	1.5e-11	Arhgap20	K20641	molecular_function:molecular_function(GO:0003674);molecular_function:GTPase activator activity(GO:0005096);biological_process:signal transduction(GO:0007165);biological_process:positive regulation of GTPase activity(GO:0043547)
ENSMUSG00000061751	72.2046	1.77376	0.246564	7.19392	6.3e-13	1.62e-11	Kalrn	K15048	biological_process:behavioral fear response(GO:0001662);molecular_function:protein serine/threonine kinase activity(GO:0004674);molecular_function:guanyl-nucleotide exchange factor activity(GO:0005085);molecular_function:protein binding(GO:0005515);molecular_function:ATP binding(GO:0005524);cellular_component:nucleoplasm(GO:0005654);cellular_component:cytosol(GO:0005829);cellular_component:cytosk…
ENSMUSG00000055541	121.185	1.60775	0.223938	7.17943	7e-13	1.79e-11	Lair1	K06725	cellular_component:plasma membrane(GO:0005886);cellular_component:integral component of membrane(GO:0016021);cellular_component:extracellular exosome(GO:0070062)
ENSMUSG00000073538	168.643	-1.76103	0.246392	-7.14728	8.85e-13	2.26e-11	E330020D12Rik	_	_
ENSMUSG00000002985	739.546	-1.13335	0.158954	-7.13004	1e-12	2.55e-11	Apoe	K04524	biological_process:retinoid metabolic process(GO:0001523);molecular_function:beta-amyloid binding(GO:0001540);biological_process:negative regulation of endothelial cell proliferation(GO:0001937);biological_process:response to dietary excess(GO:0002021);molecular_function:lipid transporter activity(GO:0005319);molecular_function:protein binding(GO:0005515);molecular_function:phospholipid binding(G…
ENSMUSG00000067702	106.374	-1.67514	0.235333	-7.11817	1.09e-12	2.77e-11	Tuba3a	K07374	molecular_function:molecular_function(GO:0003674);molecular_function:GTPase activity(GO:0003924);molecular_function:structural constituent of cytoskeleton(GO:0005200);molecular_function:GTP binding(GO:0005525);cellular_component:nucleus(GO:0005634);cellular_component:cytoplasm(GO:0005737);cellular_component:microtubule(GO:0005874);cellular_component:cilium(GO:0005929);biological_process:cytoskele…
ENSMUSG00000035042	86.2763	1.9898	0.279653	7.11524	1.12e-12	2.83e-11	Ccl5	K12499	biological_process:MAPK cascade(GO:0000165);biological_process:positive regulation of defense response to virus by host(GO:0002230);molecular_function:phosphatidylinositol phospholipase C activity(GO:0004435);molecular_function:protein kinase activity(GO:0004672);cellular_component:extracellular space(GO:0005615);cellular_component:cytoplasm(GO:0005737);biological_process:calcium ion transport(GO…
ENSMUSG00000006344	24.7009	-2.55424	0.359185	-7.1112	1.15e-12	2.91e-11	Ggt5	K18592	;cellular_component:plasma membrane(GO:0005886);biological_process:proteolysis(GO:0006508);biological_process:cellular amino acid metabolic process(GO:0006520);biological_process:glutathione biosynthetic process(GO:0006750);biological_process:glutathione catabolic process(GO:0006751);biological_process:inflammatory response(GO:0006954);cellular_component:integral component of membrane(GO:0016021)…
ENSMUSG00000100183	62.5822	1.86234	0.262568	7.09279	1.31e-12	3.3e-11	Gm28512	_	_
ENSMUSG00000048148	2409.65	-1.81947	0.256804	-7.08506	1.39e-12	3.48e-11	Nwd1	_	molecular_function:RNA binding(GO:0003723);molecular_function:ATP binding(GO:0005524);cellular_component:U5 snRNP(GO:0005682);cellular_component:cytosol(GO:0005829);biological_process:RNA splicing(GO:0008380);cellular_component:precatalytic spliceosome(GO:0071011);cellular_component:catalytic step 2 spliceosome(GO:0071013)
ENSMUSG00000038776	398.468	-1.0462	0.147931	-7.07221	1.52e-12	3.81e-11	Ephx1	K01253	cellular_component:endoplasmic reticulum membrane(GO:0005789);biological_process:cellular aromatic compound metabolic process(GO:0006725);biological_process:response to toxic substance(GO:0009636);biological_process:response to organic cyclic compound(GO:0014070);cellular_component:integral component of membrane(GO:0016021);biological_process:aromatic compound catabolic process(GO:0019439);cellul…
ENSMUSG00000029095	88.0453	1.833	0.259704	7.05802	1.69e-12	4.21e-11	Ablim2	K07520	molecular_function:molecular_function(GO:0003674);molecular_function:actin binding(GO:0003779);biological_process:transcription, DNA-templated(GO:0006351);cellular_component:actin cytoskeleton(GO:0015629);cellular_component:myofibril(GO:0030016);biological_process:actin cytoskeleton organization(GO:0030036);biological_process:positive regulation of transcription from RNA polymerase II promoter(GO…
ENSMUSG00000040998	46.9245	2.08846	0.296497	7.04377	1.87e-12	4.63e-11	Npnt	K06824	biological_process:ureteric bud development(GO:0001657);biological_process:branching involved in ureteric bud morphogenesis(GO:0001658);molecular_function:integrin binding(GO:0005178);molecular_function:calcium ion binding(GO:0005509);cellular_component:extracellular region(GO:0005576);cellular_component:proteinaceous extracellular matrix(GO:0005578);cellular_component:basement membrane(GO:000560…
ENSMUSG00000062995	26.6979	-2.48259	0.352723	-7.03834	1.95e-12	4.81e-11	Ica1	K19863	cellular_component:Golgi membrane(GO:0000139);molecular_function:molecular_function(GO:0003674);cellular_component:cytosol(GO:0005829);biological_process:neurotransmitter transport(GO:0006836);molecular_function:protein domain specific binding(GO:0019904);cellular_component:cell junction(GO:0030054);cellular_component:secretory granule membrane(GO:0030667);cellular_component:synaptic vesicle memb…
ENSMUSG00000043004	468.451	1.11835	0.159043	7.03178	2.04e-12	5.02e-11	Gng2	K07826	molecular_function:GTPase activity(GO:0003924);molecular_function:signal transducer activity(GO:0004871);cellular_component:heterotrimeric G-protein complex(GO:0005834);cellular_component:plasma membrane(GO:0005886);biological_process:G-protein coupled receptor signaling pathway(GO:0007186);biological_process:cell proliferation(GO:0008283);molecular_function:G-protein beta-subunit binding(GO:0031…
ENSMUSG00000076761	17.5086	-2.72469	0.387522	-7.03107	2.05e-12	5.04e-11	Trav5-1	_	_
ENSMUSG00000016262	33.8581	-2.52431	0.359097	-7.0296	2.07e-12	5.08e-11	Sertad4	_	molecular_function:molecular_function(GO:0003674);cellular_component:cellular_component(GO:0005575);cellular_component:nucleus(GO:0005634);biological_process:biological_process(GO:0008150)
ENSMUSG00000060206	19.0008	2.62542	0.373742	7.02469	2.15e-12	5.25e-11	Zfp462	K09213	molecular_function:molecular_function(GO:0003674);molecular_function:nucleic acid binding(GO:0003676);cellular_component:nucleus(GO:0005634);biological_process:chromatin organization(GO:0006325);biological_process:negative regulation of DNA binding(GO:0043392);biological_process:positive regulation of transcription from RNA polymerase II promoter(GO:0045944)
ENSMUSG00000054263	156.059	1.38802	0.197638	7.02305	2.17e-12	5.31e-11	Lifr	K05058	molecular_function:ciliary neurotrophic factor receptor activity(GO:0004897);molecular_function:leukemia inhibitory factor receptor activity(GO:0004923);molecular_function:oncostatin-M receptor activity(GO:0004924);molecular_function:ciliary neurotrophic factor receptor binding(GO:0005127);molecular_function:protein binding(GO:0005515);cellular_component:extracellular space(GO:0005615);cellular_c…
ENSMUSG00000094220	44.0201	-2.08097	0.296447	-7.0197	2.22e-12	5.43e-11	Trav6-3	_	biological_process:immunoglobulin production(GO:0002377);molecular_function:molecular_function(GO:0003674);cellular_component:extracellular space(GO:0005615);biological_process:immune response(GO:0006955)
ENSMUSG00000021566	36.1283	-2.59885	0.370424	-7.01587	2.29e-12	5.57e-11	Slc6a19os	_	_
ENSMUSG00000020798	167.898	-1.49989	0.213955	-7.01032	2.38e-12	5.78e-11	Spns3	_	biological_process:sphingosine-1-phosphate signaling pathway(GO:0003376);cellular_component:lysosomal membrane(GO:0005765);biological_process:lipid transport(GO:0006869);cellular_component:integral component of membrane(GO:0016021);cellular_component:vesicle(GO:0031982);biological_process:locomotion(GO:0040011);molecular_function:sphingolipid transporter activity(GO:0046624);biological_process:tr…
ENSMUSG00000096900	34.7418	-2.27235	0.325151	-6.98861	2.78e-12	6.74e-11	Trav9-1	_	_
ENSMUSG00000030498	180.621	1.30933	0.187505	6.9829	2.89e-12	7.01e-11	Gas2	_	cellular_component:cytoplasm(GO:0005737);cellular_component:cytoskeleton(GO:0005856);biological_process:apoptotic process(GO:0006915);biological_process:cell cycle arrest(GO:0007050);molecular_function:microtubule binding(GO:0008017);biological_process:regulation of cell shape(GO:0008360);cellular_component:membrane(GO:0016020)
ENSMUSG00000108348	250.039	-1.19016	0.170703	-6.97208	3.12e-12	7.55e-11	Gm42372	_	_
ENSMUSG00000020401	84.9564	-2.10037	0.301853	-6.95826	3.44e-12	8.32e-11	Fam71b	_	molecular_function:molecular_function(GO:0003674);cellular_component:nucleus(GO:0005634);biological_process:biological_process(GO:0008150)
ENSMUSG00000025328	143.966	-1.43116	0.206161	-6.94196	3.87e-12	9.31e-11	Padi3	K01481	molecular_function:protein-arginine deiminase activity(GO:0004668);molecular_function:calcium ion binding(GO:0005509);cellular_component:nucleus(GO:0005634);cellular_component:cytoplasm(GO:0005737);biological_process:protein citrullination(GO:0018101);biological_process:histone citrullination(GO:0036414);molecular_function:identical protein binding(GO:0042802)
ENSMUSG00000100985	13.2669	-2.72915	0.393222	-6.94047	3.91e-12	9.4e-11	Gm10640	_	_
ENSMUSG00000102336	253.766	-1.0565	0.152587	-6.92395	4.39e-12	1.05e-10	Gm37233	_	_
ENSMUSG00000043795	311.915	-1.09591	0.158319	-6.92215	4.45e-12	1.07e-10	Prr33	_	molecular_function:molecular_function(GO:0003674);cellular_component:cellular_component(GO:0005575);biological_process:biological_process(GO:0008150)
ENSMUSG00000029570	343.535	-1.32297	0.191214	-6.91878	4.56e-12	1.09e-10	Lfng	K05948	cellular_component:Golgi membrane(GO:0000139);biological_process:ovarian follicle development(GO:0001541);biological_process:somitogenesis(GO:0001756);biological_process:marginal zone B cell differentiation(GO:0002315);biological_process:compartment pattern specification(GO:0007386);biological_process:regulation of Notch signaling pathway(GO:0008593);biological_process:regulation of somitogenesis…
ENSMUSG00000007987	237.974	1.03491	0.150106	6.89449	5.41e-12	1.29e-10	Ift22	K07935	molecular_function:GTP binding(GO:0005525);cellular_component:centrosome(GO:0005813);cellular_component:cilium(GO:0005929);biological_process:small GTPase mediated signal transduction(GO:0007264);cellular_component:intraciliary transport particle B(GO:0030992);biological_process:intraciliary transport involved in cilium morphogenesis(GO:0035735);biological_process:intraciliary transport(GO:004207…
ENSMUSG00000096393	13.0515	-2.70869	0.393477	-6.88399	5.82e-12	1.38e-10	Gm590	_	molecular_function:molecular_function(GO:0003674);cellular_component:cellular_component(GO:0005575);biological_process:biological_process(GO:0008150)
ENSMUSG00000107855	96.4097	-1.51565	0.220473	-6.87454	6.22e-12	1.47e-10	Gm44110	_	_
ENSMUSG00000050350	80.7006	-1.86397	0.271189	-6.87333	6.27e-12	1.48e-10	Gpr18	K08410	biological_process:CD8-positive, alpha-beta intraepithelial T cell differentiation(GO:0002300);biological_process:CD8-positive, gamma-delta intraepithelial T cell differentiation(GO:0002305);biological_process:negative regulation of leukocyte chemotaxis(GO:0002689);molecular_function:G-protein coupled receptor activity(GO:0004930);cellular_component:integral component of plasma membrane(GO:000588…
ENSMUSG00000032561	175.105	-1.35884	0.197886	-6.86677	6.57e-12	1.55e-10	Acpp	K19283	molecular_function:acid phosphatase activity(GO:0003993);cellular_component:extracellular space(GO:0005615);cellular_component:intracellular(GO:0005622);cellular_component:nucleus(GO:0005634);cellular_component:lysosomal membrane(GO:0005765);cellular_component:plasma membrane(GO:0005886);biological_process:purine nucleobase metabolic process(GO:0006144);biological_process:thiamine metabolic proce…
ENSMUSG00000075330	478.444	-1.05394	0.153623	-6.86056	6.86e-12	1.61e-10	A930003A15Rik	_	molecular_function:molecular_function(GO:0003674);cellular_component:cellular_component(GO:0005575);biological_process:biological_process(GO:0008150)
ENSMUSG00000032418	18.6999	-2.59482	0.378339	-6.85846	6.96e-12	1.63e-10	Me1	K00029	molecular_function:malic enzyme activity(GO:0004470);molecular_function:malate dehydrogenase (decarboxylating) (NAD+) activity(GO:0004471);molecular_function:malate dehydrogenase (decarboxylating) (NADP+) activity(GO:0004473);molecular_function:protein binding(GO:0005515);cellular_component:mitochondrion(GO:0005739);cellular_component:cytosol(GO:0005829);biological_process:pyruvate metabolic proc…
ENSMUSG00000031791	184.123	-1.13469	0.166164	-6.82874	8.57e-12	1.99e-10	Tmem38a	_	molecular_function:calcium-activated potassium channel activity(GO:0015269);cellular_component:integral component of membrane(GO:0016021);cellular_component:nuclear membrane(GO:0031965);cellular_component:sarcoplasmic reticulum membrane(GO:0033017);cellular_component:extracellular exosome(GO:0070062);biological_process:potassium ion transmembrane transport(GO:0071805)
ENSMUSG00000005672	258.423	1.08567	0.159774	6.79503	1.08e-11	2.51e-10	Kit	K05091	biological_process:activation of MAPK activity(GO:0000187);biological_process:ovarian follicle development(GO:0001541);cellular_component:acrosomal vesicle(GO:0001669);molecular_function:protease binding(GO:0002020);biological_process:myeloid progenitor cell differentiation(GO:0002318);biological_process:lymphoid progenitor cell differentiation(GO:0002320);biological_process:immature B cell diffe…
ENSMUSG00000001270	331.144	-1.185	0.174554	-6.78871	1.13e-11	2.61e-10	Ckb	K00933	molecular_function:creatine kinase activity(GO:0004111);molecular_function:protein binding(GO:0005515);molecular_function:ATP binding(GO:0005524);cellular_component:nucleus(GO:0005634);cellular_component:mitochondrion(GO:0005739);cellular_component:cytosol(GO:0005829);biological_process:phosphorylation(GO:0016310);biological_process:cerebellum development(GO:0021549);biological_process:substantia…
ENSMUSG00000097855	237.775	1.04875	0.154523	6.78706	1.14e-11	2.63e-10	A930007I19Rik	_	_
ENSMUSG00000004633	37.4111	-2.1468	0.317888	-6.75331	1.45e-11	3.29e-10	Chn2	K20630	molecular_function:GTPase activator activity(GO:0005096);cellular_component:cytoplasm(GO:0005737);cellular_component:membrane(GO:0016020);biological_process:intracellular signal transduction(GO:0035556);biological_process:regulation of GTPase activity(GO:0043087);biological_process:positive regulation of GTPase activity(GO:0043547);cellular_component:synapse(GO:0045202);molecular_function:metal i…
ENSMUSG00000005268	14.552	-2.62588	0.388812	-6.75359	1.44e-11	3.29e-10	Prlr	K05081	molecular_function:prolactin receptor activity(GO:0004925);molecular_function:protein binding(GO:0005515);cellular_component:intracellular(GO:0005622);biological_process:activation of transmembrane receptor protein tyrosine kinase activity(GO:0007171);biological_process:JAK-STAT cascade(GO:0007259);biological_process:lactation(GO:0007595);cellular_component:cell surface(GO:0009986);cellular_compo…
ENSMUSG00000094828	44.1289	-1.91585	0.284601	-6.7317	1.68e-11	3.81e-10	Trav3-3	_	molecular_function:molecular_function(GO:0003674);cellular_component:cellular_component(GO:0005575);biological_process:biological_process(GO:0008150)
ENSMUSG00000029822	220.414	1.2467	0.185246	6.72999	1.7e-11	3.85e-10	Osbpl3	K20463	cellular_component:endoplasmic reticulum membrane(GO:0005789);cellular_component:cytosol(GO:0005829);cellular_component:plasma membrane(GO:0005886);biological_process:lipid transport(GO:0006869);biological_process:biological_process(GO:0008150);molecular_function:cholesterol binding(GO:0015485);cellular_component:membrane(GO:0016020);cellular_component:nuclear membrane(GO:0031965);cellular_compon…
ENSMUSG00000081769	62.1733	1.8698	0.277897	6.72837	1.72e-11	3.88e-10	Gm12216	_	molecular_function:molecular_function(GO:0003674);cellular_component:cellular_component(GO:0005575);biological_process:biological_process(GO:0008150)
ENSMUSG00000037211	207.33	1.29459	0.192648	6.71996	1.82e-11	4.1e-10	Spry1	K04704	biological_process:establishment of mitotic spindle orientation(GO:0000132);biological_process:metanephros development(GO:0001656);biological_process:ureteric bud development(GO:0001657);biological_process:organ induction(GO:0001759);molecular_function:protein binding(GO:0005515);cellular_component:nucleoplasm(GO:0005654);cellular_component:Golgi apparatus(GO:0005794);cellular_component:cytosol(G…
ENSMUSG00000029410	49.096	-1.88823	0.282056	-6.69451	2.16e-11	4.85e-10	Ppef2	K13807	molecular_function:protein serine/threonine phosphatase activity(GO:0004722);molecular_function:iron ion binding(GO:0005506);molecular_function:calcium ion binding(GO:0005509);biological_process:protein dephosphorylation(GO:0006470);biological_process:visual perception(GO:0007601);biological_process:negative regulation of peptidyl-threonine phosphorylation(GO:0010801);molecular_function:manganese…
ENSMUSG00000029994	140.652	1.21861	0.18231	6.68424	2.32e-11	5.17e-10	Anxa4	K17093	biological_process:kidney development(GO:0001822);molecular_function:calcium ion binding(GO:0005509);molecular_function:calcium-dependent phospholipid binding(GO:0005544);cellular_component:nucleus(GO:0005634);cellular_component:cytoplasm(GO:0005737);cellular_component:plasma membrane(GO:0005886);biological_process:regulation of transcription from RNA polymerase II promoter(GO:0006357);biological…
ENSMUSG00000023963	117.515	1.59147	0.238457	6.67402	2.49e-11	5.53e-10	Cyp39a1	K07439	molecular_function:iron ion binding(GO:0005506);cellular_component:endoplasmic reticulum membrane(GO:0005789);biological_process:bile acid biosynthetic process(GO:0006699);biological_process:cholesterol catabolic process(GO:0006707);biological_process:digestion(GO:0007586);molecular_function:steroid 7-alpha-hydroxylase activity(GO:0008387);molecular_function:oxysterol 7-alpha-hydroxylase activity…
ENSMUSG00000001865	23.1343	-2.37371	0.356087	-6.6661	2.63e-11	5.82e-10	Cpa3	K08780	biological_process:regulation of angiotensin levels in blood(GO:0002002);molecular_function:metallocarboxypeptidase activity(GO:0004181);cellular_component:extracellular space(GO:0005615);biological_process:proteolysis(GO:0006508);molecular_function:peptidase activity(GO:0008233);molecular_function:zinc ion binding(GO:0008270);cellular_component:transport vesicle(GO:0030133)
ENSMUSG00000104101	29.4031	2.24125	0.336728	6.65597	2.81e-11	6.22e-10	Gm37881	_	_
ENSMUSG00000031779	18.2901	-2.58473	0.388507	-6.65299	2.87e-11	6.33e-10	Ccl22	K21095	biological_process:monocyte chemotaxis(GO:0002548);cellular_component:extracellular space(GO:0005615);biological_process:inflammatory response(GO:0006954);biological_process:G-protein coupled receptor signaling pathway(GO:0007186);molecular_function:chemokine activity(GO:0008009);biological_process:neutrophil chemotaxis(GO:0030593);biological_process:positive regulation of GTPase activity(GO:0043…
ENSMUSG00000031880	250.974	-1.04775	0.15758	-6.64899	2.95e-11	6.5e-10	Rrad	K07845	molecular_function:GTPase activity(GO:0003924);molecular_function:protein binding(GO:0005515);molecular_function:calmodulin binding(GO:0005516);molecular_function:GTP binding(GO:0005525);cellular_component:plasma membrane(GO:0005886);biological_process:signal transduction(GO:0007165);biological_process:negative regulation of high voltage-gated calcium channel activity(GO:1901842)
ENSMUSG00000070407	111.78	-1.77104	0.267411	-6.62291	3.52e-11	7.71e-10	Hs3st3b1	K07809	cellular_component:Golgi membrane(GO:0000139);cellular_component:integral component of plasma membrane(GO:0005887);biological_process:protein sulfation(GO:0006477);molecular_function:[heparan sulfate]-glucosamine 3-sulfotransferase 1 activity(GO:0008467);molecular_function:[heparan sulfate]-glucosamine 3-sulfotransferase 3 activity(GO:0033872)
ENSMUSG00000086481	16.9765	-2.57235	0.3887	-6.61782	3.65e-11	7.97e-10	Gm11707	_	_
ENSMUSG00000041231	515.296	-1.02914	0.155727	-6.60864	3.88e-11	8.45e-10	Ublcp1	K17618	molecular_function:protein serine/threonine phosphatase activity(GO:0004722);cellular_component:nucleus(GO:0005634);cellular_component:nucleolus(GO:0005730);biological_process:protein dephosphorylation(GO:0006470)
ENSMUSG00000053414	95.6512	2.6157	0.396314	6.60006	4.11e-11	8.94e-10	Hunk	K08797	molecular_function:protein kinase activity(GO:0004672);molecular_function:protein serine/threonine kinase activity(GO:0004674);molecular_function:ATP binding(GO:0005524);cellular_component:nucleus(GO:0005634);cellular_component:cytoplasm(GO:0005737);biological_process:protein phosphorylation(GO:0006468);biological_process:intracellular signal transduction(GO:0035556)
ENSMUSG00000031442	103.899	-1.40349	0.213168	-6.58397	4.58e-11	9.93e-10	Mcf2l	K20685	molecular_function:Rho guanyl-nucleotide exchange factor activity(GO:0005089);molecular_function:protein binding(GO:0005515);molecular_function:1-phosphatidylinositol binding(GO:0005545);cellular_component:extracellular space(GO:0005615);cellular_component:cytoplasm(GO:0005737);biological_process:Rho protein signal transduction(GO:0007266);cellular_component:endomembrane system(GO:0012505);cellul…
ENSMUSG00000035580	13.6939	-2.56428	0.389759	-6.57915	4.73e-11	1.02e-09	Kcnh8	_	molecular_function:phosphorelay sensor kinase activity(GO:0000155);biological_process:phosphorelay signal transduction system(GO:0000160);molecular_function:voltage-gated potassium channel activity(GO:0005249);cellular_component:intracellular(GO:0005622);cellular_component:integral component of plasma membrane(GO:0005887);biological_process:signal transduction by protein phosphorylation(GO:002301…
ENSMUSG00000032377	32.7485	2.07225	0.315155	6.57534	4.85e-11	1.05e-09	Plscr4	_	cellular_component:plasma membrane(GO:0005886);cellular_component:integral component of membrane(GO:0016021);biological_process:phospholipid scrambling(GO:0017121);molecular_function:phospholipid scramblase activity(GO:0017128);molecular_function:enzyme binding(GO:0019899);molecular_function:CD4 receptor binding(GO:0042609);cellular_component:extracellular exosome(GO:0070062);biological_process:c…
ENSMUSG00000046768	54.4713	1.95897	0.298302	6.56705	5.13e-11	1.1e-09	Rhoj	K07864	molecular_function:GTPase activity(GO:0003924);molecular_function:protein binding(GO:0005515);molecular_function:GTP binding(GO:0005525);cellular_component:cellular_component(GO:0005575);cellular_component:intracellular(GO:0005622);cellular_component:plasma membrane(GO:0005886);biological_process:Rho protein signal transduction(GO:0007266);biological_process:regulation of cell shape(GO:0008360);b…
ENSMUSG00000028965	102.538	-1.64271	0.251127	-6.54135	6.1e-11	1.3e-09	Tnfrsf9	K05146	molecular_function:receptor activity(GO:0004872);molecular_function:tumor necrosis factor-activated receptor activity(GO:0005031);cellular_component:extracellular space(GO:0005615);cellular_component:integral component of plasma membrane(GO:0005887);biological_process:inflammatory response(GO:0006954);biological_process:immune response(GO:0006955);biological_process:multicellular organismal devel…
ENSMUSG00000103966	32.1871	-2.33317	0.357345	-6.52917	6.61e-11	1.41e-09	Gm37120	_	_
ENSMUSG00000049288	148.491	1.20967	0.185347	6.52652	6.73e-11	1.43e-09	Lix1l	K16673	molecular_function:molecular_function(GO:0003674);cellular_component:cellular_component(GO:0005575);cellular_component:cytoplasm(GO:0005737);biological_process:biological_process(GO:0008150);biological_process:autophagosome maturation(GO:0097352)
ENSMUSG00000042622	171.732	-1.11879	0.171768	-6.51338	7.35e-11	1.56e-09	Maff	K09037	biological_process:in utero embryonic development(GO:0001701);molecular_function:sequence-specific DNA binding transcription factor activity(GO:0003700);cellular_component:nucleus(GO:0005634);cellular_component:nucleoplasm(GO:0005654);cellular_component:mitochondrion(GO:0005739);biological_process:transcription, DNA-templated(GO:0006351);biological_process:blood coagulation(GO:0007596);biological…
ENSMUSG00000076863	150.547	1.15636	0.177551	6.51279	7.38e-11	1.56e-09	Trav21-dv12	_	_
ENSMUSG00000104620	15.8164	-2.48988	0.382275	-6.51333	7.35e-11	1.56e-09	Trav7-1	_	_
ENSMUSG00000001911	251.803	1.01746	0.156291	6.51001	7.51e-11	1.59e-09	Nfix	K09172	biological_process:negative regulation of transcription from RNA polymerase II promoter(GO:0000122);molecular_function:RNA polymerase II regulatory region sequence-specific DNA binding(GO:0000977);molecular_function:RNA polymerase II transcription regulatory region sequence-specific DNA binding transcription factor activity involved in positive regulation of transcription(GO:0001228);cellular_com…
ENSMUSG00000024186	22.6767	-2.28552	0.351243	-6.50694	7.67e-11	1.62e-09	Rgs11	K16449	molecular_function:signal transducer activity(GO:0004871);molecular_function:GTPase activator activity(GO:0005096);cellular_component:cytoplasm(GO:0005737);cellular_component:heterotrimeric G-protein complex(GO:0005834);cellular_component:plasma membrane(GO:0005886);biological_process:G-protein coupled receptor signaling pathway(GO:0007186);biological_process:negative regulation of signal transdu…
ENSMUSG00000070823	71.7502	-1.65566	0.25467	-6.50118	7.97e-11	1.68e-09	Gm1043	_	molecular_function:molecular_function(GO:0003674);cellular_component:cellular_component(GO:0005575);biological_process:biological_process(GO:0008150)
ENSMUSG00000047419	98.9125	-1.68834	0.25994	-6.4951	8.3e-11	1.75e-09	Cmya5	_	molecular_function:protein binding(GO:0005515);biological_process:regulation of skeletal muscle adaptation(GO:0014733);cellular_component:M band(GO:0031430);biological_process:negative regulation of phosphoprotein phosphatase activity(GO:0032515);molecular_function:identical protein binding(GO:0042802);cellular_component:costamere(GO:0043034);cellular_component:perinuclear region of cytoplasm(GO:…
ENSMUSG00000099757	216.224	1.44103	0.223036	6.46098	1.04e-10	2.18e-09	BE692007	_	_
ENSMUSG00000064023	106.076	-1.55775	0.241137	-6.46001	1.05e-10	2.19e-09	Klk8	K08650	molecular_function:serine-type endopeptidase activity(GO:0004252);cellular_component:extracellular space(GO:0005615);cellular_component:cytoplasm(GO:0005737);biological_process:proteolysis(GO:0006508);biological_process:memory(GO:0007613);biological_process:cell death(GO:0008219);biological_process:response to wounding(GO:0009611);biological_process:negative regulation of myelination(GO:0031642);…
ENSMUSG00000024140	71.8169	-1.65652	0.256926	-6.44744	1.14e-10	2.36e-09	Epas1	K09095	molecular_function:RNA polymerase II core promoter proximal region sequence-specific DNA binding transcription factor activity involved in positive regulation of transcription(GO:0001077);biological_process:angiogenesis(GO:0001525);biological_process:response to hypoxia(GO:0001666);biological_process:embryonic placenta development(GO:0001892);biological_process:blood vessel remodeling(GO:0001974)…
ENSMUSG00000032091	61.942	-2.07033	0.321647	-6.43665	1.22e-10	2.52e-09	Tmprss4	K09635	molecular_function:serine-type endopeptidase activity(GO:0004252);molecular_function:scavenger receptor activity(GO:0005044);biological_process:proteolysis(GO:0006508);biological_process:receptor-mediated endocytosis(GO:0006898);cellular_component:integral component of membrane(GO:0016021)
ENSMUSG00000075010	258.381	1.09957	0.171247	6.42096	1.35e-10	2.79e-09	AW112010	_	_
ENSMUSG00000095168	11.7447	2.53521	0.395262	6.414	1.42e-10	2.91e-09	Gm4795	_	_
ENSMUSG00000084993	97.8284	-1.69418	0.265062	-6.39165	1.64e-10	3.35e-09	Gm12305	_	_
ENSMUSG00000045591	89.0753	-1.84723	0.289202	-6.38735	1.69e-10	3.45e-09	Olig3	K09085	biological_process:negative regulation of transcription from RNA polymerase II promoter(GO:0000122);molecular_function:RNA polymerase II transcription corepressor activity(GO:0001106);molecular_function:DNA binding(GO:0003677);cellular_component:nucleus(GO:0005634);biological_process:transcription, DNA-templated(GO:0006351);biological_process:regulation of gene expression(GO:0010468);biological_p…
ENSMUSG00000094619	30.9668	-2.10224	0.329244	-6.38506	1.71e-10	3.49e-09	Trav14d-3-dv8	_	_
ENSMUSG00000042099	106.38	1.38139	0.216408	6.38324	1.73e-10	3.52e-09	Kank3	_	molecular_function:molecular_function(GO:0003674);cellular_component:cytoplasm(GO:0005737);biological_process:negative regulation of stress fiber assembly(GO:0051497)
ENSMUSG00000028523	427.41	-1.88343	0.295206	-6.38005	1.77e-10	3.59e-09	Tctex1d1	_	molecular_function:molecular_function(GO:0003674);cellular_component:cellular_component(GO:0005575);biological_process:biological_process(GO:0008150)
ENSMUSG00000079056	25.1079	-2.28763	0.358954	-6.37304	1.85e-10	3.76e-09	Kcnip3	_	biological_process:negative regulation of transcription from RNA polymerase II promoter(GO:0000122);molecular_function:magnesium ion binding(GO:0000287);molecular_function:core promoter sequence-specific DNA binding(GO:0001046);molecular_function:DNA binding(GO:0003677);molecular_function:voltage-gated ion channel activity(GO:0005244);molecular_function:potassium channel activity(GO:0005267);mole…
ENSMUSG00000031539	349.017	-1.01816	0.159835	-6.37006	1.89e-10	3.83e-09	Ap3m2	K12398	cellular_component:Golgi apparatus(GO:0005794);biological_process:intracellular protein transport(GO:0006886);biological_process:anterograde axon cargo transport(GO:0008089);cellular_component:clathrin adaptor complex(GO:0030131);cellular_component:cytoplasmic vesicle membrane(GO:0030659);biological_process:anterograde synaptic vesicle transport(GO:0048490);cellular_component:axon cytoplasm(GO:19…
ENSMUSG00000049555	163.34	-2.5183	0.396762	-6.34713	2.19e-10	4.42e-09	Tmie	_	biological_process:sensory perception of sound(GO:0007605);cellular_component:integral component of membrane(GO:0016021);biological_process:inner ear morphogenesis(GO:0042472)
ENSMUSG00000107152	580.846	-1.07291	0.169088	-6.34528	2.22e-10	4.47e-09	Gm43152	_	_
ENSMUSG00000048534	60.0622	-1.68122	0.265074	-6.34245	2.26e-10	4.53e-09	Jaml	_	molecular_function:integrin binding(GO:0005178);cellular_component:plasma membrane(GO:0005886);cellular_component:bicellular tight junction(GO:0005923);biological_process:heterophilic cell-cell adhesion via plasma membrane cell adhesion molecules(GO:0007157);cellular_component:integral component of membrane(GO:0016021);biological_process:neutrophil chemotaxis(GO:0030593);biological_process:monocy…
ENSMUSG00000030086	224.542	1.00386	0.158634	6.32818	2.48e-10	4.95e-09	Chchd6	_	molecular_function:molecular_function(GO:0003674);cellular_component:mitochondrion(GO:0005739);cellular_component:mitochondrial inner membrane(GO:0005743);cellular_component:cytosol(GO:0005829);biological_process:cellular response to DNA damage stimulus(GO:0006974);biological_process:cristae formation(GO:0042407);cellular_component:MICOS complex(GO:0061617)
ENSMUSG00000039512	164.435	1.1805	0.186737	6.32173	2.59e-10	5.15e-09	Uhrf1bp1	_	cellular_component:cellular_component(GO:0005575);biological_process:biological_process(GO:0008150);molecular_function:identical protein binding(GO:0042802);molecular_function:histone deacetylase binding(GO:0042826)
ENSMUSG00000099413	23.5931	-2.29842	0.363849	-6.31696	2.67e-10	5.31e-09	Gm17767	_	_
ENSMUSG00000039831	50.432	-1.83572	0.290644	-6.31604	2.68e-10	5.34e-09	Arhgap29	K20644	molecular_function:GTPase activator activity(GO:0005096);molecular_function:protein binding(GO:0005515);cellular_component:cytoplasm(GO:0005737);molecular_function:PDZ domain binding(GO:0030165);biological_process:intracellular signal transduction(GO:0035556);biological_process:positive regulation of GTPase activity(GO:0043547);molecular_function:metal ion binding(GO:0046872)
ENSMUSG00000040658	324.701	1.02385	0.162289	6.30877	2.81e-10	5.57e-09	Dnph1	_	cellular_component:nucleus(GO:0005634);cellular_component:cytoplasm(GO:0005737);biological_process:nucleotide metabolic process(GO:0009117);biological_process:deoxyribonucleoside monophosphate catabolic process(GO:0009159);biological_process:positive regulation of cell growth(GO:0030307);biological_process:epithelial cell differentiation(GO:0030855);molecular_function:identical protein binding(GO…
ENSMUSG00000022178	128.993	1.26372	0.200371	6.30689	2.85e-10	5.63e-09	Ajuba	K16682	biological_process:negative regulation of transcription from RNA polymerase II promoter(GO:0000122);cellular_component:cytoplasmic mRNA processing body(GO:0000932);biological_process:response to hypoxia(GO:0001666);molecular_function:chromatin binding(GO:0003682);molecular_function:transcription corepressor activity(GO:0003714);molecular_function:protein binding(GO:0005515);cellular_component:nuc…
ENSMUSG00000025272	17.6305	-2.33902	0.371018	-6.30433	2.89e-10	5.72e-09	Tro	_	molecular_function:molecular_function(GO:0003674);cellular_component:nucleus(GO:0005634);cellular_component:cytoplasm(GO:0005737);biological_process:negative regulation of cell growth(GO:0030308)
ENSMUSG00000052942	22.4332	-2.30044	0.365506	-6.29386	3.1e-10	6.11e-09	Glis3	K09232	biological_process:negative regulation of transcription from RNA polymerase II promoter(GO:0000122);molecular_function:RNA polymerase II regulatory region sequence-specific DNA binding(GO:0000977);molecular_function:RNA polymerase II core promoter proximal region sequence-specific DNA binding(GO:0000978);molecular_function:RNA polymerase II core promoter proximal region sequence-specific DNA bind…
ENSMUSG00000079017	169.121	-1.43282	0.227792	-6.29003	3.17e-10	6.25e-09	Ifi27l2a	_	molecular_function:molecular_function(GO:0003674);cellular_component:cellular_component(GO:0005575);biological_process:aging(GO:0007568);biological_process:response to virus(GO:0009615);cellular_component:integral component of membrane(GO:0016021)
ENSMUSG00000021823	165.464	1.21312	0.19317	6.28004	3.38e-10	6.63e-09	Vcl	K05700	biological_process:morphogenesis of an epithelium(GO:0002009);cellular_component:podosome(GO:0002102);molecular_function:dystroglycan binding(GO:0002162);molecular_function:structural molecule activity(GO:0005198);molecular_function:protein binding(GO:0005515);cellular_component:cytoplasm(GO:0005737);cellular_component:plasma membrane(GO:0005886);cellular_component:brush border(GO:0005903);cellul…
ENSMUSG00000038151	92.8116	1.61193	0.256738	6.27849	3.42e-10	6.69e-09	Prdm1	_	biological_process:negative regulation of transcription from RNA polymerase II promoter(GO:0000122);molecular_function:RNA polymerase II core promoter proximal region sequence-specific DNA binding(GO:0000978);molecular_function:RNA polymerase II core promoter proximal region sequence-specific DNA binding transcription factor activity involved in negative regulation of transcription(GO:0001078);bi…
ENSMUSG00000034009	155.814	1.55988	0.248443	6.2786	3.42e-10	6.69e-09	Rxfp1	_	molecular_function:G-protein coupled receptor activity(GO:0004930);cellular_component:plasma membrane(GO:0005886);biological_process:adenylate cyclase-modulating G-protein coupled receptor signaling pathway(GO:0007188);biological_process:parturition(GO:0007567);cellular_component:integral component of membrane(GO:0016021);biological_process:cell differentiation(GO:0030154);biological_process:extr…
ENSMUSG00000030651	262.965	2.08844	0.332679	6.27763	3.44e-10	6.72e-09	Art2b	K19980	molecular_function:NAD(P)+-protein-arginine ADP-ribosyltransferase activity(GO:0003956);cellular_component:membrane(GO:0016020);molecular_function:hydrolase activity, acting on glycosyl bonds(GO:0016798);biological_process:peptidyl-arginine ADP-ribosylation(GO:0018120);biological_process:NAD catabolic process(GO:0019677);cellular_component:extrinsic component of plasma membrane(GO:0019897);cellul…
ENSMUSG00000110344	207.551	1.05606	0.168693	6.26025	3.84e-10	7.48e-09	Gm45716	_	cellular_component:integral component of membrane(GO:0016021)
ENSMUSG00000056476	120.608	-1.21007	0.193492	-6.25383	4e-10	7.78e-09	Med12l	K15162	molecular_function:RNA polymerase II transcription coactivator activity(GO:0001105);biological_process:transcription, DNA-templated(GO:0006351);biological_process:regulation of transcription from RNA polymerase II promoter(GO:0006357);molecular_function:beta-catenin binding(GO:0008013);molecular_function:transcription factor binding(GO:0008134);cellular_component:mediator complex(GO:0016592);biol…
ENSMUSG00000070942	286.217	-1.04985	0.167917	-6.25218	4.05e-10	7.84e-09	Il1rl2	K05172	molecular_function:cytokine receptor activity(GO:0004896);molecular_function:interleukin-1, Type I, activating receptor activity(GO:0004909);cellular_component:cellular_component(GO:0005575);biological_process:inflammatory response(GO:0006954);cellular_component:integral component of membrane(GO:0016021);biological_process:positive regulation of interleukin-6 production(GO:0032755);biological_pro…
ENSMUSG00000006930	14.1264	-2.42124	0.388306	-6.23539	4.51e-10	8.67e-09	Hap1	K04647	molecular_function:protein binding(GO:0005515);cellular_component:nucleolus(GO:0005730);cellular_component:mitochondrion(GO:0005739);cellular_component:lysosome(GO:0005764);cellular_component:autophagosome(GO:0005776);cellular_component:endoplasmic reticulum(GO:0005783);cellular_component:centrosome(GO:0005813);cellular_component:centriole(GO:0005814);cellular_component:cytosol(GO:0005829);biolog…
ENSMUSG00000026335	170.384	1.17802	0.189043	6.23151	4.62e-10	8.86e-09	Pam	K18200	biological_process:peptide amidation(GO:0001519);molecular_function:peptidylglycine monooxygenase activity(GO:0004504);molecular_function:peptidylamidoglycolate lyase activity(GO:0004598);molecular_function:copper ion binding(GO:0005507);cellular_component:cytosol(GO:0005829);cellular_component:integral component of plasma membrane(GO:0005887);biological_process:peptide metabolic process(GO:00065…
ENSMUSG00000039450	45.3646	1.90114	0.305507	6.2229	4.88e-10	9.31e-09	Dcxr	K03331	cellular_component:nucleus(GO:0005634);cellular_component:cytoplasmic microtubule(GO:0005881);cellular_component:microvillus(GO:0005902);cellular_component:brush border(GO:0005903);biological_process:xylulose metabolic process(GO:0005997);biological_process:glucose metabolic process(GO:0006006);biological_process:NADP metabolic process(GO:0006739);cellular_component:apical plasma membrane(GO:0016…
ENSMUSG00000074272	61.696	-1.69579	0.27255	-6.22196	4.91e-10	9.36e-09	Ceacam1	K06500	biological_process:regulation of cell growth(GO:0001558);biological_process:blood vessel development(GO:0001568);molecular_function:virus receptor activity(GO:0001618);biological_process:negative regulation of cytokine production(GO:0001818);biological_process:negative regulation of T cell mediated cytotoxicity(GO:0001915);biological_process:negative regulation of natural killer cell mediated cyt…
ENSMUSG00000091472	45.2813	-1.77198	0.284891	-6.21985	4.98e-10	9.48e-09	Gm3739	_	_
ENSMUSG00000020882	354.385	-1.02821	0.166042	-6.19248	5.92e-10	1.12e-08	Cacnb1	K04863	molecular_function:voltage-gated calcium channel activity(GO:0005245);molecular_function:protein binding(GO:0005515);cellular_component:plasma membrane(GO:0005886);cellular_component:voltage-gated calcium channel complex(GO:0005891);biological_process:protein targeting to membrane(GO:0006612);biological_process:calcium ion transport(GO:0006816);biological_process:synaptic transmission(GO:0007268)…
ENSMUSG00000041930	210.11	-1.09991	0.17802	-6.17857	6.47e-10	1.22e-08	Fam222a	_	molecular_function:molecular_function(GO:0003674);cellular_component:cellular_component(GO:0005575);biological_process:biological_process(GO:0008150)
ENSMUSG00000031932	86.6952	-2.43689	0.39484	-6.17184	6.75e-10	1.27e-08	Gpr83	_	molecular_function:neuropeptide Y receptor activity(GO:0004983);cellular_component:plasma membrane(GO:0005886);biological_process:neuropeptide signaling pathway(GO:0007218);cellular_component:integral component of membrane(GO:0016021);biological_process:response to glucocorticoid(GO:0051384)
ENSMUSG00000055003	49.9194	-1.88168	0.304944	-6.17059	6.8e-10	1.28e-08	Lrtm2	_	molecular_function:protein kinase inhibitor activity(GO:0004860);cellular_component:cytoplasm(GO:0005737);biological_process:negative regulation of protein kinase activity(GO:0006469);cellular_component:integral component of membrane(GO:0016021);biological_process:cytokine-mediated signaling pathway(GO:0019221);biological_process:negative regulation of JAK-STAT cascade(GO:0046426);biological_proc…
ENSMUSG00000104658	67.4677	1.58296	0.256649	6.1678	6.92e-10	1.3e-08	Gm42877	_	_
ENSMUSG00000053963	22.5711	2.23889	0.36294	6.16878	6.88e-10	1.3e-08	Stum	_	molecular_function:molecular_function(GO:0003674);cellular_component:cellular_component(GO:0005575);biological_process:biological_process(GO:0008150);cellular_component:integral component of membrane(GO:0016021)
ENSMUSG00000021373	43.6514	-1.75757	0.285983	-6.14572	7.96e-10	1.49e-08	Cap2	K17261	biological_process:cell morphogenesis(GO:0000902);molecular_function:actin binding(GO:0003779);cellular_component:plasma membrane(GO:0005886);biological_process:establishment or maintenance of cell polarity(GO:0007163);biological_process:signal transduction(GO:0007165);biological_process:actin polymerization or depolymerization(GO:0008154);molecular_function:adenylate cyclase binding(GO:0008179);…
ENSMUSG00000011831	165.802	1.08791	0.177101	6.14289	8.1e-10	1.51e-08	Evi5	K20242	molecular_function:GTPase activator activity(GO:0005096);cellular_component:intracellular(GO:0005622);cellular_component:nucleus(GO:0005634);cellular_component:microtubule organizing center(GO:0005815);cellular_component:spindle(GO:0005819);cellular_component:cytosol(GO:0005829);biological_process:intracellular protein transport(GO:0006886);biological_process:cell cycle(GO:0007049);cellular_compo…
ENSMUSG00000025189	121.859	1.21549	0.198147	6.13428	8.55e-10	1.58e-08	Cnnm1	K16302	molecular_function:molecular_function(GO:0003674);cellular_component:plasma membrane(GO:0005886);biological_process:ion transport(GO:0006811);biological_process:biological_process(GO:0008150);cellular_component:integral component of membrane(GO:0016021)
ENSMUSG00000107049	38.7045	-1.95895	0.320142	-6.11901	9.42e-10	1.73e-08	Gm43771	_	_
ENSMUSG00000031012	189.77	1.41287	0.231473	6.10381	1.04e-09	1.9e-08	Cask	K06103	biological_process:negative regulation of cell-matrix adhesion(GO:0001953);molecular_function:protein serine/threonine kinase activity(GO:0004674);molecular_function:protein binding(GO:0005515);molecular_function:calmodulin binding(GO:0005516);molecular_function:ATP binding(GO:0005524);cellular_component:basement membrane(GO:0005604);cellular_component:nucleus(GO:0005634);cellular_component:nucle…
ENSMUSG00000087598	123.536	1.27185	0.208689	6.09449	1.1e-09	2.01e-08	Zfp111	K09228	molecular_function:nucleic acid binding(GO:0003676);molecular_function:sequence-specific DNA binding transcription factor activity(GO:0003700);cellular_component:nucleus(GO:0005634);biological_process:negative regulation of transcription, DNA-templated(GO:0045892);molecular_function:metal ion binding(GO:0046872)
ENSMUSG00000025151	193.861	1.21592	0.199623	6.09112	1.12e-09	2.05e-08	Maged1	K12464	cellular_component:chromatin(GO:0000785);molecular_function:transcription coactivator activity(GO:0003713);molecular_function:protein binding(GO:0005515);cellular_component:nucleus(GO:0005634);cellular_component:cytosol(GO:0005829);cellular_component:plasma membrane(GO:0005886);biological_process:regulation of transcription from RNA polymerase II promoter(GO:0006357);biological_process:circadian …
ENSMUSG00000043336	133.614	-1.35914	0.22329	-6.0869	1.15e-09	2.1e-08	Filip1l	_	molecular_function:molecular_function(GO:0003674);cellular_component:cellular_component(GO:0005575);cellular_component:nucleus(GO:0005634);cellular_component:cytoplasm(GO:0005737);biological_process:biological_process(GO:0008150);cellular_component:membrane(GO:0016020)
ENSMUSG00000031563	90.749	1.33484	0.219314	6.08642	1.15e-09	2.1e-08	Wwc2	_	biological_process:negative regulation of transcription from RNA polymerase II promoter(GO:0000122);cellular_component:cytosol(GO:0005829);molecular_function:kinase binding(GO:0019900);molecular_function:protein complex scaffold(GO:0032947);biological_process:negative regulation of hippo signaling(GO:0035331);biological_process:negative regulation of organ growth(GO:0046621)
ENSMUSG00000044252	240.789	1.09632	0.180544	6.07232	1.26e-09	2.29e-08	Osbpl1a	K20174	molecular_function:protein binding(GO:0005515);cellular_component:late endosome(GO:0005770);biological_process:lipid transport(GO:0006869);biological_process:biological_process(GO:0008150);molecular_function:cholesterol binding(GO:0015485);cellular_component:extracellular exosome(GO:0070062)
ENSMUSG00000033752	109.324	1.32625	0.218534	6.06887	1.29e-09	2.34e-08	Mnd1	_	molecular_function:double-stranded DNA binding(GO:0003690);molecular_function:protein binding(GO:0005515);cellular_component:nucleus(GO:0005634);biological_process:double-strand break repair(GO:0006302);biological_process:reciprocal meiotic recombination(GO:0007131)
ENSMUSG00000052160	122.05	-1.49139	0.245815	-6.06713	1.3e-09	2.36e-08	Pld4	K16860	biological_process:hematopoietic progenitor cell differentiation(GO:0002244);molecular_function:phospholipase D activity(GO:0004630);molecular_function:protein binding(GO:0005515);cellular_component:nucleus(GO:0005634);cellular_component:endoplasmic reticulum(GO:0005783);cellular_component:endoplasmic reticulum membrane(GO:0005789);biological_process:phosphatidylglycerol biosynthetic process(GO:0…
ENSMUSG00000109096	100.633	1.40071	0.231111	6.06076	1.35e-09	2.45e-08	Gm44888	_	_
ENSMUSG00000052821	30.9197	1.95712	0.323151	6.05635	1.39e-09	2.52e-08	Cysltr1	K04322	biological_process:inflammatory response to antigenic stimulus(GO:0002437);biological_process:circulatory system process(GO:0003013);molecular_function:leukotriene receptor activity(GO:0004974);cellular_component:integral component of plasma membrane(GO:0005887);biological_process:calcium ion transport(GO:0006816);biological_process:chemotaxis(GO:0006935);biological_process:cell surface receptor …
ENSMUSG00000076757	522.667	1.94978	0.322087	6.05359	1.42e-09	2.55e-08	Tcrg-C4	_	cellular_component:integral component of membrane(GO:0016021)
ENSMUSG00000033788	11.5203	-2.37586	0.392501	-6.05313	1.42e-09	2.56e-08	Dysf	K18261	biological_process:plasma membrane repair(GO:0001778);molecular_function:calcium ion binding(GO:0005509);molecular_function:protein binding(GO:0005515);molecular_function:phospholipid binding(GO:0005543);molecular_function:calcium-dependent phospholipid binding(GO:0005544);cellular_component:endosome(GO:0005768);cellular_component:early endosome(GO:0005769);cellular_component:late endosome(GO:000…
ENSMUSG00000105731	15.3122	-2.30102	0.381369	-6.03357	1.6e-09	2.87e-08	Gm43063	_	_
ENSMUSG00000052684	1525.59	2.01528	0.334948	6.0167	1.78e-09	3.16e-08	Jun	K04448	biological_process:negative regulation of transcription from RNA polymerase II promoter(GO:0000122);cellular_component:nuclear chromatin(GO:0000790);molecular_function:RNA polymerase II core promoter proximal region sequence-specific DNA binding(GO:0000978);molecular_function:RNA polymerase II distal enhancer sequence-specific DNA binding(GO:0000980);molecular_function:sequence-specific DNA bindi…
ENSMUSG00000050271	62.5876	-1.7651	0.293451	-6.01497	1.8e-09	3.19e-08	Prag1	K17537	_
ENSMUSG00000105826	214.716	-1.0016	0.166538	-6.01424	1.81e-09	3.2e-08	Gm43819	_	_
ENSMUSG00000026639	153.952	-1.25942	0.209607	-6.0085	1.87e-09	3.31e-08	Lamb3	K06244	cellular_component:extracellular region(GO:0005576);cellular_component:basement membrane(GO:0005604);cellular_component:laminin-5 complex(GO:0005610);biological_process:receptor-mediated endocytosis(GO:0006898);biological_process:cell adhesion(GO:0007155);biological_process:extracellular matrix disassembly(GO:0022617);biological_process:extracellular matrix organization(GO:0030198);molecular_func…
ENSMUSG00000097718	46.7088	1.76784	0.294274	6.00747	1.88e-09	3.32e-08	Gm26896	_	_
ENSMUSG00000030584	51.0401	1.6614	0.276974	5.99842	1.99e-09	3.51e-08	Dpf1	K13196	molecular_function:nucleic acid binding(GO:0003676);cellular_component:cytoplasm(GO:0005737);biological_process:transcription, DNA-templated(GO:0006351);biological_process:regulation of transcription, DNA-templated(GO:0006355);biological_process:nervous system development(GO:0007399);molecular_function:metal ion binding(GO:0046872);cellular_component:nBAF complex(GO:0071565)
ENSMUSG00000042821	28.5328	-2.01817	0.337174	-5.98556	2.16e-09	3.76e-08	Snai1	K05707	biological_process:negative regulation of transcription from RNA polymerase II promoter(GO:0000122);molecular_function:RNA polymerase II regulatory region sequence-specific DNA binding(GO:0000977);molecular_function:RNA polymerase II core promoter proximal region sequence-specific DNA binding transcription factor activity involved in negative regulation of transcription(GO:0001078);molecular_func…
ENSMUSG00000037242	2429.47	-1.40542	0.235358	-5.97143	2.35e-09	4.08e-08	Clic4	K05024	biological_process:angiogenesis(GO:0001525);biological_process:endothelial cell morphogenesis(GO:0001886);molecular_function:glutathione transferase activity(GO:0004364);molecular_function:voltage-gated ion channel activity(GO:0005244);molecular_function:chloride channel activity(GO:0005254);molecular_function:protein binding(GO:0005515);cellular_component:intracellular(GO:0005622);cellular_compo…
ENSMUSG00000045201	12.8165	-2.32399	0.389467	-5.96711	2.41e-09	4.18e-08	Lrrc3b	_	molecular_function:molecular_function(GO:0003674);biological_process:biological_process(GO:0008150);cellular_component:integral component of membrane(GO:0016021)
ENSMUSG00000029121	31.2486	-1.99394	0.334189	-5.96649	2.42e-09	4.19e-08	Crmp1	_	biological_process:microtubule cytoskeleton organization(GO:0000226);cellular_component:microtubule organizing center(GO:0005815);cellular_component:spindle(GO:0005819);cellular_component:cytosol(GO:0005829);biological_process:axon guidance(GO:0007411);biological_process:negative regulation of neuron projection development(GO:0010977);molecular_function:hydrolase activity, acting on carbon-nitrog…
ENSMUSG00000078861	138.62	1.13121	0.189916	5.95639	2.58e-09	4.45e-08	Zfp931	_	molecular_function:nucleic acid binding(GO:0003676);molecular_function:sequence-specific DNA binding transcription factor activity(GO:0003700);cellular_component:intracellular(GO:0005622);biological_process:regulation of transcription, DNA-templated(GO:0006355);molecular_function:metal ion binding(GO:0046872);cellular_component:blood microparticle(GO:0072562)
ENSMUSG00000073102	77.6676	-1.38686	0.233049	-5.95095	2.67e-09	4.6e-08	Drc1	K19754	molecular_function:molecular_function(GO:0003674);cellular_component:cellular_component(GO:0005575);cellular_component:cytoplasm(GO:0005737);cellular_component:axoneme(GO:0005930);biological_process:determination of left/right symmetry(GO:0007368);biological_process:heart development(GO:0007507);biological_process:cilium-dependent cell motility(GO:0060285);biological_process:axonemal dynein compl…
ENSMUSG00000030125	54.8205	-1.64949	0.277413	-5.94599	2.75e-09	4.73e-08	Lrrc23	_	molecular_function:molecular_function(GO:0003674);cellular_component:cellular_component(GO:0005575);biological_process:biological_process(GO:0008150)
ENSMUSG00000032737	78.9162	1.51187	0.254472	5.9412	2.83e-09	4.86e-08	Inppl1	K15909	biological_process:endochondral ossification(GO:0001958);biological_process:immune system process(GO:0002376);molecular_function:actin binding(GO:0003779);molecular_function:protein binding(GO:0005515);cellular_component:cytoplasm(GO:0005737);cellular_component:Golgi apparatus(GO:0005794);cellular_component:cytosol(GO:0005829);cellular_component:cytoskeleton(GO:0005856);cellular_component:plasma …
ENSMUSG00000086410	161.254	1.18976	0.200717	5.92753	3.08e-09	5.26e-08	Gm16158	_	_
ENSMUSG00000032940	15.7672	2.22283	0.375084	5.92623	3.1e-09	5.3e-08	Rbm11	_	biological_process:regulation of alternative mRNA splicing, via spliceosome(GO:0000381);cellular_component:nucleus(GO:0005634);cellular_component:nucleoplasm(GO:0005654);biological_process:mRNA processing(GO:0006397);biological_process:multicellular organismal development(GO:0007275);molecular_function:poly(U) RNA binding(GO:0008266);biological_process:RNA splicing(GO:0008380);cellular_component:…
ENSMUSG00000020431	195.448	-2.23839	0.377967	-5.92219	3.18e-09	5.42e-08	Adcy1	K08041	molecular_function:adenylate cyclase activity(GO:0004016);molecular_function:guanylate cyclase activity(GO:0004383);molecular_function:calmodulin binding(GO:0005516);molecular_function:ATP binding(GO:0005524);cellular_component:nucleus(GO:0005634);cellular_component:cytoplasm(GO:0005737);cellular_component:plasma membrane(GO:0005886);cellular_component:integral component of plasma membrane(GO:000…
ENSMUSG00000045287	299.614	-1.09209	0.184455	-5.92061	3.21e-09	5.47e-08	Rtn4rl1	K16660	molecular_function:protein kinase inhibitor activity(GO:0004860);molecular_function:receptor activity(GO:0004872);cellular_component:cytoplasm(GO:0005737);biological_process:negative regulation of protein kinase activity(GO:0006469);molecular_function:heparin binding(GO:0008201);cellular_component:external side of plasma membrane(GO:0009897);cellular_component:cell surface(GO:0009986);biological_…
ENSMUSG00000096921	42.7563	-1.88947	0.319847	-5.90742	3.48e-09	5.91e-08	Gm26822	_	_
ENSMUSG00000026955	390.152	1.08478	0.183755	5.90343	3.56e-09	6.04e-08	Sapcd2	_	molecular_function:molecular_function(GO:0003674);cellular_component:nucleus(GO:0005634);cellular_component:nucleolus(GO:0005730);cellular_component:cytosol(GO:0005829);biological_process:biological_process(GO:0008150)
ENSMUSG00000076823	36.3326	-1.87212	0.317644	-5.89378	3.77e-09	6.4e-08	Trav13n-4	_	_
ENSMUSG00000079076	86.4151	-1.61424	0.274117	-5.88886	3.89e-09	6.58e-08	Gm3086	_	biological_process:box C/D snoRNP assembly(GO:0000492);cellular_component:Swr1 complex(GO:0000812);molecular_function:ATP-dependent DNA helicase activity(GO:0004003);molecular_function:ATP binding(GO:0005524);biological_process:DNA repair(GO:0006281);biological_process:DNA recombination(GO:0006310);biological_process:chromatin remodeling(GO:0006338);biological_process:transcription, DNA-templated…
ENSMUSG00000105715	21.257	2.0851	0.354752	5.87762	4.16e-09	7e-08	Gm43385	_	_
ENSMUSG00000081569	12.5833	-2.30493	0.392271	-5.87587	4.21e-09	7.07e-08	Gm12490	_	_
ENSMUSG00000022661	62.0485	-1.5796	0.268979	-5.87258	4.29e-09	7.21e-08	Cd200	K06556	molecular_function:receptor activity(GO:0004872);molecular_function:receptor binding(GO:0005102);cellular_component:integral component of plasma membrane(GO:0005887);cellular_component:cell-cell adherens junction(GO:0005913);biological_process:homophilic cell adhesion via plasma membrane adhesion molecules(GO:0007156);biological_process:heterophilic cell-cell adhesion via plasma membrane cell adh…
ENSMUSG00000028264	18.8832	-2.14618	0.365706	-5.86857	4.4e-09	7.38e-08	Spaca1	_	biological_process:acrosome assembly(GO:0001675);cellular_component:acrosomal membrane(GO:0002080);molecular_function:lysozyme activity(GO:0003796);cellular_component:extracellular space(GO:0005615);biological_process:spermatogenesis(GO:0007283);cellular_component:integral component of membrane(GO:0016021);biological_process:cell wall macromolecule catabolic process(GO:0016998);biological_process…
ENSMUSG00000036411	350.346	1.03481	0.176388	5.86669	4.45e-09	7.45e-08	9530077C05Rik	_	_
ENSMUSG00000103907	12.4187	-2.31245	0.394404	-5.86317	4.54e-09	7.61e-08	Gm37498	_	_
ENSMUSG00000026023	10.1044	-2.31835	0.39556	-5.86092	4.6e-09	7.7e-08	Cdk15	K15594	molecular_function:protein serine/threonine kinase activity(GO:0004674);molecular_function:cyclin-dependent protein serine/threonine kinase activity(GO:0004693);molecular_function:ATP binding(GO:0005524);cellular_component:nucleus(GO:0005634);cellular_component:cytosol(GO:0005829);biological_process:protein phosphorylation(GO:0006468);molecular_function:cyclin binding(GO:0030332);molecular_functi…
ENSMUSG00000107133	21.0883	-2.13636	0.365671	-5.8423	5.15e-09	8.58e-08	Gm42787	_	_
ENSMUSG00000020992	13.0244	-2.25463	0.386529	-5.83301	5.44e-09	9.06e-08	4930512B01Rik	_	_
ENSMUSG00000068246	23.6911	-2.16254	0.37139	-5.82284	5.79e-09	9.6e-08	Apol9b	K14480	molecular_function:molecular_function(GO:0003674);cellular_component:cellular_component(GO:0005575);cellular_component:extracellular region(GO:0005576);biological_process:lipid transport(GO:0006869);biological_process:biological_process(GO:0008150);molecular_function:lipid binding(GO:0008289);biological_process:lipoprotein metabolic process(GO:0042157)
ENSMUSG00000036292	102.347	-1.37189	0.236152	-5.80936	6.27e-09	1.04e-07	Gramd1c	_	molecular_function:molecular_function(GO:0003674);cellular_component:cellular_component(GO:0005575);biological_process:biological_process(GO:0008150);cellular_component:integral component of membrane(GO:0016021)
ENSMUSG00000061723	63.1118	-1.43853	0.247919	-5.80243	6.54e-09	1.08e-07	Tnnt3	K12046	biological_process:skeletal muscle contraction(GO:0003009);molecular_function:actin binding(GO:0003779);molecular_function:tropomyosin binding(GO:0005523);cellular_component:troponin complex(GO:0005861);biological_process:regulation of striated muscle contraction(GO:0006942);molecular_function:troponin C binding(GO:0030172);molecular_function:calcium-dependent ATPase activity(GO:0030899);molecula…
ENSMUSG00000054679	23.672	-1.98033	0.341642	-5.79651	6.77e-09	1.12e-07	Srsf12	_	biological_process:regulation of alternative mRNA splicing, via spliceosome(GO:0000381);biological_process:mRNA 5'-splice site recognition(GO:0000395);molecular_function:molecular_function(GO:0003674);molecular_function:RNA binding(GO:0003723);cellular_component:cellular_component(GO:0005575);cellular_component:nucleus(GO:0005634)
ENSMUSG00000034271	124.16	1.35454	0.233769	5.79433	6.86e-09	1.13e-07	Jdp2	K09033	biological_process:negative regulation of transcription from RNA polymerase II promoter(GO:0000122);molecular_function:RNA polymerase II core promoter proximal region sequence-specific DNA binding(GO:0000978);molecular_function:RNA polymerase II core promoter proximal region sequence-specific DNA binding transcription factor activity involved in negative regulation of transcription(GO:0001078);mo…
ENSMUSG00000029759	64.9325	1.49764	0.258691	5.78931	7.07e-09	1.16e-07	Pon3	K01045	molecular_function:aryldialkylphosphatase activity(GO:0004063);molecular_function:arylesterase activity(GO:0004064);cellular_component:extracellular space(GO:0005615);biological_process:response to toxic substance(GO:0009636);biological_process:phenylacetate catabolic process(GO:0010124);biological_process:dephosphorylation(GO:0016311);molecular_function:3,4-dihydrocoumarin hydrolase activity(GO:…
ENSMUSG00000035275	139.314	-1.34525	0.232406	-5.78838	7.11e-09	1.17e-07	Raver2	_	biological_process:mRNA splicing, via spliceosome(GO:0000398);molecular_function:nucleic acid binding(GO:0003676);molecular_function:RNA binding(GO:0003723);molecular_function:protein binding(GO:0005515);cellular_component:nucleus(GO:0005634);cellular_component:cytoplasm(GO:0005737)
ENSMUSG00000100465	64.0479	1.47416	0.254812	5.78528	7.24e-09	1.19e-07	Gm29264	_	_
ENSMUSG00000056220	72.9677	1.45025	0.250887	5.7805	7.45e-09	1.22e-07	Pla2g4a	K16342	molecular_function:lysophospholipase activity(GO:0004622);molecular_function:phospholipase A2 activity(GO:0004623);molecular_function:calcium ion binding(GO:0005509);molecular_function:calcium-dependent phospholipid binding(GO:0005544);cellular_component:endoplasmic reticulum(GO:0005783);cellular_component:Golgi apparatus(GO:0005794);cellular_component:lipid particle(GO:0005811);cellular_componen…
ENSMUSG00000034829	68.1394	-1.53813	0.266906	-5.76284	8.27e-09	1.35e-07	Nxnl1	_	molecular_function:thioredoxin-disulfide reductase activity(GO:0004791);cellular_component:nuclear outer membrane(GO:0005640);cellular_component:mitochondrion(GO:0005739);biological_process:photoreceptor cell maintenance(GO:0045494)
ENSMUSG00000022623	16.3673	-2.22322	0.385739	-5.76353	8.24e-09	1.35e-07	Shank3	K15009	biological_process:MAPK cascade(GO:0000165);biological_process:embryonic epithelial tube formation(GO:0001838);molecular_function:actin binding(GO:0003779);molecular_function:protein binding(GO:0005515);cellular_component:cytoplasm(GO:0005737);cellular_component:plasma membrane(GO:0005886);biological_process:synapse assembly(GO:0007416);biological_process:learning or memory(GO:0007611);biological…
ENSMUSG00000033287	195.939	1.05623	0.183893	5.74372	9.26e-09	1.5e-07	Kctd17	K21914	cellular_component:cytoplasm(GO:0005737);cellular_component:endoplasmic reticulum(GO:0005783);cellular_component:Cul3-RING ubiquitin ligase complex(GO:0031463);molecular_function:protein complex binding(GO:0032403);biological_process:endoplasmic reticulum calcium ion homeostasis(GO:0032469);molecular_function:identical protein binding(GO:0042802);biological_process:proteasome-mediated ubiquitin-d…
ENSMUSG00000076831	19.7581	-2.06021	0.3588	-5.74195	9.36e-09	1.52e-07	Trav8-1	_	_
ENSMUSG00000059246	31.7898	-1.81639	0.316511	-5.73881	9.53e-09	1.54e-07	Foxb1	K09395	molecular_function:sequence-specific DNA binding RNA polymerase II transcription factor activity(GO:0000981);biological_process:urogenital system development(GO:0001655);biological_process:somitogenesis(GO:0001756);cellular_component:nucleus(GO:0005634);biological_process:transcription, DNA-templated(GO:0006351);biological_process:regulation of transcription from RNA polymerase II promoter(GO:000…
ENSMUSG00000105453	35.9885	-1.73949	0.303345	-5.73435	9.79e-09	1.58e-07	Gm43702	_	_
ENSMUSG00000076840	107.35	-1.42088	0.247806	-5.73382	9.82e-09	1.59e-07	Trav14-1	_	_
ENSMUSG00000050910	162.555	-1.23922	0.216499	-5.72389	1.04e-08	1.67e-07	Cdr2l	_	molecular_function:molecular_function(GO:0003674);cellular_component:cellular_component(GO:0005575);biological_process:biological_process(GO:0008150)
ENSMUSG00000040907	134.222	-1.46624	0.256213	-5.72273	1.05e-08	1.68e-07	Atp1a3	K01539	molecular_function:beta-amyloid binding(GO:0001540);molecular_function:sodium:potassium-exchanging ATPase activity(GO:0005391);molecular_function:ATP binding(GO:0005524);cellular_component:nucleus(GO:0005634);cellular_component:cytoplasm(GO:0005737);cellular_component:endoplasmic reticulum(GO:0005783);cellular_component:Golgi apparatus(GO:0005794);cellular_component:plasma membrane(GO:0005886);ce…
ENSMUSG00000025163	99.6253	-1.37036	0.239931	-5.71149	1.12e-08	1.8e-07	Cd7	K06457	biological_process:adaptive immune response(GO:0002250);cellular_component:integral component of membrane(GO:0016021);biological_process:homeostasis of number of cells within a tissue(GO:0048873);cellular_component:extracellular exosome(GO:0070062)
ENSMUSG00000093137	10.2356	2.25772	0.395612	5.7069	1.15e-08	1.84e-07	Gm25995	_	_
ENSMUSG00000079339	84.804	-1.42225	0.24926	-5.70588	1.16e-08	1.85e-07	Ifit1bl1	K14217	molecular_function:RNA binding(GO:0003723);cellular_component:cytoplasm(GO:0005737);cellular_component:cytosol(GO:0005829);biological_process:defense response to virus(GO:0051607)
ENSMUSG00000076912	122.376	-1.15477	0.202665	-5.6979	1.21e-08	1.93e-07	Traj17	_	_
ENSMUSG00000040711	22.4265	2.01379	0.35344	5.6977	1.21e-08	1.94e-07	Sh3pxd2b	_	biological_process:skeletal system development(GO:0001501);biological_process:eye development(GO:0001654);biological_process:osteoblast fate commitment(GO:0002051);cellular_component:podosome(GO:0002102);cellular_component:cytoplasm(GO:0005737);biological_process:superoxide metabolic process(GO:0006801);biological_process:heart development(GO:0007507);molecular_function:phosphatidylinositol-5-pho…
ENSMUSG00000036304	21.6664	-2.07985	0.365066	-5.69719	1.22e-08	1.94e-07	Zdhhc23	K18932	molecular_function:molecular_function(GO:0003674);cellular_component:cellular_component(GO:0005575);cellular_component:integral component of membrane(GO:0016021);biological_process:protein palmitoylation(GO:0018345);molecular_function:protein-cysteine S-palmitoyltransferase activity(GO:0019706);biological_process:protein localization to plasma membrane(GO:0072659)
ENSMUSG00000060594	27.6253	1.94229	0.340995	5.69594	1.23e-08	1.95e-07	Layn	K10077	cellular_component:ruffle(GO:0001726);molecular_function:hyaluronic acid binding(GO:0005540);cellular_component:focal adhesion(GO:0005925);cellular_component:cell surface(GO:0009986);cellular_component:integral component of membrane(GO:0016021);molecular_function:carbohydrate binding(GO:0030246)
ENSMUSG00000073010	10.4429	2.25029	0.395867	5.68445	1.31e-08	2.08e-07	Gm5127	_	molecular_function:molecular_function(GO:0003674);cellular_component:cellular_component(GO:0005575);biological_process:biological_process(GO:0008150);cellular_component:integral component of membrane(GO:0016021)
ENSMUSG00000022935	34.2125	1.96709	0.346104	5.68354	1.32e-08	2.09e-07	Grik1	K05201	molecular_function:extracellular-glutamate-gated ion channel activity(GO:0005234);molecular_function:protein binding(GO:0005515);cellular_component:ionotropic glutamate receptor complex(GO:0008328);biological_process:positive regulation of gamma-aminobutyric acid secretion(GO:0014054);cellular_component:postsynaptic density(GO:0014069);molecular_function:kainate selective glutamate receptor activ…
ENSMUSG00000076917	73.5645	-1.44907	0.255175	-5.67872	1.36e-08	2.14e-07	Traj12	_	_
ENSMUSG00000039943	115.651	-1.24786	0.219776	-5.67789	1.36e-08	2.15e-07	Plcb4	K05858	molecular_function:phosphatidylinositol phospholipase C activity(GO:0004435);molecular_function:signal transducer activity(GO:0004871);molecular_function:calcium ion binding(GO:0005509);molecular_function:protein binding(GO:0005515);cellular_component:nucleus(GO:0005634);cellular_component:smooth endoplasmic reticulum(GO:0005790);cellular_component:postsynaptic density(GO:0014069);biological_proc…
ENSMUSG00000043857	8.50959	-2.25379	0.397279	-5.67307	1.4e-08	2.21e-07	Mgat5b	K09661	cellular_component:Golgi membrane(GO:0000139);cellular_component:Golgi apparatus(GO:0005794);biological_process:protein N-linked glycosylation(GO:0006487);cellular_component:integral component of membrane(GO:0016021);molecular_function:alpha-1,6-mannosylglycoprotein 6-beta-N-acetylglucosaminyltransferase activity(GO:0030144);molecular_function:metal ion binding(GO:0046872)
ENSMUSG00000106112	174.671	1.25142	0.220618	5.67235	1.41e-08	2.22e-07	Gm43434	_	_
ENSMUSG00000019852	303.834	1.09009	0.192586	5.66027	1.51e-08	2.37e-07	Arfgef3	K17572	molecular_function:ARF guanyl-nucleotide exchange factor activity(GO:0005086);biological_process:negative regulation of phosphatase activity(GO:0010923);cellular_component:integral component of membrane(GO:0016021);cellular_component:transport vesicle membrane(GO:0030658);biological_process:regulation of ARF protein signal transduction(GO:0032012);biological_process:positive regulation of GTPase …
ENSMUSG00000111546	21.4503	-2.05226	0.362689	-5.65846	1.53e-08	2.39e-07	AC117245.3	_	_
ENSMUSG00000084917	111.201	1.17771	0.208156	5.6578	1.53e-08	2.4e-07	Gm17477	_	_
ENSMUSG00000081934	17.9918	-2.06337	0.365024	-5.6527	1.58e-08	2.47e-07	Gm12193	_	_
ENSMUSG00000029919	69.0129	1.50758	0.266965	5.64711	1.63e-08	2.54e-07	Hpgds	K04097	molecular_function:magnesium ion binding(GO:0000287);biological_process:prostaglandin biosynthetic process(GO:0001516);molecular_function:glutathione transferase activity(GO:0004364);molecular_function:prostaglandin-D synthase activity(GO:0004667);molecular_function:calcium ion binding(GO:0005509);cellular_component:cytoplasm(GO:0005737);biological_process:prostaglandin metabolic process(GO:00066…
ENSMUSG00000053175	45.8281	-1.86296	0.330041	-5.64464	1.66e-08	2.57e-07	Bcl3	K09258	biological_process:protein import into nucleus, translocation(GO:0000060);biological_process:follicular dendritic cell differentiation(GO:0002268);biological_process:marginal zone B cell differentiation(GO:0002315);biological_process:humoral immune response mediated by circulating immunoglobulin(GO:0002455);biological_process:germinal center formation(GO:0002467);molecular_function:DNA binding(GO…
ENSMUSG00000103367	10.3559	2.23099	0.396269	5.62998	1.8e-08	2.79e-07	Gm38158	_	_
ENSMUSG00000026603	189.979	1.03354	0.1842	5.61095	2.01e-08	3.1e-07	Smyd2	K11426	biological_process:negative regulation of transcription from RNA polymerase II promoter(GO:0000122);molecular_function:RNA polymerase II core binding(GO:0000993);molecular_function:p53 binding(GO:0002039);molecular_function:protein binding(GO:0005515);cellular_component:nucleus(GO:0005634);cellular_component:cytoplasm(GO:0005737);cellular_component:cytosol(GO:0005829);biological_process:transcrip…
ENSMUSG00000046572	209.272	1.01154	0.18035	5.60877	2.04e-08	3.14e-07	Zfp518b	_	_
ENSMUSG00000029882	21.7958	1.9934	0.355463	5.6079	2.05e-08	3.15e-07	2210010C04Rik	K01312	molecular_function:serine-type endopeptidase activity(GO:0004252);cellular_component:extracellular space(GO:0005615);biological_process:proteolysis(GO:0006508)
ENSMUSG00000101483	10.1054	-2.22086	0.396436	-5.60206	2.12e-08	3.26e-07	1700016L21Rik	_	_
ENSMUSG00000031709	33.5722	-1.9445	0.347141	-5.60147	2.13e-08	3.26e-07	Tbc1d9	K19951	molecular_function:GTPase activator activity(GO:0005096);molecular_function:calcium ion binding(GO:0005509);cellular_component:intracellular(GO:0005622);biological_process:intracellular protein transport(GO:0006886);cellular_component:endomembrane system(GO:0012505);molecular_function:Rab GTPase binding(GO:0017137);biological_process:regulation of vesicle fusion(GO:0031338);biological_process:act…
ENSMUSG00000059901	88.8384	-1.25628	0.224359	-5.59939	2.15e-08	3.3e-07	Adamts14	K08628	molecular_function:metalloendopeptidase activity(GO:0004222);cellular_component:extracellular region(GO:0005576);biological_process:proteolysis(GO:0006508);molecular_function:peptidase activity(GO:0008233);molecular_function:zinc ion binding(GO:0008270);biological_process:collagen fibril organization(GO:0030199)
ENSMUSG00000079048	12.7161	2.21321	0.395457	5.5966	2.19e-08	3.35e-07	4933413L06Rik	_	_
ENSMUSG00000101009	10.2182	2.21615	0.396327	5.59173	2.25e-08	3.44e-07	1700108F19Rik	_	_
ENSMUSG00000097800	23.0263	1.92371	0.344293	5.58742	2.3e-08	3.52e-07	B230344G16Rik	_	_
ENSMUSG00000042073	117.452	1.09537	0.196069	5.58664	2.31e-08	3.53e-07	Abhd14b	K13706	cellular_component:nucleus(GO:0005634);cellular_component:nucleolus(GO:0005730);cellular_component:cytoplasm(GO:0005737);cellular_component:cytosol(GO:0005829);molecular_function:hydrolase activity(GO:0016787);biological_process:positive regulation of transcription from RNA polymerase II promoter(GO:0045944);cellular_component:extracellular exosome(GO:0070062)
ENSMUSG00000095711	77.7552	-1.36191	0.24377	-5.58685	2.31e-08	3.53e-07	Trav14-2	_	_
ENSMUSG00000031958	118.691	-1.25864	0.225372	-5.5847	2.34e-08	3.56e-07	Ldhd	K00102	molecular_function:D-lactate dehydrogenase (cytochrome) activity(GO:0004458);molecular_function:protein binding(GO:0005515);cellular_component:mitochondrion(GO:0005739);cellular_component:mitochondrial inner membrane(GO:0005743);biological_process:ATP biosynthetic process(GO:0006754);molecular_function:D-lactate dehydrogenase activity(GO:0008720);molecular_function:flavin adenine dinucleotide bin…
ENSMUSG00000104417	37.1581	1.84567	0.330596	5.58285	2.37e-08	3.6e-07	Gm37068	_	_
ENSMUSG00000112017	46.8231	-1.59352	0.286131	-5.56922	2.56e-08	3.87e-07	AC153887.1	K00109	_
ENSMUSG00000043993	84.4577	1.49002	0.267612	5.56785	2.58e-08	3.89e-07	2900052L18Rik	_	_
ENSMUSG00000028391	74.8165	1.36754	0.245988	5.55939	2.71e-08	4.08e-07	Wdr31	_	molecular_function:molecular_function(GO:0003674);cellular_component:cellular_component(GO:0005575);biological_process:biological_process(GO:0008150)
ENSMUSG00000106024	31.4995	1.91294	0.344859	5.54704	2.91e-08	4.36e-07	A530083M17Rik	_	_
ENSMUSG00000050549	446.461	-1.02629	0.185238	-5.54038	3.02e-08	4.52e-07	5730508B09Rik	_	_
ENSMUSG00000089718	51.9097	-1.71891	0.310387	-5.53794	3.06e-08	4.57e-07	2310075C17Rik	_	_
ENSMUSG00000020263	82.4665	-1.47604	0.266678	-5.53492	3.11e-08	4.65e-07	Appl2	_	cellular_component:nucleus(GO:0005634);cellular_component:cytoplasm(GO:0005737);biological_process:cell cycle(GO:0007049);biological_process:cell proliferation(GO:0008283);cellular_component:endosome membrane(GO:0010008);cellular_component:NuRD complex(GO:0016581);molecular_function:Rab GTPase binding(GO:0017137);cellular_component:early endosome membrane(GO:0031901);cellular_component:extracellu…
ENSMUSG00000035235	164.236	-1.01801	0.183964	-5.53376	3.13e-08	4.67e-07	Trim13	K12003	molecular_function:ubiquitin-protein transferase activity(GO:0004842);molecular_function:signal transducer activity(GO:0004871);cellular_component:cytoplasm(GO:0005737);cellular_component:endoplasmic reticulum membrane(GO:0005789);biological_process:signal transduction(GO:0007165);molecular_function:zinc ion binding(GO:0008270);biological_process:response to gamma radiation(GO:0010332);biological…
ENSMUSG00000096149	44.7824	-1.71013	0.309241	-5.53008	3.2e-08	4.76e-07	Trav6-5	_	biological_process:immunoglobulin production(GO:0002377);cellular_component:extracellular space(GO:0005615);biological_process:immune response(GO:0006955)
ENSMUSG00000095736	13.072	-2.1141	0.382742	-5.52357	3.32e-08	4.93e-07	Trav7n-4	_	_
ENSMUSG00000048905	82.6569	-1.57119	0.28507	-5.51158	3.56e-08	5.26e-07	4930539E08Rik	_	_
ENSMUSG00000024177	117.44	1.13086	0.205256	5.50952	3.6e-08	5.32e-07	Nme4	K00940	molecular_function:nucleoside diphosphate kinase activity(GO:0004550);molecular_function:ATP binding(GO:0005524);cellular_component:mitochondrion(GO:0005739);cellular_component:mitochondrial intermembrane space(GO:0005758);cellular_component:mitochondrial matrix(GO:0005759);biological_process:nucleoside diphosphate phosphorylation(GO:0006165);biological_process:GTP biosynthetic process(GO:0006183…
ENSMUSG00000037855	132.863	1.05332	0.191773	5.49253	3.96e-08	5.83e-07	Zfp365	K16737	_
ENSMUSG00000097368	30.7723	-1.87013	0.340537	-5.4917	3.98e-08	5.86e-07	Gm10390	_	_
ENSMUSG00000024451	30.4541	-1.8761	0.34207	-5.48454	4.15e-08	6.08e-07	Arap3	K12490	cellular_component:ruffle(GO:0001726);molecular_function:GTPase activator activity(GO:0005096);molecular_function:protein binding(GO:0005515);molecular_function:phosphatidylinositol-3,4,5-trisphosphate binding(GO:0005547);cellular_component:cytoplasm(GO:0005737);cellular_component:cytoskeleton(GO:0005856);cellular_component:plasma membrane(GO:0005886);biological_process:signal transduction(GO:000…
ENSMUSG00000021200	38.7536	-1.73853	0.317153	-5.48167	4.21e-08	6.17e-07	Asb2	K10324	biological_process:protein polyubiquitination(GO:0000209);cellular_component:Cul5-RING ubiquitin ligase complex(GO:0031466);biological_process:intracellular signal transduction(GO:0035556);biological_process:skeletal muscle cell differentiation(GO:0035914);biological_process:protein ubiquitination involved in ubiquitin-dependent protein catabolic process(GO:0042787);biological_process:myoblast di…
ENSMUSG00000013089	279.98	1.02068	0.18627	5.47956	4.26e-08	6.23e-07	Etv5	K15593	molecular_function:RNA polymerase II regulatory region sequence-specific DNA binding(GO:0000977);molecular_function:sequence-specific DNA binding RNA polymerase II transcription factor activity(GO:0000981);molecular_function:RNA polymerase II transcription regulatory region sequence-specific DNA binding transcription factor activity involved in positive regulation of transcription(GO:0001228);mol…
ENSMUSG00000098970	39.0497	-1.71256	0.312861	-5.47388	4.4e-08	6.41e-07	Gm27549	_	_
ENSMUSG00000040732	9.72882	-2.1733	0.397065	-5.4734	4.41e-08	6.42e-07	Erg	K09436	molecular_function:RNA polymerase II core promoter proximal region sequence-specific DNA binding(GO:0000978);molecular_function:sequence-specific DNA binding RNA polymerase II transcription factor activity(GO:0000981);biological_process:endocardial cushion development(GO:0003197);biological_process:endocardial cushion to mesenchymal transition involved in heart valve formation(GO:0003199);molecul…
ENSMUSG00000025880	143.555	-1.43269	0.262349	-5.461	4.73e-08	6.87e-07	Smad7	K19631	biological_process:negative regulation of transcription from RNA polymerase II promoter(GO:0000122);cellular_component:fibrillar center(GO:0001650);biological_process:ureteric bud development(GO:0001657);biological_process:negative regulation of T cell cytokine production(GO:0002725);molecular_function:sequence-specific DNA binding transcription factor activity(GO:0003700);molecular_function:prot…
ENSMUSG00000000303	35.5733	-1.73785	0.31867	-5.45345	4.94e-08	7.16e-07	Cdh1	K05689	biological_process:in utero embryonic development(GO:0001701);biological_process:trophectodermal cell differentiation(GO:0001829);molecular_function:glycoprotein binding(GO:0001948);biological_process:epithelial cell morphogenesis(GO:0003382);molecular_function:calcium ion binding(GO:0005509);molecular_function:protein binding(GO:0005515);cellular_component:cytoplasm(GO:0005737);cellular_componen…
ENSMUSG00000106588	86.3776	1.70165	0.312448	5.44619	5.15e-08	7.44e-07	Gm17590	_	_
ENSMUSG00000020847	99.236	-1.18692	0.217962	-5.44554	5.16e-08	7.46e-07	Rph3al	K19939	molecular_function:calcium ion binding(GO:0005509);molecular_function:protein binding(GO:0005515);molecular_function:calcium-dependent phospholipid binding(GO:0005544);cellular_component:plasma membrane(GO:0005886);biological_process:intracellular protein transport(GO:0006886);biological_process:exocytosis(GO:0006887);molecular_function:Rab GTPase binding(GO:0017137);biological_process:regulation…
ENSMUSG00000033763	101.006	1.27531	0.234342	5.44208	5.27e-08	7.58e-07	Mtss1l	K20128	cellular_component:ruffle(GO:0001726);molecular_function:actin monomer binding(GO:0003785);molecular_function:phosphatidylinositol-4,5-bisphosphate binding(GO:0005546);cellular_component:plasma membrane(GO:0005886);biological_process:plasma membrane organization(GO:0007009);cellular_component:lamellipodium(GO:0030027);cellular_component:cortical actin cytoskeleton(GO:0030864);molecular_function:R…
ENSMUSG00000039683	30.7412	-1.78353	0.328143	-5.43522	5.47e-08	7.86e-07	Sdk1	K16353	molecular_function:molecular_function(GO:0003674);cellular_component:plasma membrane(GO:0005886);biological_process:homophilic cell adhesion via plasma membrane adhesion molecules(GO:0007156);biological_process:synapse assembly(GO:0007416);biological_process:retina layer formation(GO:0010842);cellular_component:integral component of membrane(GO:0016021);cellular_component:cell junction(GO:0030054…
ENSMUSG00000028339	159.555	-2.1234	0.390998	-5.4307	5.61e-08	8.05e-07	Col15a1	K06823	molecular_function:structural molecule activity(GO:0005198);cellular_component:collagen trimer(GO:0005581);cellular_component:basement membrane(GO:0005604);cellular_component:extracellular space(GO:0005615);biological_process:cell adhesion(GO:0007155);cellular_component:extracellular matrix(GO:0031012);cellular_component:extracellular exosome(GO:0070062)
ENSMUSG00000030325	14.0168	-2.09302	0.385584	-5.42817	5.69e-08	8.15e-07	Klrb1c	K06543	molecular_function:receptor activity(GO:0004872);cellular_component:plasma membrane(GO:0005886);cellular_component:integral component of plasma membrane(GO:0005887);cellular_component:external side of plasma membrane(GO:0009897);biological_process:natural killer cell activation(GO:0030101);molecular_function:carbohydrate binding(GO:0030246);molecular_function:protein homodimerization activity(GO:…
ENSMUSG00000096746	12.2624	-2.09931	0.387142	-5.42259	5.87e-08	8.39e-07	Trav7d-3	_	_
ENSMUSG00000021747	58.654	-1.47921	0.272805	-5.4222	5.89e-08	8.41e-07	4930452B06Rik	_	_
ENSMUSG00000096678	56.9956	-1.54863	0.285756	-5.41941	5.98e-08	8.53e-07	Trav9-4	_	_
ENSMUSG00000039981	136.882	-1.30785	0.242118	-5.40171	6.6e-08	9.38e-07	Zc3h12d	K18668	cellular_component:cytoplasmic mRNA processing body(GO:0000932);molecular_function:molecular_function(GO:0003674);molecular_function:endonuclease activity(GO:0004519);cellular_component:nucleus(GO:0005634);cellular_component:nucleoplasm(GO:0005654);cellular_component:cytoplasm(GO:0005737);biological_process:mRNA catabolic process(GO:0006402);biological_process:negative regulation of cell growth(G…
ENSMUSG00000037071	84.975	1.567	0.290201	5.39969	6.68e-08	9.48e-07	Scd1	K00507	molecular_function:stearoyl-CoA 9-desaturase activity(GO:0004768);molecular_function:iron ion binding(GO:0005506);cellular_component:nucleolus(GO:0005730);cellular_component:endoplasmic reticulum(GO:0005783);cellular_component:endoplasmic reticulum membrane(GO:0005789);biological_process:fatty acid biosynthetic process(GO:0006633);biological_process:unsaturated fatty acid biosynthetic process(GO:…
ENSMUSG00000034459	207.498	-1.12851	0.209387	-5.38955	7.06e-08	9.97e-07	Ifit1	K14217	molecular_function:RNA binding(GO:0003723);molecular_function:protein binding(GO:0005515);cellular_component:cytoplasm(GO:0005737);biological_process:response to virus(GO:0009615);biological_process:cellular response to interferon-alpha(GO:0035457);biological_process:cellular response to interferon-beta(GO:0035458);biological_process:innate immune response(GO:0045087);biological_process:defense r…
ENSMUSG00000028518	41.6329	1.68661	0.313081	5.38713	7.16e-08	1.01e-06	Prkaa2	K07198	molecular_function:chromatin binding(GO:0003682);molecular_function:protein serine/threonine kinase activity(GO:0004674);molecular_function:AMP-activated protein kinase activity(GO:0004679);molecular_function:protein serine/threonine/tyrosine kinase activity(GO:0004712);molecular_function:protein binding(GO:0005515);molecular_function:ATP binding(GO:0005524);cellular_component:nucleus(GO:0005634)…
ENSMUSG00000024664	31.8917	1.86469	0.346371	5.3835	7.31e-08	1.03e-06	Fads3	K10225	cellular_component:cellular_component(GO:0005575);cellular_component:endoplasmic reticulum membrane(GO:0005789);biological_process:fatty acid biosynthetic process(GO:0006633);biological_process:biological_process(GO:0008150);cellular_component:integral component of membrane(GO:0016021);molecular_function:oxidoreductase activity(GO:0016491);biological_process:oxidation-reduction process(GO:0055114)
ENSMUSG00000022528	40.3946	-1.76825	0.328946	-5.37549	7.64e-08	1.07e-06	Hes1	K06054	biological_process:negative regulation of transcription from RNA polymerase II promoter(GO:0000122);molecular_function:sequence-specific DNA binding RNA polymerase II transcription factor activity(GO:0000981);molecular_function:RNA polymerase II core promoter proximal region sequence-specific DNA binding transcription factor activity involved in negative regulation of transcription(GO:0001078);bi…
ENSMUSG00000046456	77.8642	1.29215	0.240373	5.37559	7.63e-08	1.07e-06	Tmem150b	K21846	molecular_function:molecular_function(GO:0003674);cellular_component:lysosome(GO:0005764);cellular_component:integral component of plasma membrane(GO:0005887)
ENSMUSG00000054932	18.9049	-1.94417	0.36222	-5.36737	7.99e-08	1.12e-06	Afp	K16144	biological_process:ovulation from ovarian follicle(GO:0001542);cellular_component:extracellular space(GO:0005615);cellular_component:cytoplasm(GO:0005737);cellular_component:cytosol(GO:0005829);biological_process:transport(GO:0006810);biological_process:sexual reproduction(GO:0019953);biological_process:progesterone metabolic process(GO:0042448);molecular_function:metal ion binding(GO:0046872);bi…
ENSMUSG00000028434	50.4145	-1.73698	0.324151	-5.35856	8.39e-08	1.17e-06	Epb41l4b	K21111	molecular_function:structural constituent of cytoskeleton(GO:0005200);molecular_function:protein binding(GO:0005515);cellular_component:cytoplasm(GO:0005737);cellular_component:cytosol(GO:0005829);cellular_component:cytoskeleton(GO:0005856);cellular_component:plasma membrane(GO:0005886);cellular_component:bicellular tight junction(GO:0005923);molecular_function:cytoskeletal protein binding(GO:000…
ENSMUSG00000051590	31.0018	-1.70822	0.318943	-5.35588	8.51e-08	1.19e-06	Map3k19	K17533	molecular_function:protein serine/threonine kinase activity(GO:0004674);molecular_function:ATP binding(GO:0005524);cellular_component:cytoplasm(GO:0005737);biological_process:regulation of mitotic cell cycle(GO:0007346);biological_process:signal transduction by protein phosphorylation(GO:0023014);biological_process:stress-activated protein kinase signaling cascade(GO:0031098);biological_process:a…
ENSMUSG00000053137	278.872	-1.09746	0.204935	-5.35513	8.55e-08	1.19e-06	Mapk11	K04441	biological_process:MAPK cascade(GO:0000165);molecular_function:protein serine/threonine kinase activity(GO:0004674);molecular_function:MAP kinase activity(GO:0004707);molecular_function:protein binding(GO:0005515);molecular_function:ATP binding(GO:0005524);cellular_component:nucleus(GO:0005634);cellular_component:nucleoplasm(GO:0005654);cellular_component:cytoplasm(GO:0005737);cellular_component:…
ENSMUSG00000025140	23.0245	1.89326	0.354166	5.34568	9.01e-08	1.25e-06	Pycr1	K00286	molecular_function:pyrroline-5-carboxylate reductase activity(GO:0004735);cellular_component:mitochondrion(GO:0005739);biological_process:proline biosynthetic process(GO:0006561);biological_process:cellular response to oxidative stress(GO:0034599);molecular_function:identical protein binding(GO:0042802);biological_process:regulation of mitochondrial membrane potential(GO:0051881);biological_proce…
ENSMUSG00000021061	39.2352	-1.62585	0.30467	-5.33644	9.48e-08	1.31e-06	Sptb	K06115	molecular_function:actin binding(GO:0003779);molecular_function:structural constituent of cytoskeleton(GO:0005200);cellular_component:Golgi apparatus(GO:0005794);cellular_component:cytosol(GO:0005829);cellular_component:plasma membrane(GO:0005886);biological_process:porphyrin-containing compound biosynthetic process(GO:0006779);biological_process:plasma membrane organization(GO:0007009);biologica…
ENSMUSG00000006378	55.2806	1.4806	0.277682	5.33201	9.71e-08	1.34e-06	Gcat	K04232	molecular_function:molecular_function(GO:0003674);cellular_component:nucleoplasm(GO:0005654);cellular_component:mitochondrion(GO:0005739);cellular_component:mitochondrial inner membrane(GO:0005743);biological_process:biological_process(GO:0008150);molecular_function:glycine C-acetyltransferase activity(GO:0008890);biological_process:biosynthetic process(GO:0009058);cellular_component:nuclear spec…
ENSMUSG00000032491	116.039	-1.34469	0.252324	-5.32924	9.86e-08	1.36e-06	Nradd	K02583	biological_process:in utero embryonic development(GO:0001701);molecular_function:tumor necrosis factor-activated receptor activity(GO:0005031);molecular_function:neurotrophin p75 receptor binding(GO:0005166);molecular_function:protein binding(GO:0005515);cellular_component:nucleus(GO:0005634);cellular_component:nuclear envelope lumen(GO:0005641);cellular_component:integral component of plasma mem…
ENSMUSG00000021013	98.634	1.18202	0.222369	5.31558	1.06e-07	1.46e-06	Ttc8	K16781	molecular_function:RNA polymerase II repressing transcription factor binding(GO:0001103);biological_process:establishment of planar polarity(GO:0001736);molecular_function:protein binding(GO:0005515);cellular_component:centrosome(GO:0005813);cellular_component:centriole(GO:0005814);cellular_component:cilium(GO:0005929);biological_process:axon guidance(GO:0007411);biological_process:sensory percep…
ENSMUSG00000025597	67.4586	-1.40496	0.264679	-5.30817	1.11e-07	1.51e-06	Klhl4	K10442	molecular_function:molecular_function(GO:0003674);molecular_function:ubiquitin-protein transferase activity(GO:0004842);cellular_component:cellular_component(GO:0005575);cellular_component:microtubule organizing center(GO:0005815);biological_process:biological_process(GO:0008150);cellular_component:microtubule cytoskeleton(GO:0015630);biological_process:protein ubiquitination(GO:0016567);cellular…
ENSMUSG00000026068	60.2313	1.44141	0.271705	5.30505	1.13e-07	1.54e-06	Il18rap	_	molecular_function:interleukin-1 receptor activity(GO:0004908);cellular_component:integral component of membrane(GO:0016021);biological_process:cytokine-mediated signaling pathway(GO:0019221);biological_process:cellular response to hydrogen peroxide(GO:0070301)
ENSMUSG00000022594	435.924	-1.02998	0.194777	-5.28799	1.24e-07	1.68e-06	Lynx1	_	molecular_function:protein binding(GO:0005515);cellular_component:endoplasmic reticulum(GO:0005783);cellular_component:plasma membrane(GO:0005886);biological_process:synaptic transmission, cholinergic(GO:0007271);molecular_function:ion channel inhibitor activity(GO:0008200);cellular_component:membrane(GO:0016020);cellular_component:dendrite(GO:0030425);molecular_function:acetylcholine receptor re…
ENSMUSG00000066687	9.7348	-2.09092	0.395728	-5.28372	1.27e-07	1.71e-06	Zbtb16	K10055	biological_process:negative regulation of transcription from RNA polymerase II promoter(GO:0000122);molecular_function:RNA polymerase II distal enhancer sequence-specific DNA binding(GO:0000980);molecular_function:RNA polymerase II distal enhancer sequence-specific DNA binding transcription factor activity involved in negative regulation of transcription(GO:0001206);biological_process:skeletal sy…
ENSMUSG00000062101	81.8205	1.2888	0.243972	5.28256	1.27e-07	1.72e-06	Zfp119b	K09228	molecular_function:molecular_function(GO:0003674);molecular_function:nucleic acid binding(GO:0003676);cellular_component:nucleus(GO:0005634);biological_process:regulation of transcription, DNA-templated(GO:0006355);molecular_function:metal ion binding(GO:0046872)
ENSMUSG00000051212	125.987	-1.18514	0.225325	-5.25969	1.44e-07	1.94e-06	Gpr183	K04305	biological_process:adaptive immune response(GO:0002250);biological_process:mature B cell differentiation involved in immune response(GO:0002313);biological_process:dendritic cell chemotaxis(GO:0002407);molecular_function:G-protein coupled receptor activity(GO:0004930);cellular_component:plasma membrane(GO:0005886);biological_process:humoral immune response(GO:0006959);biological_process:G-protein…
ENSMUSG00000025885	31.8068	-1.69167	0.32162	-5.25984	1.44e-07	1.94e-06	Myo5b	K10357	molecular_function:motor activity(GO:0003774);molecular_function:actin binding(GO:0003779);molecular_function:calmodulin binding(GO:0005516);molecular_function:ATP binding(GO:0005524);cellular_component:brush border(GO:0005903);biological_process:protein transport(GO:0015031);biological_process:vesicle-mediated transport(GO:0016192);cellular_component:myosin complex(GO:0016459);molecular_function…
ENSMUSG00000063239	14.8256	-2.02582	0.385467	-5.2555	1.48e-07	1.97e-06	Grm4	K04607	biological_process:activation of MAPK activity(GO:0000187);molecular_function:group III metabotropic glutamate receptor activity(GO:0001642);molecular_function:G-protein coupled receptor activity(GO:0004930);cellular_component:intracellular(GO:0005622);cellular_component:integral component of plasma membrane(GO:0005887);biological_process:adenylate cyclase-inhibiting G-protein coupled glutamate r…
ENSMUSG00000022607	105.558	-1.16671	0.22214	-5.25214	1.5e-07	2.01e-06	Ptk2	K05725	biological_process:microtubule cytoskeleton organization(GO:0000226);biological_process:angiogenesis(GO:0001525);biological_process:blood vessel development(GO:0001568);biological_process:vasculogenesis(GO:0001570);cellular_component:stress fiber(GO:0001725);biological_process:neuron migration(GO:0001764);biological_process:regulation of protein phosphorylation(GO:0001932);biological_process:posi…
ENSMUSG00000095958	47.2096	-1.41555	0.269592	-5.2507	1.52e-07	2.02e-06	Trav12-3	_	biological_process:immunoglobulin production(GO:0002377);cellular_component:extracellular space(GO:0005615);biological_process:immune response(GO:0006955)
ENSMUSG00000020658	71.7814	1.34756	0.256906	5.24534	1.56e-07	2.08e-06	Efr3b	K21842	molecular_function:molecular_function(GO:0003674);cellular_component:cytosol(GO:0005829);cellular_component:plasma membrane(GO:0005886);biological_process:phosphatidylinositol phosphorylation(GO:0046854);biological_process:establishment of protein localization to plasma membrane(GO:0090002)
ENSMUSG00000030523	40.6264	-1.56989	0.299486	-5.24196	1.59e-07	2.11e-06	Trpm1	K04976	molecular_function:cation channel activity(GO:0005261);molecular_function:calcium channel activity(GO:0005262);cellular_component:plasma membrane(GO:0005886);biological_process:signal transduction(GO:0007165);biological_process:G-protein coupled glutamate receptor signaling pathway(GO:0007216);biological_process:visual perception(GO:0007601);cellular_component:integral component of membrane(GO:00…
ENSMUSG00000054435	936.948	-1.37465	0.262688	-5.23301	1.67e-07	2.21e-06	Gimap4	_	molecular_function:GTP binding(GO:0005525);cellular_component:cytosol(GO:0005829)
ENSMUSG00000032204	10.9923	-2.06488	0.394786	-5.23038	1.69e-07	2.24e-06	Aqp9	K09877	molecular_function:purine nucleobase transmembrane transporter activity(GO:0005345);molecular_function:pyrimidine nucleobase transmembrane transporter activity(GO:0005350);cellular_component:integral component of plasma membrane(GO:0005887);biological_process:water transport(GO:0006833);biological_process:purine nucleobase transport(GO:0006863);biological_process:response to organic substance(GO:…
ENSMUSG00000110058	43.4271	-1.48398	0.283723	-5.23038	1.69e-07	2.24e-06	Gm45519	_	_
ENSMUSG00000087654	103.898	-1.3538	0.259657	-5.21379	1.85e-07	2.44e-06	Gm12256	_	_
ENSMUSG00000076760	8.72495	-2.06278	0.39615	-5.20707	1.92e-07	2.52e-06	Trav3-1	_	molecular_function:molecular_function(GO:0003674);cellular_component:cellular_component(GO:0005575);biological_process:biological_process(GO:0008150)
ENSMUSG00000021589	42.0605	1.63205	0.314355	5.19175	2.08e-07	2.72e-06	Rhobtb3	_	molecular_function:GTPase activity(GO:0003924);molecular_function:protein binding(GO:0005515);molecular_function:ATP binding(GO:0005524);cellular_component:cytoplasm(GO:0005737);cellular_component:Golgi apparatus(GO:0005794);cellular_component:cytosol(GO:0005829);biological_process:male gonad development(GO:0008584);molecular_function:ATPase activity(GO:0016887);molecular_function:Rab GTPase bind…
ENSMUSG00000078879	97.998	1.17345	0.22691	5.17145	2.32e-07	3.02e-06	Zfp973	_	_
ENSMUSG00000025932	20.1081	1.85038	0.358112	5.16705	2.38e-07	3.08e-06	Eya1	K15616	biological_process:establishment of mitotic spindle orientation(GO:0000132);biological_process:metanephros development(GO:0001656);biological_process:ureteric bud development(GO:0001657);biological_process:branching involved in ureteric bud morphogenesis(GO:0001658);biological_process:outflow tract morphogenesis(GO:0003151);molecular_function:RNA binding(GO:0003723);molecular_function:protein tyr…
ENSMUSG00000012428	10.4453	-2.02183	0.392234	-5.15464	2.54e-07	3.28e-06	Steap4	K19876	cellular_component:Golgi membrane(GO:0000139);cellular_component:endosome(GO:0005768);cellular_component:Golgi apparatus(GO:0005794);cellular_component:plasma membrane(GO:0005886);cellular_component:integral component of plasma membrane(GO:0005887);molecular_function:cupric reductase activity(GO:0008823);biological_process:copper ion import(GO:0015677);biological_process:fat cell differentiation(…
ENSMUSG00000052911	78.1589	1.21352	0.235763	5.14719	2.64e-07	3.41e-06	Lamb2	K06243	biological_process:cell morphogenesis involved in differentiation(GO:0000904);molecular_function:integrin binding(GO:0005178);cellular_component:extracellular region(GO:0005576);cellular_component:basement membrane(GO:0005604);cellular_component:basal lamina(GO:0005605);cellular_component:laminin-3 complex(GO:0005608);cellular_component:extracellular space(GO:0005615);biological_process:receptor-…
ENSMUSG00000107191	50.6592	-1.37296	0.267952	-5.12391	2.99e-07	3.84e-06	Gm43579	_	_
ENSMUSG00000094231	7.49662	-2.03403	0.3971	-5.12222	3.02e-07	3.87e-06	Trav9n-4	K10784	_
ENSMUSG00000004267	32.8229	-1.62583	0.317985	-5.11293	3.17e-07	4.05e-06	Eno2	K01689	cellular_component:phosphopyruvate hydratase complex(GO:0000015);molecular_function:magnesium ion binding(GO:0000287);cellular_component:photoreceptor inner segment(GO:0001917);molecular_function:phosphopyruvate hydratase activity(GO:0004634);cellular_component:extracellular space(GO:0005615);cellular_component:intracellular(GO:0005622);cellular_component:cytoplasm(GO:0005737);cellular_component:…
ENSMUSG00000038022	44.8744	1.52919	0.299351	5.10835	3.25e-07	4.14e-06	Fam188b	_	_
ENSMUSG00000027765	30.9532	1.63919	0.321395	5.10022	3.39e-07	4.3e-06	P2ry1	K04270	biological_process:adenosine receptor signaling pathway(GO:0001973);molecular_function:ATP binding(GO:0005524);cellular_component:mitochondrion(GO:0005739);cellular_component:plasma membrane(GO:0005886);biological_process:adenylate cyclase-inhibiting G-protein coupled receptor signaling pathway(GO:0007193);biological_process:phospholipase C-activating G-protein coupled receptor signaling pathway(…
ENSMUSG00000009216	58.8783	-1.30706	0.25681	-5.08961	3.59e-07	4.53e-06	Fam163b	_	molecular_function:molecular_function(GO:0003674);cellular_component:cellular_component(GO:0005575);biological_process:biological_process(GO:0008150);cellular_component:integral component of membrane(GO:0016021)
ENSMUSG00000019975	135.282	1.00668	0.199478	5.04659	4.5e-07	5.58e-06	Ikbip	_	molecular_function:molecular_function(GO:0003674);cellular_component:endoplasmic reticulum(GO:0005783);cellular_component:endoplasmic reticulum membrane(GO:0005789);cellular_component:membrane(GO:0016020);cellular_component:integral component of membrane(GO:0016021)
ENSMUSG00000110647	29.5438	1.58295	0.314663	5.03063	4.89e-07	6.04e-06	Gm17745	_	_
ENSMUSG00000033174	10.2548	-1.9777	0.393184	-5.02998	4.91e-07	6.05e-06	Mgll	K13617	cellular_component:nucleoplasm(GO:0005654);cellular_component:cytosol(GO:0005829);biological_process:fatty acid biosynthetic process(GO:0006633);biological_process:regulation of signal transduction(GO:0009966);biological_process:arachidonic acid metabolic process(GO:0019369);biological_process:triglyceride catabolic process(GO:0019433);cellular_component:extrinsic component of membrane(GO:0019898…
ENSMUSG00000041849	160.277	-1.13018	0.225307	-5.01617	5.27e-07	6.48e-06	Card6	K12797	molecular_function:molecular_function(GO:0003674);cellular_component:cytoplasm(GO:0005737);biological_process:regulation of apoptotic process(GO:0042981);biological_process:regulation of I-kappaB kinase/NF-kappaB signaling(GO:0043122)
ENSMUSG00000000031	51.1274	-1.97482	0.394878	-5.00109	5.7e-07	6.98e-06	H19	_	_
ENSMUSG00000018537	25.7903	1.67526	0.335118	4.999	5.76e-07	7.04e-06	Pcgf2	K11460	biological_process:negative regulation of transcription from RNA polymerase II promoter(GO:0000122);cellular_component:nuclear chromatin(GO:0000790);biological_process:in utero embryonic development(GO:0001701);cellular_component:sex chromatin(GO:0001739);molecular_function:DNA binding(GO:0003677);molecular_function:chromatin binding(GO:0003682);molecular_function:protein binding(GO:0005515);cell…
ENSMUSG00000076920	62.4206	-1.34543	0.269601	-4.99046	6.02e-07	7.34e-06	Traj8	_	_
ENSMUSG00000032549	880.695	-1.3303	0.267178	-4.97909	6.39e-07	7.75e-06	Rab6b	K07893	cellular_component:Golgi membrane(GO:0000139);molecular_function:GTPase activity(GO:0003924);molecular_function:protein binding(GO:0005515);molecular_function:GTP binding(GO:0005525);cellular_component:endoplasmic reticulum-Golgi intermediate compartment(GO:0005793);cellular_component:Golgi apparatus(GO:0005794);cellular_component:cytosol(GO:0005829);biological_process:retrograde vesicle-mediated…
ENSMUSG00000000184	1114.79	-1.56588	0.314744	-4.97511	6.52e-07	7.9e-06	Ccnd2	K10151	cellular_component:cyclin-dependent protein kinase holoenzyme complex(GO:0000307);cellular_component:chromatin(GO:0000785);biological_process:positive regulation of protein phosphorylation(GO:0001934);molecular_function:protein binding(GO:0005515);cellular_component:nucleus(GO:0005634);cellular_component:nucleoplasm(GO:0005654);cellular_component:nucleolus(GO:0005730);cellular_component:cytoplasm…
ENSMUSG00000029075	129.849	-1.14527	0.230301	-4.97292	6.6e-07	7.98e-06	Tnfrsf4	K05142	molecular_function:tumor necrosis factor-activated receptor activity(GO:0005031);molecular_function:protein binding(GO:0005515);cellular_component:plasma membrane(GO:0005886);cellular_component:integral component of plasma membrane(GO:0005887);biological_process:inflammatory response(GO:0006954);biological_process:immune response(GO:0006955);biological_process:cellular defense response(GO:0006968…
ENSMUSG00000040249	104.579	-1.01112	0.20339	-4.97135	6.65e-07	8.04e-06	Lrp1	_	biological_process:cardiac septum development(GO:0003279);molecular_function:RNA binding(GO:0003723);molecular_function:calcium ion binding(GO:0005509);molecular_function:protein binding(GO:0005515);cellular_component:nucleolus(GO:0005730);cellular_component:lysosomal membrane(GO:0005765);cellular_component:early endosome(GO:0005769);cellular_component:cytosol(GO:0005829);cellular_component:integ…
ENSMUSG00000024074	80.3496	-1.10315	0.221932	-4.97067	6.67e-07	8.06e-06	Crim1	_	biological_process:regulation of cell growth(GO:0001558);molecular_function:serine-type endopeptidase inhibitor activity(GO:0004867);molecular_function:insulin-like growth factor binding(GO:0005520);biological_process:negative regulation of endopeptidase activity(GO:0010951);cellular_component:integral component of membrane(GO:0016021);molecular_function:PDZ domain binding(GO:0030165);cellular_co…
ENSMUSG00000049103	67.6347	-1.39562	0.281429	-4.95907	7.08e-07	8.52e-06	Ccr2	K04177	biological_process:angiogenesis(GO:0001525);biological_process:blood vessel remodeling(GO:0001974);biological_process:wound healing involved in inflammatory response(GO:0002246);biological_process:monocyte chemotaxis(GO:0002548);biological_process:positive regulation of T-helper 1 type immune response(GO:0002827);biological_process:negative regulation of type 2 immune response(GO:0002829);molecul…
ENSMUSG00000033295	4267.38	-1.15729	0.233587	-4.95442	7.25e-07	8.7e-06	Ptprf	K01104	molecular_function:phosphoprotein phosphatase activity(GO:0004721);molecular_function:protein tyrosine phosphatase activity(GO:0004725);biological_process:cell adhesion(GO:0007155);molecular_function:heparin binding(GO:0008201);biological_process:regulation of neuron projection development(GO:0010975);cellular_component:integral component of membrane(GO:0016021);biological_process:cell migration(…
ENSMUSG00000070803	11.1604	-1.93748	0.391406	-4.95006	7.42e-07	8.87e-06	Cited4	_	molecular_function:RNA polymerase II transcription coactivator activity(GO:0001105);molecular_function:transcription coactivator activity(GO:0003713);cellular_component:nucleus(GO:0005634);cellular_component:cytoplasm(GO:0005737);biological_process:transcription, DNA-templated(GO:0006351);biological_process:regulation of transcription from RNA polymerase II promoter(GO:0006357);biological_process…
ENSMUSG00000103175	123.487	1.10989	0.224741	4.93855	7.87e-07	9.37e-06	Gm37169	_	_
ENSMUSG00000069310	95.8491	1.10598	0.223947	4.93858	7.87e-07	9.37e-06	Hist1h3c	K11253	_
ENSMUSG00000075592	78.4981	1.38805	0.281296	4.9345	8.04e-07	9.55e-06	Nynrin	_	molecular_function:molecular_function(GO:0003674);molecular_function:nucleic acid binding(GO:0003676);cellular_component:cellular_component(GO:0005575);biological_process:biological_process(GO:0008150);biological_process:DNA integration(GO:0015074);cellular_component:integral component of membrane(GO:0016021)
ENSMUSG00000076873	278.276	1.01989	0.206799	4.9318	8.15e-07	9.68e-06	Trdv5	_	biological_process:immunoglobulin production(GO:0002377);cellular_component:extracellular space(GO:0005615);biological_process:immune response(GO:0006955)
ENSMUSG00000022132	37.6501	-1.4288	0.290001	-4.92689	8.35e-07	9.9e-06	Cldn10	K06087	molecular_function:structural molecule activity(GO:0005198);cellular_component:cytoplasm(GO:0005737);cellular_component:endoplasmic reticulum(GO:0005783);cellular_component:plasma membrane(GO:0005886);cellular_component:bicellular tight junction(GO:0005923);biological_process:ion transport(GO:0006811);cellular_component:integral component of membrane(GO:0016021);biological_process:calcium-indepen…
ENSMUSG00000041046	150.625	1.0211	0.207269	4.92646	8.37e-07	9.91e-06	Ramp3	K08449	biological_process:positive regulation of receptor recycling(GO:0001921);molecular_function:receptor activity(GO:0004872);cellular_component:intracellular(GO:0005622);cellular_component:lysosome(GO:0005764);cellular_component:plasma membrane(GO:0005886);biological_process:calcium ion transport(GO:0006816);biological_process:intracellular protein transport(GO:0006886);biological_process:G-protein …
ENSMUSG00000000811	46.523	1.33171	0.270308	4.92664	8.37e-07	9.91e-06	Txnrd3	_	biological_process:response to oxygen radical(GO:0000305);molecular_function:thioredoxin-disulfide reductase activity(GO:0004791);molecular_function:protein binding(GO:0005515);cellular_component:nucleoplasm(GO:0005654);cellular_component:mitochondrion(GO:0005739);cellular_component:endoplasmic reticulum(GO:0005783);cellular_component:cytosol(GO:0005829);biological_process:glutathione metabolic p…
ENSMUSG00000058145	45.5124	-1.40651	0.285785	-4.92157	8.59e-07	1.01e-05	Adamts17	K08631	molecular_function:molecular_function(GO:0003674);molecular_function:nucleic acid binding(GO:0003676);molecular_function:metalloendopeptidase activity(GO:0004222);cellular_component:cellular_component(GO:0005575);biological_process:proteolysis(GO:0006508);biological_process:biological_process(GO:0008150);molecular_function:zinc ion binding(GO:0008270)
ENSMUSG00000037202	106.89	-1.18011	0.239763	-4.922	8.57e-07	1.01e-05	Prf1	K07818	biological_process:immunological synapse formation(GO:0001771);biological_process:defense response to tumor cell(GO:0002357);biological_process:immune response to tumor cell(GO:0002418);molecular_function:calcium ion binding(GO:0005509);cellular_component:extracellular region(GO:0005576);cellular_component:cytosol(GO:0005829);cellular_component:plasma membrane(GO:0005886);cellular_component:membr…
ENSMUSG00000057835	85.4671	1.12975	0.229596	4.9206	8.63e-07	1.01e-05	Zfp119a	K09228	molecular_function:nucleic acid binding(GO:0003676);cellular_component:nucleus(GO:0005634);biological_process:regulation of transcription, DNA-templated(GO:0006355);molecular_function:metal ion binding(GO:0046872)
ENSMUSG00000031700	88.7424	1.16216	0.236201	4.92023	8.64e-07	1.02e-05	Gpt2	K14260	molecular_function:L-alanine:2-oxoglutarate aminotransferase activity(GO:0004021);cellular_component:mitochondrion(GO:0005739);biological_process:2-oxoglutarate metabolic process(GO:0006103);biological_process:biosynthetic process(GO:0009058);molecular_function:pyridoxal phosphate binding(GO:0030170);biological_process:L-alanine metabolic process(GO:0042851);biological_process:L-alanine catabolic…
ENSMUSG00000064147	48.3971	-1.43598	0.291928	-4.91897	8.7e-07	1.02e-05	Rab44	K17199	molecular_function:GTPase activity(GO:0003924);molecular_function:GTP binding(GO:0005525);cellular_component:plasma membrane(GO:0005886)
ENSMUSG00000035109	49.862	1.39098	0.282717	4.92005	8.65e-07	1.02e-05	Shc4	K06279	cellular_component:intracellular(GO:0005622);cellular_component:plasma membrane(GO:0005886);biological_process:apoptotic process(GO:0006915);biological_process:transmembrane receptor protein tyrosine kinase signaling pathway(GO:0007169);biological_process:positive regulation of cell proliferation(GO:0008284);biological_process:regulation of gene expression(GO:0010468);molecular_function:protein d…
ENSMUSG00000023902	55.0929	-1.47401	0.299776	-4.91705	8.79e-07	1.03e-05	Zscan10	K09230	molecular_function:sequence-specific DNA binding transcription factor activity(GO:0003700);molecular_function:protein binding(GO:0005515);cellular_component:nucleus(GO:0005634);biological_process:transcription, DNA-templated(GO:0006351);molecular_function:sequence-specific DNA binding(GO:0043565);biological_process:negative regulation of transcription, DNA-templated(GO:0045892);molecular_function…
ENSMUSG00000067750	14.1591	-1.85573	0.377522	-4.91556	8.85e-07	1.04e-05	Khdc1a	_	molecular_function:protein binding(GO:0005515);cellular_component:cytoplasm(GO:0005737);biological_process:apoptotic process(GO:0006915);biological_process:biological_process(GO:0008150);molecular_function:poly(U) RNA binding(GO:0008266);molecular_function:identical protein binding(GO:0042802)
ENSMUSG00000029581	22.1098	-1.70416	0.34822	-4.89391	9.88e-07	1.14e-05	Fscn1	_	cellular_component:stress fiber(GO:0001725);cellular_component:ruffle(GO:0001726);cellular_component:podosome(GO:0002102);molecular_function:RNA binding(GO:0003723);molecular_function:actin binding(GO:0003779);molecular_function:protein binding(GO:0005515);cellular_component:cytoplasm(GO:0005737);cellular_component:cytosol(GO:0005829);cellular_component:cytoskeleton(GO:0005856);cellular_component…
ENSMUSG00000103622	21.7445	1.7511	0.357673	4.89582	9.79e-07	1.14e-05	Gm38391	_	_
ENSMUSG00000030638	23.0933	-1.83919	0.375788	-4.89423	9.87e-07	1.14e-05	Sh3gl3	K11247	molecular_function:protein binding(GO:0005515);cellular_component:cytoplasm(GO:0005737);molecular_function:lipid binding(GO:0008289);biological_process:synaptic vesicle uncoating(GO:0016191);cellular_component:early endosome membrane(GO:0031901);molecular_function:identical protein binding(GO:0042802);cellular_component:synapse(GO:0045202);cellular_component:extracellular exosome(GO:0070062)
ENSMUSG00000039007	124.162	1.25646	0.256911	4.89064	1.01e-06	1.16e-05	Cpq	K01302	molecular_function:carboxypeptidase activity(GO:0004180);cellular_component:extracellular space(GO:0005615);cellular_component:cytoplasm(GO:0005737);cellular_component:lysosome(GO:0005764);cellular_component:endoplasmic reticulum(GO:0005783);cellular_component:Golgi apparatus(GO:0005794);biological_process:proteolysis(GO:0006508);biological_process:thyroid hormone generation(GO:0006590);biologica…
ENSMUSG00000097062	14.6074	1.83974	0.376325	4.88868	1.02e-06	1.17e-05	Gm17586	_	_
ENSMUSG00000111006	32.031	-1.73618	0.355558	-4.88298	1.04e-06	1.2e-05	AC117639.1	_	_
ENSMUSG00000020021	72.1847	-1.17671	0.241174	-4.87909	1.07e-06	1.22e-05	Fgd6	K05724	molecular_function:molecular_function(GO:0003674);molecular_function:Rho guanyl-nucleotide exchange factor activity(GO:0005089);cellular_component:cellular_component(GO:0005575);cellular_component:cytoplasm(GO:0005737);cellular_component:cytoskeleton(GO:0005856);biological_process:biological_process(GO:0008150);biological_process:regulation of Rho protein signal transduction(GO:0035023);biologica…
ENSMUSG00000102171	94.524	-1.05567	0.216342	-4.87962	1.06e-06	1.22e-05	Gm37874	_	_
ENSMUSG00000062591	114.235	-1.04113	0.213406	-4.87867	1.07e-06	1.22e-05	Tubb4a	K07375	molecular_function:GTPase activity(GO:0003924);molecular_function:structural constituent of cytoskeleton(GO:0005200);molecular_function:calcium ion binding(GO:0005509);molecular_function:GTP binding(GO:0005525);cellular_component:nucleus(GO:0005634);cellular_component:cytoplasm(GO:0005737);cellular_component:microtubule(GO:0005874);cellular_component:cilium(GO:0005929);biological_process:cytoskel…
ENSMUSG00000110654	6.75704	-1.93298	0.396404	-4.8763	1.08e-06	1.24e-05	Gm45746	_	_
ENSMUSG00000028443	130.303	1.03739	0.212766	4.87572	1.08e-06	1.24e-05	Nudt2	K01518	molecular_function:bis(5'-nucleosyl)-tetraphosphatase (asymmetrical) activity(GO:0004081);molecular_function:GTP binding(GO:0005525);cellular_component:mitochondrion(GO:0005739);biological_process:apoptotic process(GO:0006915)
ENSMUSG00000097108	6.37905	-1.92949	0.396536	-4.86586	1.14e-06	1.3e-05	Gm26581	_	_
ENSMUSG00000037306	22.0267	-1.75024	0.360381	-4.85662	1.19e-06	1.35e-05	Man1c1	K01230	cellular_component:Golgi membrane(GO:0000139);molecular_function:mannosyl-oligosaccharide 1,2-alpha-mannosidase activity(GO:0004571);molecular_function:calcium ion binding(GO:0005509);cellular_component:endoplasmic reticulum(GO:0005783);cellular_component:Golgi apparatus(GO:0005794);biological_process:mannose metabolic process(GO:0006013);biological_process:N-glycan processing(GO:0006491);cellula…
ENSMUSG00000094023	21.2501	-1.68807	0.347797	-4.85362	1.21e-06	1.37e-05	Trav7d-4	_	molecular_function:molecular_function(GO:0003674);cellular_component:cellular_component(GO:0005575);biological_process:biological_process(GO:0008150)
ENSMUSG00000043740	26.1923	-1.59907	0.329673	-4.85048	1.23e-06	1.39e-05	B430306N03Rik	_	molecular_function:molecular_function(GO:0003674);cellular_component:cellular_component(GO:0005575);biological_process:biological_process(GO:0008150);cellular_component:integral component of membrane(GO:0016021)
ENSMUSG00000096908	18.9428	-1.7881	0.368642	-4.85052	1.23e-06	1.39e-05	Trav7-3	_	_
ENSMUSG00000022747	253.615	-1.71829	0.354675	-4.8447	1.27e-06	1.43e-05	St3gal6	K03792	cellular_component:Golgi membrane(GO:0000139);cellular_component:cellular_component(GO:0005575);biological_process:cellular protein modification process(GO:0006464);biological_process:glycolipid metabolic process(GO:0006664);molecular_function:sialyltransferase activity(GO:0008373);biological_process:oligosaccharide metabolic process(GO:0009311);cellular_component:integral component of membrane(G…
ENSMUSG00000101462	100.682	-1.23013	0.254889	-4.82613	1.39e-06	1.56e-05	Gm3052	_	_
ENSMUSG00000011256	112.477	-1.3418	0.278095	-4.82494	1.4e-06	1.57e-05	Adam19	K08608	molecular_function:metalloendopeptidase activity(GO:0004222);molecular_function:protein binding(GO:0005515);cellular_component:Golgi apparatus(GO:0005794);biological_process:membrane protein ectodomain proteolysis(GO:0006509);biological_process:heart development(GO:0007507);cellular_component:integral component of membrane(GO:0016021);molecular_function:SH3 domain binding(GO:0017124);molecular_fu…
ENSMUSG00000097418	35.334	-1.52426	0.315931	-4.82467	1.4e-06	1.57e-05	Mir155hg	_	_
ENSMUSG00000004328	45.1676	-1.4887	0.309203	-4.81464	1.47e-06	1.65e-05	Hif3a	K09096	molecular_function:sequence-specific DNA binding RNA polymerase II transcription factor activity(GO:0000981);biological_process:angiogenesis(GO:0001525);biological_process:response to hypoxia(GO:0001666);molecular_function:DNA binding(GO:0003677);molecular_function:sequence-specific DNA binding transcription factor activity(GO:0003700);molecular_function:transcription coactivator activity(GO:0003…
ENSMUSG00000023045	46.8914	1.51351	0.314485	4.81266	1.49e-06	1.66e-05	Soat2	_	molecular_function:fatty-acyl-CoA binding(GO:0000062);molecular_function:sterol O-acyltransferase activity(GO:0004772);cellular_component:endoplasmic reticulum(GO:0005783);cellular_component:endoplasmic reticulum membrane(GO:0005789);cellular_component:brush border(GO:0005903);biological_process:cholesterol metabolic process(GO:0008203);molecular_function:cholesterol binding(GO:0015485);cellular_…
ENSMUSG00000025743	57.2453	-1.33649	0.277795	-4.81107	1.5e-06	1.67e-05	Sdc3	K16337	cellular_component:Golgi lumen(GO:0005796);cellular_component:plasma membrane(GO:0005886);biological_process:glycosaminoglycan biosynthetic process(GO:0006024);cellular_component:cell surface(GO:0009986);cellular_component:membrane(GO:0016020);cellular_component:integral component of membrane(GO:0016021);biological_process:cell migration(GO:0016477)
ENSMUSG00000026205	23.6946	-1.6011	0.333427	-4.80195	1.57e-06	1.75e-05	Slc23a3	K14612	molecular_function:molecular_function(GO:0003674);molecular_function:transporter activity(GO:0005215);cellular_component:cellular_component(GO:0005575);cellular_component:cytoplasm(GO:0005737);biological_process:biological_process(GO:0008150);cellular_component:integral component of membrane(GO:0016021);biological_process:transmembrane transport(GO:0055085)
ENSMUSG00000031397	17.4747	1.74756	0.364737	4.79129	1.66e-06	1.83e-05	Tktl1	_	molecular_function:transketolase activity(GO:0004802);cellular_component:cellular_component(GO:0005575);cellular_component:nucleus(GO:0005634);cellular_component:cytoplasm(GO:0005737);biological_process:metabolic process(GO:0008152);molecular_function:metal ion binding(GO:0046872)
ENSMUSG00000098557	72.2916	-1.19834	0.25023	-4.78896	1.68e-06	1.85e-05	Kctd12	K21918	molecular_function:RNA binding(GO:0003723);molecular_function:protein binding(GO:0005515);biological_process:regulation of G-protein coupled receptor protein signaling pathway(GO:0008277);cellular_component:cell junction(GO:0030054);cellular_component:presynaptic membrane(GO:0042734);molecular_function:identical protein binding(GO:0042802);cellular_component:receptor complex(GO:0043235);cellular_…
ENSMUSG00000055108	24.2574	-1.70497	0.355985	-4.78943	1.67e-06	1.85e-05	Phxr2	_	molecular_function:molecular_function(GO:0003674);cellular_component:cellular_component(GO:0005575);biological_process:biological_process(GO:0008150)
ENSMUSG00000101930	7.8497	-1.89304	0.397336	-4.76433	1.89e-06	2.07e-05	Gm5441	_	_
ENSMUSG00000062866	205.27	1.04605	0.219642	4.76251	1.91e-06	2.09e-05	Phactr2	_	molecular_function:molecular_function(GO:0003674);molecular_function:actin binding(GO:0003779);molecular_function:protein phosphatase inhibitor activity(GO:0004864);cellular_component:cellular_component(GO:0005575);biological_process:biological_process(GO:0008150);biological_process:negative regulation of catalytic activity(GO:0043086)
ENSMUSG00000038807	98.1252	1.29989	0.27293	4.76272	1.91e-06	2.09e-05	Rap1gap2	K17708	molecular_function:GTPase activator activity(GO:0005096);cellular_component:cytoplasm(GO:0005737);cellular_component:centrosome(GO:0005813);cellular_component:cytosol(GO:0005829);cellular_component:plasma membrane(GO:0005886);biological_process:regulation of cell size(GO:0008361);biological_process:negative regulation of neuron projection development(GO:0010977);cellular_component:nuclear membran…
ENSMUSG00000084788	51.4668	-1.57247	0.330251	-4.76144	1.92e-06	2.1e-05	Gm11342	_	_
ENSMUSG00000063605	25.7221	-1.63103	0.342699	-4.75936	1.94e-06	2.12e-05	Ccdc102a	K16759	molecular_function:molecular_function(GO:0003674);molecular_function:motor activity(GO:0003774);cellular_component:cellular_component(GO:0005575);biological_process:biological_process(GO:0008150);cellular_component:myosin complex(GO:0016459)
ENSMUSG00000047875	85.8864	1.1368	0.238905	4.75839	1.95e-06	2.13e-05	Gpr157	K08467	molecular_function:G-protein coupled receptor activity(GO:0004930);biological_process:cell surface receptor signaling pathway(GO:0007166);biological_process:G-protein coupled receptor signaling pathway(GO:0007186);cellular_component:integral component of membrane(GO:0016021);biological_process:circadian behavior(GO:0048512);biological_process:positive regulation of cytosolic calcium ion concentra…
ENSMUSG00000026131	769.248	1.45307	0.306282	4.74423	2.09e-06	2.27e-05	Dst	K19827	molecular_function:actin binding(GO:0003779);molecular_function:calcium ion binding(GO:0005509);molecular_function:protein binding(GO:0005515);cellular_component:nuclear envelope(GO:0005635);cellular_component:cytoplasm(GO:0005737);cellular_component:endoplasmic reticulum membrane(GO:0005789);cellular_component:intermediate filament(GO:0005882);cellular_component:cell cortex(GO:0005938);biologica…
ENSMUSG00000015243	641.275	-1.73495	0.365954	-4.7409	2.13e-06	2.3e-05	Abca1	K05641	biological_process:peptide secretion(GO:0002790);molecular_function:receptor binding(GO:0005102);molecular_function:protein binding(GO:0005515);molecular_function:ATP binding(GO:0005524);molecular_function:phospholipid transporter activity(GO:0005548);cellular_component:Golgi apparatus(GO:0005794);cellular_component:plasma membrane(GO:0005886);cellular_component:integral component of plasma membr…
ENSMUSG00000092253	62.1268	1.41148	0.297757	4.74038	2.13e-06	2.31e-05	H2-Q3	_	_
ENSMUSG00000054156	6.31052	-1.87607	0.395846	-4.73939	2.14e-06	2.32e-05	Gm4894	_	molecular_function:molecular_function(GO:0003674);cellular_component:cellular_component(GO:0005575);biological_process:biological_process(GO:0008150)
ENSMUSG00000096600	7.68227	-1.88188	0.397099	-4.73907	2.15e-06	2.32e-05	Trav6d-3	_	biological_process:immunoglobulin production(GO:0002377);cellular_component:extracellular space(GO:0005615);biological_process:immune response(GO:0006955)
ENSMUSG00000105033	24.3908	-1.69249	0.357442	-4.73502	2.19e-06	2.36e-05	Gm43423	_	_
ENSMUSG00000096551	27.5533	-1.50298	0.317995	-4.72643	2.28e-06	2.46e-05	Trav10	_	_
ENSMUSG00000089929	17.3081	-1.71163	0.362404	-4.72298	2.32e-06	2.5e-05	Bcl2a1b	K02162	biological_process:release of cytochrome c from mitochondria(GO:0001836);cellular_component:mitochondrial outer membrane(GO:0005741);biological_process:mitochondrial fusion(GO:0008053);biological_process:intrinsic apoptotic signaling pathway in response to DNA damage(GO:0008630);molecular_function:channel activity(GO:0015267);molecular_function:protein homodimerization activity(GO:0042803);biolog…
ENSMUSG00000093861	16.8191	-1.78587	0.378264	-4.72123	2.34e-06	2.52e-05	Igkv1-110	_	biological_process:immunoglobulin production(GO:0002377);cellular_component:extracellular space(GO:0005615);biological_process:immune response(GO:0006955)
ENSMUSG00000097603	19.373	1.73552	0.368215	4.71335	2.44e-06	2.61e-05	A430010J10Rik	_	_
ENSMUSG00000042379	38.525	1.57269	0.334521	4.70134	2.58e-06	2.76e-05	Esm1	_	biological_process:angiogenesis(GO:0001525);biological_process:regulation of cell growth(GO:0001558);biological_process:sprouting angiogenesis(GO:0002040);molecular_function:hepatocyte growth factor receptor binding(GO:0005171);molecular_function:integrin binding(GO:0005178);molecular_function:insulin-like growth factor binding(GO:0005520);cellular_component:cellular_component(GO:0005575);cellula…
ENSMUSG00000090958	14.3877	-1.78989	0.381925	-4.68648	2.78e-06	2.96e-05	Lrrc32	_	cellular_component:integral component of plasma membrane(GO:0005887);biological_process:positive regulation of gene expression(GO:0010628);biological_process:negative regulation of activated T cell proliferation(GO:0046007);biological_process:negative regulation of cytokine secretion(GO:0050710)
ENSMUSG00000047766	25.719	1.59085	0.340011	4.6788	2.89e-06	3.05e-05	Lrrc49	K17550	molecular_function:molecular_function(GO:0003674);cellular_component:cellular_component(GO:0005575);cellular_component:cytosol(GO:0005829);cellular_component:microtubule(GO:0005874);biological_process:biological_process(GO:0008150);biological_process:protein polyglutamylation(GO:0018095)
ENSMUSG00000068874	51.7928	1.45735	0.311445	4.67931	2.88e-06	3.05e-05	Selenbp1	_	cellular_component:fibrillar center(GO:0001650);cellular_component:extracellular space(GO:0005615);cellular_component:nucleolus(GO:0005730);cellular_component:cytosol(GO:0005829);molecular_function:selenium binding(GO:0008430);biological_process:protein transport(GO:0015031);cellular_component:membrane(GO:0016020);biological_process:brown fat cell differentiation(GO:0050873);cellular_component:ex…
ENSMUSG00000020227	48.7148	1.42643	0.304883	4.67861	2.89e-06	3.06e-05	Irak3	K04732	molecular_function:magnesium ion binding(GO:0000287);biological_process:negative regulation of cytokine-mediated signaling pathway(GO:0001960);biological_process:MyD88-dependent toll-like receptor signaling pathway(GO:0002755);molecular_function:protein kinase activity(GO:0004672);molecular_function:protein serine/threonine kinase activity(GO:0004674);molecular_function:protein binding(GO:0005515…
ENSMUSG00000086795	95.717	1.08209	0.233019	4.64381	3.42e-06	3.57e-05	Gm11579	_	_
[truncated: 585 more rows]
