# Supplementary material for: Chromatin organizer SATB1 controls the cell identity of CD4+ CD8+ double-positive thymocytes by regulating the activity of super-enhancers
Source: Nat Commun. 2022 Sep 22;13:5554. doi: 10.1038/s41467-022-33333-6 (PMC9500044; doi:10.1038/s41467-022-33333-6)
Supplement: Supplementary file 5 — Supplementary Data 2 [file 41467_2022_33333_MOESM5_ESM.xlsx]

## Sheet: Sheet1
Geneset	gene symbol		Geneset	gene symbol
DN3	Nme4		DN1	Irf7
DN3	Cmc4		DN1	Smyd2
DN3	Kif4		DN1	Ruvbl2
DN3	Mfng		DN1	H2-Q7
DN3	Ccnb1		DN1	Cdk4
DN3	Ung		DN1	Serf1
DN3	Ndufv1		DN1	Csf1r
DN3	Gnl3		DN1	H2-Ob
DN3	Ckap2l		DN1	Psme2
DN3	Gm16062		DN1	Rps3
DN3	Dancr		DN1	Slc26a11
DN3	Mrps7		DN1	Lcn4
DN3	Rps18		DN1	Sh2d5
DN3	Dpagt1		DN1	Arhgef40
DN3	Apobec3		DN1	Il31ra
DN3	Eef2k		DN1	Gm15501
DN3	Phgdh		DN1	Ctla2a
DN3	Myc		DN1	Hemgn
DN3	Cdca8		DN1	Deptor
DN3	Dph1		DN1	Ogfrl1
DN3	Emc6		DN1	Rarg
DN3	Ruvbl2		DN1	Sccpdh
DN3	Kntc1		DN1	Gm9616
DN3	Cdca7l		DN1	Spns2
DN3	Tfap4		DN1	Rpl10
DN3	Bysl		DN1	Coq2
DN3	Bri3bp		DN1	Serpinb1a
DN3	Cyc1		DN1	Tuba1b
DN3	Trim6		DN1	Hook2
DN3	Tcrg-V4		DN1	Gng2
DN3	Nme1		DN1	Neurl3
DN3	Nusap1		DN1	Eef1b2
DN3	Elof1		DN1	Grk3
DN3	1110038B12Rik		DN1	Gm8995
DN3	Sh2b2		DN1	Gpx1
DN3	Wdr61		DN1	Mylk
DN3	Nup62		DN1	Trim16
DN3	Chaf1a		DN1	Gnl3
DN3	Uaca		DN1	Tes
DN3	Nudt19		DN1	H2-D1
DN3	Slc35f2		DN1	H2-Eb1
DN3	Mnd1		DN1	Calr3
DN3	Got2		DN1	Lyl1
DN3	Vars		DN1	Nsl1
DN3	Wdr90		DN1	Gm1966
DN3	Eif5a		DN1	St6galnac6
DN3	Syce2		DN1	Dglucy
DN3	Smyd2		DN1	Il15
DN3	Spc24		DN1	Cst7
DN3	Uhrf1		DN1	Cmtm7
DN3	Phb2		DN1	Sapcd1
DN3	Rpl22l1		DN1	Pwwp2b
DN3	Rrp9		DN1	Wdfy4
DN3	Ccdc40		DN1	Tspan4
DN3	Gas5		DN1	Rps8
DN3	Pebp1		DN1	Angptl4
DN3	Ddx18		DN1	Myc
DN3	Rrs1		DN1	Qrfp
DN3	1500009L16Rik		DN1	Ccdc40
DN3	Mrpl17		DN1	Amz1
DN3	Gins4		DN1	Rrm1
DN3	Rpl8		DN1	Abcb1b
DN3	Recql4		DN1	Iqgap2
DN3	Psme2		DN1	Gm10640
DN3	Cpsf4l		DN1	Adk
DN3	Shmt2		DN1	Mfng
DN3	Pus7		DN1	Zfp608
DN3	Gpatch4		DN1	Jpt2
DN3	Eci1		DN1	Gria3
DN3	Sfxn1		DN1	H2-DMb1
DN3	Serf1		DN1	Gm3550
DN3	Polq		DN1	Btk
DN3	A230050P20Rik		DN1	Sstr2
DN3	Shmt1		DN1	Apex1
DN3	Suclg2		DN1	H2-K1
DN3	Kpna2		DN1	Spryd7
DN3	Tuba1b		DN1	Ranbp1
DN3	Scarb1		DN1	Pkmyt1
DN3	Impdh2		DN1	Tedc1
DN3	Neurl2		DN1	Rps20
DN3	Xrcc2		DN1	Slc35d3
DN3	9130401M01Rik		DN1	Prim1
DN3	Pabpc1		DN1	Nek4
DN3	Prc1		DN1	Nfe2
DN3	Gins1		DN1	Rnf144a
DN3	Nek2		DN1	Itpripl2
DN3	Thumpd1		DN1	Mrgpra1
DN3	Hdac4		DN1	St3gal5
DN3	Dus4l		DN1	Gstz1
DN3	Kit		DN1	Rpl23
DN3	Fads2		DN1	Atg4c
DN3	Ccnh		DN1	Socs2
DN3	Pex11b		DN1	Plscr1
DN3	Cbx5		DN1	AI854703
DN3	Npepl1		DN1	Ebi3
DN3	Usp10		DN1	P2ry14
DN3	Ipo4		DN1	Cd93
DN3	Trdc		DN1	Cdk6
DN3	Rwdd1		DN1	Eya1
DN3	Rpl23a		DN1	Cyfip1
DN3	Tubg1		DN1	Rab7b
DN3	Cenpm		DN1	Gpr65
			DN1	Trf
			DN1	Shmt2
			DN1	Frmd4a
			DN1	Pold2
			DN1	Ppa1
			DN1	Dtwd1
			DN1	Tesmin
			DN1	Slc29a2
			DN1	Gm1848
			DN1	Oasl2
			DN1	Serinc3
			DN1	Tmem173
			DN1	Atp1b3
			DN1	Tas1r1
			DN1	Renbp
			DN1	Rps4x
			DN1	Prr13
			DN1	Repin1
			DN1	Gna15
			DN1	Tor3a
			DN1	Nubpl
			DN1	Lrrk1
			DN1	Arhgap18
			DN1	Vmp1
			DN1	Gata2
			DN1	Epb41l4b
			DN1	Gm17473
			DN1	Tdrd7
			DN1	Gm15163
			DN1	Sirt3
			DN1	Shmt1
			DN1	Tmed3
			DN1	Gab2
			DN1	Cit
			DN1	Bcl11a
			DN1	Mettl13
			DN1	Tpi1
			DN1	Entpd1
			DN1	Zfp523
			DN1	Nop2
			DN1	Spag5
			DN1	Gm44210
			DN1	Napsa
			DN1	Gcat
			DN1	Sgsh
			DN1	Kit
			DN1	Fgd4
			DN1	Igdcc4
			DN1	Ociad2
			DN1	Rab4a
			DN1	Tmem86a
			DN1	Colgalt1
			DN1	Gfod1
			DN1	Hoxa9
			DN1	Rps26
			DN1	6330418K02Rik
			DN1	Ncf1
			DN1	Milr1
			DN1	Them7
			DN1	Ninj1
			DN1	Rps4l
			DN1	Mmachc
			DN1	Ccnb1
			DN1	Tgtp2
			DN1	Ssh1
			DN1	Srgn
			DN1	Rgs1
			DN1	Top2a
			DN1	Creg1
			DN1	Mad2l1
			DN1	Rcn1
			DN1	Npm1
			DN1	Abhd14a
			DN1	Zwilch
			DN1	Dyrk3
			DN1	Mboat1
			DN1	Tmem97
			DN1	Rtp4
			DN1	Dock1
			DN1	Cenpi
			DN1	Plekho1
			DN1	Nsmf
			DN1	Snx8
			DN1	Mir99ahg
			DN1	Tsc22d1
			DN1	Rnase6
			DN1	C1qbp
			DN1	Tnfaip8l2
			DN1	AC153959.1
			DN1	B3gnt5
			DN1	G6pc3
			DN1	Slc9a3r2
			DN1	Kctd12
			DN1	Pih1d2
			DN1	3110080O07Rik
			DN1	Kdelc2
			DN1	Blk
			DN1	Mettl1
			DN1	Cd163
			DN1	Lyplal1
			DN1	Slc16a13
			DN1	Bag2
			DN1	Zfp52
			DN1	Lrrk2
			DN1	Mcm3
			DN1	Agpat2
			DN1	Mta3
			DN1	Npl
			DN1	Sh2d1b1
			DN1	Il1r2
			DN1	Gm17089
			DN1	Osbpl5
			DN1	Tmprss7
			DN1	Atp2b4
			DN1	Klhl5
			DN1	Bsn
			DN1	Svip
			DN1	Nbn
			DN1	Rpl18a
			DN1	Pola1
			DN1	Rfc4
			DN1	Cdt1
			DN1	Mapkapk3
			DN1	Spns3
			DN1	Rnf220
			DN1	AI506816
			DN1	Bst2
			DN1	Irf8
			DN1	Msrb3
			DN1	Dnph1
			DN1	Ehd4
			DN1	Ran
			DN1	Rpl14
			DN1	Eea1
			DN1	9130401M01Rik
			DN1	Tpx2
			DN1	Dennd3
			DN1	Unc93b1
			DN1	Morn2
			DN1	Fam114a1
			DN1	Vnn1
			DN1	Ywhag
			DN1	Ptger3
			DN1	Gadd45b
			DN1	Scpep1
			DN1	Cd180
			DN1	Tmem67
			DN1	Tmem176a
			DN1	E130102H24Rik
			DN1	Nudcd2
			DN1	Polr3e
			DN1	Eif1a
			DN1	Cenpw
			DN1	Gm10095
			DN1	Sema3d
			DN1	Tacc3
			DN1	Wdr34
			DN1	Fam213a
			DN1	Polr3h
			DN1	Klk8
			DN1	Rsad1
			DN1	Cep55
			DN1	Tmem205
			DN1	Nop58
			DN1	Fkbp3
			DN1	Ciita
			DN1	Tnfaip1
			DN1	Tubb3
			DN1	Hk2
