# Supplementary material for: Chromatin organizer SATB1 controls the cell identity of CD4+ CD8+ double-positive thymocytes by regulating the activity of super-enhancers
Source: Nat Commun. 2022 Sep 22;13:5554. doi: 10.1038/s41467-022-33333-6 (PMC9500044; doi:10.1038/s41467-022-33333-6)
Supplement: Supplementary file 6 — Supplementary Data 3 [file 41467_2022_33333_MOESM6_ESM.xlsx]

## Sheet: Down-regulated genes 
Gene ontology enrichment of down-regulated genes of bulk RNA-seq data
geneSet	description	link	size	overlap	expect	enrichmentRatio	pValue	FDR	overlapId	userId
GO:0022610	biological adhesion	http://amigo.geneontology.org/amigo/term/GO:0022610	1234	98	34.6425	2.8289	0	0	11482;11492;11595;11745;11803;11820;11877;11931;12043;12053;12182;12305;12481;12487;12505;12507;12511;12550;12560;12562;12569;12661;12703;12737;12772;12775;12819;12834;13655;14083;14115;14766;15205;15208;16190;16400;16403;16407;16480;16636;16780;17075;17131;18124;18208;18762;19116;19122;19204;19268;19272;19373;20343;20371;20555;20733;20970;21943;21947;22433;22724;26365;26570;26903;27218;52118;533…	Acan;Acvrl1;Adam19;Adgrg1;Amigo2;Anxa3;Aplp1;App;Arvcf;Atp1b1;Bcl2;Bcl6;Bst1;Carmil1;Ccr2;Ccr7;Cd177;Cd2;Cd28;Cd40lg;Cd44;Cd5;Cd6;Cd96;Cdh1;Cdh3;Cdh5;Cdk5r1;Ceacam1;Chl1;Cldn1;Cldn10;Cntnap1;Col15a1;Col6a2;Dchs1;Ddr1;Dysf;Egr3;Epb41l4b;Epcam;Fbln2;Fndc3b;Foxp3;Gpnmb;Gsn;Hes1;Hes5;Il1rl2;Il21;Il4ra;Itga3;Itga6;Itgae;Izumo1r;Jaml;Jup;Klra5;Lamb3;Lrrc32;Mcam;Mdga1;Nectin3;Nr4a3;Ntn1;P2ry12;Pcdhgb4;P…
GO:0007155	cell adhesion	http://amigo.geneontology.org/amigo/term/GO:0007155	1223	98	34.3337	2.85434	0	0	11482;11492;11595;11745;11803;11820;11877;11931;12043;12053;12182;12305;12481;12487;12505;12507;12511;12550;12560;12562;12569;12661;12703;12737;12772;12775;12819;12834;13655;14083;14115;14766;15205;15208;16190;16400;16403;16407;16480;16636;16780;17075;17131;18124;18208;18762;19116;19122;19204;19268;19272;19373;20343;20371;20555;20733;20970;21943;21947;22433;22724;26365;26570;26903;27218;52118;533…	Acan;Acvrl1;Adam19;Adgrg1;Amigo2;Anxa3;Aplp1;App;Arvcf;Atp1b1;Bcl2;Bcl6;Bst1;Carmil1;Ccr2;Ccr7;Cd177;Cd2;Cd28;Cd40lg;Cd44;Cd5;Cd6;Cd96;Cdh1;Cdh3;Cdh5;Cdk5r1;Ceacam1;Chl1;Cldn1;Cldn10;Cntnap1;Col15a1;Col6a2;Dchs1;Ddr1;Dysf;Egr3;Epb41l4b;Epcam;Fbln2;Fndc3b;Foxp3;Gpnmb;Gsn;Hes1;Hes5;Il1rl2;Il21;Il4ra;Itga3;Itga6;Itgae;Izumo1r;Jaml;Jup;Klra5;Lamb3;Lrrc32;Mcam;Mdga1;Nectin3;Nr4a3;Ntn1;P2ry12;Pcdhgb4;P…
GO:0001775	cell activation	http://amigo.geneontology.org/amigo/term/GO:0001775	893	80	25.0695	3.19113	0	0	11482;11634;11745;11816;11820;12043;12047;12051;12053;12182;12335;12481;12487;12505;12507;12511;12575;12703;12769;12772;12775;12802;13024;13421;13653;13655;14063;15205;15368;15902;16190;16431;16658;16803;16848;17059;17101;17131;18124;18646;18762;19122;19204;19373;19374;19698;20111;20371;20555;21943;21947;22163;22433;22724;26365;26570;26903;27218;52065;57257;60505;66214;68891;70839;74039;74048;936…	Acvrl1;Aire;Anxa3;Apoe;App;Bcl2;Bcl2a1d;Bcl3;Bcl6;Bst1;Capn3;Ccr2;Ccr7;Ccr9;Cd177;Cd2;Cd28;Cd40lg;Cd44;Cd5;Cd6;Cdkn1a;Ceacam1;Chd7;Cnr2;Ctla2a;Dnase1l3;Dysf;Egr1;Egr3;F2rl1;Foxp3;Gpnmb;Gpr18;Gpr183;Gsn;H60b;Hes1;Hmox1;Id2;Il1rl2;Il21;Il4ra;Itm2a;Jaml;Klrb1c;Lbp;Lfng;Lrrc32;Lyst;Mafb;Mfhas1;Nfam1;Nppa;Nr4a3;P2ry12;Prf1;Prkcz;Prnp;Ptafr;Rag1;Rag2;Relb;Rgcc;Rps6ka1;Slamf1;Slc7a11;Slfn1;Smad7;Socs1;T…
GO:0045321	leukocyte activation	http://amigo.geneontology.org/amigo/term/GO:0045321	784	73	22.0095	3.31675	0	0	11634;11745;11820;12043;12047;12051;12053;12182;12481;12487;12505;12507;12511;12575;12703;12769;12772;12775;12802;13024;13421;13653;13655;14063;15205;15368;15902;16190;16431;16658;16803;16848;17059;17101;17131;18124;18646;18762;19122;19204;19373;19374;19698;20371;20555;21943;21947;22163;22433;22724;26365;26903;27218;52065;57257;60505;68891;74039;74048;93695;107527;110168;170743;227753;230899;2353…	Aire;Anxa3;App;Bcl2;Bcl2a1d;Bcl3;Bcl6;Bst1;Ccr2;Ccr7;Ccr9;Cd177;Cd2;Cd28;Cd40lg;Cd44;Cd5;Cd6;Cdkn1a;Ceacam1;Chd7;Cnr2;Ctla2a;Dnase1l3;Dysf;Egr1;Egr3;F2rl1;Foxp3;Gpnmb;Gpr18;Gpr183;Gsn;H60b;Hes1;Hmox1;Id2;Il1rl2;Il21;Il4ra;Itm2a;Jaml;Klrb1c;Lbp;Lfng;Lrrc32;Lyst;Mafb;Mfhas1;Nfam1;Nppa;Nr4a3;Prf1;Prkcz;Prnp;Ptafr;Rag1;Rag2;Relb;Slamf1;Slfn1;Smad7;Socs1;Tlr7;Tnfrsf4;Tnfsf11;Treml2;Vav3;Vsir;Xbp1;Zbtb…
GO:0098609	cell-cell adhesion	http://amigo.geneontology.org/amigo/term/GO:0098609	740	67	20.7743	3.22515	0	0	11492;11745;11877;12043;12053;12481;12487;12505;12507;12511;12550;12560;12562;12569;12661;12703;12737;12772;12775;13655;14083;15205;16190;16403;16480;17075;17131;18124;18208;18762;19122;19204;19268;19373;20343;20371;20555;20733;21943;21947;22433;22724;26365;26570;27218;52118;58187;58998;60505;66214;68891;70839;74048;74762;84004;93695;93701;105827;107527;233651;233765;235320;237256;270152;319655;3…	Adam19;Amigo2;Anxa3;Arvcf;Bcl2;Bcl6;Ccr2;Ccr7;Cd177;Cd2;Cd28;Cd40lg;Cd44;Cd5;Cd6;Cdh1;Cdh3;Cdh5;Cdk5r1;Ceacam1;Chl1;Cldn1;Cldn10;Dchs1;Egr3;Epcam;Foxp3;Gpnmb;Hes1;Il1rl2;Il21;Il4ra;Itga6;Jaml;Jup;Lrrc32;Mcam;Mdga1;Nectin3;Nr4a3;Ntn1;P2ry12;Pcdhgb4;Plekha7;Podxl2;Prkcz;Prnp;Ptafr;Ptk2;Ptprf;Pvr;Rag1;Rgcc;Sdk1;Sell;Slamf1;Slc7a11;Slfn1;Smad7;Socs1;Spint2;Tnfsf11;Vsir;Xbp1;Zbtb16;Zbtb7b;Zc3h12d
GO:0050865	regulation of cell activation	http://amigo.geneontology.org/amigo/term/GO:0050865	521	54	14.6262	3.69201	1.11022e-16	1.66867e-13	11816;11820;12043;12053;12182;12335;12487;12505;12507;12511;12575;12703;12772;12775;12802;13024;13655;14063;15205;15368;15902;16190;16803;17101;17131;18124;18762;19122;19204;19373;20111;20371;20555;21943;21947;22163;22433;22724;26365;27218;52065;57257;60505;68891;74039;74048;93695;107527;227753;230899;235320;237256;321019;434215	Apoe;App;Bcl2;Bcl6;Bst1;Capn3;Ccr2;Ccr7;Cd177;Cd28;Cd40lg;Cd44;Cd5;Cd6;Cdkn1a;Ceacam1;Cnr2;Ctla2a;Egr3;F2rl1;Foxp3;Gpnmb;Gpr183;Gsn;Hes1;Hmox1;Id2;Il1rl2;Il21;Il4ra;Lbp;Lrrc32;Lyst;Mfhas1;Nfam1;Nppa;Nr4a3;Prkcz;Prnp;Ptafr;Rag1;Rps6ka1;Slamf1;Slfn1;Smad7;Socs1;Tnfrsf4;Tnfsf11;Vav3;Vsir;Xbp1;Zbtb16;Zbtb7b;Zc3h12d
GO:0006928	movement of cell or subcellular component	http://amigo.geneontology.org/amigo/term/GO:0006928	1834	114	51.4865	2.21417	2.22045e-16	2.503e-13	11482;11595;11634;11745;11816;11820;12043;12053;12182;12267;12305;12505;12550;12569;12661;12768;12769;12772;12773;12775;12776;12777;12802;12933;13653;13654;13655;14009;14063;14083;14086;14365;14766;15114;15205;15368;15370;16400;16403;16480;16511;16803;16917;16971;17075;17101;17756;18124;18208;18213;18710;18762;19204;19241;19245;19268;19272;20271;20299;20317;20343;20361;20564;20613;20660;20733;209…	Acan;Acvrl1;Adgrg1;Aire;Anxa3;Ap3m2;Apoe;App;Arhgap24;Atp1a2;Bambi;Bcl2;Bcl6;Bin1;Bst1;C3ar1;Carmil1;Ccl22;Ccr1;Ccr10;Ccr2;Ccr4;Ccr7;Ccr8;Ccr9;Cd177;Cd44;Cdh1;Cdk5r1;Ceacam1;Cfap73;Chl1;Clic4;Cnr2;Crmp1;Dchs1;Ddr1;Dnaaf1;Drc1;Dysf;Egr1;Egr2;Egr3;Epb41l4b;Epcam;Etv1;F2rl1;Fndc3b;Foxb1;Fscn1;Fzd3;Gpnmb;Gpr18;Gpr183;Hap1;Hes1;Hmox1;Itga3;Itga6;Jaml;Jup;Kcnh2;Klc3;Lbp;Lmx1b;Lrp1;Lyst;Map2;Mcam;Mdga1;…
GO:0042110	T cell activation	http://amigo.geneontology.org/amigo/term/GO:0042110	458	50	12.8576	3.88876	2.22045e-16	2.503e-13	11634;12043;12047;12051;12053;12481;12487;12505;12507;12511;12703;12769;12772;12775;13024;13653;13655;14063;15205;16190;16658;16848;17131;18762;19122;19373;19374;19698;20371;20555;21943;21947;22163;22433;22724;26365;27218;60505;74048;93695;107527;110168;227753;235320;237256;270152;320790;321019;328833;434215	Aire;Bcl2;Bcl2a1d;Bcl3;Bcl6;Ccr2;Ccr7;Ccr9;Cd2;Cd28;Cd40lg;Cd44;Cd5;Cd6;Ceacam1;Chd7;Ctla2a;Egr1;Egr3;F2rl1;Foxp3;Gpnmb;Gpr18;Gpr183;Gsn;Hes1;Il1rl2;Il21;Il4ra;Jaml;Lfng;Lrrc32;Mafb;Prkcz;Prnp;Rag1;Rag2;Relb;Slamf1;Slfn1;Smad7;Socs1;Tnfrsf4;Tnfsf11;Treml2;Vsir;Xbp1;Zbtb16;Zbtb7b;Zc3h12d
GO:0002694	regulation of leukocyte activation	http://amigo.geneontology.org/amigo/term/GO:0002694	482	51	13.5313	3.76903	3.33067e-16	3.33733e-13	11820;12043;12053;12182;12487;12505;12507;12511;12575;12703;12772;12775;12802;13024;13655;14063;15205;15368;15902;16190;16803;17101;17131;18124;18762;19122;19204;19373;20371;20555;21943;21947;22163;22433;22724;26365;27218;52065;57257;60505;68891;74039;74048;93695;107527;227753;230899;235320;237256;321019;434215	App;Bcl2;Bcl6;Bst1;Ccr2;Ccr7;Cd177;Cd28;Cd40lg;Cd44;Cd5;Cd6;Cdkn1a;Ceacam1;Cnr2;Ctla2a;Egr3;F2rl1;Foxp3;Gpnmb;Gpr183;Gsn;Hes1;Hmox1;Id2;Il1rl2;Il21;Il4ra;Lbp;Lrrc32;Lyst;Mfhas1;Nfam1;Nppa;Nr4a3;Prkcz;Prnp;Ptafr;Rag1;Slamf1;Slfn1;Smad7;Socs1;Tnfrsf4;Tnfsf11;Vav3;Vsir;Xbp1;Zbtb16;Zbtb7b;Zc3h12d
GO:0016477	cell migration	http://amigo.geneontology.org/amigo/term/GO:0016477	1334	92	37.4498	2.45662	5.55112e-16	4.55091e-13	11482;11595;11634;11745;11816;11820;12043;12182;12267;12305;12505;12550;12569;12661;12768;12769;12772;12773;12775;12776;12777;12802;13653;13655;14063;14083;14086;14365;14766;15205;15368;15370;16400;16403;16480;16803;16917;16971;17101;18124;18208;18213;18710;18762;19204;19241;19245;19268;19272;20299;20317;20343;20361;20613;20660;20970;21814;21943;21961;22433;24064;24136;26365;26456;26903;27218;298…	Acan;Acvrl1;Adgrg1;Aire;Anxa3;Apoe;App;Arhgap24;Bambi;Bcl2;Bst1;C3ar1;Carmil1;Ccl22;Ccr1;Ccr10;Ccr2;Ccr4;Ccr7;Ccr8;Ccr9;Cd177;Cd44;Cdh1;Cdk5r1;Ceacam1;Chl1;Clic4;Cnr2;Dchs1;Ddr1;Dysf;Egr1;Egr3;Epb41l4b;F2rl1;Fndc3b;Foxb1;Fscn1;Fzd3;Gpnmb;Gpr18;Gpr183;Hes1;Hmox1;Itga3;Itga6;Jaml;Jup;Lbp;Lmx1b;Lrp1;Lyst;Mcam;Mdga1;Nav1;Nr4a1;Nr4a3;Ntn1;Ntrk3;Olig3;P2ry12;Pik3r3;Podxl2;Prag1;Prkcz;Ptafr;Ptk2;Ptp4a3;…
GO:0046649	lymphocyte activation	http://amigo.geneontology.org/amigo/term/GO:0046649	654	60	18.3599	3.26798	5.55112e-16	4.55091e-13	11634;12043;12047;12051;12053;12182;12481;12487;12505;12507;12511;12575;12703;12769;12772;12775;13024;13653;13655;14063;15205;15902;16190;16431;16658;16848;17059;17101;17131;18646;18762;19122;19373;19374;19698;20371;20555;21943;21947;22163;22433;22724;26365;27218;57257;60505;74039;74048;93695;107527;110168;227753;235320;237256;270152;320790;321019;328833;434215;667281	Aire;Bcl2;Bcl2a1d;Bcl3;Bcl6;Bst1;Ccr2;Ccr7;Ccr9;Cd2;Cd28;Cd40lg;Cd44;Cd5;Cd6;Cdkn1a;Ceacam1;Chd7;Ctla2a;Egr1;Egr3;F2rl1;Foxp3;Gpnmb;Gpr18;Gpr183;Gsn;H60b;Hes1;Id2;Il1rl2;Il21;Il4ra;Itm2a;Jaml;Klrb1c;Lfng;Lrrc32;Lyst;Mafb;Nfam1;Prf1;Prkcz;Prnp;Rag1;Rag2;Relb;Slamf1;Slfn1;Smad7;Socs1;Tnfrsf4;Tnfsf11;Treml2;Vav3;Vsir;Xbp1;Zbtb16;Zbtb7b;Zc3h12d
GO:0002682	regulation of immune system process	http://amigo.geneontology.org/amigo/term/GO:0002682	1230	87	34.5302	2.51954	8.88178e-16	6.67466e-13	11634;11816;11820;12043;12047;12053;12182;12259;12267;12297;12349;12487;12505;12507;12511;12575;12703;12768;12772;12775;12802;13024;13421;13655;14063;14598;15205;15208;15368;15902;16190;16658;16803;16992;17059;17101;17131;18124;18762;19122;19204;19373;20343;20361;20371;20555;21943;21947;22163;22433;22695;22724;26365;26570;26903;27218;52065;52118;54698;57257;57816;60505;66214;68891;70839;74039;740…	Aire;Apoe;App;Bcl2;Bcl2a1d;Bcl6;Bst1;C1qa;C3ar1;Cacnb3;Car2;Card9;Ccr1;Ccr2;Ccr7;Cd177;Cd28;Cd40lg;Cd44;Cd5;Cd6;Cd96;Cdkn1a;Ceacam1;Cnr2;Crtam;Ctla2a;Dnase1l3;Dysf;Egr3;F2rl1;Foxp3;Ggt1;Gpnmb;Gpr18;Gpr183;Gpr55;Gpr68;Gsn;H60b;Hes1;Hes5;Hmox1;Id2;Ifi205;Ifi213;Ifi214;Il1rl2;Il21;Il34;Il4ra;Inpp4b;Klrb1c;Lbp;Lrrc32;Lta;Lyst;Mafb;Mfhas1;Nfam1;Nppa;Nr4a3;P2ry12;Prkcz;Prnp;Ptafr;Pvr;Rag1;Rgcc;Sell;Sem…
GO:0040011	locomotion	http://amigo.geneontology.org/amigo/term/GO:0040011	1665	104	46.7421	2.22498	3.88578e-15	2.69554e-12	11482;11595;11634;11745;11816;11820;12043;12182;12267;12305;12505;12550;12569;12661;12768;12769;12772;12773;12775;12776;12777;12802;12933;13653;13654;13655;14009;14063;14083;14086;14365;14766;15205;15368;15370;15902;16400;16403;16480;16803;16917;16971;17075;17101;18124;18208;18213;18710;18762;19204;19241;19245;19268;19272;20299;20317;20343;20361;20564;20613;20660;20733;20970;21814;21943;21961;224…	Acan;Acvrl1;Adgrg1;Aire;Anxa3;Apoe;App;Arhgap24;Atp1a2;Bambi;Bcl2;Bst1;C3ar1;Carmil1;Ccl22;Ccr1;Ccr10;Ccr2;Ccr4;Ccr7;Ccr8;Ccr9;Cd177;Cd44;Cdh1;Cdk5r1;Ceacam1;Chl1;Clic4;Cnr2;Crmp1;Dchs1;Ddr1;Drc1;Dysf;Egr1;Egr2;Egr3;Epb41l4b;Epcam;Etv1;F2rl1;Fndc3b;Foxb1;Fscn1;Fzd3;Gpnmb;Gpr18;Gpr183;Hes1;Hmox1;Id2;Itga3;Itga6;Jaml;Jup;Lbp;Lmx1b;Lrp1;Lyst;Mcam;Mdga1;Nav1;Nr4a1;Nr4a3;Ntn1;Ntrk3;Olig3;P2ry12;Pik3r3…
GO:0048870	cell motility	http://amigo.geneontology.org/amigo/term/GO:0048870	1476	96	41.4362	2.31681	4.66294e-15	2.80336e-12	11482;11595;11634;11745;11816;11820;12043;12182;12267;12305;12505;12550;12569;12661;12768;12769;12772;12773;12775;12776;12777;12802;13653;13655;14063;14083;14086;14365;14766;15205;15368;15370;16400;16403;16480;16803;16917;16971;17075;17101;18124;18208;18213;18710;18762;19204;19241;19245;19268;19272;20299;20317;20343;20361;20613;20660;20733;20970;21814;21943;21961;22433;24064;24136;26365;26456;269…	Acan;Acvrl1;Adgrg1;Aire;Anxa3;Apoe;App;Arhgap24;Bambi;Bcl2;Bst1;C3ar1;Carmil1;Ccl22;Ccr1;Ccr10;Ccr2;Ccr4;Ccr7;Ccr8;Ccr9;Cd177;Cd44;Cdh1;Cdk5r1;Ceacam1;Chl1;Clic4;Cnr2;Dchs1;Ddr1;Drc1;Dysf;Egr1;Egr3;Epb41l4b;Epcam;F2rl1;Fndc3b;Foxb1;Fscn1;Fzd3;Gpnmb;Gpr18;Gpr183;Hes1;Hmox1;Itga3;Itga6;Jaml;Jup;Lbp;Lmx1b;Lrp1;Lyst;Mcam;Mdga1;Nav1;Nr4a1;Nr4a3;Ntn1;Ntrk3;Olig3;P2ry12;Pik3r3;Podxl2;Prag1;Prkcz;Ptafr;P…
GO:0051674	localization of cell	http://amigo.geneontology.org/amigo/term/GO:0051674	1476	96	41.4362	2.31681	4.66294e-15	2.80336e-12	11482;11595;11634;11745;11816;11820;12043;12182;12267;12305;12505;12550;12569;12661;12768;12769;12772;12773;12775;12776;12777;12802;13653;13655;14063;14083;14086;14365;14766;15205;15368;15370;16400;16403;16480;16803;16917;16971;17075;17101;18124;18208;18213;18710;18762;19204;19241;19245;19268;19272;20299;20317;20343;20361;20613;20660;20733;20970;21814;21943;21961;22433;24064;24136;26365;26456;269…	Acan;Acvrl1;Adgrg1;Aire;Anxa3;Apoe;App;Arhgap24;Bambi;Bcl2;Bst1;C3ar1;Carmil1;Ccl22;Ccr1;Ccr10;Ccr2;Ccr4;Ccr7;Ccr8;Ccr9;Cd177;Cd44;Cdh1;Cdk5r1;Ceacam1;Chl1;Clic4;Cnr2;Dchs1;Ddr1;Drc1;Dysf;Egr1;Egr3;Epb41l4b;Epcam;F2rl1;Fndc3b;Foxb1;Fscn1;Fzd3;Gpnmb;Gpr18;Gpr183;Hes1;Hmox1;Itga3;Itga6;Jaml;Jup;Lbp;Lmx1b;Lrp1;Lyst;Mcam;Mdga1;Nav1;Nr4a1;Nr4a3;Ntn1;Ntrk3;Olig3;P2ry12;Pik3r3;Podxl2;Prag1;Prkcz;Ptafr;P…
GO:0030155	regulation of cell adhesion	http://amigo.geneontology.org/amigo/term/GO:0030155	639	57	17.9388	3.17746	1.05471e-14	5.94462e-12	11482;11492;12043;12053;12182;12305;12487;12505;12507;12511;12550;12703;12772;12775;13655;14083;14115;14766;15205;16190;16400;16403;16480;17075;17131;18124;18762;19116;19122;19204;19373;20371;20555;20733;21943;21947;22433;22724;26365;26903;27218;54357;57257;57816;60505;66214;68732;70839;74048;74762;93695;107527;223881;227753;235320;237256;434215	Acvrl1;Adam19;Adgrg1;Bcl2;Bcl6;Bst1;Carmil1;Ccr2;Ccr7;Cd28;Cd40lg;Cd44;Cd5;Cd6;Cdh1;Ceacam1;Ddr1;Dysf;Egr3;Epb41l4b;Epcam;Fbln2;Foxp3;Gpnmb;Gsn;Hes1;Il1rl2;Il21;Il4ra;Itga3;Itga6;Jup;Lrrc32;Mdga1;Nr4a3;P2ry12;Prkcz;Prlr;Prnp;Ptafr;Ptk2;Rag1;Rgcc;Rnd1;Slamf1;Slfn1;Smad7;Socs1;Spint2;Tesc;Tnfsf11;Vav3;Vsir;Xbp1;Zbtb16;Zbtb7b;Zc3h12d
GO:0050867	positive regulation of cell activation	http://amigo.geneontology.org/amigo/term/GO:0050867	306	38	8.59044	4.42352	1.39888e-14	7.42065e-12	11820;12043;12053;12182;12335;12487;12507;12511;12575;12703;12772;12775;13655;14063;15205;16190;16803;17101;18124;18762;19204;19373;20111;20371;21943;21947;22163;22433;22724;27218;57257;60505;68891;74048;107527;230899;235320;321019	App;Bcl2;Bcl6;Bst1;Capn3;Ccr2;Ccr7;Cd177;Cd28;Cd40lg;Cd5;Cd6;Cdkn1a;Egr3;F2rl1;Foxp3;Gpr183;Hes1;Il1rl2;Il21;Il4ra;Lbp;Lyst;Nppa;Nr4a3;Prkcz;Ptafr;Rag1;Rps6ka1;Slamf1;Socs1;Tnfrsf4;Tnfsf11;Vav3;Vsir;Xbp1;Zbtb16;Zbtb7b
GO:0006955	immune response	http://amigo.geneontology.org/amigo/term/GO:0006955	1293	87	36.2988	2.39677	1.64313e-14	8.23208e-12	11634;11745;11816;11820;12043;12047;12051;12053;12259;12267;12297;12487;12505;12511;12516;12526;12703;12737;12768;12769;12772;12773;12775;12776;12777;13421;14063;14132;15368;15957;15959;16190;16431;16803;16848;16992;17059;17101;17131;18124;18602;18646;18762;19122;19204;19373;19698;19882;20299;20361;20371;21814;21943;21947;22433;22724;26365;26903;27218;52065;52118;54698;56620;57257;60505;66214;665…	Aire;Anxa3;Apoe;App;Bcl2;Bcl2a1d;Bcl3;Bcl6;C1qa;C3ar1;Cacnb3;Card9;Ccl22;Ccr1;Ccr10;Ccr2;Ccr4;Ccr7;Ccr8;Ccr9;Cd177;Cd28;Cd40lg;Cd44;Cd6;Cd7;Cd8b1;Cd96;Ceacam1;Cldn1;Clec4n;Crtam;Dapk1;Dnase1l3;Dysf;F2rl1;Fcgrt;Foxp3;Gbp8;Gpr183;Gsn;H60b;Hmox1;Ifi205;Ifi213;Ifi214;Ifi44;Ifit1;Ifit3;Il1rl2;Il21;Il34;Il4ra;Itm2a;Klrb1c;Lbp;Lfng;Lta;Lyst;Mfhas1;Mst1r;Nfam1;Nppa;Nr4a3;Padi4;Prf1;Prkcz;Prnp;Ptafr;Pvr;R…
GO:0045595	regulation of cell differentiation	http://amigo.geneontology.org/amigo/term/GO:0045595	1787	107	50.167	2.13288	2.42029e-14	1.14874e-11	11482;11816;11820;12043;12053;12180;12226;12335;12349;12487;12505;12550;12562;12569;12703;12768;12772;12775;12933;13024;13390;13655;14083;14313;14365;14766;15114;15205;15208;15902;16190;16400;16438;16658;16971;16992;17131;17133;17691;17756;18125;18208;18213;18509;18762;18816;19116;19241;19268;19373;19415;19716;20317;20361;20371;20408;20613;20660;21814;21834;21943;21947;22433;22695;22724;23945;239…	Acvrl1;Adgrg1;Apoe;App;Asb4;Bambi;Bcl2;Bcl6;Bex1;Bin1;Btg1;Capn3;Car2;Carmil1;Ccr1;Ccr2;Ccr7;Cd28;Cd40lg;Cd44;Cdh1;Cdh5;Cdk5r1;Ceacam1;Chd7;Crmp1;Ctla2a;Dlx1;Egr3;Errfi1;Fndc3b;Foxp3;Fst;Fzd3;Gpr183;Gpr55;Gpr68;Hap1;Hecw2;Hes1;Hes5;Id2;Il1rl2;Il21;Il34;Il4ra;Inpp4b;Itga3;Itpr1;Klk8;Lrp1;Lrp4;Lta;Mafb;Maff;Map2;Mgll;Nfam1;Nos1;Ntn1;Ntrk3;P2ry12;Pacsin1;Pax7;Prag1;Prkcz;Prlr;Ptk2;Ptprf;Rag1;Rapgef4…
GO:0002696	positive regulation of leukocyte activation	http://amigo.geneontology.org/amigo/term/GO:0002696	291	36	8.16934	4.40672	7.99361e-14	3.60432e-11	11820;12043;12053;12182;12487;12507;12511;12575;12703;12772;12775;13655;14063;15205;16190;16803;17101;18124;18762;19204;19373;20371;21943;21947;22163;22433;22724;27218;57257;60505;68891;74048;107527;230899;235320;321019	App;Bcl2;Bcl6;Bst1;Ccr2;Ccr7;Cd177;Cd28;Cd40lg;Cd5;Cd6;Cdkn1a;Egr3;F2rl1;Foxp3;Gpr183;Hes1;Il1rl2;Il21;Il4ra;Lbp;Lyst;Nppa;Nr4a3;Prkcz;Ptafr;Rag1;Slamf1;Socs1;Tnfrsf4;Tnfsf11;Vav3;Vsir;Xbp1;Zbtb16;Zbtb7b
GO:0002684	positive regulation of immune system process	http://amigo.geneontology.org/amigo/term/GO:0002684	879	67	24.6764	2.71514	8.72635e-14	3.74735e-11	11820;12043;12047;12053;12182;12259;12267;12297;12349;12487;12505;12507;12511;12575;12703;12768;12772;12775;13655;14063;15205;15368;15902;16190;16803;16992;17059;17101;18124;18762;19122;19204;19373;20343;20361;20371;21943;21947;22163;22433;22724;26365;26903;27218;52065;52118;54698;57257;57816;60505;66214;68891;70839;74039;74048;76527;107527;170743;226695;230899;235320;238377;321019;332579;545384;…	App;Bcl2;Bcl2a1d;Bcl6;Bst1;C1qa;C3ar1;Cacnb3;Car2;Card9;Ccr1;Ccr2;Ccr7;Cd177;Cd28;Cd40lg;Cd44;Cd5;Cd6;Cdkn1a;Ceacam1;Crtam;Dysf;Egr3;F2rl1;Foxp3;Gpr183;Gpr68;H60b;Hes1;Hmox1;Id2;Ifi205;Ifi213;Ifi214;Il1rl2;Il21;Il34;Il4ra;Klrb1c;Lbp;Lta;Lyst;Mfhas1;Nfam1;Nppa;Nr4a3;P2ry12;Prkcz;Prnp;Ptafr;Pvr;Rag1;Rgcc;Sell;Sema7a;Slamf1;Socs1;Tesc;Tlr7;Tnfrsf4;Tnfsf11;Vav3;Vsir;Xbp1;Zbtb16;Zbtb7b
GO:0002521	leukocyte differentiation	http://amigo.geneontology.org/amigo/term/GO:0002521	527	49	14.7946	3.31201	1.87295e-13	7.67738e-11	11634;11820;12043;12047;12051;12053;12349;12487;12505;12703;12768;12769;12772;12775;13024;13653;13655;14063;14218;15902;16190;16431;16658;16848;17131;18762;19373;19374;19698;20371;21943;21947;22433;22724;26365;27218;57816;60505;74039;74048;76527;107527;110168;227326;234515;235320;238377;320790;321019	Aire;App;Bcl2;Bcl2a1d;Bcl3;Bcl6;Car2;Ccr1;Ccr2;Ccr7;Ccr9;Cd28;Cd40lg;Cd44;Ceacam1;Chd7;Ctla2a;Egr1;Egr3;F2rl1;Foxp3;Gpr18;Gpr183;Gpr55;Gpr68;Id2;Il1rl2;Il21;Il34;Il4ra;Inpp4b;Itm2a;Lfng;Mafb;Nfam1;Prkcz;Rag1;Rag2;Relb;Sh3pxd2a;Slamf1;Smad7;Socs1;Tesc;Tnfsf11;Vsir;Xbp1;Zbtb16;Zbtb7b
GO:0022407	regulation of cell-cell adhesion	http://amigo.geneontology.org/amigo/term/GO:0022407	369	40	10.3591	3.86136	2.62901e-13	1.0308e-10	11492;12053;12487;12505;12507;12511;12550;12703;12772;12775;13655;14083;15205;16190;16403;17075;17131;18124;18762;19122;19204;19373;20371;20555;20733;21943;21947;22433;22724;26365;27218;60505;66214;74048;74762;93695;107527;235320;237256;434215	Adam19;Bcl6;Ccr2;Ccr7;Cd28;Cd40lg;Cd44;Cd5;Cd6;Cdh1;Ceacam1;Egr3;Epcam;Foxp3;Gpnmb;Hes1;Il1rl2;Il21;Il4ra;Itga6;Lrrc32;Mdga1;Nr4a3;Prkcz;Prnp;Ptafr;Ptk2;Rag1;Rgcc;Slamf1;Slfn1;Smad7;Socs1;Spint2;Tnfsf11;Vsir;Xbp1;Zbtb16;Zbtb7b;Zc3h12d
GO:0051249	regulation of lymphocyte activation	http://amigo.geneontology.org/amigo/term/GO:0051249	400	41	11.2293	3.65115	8.36775e-13	3.14418e-10	12043;12053;12182;12487;12505;12507;12511;12575;12703;12772;12775;13024;13655;15205;15902;16190;17101;17131;18762;19122;19373;20371;20555;21943;21947;22163;22433;22724;26365;27218;57257;60505;74039;74048;93695;107527;227753;235320;237256;321019;434215	Bcl2;Bcl6;Bst1;Ccr2;Ccr7;Cd28;Cd40lg;Cd44;Cd5;Cd6;Cdkn1a;Ceacam1;Ctla2a;Egr3;Foxp3;Gpnmb;Gpr183;Gsn;Hes1;Id2;Il1rl2;Il21;Il4ra;Lrrc32;Lyst;Nfam1;Prkcz;Prnp;Rag1;Slamf1;Slfn1;Smad7;Socs1;Tnfrsf4;Tnfsf11;Vav3;Vsir;Xbp1;Zbtb16;Zbtb7b;Zc3h12d
GO:0007159	leukocyte cell-cell adhesion	http://amigo.geneontology.org/amigo/term/GO:0007159	301	35	8.45007	4.14198	1.12077e-12	4.04284e-10	12053;12487;12505;12507;12511;12703;12772;12775;13655;15205;16190;17131;18124;18762;19122;19204;19373;20343;20371;20555;21943;21947;22433;22724;26365;27218;60505;68891;74048;93695;107527;235320;237256;319655;434215	Bcl6;Ccr2;Ccr7;Cd177;Cd28;Cd40lg;Cd44;Cd5;Cd6;Ceacam1;Egr3;Foxp3;Gpnmb;Hes1;Il1rl2;Il21;Il4ra;Lrrc32;Nr4a3;Podxl2;Prkcz;Prnp;Ptafr;Rag1;Sell;Slamf1;Slfn1;Smad7;Socs1;Tnfsf11;Vsir;Xbp1;Zbtb16;Zbtb7b;Zc3h12d
GO:0051241	negative regulation of multicellular organismal process	http://amigo.geneontology.org/amigo/term/GO:0051241	1204	78	33.8003	2.30767	3.19411e-12	1.10787e-09	11482;11816;11820;12043;12051;12053;12297;12505;12560;12569;12703;12768;12772;12933;13390;14063;14083;14365;14766;15205;15208;15368;15902;16190;16480;16658;16790;16803;16848;16971;17131;17756;18125;18208;18213;18816;19094;19122;19698;19716;20317;20361;20371;20613;20660;21814;21834;22163;22695;22724;24064;26365;26456;27218;30948;66214;72007;74048;74155;74762;76566;84544;93695;98660;110168;216233;2…	Acvrl1;Adgrg1;Anpep;Apoe;App;Atp1a2;Bcl2;Bcl3;Bcl6;Bex1;Bin1;Cacnb3;Ccr1;Ccr2;Cd44;Cd96;Cdh3;Cdk5r1;Ceacam1;Crmp1;Dlx1;Errfi1;F2rl1;Fndc3b;Foxp3;Fzd3;Gpnmb;Gpr18;Gpr55;Gpr68;Hes1;Hes5;Hmox1;Id2;Il4ra;Inpp4b;Jup;Klk8;Lbp;Lfng;Lrp1;Lrp4;Lrrc32;Mafb;Map2;Mapk11;Mdga1;Nos1;Nppa;Ntn1;Ntrk3;Prag1;Prnp;Ptk2;Relb;Rflnb;Rgcc;Rtn4rl1;Sema4g;Sema7a;Serpinf1;Serpinf2;Slamf1;Smad7;Snai1;Socs1;Socs2;Sorl1;Spry…
GO:0045785	positive regulation of cell adhesion	http://amigo.geneontology.org/amigo/term/GO:0045785	382	39	10.724	3.6367	3.49076e-12	1.16591e-09	11492;12053;12487;12505;12507;12511;12550;12703;12772;12775;13655;14083;14115;14766;15205;16190;16400;16403;16480;17131;18124;18762;19204;19373;20371;21943;21947;22433;22724;26903;27218;54357;57257;60505;68732;70839;74048;107527;235320	Adam19;Adgrg1;Bcl6;Carmil1;Ccr2;Ccr7;Cd28;Cd40lg;Cd44;Cd5;Cd6;Cdh1;Dysf;Egr3;Epb41l4b;Fbln2;Foxp3;Hes1;Il1rl2;Il21;Il4ra;Itga3;Itga6;Jup;Nr4a3;P2ry12;Prkcz;Ptafr;Ptk2;Rag1;Slamf1;Smad7;Socs1;Tnfsf11;Vav3;Vsir;Xbp1;Zbtb16;Zbtb7b
GO:0030217	T cell differentiation	http://amigo.geneontology.org/amigo/term/GO:0030217	250	31	7.01833	4.41701	4.18532e-12	1.34797e-09	11634;12043;12047;12051;12053;12487;12505;12703;12769;12772;12775;13024;13653;13655;16190;16658;16848;17131;18762;19373;19374;19698;20371;22433;22724;74048;107527;110168;235320;320790;321019	Aire;Bcl2;Bcl2a1d;Bcl3;Bcl6;Ccr2;Ccr7;Ccr9;Cd28;Cd44;Chd7;Ctla2a;Egr1;Egr3;Foxp3;Gpr18;Gpr183;Il1rl2;Il4ra;Lfng;Mafb;Prkcz;Rag1;Rag2;Relb;Smad7;Socs1;Vsir;Xbp1;Zbtb16;Zbtb7b
GO:1903037	regulation of leukocyte cell-cell adhesion	http://amigo.geneontology.org/amigo/term/GO:1903037	270	32	7.5798	4.22175	6.39178e-12	1.98762e-09	12053;12487;12505;12507;12511;12703;12772;12775;13655;15205;16190;17131;18124;18762;19122;19204;19373;20371;20555;21943;21947;22433;22724;26365;27218;60505;74048;93695;107527;235320;237256;434215	Bcl6;Ccr2;Ccr7;Cd28;Cd40lg;Cd44;Cd5;Cd6;Ceacam1;Egr3;Foxp3;Gpnmb;Hes1;Il1rl2;Il21;Il4ra;Lrrc32;Nr4a3;Prkcz;Prnp;Ptafr;Rag1;Slamf1;Slfn1;Smad7;Socs1;Tnfsf11;Vsir;Xbp1;Zbtb16;Zbtb7b;Zc3h12d
GO:0030097	hemopoiesis	http://amigo.geneontology.org/amigo/term/GO:0030097	835	61	23.4412	2.60225	7.62235e-12	2.29128e-09	11634;11820;12043;12047;12051;12053;12349;12487;12505;12703;12768;12769;12772;12775;13024;13653;13655;13819;14063;14218;14313;15205;15208;15902;16190;16431;16658;16848;17131;18718;18762;19373;19374;19698;20371;21814;21943;21947;22433;22695;22724;26365;27218;52065;57816;60505;74039;74048;76527;104759;107527;108800;110168;227326;234515;235320;238377;242584;245945;320790;321019	Aire;App;Bcl2;Bcl2a1d;Bcl3;Bcl6;Car2;Ccr1;Ccr2;Ccr7;Ccr9;Cd28;Cd40lg;Cd44;Ceacam1;Chd7;Ctla2a;Egr1;Egr3;Epas1;F2rl1;Foxp3;Fst;Gpr18;Gpr183;Gpr55;Gpr68;Hes1;Hes5;Id2;Il1rl2;Il21;Il34;Il4ra;Inpp4b;Itm2a;Lfng;Mafb;Mfhas1;Nfam1;Pip4k2a;Pld4;Prkcz;Rag1;Rag2;Rbm47;Relb;Sh3pxd2a;Slamf1;Smad7;Socs1;Ston2;Tesc;Tgfbr3;Tnfsf11;Vsir;Wdr78;Xbp1;Zbtb16;Zbtb7b;Zfp36
GO:0022409	positive regulation of cell-cell adhesion	http://amigo.geneontology.org/amigo/term/GO:0022409	225	29	6.3165	4.59115	7.95231e-12	2.31335e-09	11492;12053;12487;12505;12507;12511;12550;12703;12772;12775;13655;15205;16190;16403;17131;18124;18762;19204;19373;20371;21943;21947;22433;22724;27218;60505;74048;107527;235320	Adam19;Bcl6;Ccr2;Ccr7;Cd28;Cd40lg;Cd44;Cd5;Cd6;Cdh1;Egr3;Foxp3;Hes1;Il1rl2;Il21;Il4ra;Itga6;Nr4a3;Prkcz;Ptafr;Rag1;Slamf1;Smad7;Socs1;Tnfsf11;Vsir;Xbp1;Zbtb16;Zbtb7b
GO:0030098	lymphocyte differentiation	http://amigo.geneontology.org/amigo/term/GO:0030098	358	37	10.0502	3.6815	8.86979e-12	2.49962e-09	11634;12043;12047;12051;12053;12487;12505;12703;12769;12772;12775;13024;13653;13655;15902;16190;16431;16658;16848;17131;18762;19373;19374;19698;20371;21947;22433;22724;27218;60505;74039;74048;107527;110168;235320;320790;321019	Aire;Bcl2;Bcl2a1d;Bcl3;Bcl6;Ccr2;Ccr7;Ccr9;Cd28;Cd40lg;Cd44;Chd7;Ctla2a;Egr1;Egr3;Foxp3;Gpr18;Gpr183;Id2;Il1rl2;Il21;Il4ra;Itm2a;Lfng;Mafb;Nfam1;Prkcz;Rag1;Rag2;Relb;Slamf1;Smad7;Socs1;Vsir;Xbp1;Zbtb16;Zbtb7b
GO:0051240	positive regulation of multicellular organismal process	http://amigo.geneontology.org/amigo/term/GO:0051240	1780	100	49.9705	2.00118	9.57701e-12	2.61713e-09	11482;11745;11816;11820;12043;12051;12053;12153;12226;12267;12297;12349;12481;12487;12511;12562;12703;12768;12772;12775;13390;13653;13655;13819;14063;14083;14313;14365;14373;15114;15205;15368;15902;16190;16400;16438;16480;16803;16992;18124;18125;18208;18213;18762;18816;19094;19116;19204;19268;19373;19374;19415;19716;20271;20317;20361;20371;20408;20613;20907;21814;21834;21943;21947;22433;22724;239…	Acvrl1;Amigo2;Anxa3;Apoe;App;Asb4;Bambi;Bcl2;Bcl3;Bcl6;Bex1;Bin1;Bmp1;Btg1;C3ar1;Cacnb3;Car2;Card9;Ccr1;Ccr2;Ccr7;Cd2;Cd28;Cd40lg;Cd6;Cdh5;Ceacam1;Chd7;Clec4n;Crtam;Dlx1;Egr1;Egr3;Epas1;Epb41l4b;F2rl1;Foxp3;Fst;Fzd3;G0s2;Gpr68;Hap1;Hes1;Hmox1;Id2;Il1rl2;Il21;Il34;Il4ra;Itga3;Itpr1;Jup;Lbp;Lrtm2;Lta;Mapk11;Ncmap;Nfam1;Nos1;Nppa;Nr4a3;Ntn1;Ntrk3;P2ry12;Pacsin1;Prkcz;Prlr;Ptafr;Ptk2;Ptprf;Rag1;Rag2;…
GO:0006952	defense response	http://amigo.geneontology.org/amigo/term/GO:0006952	1361	83	38.2078	2.17233	1.34943e-11	3.57917e-09	11745;11816;11820;12043;12051;12053;12182;12259;12267;12487;12505;12511;12562;12703;12737;12768;12772;12773;12775;12802;13024;13040;13421;14063;14598;15368;15957;15959;16010;16190;16803;16992;17059;17101;17105;17450;18602;18646;18762;18816;19204;19373;19374;19698;19882;20299;20317;20361;20371;21943;21947;22163;22695;23887;23945;26365;27218;52065;52118;54698;56620;58234;60505;64292;66597;68891;696…	Adcy1;Anxa3;Apoe;App;Bcl2;Bcl3;Bcl6;Bst1;C1qa;C3ar1;Card9;Ccl22;Ccr1;Ccr2;Ccr4;Ccr7;Cd177;Cd28;Cd40lg;Cd44;Cd6;Cd96;Cdh5;Ceacam1;Cldn1;Clec4n;Cnr2;Crtam;Ctla2a;Ctss;Dapk1;Dnase1l3;F2rl1;Foxp3;Gbp8;Ggt1;Ggt5;Gsn;H60b;Hmox1;Ifi205;Ifi213;Ifi214;Ifit1;Ifit1bl1;Ifit3;Ifit3b;Igfbp4;Il1rl2;Il21;Il34;Il4ra;Klrb1c;Lbp;Lta;Lyst;Lyz2;Mfhas1;Mgll;Morc1;Mst1r;Nppa;Padi4;Prf1;Prkcz;Ptafr;Ptges;Pvr;Rag1;Rag2;R…
GO:1902105	regulation of leukocyte differentiation	http://amigo.geneontology.org/amigo/term/GO:1902105	283	32	7.94475	4.02782	2.24635e-11	5.78787e-09	12053;12349;12487;12505;12703;12768;12772;12775;13024;13655;15902;16190;16658;17131;18762;19373;20371;21943;21947;22433;22724;26365;57816;60505;74039;74048;76527;107527;227326;234515;235320;238377	Bcl6;Car2;Ccr1;Ccr2;Ccr7;Cd28;Cd40lg;Cd44;Ceacam1;Ctla2a;Egr3;Foxp3;Gpr55;Gpr68;Id2;Il1rl2;Il21;Il34;Il4ra;Inpp4b;Mafb;Nfam1;Prkcz;Rag1;Smad7;Socs1;Tesc;Tnfsf11;Vsir;Xbp1;Zbtb16;Zbtb7b
GO:0048534	hematopoietic or lymphoid organ development	http://amigo.geneontology.org/amigo/term/GO:0048534	881	62	24.7326	2.50681	2.4313e-11	6.09041e-09	11634;11820;12043;12047;12051;12053;12349;12487;12505;12703;12768;12769;12772;12775;13024;13653;13655;13819;14063;14218;14313;15205;15208;15902;16190;16431;16658;16848;16992;17131;18718;18762;19373;19374;19698;20371;21814;21943;21947;22433;22695;22724;26365;27218;52065;57816;60505;74039;74048;76527;104759;107527;108800;110168;227326;234515;235320;238377;242584;245945;320790;321019	Aire;App;Bcl2;Bcl2a1d;Bcl3;Bcl6;Car2;Ccr1;Ccr2;Ccr7;Ccr9;Cd28;Cd40lg;Cd44;Ceacam1;Chd7;Ctla2a;Egr1;Egr3;Epas1;F2rl1;Foxp3;Fst;Gpr18;Gpr183;Gpr55;Gpr68;Hes1;Hes5;Id2;Il1rl2;Il21;Il34;Il4ra;Inpp4b;Itm2a;Lfng;Lta;Mafb;Mfhas1;Nfam1;Pip4k2a;Pld4;Prkcz;Rag1;Rag2;Rbm47;Relb;Sh3pxd2a;Slamf1;Smad7;Socs1;Ston2;Tesc;Tgfbr3;Tnfsf11;Vsir;Wdr78;Xbp1;Zbtb16;Zbtb7b;Zfp36
GO:0002520	immune system development	http://amigo.geneontology.org/amigo/term/GO:0002520	932	64	26.1643	2.44608	3.189e-11	7.77255e-09	11634;11820;12043;12047;12051;12053;12267;12349;12487;12505;12703;12768;12769;12772;12773;12775;13024;13653;13655;13819;14063;14218;14313;15205;15208;15902;16190;16431;16658;16848;16992;17131;18718;18762;19373;19374;19698;20371;21814;21943;21947;22433;22695;22724;26365;27218;52065;57816;60505;74039;74048;76527;104759;107527;108800;110168;227326;234515;235320;238377;242584;245945;320790;321019	Aire;App;Bcl2;Bcl2a1d;Bcl3;Bcl6;C3ar1;Car2;Ccr1;Ccr2;Ccr4;Ccr7;Ccr9;Cd28;Cd40lg;Cd44;Ceacam1;Chd7;Ctla2a;Egr1;Egr3;Epas1;F2rl1;Foxp3;Fst;Gpr18;Gpr183;Gpr55;Gpr68;Hes1;Hes5;Id2;Il1rl2;Il21;Il34;Il4ra;Inpp4b;Itm2a;Lfng;Lta;Mafb;Mfhas1;Nfam1;Pip4k2a;Pld4;Prkcz;Rag1;Rag2;Rbm47;Relb;Sh3pxd2a;Slamf1;Smad7;Socs1;Ston2;Tesc;Tgfbr3;Tnfsf11;Vsir;Wdr78;Xbp1;Zbtb16;Zbtb7b;Zfp36
GO:0008283	cell proliferation	http://amigo.geneontology.org/amigo/term/GO:0008283	1924	104	54.0131	1.92546	3.32794e-11	7.89772e-09	11482;11816;11820;12043;12053;12182;12226;12267;12305;12444;12487;12505;12511;12550;12560;12562;12575;12677;12772;12775;13653;13655;14063;14083;14313;14365;14766;15205;15208;15368;15370;15902;15959;16010;16190;16438;16480;16917;16971;16992;17075;18124;18125;18208;18213;18509;18762;18816;19094;19122;19204;19268;19272;19374;19716;20111;20271;20317;20371;20555;20564;20733;21814;21834;21942;21943;219…	Acvrl1;Adgrg1;Akr1c18;Apoe;App;Appl2;Bambi;Bcl2;Bcl6;Bex1;Bst1;Btg1;C3ar1;Ccnd2;Ccr2;Ccr7;Cd28;Cd40lg;Cd44;Cd6;Cdh1;Cdh3;Cdh5;Cdkn1a;Ceacam1;Dchs1;Ddr1;Dysf;Egr1;Egr3;Epcam;Errfi1;Esrp2;F2rl1;Fndc3b;Foxp3;Fst;Fzd3;Gpnmb;Gpr183;Hes1;Hes5;Hmox1;Hrh3;Id2;Ifit3;Igfbp4;Il21;Il34;Il4ra;Itpr1;Jaml;Jup;Klk8;Lmx1b;Lrp1;Lrrc32;Lta;Lzts2;Mapk11;Nos1;Nr4a1;Nr4a3;Ntn1;Ntrk3;Pax7;Pdk1;Prkcz;Prnp;Ptafr;Ptges;Pt…
GO:0050863	regulation of T cell activation	http://amigo.geneontology.org/amigo/term/GO:0050863	289	32	8.11319	3.9442	3.90916e-11	9.03919e-09	12053;12487;12505;12507;12511;12703;12772;12775;13024;13655;15205;16190;17131;18762;19122;19373;20371;20555;21943;21947;22433;22724;26365;27218;60505;74048;93695;107527;227753;235320;237256;434215	Bcl6;Ccr2;Ccr7;Cd28;Cd40lg;Cd44;Cd5;Cd6;Ceacam1;Ctla2a;Egr3;Foxp3;Gpnmb;Gsn;Hes1;Il1rl2;Il21;Il4ra;Lrrc32;Prkcz;Prnp;Rag1;Slamf1;Slfn1;Smad7;Socs1;Tnfsf11;Vsir;Xbp1;Zbtb16;Zbtb7b;Zc3h12d
GO:0051270	regulation of cellular component movement	http://amigo.geneontology.org/amigo/term/GO:0051270	960	65	26.9504	2.41184	4.02143e-11	9.06631e-09	11482;11595;11634;11745;11816;11820;12043;12053;12182;12267;12550;12768;12772;12775;13653;14063;14083;14766;15114;15368;16400;16403;16480;16803;16971;17075;17756;18124;18208;18213;19204;19241;19272;20271;20317;20343;20361;20613;20660;20733;20970;21814;22433;24064;26365;26456;26903;27218;29876;30948;54357;56508;66214;68270;68732;70839;74048;84004;93695;98660;110168;223881;244418;321019;381738	Acan;Acvrl1;Adgrg1;Aire;Anxa3;Apoe;App;Atp1a2;Bcl2;Bcl6;Bin1;Bst1;C3ar1;Carmil1;Ccr1;Ccr2;Ccr7;Cdh1;Ceacam1;Clic4;Dnaaf1;Drc1;Dysf;Egr1;Epb41l4b;Epcam;F2rl1;Gpnmb;Gpr18;Gpr183;Hap1;Hmox1;Itga3;Itga6;Jup;Lbp;Lrp1;Map2;Mcam;Nr4a3;Ntn1;Ntrk3;P2ry12;Prag1;Ptafr;Ptk2;Ptprk;Rapgef4;Rgcc;Rnd1;Scn5a;Sdc3;Sell;Sema4g;Sema7a;Serpinf1;Slamf1;Snai1;Sorl1;Spint2;Spry2;Tgfbr3;Tmsb4x;Vsir;Xbp1
GO:0001816	cytokine production	http://amigo.geneontology.org/amigo/term/GO:0001816	681	52	19.1179	2.71996	6.15614e-11	1.35405e-08	11303;11634;11820;12051;12053;12267;12481;12487;12511;12560;12703;12772;12775;13653;14063;14766;15368;16190;16803;16992;17131;18124;18762;18816;19094;19122;19204;19698;20361;20371;21947;22163;22695;22724;26365;26903;27218;54698;56620;60505;66214;72043;74039;74048;74155;84544;93695;107527;110168;170743;332579;434215	Abca1;Adgrg1;Aire;App;Bcl3;Bcl6;C3ar1;Card9;Ccr2;Ccr7;Cd2;Cd28;Cd40lg;Cd6;Cd96;Cdh3;Ceacam1;Clec4n;Crtam;Dysf;Egr1;Errfi1;F2rl1;Foxp3;Gpnmb;Gpr18;Hmox1;Il1rl2;Il21;Il4ra;Lbp;Lrrc32;Lta;Mapk11;Nfam1;Nr4a3;Prkcz;Prnp;Ptafr;Relb;Rgcc;Sema7a;Serpinf2;Slamf1;Smad7;Socs1;Sulf2;Tlr7;Tnfrsf4;Vsir;Zbtb7b;Zfp36
GO:0051251	positive regulation of lymphocyte activation	http://amigo.geneontology.org/amigo/term/GO:0051251	246	29	6.90604	4.19923	7.22685e-11	1.55171e-08	12043;12053;12182;12487;12507;12511;12575;12703;12772;12775;13655;15205;16190;17101;18762;19373;20371;21943;21947;22163;22433;22724;27218;57257;60505;74048;107527;235320;321019	Bcl2;Bcl6;Bst1;Ccr2;Ccr7;Cd28;Cd40lg;Cd5;Cd6;Cdkn1a;Egr3;Foxp3;Gpr183;Hes1;Il1rl2;Il21;Il4ra;Lyst;Prkcz;Rag1;Slamf1;Socs1;Tnfrsf4;Tnfsf11;Vav3;Vsir;Xbp1;Zbtb16;Zbtb7b
GO:0002263	cell activation involved in immune response	http://amigo.geneontology.org/amigo/term/GO:0002263	248	29	6.96218	4.16536	8.80052e-11	1.80693e-08	11745;11820;12051;12053;12487;12772;12775;13421;14063;15368;16190;16431;16803;16848;17131;18124;18762;19204;19698;20371;21947;22433;22724;26365;26903;27218;68891;230899;321019	Anxa3;App;Bcl3;Bcl6;Ccr2;Ccr7;Cd177;Cd28;Cd40lg;Ceacam1;Dnase1l3;Dysf;F2rl1;Foxp3;Gpr183;Hmox1;Il4ra;Itm2a;Lbp;Lfng;Nppa;Nr4a3;Prkcz;Ptafr;Relb;Slamf1;Smad7;Xbp1;Zbtb7b
GO:0042127	regulation of cell proliferation	http://amigo.geneontology.org/amigo/term/GO:0042127	1590	90	44.6366	2.01628	8.81624e-11	1.80693e-08	11482;11816;11820;12043;12053;12182;12226;12267;12305;12444;12487;12505;12511;12550;12560;12562;12575;12677;12772;12775;13653;13655;14083;14365;14766;15205;15208;15368;15370;15902;15959;16190;16438;16480;16992;17075;18124;18125;18208;18213;18509;18762;18816;19094;19122;19204;19268;19272;19716;20271;20317;20371;20555;20564;20733;21814;21834;21942;21947;22163;22433;22695;22724;24064;26365;26570;269…	Acvrl1;Adgrg1;Akr1c18;Apoe;App;Bambi;Bcl2;Bcl6;Bex1;Bst1;Btg1;C3ar1;Ccnd2;Ccr2;Ccr7;Cd28;Cd40lg;Cd44;Cd6;Cdh1;Cdh3;Cdh5;Cdkn1a;Ceacam1;Ddr1;Dysf;Egr1;Egr3;Epcam;Errfi1;Esrp2;Fndc3b;Foxp3;Fzd3;Gpnmb;Gpr183;Hes1;Hes5;Hmox1;Hrh3;Id2;Ifit3;Il21;Il34;Il4ra;Itpr1;Jaml;Jup;Lrrc32;Lta;Lzts2;Mapk11;Nos1;Nr4a1;Nr4a3;Ntn1;Ntrk3;Pax7;Prkcz;Prnp;Ptafr;Ptges;Ptk2;Ptprf;Ptprk;Rgcc;Scn5a;Serpinf1;Serpinf2;Slamf1…
GO:0048585	negative regulation of response to stimulus	http://amigo.geneontology.org/amigo/term/GO:0048585	1516	87	42.5591	2.04421	9.60162e-11	1.92416e-08	11803;11816;12043;12045;12047;12051;12053;12297;12305;12505;12550;12562;12575;12703;12768;12772;12802;13024;13390;13653;14063;14313;15368;16190;16400;16403;16438;16848;16971;17131;17537;17691;18124;18213;18762;18793;18816;19023;19122;19268;19415;19882;20148;20317;20361;20371;20564;20613;20660;21814;21886;22163;22433;22695;22724;24064;26365;26456;26570;27218;50782;52065;67603;68010;68939;72043;740…	Adamtsl2;Ankrd6;Aplp1;Apoe;Arhgap24;Bambi;Bcl2;Bcl2a1b;Bcl2a1d;Bcl3;Bcl6;Cacnb3;Ccr1;Ccr2;Cd44;Cd96;Cdh1;Cdh5;Cdkn1a;Ceacam1;Chrna10;Chrna9;Cnr2;Ctla2a;Ddr1;Dhrs3;Dlx1;Dusp4;Dusp6;Egr1;Errfi1;F2rl1;Foxp3;Fst;Gpr18;Hmox1;Il4ra;Itga3;Itga6;Itpr1;Klk8;Lfng;Lrp1;Lrp4;Lzts2;Meis3;Mfhas1;Mst1r;Nr4a3;Ntrk3;Pde11a;Pdzd3;Peg10;Plaur;Ppef2;Prkcz;Prnp;Ptprf;Rasal1;Rasl11b;Rgs11;Rph3al;Rtn4rl1;Sema4g;Sema7a;…
GO:1902107	positive regulation of leukocyte differentiation	http://amigo.geneontology.org/amigo/term/GO:1902107	158	23	4.43558	5.18534	1.00495e-10	1.97015e-08	12053;12349;12703;12768;12772;12775;13655;15902;16190;18762;19373;20371;21943;21947;22433;22724;57816;60505;74048;76527;107527;235320;238377	Bcl6;Car2;Ccr1;Ccr2;Ccr7;Cd40lg;Egr3;Foxp3;Gpr68;Id2;Il1rl2;Il21;Il34;Il4ra;Prkcz;Rag1;Socs1;Tesc;Tnfsf11;Vsir;Xbp1;Zbtb16;Zbtb7b
GO:1903039	positive regulation of leukocyte cell-cell adhesion	http://amigo.geneontology.org/amigo/term/GO:1903039	189	25	5.30586	4.71177	1.27544e-10	2.44721e-08	12053;12487;12505;12507;12511;12703;12772;12775;13655;15205;16190;18124;18762;19204;19373;20371;21943;21947;22433;22724;27218;60505;74048;107527;235320	Bcl6;Ccr2;Ccr7;Cd28;Cd40lg;Cd44;Cd5;Cd6;Egr3;Foxp3;Hes1;Il1rl2;Il21;Il4ra;Nr4a3;Prkcz;Ptafr;Rag1;Slamf1;Socs1;Tnfsf11;Vsir;Xbp1;Zbtb16;Zbtb7b
GO:0002252	immune effector process	http://amigo.geneontology.org/amigo/term/GO:0002252	678	51	19.0337	2.67946	1.62433e-10	3.05171e-08	11634;11745;11820;12043;12051;12053;12259;12487;12772;12775;13421;14063;15368;15957;15959;16190;16431;16803;16848;16992;17059;17101;17131;18124;18646;18762;19204;19698;20361;20371;21947;22163;22433;22724;26365;26903;27218;52118;54698;60505;66214;68891;74048;84544;170743;230899;321019;332579;667281;667370;667373	Aire;Anxa3;App;Bcl2;Bcl3;Bcl6;C1qa;Card9;Ccr2;Ccr7;Cd177;Cd28;Cd40lg;Cd96;Ceacam1;Crtam;Dnase1l3;Dysf;F2rl1;Foxp3;Gpr183;H60b;Hmox1;Ifit1;Ifit1bl1;Ifit3;Ifit3b;Il21;Il4ra;Itm2a;Klrb1c;Lbp;Lfng;Lta;Lyst;Nppa;Nr4a3;Prf1;Prkcz;Ptafr;Pvr;Relb;Rgcc;Sema7a;Slamf1;Smad7;Tlr7;Tnfrsf4;Vsir;Xbp1;Zbtb7b
GO:0045597	positive regulation of cell differentiation	http://amigo.geneontology.org/amigo/term/GO:0045597	1023	66	28.719	2.29813	2.19125e-10	4.0328e-08	11482;11816;11820;12043;12053;12180;12226;12349;12562;12703;12768;12772;12775;13390;13655;14083;14365;15114;15205;15902;16190;16400;16438;16992;18208;18213;18762;18816;19241;19268;19373;19415;19716;20317;20361;20371;20408;20613;21834;21943;21947;22433;22695;22724;23969;24136;26365;30948;57816;58234;60505;65255;66214;68010;68732;70839;72007;74048;76527;107527;114606;216233;235320;238377;268752;666…	Acvrl1;Apoe;App;Asb4;Bambi;Bcl2;Bcl6;Bex1;Bin1;Btg1;Car2;Carmil1;Ccr1;Ccr2;Ccr7;Cd40lg;Cdh5;Ceacam1;Dlx1;Egr3;Fndc3b;Foxp3;Fzd3;Gpr68;Hap1;Hes1;Id2;Il1rl2;Il21;Il34;Il4ra;Itga3;Itpr1;Lta;Ntn1;Ntrk3;P2ry12;Pacsin1;Prkcz;Ptk2;Ptprf;Rag1;Rasal1;Rbm24;Rgcc;Sema7a;Serpinf1;Serpinf2;Sh3gl3;Shank3;Smyd1;Snai1;Socs1;Socs2;Tesc;Thrb;Tle6;Tmsb4x;Tnfsf11;Vsir;Wdfy2;Xbp1;Zbtb16;Zbtb7b;Zeb2;Zfp36
GO:0002366	leukocyte activation involved in immune response	http://amigo.geneontology.org/amigo/term/GO:0002366	245	28	6.87796	4.07097	3.18988e-10	5.75326e-08	11745;12051;12053;12487;12772;12775;13421;14063;15368;16190;16431;16803;16848;17131;18124;18762;19204;19698;20371;21947;22433;22724;26365;26903;27218;68891;230899;321019	Anxa3;Bcl3;Bcl6;Ccr2;Ccr7;Cd177;Cd28;Cd40lg;Ceacam1;Dnase1l3;Dysf;F2rl1;Foxp3;Gpr183;Hmox1;Il4ra;Itm2a;Lbp;Lfng;Nppa;Nr4a3;Prkcz;Ptafr;Relb;Slamf1;Smad7;Xbp1;Zbtb7b
GO:1903706	regulation of hemopoiesis	http://amigo.geneontology.org/amigo/term/GO:1903706	376	35	10.5556	3.31579	5.83044e-10	1.03096e-07	12053;12349;12487;12505;12703;12768;12772;12775;13024;13655;15205;15208;15902;16190;16658;17131;18762;19373;20371;21943;21947;22433;22695;22724;26365;57816;60505;74039;74048;76527;107527;227326;234515;235320;238377	Bcl6;Car2;Ccr1;Ccr2;Ccr7;Cd28;Cd40lg;Cd44;Ceacam1;Ctla2a;Egr3;Foxp3;Gpr55;Gpr68;Hes1;Hes5;Id2;Il1rl2;Il21;Il34;Il4ra;Inpp4b;Mafb;Nfam1;Prkcz;Rag1;Smad7;Socs1;Tesc;Tnfsf11;Vsir;Xbp1;Zbtb16;Zbtb7b;Zfp36
GO:1902531	regulation of intracellular signal transduction	http://amigo.geneontology.org/amigo/term/GO:1902531	1630	89	45.7595	1.94495	7.19443e-10	1.24768e-07	11303;11803;11816;11820;12043;12045;12047;12051;12053;12182;12305;12335;12487;12505;12569;12703;12768;12775;13998;14063;14083;14766;15114;15205;15208;16010;16400;16438;17537;17691;18125;18213;18762;18793;18816;19023;19122;19245;19415;19882;20299;20361;20613;20660;21814;21943;21947;22433;24064;24136;26365;26410;27218;29820;52065;52187;56620;57257;60505;66597;67603;70839;74155;93695;105349;110168;1…	Abca1;Adgrg1;Akr1c18;Aplp1;Apoe;App;Arhgap24;Arhgef17;Bbc3;Bcl2;Bcl2a1b;Bcl2a1d;Bcl3;Bcl6;Bst1;Capn3;Card6;Card9;Ccl22;Ccr1;Ccr7;Cd28;Cd40lg;Cd44;Cdk5r1;Ceacam1;Chrna10;Chrna9;Clec4n;Ddr1;Dusp4;Dusp6;Errfi1;F2rl1;Fgd6;Gpat3;Gpnmb;Gpr18;Gpr183;Gpr55;Grm4;Hap1;Hes1;Hes5;Igfbp4;Il21;Inpp4b;Itga3;Itpr1;Map3k8;Map3k9;Map4k5;Meis3;Mfhas1;Mst1r;Nos1;Nppa;Ntrk3;P2ry12;Pak6;Pde11a;Pdzd3;Plaur;Ppef2;Prag1;…
GO:0035295	tube development	http://amigo.geneontology.org/amigo/term/GO:0035295	1056	66	29.6454	2.22631	8.16767e-10	1.38974e-07	11482;11745;11816;12043;12226;12267;12305;12505;12550;12562;12772;13655;13819;14083;14365;14766;15205;15208;15368;15370;15483;15530;15902;16400;16403;16480;16790;16948;16971;17075;17131;18124;18208;18509;18710;18816;20317;20733;21814;21834;22433;24064;24136;26365;26570;26903;29876;50785;53417;57257;58234;64290;65255;66214;68270;72007;72324;74155;77411;77794;78892;84004;231532;233651;320790;330409	Acvrl1;Adamtsl2;Adgrg1;Anpep;Anxa3;Apoe;Arhgap24;Asb4;Bcl2;Btg1;C3ar1;Ccr2;Cd44;Cdh1;Cdh5;Ceacam1;Cecr2;Chd7;Clic4;Crispld2;Dchs1;Ddr1;Dnaaf1;Dysf;Egr3;Epas1;Epcam;Errfi1;Esrp2;Fndc3b;Foxb1;Fzd3;Hes1;Hes5;Hif3a;Hmox1;Hs6st1;Hsd11b1;Hspg2;Id2;Itga3;Itga6;Jup;Lox;Lrp1;Mcam;Nr4a1;Nr4a3;Ntn1;Pax7;Pik3r3;Plxdc1;Ptk2;Rgcc;Serpinf1;Serpinf2;Shank3;Slc7a11;Smad7;Spint2;Spry2;Tgfbr3;Thrb;Vav3;Xbp1;Zeb2
GO:0051049	regulation of transport	http://amigo.geneontology.org/amigo/term/GO:0051049	1821	96	51.1215	1.87788	8.64455e-10	1.44364e-07	11303;11745;11816;11931;12043;12295;12297;12335;12349;12481;12550;12560;12569;12575;12703;12768;12772;12775;13040;14063;14083;15114;15205;15368;15893;16190;16438;16480;16502;16511;16512;16790;16803;16917;16971;17691;17756;18124;18125;18762;18798;19057;19094;19122;19204;20271;20371;20408;20660;20907;21943;21947;22163;22317;22433;22612;23969;24046;26365;26570;26903;27218;29876;30948;54698;56461;565…	Abca1;Adcy1;Anpep;Anxa3;Apoe;Atp1a2;Atp1b1;Bbc3;Bcl2;Bin1;Cacnb1;Cacnb3;Capn3;Car2;Ccr1;Ccr2;Ccr7;Cd177;Cd2;Cd40lg;Cdh1;Cdh3;Cdk5r1;Cdkn1a;Ceacam1;Chd7;Cldn10;Clec4n;Clic4;Crtam;Ctss;Dapk1;Dysf;F2rl1;Foxp3;Gpr68;Grm4;Grm6;Hap1;Hecw2;Hes1;Hmox1;Hrh3;Hvcn1;Ica1;Il4ra;Inpp4b;Itpr1;Jup;Kcnc1;Kcnh2;Kcnh3;Kcnh8;Kcnip3;Lbp;Lmx1b;Lrp1;Lrrc32;Map2;Mapk11;Nat8l;Nos1;Nppa;Nr4a3;P2ry12;Pacsin1;Plcb4;Ppp3cc;P…
GO:0051094	positive regulation of developmental process	http://amigo.geneontology.org/amigo/term/GO:0051094	1436	81	40.3133	2.00926	1.0766e-09	1.76524e-07	11482;11745;11816;11820;12043;12053;12153;12180;12226;12267;12335;12349;12487;12562;12703;12768;12772;12775;13390;13653;13655;14083;14313;14365;15114;15205;15368;15902;16190;16400;16438;16480;16992;18208;18213;18762;18816;19241;19268;19373;19374;19415;19716;20317;20361;20371;20408;20613;21814;21834;21943;21947;22433;22695;22724;23969;24136;26365;30948;57816;58234;60505;65255;66214;68010;68732;708…	Acvrl1;Amigo2;Anxa3;Apoe;App;Asb4;Bambi;Bcl2;Bcl6;Bex1;Bin1;Bmp1;Btg1;C3ar1;Capn3;Car2;Carmil1;Ccr1;Ccr2;Ccr7;Cd28;Cd40lg;Cdh5;Ceacam1;Chd7;Dlx1;Egr1;Egr3;Fndc3b;Foxp3;Fst;Fzd3;Gpr68;Hap1;Hes1;Hmox1;Id2;Il1rl2;Il21;Il34;Il4ra;Itga3;Itpr1;Jup;Lrtm2;Lta;Ncmap;Ntn1;Ntrk3;P2ry12;Pacsin1;Prkcz;Ptk2;Ptprf;Rag1;Rag2;Rasal1;Rbm24;Rgcc;Sema7a;Serpinf1;Serpinf2;Sh3gl3;Shank3;Smyd1;Snai1;Socs1;Socs2;Tesc;Tg…
GO:0001817	regulation of cytokine production	http://amigo.geneontology.org/amigo/term/GO:0001817	614	46	17.237	2.66868	1.53725e-09	2.47553e-07	12051;12053;12267;12481;12487;12511;12560;12703;12772;12775;13653;14063;15368;16190;16803;16992;17131;18124;18762;18816;19094;19122;19204;19698;20361;20371;21947;22163;22695;26365;27218;54698;56620;60505;66214;72043;74039;74048;74155;84544;93695;107527;110168;170743;332579;434215	Bcl3;Bcl6;C3ar1;Card9;Ccr2;Ccr7;Cd2;Cd28;Cd40lg;Cd6;Cd96;Cdh3;Ceacam1;Clec4n;Crtam;Egr1;Errfi1;F2rl1;Foxp3;Gpnmb;Gpr18;Hmox1;Il1rl2;Il21;Il4ra;Lbp;Lrrc32;Lta;Mapk11;Nfam1;Nr4a3;Prkcz;Prnp;Ptafr;Relb;Rgcc;Sema7a;Serpinf2;Slamf1;Smad7;Socs1;Sulf2;Tlr7;Tnfrsf4;Vsir;Zfp36
GO:0006954	inflammatory response	http://amigo.geneontology.org/amigo/term/GO:0006954	640	47	17.9669	2.61592	1.92678e-09	3.04836e-07	11816;11820;12053;12182;12267;12487;12505;12511;12562;12768;12772;12773;12775;12802;13024;13040;13421;14063;14598;15368;16010;16190;16803;16992;18762;18816;19204;19698;20299;20317;20361;20371;21943;21947;22163;22695;23887;23945;27218;52065;64292;76527;84544;107527;170743;230899;432530	Adcy1;Apoe;App;Bcl6;Bst1;C3ar1;Ccl22;Ccr1;Ccr2;Ccr4;Ccr7;Cd28;Cd40lg;Cd44;Cd6;Cd96;Cdh5;Cnr2;Ctla2a;Ctss;Dnase1l3;F2rl1;Foxp3;Ggt1;Ggt5;Hmox1;Igfbp4;Il1rl2;Il34;Il4ra;Lbp;Lta;Mfhas1;Mgll;Nppa;Prkcz;Ptafr;Ptges;Relb;Sema7a;Serpinf1;Serpinf2;Slamf1;Tlr7;Tnfrsf4;Tnfsf11;Zfp36
GO:0050670	regulation of lymphocyte proliferation	http://amigo.geneontology.org/amigo/term/GO:0050670	217	25	6.09191	4.1038	2.42611e-09	3.77219e-07	12043;12053;12182;12487;12505;12511;12575;12772;12775;15205;19122;20371;20555;21947;22163;22724;26365;27218;57257;60505;74048;93695;237256;321019;434215	Bcl2;Bcl6;Bst1;Ccr2;Ccr7;Cd28;Cd40lg;Cd44;Cd6;Cdkn1a;Ceacam1;Foxp3;Gpnmb;Gpr183;Hes1;Il21;Lrrc32;Prnp;Slamf1;Slfn1;Tnfrsf4;Vav3;Vsir;Zbtb7b;Zc3h12d
GO:0032944	regulation of mononuclear cell proliferation	http://amigo.geneontology.org/amigo/term/GO:0032944	219	25	6.14806	4.06633	2.93611e-09	4.48776e-07	12043;12053;12182;12487;12505;12511;12575;12772;12775;15205;19122;20371;20555;21947;22163;22724;26365;27218;57257;60505;74048;93695;237256;321019;434215	Bcl2;Bcl6;Bst1;Ccr2;Ccr7;Cd28;Cd40lg;Cd44;Cd6;Cdkn1a;Ceacam1;Foxp3;Gpnmb;Gpr183;Hes1;Il21;Lrrc32;Prnp;Slamf1;Slfn1;Tnfrsf4;Vav3;Vsir;Zbtb7b;Zc3h12d
GO:2000145	regulation of cell motility	http://amigo.geneontology.org/amigo/term/GO:2000145	878	57	24.6484	2.31253	3.3469e-09	5.0304e-07	11482;11595;11634;11745;11816;11820;12043;12182;12267;12550;12768;12772;12775;13653;14063;14083;14766;15368;16400;16403;16480;16803;16971;17075;18124;18208;18213;19204;19241;19272;20317;20343;20361;20613;20660;20733;20970;21814;22433;24064;26365;26456;26903;27218;29876;54357;56508;66214;68732;70839;74048;84004;93695;110168;223881;244418;321019	Acan;Acvrl1;Adgrg1;Aire;Anxa3;Apoe;App;Bcl2;Bst1;C3ar1;Carmil1;Ccr1;Ccr2;Ccr7;Cdh1;Ceacam1;Clic4;Dysf;Egr1;Epb41l4b;Epcam;F2rl1;Gpnmb;Gpr18;Gpr183;Hmox1;Itga3;Itga6;Jup;Lbp;Lrp1;Mcam;Nr4a3;Ntn1;Ntrk3;P2ry12;Prag1;Ptafr;Ptk2;Ptprk;Rapgef4;Rgcc;Rnd1;Sdc3;Sell;Sema4g;Sema7a;Serpinf1;Slamf1;Snai1;Sorl1;Spint2;Spry2;Tgfbr3;Tmsb4x;Vsir;Xbp1
GO:0050870	positive regulation of T cell activation	http://amigo.geneontology.org/amigo/term/GO:0050870	175	22	4.91283	4.47807	4.36942e-09	6.45957e-07	12053;12487;12507;12511;12703;12772;12775;13655;15205;16190;18762;19373;20371;21943;21947;22433;22724;27218;60505;74048;107527;235320	Bcl6;Ccr2;Ccr7;Cd28;Cd40lg;Cd5;Cd6;Egr3;Foxp3;Hes1;Il1rl2;Il21;Il4ra;Prkcz;Rag1;Slamf1;Socs1;Tnfsf11;Vsir;Xbp1;Zbtb16;Zbtb7b
GO:0050801	ion homeostasis	http://amigo.geneontology.org/amigo/term/GO:0050801	793	53	22.2621	2.38072	4.63724e-09	6.74493e-07	11303;11816;11820;11931;12043;12267;12297;12335;12349;12709;12768;12769;12772;12773;12775;12776;12777;12788;13819;14063;14083;15114;15368;16438;16511;16790;17101;17131;17364;18125;19122;20271;20276;21943;22433;23833;26570;29876;57816;72821;98660;99296;110168;117167;170770;216001;227326;231252;232975;234515;236727;320790;504186	Abca1;Anpep;Apoe;App;Atp1a2;Atp1a3;Atp1b1;Bbc3;Bcl2;C3ar1;Cacnb3;Capn3;Car2;Ccr1;Ccr10;Ccr2;Ccr4;Ccr7;Ccr8;Ccr9;Cd52;Chd7;Chrna10;Chrna9;Ckb;Clic4;Cnga1;Epas1;F2rl1;Gpr18;Gpr55;Hap1;Hmox1;Hrh3;Inpp4b;Itpr1;Kcnh2;Lyst;Micu1;Nos1;Prnp;Ptk2;Scn2b;Scn5a;Scnn1a;Slc7a11;Slc9a7;Smad7;Steap4;Tesc;Tnfsf11;Trpm1;Xbp1
GO:0070663	regulation of leukocyte proliferation	http://amigo.geneontology.org/amigo/term/GO:0070663	228	25	6.40072	3.90581	6.73501e-09	9.64068e-07	12043;12053;12182;12487;12505;12511;12575;12772;12775;15205;19122;20371;20555;21947;22163;22724;26365;27218;57257;60505;74048;93695;237256;321019;434215	Bcl2;Bcl6;Bst1;Ccr2;Ccr7;Cd28;Cd40lg;Cd44;Cd6;Cdkn1a;Ceacam1;Foxp3;Gpnmb;Gpr183;Hes1;Il21;Lrrc32;Prnp;Slamf1;Slfn1;Tnfrsf4;Vav3;Vsir;Zbtb7b;Zc3h12d
GO:0031347	regulation of defense response	http://amigo.geneontology.org/amigo/term/GO:0031347	580	43	16.2825	2.64087	7.35301e-09	1.03303e-06	11816;11820;12053;12182;12487;12505;12511;12562;12703;12768;12772;12775;12802;13024;13040;13421;14063;14598;16803;16992;17059;19373;20317;20361;20371;21943;22695;23945;26365;52065;52118;54698;58234;60505;84544;107527;170743;226695;230899;332579;545384;623121;667281	Apoe;App;Bcl6;Bst1;Card9;Ccr1;Ccr2;Ccr7;Cd28;Cd44;Cd6;Cd96;Cdh5;Ceacam1;Cnr2;Crtam;Ctla2a;Ctss;Dnase1l3;F2rl1;Foxp3;Ggt1;H60b;Ifi205;Ifi213;Ifi214;Il1rl2;Il21;Klrb1c;Lbp;Lta;Mfhas1;Mgll;Nppa;Pvr;Rag1;Sema7a;Serpinf1;Shank3;Socs1;Tlr7;Tnfsf11;Zfp36
GO:1903708	positive regulation of hemopoiesis	http://amigo.geneontology.org/amigo/term/GO:1903708	196	23	5.50237	4.18002	7.44586e-09	1.03303e-06	12053;12349;12703;12768;12772;12775;13655;15902;16190;18762;19373;20371;21943;21947;22433;22724;57816;60505;74048;76527;107527;235320;238377	Bcl6;Car2;Ccr1;Ccr2;Ccr7;Cd40lg;Egr3;Foxp3;Gpr68;Id2;Il1rl2;Il21;Il34;Il4ra;Prkcz;Rag1;Socs1;Tesc;Tnfsf11;Vsir;Xbp1;Zbtb16;Zbtb7b
GO:0030334	regulation of cell migration	http://amigo.geneontology.org/amigo/term/GO:0030334	829	54	23.2728	2.32031	7.98582e-09	1.09115e-06	11482;11595;11634;11745;11816;11820;12043;12182;12267;12550;12768;12772;12775;13653;14063;14083;14766;15368;16400;16403;16480;16803;16971;18124;18208;18213;19204;19241;19272;20317;20343;20361;20613;20660;20970;21814;22433;24064;26365;26456;26903;27218;29876;54357;56508;66214;68732;70839;74048;84004;93695;110168;223881;321019	Acan;Acvrl1;Adgrg1;Aire;Anxa3;Apoe;App;Bcl2;Bst1;C3ar1;Carmil1;Ccr1;Ccr2;Ccr7;Cdh1;Ceacam1;Clic4;Dysf;Egr1;Epb41l4b;F2rl1;Gpnmb;Gpr18;Gpr183;Hmox1;Itga3;Itga6;Jup;Lbp;Lrp1;Mcam;Nr4a3;Ntn1;Ntrk3;P2ry12;Ptafr;Ptk2;Ptprk;Rapgef4;Rgcc;Rnd1;Sdc3;Sell;Sema4g;Sema7a;Serpinf1;Slamf1;Snai1;Sorl1;Spry2;Tgfbr3;Tmsb4x;Vsir;Xbp1
GO:0022008	neurogenesis	http://amigo.geneontology.org/amigo/term/GO:0022008	1634	86	45.8718	1.87479	8.4443e-09	1.13658e-06	11816;11820;12043;12053;12305;12505;12550;12569;12661;12677;12772;12773;12933;13390;13654;14009;14083;14365;14409;14766;15114;15205;15208;15902;16400;16438;16917;16971;16992;17364;17756;17937;18124;18125;18208;18213;18509;18762;19268;19272;19415;19716;20317;20361;20408;20564;20660;21834;23945;23969;24136;26456;30948;50785;53321;56508;57752;58234;64290;70839;73750;73991;74762;75665;94222;114606;21…	Adcy1;Adgrg1;Apoe;App;Atl1;Bcl2;Bcl6;Bex1;Bicdl1;Bin1;Btbd3;Ccr2;Ccr4;Cd44;Cdh1;Cdk5r1;Cecr2;Chd7;Chl1;Cntnap1;Crmp1;Dchs1;Ddr1;Dlx1;Egr2;Etv1;Foxb1;Fzd3;Gabrr2;Gpr183;Gsn;Hap1;Hecw2;Hes1;Hes5;Hs6st1;Id2;Itga3;Itpr1;Klk8;Lmx1b;Lrp1;Lrp4;Lta;Map2;Mdga1;Mgll;Nab2;Nav1;Ncmap;Nos1;Nr4a3;Ntn1;Ntrk3;Olig3;P2ry12;Pacsin1;Pax7;Prag1;Prkcz;Ptk2;Ptprf;Ptprk;Rapgef4;Rasal1;Rnd1;Rtn4rl1;Samd14;Sdk1;Sema4g;Se…
GO:0040012	regulation of locomotion	http://amigo.geneontology.org/amigo/term/GO:0040012	951	59	26.6977	2.20993	9.22803e-09	1.2238e-06	11482;11595;11634;11745;11816;11820;12043;12182;12267;12550;12768;12772;12773;12775;13653;14063;14083;14766;15368;16400;16403;16480;16803;16971;17075;18124;18208;18213;19204;19241;19272;20317;20343;20361;20613;20660;20733;20970;21814;22433;24064;26365;26456;26903;27218;29876;54357;56508;66214;66597;68732;70839;74048;84004;93695;110168;223881;244418;321019	Acan;Acvrl1;Adgrg1;Aire;Anxa3;Apoe;App;Bcl2;Bst1;C3ar1;Carmil1;Ccr1;Ccr2;Ccr4;Ccr7;Cdh1;Ceacam1;Clic4;Dysf;Egr1;Epb41l4b;Epcam;F2rl1;Gpnmb;Gpr18;Gpr183;Hmox1;Itga3;Itga6;Jup;Lbp;Lrp1;Mcam;Nr4a3;Ntn1;Ntrk3;P2ry12;Prag1;Ptafr;Ptk2;Ptprk;Rapgef4;Rgcc;Rnd1;Sdc3;Sell;Sema4g;Sema7a;Serpinf1;Slamf1;Snai1;Sorl1;Spint2;Spry2;Tgfbr3;Tmsb4x;Trim13;Vsir;Xbp1
GO:0002443	leukocyte mediated immunity	http://amigo.geneontology.org/amigo/term/GO:0002443	345	31	9.68529	3.20073	1.31749e-08	1.7219e-06	11634;11745;12051;12053;12259;12487;12772;13421;14063;15368;16190;16992;17059;17101;17131;18124;18646;18762;19204;20371;21947;26365;27218;52118;54698;60505;68891;74048;84544;230899;667281	Aire;Anxa3;Bcl3;Bcl6;C1qa;Ccr2;Cd177;Cd28;Cd40lg;Cd96;Ceacam1;Crtam;Dnase1l3;F2rl1;Foxp3;H60b;Hmox1;Il21;Il4ra;Klrb1c;Lta;Lyst;Nppa;Nr4a3;Prf1;Prkcz;Ptafr;Pvr;Slamf1;Smad7;Vsir
GO:0050776	regulation of immune response	http://amigo.geneontology.org/amigo/term/GO:0050776	705	48	19.7917	2.42526	1.45603e-08	1.87578e-06	11816;12043;12047;12053;12259;12267;12297;12487;12505;12703;12768;12772;12775;14063;15368;16190;16803;16992;17059;17131;18124;18762;19122;19204;20361;20371;21947;22433;22724;26365;27218;52065;52118;54698;57257;60505;66214;68891;74039;74048;84544;170743;226695;230899;332579;545384;623121;667281	Apoe;Bcl2;Bcl2a1d;Bcl6;C1qa;C3ar1;Cacnb3;Card9;Ccr1;Ccr2;Ccr7;Cd177;Cd28;Cd40lg;Cd44;Cd96;Ceacam1;Crtam;F2rl1;Foxp3;H60b;Hmox1;Ifi205;Ifi213;Ifi214;Il21;Il4ra;Klrb1c;Lbp;Lta;Mfhas1;Nfam1;Nppa;Nr4a3;Prkcz;Prnp;Ptafr;Pvr;Rgcc;Sema7a;Slamf1;Smad7;Socs1;Tlr7;Vav3;Vsir;Xbp1;Zbtb7b
GO:0035239	tube morphogenesis	http://amigo.geneontology.org/amigo/term/GO:0035239	845	54	23.722	2.27637	1.53184e-08	1.94565e-06	11482;11745;11816;12043;12226;12267;12305;12505;12550;12562;12772;13655;13819;14083;14365;14766;15205;15208;15368;15370;15530;15902;16480;16790;16948;16971;17131;18124;18208;18710;18816;20317;20733;21814;22433;24064;24136;26365;26903;29876;50785;53417;57257;58234;65255;66214;68270;72324;77411;84004;231532;233651;320790;330409	Acvrl1;Adgrg1;Anpep;Anxa3;Apoe;Arhgap24;Asb4;Bcl2;Btg1;C3ar1;Ccr2;Cd44;Cdh1;Cdh5;Ceacam1;Cecr2;Chd7;Clic4;Dchs1;Ddr1;Dnaaf1;Dysf;Egr3;Epas1;Esrp2;Fzd3;Hes1;Hes5;Hif3a;Hmox1;Hs6st1;Hspg2;Id2;Jup;Lox;Lrp1;Mcam;Nr4a1;Nr4a3;Ntn1;Pik3r3;Plxdc1;Ptk2;Rgcc;Serpinf1;Serpinf2;Shank3;Smad7;Spint2;Spry2;Tgfbr3;Vav3;Xbp1;Zeb2
GO:0048699	generation of neurons	http://amigo.geneontology.org/amigo/term/GO:0048699	1526	81	42.8399	1.89076	1.70576e-08	2.13647e-06	11816;11820;12043;12053;12305;12505;12550;12569;12661;12677;12772;12773;12933;13390;13654;14009;14083;14365;14409;14766;15114;15205;15208;15902;16400;16438;16917;16971;16992;17364;17756;18124;18125;18208;18213;18509;18762;19268;19272;19415;19716;20317;20361;20408;20564;20660;21834;23945;23969;24136;26456;30948;50785;53321;56508;58234;64290;70839;73750;73991;74762;75665;94222;114606;215690;216233;…	Adcy1;Adgrg1;Apoe;App;Atl1;Bcl2;Bcl6;Bex1;Bicdl1;Bin1;Btbd3;Ccr2;Ccr4;Cd44;Cdh1;Cdk5r1;Cecr2;Chd7;Chl1;Cntnap1;Crmp1;Ddr1;Dlx1;Egr2;Etv1;Foxb1;Fzd3;Gabrr2;Gpr183;Hap1;Hecw2;Hes1;Hes5;Hs6st1;Id2;Itga3;Itpr1;Klk8;Lmx1b;Lrp1;Lrp4;Lta;Map2;Mdga1;Mgll;Nav1;Nos1;Nr4a3;Ntn1;Ntrk3;Olig3;P2ry12;Pacsin1;Pax7;Prag1;Prkcz;Ptk2;Ptprf;Ptprk;Rapgef4;Rasal1;Rnd1;Rtn4rl1;Samd14;Sdk1;Sema4g;Sema7a;Serpinf1;Sh3gl3;…
GO:0051093	negative regulation of developmental process	http://amigo.geneontology.org/amigo/term/GO:0051093	993	60	27.8768	2.15233	1.79151e-08	2.21313e-06	11482;11816;11820;12043;12053;12505;12560;12569;12575;12703;12768;12772;12933;13390;14083;14313;14365;14766;15205;15208;15902;16190;16658;16848;16971;17131;17756;18208;18213;19094;19716;20317;20361;20371;20613;20660;21814;21834;22695;22724;24064;26365;26456;66214;70839;72007;74762;76566;216233;223435;227326;228357;234515;235320;237847;238377;243937;244418;259277;387609	Acvrl1;Adgrg1;Apoe;App;Bcl2;Bcl6;Bex1;Ccr1;Ccr2;Cd44;Cdh3;Cdk5r1;Cdkn1a;Ceacam1;Crmp1;Dlx1;Fndc3b;Foxp3;Fst;Fzd3;Gpr55;Gpr68;Hes1;Hes5;Id2;Il4ra;Inpp4b;Klk8;Lfng;Lrp1;Lrp4;Mafb;Map2;Mapk11;Mdga1;Ntn1;Ntrk3;P2ry12;Prag1;Ptk2;Rflnb;Rgcc;Rtn4rl1;Sema4g;Sema7a;Serpinf1;Smad7;Snai1;Socs1;Socs2;Sorl1;Spry2;Tgfbr3;Thrb;Trio;Zbtb16;Zbtb7b;Zfp36;Zfp536;Zhx2
GO:0045619	regulation of lymphocyte differentiation	http://amigo.geneontology.org/amigo/term/GO:0045619	173	21	4.85668	4.32394	1.84073e-08	2.2432e-06	12053;12487;12505;12703;12772;12775;13024;13655;15902;16190;17131;18762;19373;20371;22433;22724;60505;74039;74048;107527;235320	Bcl6;Ccr2;Ccr7;Cd28;Cd44;Ctla2a;Egr3;Foxp3;Id2;Il1rl2;Il21;Il4ra;Nfam1;Prkcz;Rag1;Smad7;Socs1;Vsir;Xbp1;Zbtb16;Zbtb7b
GO:0042330	taxis	http://amigo.geneontology.org/amigo/term/GO:0042330	540	40	15.1596	2.63859	2.56926e-08	3.08928e-06	11820;12182;12267;12569;12661;12768;12769;12772;12773;12775;12776;12777;12802;12933;13654;13655;14009;14063;14365;15370;15902;16803;17101;18124;18208;18213;19204;20299;20343;20361;20564;21943;26456;26903;27218;57257;70839;110168;270152;321019	App;Bst1;C3ar1;Ccl22;Ccr1;Ccr10;Ccr2;Ccr4;Ccr7;Ccr8;Ccr9;Cdk5r1;Chl1;Cnr2;Crmp1;Dysf;Egr2;Egr3;Etv1;F2rl1;Fzd3;Gpr18;Gpr183;Id2;Jaml;Lbp;Lyst;Nr4a1;Nr4a3;Ntn1;Ntrk3;P2ry12;Ptafr;Sell;Sema4g;Sema7a;Slamf1;Slit3;Tnfsf11;Vav3
GO:0006468	protein phosphorylation	http://amigo.geneontology.org/amigo/term/GO:0006468	1766	89	49.5775	1.79517	3.43086e-08	4.07098e-06	11482;11816;11820;12043;12182;12305;12444;12505;12511;12569;12575;12703;12768;12775;13653;14063;14083;14885;15205;15208;16010;17131;17691;17937;18125;18213;18710;18762;18793;18816;19023;19094;19116;19122;19882;20111;20299;20361;20555;20660;21814;21943;21947;22163;22433;22612;22625;22695;24064;24136;26365;26410;26414;27218;29820;52065;57816;58234;60505;66214;66616;66991;67603;69635;71091;74155;765…	Acvrl1;Apoe;App;Bcl2;Bst1;Card9;Ccl22;Ccnd2;Ccr1;Ccr7;Cd40lg;Cd44;Cd6;Cdk15;Cdk17;Cdk5r1;Cdkl1;Cdkn1a;Ceacam1;Chrna10;Chrna9;Dapk1;Ddr1;Dusp4;Dusp6;E030030I06Rik;Egr1;Errfi1;F2rl1;Gpnmb;Gpr183;Gpr55;Grm4;Gtf2h4;Hes1;Hes5;Igfbp4;Il21;Il34;Khdc3;Lrp4;Map3k19;Map3k8;Map3k9;Map4k5;Mapk10;Mapk11;Mfhas1;Mst1r;Nab2;Nos1;Ntrk3;Pak6;Pdk1;Pik3r3;Plaur;Ppef2;Prag1;Prkcz;Prlr;Prnp;Ptk2;Rgcc;Rps6ka1;Sema7a;Se…
GO:0009968	negative regulation of signal transduction	http://amigo.geneontology.org/amigo/term/GO:0009968	1137	65	31.9194	2.03638	3.58751e-08	4.20158e-06	11803;11816;12043;12045;12047;12051;12053;12305;12505;12550;12703;13390;13653;14063;14313;15368;16400;16403;16438;16848;16971;17131;17537;17691;18213;18762;18793;19023;19122;19268;19415;19882;20148;20564;20613;20660;21814;21886;22163;22433;24064;26365;27218;50782;52065;67603;68010;68939;72043;74155;77794;114606;140577;170676;170761;216233;226154;228357;231252;231532;241489;243937;319520;380714;50…	Adamtsl2;Ankrd6;Aplp1;Apoe;Arhgap24;Bambi;Bcl2;Bcl2a1b;Bcl2a1d;Bcl3;Bcl6;Cd44;Cdh1;Ceacam1;Chrna10;Chrna9;Ddr1;Dhrs3;Dlx1;Dusp4;Dusp6;Egr1;Errfi1;F2rl1;Fst;Hmox1;Itga3;Itga6;Itpr1;Lfng;Lrp1;Lrp4;Lzts2;Meis3;Mfhas1;Mst1r;Ntrk3;Pde11a;Pdzd3;Peg10;Plaur;Ppef2;Prkcz;Prnp;Ptprf;Rasal1;Rasl11b;Rgs11;Rph3al;Sik1;Slamf1;Slit3;Smad7;Snai1;Socs1;Socs2;Sorl1;Spry2;Sulf2;Tgfbr3;Tle2;Tle6;Tnfrsf4;Xbp1;Zfp536
GO:0010648	negative regulation of cell communication	http://amigo.geneontology.org/amigo/term/GO:0010648	1267	70	35.5689	1.96801	3.91368e-08	4.52481e-06	11803;11816;12043;12045;12047;12051;12053;12305;12505;12550;12703;12802;13390;13653;14063;14313;15368;16400;16403;16438;16848;16971;17131;17537;17691;18125;18213;18762;18793;19023;19122;19268;19415;19882;20148;20564;20613;20660;21814;21886;22163;22433;23945;24064;26365;27218;50782;52065;56508;58234;67603;68010;68939;72043;74155;77794;114606;140577;170676;170761;216233;226154;228357;231252;231532;…	Adamtsl2;Ankrd6;Aplp1;Apoe;Arhgap24;Bambi;Bcl2;Bcl2a1b;Bcl2a1d;Bcl3;Bcl6;Cd44;Cdh1;Ceacam1;Chrna10;Chrna9;Cnr2;Ddr1;Dhrs3;Dlx1;Dusp4;Dusp6;Egr1;Errfi1;F2rl1;Fst;Hmox1;Itga3;Itga6;Itpr1;Lfng;Lrp1;Lrp4;Lzts2;Meis3;Mfhas1;Mgll;Mst1r;Nos1;Ntrk3;Pde11a;Pdzd3;Peg10;Plaur;Ppef2;Prkcz;Prnp;Ptprf;Rapgef4;Rasal1;Rasl11b;Rgs11;Rph3al;Shank3;Sik1;Slamf1;Slit3;Smad7;Snai1;Socs1;Socs2;Sorl1;Spry2;Sulf2;Tgfbr3;…
GO:0023057	negative regulation of signaling	http://amigo.geneontology.org/amigo/term/GO:0023057	1271	70	35.6812	1.96182	4.42936e-08	5.0562e-06	11803;11816;12043;12045;12047;12051;12053;12305;12505;12550;12703;12802;13390;13653;14063;14313;15368;16400;16403;16438;16848;16971;17131;17537;17691;18125;18213;18762;18793;19023;19122;19268;19415;19882;20148;20564;20613;20660;21814;21886;22163;22433;23945;24064;26365;27218;50782;52065;56508;58234;67603;68010;68939;72043;74155;77794;114606;140577;170676;170761;216233;226154;228357;231252;231532;…	Adamtsl2;Ankrd6;Aplp1;Apoe;Arhgap24;Bambi;Bcl2;Bcl2a1b;Bcl2a1d;Bcl3;Bcl6;Cd44;Cdh1;Ceacam1;Chrna10;Chrna9;Cnr2;Ddr1;Dhrs3;Dlx1;Dusp4;Dusp6;Egr1;Errfi1;F2rl1;Fst;Hmox1;Itga3;Itga6;Itpr1;Lfng;Lrp1;Lrp4;Lzts2;Meis3;Mfhas1;Mgll;Mst1r;Nos1;Ntrk3;Pde11a;Pdzd3;Peg10;Plaur;Ppef2;Prkcz;Prnp;Ptprf;Rapgef4;Rasal1;Rasl11b;Rgs11;Rph3al;Shank3;Sik1;Slamf1;Slit3;Smad7;Snai1;Socs1;Socs2;Sorl1;Spry2;Sulf2;Tgfbr3;…
GO:0048646	anatomical structure formation involved in morphogenesis	http://amigo.geneontology.org/amigo/term/GO:0048646	1095	63	30.7403	2.04943	4.71986e-08	5.32047e-06	11482;11745;12051;12053;12226;12267;12335;12505;12550;12562;12569;12772;13654;13655;13819;14083;14218;14221;14365;14766;15205;15208;15368;15370;15530;16190;16400;16403;16480;16658;16780;16790;16848;18124;18710;20317;20613;20733;21814;21957;22433;23872;24064;24136;26365;26903;29876;50785;53321;53417;57257;58234;64290;66214;67652;72324;73750;84004;230822;231532;233651;330222;330409	Acvrl1;Adgrg1;Anpep;Anxa3;Arhgap24;Bcl3;Bcl6;Btg1;C3ar1;Capn3;Ccr2;Cd44;Cdh1;Cdh5;Cdk5r1;Ceacam1;Cecr2;Clic4;Cntnap1;Dchs1;Dysf;Egr2;Egr3;Epas1;Ets2;Fjx1;Foxb1;Fzd3;Hes1;Hes5;Hif3a;Hmox1;Hs6st1;Hspg2;Il4ra;Itga3;Itga6;Jup;Lamb3;Lfng;Mafb;Mcam;Ncmap;Nr4a1;Nr4a3;Pik3r3;Plxdc1;Ptk2;Rgcc;Sdk1;Serpinf1;Sh3pxd2a;Shank3;Snai1;Spaca1;Spint2;Spry2;Tgfbr3;Tnnt3;Vav3;Whrn;Xbp1;Zeb2
GO:0070661	leukocyte proliferation	http://amigo.geneontology.org/amigo/term/GO:0070661	307	28	8.61851	3.24882	4.88321e-08	5.43664e-06	12043;12053;12182;12487;12505;12511;12575;12772;12775;14063;15205;19122;19374;20371;20555;21943;21947;22163;22724;26365;27218;57257;60505;74048;93695;237256;321019;434215	Bcl2;Bcl6;Bst1;Ccr2;Ccr7;Cd28;Cd40lg;Cd44;Cd6;Cdkn1a;Ceacam1;F2rl1;Foxp3;Gpnmb;Gpr183;Hes1;Il21;Lrrc32;Prnp;Rag2;Slamf1;Slfn1;Tnfrsf4;Tnfsf11;Vav3;Vsir;Zbtb7b;Zc3h12d
GO:0009888	tissue development	http://amigo.geneontology.org/amigo/term/GO:0009888	1844	91	51.7672	1.75787	6.22107e-08	6.84166e-06	11468;11482;11595;11634;12043;12153;12180;12226;12267;12305;12335;12349;12505;12550;12560;12562;12575;12737;12768;12834;13653;13654;14063;14313;14365;15205;15208;15370;15530;15902;16400;16403;16780;16848;16917;17075;17131;17133;17691;17937;18124;18208;18213;18509;18793;19094;19116;20361;20392;20613;20733;21814;21834;21943;22433;22695;23872;24064;24136;26365;26456;26570;26903;29820;29876;58234;638…	Acan;Actg2;Acvrl1;Adamtsl2;Aire;Ankrd6;Arhgap24;Asb2;Bambi;Bcl2;Bmp1;Btg1;C3ar1;Capn3;Car2;Ccr1;Cd44;Cdh1;Cdh3;Cdh5;Cdkn1a;Ceacam1;Cecr2;Chd7;Cldn1;Clic4;Col6a2;Dchs1;Ddr1;Dnaaf1;Dysf;Egr1;Egr2;Epcam;Errfi1;Esrp2;Ets2;F2rl1;Fn3k;Fndc3b;Foxb1;Fst;Fzd3;Gpnmb;Gsn;Hes1;Hes5;Hspg2;Id2;Itga3;Itga6;Lamb3;Lfng;Lmx1b;Lrp4;Maff;Mapk11;Nab2;Nphs2;Nppa;Nr4a1;Nr4a3;Ntn1;Ntrk3;Pax7;Plaur;Prlr;Rbm24;Rflnb;Rgcc;…
GO:0006935	chemotaxis	http://amigo.geneontology.org/amigo/term/GO:0006935	538	39	15.1034	2.58219	6.85587e-08	7.44894e-06	11820;12182;12267;12569;12661;12768;12769;12772;12773;12775;12776;12777;12802;12933;13654;13655;14009;14063;14365;15370;16803;17101;18124;18208;18213;19204;20299;20343;20361;20564;21943;26456;26903;27218;57257;70839;110168;270152;321019	App;Bst1;C3ar1;Ccl22;Ccr1;Ccr10;Ccr2;Ccr4;Ccr7;Ccr8;Ccr9;Cdk5r1;Chl1;Cnr2;Crmp1;Dysf;Egr2;Egr3;Etv1;F2rl1;Fzd3;Gpr18;Gpr183;Jaml;Lbp;Lyst;Nr4a1;Nr4a3;Ntn1;Ntrk3;P2ry12;Ptafr;Sell;Sema4g;Sema7a;Slamf1;Slit3;Tnfsf11;Vav3
GO:0044093	positive regulation of molecular function	http://amigo.geneontology.org/amigo/term/GO:0044093	1577	81	44.2716	1.82961	7.10783e-08	7.63076e-06	11745;11816;11820;11931;12043;12226;12297;12335;12444;12505;12560;12569;12575;12703;12775;13040;13653;14063;14083;14218;14885;15114;15205;16403;16480;16502;16848;16971;17937;17972;18125;18213;18762;18793;19116;19122;19204;19415;19882;20299;20660;21814;21943;21947;22029;22625;24064;24136;26365;26410;30948;50782;57257;57816;58234;66214;66597;66616;67035;68010;69635;69993;71310;72693;74030;74039;740…	Adcy1;Anxa3;Apoe;App;Arap3;Arhgap20;Arhgap24;Arhgap29;Atp1b1;Bambi;Bbc3;Bcl2;Bin1;Btg1;Cacnb3;Capn3;Ccl22;Ccnd2;Ccr7;Cd40lg;Cd44;Cdh3;Cdk5r1;Cdkn1a;Ceacam1;Chn2;Ctss;Dapk1;Dnajb4;Egr1;F2rl1;Gpr55;Grm4;Gsn;Gtf2h4;Hap1;Hes1;Ifi27l2a;Itga6;Jup;Kcnc1;Lfng;Lrp1;Map3k19;Map3k8;Map3k9;Map4k5;Mst1r;Nab2;Ncf4;Nfam1;Nos1;Nppa;Ntrk3;Pak6;Plaur;Prkcz;Prlr;Prnp;Ptafr;Ptk2;Rasal1;Rgcc;Rgs11;Rin2;Sh3pxd2a;Shank…
GO:0050673	epithelial cell proliferation	http://amigo.geneontology.org/amigo/term/GO:0050673	392	32	11.0047	2.90784	7.39914e-08	7.85006e-06	11482;11816;12444;12550;12560;13655;14313;15205;15208;15368;15370;15902;16010;16438;18124;19272;20111;20271;20317;21814;21943;22433;22695;26365;26903;66214;72043;74155;77411;99296;259277;270152	Acvrl1;Apoe;Ccnd2;Cdh1;Cdh3;Ceacam1;Dysf;Egr3;Errfi1;Esrp2;Fst;Hes1;Hes5;Hmox1;Hrh3;Id2;Igfbp4;Itpr1;Jaml;Klk8;Nr4a1;Nr4a3;Ptprk;Rgcc;Rps6ka1;Scn5a;Serpinf1;Sulf2;Tgfbr3;Tnfsf11;Xbp1;Zfp36
GO:0002697	regulation of immune effector process	http://amigo.geneontology.org/amigo/term/GO:0002697	373	31	10.4713	2.96046	7.92817e-08	8.24267e-06	12053;12487;12772;12775;13421;14063;15368;16190;16803;16992;17059;17131;18124;18762;19204;20361;20371;21947;22163;22433;22724;26365;27218;52118;54698;60505;68891;74048;84544;230899;667281	Bcl6;Ccr2;Ccr7;Cd177;Cd28;Cd40lg;Cd96;Ceacam1;Crtam;Dnase1l3;F2rl1;Foxp3;H60b;Hmox1;Il21;Il4ra;Klrb1c;Lbp;Lta;Nppa;Nr4a3;Prkcz;Ptafr;Pvr;Sema7a;Slamf1;Smad7;Tnfrsf4;Vsir;Xbp1;Zbtb7b
GO:0045596	negative regulation of cell differentiation	http://amigo.geneontology.org/amigo/term/GO:0045596	745	48	20.9146	2.29505	7.95201e-08	8.24267e-06	11482;11816;11820;12043;12053;12505;12569;12703;12933;13390;14083;14313;14766;15205;15208;15902;16190;16658;16971;17131;17756;18208;18213;19716;20361;20371;20613;20660;21814;21834;22695;22724;26365;26456;70839;72007;76566;223435;227326;228357;234515;235320;237847;238377;243937;244418;259277;387609	Acvrl1;Adgrg1;Apoe;App;Bcl2;Bcl6;Bex1;Cd44;Cdk5r1;Ceacam1;Crmp1;Dlx1;Fndc3b;Foxp3;Fst;Gpr55;Gpr68;Hes1;Hes5;Id2;Il4ra;Inpp4b;Klk8;Lrp1;Lrp4;Mafb;Map2;Ntn1;Ntrk3;P2ry12;Prag1;Ptk2;Rflnb;Rtn4rl1;Sema4g;Sema7a;Smad7;Snai1;Socs1;Sorl1;Tgfbr3;Thrb;Trio;Zbtb16;Zbtb7b;Zfp36;Zfp536;Zhx2
GO:0009719	response to endogenous stimulus	http://amigo.geneontology.org/amigo/term/GO:0009719	1504	78	42.2223	1.84737	8.68214e-08	8.89722e-06	11303;11482;11745;11803;11816;11820;12043;12295;12349;12505;12550;12562;12569;12703;12737;12775;13070;13390;13653;13654;13655;13849;14083;14313;14598;14608;15205;15208;15370;16400;16438;16480;16502;16948;17131;17436;18124;18125;18213;18710;18762;19116;19122;19204;19268;19272;20317;20564;20606;20733;21814;21834;22433;22612;22695;22724;24064;26365;52187;68010;68799;68939;70839;72043;72693;74048;741…	Abca1;Acsbg1;Acvrl1;Adamtsl2;Akr1c18;Anxa3;Aplp1;Apoe;App;Atp1a2;Atp1a3;Bambi;Bcl2;Cacnb1;Car2;Ccr7;Cd44;Cdh1;Cdh5;Cdk5r1;Ceacam1;Cldn1;Cyp11a1;Dlx1;Egr1;Egr2;Egr3;Ephx1;Errfi1;Fst;Ggt1;Gpr83;Hes1;Hes5;Hrh3;Itga3;Itpr1;Jup;Kcnc1;Lox;Lrp4;Lrrc32;Me1;Nos1;Nppa;Nr4a1;Nr4a3;Ntrk3;P2ry12;Peg10;Pik3r3;Prkcz;Prlr;Prnp;Ptafr;Ptk2;Ptprf;Ptprk;Rasl11b;Rgmb;Rragd;Serpinf1;Slit3;Smad7;Socs1;Socs2;Spint2;Spry…
GO:0043269	regulation of ion transport	http://amigo.geneontology.org/amigo/term/GO:0043269	678	45	19.0337	2.36423	8.8467e-08	8.96399e-06	11745;11816;11931;12043;12295;12297;12335;12349;12768;13040;15114;15205;16438;16502;16511;16512;17691;18125;18798;19122;19204;20271;21943;24046;26903;29876;30948;56461;56643;57816;58187;58234;69635;70839;72821;74096;98660;99296;108072;211468;230899;269642;320790;329152;399548	Anxa3;Apoe;Atp1a2;Atp1b1;Bcl2;Bin1;Cacnb1;Cacnb3;Capn3;Car2;Ccr1;Chd7;Cldn10;Clic4;Ctss;Dapk1;Dysf;Grm6;Hap1;Hecw2;Hes1;Hrh3;Hvcn1;Itpr1;Kcnc1;Kcnh2;Kcnh3;Kcnh8;Kcnip3;Nat8l;Nos1;Nppa;P2ry12;Plcb4;Prnp;Ptafr;Scn11a;Scn2b;Scn4b;Scn5a;Shank3;Sik1;Slc15a1;Tesc;Tnfsf11
GO:0002703	regulation of leukocyte mediated immunity	http://amigo.geneontology.org/amigo/term/GO:0002703	224	23	6.28842	3.65751	9.2075e-08	9.22592e-06	12053;12487;12772;13421;14063;15368;16190;16992;17059;17131;18762;19204;20371;26365;27218;52118;54698;60505;68891;74048;84544;230899;667281	Bcl6;Ccr2;Cd177;Cd28;Cd96;Ceacam1;Crtam;Dnase1l3;F2rl1;Foxp3;H60b;Hmox1;Il21;Il4ra;Klrb1c;Lta;Nppa;Prkcz;Ptafr;Pvr;Slamf1;Smad7;Vsir
GO:0045580	regulation of T cell differentiation	http://amigo.geneontology.org/amigo/term/GO:0045580	142	18	3.98641	4.51534	9.83145e-08	9.74286e-06	12053;12487;12505;12703;12772;12775;13024;13655;16190;17131;18762;19373;20371;22433;22724;74048;107527;235320	Bcl6;Ccr2;Ccr7;Cd28;Cd44;Ctla2a;Egr3;Foxp3;Il1rl2;Il4ra;Prkcz;Rag1;Smad7;Socs1;Vsir;Xbp1;Zbtb16;Zbtb7b
GO:0072359	circulatory system development	http://amigo.geneontology.org/amigo/term/GO:0072359	1069	61	30.0104	2.03263	1.05284e-07	1.03201e-05	11482;11492;11595;11745;11816;12180;12226;12267;12562;12575;12772;13653;13655;13819;14083;14766;15205;15368;15370;15530;15902;16400;16480;16790;16948;16971;17131;17691;18213;18710;18816;19094;20148;20271;20317;20564;20613;21814;22433;24064;26365;26903;29876;50785;53417;57257;65255;66214;67603;68270;71091;72324;74155;84004;230899;230909;231532;233651;320790;381738;666794	Acan;Acvrl1;Adam19;Adgrg1;Anpep;Anxa3;Apoe;Arhgap24;Asb4;Btg1;C3ar1;Ccr2;Cdh5;Cdkl1;Cdkn1a;Ceacam1;Chd7;Clic4;Dchs1;Dhrs3;Dnaaf1;Drc1;Dusp6;Dysf;Egr1;Egr3;Epas1;Errfi1;Gm572;Hes1;Hif3a;Hmox1;Hs6st1;Hspg2;Id2;Itga3;Jup;Lox;Lrp1;Mapk11;Mcam;Nppa;Nr4a1;Ntrk3;Pik3r3;Plxdc1;Ptk2;Rbm24;Rgcc;Scn5a;Serpinf1;Serpinf2;Sik1;Slit3;Smad7;Smyd1;Snai1;Spry2;Tgfbr3;Vav3;Xbp1
GO:0032101	regulation of response to external stimulus	http://amigo.geneontology.org/amigo/term/GO:0032101	708	46	19.8759	2.31436	1.17934e-07	1.14358e-05	11816;11820;12053;12182;12267;12297;12335;12487;12505;12511;12562;12575;12768;12772;12773;12775;12802;13024;13040;13421;14063;14598;16803;16992;18213;18816;19268;20317;20343;20361;20371;21943;22695;23945;26365;26456;26903;27218;52065;70839;107527;110168;230899;237847;259277;321019	Apoe;App;Bcl6;Bst1;C3ar1;Cacnb3;Capn3;Ccr1;Ccr2;Ccr4;Ccr7;Cd28;Cd44;Cd6;Cdh5;Cdkn1a;Ceacam1;Cnr2;Ctla2a;Ctss;Dnase1l3;Dysf;F2rl1;Foxp3;Ggt1;Gpr18;Gpr183;Il1rl2;Klk8;Lbp;Lta;Mfhas1;Mgll;Nppa;Ntrk3;P2ry12;Ptprf;Rtn4rl1;Sell;Sema4g;Sema7a;Serpinf1;Serpinf2;Slamf1;Tnfsf11;Zfp36
GO:0007167	enzyme linked receptor protein signaling pathway	http://amigo.geneontology.org/amigo/term/GO:0007167	827	51	23.2166	2.1967	1.21561e-07	1.16621e-05	11482;11576;11820;12305;12560;12562;12569;12703;13390;13653;14083;14313;15114;15205;15208;16010;16400;16971;17131;18124;18213;18710;18762;18793;19116;19245;19268;19272;19716;19882;21814;22433;22612;22724;24064;26365;68010;68799;68939;72043;72543;72693;74048;74155;77794;170676;170761;216233;228357;230899;434215	Acvrl1;Adamtsl2;Afp;App;Bambi;Bex1;Cdh3;Cdh5;Cdk5r1;Ceacam1;Ddr1;Dlx1;Egr1;Errfi1;Fst;Hap1;Hes1;Hes5;Igfbp4;Itga3;Lrp1;Lrp4;Lrrc32;Mst1r;Mvb12b;Nppa;Nr4a3;Ntrk3;Pdzd3;Peg10;Pik3r3;Plaur;Prkcz;Prlr;Ptk2;Ptp4a3;Ptprf;Ptprk;Rasl11b;Rgmb;Smad7;Socs1;Socs2;Spry2;Sulf2;Tgfbr3;Vsir;Xbp1;Yes1;Zbtb7b;Zcchc12
GO:0045621	positive regulation of lymphocyte differentiation	http://amigo.geneontology.org/amigo/term/GO:0045621	100	15	2.80733	5.34315	1.22872e-07	1.16638e-05	12053;12703;12772;12775;13655;16190;18762;19373;20371;22433;22724;60505;74048;107527;235320	Bcl6;Ccr2;Ccr7;Egr3;Foxp3;Il1rl2;Il21;Il4ra;Prkcz;Rag1;Socs1;Vsir;Xbp1;Zbtb16;Zbtb7b
GO:0070848	response to growth factor	http://amigo.geneontology.org/amigo/term/GO:0070848	641	43	17.995	2.38955	1.29051e-07	1.21227e-05	11482;11745;11820;12505;12562;12737;13390;13653;13655;14083;14313;15114;15205;15208;15370;16400;16502;17131;18125;18213;19245;19268;19272;19716;20733;21814;22433;22612;22695;24064;67603;68010;68799;68939;72043;72693;74048;74155;77794;105349;170676;228357;434215	Acvrl1;Adamtsl2;Akr1c18;Anxa3;App;Bambi;Bex1;Cd44;Cdh5;Cldn1;Dlx1;Dusp6;Egr1;Egr3;Errfi1;Fst;Hap1;Hes1;Hes5;Itga3;Kcnc1;Lrp4;Lrrc32;Nos1;Nr4a1;Ntrk3;Peg10;Ptk2;Ptp4a3;Ptprf;Ptprk;Rasl11b;Rgmb;Smad7;Spint2;Spry2;Sulf2;Tgfbr3;Vsir;Xbp1;Yes1;Zcchc12;Zfp36
GO:0046631	alpha-beta T cell activation	http://amigo.geneontology.org/amigo/term/GO:0046631	145	18	4.07063	4.42192	1.35771e-07	1.26225e-05	12043;12051;12053;12487;12505;12703;12772;12775;16190;17131;18762;19698;20371;22724;74048;110168;235320;321019	Bcl2;Bcl3;Bcl6;Ccr2;Ccr7;Cd28;Cd44;Foxp3;Gpr18;Gpr183;Il4ra;Prkcz;Relb;Smad7;Socs1;Vsir;Zbtb16;Zbtb7b
GO:0045582	positive regulation of T cell differentiation	http://amigo.geneontology.org/amigo/term/GO:0045582	88	14	2.47045	5.66698	1.52374e-07	1.40216e-05	12053;12703;12772;12775;13655;16190;18762;19373;20371;22433;22724;74048;107527;235320	Bcl6;Ccr2;Ccr7;Egr3;Foxp3;Il1rl2;Il4ra;Prkcz;Rag1;Socs1;Vsir;Xbp1;Zbtb16;Zbtb7b
GO:0042327	positive regulation of phosphorylation	http://amigo.geneontology.org/amigo/term/GO:0042327	1010	58	28.3541	2.04556	1.8039e-07	1.64319e-05	11482;11816;11820;12043;12305;12444;12505;12511;12569;12575;12703;12768;12775;13653;14063;14083;15205;15208;16010;16403;17937;18213;18710;18762;18793;18816;19116;19122;19882;20299;20361;21943;21947;22433;22612;22625;24064;24136;26365;26410;27218;29820;52065;57257;60505;66214;66616;76527;93695;214230;227326;228357;268752;268934;321019;332579;338372;399510	Acvrl1;Apoe;App;Bcl2;Card9;Ccl22;Ccnd2;Ccr1;Ccr7;Cd40lg;Cd44;Cd6;Cdk5r1;Cdkn1a;Ceacam1;Ddr1;Egr1;F2rl1;Gpnmb;Gpr183;Gpr55;Grm4;Hes1;Hes5;Igfbp4;Il21;Il34;Itga6;Lrp4;Map3k19;Map3k8;Map3k9;Map4k5;Mfhas1;Mst1r;Nab2;Ntrk3;Pak6;Pik3r3;Plaur;Prkcz;Prlr;Prnp;Ptk2;Rgcc;Sema7a;Serpinf2;Slamf1;Snx9;Socs1;Spry2;Tnfrsf19;Tnfsf11;Vav3;Wdfy2;Xbp1;Yes1;Zeb2
GO:0001934	positive regulation of protein phosphorylation	http://amigo.geneontology.org/amigo/term/GO:0001934	963	56	27.0346	2.07142	1.98836e-07	1.7931e-05	11482;11816;11820;12043;12305;12444;12505;12511;12569;12575;12703;12768;12775;13653;14063;14083;15205;15208;16010;17937;18213;18710;18762;18793;18816;19116;19122;19882;20299;20361;21943;21947;22433;22612;22625;24064;24136;26365;26410;27218;29820;52065;60505;66214;66616;76527;93695;214230;227326;228357;268752;268934;321019;332579;338372;399510	Acvrl1;Apoe;App;Bcl2;Card9;Ccl22;Ccnd2;Ccr1;Ccr7;Cd40lg;Cd44;Cd6;Cdk5r1;Cdkn1a;Ceacam1;Ddr1;Egr1;F2rl1;Gpnmb;Gpr183;Gpr55;Grm4;Hes1;Hes5;Igfbp4;Il21;Il34;Lrp4;Map3k19;Map3k8;Map3k9;Map4k5;Mfhas1;Mst1r;Nab2;Ntrk3;Pak6;Pik3r3;Plaur;Prkcz;Prlr;Prnp;Ptk2;Rgcc;Sema7a;Serpinf2;Slamf1;Snx9;Socs1;Spry2;Tnfrsf19;Tnfsf11;Wdfy2;Xbp1;Yes1;Zeb2
GO:0046651	lymphocyte proliferation	http://amigo.geneontology.org/amigo/term/GO:0046651	290	26	8.14126	3.19361	2.06613e-07	1.82946e-05	12043;12053;12182;12487;12505;12511;12575;12772;12775;15205;19122;19374;20371;20555;21947;22163;22724;26365;27218;57257;60505;74048;93695;237256;321019;434215	Bcl2;Bcl6;Bst1;Ccr2;Ccr7;Cd28;Cd40lg;Cd44;Cd6;Cdkn1a;Ceacam1;Foxp3;Gpnmb;Gpr183;Hes1;Il21;Lrrc32;Prnp;Rag2;Slamf1;Slfn1;Tnfrsf4;Vav3;Vsir;Zbtb7b;Zc3h12d
GO:0002683	negative regulation of immune system process	http://amigo.geneontology.org/amigo/term/GO:0002683	431	33	12.0996	2.72736	2.06925e-07	1.82946e-05	12053;12505;12703;12768;12772;12802;14063;15205;15208;15368;15902;16190;16658;17131;19122;20371;20555;22163;22695;22724;26365;27218;52065;74048;84544;93695;110168;227326;234515;235320;237256;238377;434215	Bcl6;Ccr1;Ccr2;Cd44;Cd96;Ceacam1;Cnr2;F2rl1;Foxp3;Gpnmb;Gpr18;Gpr55;Gpr68;Hes1;Hes5;Hmox1;Id2;Il4ra;Inpp4b;Lrrc32;Mafb;Mfhas1;Prnp;Slamf1;Slfn1;Smad7;Socs1;Tnfrsf4;Vsir;Zbtb16;Zbtb7b;Zc3h12d;Zfp36
GO:0006915	apoptotic process	http://amigo.geneontology.org/amigo/term/GO:0006915	1839	89	51.6268	1.72391	2.13984e-07	1.8735e-05	11803;11816;11820;12043;12045;12047;12051;12053;12226;12305;12335;12444;12487;12505;12507;12550;12569;12575;12661;12775;13390;13421;13653;13655;14083;14365;14373;15368;15370;15959;16403;16438;16971;16992;17075;17537;17691;18124;18125;18208;18213;18646;18762;18793;19122;19208;19268;19373;19882;20111;20343;20564;20613;21814;21834;21942;21947;22029;22163;22433;22695;24064;26570;30948;53417;56461;605…	Akr1c18;Amigo2;Aplp1;Apoe;App;Bbc3;Bcl2;Bcl2a1b;Bcl2a1d;Bcl3;Bcl6;Bin1;Btg1;Capn3;Card6;Card9;Ccnd2;Ccr7;Cd28;Cd40lg;Cd44;Cd5;Cdh1;Cdk5r1;Cdkn1a;Cecr2;Chl1;Dapk1;Ddr1;Dlx1;Dnase1l3;Dusp6;Egr1;Egr3;Epcam;Foxb1;Fzd3;G0s2;Gsn;Hif3a;Hmox1;Ifi27l2a;Ifit3;Il21;Itga6;Itpr1;Kcnh8;Kcnip3;Khdc1a;Lrp1;Lta;Map3k9;Meis3;Mst1r;Nos1;Nr4a1;Nr4a3;Nradd;Ntn1;Ntrk3;Osgin1;Pdk1;Peg10;Plaur;Prf1;Prkcz;Prnp;Ptcra;Ptk2…
GO:0030198	extracellular matrix organization	http://amigo.geneontology.org/amigo/term/GO:0030198	235	23	6.59723	3.48631	2.20315e-07	1.91039e-05	11595;11803;11820;12051;12305;12819;12841;13040;14083;14086;14115;15530;16917;16948;18816;20733;66180;66214;69542;72043;77794;78892;219151	2300002M23Rik;Acan;Adamtsl2;Aplp1;App;Bcl3;Col15a1;Col9a3;Crispld2;Ctss;Ddr1;Fbln2;Fscn1;Hspg2;Lmx1b;Lox;P3h4;Ptk2;Rgcc;Scara3;Serpinf2;Spint2;Sulf2
GO:0035710	CD4-positive, alpha-beta T cell activation	http://amigo.geneontology.org/amigo/term/GO:0035710	91	14	2.55467	5.48016	2.34279e-07	2.01111e-05	12051;12053;12505;12703;12772;12775;16190;17131;18762;19698;20371;22724;74048;321019	Bcl3;Bcl6;Ccr2;Ccr7;Cd44;Foxp3;Gpr183;Il4ra;Prkcz;Relb;Smad7;Socs1;Vsir;Zbtb7b
GO:0032943	mononuclear cell proliferation	http://amigo.geneontology.org/amigo/term/GO:0032943	292	26	8.19741	3.17173	2.36391e-07	2.01111e-05	12043;12053;12182;12487;12505;12511;12575;12772;12775;15205;19122;19374;20371;20555;21947;22163;22724;26365;27218;57257;60505;74048;93695;237256;321019;434215	Bcl2;Bcl6;Bst1;Ccr2;Ccr7;Cd28;Cd40lg;Cd44;Cd6;Cdkn1a;Ceacam1;Foxp3;Gpnmb;Gpr183;Hes1;Il21;Lrrc32;Prnp;Rag2;Slamf1;Slfn1;Tnfrsf4;Vav3;Vsir;Zbtb7b;Zc3h12d
GO:0008285	negative regulation of cell proliferation	http://amigo.geneontology.org/amigo/term/GO:0008285	634	42	17.7985	2.35975	2.54971e-07	2.14891e-05	11482;11816;11820;12043;12053;12226;12305;12505;12550;12562;12575;12677;14766;15205;15368;15902;15959;16992;18125;19094;19122;19268;19272;20317;20371;20555;20564;20733;21814;21942;22724;24064;26365;57816;64292;66214;74048;93695;226154;235320;237256;434215	Acvrl1;Adgrg1;Apoe;App;Bcl2;Bcl6;Btg1;Cd44;Cdh1;Cdh5;Cdkn1a;Ceacam1;Ddr1;Foxp3;Gpnmb;Hes1;Hmox1;Id2;Ifit3;Lrrc32;Lta;Lzts2;Mapk11;Nos1;Prnp;Ptges;Ptprf;Ptprk;Rgcc;Serpinf1;Slfn1;Slit3;Spint2;Spry2;Tesc;Tgfbr3;Tnfrsf9;Vsir;Vsx2;Zbtb16;Zbtb7b;Zc3h12d
GO:0050767	regulation of neurogenesis	http://amigo.geneontology.org/amigo/term/GO:0050767	872	52	24.4799	2.12419	2.59285e-07	2.16503e-05	11816;11820;12043;12053;12550;12569;12772;12933;13390;14083;14365;14766;15114;15205;15208;15902;16400;16438;16971;16992;17756;18125;18208;18213;19268;19415;19716;20317;20361;20408;20660;21834;23945;23969;24136;26456;30948;56508;58234;70839;114606;216233;228357;237847;243937;244418;259277;320790;321019;329152;330222;387609	Adgrg1;Apoe;App;Bcl2;Bcl6;Bex1;Bin1;Ccr2;Cdh1;Cdk5r1;Chd7;Crmp1;Dlx1;Fzd3;Gpr183;Hap1;Hecw2;Hes1;Hes5;Id2;Itga3;Itpr1;Klk8;Lrp1;Lrp4;Lta;Map2;Mgll;Nos1;Ntn1;Ntrk3;P2ry12;Pacsin1;Prag1;Ptk2;Ptprf;Rapgef4;Rasal1;Rtn4rl1;Sdk1;Sema4g;Sema7a;Serpinf1;Sh3gl3;Shank3;Socs2;Sorl1;Thrb;Tle6;Zeb2;Zfp536;Zhx2
GO:0046632	alpha-beta T cell differentiation	http://amigo.geneontology.org/amigo/term/GO:0046632	106	15	2.97577	5.04071	2.69403e-07	2.22887e-05	12043;12051;12053;12703;12772;12775;16190;17131;18762;19698;20371;22724;110168;235320;321019	Bcl2;Bcl3;Bcl6;Ccr2;Ccr7;Foxp3;Gpr18;Gpr183;Il4ra;Prkcz;Relb;Smad7;Socs1;Zbtb16;Zbtb7b
GO:0060284	regulation of cell development	http://amigo.geneontology.org/amigo/term/GO:0060284	1000	57	28.0733	2.0304	2.9647e-07	2.43051e-05	11816;11820;12043;12053;12550;12562;12569;12772;12933;13390;14083;14365;14766;15114;15205;15208;15902;16400;16438;16971;16992;17756;18125;18208;18213;19268;19415;19716;20317;20361;20408;20660;21834;21943;23945;23969;24136;26456;30948;56508;58234;68732;70839;76566;114606;216233;228357;237847;238377;243937;244418;259277;320790;321019;329152;330222;387609	Adgrg1;Apoe;App;Bcl2;Bcl6;Bex1;Bin1;Carmil1;Ccr2;Cdh1;Cdh5;Cdk5r1;Chd7;Crmp1;Dlx1;Fzd3;Gpr183;Gpr68;Hap1;Hecw2;Hes1;Hes5;Id2;Itga3;Itpr1;Klk8;Lrp1;Lrp4;Lta;Map2;Mgll;Nos1;Ntn1;Ntrk3;P2ry12;Pacsin1;Prag1;Ptk2;Ptprf;Rapgef4;Rasal1;Rflnb;Rtn4rl1;Sdk1;Sema4g;Sema7a;Serpinf1;Sh3gl3;Shank3;Socs2;Sorl1;Thrb;Tle6;Tnfsf11;Zeb2;Zfp536;Zhx2
GO:0019220	regulation of phosphate metabolic process	http://amigo.geneontology.org/amigo/term/GO:0019220	1660	82	46.6017	1.75959	3.03493e-07	2.46567e-05	11482;11816;11820;12043;12182;12305;12444;12505;12511;12569;12575;12703;12768;12775;13653;14063;14083;15205;15208;15483;16010;16403;17131;17436;17937;18125;18213;18710;18762;18793;18816;19023;19116;19122;19204;19882;20299;20361;20555;20660;21814;21943;21947;22163;22433;22612;22625;24064;24136;26365;26410;27218;29820;52065;57257;57816;60505;66214;66616;67603;68458;74155;76527;83671;93695;170743;17…	Acvrl1;Apoe;App;Bcl2;Bst1;Card9;Ccl22;Ccnd2;Ccr1;Ccr7;Cd40lg;Cd44;Cd6;Cdk5r1;Cdkn1a;Ceacam1;Chrna10;Chrna9;Ddr1;Dusp4;Dusp6;Egr1;Errfi1;F2rl1;Gpnmb;Gpr183;Gpr55;Grm4;Hes1;Hes5;Hsd11b1;Igfbp4;Il21;Il34;Itga6;Lrp4;Map3k19;Map3k8;Map3k9;Map4k5;Me1;Mfhas1;Mst1r;Nab2;Nos1;Ntrk3;Pak6;Pdk1;Pdzd3;Pik3r3;Plaur;Ppef2;Ppp1r14a;Ppp1r3b;Prkcz;Prlr;Prnp;Ptafr;Ptk2;Rgcc;Sema7a;Serpinf2;Slamf1;Slfn1;Smad7;Snx9;S…
GO:0098771	inorganic ion homeostasis	http://amigo.geneontology.org/amigo/term/GO:0098771	732	46	20.5497	2.23848	3.07334e-07	2.47459e-05	11816;11820;11931;12043;12267;12297;12335;12349;12709;12768;12769;12772;12773;12775;12776;12777;12788;13819;14063;14083;15114;15368;16438;16511;16790;17364;18125;19122;20276;21943;23833;29876;57816;98660;99296;110168;117167;170770;216001;227326;231252;232975;234515;236727;320790;504186	Anpep;Apoe;App;Atp1a2;Atp1a3;Atp1b1;Bbc3;Bcl2;C3ar1;Cacnb3;Capn3;Car2;Ccr1;Ccr10;Ccr2;Ccr4;Ccr7;Ccr8;Ccr9;Cd52;Chd7;Chrna10;Chrna9;Ckb;Clic4;Cnga1;Epas1;F2rl1;Gpr18;Gpr55;Hap1;Hmox1;Hrh3;Inpp4b;Itpr1;Kcnh2;Micu1;Nos1;Prnp;Ptk2;Scnn1a;Slc9a7;Steap4;Tesc;Tnfsf11;Trpm1
GO:0051174	regulation of phosphorus metabolic process	http://amigo.geneontology.org/amigo/term/GO:0051174	1661	82	46.6298	1.75853	3.11154e-07	2.48317e-05	11482;11816;11820;12043;12182;12305;12444;12505;12511;12569;12575;12703;12768;12775;13653;14063;14083;15205;15208;15483;16010;16403;17131;17436;17937;18125;18213;18710;18762;18793;18816;19023;19116;19122;19204;19882;20299;20361;20555;20660;21814;21943;21947;22163;22433;22612;22625;24064;24136;26365;26410;27218;29820;52065;57257;57816;60505;66214;66616;67603;68458;74155;76527;83671;93695;170743;17…	Acvrl1;Apoe;App;Bcl2;Bst1;Card9;Ccl22;Ccnd2;Ccr1;Ccr7;Cd40lg;Cd44;Cd6;Cdk5r1;Cdkn1a;Ceacam1;Chrna10;Chrna9;Ddr1;Dusp4;Dusp6;Egr1;Errfi1;F2rl1;Gpnmb;Gpr183;Gpr55;Grm4;Hes1;Hes5;Hsd11b1;Igfbp4;Il21;Il34;Itga6;Lrp4;Map3k19;Map3k8;Map3k9;Map4k5;Me1;Mfhas1;Mst1r;Nab2;Nos1;Ntrk3;Pak6;Pdk1;Pdzd3;Pik3r3;Plaur;Ppef2;Ppp1r14a;Ppp1r3b;Prkcz;Prlr;Prnp;Ptafr;Ptk2;Rgcc;Sema7a;Serpinf2;Slamf1;Slfn1;Smad7;Snx9;S…
GO:0002275	myeloid cell activation involved in immune response	http://amigo.geneontology.org/amigo/term/GO:0002275	80	13	2.24587	5.78841	3.28328e-07	2.59725e-05	11745;12772;13421;14063;15368;16190;16803;18124;19204;26903;27218;68891;230899	Anxa3;Ccr2;Cd177;Dnase1l3;Dysf;F2rl1;Hmox1;Il4ra;Lbp;Nppa;Nr4a3;Ptafr;Slamf1
GO:0002700	regulation of production of molecular mediator of immune response	http://amigo.geneontology.org/amigo/term/GO:0002700	138	17	3.87412	4.3881	3.37755e-07	2.64859e-05	12053;12487;14063;15368;16190;17131;18124;18762;20361;20371;21947;22163;22433;27218;60505;74048;84544	Bcl6;Cd28;Cd40lg;Cd96;F2rl1;Foxp3;Hmox1;Il21;Il4ra;Nr4a3;Prkcz;Sema7a;Slamf1;Smad7;Tnfrsf4;Vsir;Xbp1
GO:0010562	positive regulation of phosphorus metabolic process	http://amigo.geneontology.org/amigo/term/GO:0010562	1081	60	30.3473	1.97711	3.47463e-07	2.65957e-05	11482;11816;11820;12043;12305;12444;12505;12511;12569;12575;12703;12768;12775;13653;14063;14083;15205;15208;16010;16403;17937;18125;18213;18710;18762;18793;18816;19116;19122;19204;19882;20299;20361;21943;21947;22433;22612;22625;24064;24136;26365;26410;27218;29820;52065;57257;60505;66214;66616;76527;93695;214230;227326;228357;268752;268934;321019;332579;338372;399510	Acvrl1;Apoe;App;Bcl2;Card9;Ccl22;Ccnd2;Ccr1;Ccr7;Cd40lg;Cd44;Cd6;Cdk5r1;Cdkn1a;Ceacam1;Ddr1;Egr1;F2rl1;Gpnmb;Gpr183;Gpr55;Grm4;Hes1;Hes5;Igfbp4;Il21;Il34;Itga6;Lrp4;Map3k19;Map3k8;Map3k9;Map4k5;Mfhas1;Mst1r;Nab2;Nos1;Ntrk3;Pak6;Pik3r3;Plaur;Prkcz;Prlr;Prnp;Ptafr;Ptk2;Rgcc;Sema7a;Serpinf2;Slamf1;Snx9;Socs1;Spry2;Tnfrsf19;Tnfsf11;Vav3;Wdfy2;Xbp1;Yes1;Zeb2
GO:0045937	positive regulation of phosphate metabolic process	http://amigo.geneontology.org/amigo/term/GO:0045937	1081	60	30.3473	1.97711	3.47463e-07	2.65957e-05	11482;11816;11820;12043;12305;12444;12505;12511;12569;12575;12703;12768;12775;13653;14063;14083;15205;15208;16010;16403;17937;18125;18213;18710;18762;18793;18816;19116;19122;19204;19882;20299;20361;21943;21947;22433;22612;22625;24064;24136;26365;26410;27218;29820;52065;57257;60505;66214;66616;76527;93695;214230;227326;228357;268752;268934;321019;332579;338372;399510	Acvrl1;Apoe;App;Bcl2;Card9;Ccl22;Ccnd2;Ccr1;Ccr7;Cd40lg;Cd44;Cd6;Cdk5r1;Cdkn1a;Ceacam1;Ddr1;Egr1;F2rl1;Gpnmb;Gpr183;Gpr55;Grm4;Hes1;Hes5;Igfbp4;Il21;Il34;Itga6;Lrp4;Map3k19;Map3k8;Map3k9;Map4k5;Mfhas1;Mst1r;Nab2;Nos1;Ntrk3;Pak6;Pik3r3;Plaur;Prkcz;Prlr;Prnp;Ptafr;Ptk2;Rgcc;Sema7a;Serpinf2;Slamf1;Snx9;Socs1;Spry2;Tnfrsf19;Tnfsf11;Vav3;Wdfy2;Xbp1;Yes1;Zeb2
GO:0001932	regulation of protein phosphorylation	http://amigo.geneontology.org/amigo/term/GO:0001932	1368	71	38.4043	1.84875	3.48003e-07	2.65957e-05	11482;11816;11820;12043;12182;12305;12444;12505;12511;12569;12575;12703;12768;12775;13653;14063;14083;15205;15208;16010;17131;17937;18125;18213;18710;18762;18793;18816;19023;19116;19122;19882;20299;20361;20555;20660;21814;21943;21947;22163;22433;22612;22625;24064;24136;26365;26410;27218;29820;52065;57816;60505;66214;66616;67603;74155;76527;93695;170743;214230;227326;228357;231252;268752;268934;31…	Acvrl1;Apoe;App;Bcl2;Bst1;Card9;Ccl22;Ccnd2;Ccr1;Ccr7;Cd40lg;Cd44;Cd6;Cdk5r1;Cdkn1a;Ceacam1;Chrna10;Chrna9;Ddr1;Dusp4;Dusp6;Egr1;Errfi1;F2rl1;Gpnmb;Gpr183;Gpr55;Grm4;Hes1;Hes5;Igfbp4;Il21;Il34;Lrp4;Map3k19;Map3k8;Map3k9;Map4k5;Mfhas1;Mst1r;Nab2;Nos1;Ntrk3;Pak6;Pik3r3;Plaur;Ppef2;Prkcz;Prlr;Prnp;Ptk2;Rgcc;Sema7a;Serpinf2;Slamf1;Slfn1;Smad7;Snx9;Socs1;Sorl1;Spry2;Tesc;Tgfbr3;Tlr7;Tnfrsf19;Tnfrsf4;T…
GO:0043062	extracellular structure organization	http://amigo.geneontology.org/amigo/term/GO:0043062	279	25	7.83246	3.19185	3.57891e-07	2.71215e-05	11303;11595;11803;11816;11820;12051;12305;12819;12841;13040;14083;14086;14115;15530;16917;16948;18816;20733;66180;66214;69542;72043;77794;78892;219151	2300002M23Rik;Abca1;Acan;Adamtsl2;Aplp1;Apoe;App;Bcl3;Col15a1;Col9a3;Crispld2;Ctss;Ddr1;Fbln2;Fscn1;Hspg2;Lmx1b;Lox;P3h4;Ptk2;Rgcc;Scara3;Serpinf2;Spint2;Sulf2
GO:0051960	regulation of nervous system development	http://amigo.geneontology.org/amigo/term/GO:0051960	983	56	27.5961	2.02927	3.86708e-07	2.90611e-05	11816;11820;12043;12053;12550;12569;12772;12933;13390;14083;14365;14766;15114;15205;15208;15902;16400;16438;16971;16992;17756;18125;18208;18213;19268;19415;19716;20317;20361;20408;20660;21834;23945;23969;24136;26456;30948;56508;58234;70839;74762;105827;114606;211187;216233;228357;230822;237847;243937;244418;259277;320790;321019;329152;330222;387609	Adgrg1;Amigo2;Apoe;App;Bcl2;Bcl6;Bex1;Bin1;Ccr2;Cdh1;Cdk5r1;Chd7;Crmp1;Dlx1;Fzd3;Gpr183;Hap1;Hecw2;Hes1;Hes5;Id2;Itga3;Itpr1;Klk8;Lrp1;Lrp4;Lrtm2;Lta;Map2;Mdga1;Mgll;Ncmap;Nos1;Ntn1;Ntrk3;P2ry12;Pacsin1;Prag1;Ptk2;Ptprf;Rapgef4;Rasal1;Rtn4rl1;Sdk1;Sema4g;Sema7a;Serpinf1;Sh3gl3;Shank3;Socs2;Sorl1;Thrb;Tle6;Zeb2;Zfp536;Zhx2
GO:0042325	regulation of phosphorylation	http://amigo.geneontology.org/amigo/term/GO:0042325	1481	75	41.5766	1.8039	4.06707e-07	3.03115e-05	11482;11816;11820;12043;12182;12305;12444;12505;12511;12569;12575;12703;12768;12775;13653;14063;14083;15205;15208;16010;16403;17131;17937;18125;18213;18710;18762;18793;18816;19023;19116;19122;19882;20299;20361;20555;20660;21814;21943;21947;22163;22433;22612;22625;24064;24136;26365;26410;27218;29820;52065;57257;57816;60505;66214;66616;67603;68458;74155;76527;93695;170743;214230;216233;227326;22835…	Acvrl1;Apoe;App;Bcl2;Bst1;Card9;Ccl22;Ccnd2;Ccr1;Ccr7;Cd40lg;Cd44;Cd6;Cdk5r1;Cdkn1a;Ceacam1;Chrna10;Chrna9;Ddr1;Dusp4;Dusp6;Egr1;Errfi1;F2rl1;Gpnmb;Gpr183;Gpr55;Grm4;Hes1;Hes5;Igfbp4;Il21;Il34;Itga6;Lrp4;Map3k19;Map3k8;Map3k9;Map4k5;Mfhas1;Mst1r;Nab2;Nos1;Ntrk3;Pak6;Pik3r3;Plaur;Ppef2;Ppp1r14a;Prkcz;Prlr;Prnp;Ptk2;Rgcc;Sema7a;Serpinf2;Slamf1;Slfn1;Smad7;Snx9;Socs1;Socs2;Sorl1;Spry2;Tesc;Tgfbr3;Tl…
GO:0071495	cellular response to endogenous stimulus	http://amigo.geneontology.org/amigo/term/GO:0071495	1216	65	34.1372	1.90408	4.14074e-07	3.06075e-05	11482;11803;11820;12295;12349;12505;12550;12562;12569;12703;12737;13070;13390;13653;13655;13849;14083;14313;15205;15208;15370;16400;16438;16480;17131;18124;18125;18213;18710;18762;19116;19122;19204;19268;19272;20317;20564;20606;20733;21814;21834;22433;22612;22695;22724;24064;26365;52187;68010;68799;68939;70839;72043;72693;74048;74155;77794;98660;99296;105349;170676;216233;228357;232975;434215	Acvrl1;Adamtsl2;Akr1c18;Aplp1;App;Atp1a2;Atp1a3;Bambi;Cacnb1;Car2;Cd44;Cdh1;Cdh5;Cdk5r1;Ceacam1;Cldn1;Cyp11a1;Dlx1;Egr1;Egr3;Ephx1;Errfi1;Fst;Hes1;Hes5;Hrh3;Itga3;Itpr1;Jup;Lrp4;Lrrc32;Nos1;Nr4a1;Nr4a3;Ntrk3;P2ry12;Peg10;Pik3r3;Prkcz;Prlr;Prnp;Ptafr;Ptk2;Ptprf;Ptprk;Rasl11b;Rgmb;Rragd;Serpinf1;Slit3;Smad7;Socs1;Socs2;Spint2;Spry2;Sstr2;Sulf2;Tgfbr3;Thrb;Vsir;Xbp1;Yes1;Zbtb7b;Zcchc12;Zfp36
GO:0009611	response to wounding	http://amigo.geneontology.org/amigo/term/GO:0009611	488	35	13.6998	2.55479	4.21849e-07	3.09287e-05	11482;11816;12043;12305;12335;12505;12560;12575;12772;14063;15368;16948;17101;18213;18509;18816;19268;19716;21947;22433;22695;26365;26570;26903;54357;70839;72043;74145;84004;214523;227753;231532;237847;259277;270152	Acvrl1;Apoe;Arhgap24;Bcl2;Bex1;Capn3;Ccr2;Cd40lg;Cd44;Cdh3;Cdkn1a;Ceacam1;Ddr1;Dysf;Epb41l4b;F13a1;F2rl1;Gsn;Hmox1;Jaml;Klk8;Lox;Lyst;Mcam;Ntrk3;P2ry12;Pax7;Ptprf;Rtn4rl1;Serpinf2;Slc7a11;Sulf2;Tmprss4;Xbp1;Zfp36
GO:0022408	negative regulation of cell-cell adhesion	http://amigo.geneontology.org/amigo/term/GO:0022408	173	19	4.85668	3.91213	4.28472e-07	3.1161e-05	12053;12505;12550;12703;14083;16190;17075;17131;19122;20371;20555;20733;22724;26365;66214;74048;93695;237256;434215	Bcl6;Cd44;Cdh1;Ceacam1;Epcam;Foxp3;Gpnmb;Il4ra;Lrrc32;Prnp;Ptk2;Rgcc;Slfn1;Smad7;Socs1;Spint2;Vsir;Zbtb7b;Zc3h12d
GO:0012501	programmed cell death	http://amigo.geneontology.org/amigo/term/GO:0012501	1875	89	52.6375	1.69081	4.98417e-07	3.59578e-05	11803;11816;11820;12043;12045;12047;12051;12053;12226;12305;12335;12444;12487;12505;12507;12550;12569;12575;12661;12775;13390;13421;13653;13655;14083;14365;14373;15368;15370;15959;16403;16438;16971;16992;17075;17537;17691;18124;18125;18208;18213;18646;18762;18793;19122;19208;19268;19373;19882;20111;20343;20564;20613;21814;21834;21942;21947;22029;22163;22433;22695;24064;26570;30948;53417;56461;605…	Akr1c18;Amigo2;Aplp1;Apoe;App;Bbc3;Bcl2;Bcl2a1b;Bcl2a1d;Bcl3;Bcl6;Bin1;Btg1;Capn3;Card6;Card9;Ccnd2;Ccr7;Cd28;Cd40lg;Cd44;Cd5;Cdh1;Cdk5r1;Cdkn1a;Cecr2;Chl1;Dapk1;Ddr1;Dlx1;Dnase1l3;Dusp6;Egr1;Egr3;Epcam;Foxb1;Fzd3;G0s2;Gsn;Hif3a;Hmox1;Ifi27l2a;Ifit3;Il21;Itga6;Itpr1;Kcnh8;Kcnip3;Khdc1a;Lrp1;Lta;Map3k9;Meis3;Mst1r;Nos1;Nr4a1;Nr4a3;Nradd;Ntn1;Ntrk3;Osgin1;Pdk1;Peg10;Plaur;Prf1;Prkcz;Prnp;Ptcra;Ptk2…
GO:1903707	negative regulation of hemopoiesis	http://amigo.geneontology.org/amigo/term/GO:1903707	143	17	4.01448	4.23467	5.64208e-07	4.03811e-05	12053;12505;12703;15205;15208;15902;16190;16658;17131;20371;22695;22724;26365;227326;234515;235320;238377	Bcl6;Cd44;Ceacam1;Foxp3;Gpr55;Gpr68;Hes1;Hes5;Id2;Il4ra;Inpp4b;Mafb;Smad7;Socs1;Zbtb16;Zbtb7b;Zfp36
GO:0002699	positive regulation of immune effector process	http://amigo.geneontology.org/amigo/term/GO:0002699	230	22	6.45686	3.40723	5.98518e-07	4.23251e-05	12487;12772;12775;14063;15368;16190;16803;16992;17059;18124;18762;19204;20361;20371;22163;22433;52118;54698;60505;68891;230899;667281	Ccr2;Ccr7;Cd177;Cd28;Crtam;F2rl1;Foxp3;H60b;Hmox1;Il21;Il4ra;Klrb1c;Lbp;Lta;Nppa;Nr4a3;Prkcz;Ptafr;Pvr;Sema7a;Tnfrsf4;Xbp1
GO:0051272	positive regulation of cellular component movement	http://amigo.geneontology.org/amigo/term/GO:0051272	540	37	15.1596	2.4407	6.00755e-07	4.23251e-05	11745;11820;12043;12053;12267;12768;12772;12775;13653;14063;14083;15368;16400;16403;16803;17075;17756;18124;18208;18213;19204;19241;20343;20361;20613;22433;24064;26456;26903;27218;54357;56508;68732;70839;74048;84004;93695	Anxa3;App;Bcl2;Bcl6;C3ar1;Carmil1;Ccr1;Ccr2;Ccr7;Dysf;Egr1;Epb41l4b;Epcam;F2rl1;Gpnmb;Hmox1;Itga3;Itga6;Lbp;Map2;Mcam;Nr4a3;Ntn1;Ntrk3;P2ry12;Ptafr;Ptk2;Rapgef4;Sell;Sema4g;Sema7a;Slamf1;Snai1;Spry2;Tmsb4x;Vsir;Xbp1
GO:0098742	cell-cell adhesion via plasma-membrane adhesion molecules	http://amigo.geneontology.org/amigo/term/GO:0098742	249	23	6.99026	3.29029	6.17534e-07	4.30349e-05	11745;11877;12511;12550;12560;12562;12661;12737;17075;19268;20343;26365;52118;58187;58998;68891;74762;84004;93701;105827;233651;270152;330222	Amigo2;Anxa3;Arvcf;Cd177;Cd6;Cdh1;Cdh3;Cdh5;Ceacam1;Chl1;Cldn1;Cldn10;Dchs1;Epcam;Jaml;Mcam;Mdga1;Nectin3;Pcdhgb4;Ptprf;Pvr;Sdk1;Sell
GO:0070372	regulation of ERK1 and ERK2 cascade	http://amigo.geneontology.org/amigo/term/GO:0070372	327	27	9.17997	2.94118	6.24817e-07	4.30349e-05	11816;11820;12305;12505;12768;14063;18213;18762;18816;19882;20299;20361;21814;21943;22433;24064;26365;27218;52065;67603;74155;93695;227326;231252;319520;321019;504186	Apoe;App;Ccl22;Ccr1;Cd44;Ceacam1;Chrna10;Chrna9;Ddr1;Dusp4;Dusp6;Errfi1;F2rl1;Gpnmb;Gpr183;Gpr55;Mfhas1;Mst1r;Ntrk3;Prkcz;Sema7a;Serpinf2;Slamf1;Spry2;Tgfbr3;Tnfsf11;Xbp1
GO:0031401	positive regulation of protein modification process	http://amigo.geneontology.org/amigo/term/GO:0031401	1178	63	33.0704	1.90503	6.25146e-07	4.30349e-05	11482;11816;11820;12043;12053;12305;12444;12505;12511;12569;12575;12703;12768;12775;13653;14063;14083;15205;15208;16010;17131;17937;18125;18213;18509;18710;18762;18793;18816;19116;19122;19882;20299;20361;20371;21943;21947;22433;22612;22625;22724;24064;24136;26365;26410;27218;29820;52065;57746;60505;66214;66616;76527;93695;214230;227326;228357;268752;268934;321019;332579;338372;399510	Acvrl1;Apoe;App;Bcl2;Bcl6;Card9;Ccl22;Ccnd2;Ccr1;Ccr7;Cd40lg;Cd44;Cd6;Cdk5r1;Cdkn1a;Ceacam1;Ddr1;Egr1;F2rl1;Foxp3;Gpnmb;Gpr183;Gpr55;Grm4;Hes1;Hes5;Igfbp4;Il21;Il34;Lrp4;Map3k19;Map3k8;Map3k9;Map4k5;Mfhas1;Mst1r;Nab2;Nos1;Ntrk3;Pak6;Pax7;Pik3r3;Piwil2;Plaur;Prkcz;Prlr;Prnp;Ptk2;Rgcc;Sema7a;Serpinf2;Slamf1;Smad7;Snx9;Socs1;Spry2;Tnfrsf19;Tnfsf11;Wdfy2;Xbp1;Yes1;Zbtb7b;Zeb2
GO:0002695	negative regulation of leukocyte activation	http://amigo.geneontology.org/amigo/term/GO:0002695	162	18	4.54788	3.95789	7.24723e-07	4.91467e-05	12053;12505;12703;12772;12802;15368;15902;16190;17131;19122;20371;20555;22724;26365;74048;93695;237256;434215	Bcl6;Ccr2;Cd44;Ceacam1;Cnr2;Foxp3;Gpnmb;Hmox1;Id2;Il4ra;Lrrc32;Prnp;Slfn1;Smad7;Socs1;Vsir;Zbtb7b;Zc3h12d
GO:0006811	ion transport	http://amigo.geneontology.org/amigo/term/GO:0006811	1558	77	43.7382	1.76047	7.24829e-07	4.91467e-05	11303;11443;11745;11816;11931;12043;12295;12297;12335;12349;12768;12788;12862;13040;14409;15114;15205;16438;16502;16511;16512;17364;17691;18125;18798;19122;19204;19679;20271;20276;21943;22433;24046;26365;26458;26570;26903;29876;30948;50770;56461;56643;56857;57816;58187;58234;58802;64008;69635;70839;72821;74096;74166;74338;98660;99296;108072;108116;110902;117160;117167;170761;170770;211468;216001;…	Abca1;Anxa3;Apoe;Aqp9;Atp11a;Atp1a2;Atp1a3;Atp1b1;Bbc3;Bcl2;Bin1;Cacnb1;Cacnb3;Capn3;Car2;Ccr1;Ceacam1;Chd7;Chrna10;Chrna2;Chrna9;Chrnb1;Cldn10;Clic4;Cnga1;Cox6a2;Ctss;Dapk1;Dysf;Gabrr2;Gm5134;Grm6;Hap1;Hecw2;Hes1;Hrh3;Hvcn1;Itpr1;Kcnc1;Kcnh2;Kcnh3;Kcnh8;Kcnip3;Kcnmb4;Micu1;Nat8l;Nos1;Nppa;P2ry12;Pdzd3;Pitpnm2;Pla2g4f;Plcb4;Prnp;Ptafr;Scn11a;Scn2b;Scn4b;Scn5a;Scnn1a;Shank3;Sik1;Slc15a1;Slc17a8;Sl…
GO:2000514	regulation of CD4-positive, alpha-beta T cell activation	http://amigo.geneontology.org/amigo/term/GO:2000514	60	11	1.6844	6.53052	7.59737e-07	5.11292e-05	12053;12505;12703;12772;12775;16190;17131;18762;20371;22724;74048	Bcl6;Ccr2;Ccr7;Cd44;Foxp3;Il4ra;Prkcz;Smad7;Socs1;Vsir;Zbtb7b
GO:0050866	negative regulation of cell activation	http://amigo.geneontology.org/amigo/term/GO:0050866	180	19	5.0532	3.76	7.9121e-07	5.28528e-05	11816;12053;12505;12703;12772;12802;15368;15902;16190;17131;19122;20371;20555;22724;26365;74048;93695;237256;434215	Apoe;Bcl6;Ccr2;Cd44;Ceacam1;Cnr2;Foxp3;Gpnmb;Hmox1;Id2;Il4ra;Lrrc32;Prnp;Slfn1;Smad7;Socs1;Vsir;Zbtb7b;Zc3h12d
GO:0071363	cellular response to growth factor stimulus	http://amigo.geneontology.org/amigo/term/GO:0071363	617	40	17.3212	2.3093	8.59768e-07	5.70102e-05	11482;11820;12505;12562;12737;13390;13653;13655;14083;14313;15114;15205;15208;15370;16400;17131;18125;18213;19245;19268;19272;19716;20733;21814;22433;22612;22695;24064;68010;68799;68939;72043;72693;74048;74155;77794;105349;170676;228357;434215	Acvrl1;Adamtsl2;Akr1c18;App;Bambi;Bex1;Cd44;Cdh5;Cldn1;Dlx1;Egr1;Egr3;Errfi1;Fst;Hap1;Hes1;Hes5;Itga3;Lrp4;Lrrc32;Nos1;Nr4a1;Ntrk3;Peg10;Ptk2;Ptp4a3;Ptprf;Ptprk;Rasl11b;Rgmb;Smad7;Spint2;Spry2;Sulf2;Tgfbr3;Vsir;Xbp1;Yes1;Zcchc12;Zfp36
GO:0042129	regulation of T cell proliferation	http://amigo.geneontology.org/amigo/term/GO:0042129	164	18	4.60402	3.90962	8.6892e-07	5.71965e-05	12487;12505;12511;12772;12775;15205;19122;20371;20555;21947;22724;26365;27218;60505;74048;93695;237256;434215	Ccr2;Ccr7;Cd28;Cd40lg;Cd44;Cd6;Ceacam1;Foxp3;Gpnmb;Hes1;Il21;Lrrc32;Prnp;Slamf1;Slfn1;Vsir;Zbtb7b;Zc3h12d
GO:0050727	regulation of inflammatory response	http://amigo.geneontology.org/amigo/term/GO:0050727	313	26	8.78695	2.95893	8.99834e-07	5.84974e-05	11816;11820;12053;12182;12487;12505;12511;12562;12772;12775;12802;13024;13040;13421;14598;16803;16992;20317;20361;20371;21943;22695;23945;52065;107527;230899	Apoe;App;Bcl6;Bst1;Ccr2;Ccr7;Cd28;Cd44;Cd6;Cdh5;Cnr2;Ctla2a;Ctss;Dnase1l3;Foxp3;Ggt1;Il1rl2;Lbp;Lta;Mfhas1;Mgll;Nppa;Sema7a;Serpinf1;Tnfsf11;Zfp36
GO:0050778	positive regulation of immune response	http://amigo.geneontology.org/amigo/term/GO:0050778	572	38	16.0579	2.36643	9.01656e-07	5.84974e-05	12043;12047;12259;12267;12297;12487;12505;12772;12775;14063;16190;16803;16992;17059;18124;18762;19122;19204;20361;20371;21947;22433;26365;52065;52118;54698;57257;60505;66214;68891;74039;170743;226695;230899;332579;545384;623121;667281	Bcl2;Bcl2a1d;C1qa;C3ar1;Cacnb3;Card9;Ccr2;Ccr7;Cd177;Cd28;Cd40lg;Cd44;Ceacam1;Crtam;F2rl1;Foxp3;H60b;Ifi205;Ifi213;Ifi214;Il21;Il4ra;Klrb1c;Lbp;Lta;Mfhas1;Nfam1;Nppa;Nr4a3;Prkcz;Prnp;Ptafr;Pvr;Rgcc;Sema7a;Tlr7;Vav3;Xbp1
GO:0002250	adaptive immune response	http://amigo.geneontology.org/amigo/term/GO:0002250	397	30	11.1451	2.69176	9.78466e-07	6.30272e-05	11634;12051;12053;12259;12267;12487;12505;12516;12526;12772;12775;16190;16992;17101;17131;18646;18762;19373;19698;20371;21947;22724;26365;27218;52118;54698;56620;74048;321019;667281	Aire;Bcl3;Bcl6;C1qa;C3ar1;Ccr2;Ccr7;Cd28;Cd40lg;Cd44;Cd7;Cd8b1;Ceacam1;Clec4n;Crtam;Foxp3;Gpr183;H60b;Il4ra;Lta;Lyst;Prf1;Prkcz;Pvr;Rag1;Relb;Slamf1;Smad7;Vsir;Zbtb7b
GO:0050671	positive regulation of lymphocyte proliferation	http://amigo.geneontology.org/amigo/term/GO:0050671	133	16	3.73375	4.28523	1.03138e-06	6.59642e-05	12043;12053;12182;12487;12511;12575;12772;12775;15205;20371;21947;22163;27218;57257;60505;321019	Bcl2;Bcl6;Bst1;Ccr2;Ccr7;Cd28;Cd40lg;Cd6;Cdkn1a;Foxp3;Gpr183;Hes1;Il21;Slamf1;Tnfrsf4;Vav3
GO:0045665	negative regulation of neuron differentiation	http://amigo.geneontology.org/amigo/term/GO:0045665	238	22	6.68145	3.2927	1.06891e-06	6.75461e-05	11816;11820;12569;12933;13390;14083;15205;15208;15902;16971;17756;18208;19716;20361;21834;26456;228357;237847;243937;244418;259277;387609	Apoe;App;Bex1;Cdk5r1;Crmp1;Dlx1;Hes1;Hes5;Id2;Klk8;Lrp1;Lrp4;Map2;Ntn1;Prag1;Ptk2;Rtn4rl1;Sema4g;Sema7a;Thrb;Zfp536;Zhx2
GO:0042093	T-helper cell differentiation	http://amigo.geneontology.org/amigo/term/GO:0042093	62	11	1.74055	6.31986	1.07109e-06	6.75461e-05	12051;12053;12772;12775;16190;17131;18762;19698;20371;22724;321019	Bcl3;Bcl6;Ccr2;Ccr7;Foxp3;Gpr183;Il4ra;Prkcz;Relb;Smad7;Zbtb7b
GO:0055080	cation homeostasis	http://amigo.geneontology.org/amigo/term/GO:0055080	718	44	20.1566	2.1829	1.10464e-06	6.9178e-05	11816;11820;11931;12043;12267;12297;12335;12349;12768;12769;12772;12773;12775;12776;12777;12788;13819;14063;15114;15368;16438;16511;16790;17364;18125;19122;20276;21943;23833;29876;57816;98660;99296;110168;117167;170770;216001;227326;231252;232975;234515;236727;320790;504186	Anpep;Apoe;App;Atp1a2;Atp1a3;Atp1b1;Bbc3;Bcl2;C3ar1;Cacnb3;Capn3;Car2;Ccr1;Ccr10;Ccr2;Ccr4;Ccr7;Ccr8;Ccr9;Cd52;Chd7;Chrna10;Chrna9;Clic4;Cnga1;Epas1;F2rl1;Gpr18;Gpr55;Hap1;Hmox1;Hrh3;Inpp4b;Itpr1;Kcnh2;Micu1;Nos1;Prnp;Scnn1a;Slc9a7;Steap4;Tesc;Tnfsf11;Trpm1
GO:0051247	positive regulation of protein metabolic process	http://amigo.geneontology.org/amigo/term/GO:0051247	1605	78	45.0577	1.73111	1.16783e-06	7.26307e-05	11482;11816;11820;12043;12051;12053;12305;12335;12444;12487;12505;12511;12569;12575;12703;12768;12772;12775;13653;14063;14083;15205;15208;16010;16803;16971;17131;17937;18125;18213;18509;18710;18762;18793;18816;19116;19122;19204;19882;20299;20361;20371;20660;21943;21947;22433;22612;22625;22724;24064;24136;26365;26410;27218;29820;52065;57746;60505;66214;66616;69635;74048;76527;76933;93695;170743;17…	Acvrl1;Apoe;App;Bbc3;Bcl2;Bcl3;Bcl6;Capn3;Card9;Ccl22;Ccnd2;Ccr1;Ccr2;Ccr7;Cd28;Cd40lg;Cd44;Cd6;Cdk5r1;Cdkn1a;Ceacam1;Dapk1;Ddr1;Egr1;F2rl1;Foxp3;Gpnmb;Gpr183;Gpr55;Grm4;Gsn;Hecw2;Hes1;Hes5;Ifi27l2a;Igfbp4;Il21;Il34;Lbp;Lrp1;Lrp4;Map3k19;Map3k8;Map3k9;Map4k5;Mfhas1;Mst1r;Nab2;Nos1;Ntrk3;Pak6;Pax7;Pik3r3;Piwil2;Plaur;Prkcz;Prlr;Prnp;Ptafr;Ptk2;Rgcc;Sema7a;Serpinf2;Slamf1;Smad7;Snx9;Socs1;Sorl1;Spr…
GO:0032946	positive regulation of mononuclear cell proliferation	http://amigo.geneontology.org/amigo/term/GO:0032946	135	16	3.7899	4.22175	1.26187e-06	7.76158e-05	12043;12053;12182;12487;12511;12575;12772;12775;15205;20371;21947;22163;27218;57257;60505;321019	Bcl2;Bcl6;Bst1;Ccr2;Ccr7;Cd28;Cd40lg;Cd6;Cdkn1a;Foxp3;Gpr183;Hes1;Il21;Slamf1;Tnfrsf4;Vav3
GO:0002294	CD4-positive, alpha-beta T cell differentiation involved in immune response	http://amigo.geneontology.org/amigo/term/GO:0002294	63	11	1.76862	6.21954	1.26519e-06	7.76158e-05	12051;12053;12772;12775;16190;17131;18762;19698;20371;22724;321019	Bcl3;Bcl6;Ccr2;Ccr7;Foxp3;Gpr183;Il4ra;Prkcz;Relb;Smad7;Zbtb7b
GO:0002718	regulation of cytokine production involved in immune response	http://amigo.geneontology.org/amigo/term/GO:0002718	76	12	2.13357	5.62437	1.28125e-06	7.80697e-05	12053;14063;15368;17131;18124;18762;20361;20371;27218;60505;74048;84544	Bcl6;Cd96;F2rl1;Foxp3;Hmox1;Il21;Nr4a3;Prkcz;Sema7a;Slamf1;Smad7;Vsir
GO:0060326	cell chemotaxis	http://amigo.geneontology.org/amigo/term/GO:0060326	280	24	7.86053	3.05323	1.35916e-06	8.22147e-05	12182;12267;12768;12769;12772;12773;12775;12776;12777;12802;13655;14063;15370;16803;17101;20299;20343;21943;26903;27218;57257;110168;270152;321019	Bst1;C3ar1;Ccl22;Ccr1;Ccr10;Ccr2;Ccr4;Ccr7;Ccr8;Ccr9;Cnr2;Dysf;Egr3;F2rl1;Gpr18;Gpr183;Jaml;Lbp;Lyst;Nr4a1;Sell;Slamf1;Tnfsf11;Vav3
GO:0042391	regulation of membrane potential	http://amigo.geneontology.org/amigo/term/GO:0042391	425	31	11.9312	2.59824	1.36751e-06	8.22147e-05	11443;11820;11931;12043;12297;12788;12802;14409;16480;16502;16511;16512;17131;18213;18762;20271;20907;24046;30948;53321;56508;58234;58802;72821;110902;211468;230899;231252;232975;399548;504186	App;Atp1a3;Atp1b1;Bcl2;Bin1;Cacnb3;Chrna10;Chrna2;Chrna9;Chrnb1;Cnga1;Cnr2;Cntnap1;Gabrr2;Jup;Kcnc1;Kcnh2;Kcnh3;Kcnh8;Kcnmb4;Nppa;Ntrk3;Prkcz;Rapgef4;Scn11a;Scn2b;Scn4b;Scn5a;Shank3;Smad7;Stx1a
GO:0009887	animal organ morphogenesis	http://amigo.geneontology.org/amigo/term/GO:0009887	998	55	28.0172	1.96308	1.38544e-06	8.27413e-05	11468;11482;11595;12043;12305;12349;12505;12550;12677;12834;13390;14221;14313;14365;14409;15205;15208;15530;15902;16403;16438;16658;17131;17364;17937;18124;18208;18509;20111;20148;20564;20613;20776;21814;21834;21943;22433;24064;26365;58234;58998;68270;72043;73750;74155;76566;77411;140577;228357;231252;233651;320790;330222;387609;504186	Acan;Actg2;Acvrl1;Ankrd6;Bcl2;Car2;Cd44;Cdh1;Ceacam1;Chd7;Chrna10;Chrna9;Col6a2;Dchs1;Ddr1;Dhrs3;Dlx1;Dnaaf1;Errfi1;Esrp2;Fjx1;Fst;Fzd3;Gabrr2;Hes1;Hes5;Hspg2;Id2;Itga6;Itpr1;Lrp4;Mafb;Nab2;Nectin3;Nr4a3;Ntn1;Pax7;Rflnb;Rps6ka1;Sdk1;Shank3;Slit3;Smad7;Snai1;Spry2;Sulf2;Tgfbr3;Thrb;Tmie;Tnfsf11;Trpm1;Vsx2;Whrn;Xbp1;Zhx2
GO:0001819	positive regulation of cytokine production	http://amigo.geneontology.org/amigo/term/GO:0001819	404	30	11.3416	2.64512	1.40448e-06	8.33262e-05	12051;12267;12481;12487;12511;12772;12775;13653;14063;16190;16803;16992;18124;18762;18816;19094;19204;20361;20371;21947;27218;54698;56620;60505;66214;72043;74039;107527;170743;332579	Bcl3;C3ar1;Card9;Ccr2;Ccr7;Cd2;Cd28;Cd40lg;Cd6;Clec4n;Crtam;Egr1;F2rl1;Foxp3;Il1rl2;Il21;Il4ra;Lbp;Lta;Mapk11;Nfam1;Nr4a3;Prkcz;Ptafr;Rgcc;Sema7a;Serpinf2;Slamf1;Sulf2;Tlr7
GO:0048514	blood vessel morphogenesis	http://amigo.geneontology.org/amigo/term/GO:0048514	583	38	16.3667	2.32178	1.42914e-06	8.3762e-05	11482;11745;11816;12226;12267;12562;12772;13655;13819;14083;14766;15205;15368;15370;15530;16480;16790;16948;16971;17131;18710;18816;20317;21814;22433;24064;26365;26903;29876;50785;53417;57257;65255;66214;72324;84004;231532;320790	Acvrl1;Adgrg1;Anpep;Anxa3;Apoe;Arhgap24;Asb4;Btg1;C3ar1;Ccr2;Cdh5;Ceacam1;Chd7;Clic4;Dysf;Egr3;Epas1;Hes1;Hif3a;Hmox1;Hs6st1;Hspg2;Jup;Lox;Lrp1;Mcam;Nr4a1;Pik3r3;Plxdc1;Ptk2;Rgcc;Serpinf1;Serpinf2;Smad7;Spry2;Tgfbr3;Vav3;Xbp1
GO:0042592	homeostatic process	http://amigo.geneontology.org/amigo/term/GO:0042592	1809	85	50.7846	1.67373	1.4304e-06	8.3762e-05	11303;11816;11820;11931;12043;12053;12267;12297;12335;12349;12505;12516;12550;12560;12709;12737;12768;12769;12772;12773;12775;12776;12777;12788;13040;13653;13819;14063;14083;14373;15114;15368;15902;16190;16438;16511;16658;16790;17101;17131;17364;18124;18125;19116;19122;19373;19374;20271;20276;20317;20371;21814;21943;22163;22433;22695;22724;23833;26365;26570;29876;52065;57816;58234;68728;72821;737…	Abca1;Anpep;Apoe;App;Atp1a2;Atp1a3;Atp1b1;Bbc3;Bcl2;Bcl6;C3ar1;Cacnb3;Capn3;Car2;Ccr1;Ccr10;Ccr2;Ccr4;Ccr7;Ccr8;Ccr9;Cd44;Cd52;Cd7;Cdh1;Cdh3;Ceacam1;Chd7;Chrna10;Chrna9;Ckb;Cldn1;Clic4;Cnga1;Ctss;Egr1;Epas1;F2rl1;Foxp3;G0s2;Gpr18;Gpr183;Gpr55;Gpr68;Hap1;Hmox1;Hrh3;Id2;Il4ra;Inpp4b;Itpr1;Kcnh2;Lyst;Mafb;Mfhas1;Micu1;Nos1;Nr4a3;Nxnl1;Prlr;Prnp;Ptk2;Rag1;Rag2;Rph3al;Scn2b;Scn5a;Scnn1a;Serpinf1;Shank…
GO:0043367	CD4-positive, alpha-beta T cell differentiation	http://amigo.geneontology.org/amigo/term/GO:0043367	77	12	2.16165	5.55133	1.47962e-06	8.60854e-05	12051;12053;12703;12772;12775;16190;17131;18762;19698;20371;22724;321019	Bcl3;Bcl6;Ccr2;Ccr7;Foxp3;Gpr183;Il4ra;Prkcz;Relb;Smad7;Socs1;Zbtb7b
GO:0002293	alpha-beta T cell differentiation involved in immune response	http://amigo.geneontology.org/amigo/term/GO:0002293	64	11	1.79669	6.12236	1.48956e-06	8.61078e-05	12051;12053;12772;12775;16190;17131;18762;19698;20371;22724;321019	Bcl3;Bcl6;Ccr2;Ccr7;Foxp3;Gpr183;Il4ra;Prkcz;Relb;Smad7;Zbtb7b
GO:0055065	metal ion homeostasis	http://amigo.geneontology.org/amigo/term/GO:0055065	655	41	18.388	2.22971	1.52887e-06	8.78177e-05	11816;11820;11931;12043;12267;12297;12335;12768;12769;12772;12773;12775;12776;12777;12788;13819;14063;15114;15368;16438;16511;16790;17364;18125;19122;20276;21943;23833;57816;98660;99296;110168;117167;170770;216001;227326;231252;232975;234515;320790;504186	Anpep;Apoe;App;Atp1a2;Atp1a3;Atp1b1;Bbc3;Bcl2;C3ar1;Cacnb3;Capn3;Ccr1;Ccr10;Ccr2;Ccr4;Ccr7;Ccr8;Ccr9;Cd52;Chd7;Chrna10;Chrna9;Cnga1;Epas1;F2rl1;Gpr18;Gpr55;Hap1;Hmox1;Hrh3;Inpp4b;Itpr1;Kcnh2;Micu1;Nos1;Prnp;Scnn1a;Steap4;Tesc;Tnfsf11;Trpm1
GO:0070371	ERK1 and ERK2 cascade	http://amigo.geneontology.org/amigo/term/GO:0070371	343	27	9.62915	2.80399	1.57566e-06	8.99322e-05	11816;11820;12305;12505;12768;14063;18213;18762;18816;19882;20299;20361;21814;21943;22433;24064;26365;27218;52065;67603;74155;93695;227326;231252;319520;321019;504186	Apoe;App;Ccl22;Ccr1;Cd44;Ceacam1;Chrna10;Chrna9;Ddr1;Dusp4;Dusp6;Errfi1;F2rl1;Gpnmb;Gpr183;Gpr55;Mfhas1;Mst1r;Ntrk3;Prkcz;Sema7a;Serpinf2;Slamf1;Spry2;Tgfbr3;Tnfsf11;Xbp1
GO:0030182	neuron differentiation	http://amigo.geneontology.org/amigo/term/GO:0030182	1372	69	38.5166	1.79144	1.60698e-06	9.11432e-05	11816;11820;12043;12053;12305;12505;12569;12661;12677;12933;13390;13654;14009;14083;14365;14409;15114;15205;15208;15902;16400;16438;16917;16971;17364;17756;18124;18208;18213;18509;18762;19268;19272;19415;19716;20317;20361;20408;20564;21834;23945;23969;24136;26456;30948;50785;53321;56508;58234;64290;73750;73991;75665;94222;114606;216233;217125;223881;228357;228662;237847;243937;244418;259277;32915…	Adcy1;Apoe;App;Atl1;Bcl2;Bcl6;Bex1;Bicdl1;Bin1;Btbd3;Cd44;Cdk5r1;Cecr2;Chl1;Cntnap1;Crmp1;Ddr1;Dlx1;Egr2;Etv1;Foxb1;Fzd3;Gabrr2;Hap1;Hecw2;Hes1;Hes5;Hs6st1;Id2;Itga3;Itpr1;Klk8;Lmx1b;Lrp1;Lrp4;Map2;Mgll;Nr4a3;Ntn1;Ntrk3;Olig3;Pacsin1;Pax7;Prag1;Prkcz;Ptk2;Ptprf;Ptprk;Rapgef4;Rasal1;Rnd1;Rtn4rl1;Samd14;Sdk1;Sema4g;Sema7a;Serpinf1;Sh3gl3;Shank3;Slit3;Socs2;Thrb;Tle6;Trpm1;Vsx2;Whrn;Zeb2;Zfp536;Zhx2
GO:0098657	import into cell	http://amigo.geneontology.org/amigo/term/GO:0098657	705	43	19.7917	2.17263	1.66121e-06	9.363e-05	11303;11745;11803;11816;11820;11931;12507;12511;12772;12775;14063;14083;15114;15530;16511;16803;16971;17972;18125;19057;19122;20408;20660;23969;26365;26570;26903;27218;30948;66616;68732;68891;71733;74030;98660;104759;108800;214523;227753;228357;232975;236727;269642	Abca1;Anxa3;Aplp1;Apoe;App;Atp1a2;Atp1a3;Atp1b1;Bin1;Carmil1;Ccr2;Ccr7;Cd177;Cd5;Cd6;Ceacam1;Dysf;F2rl1;Gsn;Hap1;Hspg2;Kcnh2;Lbp;Lrp1;Lrp4;Nat8l;Ncf4;Nos1;Pacsin1;Pld4;Ppp3cc;Prnp;Ptk2;Rin2;Sh3gl3;Slamf1;Slc7a11;Slc9a7;Snx9;Sorl1;Ston2;Susd2;Tmprss4
GO:0002287	alpha-beta T cell activation involved in immune response	http://amigo.geneontology.org/amigo/term/GO:0002287	65	11	1.82477	6.02817	1.74813e-06	9.7917e-05	12051;12053;12772;12775;16190;17131;18762;19698;20371;22724;321019	Bcl3;Bcl6;Ccr2;Ccr7;Foxp3;Gpr183;Il4ra;Prkcz;Relb;Smad7;Zbtb7b
GO:0050768	negative regulation of neurogenesis	http://amigo.geneontology.org/amigo/term/GO:0050768	305	25	8.56236	2.91976	1.85691e-06	0.000103368	11816;11820;12569;12933;13390;14083;14766;15205;15208;15902;16971;17756;18208;18213;19716;20361;20660;21834;26456;228357;237847;243937;244418;259277;387609	Adgrg1;Apoe;App;Bex1;Cdk5r1;Crmp1;Dlx1;Hes1;Hes5;Id2;Klk8;Lrp1;Lrp4;Map2;Ntn1;Ntrk3;Prag1;Ptk2;Rtn4rl1;Sema4g;Sema7a;Sorl1;Thrb;Zfp536;Zhx2
GO:0051961	negative regulation of nervous system development	http://amigo.geneontology.org/amigo/term/GO:0051961	328	26	9.20805	2.82362	2.16039e-06	0.000119036	11816;11820;12569;12933;13390;14083;14766;15205;15208;15902;16971;17756;18208;18213;19716;20361;20660;21834;26456;74762;228357;237847;243937;244418;259277;387609	Adgrg1;Apoe;App;Bex1;Cdk5r1;Crmp1;Dlx1;Hes1;Hes5;Id2;Klk8;Lrp1;Lrp4;Map2;Mdga1;Ntn1;Ntrk3;Prag1;Ptk2;Rtn4rl1;Sema4g;Sema7a;Sorl1;Thrb;Zfp536;Zhx2
GO:2000147	positive regulation of cell motility	http://amigo.geneontology.org/amigo/term/GO:2000147	524	35	14.7104	2.37927	2.17032e-06	0.000119036	11745;11820;12043;12267;12768;12772;12775;13653;14063;14083;15368;16400;16403;16803;17075;18124;18208;18213;19204;19241;20343;20361;20613;22433;24064;26456;26903;27218;54357;56508;68732;70839;74048;84004;93695	Anxa3;App;Bcl2;C3ar1;Carmil1;Ccr1;Ccr2;Ccr7;Dysf;Egr1;Epb41l4b;Epcam;F2rl1;Gpnmb;Hmox1;Itga3;Itga6;Lbp;Mcam;Nr4a3;Ntn1;Ntrk3;P2ry12;Ptafr;Ptk2;Rapgef4;Sell;Sema4g;Sema7a;Slamf1;Snai1;Spry2;Tmsb4x;Vsir;Xbp1
GO:0051050	positive regulation of transport	http://amigo.geneontology.org/amigo/term/GO:0051050	1013	55	28.4383	1.93401	2.17885e-06	0.000119036	11303;11816;11931;12297;12335;12349;12481;12550;12560;12569;12768;12775;13040;14063;14083;15114;16190;16438;16480;16502;16511;16803;16971;17756;18124;18125;18762;19057;19094;19122;19204;20271;20660;20907;21943;22163;22433;27218;30948;54698;56508;56620;57816;58234;66214;68891;70839;83671;108072;170770;230899;238377;269642;380714;399548	Abca1;Apoe;Atp1b1;Bbc3;Bin1;Cacnb3;Capn3;Car2;Ccr1;Ccr7;Cd177;Cd2;Cdh1;Cdh3;Cdk5r1;Clec4n;Crtam;Ctss;F2rl1;Gpr68;Grm6;Hap1;Il4ra;Itpr1;Jup;Kcnc1;Kcnh2;Lbp;Lrp1;Map2;Mapk11;Nat8l;Nos1;Nppa;Nr4a3;P2ry12;Ppp3cc;Prkcz;Prnp;Ptafr;Ptk2;Rapgef4;Rgcc;Rph3al;Scn4b;Scn5a;Shank3;Slamf1;Sorl1;Stx1a;Sytl2;Tesc;Tnfrsf4;Tnfsf11;Xbp1
GO:0002719	negative regulation of cytokine production involved in immune response	http://amigo.geneontology.org/amigo/term/GO:0002719	23	7	0.645686	10.8412	2.19116e-06	0.000119036	12053;15368;17131;20371;27218;74048;84544	Bcl6;Cd96;Foxp3;Hmox1;Slamf1;Smad7;Vsir
GO:0050868	negative regulation of T cell activation	http://amigo.geneontology.org/amigo/term/GO:0050868	109	14	3.05999	4.57518	2.21512e-06	0.000119129	12053;12505;12703;16190;17131;19122;20371;20555;22724;26365;74048;93695;237256;434215	Bcl6;Cd44;Ceacam1;Foxp3;Gpnmb;Il4ra;Lrrc32;Prnp;Slfn1;Smad7;Socs1;Vsir;Zbtb7b;Zc3h12d
GO:0006873	cellular ion homeostasis	http://amigo.geneontology.org/amigo/term/GO:0006873	641	40	17.995	2.22284	2.22026e-06	0.000119129	11816;11820;11931;12043;12267;12297;12335;12349;12709;12768;12769;12772;12773;12775;12776;12777;12788;14063;14083;15114;15368;16438;17364;18125;19122;23833;29876;57816;98660;99296;110168;170770;216001;227326;231252;232975;234515;236727;320790;504186	Apoe;App;Atp1a2;Atp1a3;Atp1b1;Bbc3;Bcl2;C3ar1;Cacnb3;Capn3;Car2;Ccr1;Ccr10;Ccr2;Ccr4;Ccr7;Ccr8;Ccr9;Cd52;Chd7;Chrna10;Chrna9;Ckb;Clic4;Cnga1;F2rl1;Gpr18;Gpr55;Hap1;Hmox1;Hrh3;Inpp4b;Itpr1;Micu1;Nos1;Prnp;Ptk2;Slc9a7;Tesc;Trpm1
GO:0070665	positive regulation of leukocyte proliferation	http://amigo.geneontology.org/amigo/term/GO:0070665	141	16	3.95834	4.0421	2.25808e-06	0.000119129	12043;12053;12182;12487;12511;12575;12772;12775;15205;20371;21947;22163;27218;57257;60505;321019	Bcl2;Bcl6;Bst1;Ccr2;Ccr7;Cd28;Cd40lg;Cd6;Cdkn1a;Foxp3;Gpr183;Hes1;Il21;Slamf1;Tnfrsf4;Vav3
GO:0008284	positive regulation of cell proliferation	http://amigo.geneontology.org/amigo/term/GO:0008284	963	53	27.0346	1.96045	2.27077e-06	0.000119129	11482;12043;12053;12182;12267;12444;12487;12511;12560;12575;12677;12772;12775;13653;13655;14083;14365;14766;15205;15208;15368;15370;15902;16438;16992;17075;18124;18208;18213;18509;18762;18816;19204;19716;20271;20371;21814;21834;21947;22163;22433;26903;27218;57257;60505;68010;72007;76527;77411;99296;105349;270152;321019	Acvrl1;Adgrg1;Akr1c18;Bambi;Bcl2;Bcl6;Bex1;Bst1;C3ar1;Ccnd2;Ccr2;Ccr7;Cd28;Cd40lg;Cd6;Cdh3;Cdkn1a;Dysf;Egr1;Egr3;Epcam;Esrp2;Fndc3b;Foxp3;Fzd3;Gpr183;Hes1;Hes5;Hmox1;Hrh3;Id2;Il21;Il34;Itpr1;Jaml;Lta;Nr4a1;Nr4a3;Ntn1;Ntrk3;Pax7;Prkcz;Ptafr;Ptk2;Scn5a;Serpinf2;Slamf1;Tgfbr3;Thrb;Tnfrsf4;Vav3;Vsx2;Xbp1
GO:0031345	negative regulation of cell projection organization	http://amigo.geneontology.org/amigo/term/GO:0031345	193	19	5.41815	3.50673	2.27533e-06	0.000119129	11816;12569;12933;14083;15205;16400;16971;17756;18208;19122;19268;20361;24064;26456;228357;231532;237847;244418;259277	Apoe;Arhgap24;Cdk5r1;Crmp1;Hes1;Itga3;Klk8;Lrp1;Lrp4;Map2;Ntn1;Prag1;Prnp;Ptk2;Ptprf;Rtn4rl1;Sema4g;Sema7a;Spry2
GO:0001818	negative regulation of cytokine production	http://amigo.geneontology.org/amigo/term/GO:0001818	230	21	6.45686	3.25235	2.28368e-06	0.000119129	12051;12053;12560;14063;15368;16803;17131;19122;19698;20371;22163;22695;26365;27218;66214;74048;74155;84544;93695;110168;434215	Bcl3;Bcl6;Cd96;Cdh3;Ceacam1;Errfi1;F2rl1;Foxp3;Gpnmb;Gpr18;Hmox1;Lbp;Lrrc32;Prnp;Relb;Rgcc;Slamf1;Smad7;Tnfrsf4;Vsir;Zfp36
GO:0050678	regulation of epithelial cell proliferation	http://amigo.geneontology.org/amigo/term/GO:0050678	329	26	9.23612	2.81503	2.28536e-06	0.000119129	11482;11816;12444;12550;12560;13655;15205;15208;15368;15370;16438;18124;19272;20271;20317;21814;22433;22695;26365;26903;66214;72043;74155;77411;99296;270152	Acvrl1;Apoe;Ccnd2;Cdh1;Cdh3;Ceacam1;Dysf;Egr3;Errfi1;Esrp2;Hes1;Hes5;Hmox1;Hrh3;Itpr1;Jaml;Nr4a1;Nr4a3;Ptprk;Rgcc;Scn5a;Serpinf1;Sulf2;Tgfbr3;Xbp1;Zfp36
GO:0002285	lymphocyte activation involved in immune response	http://amigo.geneontology.org/amigo/term/GO:0002285	176	18	4.9409	3.64306	2.43075e-06	0.000125141	12051;12053;12487;12772;12775;14063;16190;16431;16848;17131;18762;19698;20371;21947;22433;22724;26365;321019	Bcl3;Bcl6;Ccr2;Ccr7;Cd28;Cd40lg;Ceacam1;F2rl1;Foxp3;Gpr183;Il4ra;Itm2a;Lfng;Prkcz;Relb;Smad7;Xbp1;Zbtb7b
GO:0030890	positive regulation of B cell proliferation	http://amigo.geneontology.org/amigo/term/GO:0030890	43	9	1.20715	7.45556	2.4377e-06	0.000125141	12043;12053;12182;12575;21947;22163;57257;60505;321019	Bcl2;Bcl6;Bst1;Cd40lg;Cdkn1a;Gpr183;Il21;Tnfrsf4;Vav3
GO:0010721	negative regulation of cell development	http://amigo.geneontology.org/amigo/term/GO:0010721	351	27	9.85373	2.74008	2.44231e-06	0.000125141	11816;11820;12043;12569;12933;13390;14083;14766;15205;15208;15902;16971;17756;18208;18213;19716;20361;20660;21834;26456;76566;228357;237847;243937;244418;259277;387609	Adgrg1;Apoe;App;Bcl2;Bex1;Cdk5r1;Crmp1;Dlx1;Hes1;Hes5;Id2;Klk8;Lrp1;Lrp4;Map2;Ntn1;Ntrk3;Prag1;Ptk2;Rflnb;Rtn4rl1;Sema4g;Sema7a;Sorl1;Thrb;Zfp536;Zhx2
GO:0055074	calcium ion homeostasis	http://amigo.geneontology.org/amigo/term/GO:0055074	482	33	13.5313	2.43878	2.50517e-06	0.000127637	11816;11820;11931;12043;12267;12297;12335;12768;12769;12772;12773;12775;12776;12777;12788;14063;15114;16438;17364;18125;19122;21943;23833;98660;99296;110168;170770;216001;227326;231252;234515;320790;504186	Apoe;App;Atp1a2;Atp1b1;Bbc3;Bcl2;C3ar1;Cacnb3;Capn3;Ccr1;Ccr10;Ccr2;Ccr4;Ccr7;Ccr8;Ccr9;Cd52;Chd7;Chrna10;Chrna9;Cnga1;F2rl1;Gpr18;Gpr55;Hap1;Hrh3;Inpp4b;Itpr1;Micu1;Nos1;Prnp;Tnfsf11;Trpm1
GO:0030030	cell projection organization	http://amigo.geneontology.org/amigo/term/GO:0030030	1473	72	41.352	1.74115	2.59863e-06	0.000131654	11816;11820;12043;12305;12505;12569;12661;12775;12933;13654;14009;14063;14083;14086;14365;15114;15205;15208;16400;16403;16438;16971;17756;18124;18208;18213;18762;19122;19268;19272;19415;19716;20317;20361;20564;22153;23945;23969;24064;24136;26456;53321;56226;56508;57257;58234;64290;68270;68732;70426;70839;71091;73750;73991;75665;212190;217125;227753;228357;228662;231532;232943;232975;237847;244418…	Adcy1;Apoe;App;Arhgap24;Atl1;Atp1a3;Bcl2;Bex1;Bicdl1;Btbd3;Carmil1;Ccr7;Cd44;Cdk5r1;Cdkl1;Cecr2;Cfap73;Chl1;Cntnap1;Crmp1;Ddr1;Dnaaf1;Drc1;Egr2;Espn;Etv1;F2rl1;Foxb1;Fscn1;Fzd3;Gsn;Hap1;Hecw2;Hes1;Hes5;Itga3;Itga6;Itpr1;Klc3;Klk8;Lrp1;Lrp4;Map2;Mgll;Nr4a3;Ntn1;Ntrk3;P2ry12;Pacsin1;Prag1;Prkcz;Prnp;Ptk2;Ptprf;Ptprk;Rapgef4;Rasal1;Rtn4rl1;Samd14;Sdk1;Sema4g;Sema7a;Serpinf1;Shank3;Slit3;Spry2;Tekt5;…
GO:0007417	central nervous system development	http://amigo.geneontology.org/amigo/term/GO:0007417	917	51	25.7432	1.9811	2.64864e-06	0.000133438	11595;11745;11803;11820;12043;12569;12709;12768;13390;13654;14083;14365;14766;15114;15205;15208;15530;15902;16502;16658;16917;17756;18124;18213;18509;19057;20361;20363;20606;24136;26570;30948;53321;57752;58234;64290;67169;70839;72324;72899;73750;74762;94222;216227;227753;228662;232975;235320;237847;320790;432530	Acan;Adcy1;Adgrg1;Anxa3;Aplp1;App;Atp1a3;Bcl2;Bin1;Btbd3;Ccr1;Cdk5r1;Chd7;Ckb;Cntnap1;Dlx1;Egr2;Foxb1;Fzd3;Gsn;Hap1;Hes1;Hes5;Hspg2;Id2;Kcnc1;Lmx1b;Macrod2;Mafb;Map2;Mdga1;Nr4a3;Nradd;Ntrk3;Olig3;P2ry12;Pax7;Plxdc1;Ppp3cc;Ptk2;Rtn4rl1;Selenop;Sema7a;Shank3;Slc17a8;Slc7a11;Sstr2;Tacc2;Whrn;Zbtb16;Zeb2
GO:0023014	signal transduction by protein phosphorylation	http://amigo.geneontology.org/amigo/term/GO:0023014	792	46	22.2341	2.0689	2.69126e-06	0.000134832	11816;11820;12305;12505;12768;12775;14063;14083;16010;18213;18762;18816;19023;19094;19882;20299;20361;20660;21814;21943;21947;22433;22625;22695;24064;24136;26365;26410;26414;27218;29820;52065;58234;67603;74155;93695;214230;227326;231252;268934;319520;321019;332579;338372;399510;504186	Apoe;App;Card9;Ccl22;Ccr1;Ccr7;Cd40lg;Cd44;Ceacam1;Chrna10;Chrna9;Ddr1;Dusp4;Dusp6;Errfi1;F2rl1;Gpnmb;Gpr183;Gpr55;Grm4;Igfbp4;Map3k19;Map3k8;Map3k9;Map4k5;Mapk10;Mapk11;Mfhas1;Mst1r;Ntrk3;Pak6;Ppef2;Prkcz;Ptk2;Sema7a;Serpinf2;Shank3;Slamf1;Sorl1;Spry2;Tgfbr3;Tnfrsf19;Tnfsf11;Xbp1;Zeb2;Zfp36
GO:0032609	interferon-gamma production	http://amigo.geneontology.org/amigo/term/GO:0032609	111	14	3.11614	4.49274	2.75927e-06	0.000137476	12051;12481;12772;12775;14063;16992;19122;20371;21947;27218;60505;74048;84544;170743	Bcl3;Ccr2;Ccr7;Cd2;Cd40lg;Cd96;F2rl1;Foxp3;Il21;Lta;Prnp;Slamf1;Tlr7;Vsir
GO:0040017	positive regulation of locomotion	http://amigo.geneontology.org/amigo/term/GO:0040017	554	36	15.5526	2.31472	2.91214e-06	0.000144295	11745;11820;12043;12267;12768;12772;12773;12775;13653;14063;14083;15368;16400;16403;16803;17075;18124;18208;18213;19204;19241;20343;20361;20613;22433;24064;26456;26903;27218;54357;56508;68732;70839;74048;84004;93695	Anxa3;App;Bcl2;C3ar1;Carmil1;Ccr1;Ccr2;Ccr4;Ccr7;Dysf;Egr1;Epb41l4b;Epcam;F2rl1;Gpnmb;Hmox1;Itga3;Itga6;Lbp;Mcam;Nr4a3;Ntn1;Ntrk3;P2ry12;Ptafr;Ptk2;Rapgef4;Sell;Sema4g;Sema7a;Slamf1;Snai1;Spry2;Tmsb4x;Vsir;Xbp1
GO:0042098	T cell proliferation	http://amigo.geneontology.org/amigo/term/GO:0042098	197	19	5.53044	3.43553	3.0876e-06	0.000152153	12487;12505;12511;12772;12775;15205;19122;20371;20555;21947;22163;22724;26365;27218;60505;74048;93695;237256;434215	Ccr2;Ccr7;Cd28;Cd40lg;Cd44;Cd6;Ceacam1;Foxp3;Gpnmb;Hes1;Il21;Lrrc32;Prnp;Slamf1;Slfn1;Tnfrsf4;Vsir;Zbtb7b;Zc3h12d
GO:0002292	T cell differentiation involved in immune response	http://amigo.geneontology.org/amigo/term/GO:0002292	69	11	1.93706	5.67871	3.21889e-06	0.000157761	12051;12053;12772;12775;16190;17131;18762;19698;20371;22724;321019	Bcl3;Bcl6;Ccr2;Ccr7;Foxp3;Gpr183;Il4ra;Prkcz;Relb;Smad7;Zbtb7b
GO:0050900	leukocyte migration	http://amigo.geneontology.org/amigo/term/GO:0050900	315	25	8.84309	2.82706	3.31238e-06	0.000161465	11634;11820;12182;12267;12768;12772;12775;12802;14063;16403;16803;17101;19204;20299;20343;21943;26903;27218;57257;68891;70839;110168;270152;319655;321019	Aire;App;Bst1;C3ar1;Ccl22;Ccr1;Ccr2;Ccr7;Cd177;Cnr2;Dysf;F2rl1;Gpr18;Gpr183;Itga6;Jaml;Lbp;Lyst;P2ry12;Podxl2;Ptafr;Sell;Slamf1;Tnfsf11;Vav3
GO:0006874	cellular calcium ion homeostasis	http://amigo.geneontology.org/amigo/term/GO:0006874	467	32	13.1102	2.44084	3.49752e-06	0.000169573	11816;11820;11931;12043;12267;12297;12335;12768;12769;12772;12773;12775;12776;12777;12788;14063;15114;16438;17364;18125;19122;23833;98660;99296;110168;170770;216001;227326;231252;234515;320790;504186	Apoe;App;Atp1a2;Atp1b1;Bbc3;Bcl2;C3ar1;Cacnb3;Capn3;Ccr1;Ccr10;Ccr2;Ccr4;Ccr7;Ccr8;Ccr9;Cd52;Chd7;Chrna10;Chrna9;Cnga1;F2rl1;Gpr18;Gpr55;Hap1;Hrh3;Inpp4b;Itpr1;Micu1;Nos1;Prnp;Trpm1
GO:0046634	regulation of alpha-beta T cell activation	http://amigo.geneontology.org/amigo/term/GO:0046634	98	13	2.75119	4.72524	3.53311e-06	0.000170383	12053;12487;12505;12703;12772;12775;16190;17131;18762;20371;22724;74048;235320	Bcl6;Ccr2;Ccr7;Cd28;Cd44;Foxp3;Il4ra;Prkcz;Smad7;Socs1;Vsir;Zbtb16;Zbtb7b
GO:0031098	stress-activated protein kinase signaling cascade	http://amigo.geneontology.org/amigo/term/GO:0031098	276	23	7.74824	2.96842	3.62572e-06	0.000173919	11820;12775;14063;14083;18816;19094;21814;21943;21947;22625;22695;24136;26365;26410;26414;27218;29820;52065;74155;214230;332579;338372;399510	App;Card9;Ccr7;Cd40lg;Ceacam1;Errfi1;F2rl1;Map3k19;Map3k8;Map3k9;Map4k5;Mapk10;Mapk11;Mfhas1;Pak6;Ptk2;Serpinf2;Slamf1;Tgfbr3;Tnfrsf19;Tnfsf11;Zeb2;Zfp36
GO:0120036	plasma membrane bounded cell projection organization	http://amigo.geneontology.org/amigo/term/GO:0120036	1434	70	40.2571	1.73882	3.81591e-06	0.000182073	11816;11820;12043;12305;12505;12569;12661;12775;12933;13654;14009;14063;14083;14086;14365;15114;15205;15208;16400;16403;16438;16971;17756;18124;18208;18213;18762;19122;19268;19272;19415;19716;20317;20361;20564;23945;23969;24136;26456;53321;56226;56508;57257;58234;64290;68270;68732;70426;70839;71091;73750;73991;75665;212190;217125;227753;228357;228662;231532;232943;232975;237847;244418;259277;3291…	Adcy1;Apoe;App;Arhgap24;Atl1;Atp1a3;Bcl2;Bex1;Bicdl1;Btbd3;Carmil1;Ccr7;Cd44;Cdk5r1;Cdkl1;Cecr2;Cfap73;Chl1;Cntnap1;Crmp1;Ddr1;Dnaaf1;Drc1;Egr2;Espn;Etv1;F2rl1;Foxb1;Fscn1;Fzd3;Gsn;Hap1;Hecw2;Hes1;Hes5;Itga3;Itga6;Itpr1;Klc3;Klk8;Lrp1;Lrp4;Map2;Mgll;Nr4a3;Ntn1;Ntrk3;P2ry12;Pacsin1;Prag1;Prkcz;Prnp;Ptk2;Ptprf;Ptprk;Rapgef4;Rasal1;Rtn4rl1;Samd14;Sdk1;Sema4g;Sema7a;Serpinf1;Shank3;Slit3;Tekt5;Ubxn10…
GO:0009628	response to abiotic stimulus	http://amigo.geneontology.org/amigo/term/GO:0009628	1085	57	30.4595	1.87133	3.86912e-06	0.000183641	11482;11820;11931;12043;12051;12297;12335;12349;12444;12575;12737;12773;13040;13653;13819;14009;14365;15368;15902;16438;16480;16502;16992;17364;17691;18125;19204;19272;19373;19698;20317;20907;22433;26414;26570;26903;53417;58233;58234;64290;66214;66597;73750;74096;74100;74155;98660;108072;170743;170770;228026;230899;231252;232975;238377;446101;504186	Acvrl1;App;Arpp21;Atp1a2;Atp1a3;Atp1b1;Bbc3;Bcl2;Bcl3;Cacnb3;Capn3;Car2;Ccnd2;Ccr4;Cdkn1a;Chrna10;Chrna9;Cldn1;Ctss;Dnaja4;Dysf;Egr1;Epas1;Errfi1;Etv1;Foxb1;Fzd3;Gpr68;Grm6;Hif3a;Hmox1;Hvcn1;Id2;Itpr1;Jup;Kcnc1;Lta;Mapk10;Nos1;Nppa;Pdk1;Ptafr;Ptprk;Rag1;Relb;Rgcc;Serpinf1;Shank3;Sik1;Slc7a11;Stx1a;Tlr7;Trim13;Trpm1;Whrn;Xbp1;Xrra1
GO:1902106	negative regulation of leukocyte differentiation	http://amigo.geneontology.org/amigo/term/GO:1902106	99	13	2.77926	4.67751	3.96461e-06	0.000187188	12053;12505;12703;15902;16190;16658;17131;20371;22724;26365;227326;234515;238377	Bcl6;Cd44;Ceacam1;Foxp3;Gpr55;Gpr68;Id2;Il4ra;Inpp4b;Mafb;Smad7;Socs1;Zbtb7b
GO:0000165	MAPK cascade	http://amigo.geneontology.org/amigo/term/GO:0000165	779	45	21.8691	2.0577	3.99686e-06	0.000187727	11816;11820;12305;12505;12768;12775;14063;14083;16010;18213;18762;18816;19023;19094;19882;20299;20361;20660;21814;21943;21947;22433;22695;24064;24136;26365;26410;26414;27218;29820;52065;58234;67603;74155;93695;214230;227326;231252;268934;319520;321019;332579;338372;399510;504186	Apoe;App;Card9;Ccl22;Ccr1;Ccr7;Cd40lg;Cd44;Ceacam1;Chrna10;Chrna9;Ddr1;Dusp4;Dusp6;Errfi1;F2rl1;Gpnmb;Gpr183;Gpr55;Grm4;Igfbp4;Map3k8;Map3k9;Map4k5;Mapk10;Mapk11;Mfhas1;Mst1r;Ntrk3;Pak6;Ppef2;Prkcz;Ptk2;Sema7a;Serpinf2;Shank3;Slamf1;Sorl1;Spry2;Tgfbr3;Tnfrsf19;Tnfsf11;Xbp1;Zeb2;Zfp36
GO:0045589	regulation of regulatory T cell differentiation	http://amigo.geneontology.org/amigo/term/GO:0045589	25	7	0.701833	9.97388	4.09176e-06	0.000191189	12053;12487;12505;12703;13024;20371;74048	Bcl6;Cd28;Cd44;Ctla2a;Foxp3;Socs1;Vsir
GO:0002460	adaptive immune response based on somatic recombination of immune receptors built from immunoglobulin superfamily domains	http://amigo.geneontology.org/amigo/term/GO:0002460	279	23	7.83246	2.9365	4.34502e-06	0.000201976	11634;12051;12053;12259;12267;12487;12772;12775;16190;16992;17101;17131;18646;18762;19698;20371;21947;22724;26365;27218;52118;74048;667281	Aire;Bcl3;Bcl6;C1qa;C3ar1;Ccr2;Ccr7;Cd28;Cd40lg;Ceacam1;Foxp3;H60b;Il4ra;Lta;Lyst;Prf1;Prkcz;Pvr;Relb;Slamf1;Smad7;Vsir;Zbtb7b
GO:0048666	neuron development	http://amigo.geneontology.org/amigo/term/GO:0048666	1119	58	31.414	1.84631	4.77308e-06	0.000220737	11816;11820;12043;12305;12505;12569;12661;12933;13654;14009;14083;14365;14409;15114;15205;15208;15902;16400;16438;16917;16971;17364;17756;18124;18208;18213;18762;19268;19272;19415;19716;20317;20361;20564;21834;23945;23969;24136;26456;50785;53321;56508;58234;64290;73750;73991;75665;217125;223881;228357;228662;237847;244418;259277;329152;330222;330409;432530	Adcy1;Apoe;App;Atl1;Bcl2;Bex1;Bicdl1;Btbd3;Cd44;Cdk5r1;Cecr2;Chl1;Cntnap1;Crmp1;Ddr1;Egr2;Etv1;Foxb1;Fzd3;Gabrr2;Hap1;Hecw2;Hes1;Hes5;Hs6st1;Id2;Itga3;Itpr1;Klk8;Lmx1b;Lrp1;Lrp4;Map2;Mgll;Nr4a3;Ntn1;Ntrk3;Pacsin1;Prag1;Prkcz;Ptk2;Ptprf;Ptprk;Rapgef4;Rasal1;Rnd1;Rtn4rl1;Samd14;Sdk1;Sema4g;Sema7a;Serpinf1;Shank3;Slit3;Thrb;Trpm1;Whrn;Zeb2
GO:0002449	lymphocyte mediated immunity	http://amigo.geneontology.org/amigo/term/GO:0002449	261	22	7.32714	3.00254	4.8965e-06	0.000225289	11634;12051;12053;12259;12487;16190;16992;17059;17101;17131;18646;18762;20371;21947;26365;27218;52118;54698;60505;74048;84544;667281	Aire;Bcl3;Bcl6;C1qa;Cd28;Cd40lg;Cd96;Ceacam1;Crtam;Foxp3;H60b;Il21;Il4ra;Klrb1c;Lta;Lyst;Prf1;Prkcz;Pvr;Slamf1;Smad7;Vsir
GO:0080134	regulation of response to stress	http://amigo.geneontology.org/amigo/term/GO:0080134	1227	62	34.446	1.79992	4.93997e-06	0.000226135	11816;11820;12053;12182;12335;12487;12505;12511;12562;12575;12703;12768;12772;12775;12802;13024;13040;13421;14063;14598;16803;16992;17059;18124;18213;18816;19268;19373;20317;20361;20371;20613;21814;21943;21947;22433;22695;22724;23945;24136;26365;26570;27218;29820;52065;52118;54698;58234;60505;74155;84544;107527;170743;226695;230899;237847;259277;332579;338372;545384;623121;667281	Apoe;App;Bcl6;Bst1;Capn3;Card9;Ccr1;Ccr2;Ccr7;Cd28;Cd40lg;Cd44;Cd6;Cd96;Cdh5;Cdkn1a;Ceacam1;Cnr2;Crtam;Ctla2a;Ctss;Dnase1l3;Errfi1;F2rl1;Foxp3;Ggt1;H60b;Ifi205;Ifi213;Ifi214;Il1rl2;Il21;Klk8;Klrb1c;Lbp;Lta;Map3k9;Mfhas1;Mgll;Nppa;Nr4a3;Ntrk3;Ptprf;Pvr;Rag1;Rtn4rl1;Sema7a;Serpinf1;Serpinf2;Shank3;Slamf1;Slc7a11;Snai1;Socs1;Tgfbr3;Tlr7;Tnfrsf19;Tnfsf11;Xbp1;Zbtb7b;Zeb2;Zfp36
GO:0032649	regulation of interferon-gamma production	http://amigo.geneontology.org/amigo/term/GO:0032649	101	13	2.83541	4.58488	4.96976e-06	0.00022635	12051;12481;12772;12775;16992;19122;20371;21947;27218;60505;74048;84544;170743	Bcl3;Ccr2;Ccr7;Cd2;Cd40lg;Cd96;Foxp3;Il21;Lta;Prnp;Slamf1;Tlr7;Vsir
GO:0045664	regulation of neuron differentiation	http://amigo.geneontology.org/amigo/term/GO:0045664	715	42	20.0724	2.09242	5.62898e-06	0.000255086	11816;11820;12043;12053;12569;12933;13390;14083;15114;15205;15208;15902;16400;16438;16971;17756;18208;18213;19268;19415;19716;20317;20361;20408;21834;23945;23969;24136;26456;30948;56508;58234;114606;216233;228357;237847;243937;244418;259277;329152;330222;387609	Apoe;App;Bcl2;Bcl6;Bex1;Bin1;Cdk5r1;Crmp1;Dlx1;Hap1;Hecw2;Hes1;Hes5;Id2;Itga3;Itpr1;Klk8;Lrp1;Lrp4;Map2;Mgll;Ntn1;Ntrk3;Pacsin1;Prag1;Ptk2;Ptprf;Rapgef4;Rasal1;Rtn4rl1;Sdk1;Sema4g;Sema7a;Serpinf1;Sh3gl3;Shank3;Socs2;Thrb;Tle6;Zeb2;Zfp536;Zhx2
GO:0030335	positive regulation of cell migration	http://amigo.geneontology.org/amigo/term/GO:0030335	501	33	14.0647	2.34629	5.7034e-06	0.000257166	11745;11820;12043;12267;12768;12772;12775;13653;14063;14083;15368;16400;16403;16803;18124;18213;19204;19241;20343;20361;20613;22433;24064;26456;26903;27218;54357;56508;68732;70839;74048;84004;93695	Anxa3;App;Bcl2;C3ar1;Carmil1;Ccr1;Ccr2;Ccr7;Dysf;Egr1;Epb41l4b;F2rl1;Gpnmb;Hmox1;Itga3;Itga6;Lbp;Mcam;Nr4a3;Ntrk3;P2ry12;Ptafr;Ptk2;Rapgef4;Sell;Sema4g;Sema7a;Slamf1;Snai1;Spry2;Tmsb4x;Vsir;Xbp1
GO:0008015	blood circulation	http://amigo.geneontology.org/amigo/term/GO:0008015	456	31	12.8014	2.4216	5.83267e-06	0.000261687	11482;11816;11931;12267;12873;13819;14063;14083;15368;15902;16480;16511;17131;18125;18816;19204;19245;20271;21814;21834;21957;23945;26365;30948;72821;98660;99296;230899;232975;320790;399548	Acvrl1;Apoe;Atp1a2;Atp1a3;Atp1b1;Bin1;C3ar1;Ceacam1;Chd7;Cpa3;Epas1;F2rl1;Hmox1;Hrh3;Id2;Jup;Kcnh2;Mgll;Nos1;Nppa;Ptafr;Ptk2;Ptp4a3;Scn2b;Scn4b;Scn5a;Serpinf2;Smad7;Tgfbr3;Thrb;Tnnt3
GO:0032270	positive regulation of cellular protein metabolic process	http://amigo.geneontology.org/amigo/term/GO:0032270	1508	72	42.3346	1.70074	5.93306e-06	0.000264873	11482;11816;11820;12043;12051;12053;12305;12335;12444;12505;12511;12569;12575;12703;12768;12775;13653;14063;14083;15205;15208;16010;16971;17131;17937;18125;18213;18509;18710;18762;18793;18816;19116;19122;19204;19882;20299;20361;20371;21943;21947;22433;22612;22625;22724;24064;24136;26365;26410;27218;29820;52065;57746;60505;66214;66616;69635;74048;76527;76933;93695;170770;214230;227326;227753;22835…	Acvrl1;Apoe;App;Bbc3;Bcl2;Bcl3;Bcl6;Capn3;Card9;Ccl22;Ccnd2;Ccr1;Ccr7;Cd40lg;Cd44;Cd6;Cdk5r1;Cdkn1a;Ceacam1;Dapk1;Ddr1;Egr1;F2rl1;Foxp3;Gpnmb;Gpr183;Gpr55;Grm4;Gsn;Hes1;Hes5;Ifi27l2a;Igfbp4;Il21;Il34;Lrp1;Lrp4;Map3k19;Map3k8;Map3k9;Map4k5;Mfhas1;Mst1r;Nab2;Nos1;Ntrk3;Pak6;Pax7;Pik3r3;Piwil2;Plaur;Prkcz;Prlr;Prnp;Ptafr;Ptk2;Rgcc;Sema7a;Serpinf2;Slamf1;Smad7;Snx9;Socs1;Spry2;Tnfrsf19;Tnfsf11;Vsir;W…
GO:0010959	regulation of metal ion transport	http://amigo.geneontology.org/amigo/term/GO:0010959	391	28	10.9767	2.55087	6.2869e-06	0.000279287	11931;12043;12295;12297;12335;12768;15114;15205;16438;16502;16511;17691;18125;18798;19122;20271;26903;30948;56461;57816;70839;72821;98660;108072;230899;320790;329152;399548	Atp1a2;Atp1b1;Bcl2;Bin1;Cacnb1;Cacnb3;Capn3;Ccr1;Chd7;Dysf;Grm6;Hap1;Hecw2;Hes1;Itpr1;Kcnc1;Kcnh2;Kcnip3;Nos1;Nppa;P2ry12;Plcb4;Prnp;Scn2b;Scn4b;Scn5a;Sik1;Tesc
GO:1902533	positive regulation of intracellular signal transduction	http://amigo.geneontology.org/amigo/term/GO:1902533	972	52	27.2873	1.90565	6.37489e-06	0.000281808	11816;11820;12305;12487;12505;12703;12768;12775;14063;14083;14766;15114;15205;15208;16010;17537;18125;18213;18762;18816;19245;19882;20299;20361;21943;21947;22433;24064;24136;26365;26410;27218;29820;52065;52187;56620;60505;66597;70839;93695;105349;110168;170743;170770;227326;230899;244418;268934;321019;332579;338372;399510	Adgrg1;Akr1c18;Apoe;App;Bbc3;Card9;Ccl22;Ccr1;Ccr7;Cd28;Cd40lg;Cd44;Ceacam1;Clec4n;Ddr1;F2rl1;Gpnmb;Gpr18;Gpr183;Gpr55;Grm4;Hap1;Hes1;Hes5;Igfbp4;Il21;Map3k8;Map3k9;Map4k5;Meis3;Mfhas1;Mst1r;Nos1;Nppa;Ntrk3;P2ry12;Prag1;Prkcz;Ptk2;Ptp4a3;Rragd;Sema7a;Serpinf2;Slamf1;Socs1;Spry2;Tlr7;Tnfrsf19;Tnfsf11;Trim13;Xbp1;Zeb2
GO:0034762	regulation of transmembrane transport	http://amigo.geneontology.org/amigo/term/GO:0034762	527	34	14.7946	2.29813	6.42415e-06	0.0002826	11745;11931;12043;12295;12297;12335;12349;13040;15114;16502;16511;16512;18124;18125;19122;19204;20271;22612;24046;26903;29876;30948;56461;57816;58234;69635;72821;74096;98660;211468;230899;320790;329152;399548	Anxa3;Atp1a2;Atp1b1;Bcl2;Bin1;Cacnb1;Cacnb3;Capn3;Car2;Chd7;Clic4;Ctss;Dapk1;Dysf;Hap1;Hecw2;Hvcn1;Kcnc1;Kcnh2;Kcnh3;Kcnh8;Kcnip3;Nos1;Nppa;Nr4a3;Prnp;Ptafr;Scn11a;Scn2b;Scn4b;Scn5a;Shank3;Tesc;Yes1
GO:0009967	positive regulation of signal transduction	http://amigo.geneontology.org/amigo/term/GO:0009967	1459	70	40.959	1.70903	6.89212e-06	0.000300613	11482;11816;11820;12297;12305;12487;12505;12560;12703;12768;12775;14063;14083;14373;14766;15114;15205;15208;16010;16803;16848;17537;18125;18213;18762;18793;18816;19245;19882;20299;20361;20907;21814;21943;21947;22433;22724;24064;24136;26365;26410;27218;29820;52065;52187;56318;56620;58234;60505;66597;68010;70839;72043;74039;74048;93695;105349;110168;140577;170743;170770;227326;227753;230899;244418;…	Acpp;Acvrl1;Adgrg1;Akr1c18;Ankrd6;Apoe;App;Bambi;Bbc3;Cacnb3;Card9;Ccl22;Ccr1;Ccr7;Cd28;Cd40lg;Cd44;Cdh3;Ceacam1;Clec4n;Ddr1;F2rl1;G0s2;Gpnmb;Gpr18;Gpr183;Gpr55;Grm4;Gsn;Hap1;Hes1;Hes5;Igfbp4;Il21;Lbp;Lfng;Map3k8;Map3k9;Map4k5;Meis3;Mfhas1;Mst1r;Nfam1;Nos1;Nppa;Ntrk3;P2ry12;Plaur;Prag1;Prkcz;Ptk2;Ptp4a3;Rragd;Sema7a;Serpinf2;Shank3;Slamf1;Socs1;Spry2;Stx1a;Sulf2;Tgfbr3;Tlr7;Tnfrsf19;Tnfsf11;Trim1…
GO:0002286	T cell activation involved in immune response	http://amigo.geneontology.org/amigo/term/GO:0002286	104	13	2.91962	4.45263	6.90029e-06	0.000300613	12051;12053;12772;12775;14063;16190;17131;18762;19698;20371;22724;26365;321019	Bcl3;Bcl6;Ccr2;Ccr7;Ceacam1;F2rl1;Foxp3;Gpr183;Il4ra;Prkcz;Relb;Smad7;Zbtb7b
GO:0034220	ion transmembrane transport	http://amigo.geneontology.org/amigo/term/GO:0034220	1028	54	28.8594	1.87114	7.09826e-06	0.00030775	11303;11443;11745;11931;12295;12297;12335;12788;12862;13040;14409;15114;16438;16502;16511;16512;17364;18125;19122;19204;20271;20276;24046;26570;26903;29876;30948;56461;56643;56857;57816;58234;58802;69635;70839;72821;74096;74166;98660;110902;117160;117167;170770;211468;216001;216227;230899;231252;232975;236727;320790;329152;399548;504186	Abca1;Anxa3;Atp1a2;Atp1a3;Atp1b1;Bbc3;Bin1;Cacnb1;Cacnb3;Capn3;Chd7;Chrna10;Chrna2;Chrna9;Chrnb1;Clic4;Cnga1;Cox6a2;Ctss;Dapk1;Dysf;Gabrr2;Hap1;Hecw2;Hvcn1;Itpr1;Kcnc1;Kcnh2;Kcnh3;Kcnh8;Kcnip3;Kcnmb4;Micu1;Nos1;Nppa;P2ry12;Prnp;Ptafr;Scn11a;Scn2b;Scn4b;Scn5a;Scnn1a;Shank3;Slc15a1;Slc17a8;Slc37a2;Slc7a11;Slc9a7;Steap4;Tesc;Tmem38a;Trpm1;Ttyh2
GO:0045066	regulatory T cell differentiation	http://amigo.geneontology.org/amigo/term/GO:0045066	27	7	0.75798	9.23508	7.19922e-06	0.000310634	12053;12487;12505;12703;13024;20371;74048	Bcl6;Cd28;Cd44;Ctla2a;Foxp3;Socs1;Vsir
GO:0031399	regulation of protein modification process	http://amigo.geneontology.org/amigo/term/GO:0031399	1742	80	48.9037	1.63587	7.23883e-06	0.000310856	11482;11816;11820;12043;12053;12182;12305;12335;12444;12505;12511;12569;12575;12703;12768;12775;13653;14063;14083;15205;15208;16010;17131;17937;18125;18213;18509;18710;18762;18793;18816;19023;19116;19122;19882;20299;20361;20371;20555;20660;21814;21943;21947;22163;22433;22612;22625;22724;24064;24136;26365;26410;26903;27218;29820;52065;57746;57816;60505;66214;66616;67603;68458;74155;76527;93695;170…	Acvrl1;Apoe;App;Bcl2;Bcl6;Bst1;Capn3;Card9;Ccl22;Ccnd2;Ccr1;Ccr7;Cd40lg;Cd44;Cd6;Cdk5r1;Cdkn1a;Ceacam1;Chrna10;Chrna9;Ddr1;Dusp4;Dusp6;Dysf;Egr1;Errfi1;F2rl1;Foxp3;Gpnmb;Gpr183;Gpr55;Grm4;Hes1;Hes5;Igfbp4;Il21;Il34;Lrp4;Map3k19;Map3k8;Map3k9;Map4k5;Mfhas1;Mst1r;Nab2;Nos1;Ntrk3;Pak6;Pax7;Pik3r3;Piwil2;Plaur;Ppef2;Ppp1r14a;Ppp1r3b;Prkcz;Prlr;Prnp;Ptk2;Rgcc;Sema7a;Serpinf2;Slamf1;Slfn1;Smad7;Snx9;So…
GO:0034765	regulation of ion transmembrane transport	http://amigo.geneontology.org/amigo/term/GO:0034765	439	30	12.3242	2.43424	7.44796e-06	0.000318321	11745;11931;12295;12297;12335;13040;15114;16502;16511;16512;18125;19122;19204;20271;24046;26903;29876;30948;56461;57816;58234;69635;72821;74096;98660;211468;230899;320790;329152;399548	Anxa3;Atp1a2;Atp1b1;Bin1;Cacnb1;Cacnb3;Capn3;Chd7;Clic4;Ctss;Dapk1;Dysf;Hap1;Hecw2;Hvcn1;Kcnc1;Kcnh2;Kcnh3;Kcnh8;Kcnip3;Nos1;Nppa;Prnp;Ptafr;Scn11a;Scn2b;Scn4b;Scn5a;Shank3;Tesc
GO:0010941	regulation of cell death	http://amigo.geneontology.org/amigo/term/GO:0010941	1659	77	46.5736	1.6533	7.56065e-06	0.000321613	11816;12043;12045;12047;12051;12053;12226;12305;12335;12444;12505;12550;12569;12575;12661;12775;13390;13653;13655;14083;14365;14373;15368;15370;15959;16403;16438;16971;16992;17075;17537;18124;18125;18213;18762;18793;19122;19208;19268;19373;19882;20111;20317;20343;20613;20660;21814;21947;22029;22163;22433;22695;24064;26570;30948;56461;64290;66214;66597;67169;67603;69635;71839;76933;93695;98267;105…	Akr1c18;Amigo2;Apoe;Bbc3;Bcl2;Bcl2a1b;Bcl2a1d;Bcl3;Bcl6;Bin1;Btg1;Capn3;Card6;Card9;Ccnd2;Ccr7;Cd40lg;Cd44;Cdh1;Cdk5r1;Cdkn1a;Chl1;Dapk1;Ddr1;Dlx1;Dusp6;Egr1;Egr3;Epcam;Foxb1;Fzd3;G0s2;Gpnmb;Gsn;Hmox1;Ifi27l2a;Ifit3;Itga6;Itpr1;Kcnh8;Kcnip3;Lrp1;Lta;Lzts2;Map3k9;Meis3;Mst1r;Nos1;Nr4a1;Nr4a3;Nradd;Ntrk3;Osgin1;Plaur;Prkcz;Prnp;Ptcra;Ptk2;Ptprf;Rag1;Rgcc;Rps6ka1;Sell;Serpinf1;Slc7a11;Snai1;Sorl1;Sp…
GO:0043370	regulation of CD4-positive, alpha-beta T cell differentiation	http://amigo.geneontology.org/amigo/term/GO:0043370	49	9	1.37559	6.54264	7.64606e-06	0.000323719	12053;12703;12772;12775;16190;17131;18762;20371;22724	Bcl6;Ccr2;Ccr7;Foxp3;Il4ra;Prkcz;Smad7;Socs1;Zbtb7b
GO:1903038	negative regulation of leukocyte cell-cell adhesion	http://amigo.geneontology.org/amigo/term/GO:1903038	121	14	3.39687	4.12144	7.68948e-06	0.000323846	12053;12505;12703;16190;17131;19122;20371;20555;22724;26365;74048;93695;237256;434215	Bcl6;Cd44;Ceacam1;Foxp3;Gpnmb;Il4ra;Lrrc32;Prnp;Slfn1;Smad7;Socs1;Vsir;Zbtb7b;Zc3h12d
GO:0048878	chemical homeostasis	http://amigo.geneontology.org/amigo/term/GO:0048878	1137	58	31.9194	1.81708	7.72088e-06	0.000323846	11303;11816;11820;11931;12043;12267;12297;12335;12349;12550;12709;12737;12768;12769;12772;12773;12775;12776;12777;12788;13819;14063;14083;15114;15368;16438;16511;16790;17101;17131;17364;18125;19122;20271;20276;20317;21943;22433;23833;26570;29876;57816;72821;98660;99296;110168;117167;170770;216001;227326;231252;232975;234515;236727;238377;320790;380714;504186	Abca1;Anpep;Apoe;App;Atp1a2;Atp1a3;Atp1b1;Bbc3;Bcl2;C3ar1;Cacnb3;Capn3;Car2;Ccr1;Ccr10;Ccr2;Ccr4;Ccr7;Ccr8;Ccr9;Cd52;Cdh1;Chd7;Chrna10;Chrna9;Ckb;Cldn1;Clic4;Cnga1;Epas1;F2rl1;Gpr18;Gpr55;Gpr68;Hap1;Hmox1;Hrh3;Inpp4b;Itpr1;Kcnh2;Lyst;Micu1;Nos1;Prnp;Ptk2;Rph3al;Scn2b;Scn5a;Scnn1a;Serpinf1;Slc7a11;Slc9a7;Smad7;Steap4;Tesc;Tnfsf11;Trpm1;Xbp1
GO:0030003	cellular cation homeostasis	http://amigo.geneontology.org/amigo/term/GO:0030003	628	38	17.63	2.15541	8.13608e-06	0.000339681	11816;11820;11931;12043;12267;12297;12335;12349;12768;12769;12772;12773;12775;12776;12777;12788;14063;15114;15368;16438;17364;18125;19122;23833;29876;57816;98660;99296;110168;170770;216001;227326;231252;232975;234515;236727;320790;504186	Apoe;App;Atp1a2;Atp1a3;Atp1b1;Bbc3;Bcl2;C3ar1;Cacnb3;Capn3;Car2;Ccr1;Ccr10;Ccr2;Ccr4;Ccr7;Ccr8;Ccr9;Cd52;Chd7;Chrna10;Chrna9;Clic4;Cnga1;F2rl1;Gpr18;Gpr55;Hap1;Hmox1;Hrh3;Inpp4b;Itpr1;Micu1;Nos1;Prnp;Slc9a7;Tesc;Trpm1
GO:0003013	circulatory system process	http://amigo.geneontology.org/amigo/term/GO:0003013	464	31	13.026	2.37985	8.26477e-06	0.000343464	11482;11816;11931;12267;12873;13819;14063;14083;15368;15902;16480;16511;17131;18125;18816;19204;19245;20271;21814;21834;21957;23945;26365;30948;72821;98660;99296;230899;232975;320790;399548	Acvrl1;Apoe;Atp1a2;Atp1a3;Atp1b1;Bin1;C3ar1;Ceacam1;Chd7;Cpa3;Epas1;F2rl1;Hmox1;Hrh3;Id2;Jup;Kcnh2;Mgll;Nos1;Nppa;Ptafr;Ptk2;Ptp4a3;Scn2b;Scn4b;Scn5a;Serpinf2;Smad7;Tgfbr3;Thrb;Tnnt3
GO:0002823	negative regulation of adaptive immune response based on somatic recombination of immune receptors built from immunoglobulin superfamily domains	http://amigo.geneontology.org/amigo/term/GO:0002823	38	8	1.06679	7.49916	8.51849e-06	0.000350775	12053;16190;17131;20371;22724;26365;27218;74048	Bcl6;Ceacam1;Foxp3;Il4ra;Slamf1;Smad7;Vsir;Zbtb7b
GO:0045622	regulation of T-helper cell differentiation	http://amigo.geneontology.org/amigo/term/GO:0045622	38	8	1.06679	7.49916	8.51849e-06	0.000350775	12053;12772;12775;16190;17131;18762;20371;22724	Bcl6;Ccr2;Ccr7;Foxp3;Il4ra;Prkcz;Smad7;Zbtb7b
GO:0051250	negative regulation of lymphocyte activation	http://amigo.geneontology.org/amigo/term/GO:0051250	139	15	3.90219	3.84399	8.67898e-06	0.000355759	12053;12505;12703;15902;16190;17131;19122;20371;20555;22724;26365;74048;93695;237256;434215	Bcl6;Cd44;Ceacam1;Foxp3;Gpnmb;Id2;Il4ra;Lrrc32;Prnp;Slfn1;Smad7;Socs1;Vsir;Zbtb7b;Zc3h12d
GO:0051480	regulation of cytosolic calcium ion concentration	http://amigo.geneontology.org/amigo/term/GO:0051480	377	27	10.5836	2.55111	9.17409e-06	0.000374353	12043;12267;12297;12335;12768;12769;12772;12773;12775;12776;12777;12788;14063;15114;16438;17364;18125;19122;23833;98660;99296;110168;170770;227326;231252;320790;504186	Atp1a2;Bbc3;Bcl2;C3ar1;Cacnb3;Capn3;Ccr1;Ccr10;Ccr2;Ccr4;Ccr7;Ccr8;Ccr9;Cd52;Chd7;Chrna10;Chrna9;Cnga1;F2rl1;Gpr18;Gpr55;Hap1;Hrh3;Itpr1;Nos1;Prnp;Trpm1
GO:0042981	regulation of apoptotic process	http://amigo.geneontology.org/amigo/term/GO:0042981	1500	71	42.11	1.68606	9.31923e-06	0.000378562	11816;12043;12045;12047;12051;12053;12226;12305;12335;12444;12505;12550;12569;12575;12661;12775;13390;13653;13655;14083;14365;14373;15368;15370;15959;16403;16438;16971;16992;17075;17537;18124;18125;18213;18762;18793;19122;19208;19268;19373;19882;20111;20343;20613;21814;21947;22029;22163;22433;22695;24064;26570;30948;56461;64290;66214;67603;69635;71839;76933;98267;105349;105827;170770;211468;22775…	Akr1c18;Amigo2;Apoe;Bbc3;Bcl2;Bcl2a1b;Bcl2a1d;Bcl3;Bcl6;Bin1;Btg1;Capn3;Card6;Card9;Ccnd2;Ccr7;Cd40lg;Cd44;Cdh1;Cdk5r1;Cdkn1a;Chl1;Dapk1;Ddr1;Dlx1;Dusp6;Egr1;Egr3;Epcam;Foxb1;Fzd3;G0s2;Gsn;Hmox1;Ifi27l2a;Ifit3;Itga6;Itpr1;Kcnh8;Kcnip3;Lrp1;Lta;Map3k9;Meis3;Mst1r;Nos1;Nr4a1;Nr4a3;Ntrk3;Osgin1;Plaur;Prkcz;Prnp;Ptcra;Ptk2;Ptprf;Rag1;Rgcc;Rps6ka1;Sell;Slc7a11;Snai1;Spry2;Stk17b;Tgfbr3;Tnfrsf4;Tox3;Tr…
GO:0002274	myeloid leukocyte activation	http://amigo.geneontology.org/amigo/term/GO:0002274	194	18	5.44622	3.30504	9.59651e-06	0.000388078	11745;11820;12772;12802;13421;14063;15368;16190;16803;18124;19204;19698;26903;27218;52065;68891;170743;230899	Anxa3;App;Ccr2;Cd177;Cnr2;Dnase1l3;Dysf;F2rl1;Hmox1;Il4ra;Lbp;Mfhas1;Nppa;Nr4a3;Ptafr;Relb;Slamf1;Tlr7
GO:0072503	cellular divalent inorganic cation homeostasis	http://amigo.geneontology.org/amigo/term/GO:0072503	491	32	13.784	2.32153	9.8046e-06	0.000393537	11816;11820;11931;12043;12267;12297;12335;12768;12769;12772;12773;12775;12776;12777;12788;14063;15114;16438;17364;18125;19122;23833;98660;99296;110168;170770;216001;227326;231252;234515;320790;504186	Apoe;App;Atp1a2;Atp1b1;Bbc3;Bcl2;C3ar1;Cacnb3;Capn3;Ccr1;Ccr10;Ccr2;Ccr4;Ccr7;Ccr8;Ccr9;Cd52;Chd7;Chrna10;Chrna9;Cnga1;F2rl1;Gpr18;Gpr55;Hap1;Hrh3;Inpp4b;Itpr1;Micu1;Nos1;Prnp;Trpm1
GO:1904062	regulation of cation transmembrane transport	http://amigo.geneontology.org/amigo/term/GO:1904062	314	24	8.81502	2.72263	9.81878e-06	0.000393537	11745;11931;12295;12297;12335;13040;15114;16502;16511;18125;19122;20271;26903;30948;56461;57816;58234;69635;72821;98660;230899;320790;329152;399548	Anxa3;Atp1a2;Atp1b1;Bin1;Cacnb1;Cacnb3;Capn3;Chd7;Ctss;Dapk1;Dysf;Hap1;Hecw2;Kcnc1;Kcnh2;Kcnip3;Nos1;Nppa;Prnp;Scn2b;Scn4b;Scn5a;Shank3;Tesc
GO:0072507	divalent inorganic cation homeostasis	http://amigo.geneontology.org/amigo/term/GO:0072507	515	33	14.4578	2.28251	1.01208e-05	0.000403845	11816;11820;11931;12043;12267;12297;12335;12768;12769;12772;12773;12775;12776;12777;12788;14063;15114;16438;17364;18125;19122;21943;23833;98660;99296;110168;170770;216001;227326;231252;234515;320790;504186	Apoe;App;Atp1a2;Atp1b1;Bbc3;Bcl2;C3ar1;Cacnb3;Capn3;Ccr1;Ccr10;Ccr2;Ccr4;Ccr7;Ccr8;Ccr9;Cd52;Chd7;Chrna10;Chrna9;Cnga1;F2rl1;Gpr18;Gpr55;Hap1;Hrh3;Inpp4b;Itpr1;Micu1;Nos1;Prnp;Tnfsf11;Trpm1
GO:0050864	regulation of B cell activation	http://amigo.geneontology.org/amigo/term/GO:0050864	124	14	3.48109	4.02173	1.02323e-05	0.000406499	12043;12053;12182;12487;12575;15902;20371;21947;22163;22433;57257;60505;74039;321019	Bcl2;Bcl6;Bst1;Cd28;Cd40lg;Cdkn1a;Foxp3;Gpr183;Id2;Il21;Nfam1;Tnfrsf4;Vav3;Xbp1
GO:0002440	production of molecular mediator of immune response	http://amigo.geneontology.org/amigo/term/GO:0002440	195	18	5.4743	3.28809	1.03026e-05	0.000407494	12053;12487;14063;15368;16190;16431;17131;18124;18762;20361;20371;21947;22163;22433;27218;60505;74048;84544	Bcl6;Cd28;Cd40lg;Cd96;F2rl1;Foxp3;Hmox1;Il21;Il4ra;Itm2a;Nr4a3;Prkcz;Sema7a;Slamf1;Smad7;Tnfrsf4;Vsir;Xbp1
GO:0002704	negative regulation of leukocyte mediated immunity	http://amigo.geneontology.org/amigo/term/GO:0002704	51	9	1.43174	6.28606	1.07719e-05	0.000424198	12053;12772;15368;17131;20371;26365;27218;74048;84544	Bcl6;Ccr2;Cd96;Ceacam1;Foxp3;Hmox1;Slamf1;Smad7;Vsir
GO:1902430	negative regulation of amyloid-beta formation	http://amigo.geneontology.org/amigo/term/GO:1902430	12	5	0.33688	14.8421	1.15103e-05	0.000451305	11816;15114;19122;20660;30948	Apoe;Bin1;Hap1;Prnp;Sorl1
GO:0010647	positive regulation of cell communication	http://amigo.geneontology.org/amigo/term/GO:0010647	1652	76	46.3771	1.63874	1.19274e-05	0.000465633	11482;11816;11820;12297;12305;12349;12487;12505;12560;12703;12768;12775;14063;14083;14373;14766;15114;15205;15208;16010;16803;16848;17537;18125;18213;18762;18793;18816;19122;19245;19882;20299;20361;20907;21814;21943;21947;22433;22724;24064;24136;26365;26410;27218;29820;52065;52187;56318;56508;56620;58234;60505;66597;68010;70839;72043;74039;74048;93695;105349;110168;140577;170743;170770;227326;227…	Acpp;Acvrl1;Adcy1;Adgrg1;Akr1c18;Ankrd6;Apoe;App;Bambi;Bbc3;Cacnb3;Car2;Card9;Ccl22;Ccr1;Ccr7;Cd28;Cd40lg;Cd44;Cdh3;Ceacam1;Clec4n;Ddr1;F2rl1;G0s2;Gpnmb;Gpr18;Gpr183;Gpr55;Gpr68;Grm4;Gsn;Hap1;Hes1;Hes5;Igfbp4;Il21;Lbp;Lfng;Map3k8;Map3k9;Map4k5;Meis3;Mfhas1;Mst1r;Nat8l;Nfam1;Nos1;Nppa;Ntrk3;P2ry12;Plaur;Prag1;Prkcz;Prnp;Ptk2;Ptp4a3;Rapgef4;Rragd;Sema7a;Serpinf2;Shank3;Slamf1;Socs1;Spry2;Stx1a;Sulf…
GO:0043372	positive regulation of CD4-positive, alpha-beta T cell differentiation	http://amigo.geneontology.org/amigo/term/GO:0043372	29	7	0.814126	8.59818	1.20514e-05	0.000468447	12703;12772;12775;16190;18762;20371;22724	Ccr2;Ccr7;Foxp3;Il4ra;Prkcz;Socs1;Zbtb7b
GO:0040008	regulation of growth	http://amigo.geneontology.org/amigo/term/GO:0040008	690	40	19.3706	2.06499	1.28486e-05	0.000497291	11482;11816;11820;12043;12053;12305;12335;12505;12569;12575;12703;12983;14083;16010;16803;16992;17756;18208;18213;19094;19374;19415;20361;20363;20564;21814;22433;23945;26365;26456;50766;56191;67603;71839;170770;214523;216233;230899;237256;320790	Acvrl1;Apoe;App;Bbc3;Bcl2;Bcl6;Capn3;Cd44;Cdk5r1;Cdkn1a;Ceacam1;Chd7;Crim1;Csf2rb;Ddr1;Dusp6;Igfbp4;Lbp;Lta;Map2;Mapk11;Mgll;Nppa;Ntn1;Ntrk3;Osgin1;Ptk2;Rag2;Rasal1;Selenop;Sema4g;Sema7a;Slit3;Socs1;Socs2;Tgfbr3;Tmprss4;Tro;Xbp1;Zc3h12d
GO:0023056	positive regulation of signaling	http://amigo.geneontology.org/amigo/term/GO:0023056	1658	76	46.5456	1.63281	1.35351e-05	0.000521624	11482;11816;11820;12297;12305;12349;12487;12505;12560;12703;12768;12775;14063;14083;14373;14766;15114;15205;15208;16010;16803;16848;17537;18125;18213;18762;18793;18816;19122;19245;19882;20299;20361;20907;21814;21943;21947;22433;22724;24064;24136;26365;26410;27218;29820;52065;52187;56318;56508;56620;58234;60505;66597;68010;70839;72043;74039;74048;93695;105349;110168;140577;170743;170770;227326;227…	Acpp;Acvrl1;Adcy1;Adgrg1;Akr1c18;Ankrd6;Apoe;App;Bambi;Bbc3;Cacnb3;Car2;Card9;Ccl22;Ccr1;Ccr7;Cd28;Cd40lg;Cd44;Cdh3;Ceacam1;Clec4n;Ddr1;F2rl1;G0s2;Gpnmb;Gpr18;Gpr183;Gpr55;Gpr68;Grm4;Gsn;Hap1;Hes1;Hes5;Igfbp4;Il21;Lbp;Lfng;Map3k8;Map3k9;Map4k5;Meis3;Mfhas1;Mst1r;Nat8l;Nfam1;Nos1;Nppa;Ntrk3;P2ry12;Plaur;Prag1;Prkcz;Prnp;Ptk2;Ptp4a3;Rapgef4;Rragd;Sema7a;Serpinf2;Shank3;Slamf1;Socs1;Spry2;Stx1a;Sulf…
GO:0001558	regulation of cell growth	http://amigo.geneontology.org/amigo/term/GO:0001558	408	28	11.4539	2.44458	1.38554e-05	0.000527595	11482;11816;12043;12053;12305;12505;12569;12575;12983;14083;16010;17756;18208;18213;19415;20361;20564;22433;23945;26365;26456;50766;56191;71839;170770;216233;230899;237256	Acvrl1;Apoe;Bbc3;Bcl2;Bcl6;Cd44;Cdk5r1;Cdkn1a;Ceacam1;Crim1;Csf2rb;Ddr1;Igfbp4;Map2;Mgll;Nppa;Ntn1;Ntrk3;Osgin1;Ptk2;Rasal1;Sema4g;Sema7a;Slit3;Socs2;Tro;Xbp1;Zc3h12d
GO:0019932	second-messenger-mediated signaling	http://amigo.geneontology.org/amigo/term/GO:0019932	408	28	11.4539	2.44458	1.38554e-05	0.000527595	11303;11803;11816;11931;12182;12768;12769;12772;12773;12775;12776;12777;14766;15114;16438;18125;19057;19122;21943;56508;70839;170761;217125;230899;241489;244579;382045;432530	Abca1;Adcy1;Adgrg1;Adgrg5;Aplp1;Apoe;Atp1b1;Bst1;Ccr1;Ccr10;Ccr2;Ccr4;Ccr7;Ccr8;Ccr9;Hap1;Itpr1;Nos1;Nppa;P2ry12;Pde11a;Pdzd3;Ppp3cc;Prnp;Rapgef4;Samd14;Tnfsf11;Tox3
GO:0043067	regulation of programmed cell death	http://amigo.geneontology.org/amigo/term/GO:0043067	1518	71	42.6153	1.66607	1.39018e-05	0.000527595	11816;12043;12045;12047;12051;12053;12226;12305;12335;12444;12505;12550;12569;12575;12661;12775;13390;13653;13655;14083;14365;14373;15368;15370;15959;16403;16438;16971;16992;17075;17537;18124;18125;18213;18762;18793;19122;19208;19268;19373;19882;20111;20343;20613;21814;21947;22029;22163;22433;22695;24064;26570;30948;56461;64290;66214;67603;69635;71839;76933;98267;105349;105827;170770;211468;22775…	Akr1c18;Amigo2;Apoe;Bbc3;Bcl2;Bcl2a1b;Bcl2a1d;Bcl3;Bcl6;Bin1;Btg1;Capn3;Card6;Card9;Ccnd2;Ccr7;Cd40lg;Cd44;Cdh1;Cdk5r1;Cdkn1a;Chl1;Dapk1;Ddr1;Dlx1;Dusp6;Egr1;Egr3;Epcam;Foxb1;Fzd3;G0s2;Gsn;Hmox1;Ifi27l2a;Ifit3;Itga6;Itpr1;Kcnh8;Kcnip3;Lrp1;Lta;Map3k9;Meis3;Mst1r;Nos1;Nr4a1;Nr4a3;Ntrk3;Osgin1;Plaur;Prkcz;Prnp;Ptcra;Ptk2;Ptprf;Rag1;Rgcc;Rps6ka1;Sell;Slc7a11;Snai1;Spry2;Stk17b;Tgfbr3;Tnfrsf4;Tox3;Tr…
GO:0002367	cytokine production involved in immune response	http://amigo.geneontology.org/amigo/term/GO:0002367	95	12	2.66697	4.4995	1.39241e-05	0.000527595	12053;14063;15368;17131;18124;18762;20361;20371;27218;60505;74048;84544	Bcl6;Cd96;F2rl1;Foxp3;Hmox1;Il21;Nr4a3;Prkcz;Sema7a;Slamf1;Smad7;Vsir
GO:0050871	positive regulation of B cell activation	http://amigo.geneontology.org/amigo/term/GO:0050871	80	11	2.24587	4.89789	1.40017e-05	0.000528314	12043;12053;12182;12487;12575;21947;22163;22433;57257;60505;321019	Bcl2;Bcl6;Bst1;Cd28;Cd40lg;Cdkn1a;Gpr183;Il21;Tnfrsf4;Vav3;Xbp1
GO:0016049	cell growth	http://amigo.geneontology.org/amigo/term/GO:0016049	477	31	13.391	2.31499	1.42609e-05	0.000535855	11482;11816;11820;12043;12053;12305;12505;12569;12575;12983;14083;16010;17756;18208;18213;18762;19415;20361;20564;22433;23945;24136;26365;26456;50766;56191;71839;170770;216233;230899;237256	Acvrl1;Apoe;App;Bbc3;Bcl2;Bcl6;Cd44;Cdk5r1;Cdkn1a;Ceacam1;Crim1;Csf2rb;Ddr1;Igfbp4;Map2;Mgll;Nppa;Ntn1;Ntrk3;Osgin1;Prkcz;Ptk2;Rasal1;Sema4g;Sema7a;Slit3;Socs2;Tro;Xbp1;Zc3h12d;Zeb2
GO:0046637	regulation of alpha-beta T cell differentiation	http://amigo.geneontology.org/amigo/term/GO:0046637	66	10	1.85284	5.39712	1.43653e-05	0.000537537	12053;12703;12772;12775;16190;17131;18762;20371;22724;235320	Bcl6;Ccr2;Ccr7;Foxp3;Il4ra;Prkcz;Smad7;Socs1;Zbtb16;Zbtb7b
GO:0055085	transmembrane transport	http://amigo.geneontology.org/amigo/term/GO:0055085	1408	67	39.5272	1.69503	1.44471e-05	0.000538362	11303;11443;11745;11931;12043;12295;12297;12335;12349;12788;12862;13040;14409;15114;16438;16502;16511;16512;17364;18124;18125;18646;19122;19204;20271;20276;22612;22626;24046;26570;26903;29876;30948;56461;56643;56857;57816;58234;58802;64008;69635;70839;72821;74096;74166;74338;77577;98660;108116;110902;117160;117167;170770;211468;216001;216227;230899;231252;232975;236727;269346;320790;329152;333669…	Abca1;Anxa3;Aqp9;Atp1a2;Atp1a3;Atp1b1;Bbc3;Bcl2;Bin1;Cacnb1;Cacnb3;Capn3;Car2;Chd7;Chrna10;Chrna2;Chrna9;Chrnb1;Clic4;Cnga1;Cox6a2;Ctss;Dapk1;Dysf;Gabrr2;Gm14085;Gm5134;Hap1;Hecw2;Hvcn1;Itpr1;Kcnc1;Kcnh2;Kcnh3;Kcnh8;Kcnip3;Kcnmb4;Micu1;Nos1;Nppa;Nr4a3;P2ry12;Prf1;Prnp;Ptafr;Scn11a;Scn2b;Scn4b;Scn5a;Scnn1a;Shank3;Slc15a1;Slc17a8;Slc23a3;Slc28a2;Slc37a2;Slc6a19;Slc7a11;Slc9a7;Slco3a1;Spns3;Steap4;T…
GO:0030595	leukocyte chemotaxis	http://amigo.geneontology.org/amigo/term/GO:0030595	200	18	5.61466	3.20589	1.45811e-05	0.000541122	12182;12267;12768;12772;12775;12802;14063;16803;17101;20299;20343;21943;26903;27218;57257;110168;270152;321019	Bst1;C3ar1;Ccl22;Ccr1;Ccr2;Ccr7;Cnr2;Dysf;F2rl1;Gpr18;Gpr183;Jaml;Lbp;Lyst;Sell;Slamf1;Tnfsf11;Vav3
GO:0006875	cellular metal ion homeostasis	http://amigo.geneontology.org/amigo/term/GO:0006875	573	35	16.086	2.1758	1.52427e-05	0.000563354	11816;11820;11931;12043;12267;12297;12335;12768;12769;12772;12773;12775;12776;12777;12788;14063;15114;15368;16438;17364;18125;19122;23833;57816;98660;99296;110168;170770;216001;227326;231252;232975;234515;320790;504186	Apoe;App;Atp1a2;Atp1a3;Atp1b1;Bbc3;Bcl2;C3ar1;Cacnb3;Capn3;Ccr1;Ccr10;Ccr2;Ccr4;Ccr7;Ccr8;Ccr9;Cd52;Chd7;Chrna10;Chrna9;Cnga1;F2rl1;Gpr18;Gpr55;Hap1;Hmox1;Hrh3;Inpp4b;Itpr1;Micu1;Nos1;Prnp;Tesc;Trpm1
GO:2000515	negative regulation of CD4-positive, alpha-beta T cell activation	http://amigo.geneontology.org/amigo/term/GO:2000515	30	7	0.8422	8.31157	1.53411e-05	0.000564145	12053;12505;16190;17131;20371;22724;74048	Bcl6;Cd44;Foxp3;Il4ra;Smad7;Vsir;Zbtb7b
GO:0046636	negative regulation of alpha-beta T cell activation	http://amigo.geneontology.org/amigo/term/GO:0046636	41	8	1.15101	6.95044	1.54561e-05	0.000564145	12053;12505;12703;16190;17131;20371;22724;74048	Bcl6;Cd44;Foxp3;Il4ra;Smad7;Socs1;Vsir;Zbtb7b
GO:0002820	negative regulation of adaptive immune response	http://amigo.geneontology.org/amigo/term/GO:0002820	41	8	1.15101	6.95044	1.54561e-05	0.000564145	12053;16190;17131;20371;22724;26365;27218;74048	Bcl6;Ceacam1;Foxp3;Il4ra;Slamf1;Smad7;Vsir;Zbtb7b
GO:0042035	regulation of cytokine biosynthetic process	http://amigo.geneontology.org/amigo/term/GO:0042035	96	12	2.69504	4.45263	1.55143e-05	0.000564145	12051;12487;12772;13653;16803;19204;20371;22695;60505;74155;170743;332579	Bcl3;Card9;Ccr2;Cd28;Egr1;Errfi1;Foxp3;Il21;Lbp;Ptafr;Tlr7;Zfp36
GO:0031099	regeneration	http://amigo.geneontology.org/amigo/term/GO:0031099	201	18	5.64274	3.18994	1.56067e-05	0.000565227	11745;11816;12043;12335;12575;12737;15368;16438;18124;18213;18509;19268;19716;26903;72043;227753;237847;259277	Anxa3;Apoe;Bcl2;Bex1;Capn3;Cdkn1a;Cldn1;Dysf;Gsn;Hmox1;Itpr1;Klk8;Nr4a3;Ntrk3;Pax7;Ptprf;Rtn4rl1;Sulf2
GO:0043299	leukocyte degranulation	http://amigo.geneontology.org/amigo/term/GO:0043299	67	10	1.88091	5.31657	1.6467e-05	0.00059163	11745;12772;14063;15368;16190;18124;19204;26365;68891;230899	Anxa3;Ccr2;Cd177;Ceacam1;F2rl1;Hmox1;Il4ra;Nppa;Nr4a3;Ptafr
GO:0042130	negative regulation of T cell proliferation	http://amigo.geneontology.org/amigo/term/GO:0042130	67	10	1.88091	5.31657	1.6467e-05	0.00059163	12505;19122;20371;20555;22724;26365;74048;93695;237256;434215	Cd44;Ceacam1;Foxp3;Gpnmb;Lrrc32;Prnp;Slfn1;Vsir;Zbtb7b;Zc3h12d
GO:0032640	tumor necrosis factor production	http://amigo.geneontology.org/amigo/term/GO:0032640	147	15	4.12678	3.6348	1.70986e-05	0.000611885	11820;12051;12481;12772;12775;16803;19204;20371;22695;27218;74048;74155;93695;110168;332579	App;Bcl3;Card9;Ccr2;Ccr7;Cd2;Errfi1;Foxp3;Gpnmb;Gpr18;Lbp;Ptafr;Slamf1;Vsir;Zfp36
GO:0001568	blood vessel development	http://amigo.geneontology.org/amigo/term/GO:0001568	674	39	18.9214	2.06116	1.72186e-05	0.000613743	11482;11745;11816;12226;12267;12562;12772;13653;13655;13819;14083;14766;15205;15368;15370;15530;16480;16790;16948;16971;17131;18710;18816;20317;21814;22433;24064;26365;26903;29876;50785;53417;57257;65255;66214;72324;84004;231532;320790	Acvrl1;Adgrg1;Anpep;Anxa3;Apoe;Arhgap24;Asb4;Btg1;C3ar1;Ccr2;Cdh5;Ceacam1;Chd7;Clic4;Dysf;Egr1;Egr3;Epas1;Hes1;Hif3a;Hmox1;Hs6st1;Hspg2;Jup;Lox;Lrp1;Mcam;Nr4a1;Pik3r3;Plxdc1;Ptk2;Rgcc;Serpinf1;Serpinf2;Smad7;Spry2;Tgfbr3;Vav3;Xbp1
GO:0007204	positive regulation of cytosolic calcium ion concentration	http://amigo.geneontology.org/amigo/term/GO:0007204	325	24	9.12383	2.63047	1.73846e-05	0.00061722	12043;12267;12297;12335;12768;12769;12772;12773;12775;12776;12777;14063;15114;16438;17364;19122;23833;99296;110168;170770;227326;231252;320790;504186	Bbc3;Bcl2;C3ar1;Cacnb3;Capn3;Ccr1;Ccr10;Ccr2;Ccr4;Ccr7;Ccr8;Ccr9;Cd52;Chd7;Chrna10;Chrna9;F2rl1;Gpr18;Gpr55;Hap1;Hrh3;Itpr1;Prnp;Trpm1
GO:0034330	cell junction organization	http://amigo.geneontology.org/amigo/term/GO:0034330	242	20	6.79374	2.94389	1.7511e-05	0.000619273	11482;11877;12043;12550;12560;12562;12737;14063;14083;14086;16480;17131;19272;20613;21961;26365;53321;68891;73750;233765	Acvrl1;Arvcf;Bcl2;Cd177;Cdh1;Cdh3;Cdh5;Ceacam1;Cldn1;Cntnap1;F2rl1;Fscn1;Jup;Plekha7;Ptk2;Ptprk;Smad7;Snai1;Tns1;Whrn
GO:0060749	mammary gland alveolus development	http://amigo.geneontology.org/amigo/term/GO:0060749	21	6	0.58954	10.1774	1.80287e-05	0.000632617	12305;15902;19116;21943;64290;216233	Ddr1;Foxb1;Id2;Prlr;Socs2;Tnfsf11
GO:0061377	mammary gland lobule development	http://amigo.geneontology.org/amigo/term/GO:0061377	21	6	0.58954	10.1774	1.80287e-05	0.000632617	12305;15902;19116;21943;64290;216233	Ddr1;Foxb1;Id2;Prlr;Socs2;Tnfsf11
GO:0042060	wound healing	http://amigo.geneontology.org/amigo/term/GO:0042060	370	26	10.3871	2.5031	1.86533e-05	0.000651999	11482;11816;12305;12335;12505;12560;12575;12772;14063;15368;16948;17101;18509;18816;21947;22433;26365;26570;26903;54357;70839;74145;84004;227753;231532;270152	Acvrl1;Apoe;Arhgap24;Capn3;Ccr2;Cd40lg;Cd44;Cdh3;Cdkn1a;Ceacam1;Ddr1;Dysf;Epb41l4b;F13a1;F2rl1;Gsn;Hmox1;Jaml;Lox;Lyst;Mcam;P2ry12;Pax7;Serpinf2;Slc7a11;Xbp1
GO:0007423	sensory organ development	http://amigo.geneontology.org/amigo/term/GO:0007423	579	35	16.2545	2.15326	1.89735e-05	0.000660629	11482;12043;12305;12550;12677;13390;14221;14365;14409;15205;15208;16658;16917;17364;18124;18208;18213;20317;20776;21834;24064;24136;26570;29876;58998;73750;108072;216227;231252;233651;320790;330222;330409;387609;504186	Acvrl1;Bcl2;Cdh1;Cecr2;Chd7;Chrna10;Chrna9;Clic4;Dchs1;Ddr1;Dlx1;Fjx1;Fzd3;Gabrr2;Grm6;Hes1;Hes5;Lmx1b;Mafb;Nectin3;Nr4a3;Ntn1;Ntrk3;Sdk1;Serpinf1;Slc17a8;Slc7a11;Spry2;Thrb;Tmie;Trpm1;Vsx2;Whrn;Zeb2;Zhx2
GO:0007162	negative regulation of cell adhesion	http://amigo.geneontology.org/amigo/term/GO:0007162	264	21	7.41136	2.83349	1.93473e-05	0.000671055	11482;12053;12505;12550;12703;14083;16190;17075;17131;19122;20371;20555;20733;22724;26365;66214;74048;93695;223881;237256;434215	Acvrl1;Bcl6;Cd44;Cdh1;Ceacam1;Epcam;Foxp3;Gpnmb;Il4ra;Lrrc32;Prnp;Ptk2;Rgcc;Rnd1;Slfn1;Smad7;Socs1;Spint2;Vsir;Zbtb7b;Zc3h12d
GO:0043085	positive regulation of catalytic activity	http://amigo.geneontology.org/amigo/term/GO:0043085	1228	60	34.474	1.74044	1.95414e-05	0.000675188	11816;11820;11931;12043;12226;12444;12505;12560;12569;12575;12703;12775;13653;14063;14083;14218;14885;16403;17937;17972;18125;18213;18762;19116;19122;19204;19415;19882;20299;20660;21943;21947;22625;24064;24136;26365;26410;30948;50782;57257;66214;66616;67035;69635;69993;71310;74030;74048;76933;106952;170770;214137;214230;227326;227753;231532;244867;268934;338372;399510	Apoe;App;Arap3;Arhgap20;Arhgap24;Arhgap29;Atp1b1;Bbc3;Bcl2;Bin1;Btg1;Ccl22;Ccnd2;Ccr7;Cd40lg;Cd44;Cdh3;Cdk5r1;Cdkn1a;Ceacam1;Chn2;Dapk1;Dnajb4;Egr1;F2rl1;Gpr55;Grm4;Gsn;Gtf2h4;Ifi27l2a;Itga6;Map3k19;Map3k8;Map3k9;Map4k5;Mst1r;Nab2;Ncf4;Nos1;Ntrk3;Pak6;Prkcz;Prlr;Prnp;Ptafr;Ptk2;Rasal1;Rgcc;Rgs11;Rin2;Sh3pxd2a;Snx9;Socs1;Sorl1;Spry2;Tbc1d9;Tnfsf11;Vav3;Vsir;Zeb2
GO:0007610	behavior	http://amigo.geneontology.org/amigo/term/GO:0007610	678	39	19.0337	2.049	1.96663e-05	0.000676198	11443;11816;11820;12043;12444;12661;13070;13653;13654;14009;15902;16400;16917;17450;18124;18125;18762;19122;19373;20317;20363;21834;23919;26414;26570;56226;56461;58234;64290;98660;99296;108072;214230;232975;259277;268934;320790;330222;432530	Adcy1;Apoe;App;Atp1a2;Atp1a3;Bcl2;Ccnd2;Chd7;Chl1;Chrnb1;Cyp11a1;Egr1;Egr2;Espn;Etv1;Foxb1;Grm4;Grm6;Hrh3;Id2;Insl5;Itga3;Kcnip3;Klk8;Lmx1b;Mapk10;Morc1;Nos1;Nr4a3;Pak6;Prkcz;Prnp;Rag1;Sdk1;Selenop;Serpinf1;Shank3;Slc7a11;Thrb
GO:0001944	vasculature development	http://amigo.geneontology.org/amigo/term/GO:0001944	703	40	19.7355	2.0268	1.97206e-05	0.000676198	11482;11745;11816;12226;12267;12562;12772;13653;13655;13819;14083;14766;15205;15368;15370;15530;16480;16790;16948;16971;17131;18710;18816;20317;21814;22433;24064;26365;26903;29876;50785;53417;57257;65255;66214;72324;74155;84004;231532;320790	Acvrl1;Adgrg1;Anpep;Anxa3;Apoe;Arhgap24;Asb4;Btg1;C3ar1;Ccr2;Cdh5;Ceacam1;Chd7;Clic4;Dysf;Egr1;Egr3;Epas1;Errfi1;Hes1;Hif3a;Hmox1;Hs6st1;Hspg2;Jup;Lox;Lrp1;Mcam;Nr4a1;Pik3r3;Plxdc1;Ptk2;Rgcc;Serpinf1;Serpinf2;Smad7;Spry2;Tgfbr3;Vav3;Xbp1
GO:0045926	negative regulation of growth	http://amigo.geneontology.org/amigo/term/GO:0045926	265	21	7.43943	2.8228	2.04742e-05	0.00069938	11482;12043;12053;12569;12575;14083;16803;16992;17756;18208;19094;20361;20564;26456;56191;71839;170770;214523;216233;230899;237256	Acvrl1;Bbc3;Bcl2;Bcl6;Cdk5r1;Cdkn1a;Lbp;Lta;Map2;Mapk11;Nppa;Ntn1;Osgin1;Ptk2;Sema4g;Sema7a;Slit3;Socs2;Tmprss4;Tro;Zc3h12d
GO:0071706	tumor necrosis factor superfamily cytokine production	http://amigo.geneontology.org/amigo/term/GO:0071706	150	15	4.211	3.5621	2.17659e-05	0.00073883	11820;12051;12481;12772;12775;16803;19204;20371;22695;27218;74048;74155;93695;110168;332579	App;Bcl3;Card9;Ccr2;Ccr7;Cd2;Errfi1;Foxp3;Gpnmb;Gpr18;Lbp;Ptafr;Slamf1;Vsir;Zfp36
GO:0031175	neuron projection development	http://amigo.geneontology.org/amigo/term/GO:0031175	990	51	27.7926	1.83502	2.17929e-05	0.00073883	11816;11820;12043;12305;12505;12569;12661;12933;13654;14009;14083;14365;15114;15205;15208;16400;16438;16971;17756;18124;18208;18213;18762;19268;19272;19415;19716;20317;20361;20564;23945;23969;24136;26456;53321;56508;58234;64290;73750;73991;75665;217125;228357;228662;237847;244418;259277;329152;330222;330409;432530	Adcy1;Apoe;App;Atl1;Bcl2;Bex1;Bicdl1;Btbd3;Cd44;Cdk5r1;Cecr2;Chl1;Cntnap1;Crmp1;Ddr1;Egr2;Etv1;Foxb1;Fzd3;Hap1;Hecw2;Hes1;Hes5;Itga3;Itpr1;Klk8;Lrp1;Lrp4;Map2;Mgll;Nr4a3;Ntn1;Ntrk3;Pacsin1;Prag1;Prkcz;Ptk2;Ptprf;Ptprk;Rapgef4;Rasal1;Rtn4rl1;Samd14;Sdk1;Sema4g;Sema7a;Serpinf1;Shank3;Slit3;Whrn;Zeb2
GO:0007420	brain development	http://amigo.geneontology.org/amigo/term/GO:0007420	707	40	19.8478	2.01533	2.24332e-05	0.000757686	11745;11803;11820;12043;12569;12709;12768;13390;13654;14365;14766;15114;15205;15208;15530;15902;16502;16658;16917;18124;19057;20361;20363;20606;24136;26570;57752;58234;64290;67169;70839;72899;73750;74762;216227;228662;232975;237847;320790;432530	Adcy1;Adgrg1;Anxa3;Aplp1;App;Atp1a3;Bcl2;Btbd3;Ccr1;Cdk5r1;Chd7;Ckb;Dlx1;Egr2;Foxb1;Fzd3;Hap1;Hes1;Hes5;Hspg2;Id2;Kcnc1;Lmx1b;Macrod2;Mafb;Mdga1;Nr4a3;Nradd;P2ry12;Ppp3cc;Rtn4rl1;Selenop;Sema7a;Shank3;Slc17a8;Slc7a11;Sstr2;Tacc2;Whrn;Zeb2
GO:0050890	cognition	http://amigo.geneontology.org/amigo/term/GO:0050890	309	23	8.67466	2.6514	2.28811e-05	0.000769931	11816;11820;12444;12661;13653;13654;16400;16917;18762;19122;19373;20317;26570;58234;64290;98660;99296;214230;232975;259277;268934;320790;432530	Adcy1;Apoe;App;Atp1a2;Atp1a3;Ccnd2;Chd7;Chl1;Egr1;Egr2;Foxb1;Grm4;Hrh3;Itga3;Klk8;Lmx1b;Pak6;Prkcz;Prnp;Rag1;Serpinf1;Shank3;Slc7a11
GO:2000516	positive regulation of CD4-positive, alpha-beta T cell activation	http://amigo.geneontology.org/amigo/term/GO:2000516	32	7	0.898346	7.7921	2.41591e-05	0.000809914	12703;12772;12775;16190;18762;20371;22724	Ccr2;Ccr7;Foxp3;Il4ra;Prkcz;Socs1;Zbtb7b
GO:0040007	growth	http://amigo.geneontology.org/amigo/term/GO:0040007	1021	52	28.6629	1.81419	2.44987e-05	0.000818257	11482;11816;11820;12043;12053;12305;12335;12505;12569;12575;12703;12834;12983;14083;16010;16803;16917;16992;17756;18208;18213;18509;18762;19094;19116;19374;19415;20361;20363;20564;21814;22433;23945;24064;24136;26365;26456;26903;29876;50766;56191;58234;67603;71839;170770;214523;216233;227753;228357;230899;237256;320790	Acvrl1;Apoe;App;Bbc3;Bcl2;Bcl6;Capn3;Cd44;Cdk5r1;Cdkn1a;Ceacam1;Chd7;Clic4;Col6a2;Crim1;Csf2rb;Ddr1;Dusp6;Dysf;Gsn;Igfbp4;Lbp;Lmx1b;Lrp4;Lta;Map2;Mapk11;Mgll;Nppa;Ntn1;Ntrk3;Osgin1;Pax7;Prkcz;Prlr;Ptk2;Rag2;Rasal1;Selenop;Sema4g;Sema7a;Shank3;Slit3;Socs1;Socs2;Spry2;Tgfbr3;Tmprss4;Tro;Xbp1;Zc3h12d;Zeb2
GO:0006812	cation transport	http://amigo.geneontology.org/amigo/term/GO:0006812	1103	55	30.9649	1.77621	2.54712e-05	0.000847598	11443;11745;11931;12043;12295;12297;12335;12768;12788;12862;13040;15114;15205;16438;16502;16511;16512;17364;17691;18125;18798;19122;20271;20276;22433;24046;26903;30948;56461;56643;57816;58234;58802;69635;70839;72821;74096;74166;98660;99296;108072;117167;170770;211468;216001;216227;230899;231252;232975;236727;269642;320790;329152;333669;399548	Anxa3;Atp1a2;Atp1a3;Atp1b1;Bbc3;Bcl2;Bin1;Cacnb1;Cacnb3;Capn3;Ccr1;Chd7;Chrna9;Chrnb1;Cnga1;Cox6a2;Ctss;Dapk1;Dysf;Gm5134;Grm6;Hap1;Hecw2;Hes1;Hrh3;Hvcn1;Itpr1;Kcnc1;Kcnh2;Kcnh3;Kcnh8;Kcnip3;Kcnmb4;Micu1;Nat8l;Nos1;Nppa;P2ry12;Plcb4;Prnp;Scn11a;Scn2b;Scn4b;Scn5a;Scnn1a;Shank3;Sik1;Slc15a1;Slc17a8;Slc9a7;Steap4;Tesc;Tmem38a;Trpm1;Xbp1
GO:0043300	regulation of leukocyte degranulation	http://amigo.geneontology.org/amigo/term/GO:0043300	44	8	1.23523	6.47655	2.66262e-05	0.000882775	12772;14063;15368;16190;19204;26365;68891;230899	Ccr2;Cd177;Ceacam1;F2rl1;Hmox1;Il4ra;Nppa;Ptafr
GO:0098660	inorganic ion transmembrane transport	http://amigo.geneontology.org/amigo/term/GO:0098660	764	42	21.448	1.95822	2.74171e-05	0.000905667	11931;12295;12297;12335;12862;14409;15114;16438;16502;16511;16512;17364;18125;19122;19204;20271;20276;24046;26903;29876;30948;56461;56643;56857;57816;58802;70839;72821;74096;74166;98660;117160;117167;170770;211468;216001;230899;232975;236727;320790;329152;399548	Atp1a2;Atp1a3;Atp1b1;Bbc3;Bin1;Cacnb1;Cacnb3;Capn3;Chd7;Clic4;Cox6a2;Dysf;Gabrr2;Hap1;Hecw2;Hvcn1;Itpr1;Kcnc1;Kcnh2;Kcnh3;Kcnh8;Kcnip3;Kcnmb4;Micu1;Nos1;Nppa;P2ry12;Prnp;Ptafr;Scn11a;Scn2b;Scn4b;Scn5a;Scnn1a;Slc15a1;Slc37a2;Slc9a7;Steap4;Tesc;Tmem38a;Trpm1;Ttyh2
GO:1902992	negative regulation of amyloid precursor protein catabolic process	http://amigo.geneontology.org/amigo/term/GO:1902992	14	5	0.393026	12.7218	2.77686e-05	0.000913933	11816;15114;19122;20660;30948	Apoe;Bin1;Hap1;Prnp;Sorl1
GO:0072358	cardiovascular system development	http://amigo.geneontology.org/amigo/term/GO:0072358	716	40	20.1005	1.99	2.98318e-05	0.000977824	11482;11745;11816;12226;12267;12562;12772;13653;13655;13819;14083;14766;15205;15368;15370;15530;16480;16790;16948;16971;17131;18710;18816;20317;21814;22433;24064;26365;26903;29876;50785;53417;57257;65255;66214;72324;74155;84004;231532;320790	Acvrl1;Adgrg1;Anpep;Anxa3;Apoe;Arhgap24;Asb4;Btg1;C3ar1;Ccr2;Cdh5;Ceacam1;Chd7;Clic4;Dysf;Egr1;Egr3;Epas1;Errfi1;Hes1;Hif3a;Hmox1;Hs6st1;Hspg2;Jup;Lox;Lrp1;Mcam;Nr4a1;Pik3r3;Plxdc1;Ptk2;Rgcc;Serpinf1;Serpinf2;Smad7;Spry2;Tgfbr3;Vav3;Xbp1
GO:0002701	negative regulation of production of molecular mediator of immune response	http://amigo.geneontology.org/amigo/term/GO:0002701	33	7	0.926419	7.55597	2.99268e-05	0.000977824	12053;15368;17131;20371;27218;74048;84544	Bcl6;Cd96;Foxp3;Hmox1;Slamf1;Smad7;Vsir
GO:0046638	positive regulation of alpha-beta T cell differentiation	http://amigo.geneontology.org/amigo/term/GO:0046638	45	8	1.2633	6.33262	3.15953e-05	0.00102861	12703;12772;12775;16190;18762;20371;22724;235320	Ccr2;Ccr7;Foxp3;Il4ra;Prkcz;Socs1;Zbtb16;Zbtb7b
GO:0043408	regulation of MAPK cascade	http://amigo.geneontology.org/amigo/term/GO:0043408	718	40	20.1566	1.98446	3.17535e-05	0.00103005	11816;11820;12305;12505;12768;12775;14063;16010;18213;18762;18816;19023;19882;20299;20361;20660;21814;21943;21947;22433;24064;24136;26365;26410;27218;29820;52065;67603;74155;93695;214230;227326;231252;268934;319520;321019;332579;338372;399510;504186	Apoe;App;Card9;Ccl22;Ccr1;Ccr7;Cd40lg;Cd44;Ceacam1;Chrna10;Chrna9;Ddr1;Dusp4;Dusp6;Errfi1;F2rl1;Gpnmb;Gpr183;Gpr55;Grm4;Igfbp4;Map3k8;Map3k9;Map4k5;Mfhas1;Mst1r;Ntrk3;Pak6;Ppef2;Prkcz;Sema7a;Serpinf2;Slamf1;Sorl1;Spry2;Tgfbr3;Tnfrsf19;Tnfsf11;Xbp1;Zeb2
GO:1902003	regulation of amyloid-beta formation	http://amigo.geneontology.org/amigo/term/GO:1902003	23	6	0.645686	9.29244	3.19728e-05	0.00103344	11816;11820;15114;19122;20660;30948	Apoe;App;Bin1;Hap1;Prnp;Sorl1
GO:0055082	cellular chemical homeostasis	http://amigo.geneontology.org/amigo/term/GO:0055082	796	43	22.3464	1.92425	3.31717e-05	0.00106837	11816;11820;11931;12043;12267;12297;12335;12349;12709;12768;12769;12772;12773;12775;12776;12777;12788;14063;14083;15114;15368;16438;17364;18125;19122;20317;22433;23833;29876;57816;98660;99296;110168;170770;216001;227326;231252;232975;234515;236727;238377;320790;504186	Apoe;App;Atp1a2;Atp1a3;Atp1b1;Bbc3;Bcl2;C3ar1;Cacnb3;Capn3;Car2;Ccr1;Ccr10;Ccr2;Ccr4;Ccr7;Ccr8;Ccr9;Cd52;Chd7;Chrna10;Chrna9;Ckb;Clic4;Cnga1;F2rl1;Gpr18;Gpr55;Gpr68;Hap1;Hmox1;Hrh3;Inpp4b;Itpr1;Micu1;Nos1;Prnp;Ptk2;Serpinf1;Slc9a7;Tesc;Trpm1;Xbp1
GO:0098655	cation transmembrane transport	http://amigo.geneontology.org/amigo/term/GO:0098655	771	42	21.6445	1.94044	3.38453e-05	0.00108618	11745;11931;12295;12297;12335;12788;12862;13040;15114;16438;16502;16511;16512;17364;18125;19122;20271;20276;24046;26903;30948;56461;56643;57816;58234;58802;69635;70839;72821;74096;74166;98660;117167;170770;211468;216001;230899;232975;236727;320790;329152;399548	Anxa3;Atp1a2;Atp1a3;Atp1b1;Bbc3;Bin1;Cacnb1;Cacnb3;Capn3;Chd7;Cnga1;Cox6a2;Ctss;Dapk1;Dysf;Hap1;Hecw2;Hvcn1;Itpr1;Kcnc1;Kcnh2;Kcnh3;Kcnh8;Kcnip3;Kcnmb4;Micu1;Nos1;Nppa;P2ry12;Prnp;Scn11a;Scn2b;Scn4b;Scn5a;Scnn1a;Shank3;Slc15a1;Slc9a7;Steap4;Tesc;Tmem38a;Trpm1
GO:0007178	transmembrane receptor protein serine/threonine kinase signaling pathway	http://amigo.geneontology.org/amigo/term/GO:0007178	317	23	8.89924	2.58449	3.41899e-05	0.00109335	11482;11576;12562;13390;13653;14083;14313;15205;15208;16400;17131;19272;21814;22433;68010;68799;68939;72693;74048;77794;170676;228357;434215	Acvrl1;Adamtsl2;Afp;Bambi;Cdh5;Dlx1;Egr1;Fst;Hes1;Hes5;Itga3;Lrp4;Lrrc32;Peg10;Ptk2;Ptprk;Rasl11b;Rgmb;Smad7;Tgfbr3;Vsir;Xbp1;Zcchc12
GO:0045216	cell-cell junction organization	http://amigo.geneontology.org/amigo/term/GO:0045216	139	14	3.90219	3.58773	3.7548e-05	0.00119649	11877;12550;12560;12562;12737;14063;14086;16480;20613;26365;53321;68891;73750;233765	Arvcf;Cd177;Cdh1;Cdh3;Cdh5;Ceacam1;Cldn1;Cntnap1;F2rl1;Fscn1;Jup;Plekha7;Snai1;Whrn
GO:0060429	epithelium development	http://amigo.geneontology.org/amigo/term/GO:0060429	1119	55	31.414	1.75081	3.7783e-05	0.00119974	11482;11634;12043;12226;12305;12349;12505;12550;12560;12562;12737;14063;14313;14365;15205;15208;15902;16848;17075;17131;17133;18208;18213;18509;18793;19116;20613;20733;21814;21834;21943;22433;22695;24064;24136;26365;26570;29820;29876;58234;63828;64290;68270;72007;73750;74155;77411;77794;140577;170484;228357;231532;233651;320790;330409	Acvrl1;Adamtsl2;Aire;Ankrd6;Arhgap24;Bcl2;Btg1;Car2;Cd44;Cdh1;Cdh3;Cdh5;Ceacam1;Cecr2;Chd7;Cldn1;Clic4;Dchs1;Ddr1;Dnaaf1;Epcam;Errfi1;Esrp2;F2rl1;Fn3k;Fndc3b;Foxb1;Fst;Fzd3;Hes1;Hes5;Id2;Lfng;Lrp4;Maff;Nphs2;Ntn1;Ntrk3;Pax7;Plaur;Prlr;Shank3;Slc7a11;Smad7;Snai1;Spint2;Spry2;Tgfbr3;Thrb;Tnfrsf19;Tnfsf11;Whrn;Xbp1;Zeb2;Zfp36
GO:0043583	ear development	http://amigo.geneontology.org/amigo/term/GO:0043583	235	19	6.59723	2.88	3.82347e-05	0.00120983	12043;12305;12550;14365;15205;15208;16658;18124;18208;18213;20776;24064;73750;216227;231252;233651;320790;330409;504186	Bcl2;Cdh1;Cecr2;Chd7;Chrna10;Chrna9;Dchs1;Ddr1;Fzd3;Hes1;Hes5;Mafb;Nr4a3;Ntn1;Ntrk3;Slc17a8;Spry2;Tmie;Whrn
GO:0002444	myeloid leukocyte mediated immunity	http://amigo.geneontology.org/amigo/term/GO:0002444	90	11	2.5266	4.35368	4.31961e-05	0.00136204	11745;12772;13421;14063;15368;16190;17101;18124;19204;68891;230899	Anxa3;Ccr2;Cd177;Dnase1l3;F2rl1;Hmox1;Il4ra;Lyst;Nppa;Nr4a3;Ptafr
GO:0007611	learning or memory	http://amigo.geneontology.org/amigo/term/GO:0007611	279	21	7.83246	2.68115	4.37727e-05	0.00137541	11816;11820;12444;13653;13654;16400;16917;18762;19122;19373;20317;26570;58234;64290;98660;99296;214230;232975;259277;268934;432530	Adcy1;Apoe;App;Atp1a2;Atp1a3;Ccnd2;Egr1;Egr2;Foxb1;Grm4;Hrh3;Itga3;Klk8;Lmx1b;Pak6;Prkcz;Prnp;Rag1;Serpinf1;Shank3;Slc7a11
GO:0022898	regulation of transmembrane transporter activity	http://amigo.geneontology.org/amigo/term/GO:0022898	238	19	6.68145	2.84369	4.54617e-05	0.00142352	11745;11931;12043;12295;12297;13040;15114;16502;19122;19204;26903;57816;58234;69635;72821;98660;230899;329152;399548	Anxa3;Atp1a2;Atp1b1;Bcl2;Cacnb1;Cacnb3;Ctss;Dapk1;Dysf;Hap1;Hecw2;Kcnc1;Nppa;Prnp;Ptafr;Scn2b;Scn4b;Shank3;Tesc
GO:0071345	cellular response to cytokine stimulus	http://amigo.geneontology.org/amigo/term/GO:0071345	756	41	21.2234	1.93183	4.6426e-05	0.00144868	12505;12703;12737;12768;12769;12772;12773;12775;12776;12777;12983;13653;14063;15957;15959;16190;17131;19094;19116;19245;19268;20299;20564;21943;22163;22433;22695;24064;26365;54613;60504;69635;76074;107527;226695;227753;435626;545384;623121;667370;667373	Ccl22;Ccr1;Ccr10;Ccr2;Ccr4;Ccr7;Ccr8;Ccr9;Cd44;Ceacam1;Cldn1;Csf2rb;Dapk1;Egr1;F2rl1;Gbp8;Gsn;Ifi205;Ifi213;Ifi214;Ifit1;Ifit1bl1;Ifit3;Ifit3b;Il1rl2;Il21r;Il4ra;Mapk11;Prlr;Ptp4a3;Ptprf;Rufy4;Slit3;Smad7;Socs1;Spry2;St3gal6;Tnfrsf4;Tnfsf11;Xbp1;Zfp36
GO:0044057	regulation of system process	http://amigo.geneontology.org/amigo/term/GO:0044057	556	33	15.6088	2.1142	4.69839e-05	0.00146104	11820;11931;12297;13040;13819;14063;14083;16480;16511;16790;17131;18124;18125;18762;19204;20271;20606;20907;21834;21957;23945;24046;30948;56318;56508;58234;72821;74155;98660;230822;230899;259277;399548	Acpp;Anpep;App;Atp1a2;Atp1b1;Bin1;Cacnb3;Ctss;Epas1;Errfi1;F2rl1;Jup;Kcnh2;Klk8;Mgll;Ncmap;Nos1;Nppa;Nr4a3;Prkcz;Ptafr;Ptk2;Rapgef4;Scn11a;Scn2b;Scn4b;Scn5a;Shank3;Smad7;Sstr2;Stx1a;Thrb;Tnnt3
GO:0007613	memory	http://amigo.geneontology.org/amigo/term/GO:0007613	142	14	3.98641	3.51193	4.75933e-05	0.00147348	11816;11820;12444;13653;16400;16917;18762;20317;58234;99296;214230;232975;259277;432530	Adcy1;Apoe;App;Atp1a3;Ccnd2;Egr1;Hrh3;Itga3;Klk8;Lmx1b;Pak6;Prkcz;Serpinf1;Shank3
GO:0060322	head development	http://amigo.geneontology.org/amigo/term/GO:0060322	757	41	21.2515	1.92928	4.78174e-05	0.00147348	11745;11803;11820;12043;12569;12709;12768;13390;13654;14365;14766;15114;15205;15208;15530;15902;16502;16658;16917;18124;19057;20361;20363;20606;24136;26570;57752;58234;64290;67169;70839;72899;73750;74762;78892;216227;228662;232975;237847;320790;432530	Adcy1;Adgrg1;Anxa3;Aplp1;App;Atp1a3;Bcl2;Btbd3;Ccr1;Cdk5r1;Chd7;Ckb;Crispld2;Dlx1;Egr2;Foxb1;Fzd3;Hap1;Hes1;Hes5;Hspg2;Id2;Kcnc1;Lmx1b;Macrod2;Mafb;Mdga1;Nr4a3;Nradd;P2ry12;Ppp3cc;Rtn4rl1;Selenop;Sema7a;Shank3;Slc17a8;Slc7a11;Sstr2;Tacc2;Whrn;Zeb2
GO:0046635	positive regulation of alpha-beta T cell activation	http://amigo.geneontology.org/amigo/term/GO:0046635	61	9	1.71247	5.25556	4.78742e-05	0.00147348	12487;12703;12772;12775;16190;18762;20371;22724;235320	Ccr2;Ccr7;Cd28;Foxp3;Il4ra;Prkcz;Socs1;Zbtb16;Zbtb7b
GO:0042089	cytokine biosynthetic process	http://amigo.geneontology.org/amigo/term/GO:0042089	108	12	3.03192	3.95789	5.10839e-05	0.00156692	12051;12487;12772;13653;16803;19204;20371;22695;60505;74155;170743;332579	Bcl3;Card9;Ccr2;Cd28;Egr1;Errfi1;Foxp3;Il21;Lbp;Ptafr;Tlr7;Zfp36
GO:0019722	calcium-mediated signaling	http://amigo.geneontology.org/amigo/term/GO:0019722	200	17	5.61466	3.02779	5.19209e-05	0.0015872	11931;12182;12768;12769;12772;12773;12775;12776;12777;15114;16438;19057;19122;21943;70839;217125;244579	Atp1b1;Bst1;Ccr1;Ccr10;Ccr2;Ccr4;Ccr7;Ccr8;Ccr9;Hap1;Itpr1;P2ry12;Ppp3cc;Prnp;Samd14;Tnfsf11;Tox3
GO:0034097	response to cytokine	http://amigo.geneontology.org/amigo/term/GO:0034097	865	45	24.2834	1.85312	5.35815e-05	0.00163243	12043;12505;12703;12737;12768;12769;12772;12773;12775;12776;12777;12983;13653;14063;14598;15957;15959;16190;17131;19094;19116;19245;19268;19698;20299;20564;21943;22163;22433;22695;24064;26365;54613;60504;64292;69635;76074;107527;226695;227753;435626;545384;623121;667370;667373	Bcl2;Ccl22;Ccr1;Ccr10;Ccr2;Ccr4;Ccr7;Ccr8;Ccr9;Cd44;Ceacam1;Cldn1;Csf2rb;Dapk1;Egr1;F2rl1;Gbp8;Ggt1;Gsn;Ifi205;Ifi213;Ifi214;Ifit1;Ifit1bl1;Ifit3;Ifit3b;Il1rl2;Il21r;Il4ra;Mapk11;Prlr;Ptges;Ptp4a3;Ptprf;Relb;Rufy4;Slit3;Smad7;Socs1;Spry2;St3gal6;Tnfrsf4;Tnfsf11;Xbp1;Zfp36
GO:0044331	cell-cell adhesion mediated by cadherin	http://amigo.geneontology.org/amigo/term/GO:0044331	36	7	1.01064	6.92631	5.43662e-05	0.00165076	11492;12550;12560;12562;17075;66214;233765	Adam19;Cdh1;Cdh3;Cdh5;Epcam;Plekha7;Rgcc
GO:0006897	endocytosis	http://amigo.geneontology.org/amigo/term/GO:0006897	585	34	16.4229	2.07028	5.48199e-05	0.00165256	11303;11745;11803;11816;11820;12507;12511;12772;12775;14063;14083;15114;15530;16803;16971;17972;19057;20408;20660;23969;26365;26903;27218;30948;66616;68732;68891;71733;74030;104759;108800;214523;227753;228357	Abca1;Anxa3;Aplp1;Apoe;App;Bin1;Carmil1;Ccr2;Ccr7;Cd177;Cd5;Cd6;Ceacam1;Dysf;F2rl1;Gsn;Hap1;Hspg2;Lbp;Lrp1;Lrp4;Ncf4;Pacsin1;Pld4;Ppp3cc;Ptk2;Rin2;Sh3gl3;Slamf1;Snx9;Sorl1;Ston2;Susd2;Tmprss4
GO:0035023	regulation of Rho protein signal transduction	http://amigo.geneontology.org/amigo/term/GO:0035023	126	13	3.53724	3.67518	5.49718e-05	0.00165256	11303;11816;12053;13998;14063;14766;16400;57257;110168;207212;223435;227326;244418	Abca1;Adgrg1;Apoe;Arhgef17;Bcl6;F2rl1;Fgd6;Gpr18;Gpr55;Itga3;Prag1;Trio;Vav3
GO:0015672	monovalent inorganic cation transport	http://amigo.geneontology.org/amigo/term/GO:0015672	488	30	13.6998	2.18982	5.49755e-05	0.00165256	11931;12862;16502;16511;16512;17691;18125;18798;19122;20271;20276;24046;30948;56461;56643;57816;58802;70839;72821;74096;74166;98660;211468;216227;230899;232975;236727;329152;333669;399548	Atp1a2;Atp1a3;Atp1b1;Bin1;Cox6a2;Gm5134;Hecw2;Hvcn1;Kcnc1;Kcnh2;Kcnh3;Kcnh8;Kcnip3;Kcnmb4;Nos1;Nppa;P2ry12;Plcb4;Prnp;Scn11a;Scn2b;Scn4b;Scn5a;Scnn1a;Sik1;Slc15a1;Slc17a8;Slc9a7;Tesc;Tmem38a
GO:0050920	regulation of chemotaxis	http://amigo.geneontology.org/amigo/term/GO:0050920	201	17	5.64274	3.01272	5.5276e-05	0.00165608	12182;12267;12768;12772;12773;12775;14063;16803;18213;20343;20361;26456;26903;27218;70839;110168;321019	Bst1;C3ar1;Ccr1;Ccr2;Ccr4;Ccr7;Dysf;F2rl1;Gpr18;Gpr183;Lbp;Ntrk3;P2ry12;Sell;Sema4g;Sema7a;Slamf1
GO:0001508	action potential	http://amigo.geneontology.org/amigo/term/GO:0001508	127	13	3.56531	3.64625	5.97019e-05	0.00177732	12297;12802;16480;16511;18213;20271;24046;30948;53321;56508;58802;72821;399548	Bin1;Cacnb3;Cnr2;Cntnap1;Jup;Kcnh2;Kcnmb4;Ntrk3;Rapgef4;Scn11a;Scn2b;Scn4b;Scn5a
GO:0032680	regulation of tumor necrosis factor production	http://amigo.geneontology.org/amigo/term/GO:0032680	145	14	4.07063	3.43927	5.99142e-05	0.00177732	12051;12481;12772;12775;16803;19204;20371;22695;27218;74048;74155;93695;110168;332579	Bcl3;Card9;Ccr2;Ccr7;Cd2;Errfi1;Foxp3;Gpnmb;Gpr18;Lbp;Ptafr;Slamf1;Vsir;Zfp36
GO:0006941	striated muscle contraction	http://amigo.geneontology.org/amigo/term/GO:0006941	145	14	4.07063	3.43927	5.99142e-05	0.00177732	11443;11931;16480;16511;17131;18125;20271;21957;30948;72821;98660;230899;232975;399548	Atp1a2;Atp1a3;Atp1b1;Bin1;Chrnb1;Jup;Kcnh2;Nos1;Nppa;Scn2b;Scn4b;Scn5a;Smad7;Tnnt3
GO:1902532	negative regulation of intracellular signal transduction	http://amigo.geneontology.org/amigo/term/GO:1902532	492	30	13.8121	2.17201	6.37479e-05	0.00188485	11803;11816;12043;12045;12047;12051;12053;12505;12703;14063;16400;16438;17691;18793;19023;19122;19415;20613;20660;22433;24064;67603;74155;170761;216233;231252;231532;241489;319520;504186	Aplp1;Apoe;Arhgap24;Bcl2;Bcl2a1b;Bcl2a1d;Bcl3;Bcl6;Cd44;Chrna10;Chrna9;Dusp4;Dusp6;Errfi1;F2rl1;Itga3;Itpr1;Pde11a;Pdzd3;Plaur;Ppef2;Prnp;Rasal1;Sik1;Snai1;Socs1;Socs2;Sorl1;Spry2;Xbp1
GO:0014070	response to organic cyclic compound	http://amigo.geneontology.org/amigo/term/GO:0014070	926	47	25.9959	1.80798	6.63512e-05	0.00195541	11303;11745;11803;11820;12043;12349;12550;12703;12737;13653;13849;14598;14608;15370;15959;16403;16438;16480;16948;18124;18125;18213;19204;20271;20317;20343;20564;20606;21834;22695;26570;52857;64292;67603;70839;74155;94180;98660;99296;105349;207798;216233;227753;271844;330222;332579;432530	Abca1;Acsbg1;Adcy1;Akr1c18;Anxa3;Aplp1;App;Atp1a2;Bcl2;Car2;Card9;Cdh1;Cldn1;Dusp6;Egr1;Ephx1;Errfi1;Ggt1;Gpr83;Gramd1a;Gramd1c;Gsn;Hrh3;Ifit3;Itga6;Itpr1;Jup;Lox;Nos1;Nr4a1;Nr4a3;Ntrk3;P2ry12;Pla2g4f;Ptafr;Ptges;Scn5a;Sdk1;Sell;Serpinf1;Slc7a11;Slit3;Socs1;Socs2;Sstr2;Thrb;Zfp36
GO:0046639	negative regulation of alpha-beta T cell differentiation	http://amigo.geneontology.org/amigo/term/GO:0046639	26	6	0.729906	8.22023	6.78801e-05	0.00199395	12053;12703;16190;17131;20371;22724	Bcl6;Foxp3;Il4ra;Smad7;Socs1;Zbtb7b
GO:0002725	negative regulation of T cell cytokine production	http://amigo.geneontology.org/amigo/term/GO:0002725	9	4	0.25266	15.8316	6.91692e-05	0.00202522	17131;20371;27218;74048	Foxp3;Slamf1;Smad7;Vsir
GO:1903555	regulation of tumor necrosis factor superfamily cytokine production	http://amigo.geneontology.org/amigo/term/GO:1903555	147	14	4.12678	3.39248	6.95979e-05	0.00202705	12051;12481;12772;12775;16803;19204;20371;22695;27218;74048;74155;93695;110168;332579	Bcl3;Card9;Ccr2;Ccr7;Cd2;Errfi1;Foxp3;Gpnmb;Gpr18;Lbp;Ptafr;Slamf1;Vsir;Zfp36
GO:0032989	cellular component morphogenesis	http://amigo.geneontology.org/amigo/term/GO:0032989	1090	53	30.5999	1.73203	6.96812e-05	0.00202705	11816;11820;12043;12053;12305;12335;12505;12550;12569;12661;12834;12933;13654;14009;14083;14365;15205;15902;17756;18124;18208;18213;18762;19268;19415;20361;20564;20733;21957;23945;23969;24136;26456;29876;53321;58234;64290;67252;67652;68010;68732;71409;72007;73750;73991;223881;228357;228662;230822;244418;259277;329152;432530	Adcy1;Apoe;App;Atl1;Bambi;Bcl2;Bcl6;Btbd3;Cap2;Capn3;Carmil1;Cd44;Cdh1;Cdk5r1;Chl1;Clic4;Cntnap1;Col6a2;Crmp1;Ddr1;Egr2;Etv1;Fmnl2;Fndc3b;Foxb1;Fzd3;Hecw2;Hes1;Id2;Klk8;Lrp4;Map2;Mgll;Ncmap;Nr4a3;Ntn1;Ntrk3;Pacsin1;Prag1;Prkcz;Ptk2;Ptprf;Rasal1;Rnd1;Sema4g;Sema7a;Shank3;Slit3;Spaca1;Spint2;Tnnt3;Whrn;Zeb2
GO:0030183	B cell differentiation	http://amigo.geneontology.org/amigo/term/GO:0030183	129	13	3.62146	3.58971	7.02322e-05	0.00203303	12043;12051;12053;15902;16431;16848;19373;19374;21947;22433;60505;74039;321019	Bcl2;Bcl3;Bcl6;Cd40lg;Gpr183;Id2;Il21;Itm2a;Lfng;Nfam1;Rag1;Rag2;Xbp1
GO:0032945	negative regulation of mononuclear cell proliferation	http://amigo.geneontology.org/amigo/term/GO:0032945	79	10	2.21779	4.50899	7.08136e-05	0.00203303	12505;19122;20371;20555;22724;26365;74048;93695;237256;434215	Cd44;Ceacam1;Foxp3;Gpnmb;Lrrc32;Prnp;Slfn1;Vsir;Zbtb7b;Zc3h12d
GO:0050672	negative regulation of lymphocyte proliferation	http://amigo.geneontology.org/amigo/term/GO:0050672	79	10	2.21779	4.50899	7.08136e-05	0.00203303	12505;19122;20371;20555;22724;26365;74048;93695;237256;434215	Cd44;Ceacam1;Foxp3;Gpnmb;Lrrc32;Prnp;Slfn1;Vsir;Zbtb7b;Zc3h12d
GO:0042113	B cell activation	http://amigo.geneontology.org/amigo/term/GO:0042113	246	19	6.90604	2.75122	7.10141e-05	0.00203303	12043;12051;12053;12182;12487;12575;15902;16431;16848;19373;19374;20371;21947;22163;22433;57257;60505;74039;321019	Bcl2;Bcl3;Bcl6;Bst1;Cd28;Cd40lg;Cdkn1a;Foxp3;Gpr183;Id2;Il21;Itm2a;Lfng;Nfam1;Rag1;Rag2;Tnfrsf4;Vav3;Xbp1
GO:0070374	positive regulation of ERK1 and ERK2 cascade	http://amigo.geneontology.org/amigo/term/GO:0070374	246	19	6.90604	2.75122	7.10141e-05	0.00203303	11816;11820;12305;12505;12768;14063;18213;18762;18816;19882;20299;20361;21943;24064;27218;52065;93695;227326;321019	Apoe;App;Ccl22;Ccr1;Cd44;Ddr1;F2rl1;Gpnmb;Gpr183;Gpr55;Mfhas1;Mst1r;Ntrk3;Prkcz;Sema7a;Serpinf2;Slamf1;Spry2;Tnfsf11
GO:0007268	chemical synaptic transmission	http://amigo.geneontology.org/amigo/term/GO:0007268	669	37	18.781	1.97007	7.31047e-05	0.00207344	11443;11816;11820;12295;12297;12349;12550;12802;13653;13654;13655;14083;14409;15114;15893;18125;18762;18798;19122;20907;22317;22433;23936;23945;26570;56508;58234;99296;108072;108800;110902;216227;231252;268934;269642;432530;504186	Adcy1;Apoe;App;Cacnb1;Cacnb3;Car2;Cdh1;Chrna10;Chrna2;Chrna9;Chrnb1;Cnr2;Egr1;Egr2;Egr3;Gabrr2;Grm4;Grm6;Hap1;Hrh3;Ica1;Lynx1;Mgll;Nat8l;Nos1;Plcb4;Prkcz;Prnp;Ptk2;Rapgef4;Shank3;Slc17a8;Slc7a11;Ston2;Stx1a;Vamp1;Xbp1
GO:0098916	anterograde trans-synaptic signaling	http://amigo.geneontology.org/amigo/term/GO:0098916	669	37	18.781	1.97007	7.31047e-05	0.00207344	11443;11816;11820;12295;12297;12349;12550;12802;13653;13654;13655;14083;14409;15114;15893;18125;18762;18798;19122;20907;22317;22433;23936;23945;26570;56508;58234;99296;108072;108800;110902;216227;231252;268934;269642;432530;504186	Adcy1;Apoe;App;Cacnb1;Cacnb3;Car2;Cdh1;Chrna10;Chrna2;Chrna9;Chrnb1;Cnr2;Egr1;Egr2;Egr3;Gabrr2;Grm4;Grm6;Hap1;Hrh3;Ica1;Lynx1;Mgll;Nat8l;Nos1;Plcb4;Prkcz;Prnp;Ptk2;Rapgef4;Shank3;Slc17a8;Slc7a11;Ston2;Stx1a;Vamp1;Xbp1
GO:0042107	cytokine metabolic process	http://amigo.geneontology.org/amigo/term/GO:0042107	112	12	3.14421	3.81654	7.31153e-05	0.00207344	12051;12487;12772;13653;16803;19204;20371;22695;60505;74155;170743;332579	Bcl3;Card9;Ccr2;Cd28;Egr1;Errfi1;Foxp3;Il21;Lbp;Ptafr;Tlr7;Zfp36
GO:0032409	regulation of transporter activity	http://amigo.geneontology.org/amigo/term/GO:0032409	247	19	6.93411	2.74008	7.49696e-05	0.00211936	11745;11931;12043;12295;12297;13040;15114;16502;19122;19204;26903;57816;58234;69635;72821;98660;230899;329152;399548	Anxa3;Atp1a2;Atp1b1;Bcl2;Cacnb1;Cacnb3;Ctss;Dapk1;Dysf;Hap1;Hecw2;Kcnc1;Nppa;Prnp;Ptafr;Scn2b;Scn4b;Shank3;Tesc
GO:0048839	inner ear development	http://amigo.geneontology.org/amigo/term/GO:0048839	207	17	5.81118	2.9254	7.97306e-05	0.00222766	12550;14365;15205;15208;16658;18124;18208;18213;20776;24064;73750;216227;231252;233651;320790;330409;504186	Cdh1;Cecr2;Chd7;Chrna10;Chrna9;Dchs1;Fzd3;Hes1;Hes5;Mafb;Nr4a3;Ntn1;Ntrk3;Slc17a8;Spry2;Tmie;Whrn
GO:0060048	cardiac muscle contraction	http://amigo.geneontology.org/amigo/term/GO:0060048	113	12	3.17228	3.78276	7.97571e-05	0.00222766	11931;16480;16511;17131;20271;21957;30948;72821;98660;230899;232975;399548	Atp1a2;Atp1a3;Atp1b1;Bin1;Jup;Kcnh2;Nppa;Scn2b;Scn4b;Scn5a;Smad7;Tnnt3
GO:0030888	regulation of B cell proliferation	http://amigo.geneontology.org/amigo/term/GO:0030888	65	9	1.82477	4.93214	7.99018e-05	0.00222766	12043;12053;12182;12575;21947;22163;57257;60505;321019	Bcl2;Bcl6;Bst1;Cd40lg;Cdkn1a;Gpr183;Il21;Tnfrsf4;Vav3
GO:0000902	cell morphogenesis	http://amigo.geneontology.org/amigo/term/GO:0000902	987	49	27.7084	1.76842	7.99102e-05	0.00222766	11816;11820;12043;12053;12305;12505;12550;12569;12661;12834;12933;13654;14009;14083;14365;15205;15902;17756;18124;18208;18213;18762;19268;19415;20361;20564;20733;23945;23969;24136;26456;29876;53321;58234;64290;67252;68010;68732;71409;72007;73750;73991;223881;228357;228662;244418;259277;329152;432530	Adcy1;Apoe;App;Atl1;Bambi;Bcl2;Bcl6;Btbd3;Cap2;Carmil1;Cd44;Cdh1;Cdk5r1;Chl1;Clic4;Cntnap1;Col6a2;Crmp1;Ddr1;Egr2;Etv1;Fmnl2;Fndc3b;Foxb1;Fzd3;Hecw2;Hes1;Id2;Klk8;Lrp4;Map2;Mgll;Nr4a3;Ntn1;Ntrk3;Pacsin1;Prag1;Prkcz;Ptk2;Ptprf;Rasal1;Rnd1;Sema4g;Sema7a;Shank3;Slit3;Spint2;Whrn;Zeb2
GO:0002710	negative regulation of T cell mediated immunity	http://amigo.geneontology.org/amigo/term/GO:0002710	17	5	0.477246	10.4768	8.00357e-05	0.00222766	17131;20371;26365;27218;74048	Ceacam1;Foxp3;Slamf1;Smad7;Vsir
GO:0045620	negative regulation of lymphocyte differentiation	http://amigo.geneontology.org/amigo/term/GO:0045620	51	8	1.43174	5.58761	8.05258e-05	0.0022344	12053;12505;12703;15902;16190;17131;20371;22724	Bcl6;Cd44;Foxp3;Id2;Il4ra;Smad7;Socs1;Zbtb7b
GO:0002573	myeloid leukocyte differentiation	http://amigo.geneontology.org/amigo/term/GO:0002573	208	17	5.83925	2.91133	8.46211e-05	0.00233368	11820;12349;12768;12775;14063;14218;15902;16658;19698;21943;26365;57816;76527;227326;234515;238377;321019	App;Car2;Ccr1;Ccr7;Ceacam1;F2rl1;Gpr183;Gpr55;Gpr68;Id2;Il34;Inpp4b;Mafb;Relb;Sh3pxd2a;Tesc;Tnfsf11
GO:0071560	cellular response to transforming growth factor beta stimulus	http://amigo.geneontology.org/amigo/term/GO:0071560	208	17	5.83925	2.91133	8.46211e-05	0.00233368	11482;12562;12737;13390;14083;16400;17131;19272;21814;22433;22612;68010;68939;77794;105349;170676;434215	Acvrl1;Adamtsl2;Akr1c18;Bambi;Cdh5;Cldn1;Dlx1;Itga3;Lrrc32;Peg10;Ptk2;Ptprk;Rasl11b;Smad7;Tgfbr3;Xbp1;Yes1
GO:0031344	regulation of cell projection organization	http://amigo.geneontology.org/amigo/term/GO:0031344	726	39	20.3812	1.91353	8.70433e-05	0.00239316	11816;12505;12569;12775;12933;14063;14083;14086;15114;15205;16400;16438;16971;17756;18208;18213;19122;19268;19415;20317;20361;23945;23969;24064;24136;26456;56226;56508;58234;68732;70839;71091;228357;231532;237847;244418;259277;329152;330222	Apoe;Arhgap24;Carmil1;Ccr7;Cd44;Cdk5r1;Cdkl1;Crmp1;Espn;F2rl1;Fscn1;Hap1;Hecw2;Hes1;Itga3;Itpr1;Klk8;Lrp1;Lrp4;Map2;Mgll;Ntn1;Ntrk3;P2ry12;Pacsin1;Prag1;Prnp;Ptk2;Ptprf;Rapgef4;Rasal1;Rtn4rl1;Sdk1;Sema4g;Sema7a;Serpinf1;Shank3;Spry2;Zeb2
GO:0099537	trans-synaptic signaling	http://amigo.geneontology.org/amigo/term/GO:0099537	676	37	18.9776	1.94967	9.04415e-05	0.00247903	11443;11816;11820;12295;12297;12349;12550;12802;13653;13654;13655;14083;14409;15114;15893;18125;18762;18798;19122;20907;22317;22433;23936;23945;26570;56508;58234;99296;108072;108800;110902;216227;231252;268934;269642;432530;504186	Adcy1;Apoe;App;Cacnb1;Cacnb3;Car2;Cdh1;Chrna10;Chrna2;Chrna9;Chrnb1;Cnr2;Egr1;Egr2;Egr3;Gabrr2;Grm4;Grm6;Hap1;Hrh3;Ica1;Lynx1;Mgll;Nat8l;Nos1;Plcb4;Prkcz;Prnp;Ptk2;Rapgef4;Shank3;Slc17a8;Slc7a11;Ston2;Stx1a;Vamp1;Xbp1
GO:0032412	regulation of ion transmembrane transporter activity	http://amigo.geneontology.org/amigo/term/GO:0032412	230	18	6.45686	2.78773	9.24425e-05	0.0025262	11745;11931;12295;12297;13040;15114;16502;19122;19204;26903;57816;58234;69635;72821;98660;230899;329152;399548	Anxa3;Atp1a2;Atp1b1;Cacnb1;Cacnb3;Ctss;Dapk1;Dysf;Hap1;Hecw2;Kcnc1;Nppa;Prnp;Ptafr;Scn2b;Scn4b;Shank3;Tesc
GO:0007157	heterophilic cell-cell adhesion via plasma membrane cell adhesion molecules	http://amigo.geneontology.org/amigo/term/GO:0007157	39	7	1.09486	6.39352	9.31376e-05	0.00253751	12511;52118;58998;84004;105827;233651;270152	Amigo2;Cd6;Dchs1;Jaml;Mcam;Nectin3;Pvr
GO:0002706	regulation of lymphocyte mediated immunity	http://amigo.geneontology.org/amigo/term/GO:0002706	171	15	4.80054	3.12465	9.94004e-05	0.00269998	12053;12487;16992;17059;17131;18762;20371;26365;27218;52118;54698;60505;74048;84544;667281	Bcl6;Cd28;Cd96;Ceacam1;Crtam;Foxp3;H60b;Il21;Klrb1c;Lta;Prkcz;Pvr;Slamf1;Smad7;Vsir
GO:0071559	response to transforming growth factor beta	http://amigo.geneontology.org/amigo/term/GO:0071559	211	17	5.92347	2.86994	0.000100912	0.00273281	11482;12562;12737;13390;14083;16400;17131;19272;21814;22433;22612;68010;68939;77794;105349;170676;434215	Acvrl1;Adamtsl2;Akr1c18;Bambi;Cdh5;Cldn1;Dlx1;Itga3;Lrrc32;Peg10;Ptk2;Ptprk;Rasl11b;Smad7;Tgfbr3;Xbp1;Yes1
GO:1902991	regulation of amyloid precursor protein catabolic process	http://amigo.geneontology.org/amigo/term/GO:1902991	28	6	0.786053	7.63307	0.000105904	0.0028594	11816;11820;15114;19122;20660;30948	Apoe;App;Bin1;Hap1;Prnp;Sorl1
GO:0061564	axon development	http://amigo.geneontology.org/amigo/term/GO:0061564	458	28	12.8576	2.1777	0.000106387	0.00286388	11816;11820;12043;12305;12569;12661;12933;13654;14009;14083;14365;17756;18124;18208;18213;19268;19716;20361;20564;23945;24136;26456;64290;73991;228357;237847;259277;432530	Adcy1;Apoe;App;Atl1;Bcl2;Bex1;Cdk5r1;Chl1;Crmp1;Ddr1;Egr2;Etv1;Foxb1;Fzd3;Klk8;Lrp4;Map2;Mgll;Nr4a3;Ntn1;Ntrk3;Ptk2;Ptprf;Rtn4rl1;Sema4g;Sema7a;Slit3;Zeb2
GO:0032613	interleukin-10 production	http://amigo.geneontology.org/amigo/term/GO:0032613	53	8	1.48789	5.37676	0.000106711	0.00286404	12051;12487;14063;18762;20371;21947;60505;74048	Bcl3;Cd28;Cd40lg;F2rl1;Foxp3;Il21;Prkcz;Vsir
GO:0070664	negative regulation of leukocyte proliferation	http://amigo.geneontology.org/amigo/term/GO:0070664	83	10	2.33009	4.29169	0.000108171	0.00288624	12505;19122;20371;20555;22724;26365;74048;93695;237256;434215	Cd44;Ceacam1;Foxp3;Gpnmb;Lrrc32;Prnp;Slfn1;Vsir;Zbtb7b;Zc3h12d
GO:0098662	inorganic cation transmembrane transport	http://amigo.geneontology.org/amigo/term/GO:0098662	682	37	19.146	1.93252	0.000108178	0.00288624	11931;12295;12297;12335;12862;15114;16438;16502;16511;16512;17364;18125;19122;20271;20276;24046;26903;30948;56461;56643;57816;58802;70839;72821;74096;74166;98660;117167;170770;211468;216001;230899;232975;236727;320790;329152;399548	Atp1a2;Atp1a3;Atp1b1;Bbc3;Bin1;Cacnb1;Cacnb3;Capn3;Chd7;Cox6a2;Dysf;Hap1;Hecw2;Hvcn1;Itpr1;Kcnc1;Kcnh2;Kcnh3;Kcnh8;Kcnip3;Kcnmb4;Micu1;Nos1;Nppa;P2ry12;Prnp;Scn11a;Scn2b;Scn4b;Scn5a;Scnn1a;Slc15a1;Slc9a7;Steap4;Tesc;Tmem38a;Trpm1
GO:0030099	myeloid cell differentiation	http://amigo.geneontology.org/amigo/term/GO:0030099	365	24	10.2468	2.3422	0.000109777	0.00292026	11820;12053;12349;12768;12775;13819;14063;14218;15902;16658;18718;19698;21814;21943;22695;26365;52065;57816;76527;227326;234515;235320;238377;321019	App;Bcl6;Car2;Ccr1;Ccr7;Ceacam1;Epas1;F2rl1;Gpr183;Gpr55;Gpr68;Id2;Il34;Inpp4b;Mafb;Mfhas1;Pip4k2a;Relb;Sh3pxd2a;Tesc;Tgfbr3;Tnfsf11;Zbtb16;Zfp36
GO:0002707	negative regulation of lymphocyte mediated immunity	http://amigo.geneontology.org/amigo/term/GO:0002707	40	7	1.12293	6.23368	0.000110189	0.00292261	12053;17131;20371;26365;27218;74048;84544	Bcl6;Cd96;Ceacam1;Foxp3;Slamf1;Smad7;Vsir
GO:0030001	metal ion transport	http://amigo.geneontology.org/amigo/term/GO:0030001	813	42	22.8236	1.8402	0.000111154	0.00293886	11931;12043;12295;12297;12335;12768;15114;15205;16438;16502;16511;16512;17364;17691;18125;18798;19122;20271;20276;24046;26903;30948;56461;57816;58802;70839;72821;74166;98660;108072;117167;170770;211468;216001;216227;230899;232975;236727;320790;329152;333669;399548	Atp1a2;Atp1a3;Atp1b1;Bbc3;Bcl2;Bin1;Cacnb1;Cacnb3;Capn3;Ccr1;Chd7;Dysf;Gm5134;Grm6;Hap1;Hecw2;Hes1;Itpr1;Kcnc1;Kcnh2;Kcnh3;Kcnh8;Kcnip3;Kcnmb4;Micu1;Nos1;Nppa;P2ry12;Plcb4;Prnp;Scn11a;Scn2b;Scn4b;Scn5a;Scnn1a;Sik1;Slc17a8;Slc9a7;Steap4;Tesc;Tmem38a;Trpm1
GO:0021537	telencephalon development	http://amigo.geneontology.org/amigo/term/GO:0021537	276	20	7.74824	2.58123	0.000111454	0.00293886	11745;12569;13390;14766;15205;15208;15902;18124;20361;24136;26570;57752;58234;64290;70839;74762;228662;232975;237847;320790	Adgrg1;Anxa3;Atp1a3;Btbd3;Cdk5r1;Chd7;Dlx1;Foxb1;Hes1;Hes5;Id2;Mdga1;Nr4a3;P2ry12;Rtn4rl1;Sema7a;Shank3;Slc7a11;Tacc2;Zeb2
GO:0046330	positive regulation of JNK cascade	http://amigo.geneontology.org/amigo/term/GO:0046330	135	13	3.7899	3.43017	0.000112054	0.00294203	11820;12775;14063;18816;21943;21947;24136;26365;27218;29820;52065;332579;338372	App;Card9;Ccr7;Cd40lg;Ceacam1;F2rl1;Map3k9;Mfhas1;Serpinf2;Slamf1;Tnfrsf19;Tnfsf11;Zeb2
GO:0043270	positive regulation of ion transport	http://amigo.geneontology.org/amigo/term/GO:0043270	298	21	8.36585	2.51021	0.000112227	0.00294203	11816;11931;12297;12335;12768;13040;15114;16438;16502;16511;18125;19204;20271;21943;57816;58234;70839;108072;230899;269642;399548	Apoe;Atp1b1;Cacnb3;Capn3;Ccr1;Ctss;Grm6;Hap1;Itpr1;Kcnc1;Kcnh2;Nat8l;Nos1;Nppa;P2ry12;Ptafr;Scn4b;Scn5a;Shank3;Tesc;Tnfsf11
GO:0050663	cytokine secretion	http://amigo.geneontology.org/amigo/term/GO:0050663	213	17	5.97962	2.84299	0.000113246	0.00296016	11303;12481;12703;12775;14063;16190;18762;19094;20371;22163;22724;26903;27218;54698;56620;66214;434215	Abca1;Ccr7;Cd2;Clec4n;Crtam;Dysf;F2rl1;Foxp3;Il4ra;Lrrc32;Mapk11;Prkcz;Rgcc;Slamf1;Socs1;Tnfrsf4;Zbtb7b
GO:0099536	synaptic signaling	http://amigo.geneontology.org/amigo/term/GO:0099536	684	37	19.2021	1.92687	0.000114754	0.00298128	11443;11816;11820;12295;12297;12349;12550;12802;13653;13654;13655;14083;14409;15114;15893;18125;18762;18798;19122;20907;22317;22433;23936;23945;26570;56508;58234;99296;108072;108800;110902;216227;231252;268934;269642;432530;504186	Adcy1;Apoe;App;Cacnb1;Cacnb3;Car2;Cdh1;Chrna10;Chrna2;Chrna9;Chrnb1;Cnr2;Egr1;Egr2;Egr3;Gabrr2;Grm4;Grm6;Hap1;Hrh3;Ica1;Lynx1;Mgll;Nat8l;Nos1;Plcb4;Prkcz;Prnp;Ptk2;Rapgef4;Shank3;Slc17a8;Slc7a11;Ston2;Stx1a;Vamp1;Xbp1
GO:0007254	JNK cascade	http://amigo.geneontology.org/amigo/term/GO:0007254	193	16	5.41815	2.95304	0.000114966	0.00298128	11820;12775;14063;14083;18816;21814;21943;21947;24136;26365;26414;27218;29820;52065;332579;338372	App;Card9;Ccr7;Cd40lg;Ceacam1;F2rl1;Map3k9;Mapk10;Mfhas1;Ptk2;Serpinf2;Slamf1;Tgfbr3;Tnfrsf19;Tnfsf11;Zeb2
GO:0002705	positive regulation of leukocyte mediated immunity	http://amigo.geneontology.org/amigo/term/GO:0002705	154	14	4.32329	3.23827	0.000115046	0.00298128	12487;14063;16190;16992;17059;18762;19204;20371;52118;54698;60505;68891;230899;667281	Cd177;Cd28;Crtam;F2rl1;Foxp3;H60b;Il21;Il4ra;Klrb1c;Lta;Nppa;Prkcz;Ptafr;Pvr
GO:0010942	positive regulation of cell death	http://amigo.geneontology.org/amigo/term/GO:0010942	659	36	18.5003	1.94591	0.000116816	0.00301614	12053;12226;12505;12569;12575;13653;14373;15368;15370;16403;16438;16971;16992;18124;18125;18213;18793;19122;19268;21947;22433;30948;66214;66597;67169;67603;69635;71839;76933;98267;105349;170770;226154;227753;235320;338372	Akr1c18;Bbc3;Bcl6;Bin1;Btg1;Cd40lg;Cd44;Cdk5r1;Cdkn1a;Dapk1;Dusp6;Egr1;G0s2;Gsn;Hmox1;Ifi27l2a;Itga6;Itpr1;Lrp1;Lta;Lzts2;Map3k9;Nos1;Nr4a1;Nr4a3;Nradd;Ntrk3;Osgin1;Plaur;Prnp;Ptprf;Rgcc;Stk17b;Trim13;Xbp1;Zbtb16
GO:0032103	positive regulation of response to external stimulus	http://amigo.geneontology.org/amigo/term/GO:0032103	277	20	7.77631	2.57191	0.00011706	0.00301614	11820;12267;12487;12511;12768;12772;12773;12775;13040;14063;16803;16992;18213;18816;20343;21943;26903;27218;70839;230899	App;C3ar1;Ccr1;Ccr2;Ccr4;Ccr7;Cd28;Cd6;Ctss;Dysf;F2rl1;Lbp;Lta;Nppa;Ntrk3;P2ry12;Sell;Serpinf2;Slamf1;Tnfsf11
GO:0032720	negative regulation of tumor necrosis factor production	http://amigo.geneontology.org/amigo/term/GO:0032720	54	8	1.51596	5.27719	0.00012223	0.00313145	12051;16803;20371;27218;74048;74155;93695;110168	Bcl3;Errfi1;Foxp3;Gpnmb;Gpr18;Lbp;Slamf1;Vsir
GO:0002886	regulation of myeloid leukocyte mediated immunity	http://amigo.geneontology.org/amigo/term/GO:0002886	54	8	1.51596	5.27719	0.00012223	0.00313145	12772;13421;14063;15368;16190;19204;68891;230899	Ccr2;Cd177;Dnase1l3;F2rl1;Hmox1;Il4ra;Nppa;Ptafr
GO:0034205	amyloid-beta formation	http://amigo.geneontology.org/amigo/term/GO:0034205	29	6	0.814126	7.36986	0.000130387	0.00332155	11816;11820;15114;19122;20660;30948	Apoe;App;Bin1;Hap1;Prnp;Sorl1
GO:0090022	regulation of neutrophil chemotaxis	http://amigo.geneontology.org/amigo/term/GO:0090022	29	6	0.814126	7.36986	0.000130387	0.00332155	12182;12267;12775;16803;20343;26903	Bst1;C3ar1;Ccr7;Dysf;Lbp;Sell
GO:0001525	angiogenesis	http://amigo.geneontology.org/amigo/term/GO:0001525	488	29	13.6998	2.11682	0.000131471	0.00333974	11482;11745;12226;12267;12562;12772;13655;13819;14083;14766;15368;15370;15530;16480;16790;18710;20317;22433;24064;26365;26903;29876;50785;53417;57257;66214;72324;84004;231532	Acvrl1;Adgrg1;Anpep;Anxa3;Arhgap24;Btg1;C3ar1;Ccr2;Cdh5;Ceacam1;Clic4;Dysf;Egr3;Epas1;Hif3a;Hmox1;Hs6st1;Hspg2;Jup;Mcam;Nr4a1;Pik3r3;Plxdc1;Ptk2;Rgcc;Serpinf1;Spry2;Vav3;Xbp1
GO:0031644	regulation of neurological system process	http://amigo.geneontology.org/amigo/term/GO:0031644	156	14	4.37944	3.19676	0.000132029	0.00334449	11820;12297;13040;18125;18762;19204;20907;23945;24046;56318;56508;58234;230822;259277	Acpp;App;Cacnb3;Ctss;Klk8;Mgll;Ncmap;Nos1;Prkcz;Ptafr;Rapgef4;Scn11a;Shank3;Stx1a
GO:0043410	positive regulation of MAPK cascade	http://amigo.geneontology.org/amigo/term/GO:0043410	514	30	14.4297	2.07905	0.000138739	0.00350461	11816;11820;12305;12505;12768;12775;14063;16010;18213;18762;18816;19882;20299;20361;21943;21947;24064;24136;26365;26410;27218;29820;52065;93695;227326;268934;321019;332579;338372;399510	Apoe;App;Card9;Ccl22;Ccr1;Ccr7;Cd40lg;Cd44;Ceacam1;Ddr1;F2rl1;Gpnmb;Gpr183;Gpr55;Grm4;Igfbp4;Map3k8;Map3k9;Map4k5;Mfhas1;Mst1r;Ntrk3;Prkcz;Sema7a;Serpinf2;Slamf1;Spry2;Tnfrsf19;Tnfsf11;Zeb2
GO:0045087	innate immune response	http://amigo.geneontology.org/amigo/term/GO:0045087	665	36	18.6688	1.92836	0.00013963	0.00351727	11816;12259;12703;12737;12768;14063;15957;15959;16803;17059;17101;18602;19882;20299;26365;27218;52065;52118;54698;56620;60505;66597;68891;69635;72169;76074;76527;84544;107527;170743;226695;227753;332579;545384;623121;667281	Apoe;C1qa;Card9;Ccl22;Ccr1;Cd177;Cd96;Ceacam1;Cldn1;Clec4n;Crtam;Dapk1;F2rl1;Gbp8;Gsn;H60b;Ifi205;Ifi213;Ifi214;Ifit1;Ifit3;Il1rl2;Il21;Il34;Klrb1c;Lbp;Lyst;Mfhas1;Mst1r;Padi4;Pvr;Slamf1;Socs1;Tlr7;Trim13;Trim29
GO:0120035	regulation of plasma membrane bounded cell projection organization	http://amigo.geneontology.org/amigo/term/GO:0120035	717	38	20.1286	1.88786	0.000141153	0.00354574	11816;12505;12569;12775;12933;14063;14083;14086;15114;15205;16400;16438;16971;17756;18208;18213;19122;19268;19415;20317;20361;23945;23969;24136;26456;56226;56508;58234;68732;70839;71091;228357;231532;237847;244418;259277;329152;330222	Apoe;Arhgap24;Carmil1;Ccr7;Cd44;Cdk5r1;Cdkl1;Crmp1;Espn;F2rl1;Fscn1;Hap1;Hecw2;Hes1;Itga3;Itpr1;Klk8;Lrp1;Lrp4;Map2;Mgll;Ntn1;Ntrk3;P2ry12;Pacsin1;Prag1;Prnp;Ptk2;Ptprf;Rapgef4;Rasal1;Rtn4rl1;Sdk1;Sema4g;Sema7a;Serpinf1;Shank3;Zeb2
GO:0042533	tumor necrosis factor biosynthetic process	http://amigo.geneontology.org/amigo/term/GO:0042533	19	5	0.533393	9.37395	0.00014356	0.00358623	12051;12772;16803;74155;332579	Bcl3;Card9;Ccr2;Errfi1;Lbp
GO:0042534	regulation of tumor necrosis factor biosynthetic process	http://amigo.geneontology.org/amigo/term/GO:0042534	19	5	0.533393	9.37395	0.00014356	0.00358623	12051;12772;16803;74155;332579	Bcl3;Card9;Ccr2;Errfi1;Lbp
GO:0045581	negative regulation of T cell differentiation	http://amigo.geneontology.org/amigo/term/GO:0045581	42	7	1.17908	5.93684	0.000151906	0.00378423	12053;12505;12703;16190;17131;20371;22724	Bcl6;Cd44;Foxp3;Il4ra;Smad7;Socs1;Zbtb7b
GO:0035725	sodium ion transmembrane transport	http://amigo.geneontology.org/amigo/term/GO:0035725	121	12	3.39687	3.53266	0.000154282	0.00383281	11931;18125;20271;20276;24046;57816;72821;98660;232975;236727;329152;399548	Atp1a2;Atp1a3;Atp1b1;Hecw2;Nos1;Scn11a;Scn2b;Scn4b;Scn5a;Scnn1a;Slc9a7;Tesc
GO:1903556	negative regulation of tumor necrosis factor superfamily cytokine production	http://amigo.geneontology.org/amigo/term/GO:1903556	56	8	1.57211	5.08872	0.00015888	0.00393622	12051;16803;20371;27218;74048;74155;93695;110168	Bcl3;Errfi1;Foxp3;Gpnmb;Gpr18;Lbp;Slamf1;Vsir
GO:0051129	negative regulation of cellular component organization	http://amigo.geneontology.org/amigo/term/GO:0051129	696	37	19.539	1.89365	0.000162385	0.00401202	11482;11816;12569;12933;14083;15205;16400;16971;17450;17756;18208;18762;19122;19241;19268;20361;20371;20408;20660;22153;23969;24064;26456;26903;56226;58233;58234;66214;66991;68732;74762;227753;228357;231532;237847;244418;259277	Acvrl1;Apoe;Arhgap24;Carmil1;Cdk5r1;Crmp1;Dnaja4;Dysf;Espn;Foxp3;Gsn;Hes1;Itga3;Khdc3;Klk8;Lrp1;Lrp4;Map2;Mdga1;Morc1;Ntn1;Pacsin1;Prag1;Prkcz;Prnp;Ptk2;Ptprf;Rgcc;Rtn4rl1;Sema4g;Sema7a;Sh3gl3;Shank3;Sorl1;Spry2;Tmsb4x;Tubb4a
GO:0010977	negative regulation of neuron projection development	http://amigo.geneontology.org/amigo/term/GO:0010977	160	14	4.49173	3.11684	0.0001726	0.00422963	11816;12569;12933;14083;15205;16971;17756;18208;20361;26456;228357;237847;244418;259277	Apoe;Cdk5r1;Crmp1;Hes1;Klk8;Lrp1;Lrp4;Map2;Ntn1;Prag1;Ptk2;Rtn4rl1;Sema4g;Sema7a
GO:0071772	response to BMP	http://amigo.geneontology.org/amigo/term/GO:0071772	160	14	4.49173	3.11684	0.0001726	0.00422963	11482;13390;13653;14313;15205;15208;16400;17131;20733;21814;68799;72693;74048;228357	Acvrl1;Dlx1;Egr1;Fst;Hes1;Hes5;Itga3;Lrp4;Rgmb;Smad7;Spint2;Tgfbr3;Vsir;Zcchc12
GO:0071773	cellular response to BMP stimulus	http://amigo.geneontology.org/amigo/term/GO:0071773	160	14	4.49173	3.11684	0.0001726	0.00422963	11482;13390;13653;14313;15205;15208;16400;17131;20733;21814;68799;72693;74048;228357	Acvrl1;Dlx1;Egr1;Fst;Hes1;Hes5;Itga3;Lrp4;Rgmb;Smad7;Spint2;Tgfbr3;Vsir;Zcchc12
GO:1902305	regulation of sodium ion transmembrane transport	http://amigo.geneontology.org/amigo/term/GO:1902305	57	8	1.60018	4.99944	0.000180341	0.00440736	11931;18125;20271;57816;72821;98660;329152;399548	Atp1a2;Atp1b1;Hecw2;Nos1;Scn2b;Scn4b;Scn5a;Tesc
GO:0002313	mature B cell differentiation involved in immune response	http://amigo.geneontology.org/amigo/term/GO:0002313	20	5	0.561466	8.90525	0.000187017	0.00453627	12051;16431;16848;22433;321019	Bcl3;Gpr183;Itm2a;Lfng;Xbp1
GO:0045623	negative regulation of T-helper cell differentiation	http://amigo.geneontology.org/amigo/term/GO:0045623	20	5	0.561466	8.90525	0.000187017	0.00453627	12053;16190;17131;20371;22724	Bcl6;Foxp3;Il4ra;Smad7;Zbtb7b
GO:0071248	cellular response to metal ion	http://amigo.geneontology.org/amigo/term/GO:0071248	181	15	5.08127	2.95202	0.000187125	0.00453627	11820;12335;12550;12737;15368;15902;19122;19415;20271;20317;29876;74096;105349;227753;432530	Adcy1;Akr1c18;App;Capn3;Cdh1;Cldn1;Clic4;Gsn;Hmox1;Hvcn1;Id2;Prnp;Rasal1;Scn5a;Serpinf1
GO:0120039	plasma membrane bounded cell projection morphogenesis	http://amigo.geneontology.org/amigo/term/GO:0120039	624	34	17.5177	1.94089	0.000188971	0.00456873	11816;11820;12043;12305;12505;12569;12661;12933;13654;14009;14083;14365;17756;18124;18208;18213;18762;19268;19415;20361;20564;23945;23969;24136;26456;53321;58234;64290;73991;228357;228662;259277;329152;432530	Adcy1;Apoe;App;Atl1;Bcl2;Btbd3;Cd44;Cdk5r1;Chl1;Cntnap1;Crmp1;Ddr1;Egr2;Etv1;Foxb1;Fzd3;Hecw2;Klk8;Lrp4;Map2;Mgll;Nr4a3;Ntn1;Ntrk3;Pacsin1;Prkcz;Ptk2;Ptprf;Rasal1;Sema4g;Sema7a;Shank3;Slit3;Zeb2
GO:0060548	negative regulation of cell death	http://amigo.geneontology.org/amigo/term/GO:0060548	1051	50	29.5051	1.69462	0.000190198	0.00458612	11816;12043;12045;12047;12051;12053;12305;12335;12444;12505;12575;12661;12775;13390;13655;14083;14365;15368;15370;15959;16403;16438;16971;17075;17537;18124;18125;18213;18762;18793;19122;19208;19373;19882;20111;20317;20613;20660;21814;21947;22163;22433;24064;26570;64290;69635;93695;105827;211468;244579	Amigo2;Apoe;Bcl2;Bcl2a1b;Bcl2a1d;Bcl3;Bcl6;Capn3;Ccnd2;Ccr7;Cd40lg;Cd44;Cdkn1a;Chl1;Dapk1;Ddr1;Dlx1;Egr3;Epcam;Foxb1;Fzd3;Gpnmb;Hmox1;Ifit3;Itga6;Itpr1;Kcnh8;Lrp1;Meis3;Mst1r;Nos1;Nr4a1;Nr4a3;Ntrk3;Plaur;Prkcz;Prnp;Ptcra;Ptk2;Rag1;Rps6ka1;Serpinf1;Slc7a11;Snai1;Sorl1;Spry2;Tgfbr3;Tnfrsf4;Tox3;Xbp1
GO:0051403	stress-activated MAPK cascade	http://amigo.geneontology.org/amigo/term/GO:0051403	244	18	6.84989	2.62778	0.000194338	0.00467344	11820;12775;14063;14083;18816;19094;21814;21943;21947;22695;24136;26365;26414;27218;29820;52065;332579;338372	App;Card9;Ccr7;Cd40lg;Ceacam1;F2rl1;Map3k9;Mapk10;Mapk11;Mfhas1;Ptk2;Serpinf2;Slamf1;Tgfbr3;Tnfrsf19;Tnfsf11;Zeb2;Zfp36
GO:0007267	cell-cell signaling	http://amigo.geneontology.org/amigo/term/GO:0007267	1362	61	38.2359	1.59536	0.000196584	0.00471489	11443;11816;11820;12295;12297;12349;12505;12550;12560;12768;12802;13653;13654;13655;14083;14221;14365;14409;15114;15205;15893;16400;16971;18125;18762;18798;19122;19882;20271;20907;21886;21943;22317;22433;23936;23945;24136;26570;56508;58234;68010;72043;93695;99296;108072;108800;110902;114606;140577;216227;226154;228357;230899;231252;238377;268934;269642;320790;399548;432530;504186	Adcy1;Ankrd6;Apoe;App;Bambi;Cacnb1;Cacnb3;Car2;Ccr1;Cd44;Cdh1;Cdh3;Chd7;Chrna10;Chrna2;Chrna9;Chrnb1;Cnr2;Egr1;Egr2;Egr3;Fjx1;Fzd3;Gabrr2;Gpnmb;Gpr68;Grm4;Grm6;Hap1;Hes1;Hrh3;Ica1;Itga3;Lrp1;Lrp4;Lynx1;Lzts2;Mgll;Mst1r;Nat8l;Nos1;Nppa;Plcb4;Prkcz;Prnp;Ptk2;Rapgef4;Scn4b;Scn5a;Shank3;Slc17a8;Slc7a11;Ston2;Stx1a;Sulf2;Tle2;Tle6;Tnfsf11;Vamp1;Xbp1;Zeb2
GO:0010720	positive regulation of cell development	http://amigo.geneontology.org/amigo/term/GO:0010720	600	33	16.844	1.95916	0.000197579	0.00472617	11816;11820;12043;12053;12562;12772;13390;14083;14365;15114;15205;15902;16400;16438;16992;18208;18213;19268;19415;19716;20317;20361;20408;21943;23969;24136;30948;58234;68732;70839;114606;216233;238377	Apoe;App;Bcl2;Bcl6;Bex1;Bin1;Carmil1;Ccr2;Cdh5;Dlx1;Fzd3;Gpr68;Hap1;Hes1;Id2;Itga3;Itpr1;Lta;Ntn1;Ntrk3;P2ry12;Pacsin1;Ptk2;Ptprf;Rasal1;Sema7a;Serpinf1;Sh3gl3;Shank3;Socs2;Tle6;Tnfsf11;Zeb2
GO:0010628	positive regulation of gene expression	http://amigo.geneontology.org/amigo/term/GO:0010628	1861	78	52.2444	1.49298	0.000206145	0.00491574	11468;11482;11492;11634;11816;11820;12051;12335;12487;12505;12550;12560;12677;13390;13653;13654;13655;13819;13876;14009;14063;15205;15208;15370;15902;16400;16403;16480;16658;16917;17075;17133;17537;18124;18125;18213;18509;18710;18816;19094;19204;19241;19698;20111;20371;20613;21834;21943;21947;22433;22612;22695;22724;22781;23872;24064;24136;53417;54357;56222;57746;57816;66214;68010;68728;68799;737…	Actg2;Acvrl1;Adam19;Aire;Apoe;App;Bambi;Bcl3;Brdt;Capn3;Cd28;Cd40lg;Cd44;Cdh1;Cdh3;Chd7;Cited4;Dlx1;Egr1;Egr2;Egr3;Epas1;Epb41l4b;Epcam;Erg;Ets2;Etv1;F2rl1;Foxp3;Glis3;Gsn;Hes1;Hes5;Hif3a;Id2;Ikzf4;Itga3;Itga6;Jup;Lmx1b;Lrrc32;Mafb;Maff;Maml2;Mapk11;Meis3;Myrfl;Nos1;Nr4a1;Nr4a3;Ntrk3;Pax7;Pik3r3;Piwil2;Ptafr;Rbm24;Relb;Rgcc;Rgmb;Rps6ka1;Serpinf2;Snai1;Spry2;Tesc;Thrb;Tmsb4x;Tnfsf11;Tox3;Trp53inp2…
GO:0048858	cell projection morphogenesis	http://amigo.geneontology.org/amigo/term/GO:0048858	627	34	17.602	1.9316	0.000206594	0.00491574	11816;11820;12043;12305;12505;12569;12661;12933;13654;14009;14083;14365;17756;18124;18208;18213;18762;19268;19415;20361;20564;23945;23969;24136;26456;53321;58234;64290;73991;228357;228662;259277;329152;432530	Adcy1;Apoe;App;Atl1;Bcl2;Btbd3;Cd44;Cdk5r1;Chl1;Cntnap1;Crmp1;Ddr1;Egr2;Etv1;Foxb1;Fzd3;Hecw2;Klk8;Lrp4;Map2;Mgll;Nr4a3;Ntn1;Ntrk3;Pacsin1;Prkcz;Ptk2;Ptprf;Rasal1;Sema4g;Sema7a;Shank3;Slit3;Zeb2
GO:0002461	tolerance induction dependent upon immune response	http://amigo.geneontology.org/amigo/term/GO:0002461	5	3	0.140367	21.3726	0.000210928	0.00498281	11634;12267;20371	Aire;C3ar1;Foxp3
GO:2001186	negative regulation of CD8-positive, alpha-beta T cell activation	http://amigo.geneontology.org/amigo/term/GO:2001186	5	3	0.140367	21.3726	0.000210928	0.00498281	12703;22724;74048	Socs1;Vsir;Zbtb7b
GO:0002819	regulation of adaptive immune response	http://amigo.geneontology.org/amigo/term/GO:0002819	183	15	5.13742	2.91976	0.00021107	0.00498281	12053;12487;12505;12772;12775;16190;16992;17131;18762;20371;22724;26365;27218;52118;74048	Bcl6;Ccr2;Ccr7;Cd28;Cd44;Ceacam1;Foxp3;Il4ra;Lta;Prkcz;Pvr;Slamf1;Smad7;Vsir;Zbtb7b
GO:0007266	Rho protein signal transduction	http://amigo.geneontology.org/amigo/term/GO:0007266	184	15	5.16549	2.90389	0.000224006	0.00527438	11303;11816;12053;13998;14063;14766;16400;18208;57257;110168;207212;223435;223881;227326;244418	Abca1;Adgrg1;Apoe;Arhgef17;Bcl6;F2rl1;Fgd6;Gpr18;Gpr55;Itga3;Ntn1;Prag1;Rnd1;Trio;Vav3
GO:0030509	BMP signaling pathway	http://amigo.geneontology.org/amigo/term/GO:0030509	145	13	4.07063	3.19361	0.00022962	0.00539248	11482;13390;13653;14313;15205;15208;16400;17131;21814;68799;72693;74048;228357	Acvrl1;Dlx1;Egr1;Fst;Hes1;Hes5;Itga3;Lrp4;Rgmb;Smad7;Tgfbr3;Vsir;Zcchc12
GO:0086091	regulation of heart rate by cardiac conduction	http://amigo.geneontology.org/amigo/term/GO:0086091	32	6	0.898346	6.67894	0.000231597	0.00542479	16480;16511;20271;30948;72821;399548	Bin1;Jup;Kcnh2;Scn2b;Scn4b;Scn5a
GO:0007215	glutamate receptor signaling pathway	http://amigo.geneontology.org/amigo/term/GO:0007215	91	10	2.55467	3.9144	0.000234044	0.00546791	11745;11820;12569;17364;19122;58234;69635;108072;232975;268934	Anxa3;App;Atp1a3;Cdk5r1;Dapk1;Grm4;Grm6;Prnp;Shank3;Trpm1
GO:0002418	immune response to tumor cell	http://amigo.geneontology.org/amigo/term/GO:0002418	21	5	0.58954	8.48119	0.000239826	0.00558851	18646;21947;26365;52118;54698	Cd40lg;Ceacam1;Crtam;Prf1;Pvr
GO:0048732	gland development	http://amigo.geneontology.org/amigo/term/GO:0048732	506	29	14.2051	2.04152	0.000242433	0.00563468	11634;12043;12305;12505;12550;12737;13849;15205;15368;15902;16438;16658;18208;18793;19116;19373;20111;20317;21814;21834;21943;22433;22724;26365;64290;68270;72043;77411;216233	Aire;Bcl2;Cd44;Cdh1;Ceacam1;Cldn1;Ddr1;Dnaaf1;Ephx1;Esrp2;Foxb1;Hes1;Hmox1;Id2;Itpr1;Mafb;Ntn1;Plaur;Prlr;Rag1;Rps6ka1;Serpinf1;Socs2;Sulf2;Tgfbr3;Thrb;Tnfsf11;Xbp1;Zbtb7b
GO:0006813	potassium ion transport	http://amigo.geneontology.org/amigo/term/GO:0006813	227	17	6.37264	2.66765	0.000243074	0.00563508	11931;16502;16511;16512;18125;18798;19122;30948;56461;58802;70839;74166;98660;211468;230899;232975;236727	Atp1a2;Atp1a3;Atp1b1;Bin1;Kcnc1;Kcnh2;Kcnh3;Kcnh8;Kcnip3;Kcnmb4;Nos1;Nppa;P2ry12;Plcb4;Prnp;Slc9a7;Tmem38a
GO:0002312	B cell activation involved in immune response	http://amigo.geneontology.org/amigo/term/GO:0002312	75	9	2.1055	4.27452	0.000245003	0.00565073	12051;12053;12487;16431;16848;20371;21947;22433;321019	Bcl3;Bcl6;Cd28;Cd40lg;Foxp3;Gpr183;Itm2a;Lfng;Xbp1
GO:0070098	chemokine-mediated signaling pathway	http://amigo.geneontology.org/amigo/term/GO:0070098	75	9	2.1055	4.27452	0.000245003	0.00565073	12768;12769;12772;12773;12775;12776;12777;20299;20564	Ccl22;Ccr1;Ccr10;Ccr2;Ccr4;Ccr7;Ccr8;Ccr9;Slit3
GO:0002688	regulation of leukocyte chemotaxis	http://amigo.geneontology.org/amigo/term/GO:0002688	109	11	3.05999	3.59478	0.00024697	0.00568157	12182;12267;12768;12772;12775;14063;16803;20343;26903;27218;110168	Bst1;C3ar1;Ccr1;Ccr2;Ccr7;Dysf;F2rl1;Gpr18;Lbp;Sell;Slamf1
GO:0030308	negative regulation of cell growth	http://amigo.geneontology.org/amigo/term/GO:0030308	186	15	5.22164	2.87266	0.000251946	0.00578129	11482;12043;12053;12569;12575;17756;18208;20361;20564;26456;56191;71839;170770;230899;237256	Acvrl1;Bbc3;Bcl2;Bcl6;Cdk5r1;Cdkn1a;Map2;Nppa;Ntn1;Osgin1;Sema4g;Sema7a;Slit3;Tro;Zc3h12d
GO:0061577	calcium ion transmembrane transport via high voltage-gated calcium channel	http://amigo.geneontology.org/amigo/term/GO:0061577	12	4	0.33688	11.8737	0.000254059	0.00578562	12295;12297;30948;230899	Bin1;Cacnb1;Cacnb3;Nppa
GO:0043455	regulation of secondary metabolic process	http://amigo.geneontology.org/amigo/term/GO:0043455	12	4	0.33688	11.8737	0.000254059	0.00578562	12560;15483;24136;26570	Cdh3;Hsd11b1;Slc7a11;Zeb2
GO:0045217	cell-cell junction maintenance	http://amigo.geneontology.org/amigo/term/GO:0045217	12	4	0.33688	11.8737	0.000254059	0.00578562	14063;68891;73750;233765	Cd177;F2rl1;Plekha7;Whrn
GO:0051924	regulation of calcium ion transport	http://amigo.geneontology.org/amigo/term/GO:0051924	250	18	7.01833	2.56471	0.000261962	0.00593806	11931;12043;12295;12297;12335;12768;15114;15205;16438;18125;19122;26903;30948;70839;98660;108072;230899;320790	Atp1a2;Atp1b1;Bcl2;Bin1;Cacnb1;Cacnb3;Capn3;Ccr1;Chd7;Dysf;Grm6;Hap1;Hes1;Itpr1;Nos1;Nppa;P2ry12;Prnp
GO:0050921	positive regulation of chemotaxis	http://amigo.geneontology.org/amigo/term/GO:0050921	128	12	3.59338	3.33947	0.00026207	0.00593806	12267;12768;12772;12773;12775;14063;16803;18213;20343;26903;27218;70839	C3ar1;Ccr1;Ccr2;Ccr4;Ccr7;Dysf;F2rl1;Lbp;Ntrk3;P2ry12;Sell;Slamf1
GO:0048812	neuron projection morphogenesis	http://amigo.geneontology.org/amigo/term/GO:0048812	610	33	17.1247	1.92704	0.000266521	0.00600471	11816;11820;12043;12305;12569;12661;12933;13654;14009;14083;14365;17756;18124;18208;18213;18762;19268;19415;20361;20564;23945;23969;24136;26456;53321;58234;64290;73991;228357;228662;259277;329152;432530	Adcy1;Apoe;App;Atl1;Bcl2;Btbd3;Cdk5r1;Chl1;Cntnap1;Crmp1;Ddr1;Egr2;Etv1;Foxb1;Fzd3;Hecw2;Klk8;Lrp4;Map2;Mgll;Nr4a3;Ntn1;Ntrk3;Pacsin1;Prkcz;Ptk2;Ptprf;Rasal1;Sema4g;Sema7a;Shank3;Slit3;Zeb2
GO:0002685	regulation of leukocyte migration	http://amigo.geneontology.org/amigo/term/GO:0002685	187	15	5.24971	2.8573	0.000267009	0.00600471	11634;11820;12182;12267;12768;12772;12775;14063;16803;19204;20343;26903;27218;70839;110168	Aire;App;Bst1;C3ar1;Ccr1;Ccr2;Ccr7;Dysf;F2rl1;Gpr18;Lbp;P2ry12;Ptafr;Sell;Slamf1
GO:0097529	myeloid leukocyte migration	http://amigo.geneontology.org/amigo/term/GO:0097529	187	15	5.24971	2.8573	0.000267009	0.00600471	12182;12267;12768;12772;12775;16803;20299;20343;21943;26903;27218;57257;68891;70839;270152	Bst1;C3ar1;Ccl22;Ccr1;Ccr2;Ccr7;Cd177;Dysf;Jaml;Lbp;P2ry12;Sell;Slamf1;Tnfsf11;Vav3
GO:0035458	cellular response to interferon-beta	http://amigo.geneontology.org/amigo/term/GO:0035458	46	7	1.29137	5.42059	0.00027357	0.00612529	15957;15959;226695;545384;623121;667370;667373	Ifi205;Ifi213;Ifi214;Ifit1;Ifit1bl1;Ifit3;Ifit3b
GO:0031349	positive regulation of defense response	http://amigo.geneontology.org/amigo/term/GO:0031349	341	22	9.573	2.29813	0.00027373	0.00612529	11820;12487;12511;12772;12775;13040;14063;16803;16992;17059;21943;52065;52118;54698;60505;170743;226695;230899;332579;545384;623121;667281	App;Card9;Ccr2;Ccr7;Cd28;Cd6;Crtam;Ctss;F2rl1;H60b;Ifi205;Ifi213;Ifi214;Il21;Klrb1c;Lbp;Lta;Mfhas1;Nppa;Pvr;Tlr7;Tnfsf11
GO:0002446	neutrophil mediated immunity	http://amigo.geneontology.org/amigo/term/GO:0002446	33	6	0.926419	6.47655	0.000276413	0.00617003	11745;13421;14063;17101;19204;68891	Anxa3;Cd177;Dnase1l3;F2rl1;Lyst;Ptafr
GO:0043066	negative regulation of apoptotic process	http://amigo.geneontology.org/amigo/term/GO:0043066	931	45	26.1363	1.72175	0.0002836	0.00631483	11816;12043;12045;12047;12051;12053;12305;12335;12444;12505;12575;12661;12775;13390;13655;14083;14365;15368;15370;15959;16403;16971;17075;17537;18124;18125;18213;18762;18793;19122;19208;19373;19882;20111;20613;21814;21947;22163;22433;24064;64290;69635;105827;211468;244579	Amigo2;Apoe;Bcl2;Bcl2a1b;Bcl2a1d;Bcl3;Bcl6;Capn3;Ccnd2;Ccr7;Cd40lg;Cd44;Cdkn1a;Chl1;Dapk1;Ddr1;Dlx1;Egr3;Epcam;Foxb1;Fzd3;Hmox1;Ifit3;Itga6;Kcnh8;Lrp1;Meis3;Mst1r;Nos1;Nr4a1;Nr4a3;Ntrk3;Plaur;Prkcz;Prnp;Ptcra;Ptk2;Rag1;Rps6ka1;Snai1;Spry2;Tgfbr3;Tnfrsf4;Tox3;Xbp1
GO:0030900	forebrain development	http://amigo.geneontology.org/amigo/term/GO:0030900	413	25	11.5943	2.15624	0.000285793	0.00634798	11745;11803;11820;12569;13390;14766;15114;15205;15208;15902;16502;18124;20361;20606;24136;26570;57752;58234;64290;70839;74762;228662;232975;237847;320790	Adgrg1;Anxa3;Aplp1;App;Atp1a3;Btbd3;Cdk5r1;Chd7;Dlx1;Foxb1;Hap1;Hes1;Hes5;Id2;Kcnc1;Mdga1;Nr4a3;P2ry12;Rtn4rl1;Sema7a;Shank3;Slc7a11;Sstr2;Tacc2;Zeb2
GO:1903845	negative regulation of cellular response to transforming growth factor beta stimulus	http://amigo.geneontology.org/amigo/term/GO:1903845	61	8	1.71247	4.67161	0.000291378	0.00645613	13390;17131;21814;22433;68010;68939;77794;170676	Adamtsl2;Bambi;Dlx1;Peg10;Rasl11b;Smad7;Tgfbr3;Xbp1
GO:0045444	fat cell differentiation	http://amigo.geneontology.org/amigo/term/GO:0045444	231	17	6.48494	2.62146	0.000298419	0.00659594	12703;13654;15205;15370;15902;16403;16780;18124;22433;22695;22724;26903;72007;117167;223435;235320;268752	Dysf;Egr2;Fndc3b;Hes1;Id2;Itga6;Lamb3;Nr4a1;Nr4a3;Socs1;Steap4;Trio;Wdfy2;Xbp1;Zbtb16;Zbtb7b;Zfp36
GO:0043371	negative regulation of CD4-positive, alpha-beta T cell differentiation	http://amigo.geneontology.org/amigo/term/GO:0043371	22	5	0.617613	8.09568	0.000303245	0.00668621	12053;16190;17131;20371;22724	Bcl6;Foxp3;Il4ra;Smad7;Zbtb7b
GO:0002822	regulation of adaptive immune response based on somatic recombination of immune receptors built from immunoglobulin superfamily domains	http://amigo.geneontology.org/amigo/term/GO:0002822	169	14	4.74439	2.95085	0.000304895	0.00670621	12053;12487;12772;12775;16190;16992;17131;18762;20371;22724;26365;27218;52118;74048	Bcl6;Ccr2;Ccr7;Cd28;Ceacam1;Foxp3;Il4ra;Lta;Prkcz;Pvr;Slamf1;Smad7;Vsir;Zbtb7b
GO:0033674	positive regulation of kinase activity	http://amigo.geneontology.org/amigo/term/GO:0033674	489	28	13.7279	2.03965	0.000313459	0.00686133	12444;12505;12569;12575;12703;12775;13653;14083;17937;18213;18762;19116;19122;19882;21943;21947;22625;24064;24136;26365;26410;57257;66214;66616;214230;268934;338372;399510	Ccnd2;Ccr7;Cd40lg;Cd44;Cdk5r1;Cdkn1a;Ceacam1;Egr1;Grm4;Map3k19;Map3k8;Map3k9;Map4k5;Mst1r;Nab2;Ntrk3;Pak6;Prkcz;Prlr;Prnp;Ptk2;Rgcc;Snx9;Socs1;Spry2;Tnfsf11;Vav3;Zeb2
GO:0071622	regulation of granulocyte chemotaxis	http://amigo.geneontology.org/amigo/term/GO:0071622	47	7	1.31945	5.30526	0.000313766	0.00686133	12182;12267;12775;16803;20343;26903;27218	Bst1;C3ar1;Ccr7;Dysf;Lbp;Sell;Slamf1
GO:0072657	protein localization to membrane	http://amigo.geneontology.org/amigo/term/GO:0072657	514	29	14.4297	2.00975	0.00031423	0.00686133	11816;11931;12295;12297;12335;12550;12569;16400;16480;16971;18762;19122;20907;23969;26414;26570;56461;56508;57816;58234;58998;83671;170770;217151;224454;227753;228357;233651;332175	Apoe;Arl5c;Atp1b1;Bbc3;Cacnb1;Cacnb3;Capn3;Cdh1;Cdk5r1;Dchs1;Gsn;Itga3;Jup;Kcnip3;Lrp1;Lrp4;Mapk10;Nectin3;Pacsin1;Prkcz;Prnp;Rapgef4;Shank3;Slc7a11;Stx1a;Sytl2;Tesc;Zdhhc14;Zdhhc23
GO:0001764	neuron migration	http://amigo.geneontology.org/amigo/term/GO:0001764	170	14	4.77246	2.9335	0.000323908	0.00705557	12550;12569;12661;12773;14083;14365;14766;16400;16917;18208;18213;74762;94222;215690	Adgrg1;Ccr4;Cdh1;Cdk5r1;Chl1;Fzd3;Itga3;Lmx1b;Mdga1;Nav1;Ntn1;Ntrk3;Olig3;Ptk2
GO:0042108	positive regulation of cytokine biosynthetic process	http://amigo.geneontology.org/amigo/term/GO:0042108	62	8	1.74055	4.59626	0.000326452	0.00709384	12051;12487;12772;13653;16803;19204;60505;170743	Bcl3;Ccr2;Cd28;Egr1;Il21;Lbp;Ptafr;Tlr7
GO:0036230	granulocyte activation	http://amigo.geneontology.org/amigo/term/GO:0036230	34	6	0.954493	6.28606	0.000327763	0.00710521	11745;12772;13421;14063;19204;68891	Anxa3;Ccr2;Cd177;Dnase1l3;F2rl1;Ptafr
GO:0060041	retina development in camera-type eye	http://amigo.geneontology.org/amigo/term/GO:0060041	151	13	4.23907	3.06671	0.000341735	0.00737265	11482;12677;13390;14221;20317;21834;29876;58998;108072;216227;320790;330222;387609	Acvrl1;Chd7;Clic4;Dlx1;Fjx1;Grm6;Nectin3;Sdk1;Serpinf1;Slc17a8;Thrb;Vsx2;Zhx2
GO:0007156	homophilic cell adhesion via plasma membrane adhesion molecules	http://amigo.geneontology.org/amigo/term/GO:0007156	151	13	4.23907	3.06671	0.000341735	0.00737265	11745;12550;12560;12562;12661;19268;26365;52118;58998;93701;105827;233651;330222	Amigo2;Anxa3;Cdh1;Cdh3;Cdh5;Ceacam1;Chl1;Dchs1;Nectin3;Pcdhgb4;Ptprf;Pvr;Sdk1
GO:0019725	cellular homeostasis	http://amigo.geneontology.org/amigo/term/GO:0019725	913	44	25.6309	1.71668	0.000352633	0.0075896	11816;11820;11931;12043;12267;12297;12335;12349;12709;12768;12769;12772;12773;12775;12776;12777;12788;14063;14083;15114;15368;16438;17364;18125;19122;20317;22433;23833;29876;57816;58234;98660;99296;110168;170770;216001;227326;231252;232975;234515;236727;238377;320790;504186	Apoe;App;Atp1a2;Atp1a3;Atp1b1;Bbc3;Bcl2;C3ar1;Cacnb3;Capn3;Car2;Ccr1;Ccr10;Ccr2;Ccr4;Ccr7;Ccr8;Ccr9;Cd52;Chd7;Chrna10;Chrna9;Ckb;Clic4;Cnga1;F2rl1;Gpr18;Gpr55;Gpr68;Hap1;Hmox1;Hrh3;Inpp4b;Itpr1;Micu1;Nos1;Prnp;Ptk2;Serpinf1;Shank3;Slc9a7;Tesc;Trpm1;Xbp1
GO:0002687	positive regulation of leukocyte migration	http://amigo.geneontology.org/amigo/term/GO:0002687	133	12	3.73375	3.21393	0.00037348	0.00801914	11820;12267;12768;12772;12775;14063;16803;19204;20343;26903;27218;70839	App;C3ar1;Ccr1;Ccr2;Ccr7;Dysf;F2rl1;Lbp;P2ry12;Ptafr;Sell;Slamf1
GO:0072574	hepatocyte proliferation	http://amigo.geneontology.org/amigo/term/GO:0072574	23	5	0.645686	7.7437	0.000378598	0.00809052	16438;20111;22433;26365;72043	Ceacam1;Itpr1;Rps6ka1;Sulf2;Xbp1
GO:0072575	epithelial cell proliferation involved in liver morphogenesis	http://amigo.geneontology.org/amigo/term/GO:0072575	23	5	0.645686	7.7437	0.000378598	0.00809052	16438;20111;22433;26365;72043	Ceacam1;Itpr1;Rps6ka1;Sulf2;Xbp1
GO:0060627	regulation of vesicle-mediated transport	http://amigo.geneontology.org/amigo/term/GO:0060627	520	29	14.5981	1.98656	0.000379867	0.00809844	11816;12772;12775;14063;14083;15114;15368;16190;16803;16971;17756;19057;19204;20408;20660;20907;22317;23969;26365;26903;27218;30948;56508;68891;108800;230899;268934;380714;432530	Adcy1;Apoe;Bin1;Ccr2;Ccr7;Cd177;Ceacam1;Dysf;F2rl1;Grm4;Hap1;Hmox1;Il4ra;Lbp;Lrp1;Map2;Nppa;Pacsin1;Ppp3cc;Ptafr;Ptk2;Rapgef4;Rph3al;Sh3gl3;Slamf1;Sorl1;Ston2;Stx1a;Vamp1
GO:0051962	positive regulation of nervous system development	http://amigo.geneontology.org/amigo/term/GO:0051962	597	32	16.7598	1.90933	0.000386222	0.00819666	11816;11820;12043;12053;12772;13390;14083;14365;15114;15205;15902;16400;16438;16992;18208;18213;19268;19415;19716;20317;20361;20408;23969;24136;30948;58234;70839;105827;114606;211187;216233;230822	Amigo2;Apoe;App;Bcl2;Bcl6;Bex1;Bin1;Ccr2;Dlx1;Fzd3;Hap1;Hes1;Id2;Itga3;Itpr1;Lrtm2;Lta;Ncmap;Ntn1;Ntrk3;P2ry12;Pacsin1;Ptk2;Ptprf;Rasal1;Sema7a;Serpinf1;Sh3gl3;Shank3;Socs2;Tle6;Zeb2
GO:0048710	regulation of astrocyte differentiation	http://amigo.geneontology.org/amigo/term/GO:0048710	35	6	0.982566	6.10646	0.000386292	0.00819666	11820;15205;15208;15902;18213;30948	App;Bin1;Hes1;Hes5;Id2;Ntrk3
GO:0006357	regulation of transcription by RNA polymerase II	http://amigo.geneontology.org/amigo/term/GO:0006357	1871	77	52.5252	1.46596	0.00039575	0.00837765	11482;11634;11820;12014;12051;12053;12487;12677;13390;13653;13654;13655;13819;13876;14009;14063;14313;14885;15205;15208;15368;15370;15902;16400;16403;16480;16658;16917;17075;17131;17133;17537;17691;18124;18125;18509;18816;19204;19698;20111;20371;20555;20613;21814;21834;21943;22433;22612;22695;22724;22781;23872;24136;26414;53417;56222;56461;64290;66214;67035;68799;72169;72693;74048;94222;211468;22…	Acvrl1;Aire;App;Bach2;Bcl3;Bcl6;Cd28;Chd7;Cited4;Dlx1;Dnajb4;Egr1;Egr2;Egr3;Epas1;Epcam;Erg;Ets2;Etv1;F2rl1;Foxb1;Foxp3;Fst;Glis3;Gtf2h4;Hes1;Hes5;Hif3a;Hmox1;Id2;Ifi205;Ifi213;Ifi214;Ikzf4;Itga3;Itga6;Jup;Kcnh8;Kcnip3;Lmx1b;Lrp4;Mafb;Maff;Maml2;Mapk10;Med12l;Meis3;Nos1;Nr4a1;Nr4a3;Olig3;Pax7;Ptafr;Relb;Rgcc;Rgmb;Rps6ka1;Serpinf2;Sik1;Slfn1;Smad7;Snai1;Tgfbr3;Thrb;Tnfsf11;Trim29;Vsir;Vsx2;Xbp1;Ye…
GO:0014013	regulation of gliogenesis	http://amigo.geneontology.org/amigo/term/GO:0014013	134	12	3.76182	3.18994	0.000399999	0.00844775	11820;12772;13390;14083;15205;15208;15902;16992;18213;30948;70839;321019	App;Bin1;Ccr2;Dlx1;Gpr183;Hes1;Hes5;Id2;Lta;Ntrk3;P2ry12;Ptk2
GO:0043549	regulation of kinase activity	http://amigo.geneontology.org/amigo/term/GO:0043549	756	38	21.2234	1.79047	0.000401517	0.00846001	11816;11820;12444;12505;12569;12575;12703;12775;13653;14083;17937;18213;18710;18762;19116;19122;19882;20660;21943;21947;22163;22625;24064;24136;26365;26410;57257;57816;66214;66616;67603;74155;214230;216233;268934;319520;338372;399510	Apoe;App;Ccnd2;Ccr7;Cd40lg;Cd44;Cdk5r1;Cdkn1a;Ceacam1;Dusp4;Dusp6;Egr1;Errfi1;Grm4;Map3k19;Map3k8;Map3k9;Map4k5;Mst1r;Nab2;Ntrk3;Pak6;Pik3r3;Prkcz;Prlr;Prnp;Ptk2;Rgcc;Snx9;Socs1;Socs2;Sorl1;Spry2;Tesc;Tnfrsf4;Tnfsf11;Vav3;Zeb2
GO:0002228	natural killer cell mediated immunity	http://amigo.geneontology.org/amigo/term/GO:0002228	64	8	1.79669	4.45263	0.000406939	0.00855426	17059;17101;26365;52118;54698;60505;84544;667281	Cd96;Ceacam1;Crtam;H60b;Il21;Klrb1c;Lyst;Pvr
GO:0032653	regulation of interleukin-10 production	http://amigo.geneontology.org/amigo/term/GO:0032653	49	7	1.37559	5.08872	0.000408342	0.00856262	12051;12487;18762;20371;21947;60505;74048	Bcl3;Cd28;Cd40lg;Foxp3;Il21;Prkcz;Vsir
GO:0043069	negative regulation of programmed cell death	http://amigo.geneontology.org/amigo/term/GO:0043069	947	45	26.5854	1.69266	0.000409236	0.00856262	11816;12043;12045;12047;12051;12053;12305;12335;12444;12505;12575;12661;12775;13390;13655;14083;14365;15368;15370;15959;16403;16971;17075;17537;18124;18125;18213;18762;18793;19122;19208;19373;19882;20111;20613;21814;21947;22163;22433;24064;64290;69635;105827;211468;244579	Amigo2;Apoe;Bcl2;Bcl2a1b;Bcl2a1d;Bcl3;Bcl6;Capn3;Ccnd2;Ccr7;Cd40lg;Cd44;Cdkn1a;Chl1;Dapk1;Ddr1;Dlx1;Egr3;Epcam;Foxb1;Fzd3;Hmox1;Ifit3;Itga6;Kcnh8;Lrp1;Meis3;Mst1r;Nos1;Nr4a1;Nr4a3;Ntrk3;Plaur;Prkcz;Prnp;Ptcra;Ptk2;Rag1;Rps6ka1;Snai1;Spry2;Tgfbr3;Tnfrsf4;Tox3;Xbp1
GO:0046903	secretion	http://amigo.geneontology.org/amigo/term/GO:0046903	1143	52	32.0878	1.62055	0.000412364	0.00856287	11303;11745;12305;12349;12481;12703;12768;12772;12775;14063;15114;15368;15893;16190;16790;17101;18124;18125;18762;19094;19116;19204;20371;20907;21943;21947;22163;22317;22433;22724;26365;26903;27218;54698;56508;56620;64008;64290;66214;68891;70839;83671;99296;216233;230899;238377;268934;271844;320790;380714;432530;434215	Abca1;Adcy1;Anpep;Anxa3;Aqp9;Car2;Ccr1;Ccr2;Ccr7;Cd177;Cd2;Cd40lg;Ceacam1;Chd7;Clec4n;Crtam;Ddr1;Dysf;F2rl1;Foxb1;Foxp3;Gpr68;Grm4;Hap1;Hmox1;Hrh3;Ica1;Il4ra;Lrrc32;Lyst;Mapk11;Nos1;Nppa;Nr4a3;P2ry12;Pla2g4f;Prkcz;Prlr;Ptafr;Rapgef4;Rgcc;Rph3al;Slamf1;Socs1;Socs2;Stx1a;Sytl2;Tnfrsf4;Tnfsf11;Vamp1;Xbp1;Zbtb7b
GO:0090596	sensory organ morphogenesis	http://amigo.geneontology.org/amigo/term/GO:0090596	282	19	7.91668	2.4	0.000412418	0.00856287	12043;12677;14221;14365;14409;16658;17364;18124;18208;20776;21834;24064;58998;73750;231252;320790;330222;387609;504186	Bcl2;Chd7;Chrna10;Chrna9;Fjx1;Fzd3;Gabrr2;Mafb;Nectin3;Nr4a3;Ntn1;Sdk1;Spry2;Thrb;Tmie;Trpm1;Vsx2;Whrn;Zhx2
GO:0002513	tolerance induction to self antigen	http://amigo.geneontology.org/amigo/term/GO:0002513	6	3	0.16844	17.8105	0.000413046	0.00856287	11634;12775;20371	Aire;Ccr7;Foxp3
GO:0032762	mast cell cytokine production	http://amigo.geneontology.org/amigo/term/GO:0032762	6	3	0.16844	17.8105	0.000413046	0.00856287	12053;15368;18124	Bcl6;Hmox1;Nr4a3
GO:0046578	regulation of Ras protein signal transduction	http://amigo.geneontology.org/amigo/term/GO:0046578	216	16	6.06384	2.63859	0.000414227	0.00856767	11303;11816;12053;13998;14063;14766;16400;19415;24064;57257;110168;207212;223435;227326;231532;244418	Abca1;Adgrg1;Apoe;Arhgap24;Arhgef17;Bcl6;F2rl1;Fgd6;Gpr18;Gpr55;Itga3;Prag1;Rasal1;Spry2;Trio;Vav3
GO:0071804	cellular potassium ion transport	http://amigo.geneontology.org/amigo/term/GO:0071804	195	15	5.4743	2.74008	0.000418082	0.00860791	11931;16502;16511;16512;19122;30948;56461;58802;70839;74166;98660;211468;230899;232975;236727	Atp1a2;Atp1a3;Atp1b1;Bin1;Kcnc1;Kcnh2;Kcnh3;Kcnh8;Kcnip3;Kcnmb4;Nppa;P2ry12;Prnp;Slc9a7;Tmem38a
GO:0071805	potassium ion transmembrane transport	http://amigo.geneontology.org/amigo/term/GO:0071805	195	15	5.4743	2.74008	0.000418082	0.00860791	11931;16502;16511;16512;19122;30948;56461;58802;70839;74166;98660;211468;230899;232975;236727	Atp1a2;Atp1a3;Atp1b1;Bin1;Kcnc1;Kcnh2;Kcnh3;Kcnh8;Kcnip3;Kcnmb4;Nppa;P2ry12;Prnp;Slc9a7;Tmem38a
GO:0009607	response to biotic stimulus	http://amigo.geneontology.org/amigo/term/GO:0009607	977	46	27.4276	1.67714	0.000431109	0.00885591	11303;11745;12043;12051;12511;12737;12773;12775;12802;14063;14598;15957;15959;16190;16803;16992;17101;17105;18125;18646;19094;19116;19204;19374;19882;20371;20558;21947;22433;22695;23833;26365;52118;54698;56620;64292;72899;76933;84544;99899;170743;226695;320790;332579;667370;667373	Abca1;Anxa3;Bcl2;Bcl3;Card9;Ccr4;Ccr7;Cd40lg;Cd52;Cd6;Cd96;Ceacam1;Chd7;Cldn1;Clec4n;Cnr2;Crtam;F2rl1;Foxp3;Ggt1;Ifi205;Ifi27l2a;Ifi44;Ifit1;Ifit1bl1;Ifit3;Ifit3b;Il4ra;Lbp;Lta;Lyst;Lyz2;Macrod2;Mapk11;Mst1r;Nos1;Prf1;Prlr;Ptafr;Ptges;Pvr;Rag2;Slfn4;Tlr7;Xbp1;Zfp36
GO:0034329	cell junction assembly	http://amigo.geneontology.org/amigo/term/GO:0034329	196	15	5.50237	2.7261	0.000441325	0.00904515	11482;11877;12043;12550;12560;12562;12737;14083;14086;16480;17131;19272;20613;21961;53321	Acvrl1;Arvcf;Bcl2;Cdh1;Cdh3;Cdh5;Cldn1;Cntnap1;Fscn1;Jup;Ptk2;Ptprk;Smad7;Snai1;Tns1
GO:0045860	positive regulation of protein kinase activity	http://amigo.geneontology.org/amigo/term/GO:0045860	450	26	12.633	2.0581	0.000444034	0.00908003	12444;12569;12575;12703;12775;13653;14083;17937;18213;18762;19116;19122;19882;21943;21947;22625;24064;24136;26365;26410;66214;66616;214230;268934;338372;399510	Ccnd2;Ccr7;Cd40lg;Cdk5r1;Cdkn1a;Ceacam1;Egr1;Grm4;Map3k19;Map3k8;Map3k9;Map4k5;Mst1r;Nab2;Ntrk3;Pak6;Prkcz;Prlr;Prnp;Ptk2;Rgcc;Snx9;Socs1;Spry2;Tnfsf11;Zeb2
GO:0051336	regulation of hydrolase activity	http://amigo.geneontology.org/amigo/term/GO:0051336	1176	53	33.0142	1.60537	0.000452781	0.00923796	11820;11931;12047;12053;12505;12550;12775;13998;14063;14885;15370;16403;16971;17756;18125;18213;18762;18793;18816;19204;19373;19415;20111;20299;20317;20660;20733;21957;24064;30948;50766;50782;57257;66616;67035;68458;69635;69993;71310;74030;74048;76933;83671;106952;170770;209378;214137;227326;227753;231532;244416;244867;546886	App;Arap3;Arhgap20;Arhgap24;Arhgap29;Atp1b1;Bbc3;Bcl2a1d;Bcl6;Bin1;Ccl22;Ccr7;Cd44;Cdh1;Cfap73;Chn2;Crim1;Dapk1;Dnajb4;F2rl1;Fgd6;Gpr55;Gsn;Gtf2h4;Ifi27l2a;Itga6;Itih5;Lrp1;Map2;Nos1;Nr4a1;Ntrk3;Plaur;Ppp1r14a;Ppp1r3b;Prkcz;Ptafr;Rag1;Rasal1;Rgs11;Rin2;Rps6ka1;Serpinf1;Serpinf2;Snx9;Sorl1;Spint2;Spry2;Sytl2;Tbc1d9;Tnnt3;Vav3;Vsir
GO:0032990	cell part morphogenesis	http://amigo.geneontology.org/amigo/term/GO:0032990	655	34	18.388	1.84903	0.000456941	0.00928152	11816;11820;12043;12305;12505;12569;12661;12933;13654;14009;14083;14365;17756;18124;18208;18213;18762;19268;19415;20361;20564;23945;23969;24136;26456;53321;58234;64290;73991;228357;228662;259277;329152;432530	Adcy1;Apoe;App;Atl1;Bcl2;Btbd3;Cd44;Cdk5r1;Chl1;Cntnap1;Crmp1;Ddr1;Egr2;Etv1;Foxb1;Fzd3;Hecw2;Klk8;Lrp4;Map2;Mgll;Nr4a3;Ntn1;Ntrk3;Pacsin1;Prkcz;Ptk2;Ptprf;Rasal1;Sema4g;Sema7a;Shank3;Slit3;Zeb2
GO:0010038	response to metal ion	http://amigo.geneontology.org/amigo/term/GO:0010038	354	22	9.93795	2.21374	0.000456974	0.00928152	11820;12043;12259;12335;12349;12550;12737;15368;15902;16502;19122;19415;20271;20317;29876;58802;64008;64292;74096;105349;227753;432530	Adcy1;Akr1c18;App;Aqp9;Bcl2;C1qa;Capn3;Car2;Cdh1;Cldn1;Clic4;Gsn;Hmox1;Hvcn1;Id2;Kcnc1;Kcnmb4;Prnp;Ptges;Rasal1;Scn5a;Serpinf1
GO:0070997	neuron death	http://amigo.geneontology.org/amigo/term/GO:0070997	378	23	10.6117	2.16742	0.000459983	0.0093148	11816;11820;12043;12569;12661;13390;13653;15368;16438;16971;18124;18125;19122;19268;20317;20660;21834;26570;56461;64290;93695;170770;244579	Apoe;App;Bbc3;Bcl2;Cdk5r1;Chl1;Dlx1;Egr1;Foxb1;Gpnmb;Hmox1;Itpr1;Kcnip3;Lrp1;Nos1;Nr4a3;Prnp;Ptprf;Serpinf1;Slc7a11;Sorl1;Thrb;Tox3
GO:0031960	response to corticosteroid	http://amigo.geneontology.org/amigo/term/GO:0031960	176	14	4.9409	2.83349	0.000460679	0.0093148	11745;12043;12737;13849;14608;18213;19204;20317;20564;20606;22695;74155;94180;105349	Acsbg1;Akr1c18;Anxa3;Bcl2;Cldn1;Ephx1;Errfi1;Gpr83;Ntrk3;Ptafr;Serpinf1;Slit3;Sstr2;Zfp36
GO:0036037	CD8-positive, alpha-beta T cell activation	http://amigo.geneontology.org/amigo/term/GO:0036037	24	5	0.67376	7.42104	0.000467275	0.00940601	12043;12703;22724;74048;110168	Bcl2;Gpr18;Socs1;Vsir;Zbtb7b
GO:0090023	positive regulation of neutrophil chemotaxis	http://amigo.geneontology.org/amigo/term/GO:0090023	24	5	0.67376	7.42104	0.000467275	0.00940601	12267;12775;16803;20343;26903	C3ar1;Ccr7;Dysf;Lbp;Sell
GO:0050769	positive regulation of neurogenesis	http://amigo.geneontology.org/amigo/term/GO:0050769	528	29	14.8227	1.95646	0.000486124	0.00976361	11816;11820;12043;12053;12772;13390;14083;14365;15114;15205;15902;16400;16438;16992;18208;18213;19268;19415;19716;20317;20361;20408;23969;24136;30948;58234;70839;114606;216233	Apoe;App;Bcl2;Bcl6;Bex1;Bin1;Ccr2;Dlx1;Fzd3;Hap1;Hes1;Id2;Itga3;Itpr1;Lta;Ntn1;Ntrk3;P2ry12;Pacsin1;Ptk2;Ptprf;Rasal1;Sema7a;Serpinf1;Sh3gl3;Shank3;Socs2;Tle6;Zeb2
GO:0043374	CD8-positive, alpha-beta T cell differentiation	http://amigo.geneontology.org/amigo/term/GO:0043374	14	4	0.393026	10.1774	0.000491287	0.00981553	12043;12703;22724;110168	Bcl2;Gpr18;Socs1;Zbtb7b
GO:0045591	positive regulation of regulatory T cell differentiation	http://amigo.geneontology.org/amigo/term/GO:0045591	14	4	0.393026	10.1774	0.000491287	0.00981553	12053;12703;20371;74048	Bcl6;Foxp3;Socs1;Vsir
GO:0001655	urogenital system development	http://amigo.geneontology.org/amigo/term/GO:0001655	356	22	9.9941	2.2013	0.000493062	0.00981553	12043;12267;12349;12505;13653;15205;15208;15902;16400;16403;17075;17131;18793;19116;20317;64290;72043;170484;226154;228357;233651;235320	Bcl2;C3ar1;Car2;Cd44;Dchs1;Egr1;Epcam;Foxb1;Hes1;Hes5;Id2;Itga3;Itga6;Lrp4;Lzts2;Nphs2;Plaur;Prlr;Serpinf1;Smad7;Sulf2;Zbtb16
GO:0001503	ossification	http://amigo.geneontology.org/amigo/term/GO:0001503	356	22	9.9941	2.2013	0.000493062	0.00981553	12043;12153;12768;13654;14083;15530;15902;17937;19241;20148;20613;21814;21834;21943;68728;72007;76566;93695;228357;233651;235320;433938	Bcl2;Bmp1;Ccr1;Dchs1;Dhrs3;Egr2;Fndc3b;Gpnmb;Hspg2;Id2;Lrp4;Mn1;Nab2;Ptk2;Rflnb;Snai1;Tgfbr3;Thrb;Tmsb4x;Tnfsf11;Trp53inp2;Zbtb16
GO:0002715	regulation of natural killer cell mediated immunity	http://amigo.geneontology.org/amigo/term/GO:0002715	51	7	1.43174	4.88916	0.000524414	0.0104167	17059;26365;52118;54698;60505;84544;667281	Cd96;Ceacam1;Crtam;H60b;Il21;Klrb1c;Pvr
GO:0042100	B cell proliferation	http://amigo.geneontology.org/amigo/term/GO:0042100	101	10	2.83541	3.52683	0.000545301	0.0107698	12043;12053;12182;12575;19374;21947;22163;57257;60505;321019	Bcl2;Bcl6;Bst1;Cd40lg;Cdkn1a;Gpr183;Il21;Rag2;Tnfrsf4;Vav3
GO:0060047	heart contraction	http://amigo.geneontology.org/amigo/term/GO:0060047	200	15	5.61466	2.67158	0.000545698	0.0107698	11931;13819;16480;16511;17131;18125;20271;21834;21957;30948;72821;98660;230899;232975;399548	Atp1a2;Atp1a3;Atp1b1;Bin1;Epas1;Jup;Kcnh2;Nos1;Nppa;Scn2b;Scn4b;Scn5a;Smad7;Thrb;Tnnt3
GO:0046328	regulation of JNK cascade	http://amigo.geneontology.org/amigo/term/GO:0046328	179	14	5.02512	2.786	0.000545773	0.0107698	11820;12775;14063;18816;21814;21943;21947;24136;26365;27218;29820;52065;332579;338372	App;Card9;Ccr7;Cd40lg;Ceacam1;F2rl1;Map3k9;Mfhas1;Serpinf2;Slamf1;Tgfbr3;Tnfrsf19;Tnfsf11;Zeb2
GO:0000904	cell morphogenesis involved in differentiation	http://amigo.geneontology.org/amigo/term/GO:0000904	715	36	20.0724	1.79351	0.000550507	0.0108395	11816;11820;12043;12550;12569;12661;12834;12933;13654;14009;14083;14365;15205;15902;17756;18124;18208;18213;19268;20361;20564;20733;23945;24136;26456;29876;58234;64290;68732;72007;73750;73991;228357;228662;329152;432530	Adcy1;Apoe;App;Atl1;Bcl2;Btbd3;Carmil1;Cdh1;Cdk5r1;Chl1;Clic4;Col6a2;Crmp1;Egr2;Etv1;Fndc3b;Foxb1;Fzd3;Hecw2;Hes1;Id2;Lrp4;Map2;Mgll;Nr4a3;Ntn1;Ntrk3;Ptk2;Ptprf;Sema4g;Sema7a;Shank3;Slit3;Spint2;Whrn;Zeb2
GO:0007179	transforming growth factor beta receptor signaling pathway	http://amigo.geneontology.org/amigo/term/GO:0007179	159	13	4.46366	2.91241	0.000561161	0.0110252	11482;12562;14083;16400;17131;19272;21814;22433;68010;68939;77794;170676;434215	Acvrl1;Adamtsl2;Bambi;Cdh5;Itga3;Lrrc32;Peg10;Ptk2;Ptprk;Rasl11b;Smad7;Tgfbr3;Xbp1
GO:0002335	mature B cell differentiation	http://amigo.geneontology.org/amigo/term/GO:0002335	25	5	0.701833	7.1242	0.000570725	0.0111277	12051;16431;16848;22433;321019	Bcl3;Gpr183;Itm2a;Lfng;Xbp1
GO:0043302	positive regulation of leukocyte degranulation	http://amigo.geneontology.org/amigo/term/GO:0043302	25	5	0.701833	7.1242	0.000570725	0.0111277	14063;16190;19204;68891;230899	Cd177;F2rl1;Il4ra;Nppa;Ptafr
GO:0072576	liver morphogenesis	http://amigo.geneontology.org/amigo/term/GO:0072576	25	5	0.701833	7.1242	0.000570725	0.0111277	16438;20111;22433;26365;72043	Ceacam1;Itpr1;Rps6ka1;Sulf2;Xbp1
GO:0048729	tissue morphogenesis	http://amigo.geneontology.org/amigo/term/GO:0048729	637	33	17.8827	1.84536	0.000571318	0.0111277	11468;11482;11634;12043;12305;12349;12505;12550;12834;14313;14365;15205;15208;16400;17131;18124;18208;18509;20613;20733;21814;24064;24136;26365;29876;58234;68270;77411;140577;231532;233651;320790;330409	Actg2;Acvrl1;Aire;Ankrd6;Arhgap24;Bcl2;Car2;Cd44;Cdh1;Ceacam1;Cecr2;Chd7;Clic4;Col6a2;Dchs1;Ddr1;Dnaaf1;Esrp2;Fst;Fzd3;Hes1;Hes5;Itga3;Nr4a3;Ntn1;Pax7;Shank3;Smad7;Snai1;Spint2;Spry2;Tgfbr3;Zeb2
GO:0019221	cytokine-mediated signaling pathway	http://amigo.geneontology.org/amigo/term/GO:0019221	360	22	10.1064	2.17684	0.00057276	0.0111318	12505;12703;12768;12769;12772;12773;12775;12776;12777;12983;13653;14063;16190;19116;19268;20299;20564;21943;22163;26365;60504;107527	Ccl22;Ccr1;Ccr10;Ccr2;Ccr4;Ccr7;Ccr8;Ccr9;Cd44;Ceacam1;Csf2rb;Egr1;F2rl1;Il1rl2;Il21r;Il4ra;Prlr;Ptprf;Slit3;Socs1;Tnfrsf4;Tnfsf11
GO:0002690	positive regulation of leukocyte chemotaxis	http://amigo.geneontology.org/amigo/term/GO:0002690	84	9	2.35816	3.81654	0.000574886	0.0111457	12267;12768;12772;12775;14063;16803;20343;26903;27218	C3ar1;Ccr1;Ccr2;Ccr7;Dysf;F2rl1;Lbp;Sell;Slamf1
GO:0045088	regulation of innate immune response	http://amigo.geneontology.org/amigo/term/GO:0045088	267	18	7.49558	2.40142	0.00057595	0.0111457	11816;12703;12768;14063;16803;17059;26365;52065;52118;54698;60505;84544;170743;226695;332579;545384;623121;667281	Apoe;Card9;Ccr1;Cd96;Ceacam1;Crtam;F2rl1;H60b;Ifi205;Ifi213;Ifi214;Il21;Klrb1c;Lbp;Mfhas1;Pvr;Socs1;Tlr7
GO:0048667	cell morphogenesis involved in neuron differentiation	http://amigo.geneontology.org/amigo/term/GO:0048667	560	30	15.7211	1.90827	0.000588058	0.0113501	11816;11820;12043;12569;12661;12933;13654;14009;14083;14365;15205;15902;17756;18124;18208;18213;19268;20361;20564;23945;24136;26456;58234;64290;73750;73991;228357;228662;329152;432530	Adcy1;Apoe;App;Atl1;Bcl2;Btbd3;Cdk5r1;Chl1;Crmp1;Egr2;Etv1;Foxb1;Fzd3;Hecw2;Hes1;Id2;Lrp4;Map2;Mgll;Nr4a3;Ntn1;Ntrk3;Ptk2;Ptprf;Sema4g;Sema7a;Shank3;Slit3;Whrn;Zeb2
GO:0030316	osteoclast differentiation	http://amigo.geneontology.org/amigo/term/GO:0030316	102	10	2.86348	3.49226	0.000589712	0.0113501	12349;12768;14218;16658;21943;26365;227326;234515;238377;321019	Car2;Ccr1;Ceacam1;Gpr183;Gpr55;Gpr68;Inpp4b;Mafb;Sh3pxd2a;Tnfsf11
GO:0071417	cellular response to organonitrogen compound	http://amigo.geneontology.org/amigo/term/GO:0071417	509	28	14.2893	1.95951	0.000590497	0.0113501	11803;11820;12295;12349;12550;12703;13070;13653;14083;15370;16438;16480;18124;18125;18710;18762;19122;19204;19268;22433;22724;26365;52187;70839;74155;105349;216233;232975	Akr1c18;Aplp1;App;Atp1a3;Cacnb1;Car2;Cdh1;Ceacam1;Cyp11a1;Egr1;Errfi1;Itpr1;Jup;Nos1;Nr4a1;Nr4a3;P2ry12;Pik3r3;Prkcz;Prnp;Ptafr;Ptk2;Ptprf;Rragd;Socs1;Socs2;Xbp1;Zbtb7b
GO:0042982	amyloid precursor protein metabolic process	http://amigo.geneontology.org/amigo/term/GO:0042982	52	7	1.45981	4.79514	0.000591545	0.0113501	11816;11820;15114;16431;19122;20660;30948	Apoe;App;Bin1;Hap1;Itm2a;Prnp;Sorl1
GO:0002761	regulation of myeloid leukocyte differentiation	http://amigo.geneontology.org/amigo/term/GO:0002761	121	11	3.39687	3.23827	0.00060818	0.0116198	12349;12768;15902;16658;21943;26365;57816;76527;227326;234515;238377	Car2;Ccr1;Ceacam1;Gpr55;Gpr68;Id2;Il34;Inpp4b;Mafb;Tesc;Tnfsf11
GO:0002698	negative regulation of immune effector process	http://amigo.geneontology.org/amigo/term/GO:0002698	121	11	3.39687	3.23827	0.00060818	0.0116198	12053;12772;15368;16190;17131;20371;22724;26365;27218;74048;84544	Bcl6;Ccr2;Cd96;Ceacam1;Foxp3;Hmox1;Il4ra;Slamf1;Smad7;Vsir;Zbtb7b
GO:0042987	amyloid precursor protein catabolic process	http://amigo.geneontology.org/amigo/term/GO:0042987	38	6	1.06679	5.62437	0.000611875	0.0116411	11816;11820;15114;19122;20660;30948	Apoe;App;Bin1;Hap1;Prnp;Sorl1
GO:1902622	regulation of neutrophil migration	http://amigo.geneontology.org/amigo/term/GO:1902622	38	6	1.06679	5.62437	0.000611875	0.0116411	12182;12267;12775;16803;20343;26903	Bst1;C3ar1;Ccr7;Dysf;Lbp;Sell
GO:1990868	response to chemokine	http://amigo.geneontology.org/amigo/term/GO:1990868	85	9	2.38623	3.77164	0.000627289	0.011867	12768;12769;12772;12773;12775;12776;12777;20299;20564	Ccl22;Ccr1;Ccr10;Ccr2;Ccr4;Ccr7;Ccr8;Ccr9;Slit3
GO:1990869	cellular response to chemokine	http://amigo.geneontology.org/amigo/term/GO:1990869	85	9	2.38623	3.77164	0.000627289	0.011867	12768;12769;12772;12773;12775;12776;12777;20299;20564	Ccl22;Ccr1;Ccr10;Ccr2;Ccr4;Ccr7;Ccr8;Ccr9;Slit3
GO:0016192	vesicle-mediated transport	http://amigo.geneontology.org/amigo/term/GO:0016192	1308	57	36.7199	1.55229	0.00062904	0.011867	11303;11745;11803;11816;11820;12507;12511;12768;12772;12775;14063;14083;15114;15368;15530;16190;16803;16971;17101;17756;17972;18124;18197;19057;19204;20408;20660;20907;22317;23969;26365;26414;26903;27218;30948;56508;57257;64933;66616;68732;68891;71733;74030;80981;83671;104759;108800;214523;217151;227753;228357;230899;268934;270192;320982;380714;432530	Abca1;Adcy1;Anxa3;Ap3m2;Aplp1;Apoe;App;Arl4c;Arl4d;Arl5c;Bin1;Carmil1;Ccr1;Ccr2;Ccr7;Cd177;Cd5;Cd6;Ceacam1;Dysf;F2rl1;Grm4;Gsn;Hap1;Hmox1;Hspg2;Il4ra;Lbp;Lrp1;Lrp4;Lyst;Map2;Mapk10;Ncf4;Nppa;Nr4a3;Nsg2;Pacsin1;Pld4;Ppp3cc;Ptafr;Ptk2;Rab6b;Rapgef4;Rin2;Rph3al;Sh3gl3;Slamf1;Snx9;Sorl1;Ston2;Stx1a;Susd2;Sytl2;Tmprss4;Vamp1;Vav3
GO:0060341	regulation of cellular localization	http://amigo.geneontology.org/amigo/term/GO:0060341	911	43	25.5748	1.68134	0.000629129	0.011867	12043;12297;12335;12550;12560;12569;12575;15114;15368;15893;16190;16400;16480;16917;16971;17756;18125;18762;19057;19122;20660;20907;22317;22433;22695;23969;26570;52065;56508;58234;68728;72169;170770;226154;227753;228357;230899;234515;238377;268934;269642;320790;432530	Adcy1;Bbc3;Bcl2;Cacnb3;Capn3;Cdh1;Cdh3;Cdk5r1;Cdkn1a;Chd7;Gpr68;Grm4;Gsn;Hap1;Hmox1;Ica1;Il4ra;Inpp4b;Itga3;Jup;Lmx1b;Lrp1;Lrp4;Lzts2;Map2;Mfhas1;Nat8l;Nos1;Nppa;Pacsin1;Ppp3cc;Prkcz;Prnp;Rapgef4;Shank3;Slc7a11;Sorl1;Stx1a;Trim29;Trp53inp2;Vamp1;Xbp1;Zfp36
GO:0051384	response to glucocorticoid	http://amigo.geneontology.org/amigo/term/GO:0051384	161	13	4.5198	2.87623	0.000631646	0.011867	11745;12043;12737;13849;14608;18213;19204;20317;20564;20606;22695;74155;94180	Acsbg1;Anxa3;Bcl2;Cldn1;Ephx1;Errfi1;Gpr83;Ntrk3;Ptafr;Serpinf1;Slit3;Sstr2;Zfp36
GO:0032874	positive regulation of stress-activated MAPK cascade	http://amigo.geneontology.org/amigo/term/GO:0032874	161	13	4.5198	2.87623	0.000631646	0.011867	11820;12775;14063;18816;21943;21947;24136;26365;27218;29820;52065;332579;338372	App;Card9;Ccr7;Cd40lg;Ceacam1;F2rl1;Map3k9;Mfhas1;Serpinf2;Slamf1;Tnfrsf19;Tnfsf11;Zeb2
GO:1901214	regulation of neuron death	http://amigo.geneontology.org/amigo/term/GO:1901214	339	21	9.51685	2.20661	0.000636609	0.0119354	11816;12043;12569;12661;13390;13653;15368;16438;16971;18124;18125;19122;19268;20317;20660;26570;56461;64290;93695;170770;244579	Apoe;Bbc3;Bcl2;Cdk5r1;Chl1;Dlx1;Egr1;Foxb1;Gpnmb;Hmox1;Itpr1;Kcnip3;Lrp1;Nos1;Nr4a3;Prnp;Ptprf;Serpinf1;Slc7a11;Sorl1;Tox3
GO:0048715	negative regulation of oligodendrocyte differentiation	http://amigo.geneontology.org/amigo/term/GO:0048715	15	4	0.4211	9.49894	0.00065514	0.0122574	13390;15205;15208;15902	Dlx1;Hes1;Hes5;Id2
GO:0031103	axon regeneration	http://amigo.geneontology.org/amigo/term/GO:0031103	53	7	1.48789	4.70466	0.000665324	0.0124221	11816;12043;18213;19268;19716;237847;259277	Apoe;Bcl2;Bex1;Klk8;Ntrk3;Ptprf;Rtn4rl1
GO:0030029	actin filament-based process	http://amigo.geneontology.org/amigo/term/GO:0030029	696	35	19.539	1.79129	0.000669569	0.0124406	12043;12053;12182;12335;12569;12775;13821;14063;14086;16480;16511;16971;18213;18816;19241;20271;21957;23969;30948;54357;56226;58234;66214;67252;68732;71409;72821;76566;98660;170484;207212;217125;223881;227753;399548	Arhgef17;Atp1a2;Bcl2;Bcl6;Bin1;Bst1;Cap2;Capn3;Carmil1;Ccr7;Cdk5r1;Epb41l1;Epb41l4b;Espn;F2rl1;Fmnl2;Fscn1;Gsn;Jup;Kcnh2;Lrp1;Nphs2;Ntrk3;Pacsin1;Rflnb;Rgcc;Rnd1;Samd14;Scn2b;Scn4b;Scn5a;Serpinf2;Shank3;Tmsb4x;Tnnt3
GO:0070304	positive regulation of stress-activated protein kinase signaling cascade	http://amigo.geneontology.org/amigo/term/GO:0070304	162	13	4.54788	2.85848	0.0006696	0.0124406	11820;12775;14063;18816;21943;21947;24136;26365;27218;29820;52065;332579;338372	App;Card9;Ccr7;Cd40lg;Ceacam1;F2rl1;Map3k9;Mfhas1;Serpinf2;Slamf1;Tnfrsf19;Tnfsf11;Zeb2
GO:0006814	sodium ion transport	http://amigo.geneontology.org/amigo/term/GO:0006814	204	15	5.72696	2.61919	0.000670452	0.0124406	11931;17691;18125;20271;20276;24046;57816;72821;98660;216227;232975;236727;329152;333669;399548	Atp1a2;Atp1a3;Atp1b1;Gm5134;Hecw2;Nos1;Scn11a;Scn2b;Scn4b;Scn5a;Scnn1a;Sik1;Slc17a8;Slc9a7;Tesc
GO:0002028	regulation of sodium ion transport	http://amigo.geneontology.org/amigo/term/GO:0002028	86	9	2.41431	3.72778	0.000683533	0.0126573	11931;17691;18125;20271;57816;72821;98660;329152;399548	Atp1a2;Atp1b1;Hecw2;Nos1;Scn2b;Scn4b;Scn5a;Sik1;Tesc
GO:0002347	response to tumor cell	http://amigo.geneontology.org/amigo/term/GO:0002347	26	5	0.729906	6.85019	0.00069045	0.0127071	18646;21947;26365;52118;54698	Cd40lg;Ceacam1;Crtam;Prf1;Pvr
GO:0002507	tolerance induction	http://amigo.geneontology.org/amigo/term/GO:0002507	26	5	0.729906	6.85019	0.00069045	0.0127071	11634;12267;12773;12775;20371	Aire;C3ar1;Ccr4;Ccr7;Foxp3
GO:0071624	positive regulation of granulocyte chemotaxis	http://amigo.geneontology.org/amigo/term/GO:0071624	26	5	0.729906	6.85019	0.00069045	0.0127071	12267;12775;16803;20343;26903	C3ar1;Ccr7;Dysf;Lbp;Sell
GO:0042493	response to drug	http://amigo.geneontology.org/amigo/term/GO:0042493	1056	48	29.6454	1.61914	0.00070139	0.0128822	11303;11443;12043;12349;12515;12550;12560;12569;12737;12775;13070;13653;14365;15368;16400;16480;16502;16511;16948;16992;17101;18124;18125;18213;19122;19204;20317;20343;20564;22433;26570;56448;57257;67603;68458;70839;74155;98660;99296;105349;216227;227753;232975;269642;330222;332579;380714;432530	Abca1;Adcy1;Akr1c18;Atp1a2;Atp1a3;Bcl2;Car2;Card9;Ccr7;Cd69;Cdh1;Cdh3;Cdk5r1;Chrnb1;Cldn1;Cyp11a1;Cyp2d22;Dusp6;Egr1;Errfi1;Fzd3;Gsn;Hmox1;Hrh3;Itga3;Jup;Kcnc1;Kcnh2;Lox;Lta;Lyst;Nat8l;Nos1;Nr4a3;Ntrk3;P2ry12;Ppp1r14a;Prnp;Ptafr;Rph3al;Sdk1;Sell;Serpinf1;Slc17a8;Slc7a11;Slit3;Vav3;Xbp1
GO:1902947	regulation of tau-protein kinase activity	http://amigo.geneontology.org/amigo/term/GO:1902947	7	3	0.196513	15.2661	0.000707758	0.0129464	13653;17937;20660	Egr1;Nab2;Sorl1
GO:0038171	cannabinoid signaling pathway	http://amigo.geneontology.org/amigo/term/GO:0038171	7	3	0.196513	15.2661	0.000707758	0.0129464	12802;23945;227326	Cnr2;Gpr55;Mgll
GO:0071241	cellular response to inorganic substance	http://amigo.geneontology.org/amigo/term/GO:0071241	206	15	5.7831	2.59376	0.000741429	0.0135238	11820;12335;12550;12737;15368;15902;19122;19415;20271;20317;29876;74096;105349;227753;432530	Adcy1;Akr1c18;App;Capn3;Cdh1;Cldn1;Clic4;Gsn;Hmox1;Hvcn1;Id2;Prnp;Rasal1;Scn5a;Serpinf1
GO:0014909	smooth muscle cell migration	http://amigo.geneontology.org/amigo/term/GO:0014909	87	9	2.44238	3.68493	0.000743825	0.0135238	12043;12305;13653;14083;16971;18124;19241;20660;56508	Bcl2;Ddr1;Egr1;Lrp1;Nr4a3;Ptk2;Rapgef4;Sorl1;Tmsb4x
GO:0033077	T cell differentiation in thymus	http://amigo.geneontology.org/amigo/term/GO:0033077	87	9	2.44238	3.68493	0.000743825	0.0135238	11634;12043;12487;12775;13655;16658;19373;19374;20371	Aire;Bcl2;Ccr7;Cd28;Egr3;Foxp3;Mafb;Rag1;Rag2
GO:0032729	positive regulation of interferon-gamma production	http://amigo.geneontology.org/amigo/term/GO:0032729	70	8	1.96513	4.07097	0.000749556	0.0135733	12051;12481;12772;16992;21947;27218;60505;170743	Bcl3;Ccr2;Cd2;Cd40lg;Il21;Lta;Slamf1;Tlr7
GO:0007422	peripheral nervous system development	http://amigo.geneontology.org/amigo/term/GO:0007422	70	8	1.96513	4.07097	0.000749556	0.0135733	12737;13654;13655;14009;17937;18213;53321;230822	Cldn1;Cntnap1;Egr2;Egr3;Etv1;Nab2;Ncmap;Ntrk3
GO:0050777	negative regulation of immune response	http://amigo.geneontology.org/amigo/term/GO:0050777	144	12	4.04256	2.96842	0.000764655	0.013819	12053;12768;12772;15368;16190;17131;20371;22724;26365;27218;74048;84544	Bcl6;Ccr1;Ccr2;Cd96;Ceacam1;Foxp3;Hmox1;Il4ra;Slamf1;Smad7;Vsir;Zbtb7b
GO:0048872	homeostasis of number of cells	http://amigo.geneontology.org/amigo/term/GO:0048872	297	19	8.33778	2.27879	0.000774724	0.0139729	12043;12053;12505;12516;12772;12773;12775;13819;15368;15902;16658;19373;20371;21814;22163;22695;26570;52065;321019	Bcl2;Bcl6;Ccr2;Ccr4;Ccr7;Cd44;Cd7;Epas1;Foxp3;Gpr183;Hmox1;Id2;Mafb;Mfhas1;Rag1;Slc7a11;Tgfbr3;Tnfrsf4;Zfp36
GO:0022603	regulation of anatomical structure morphogenesis	http://amigo.geneontology.org/amigo/term/GO:0022603	1005	46	28.2137	1.63041	0.000783623	0.0141052	11482;11745;11816;12043;12226;12267;12505;12550;12562;12569;12772;14083;14365;15205;15368;16190;16438;16480;16848;17756;18208;18213;19268;19415;20317;20361;21814;21834;22433;23945;24064;24136;26365;26456;58234;65255;66214;68010;68732;71409;72043;140577;223881;228357;244418;329152	Acvrl1;Ankrd6;Anxa3;Apoe;Asb4;Bambi;Bcl2;Btg1;C3ar1;Carmil1;Ccr2;Cd44;Cdh1;Cdh5;Cdk5r1;Ceacam1;Fmnl2;Fzd3;Hecw2;Hes1;Hmox1;Il4ra;Itpr1;Jup;Lfng;Lrp4;Map2;Mgll;Ntn1;Ntrk3;Prag1;Ptk2;Ptprf;Rasal1;Rgcc;Rnd1;Sema4g;Sema7a;Serpinf1;Shank3;Spry2;Sulf2;Tgfbr3;Thrb;Xbp1;Zeb2
GO:1901699	cellular response to nitrogen compound	http://amigo.geneontology.org/amigo/term/GO:1901699	571	30	16.0299	1.87151	0.000803792	0.0144394	11803;11820;12295;12349;12550;12569;12703;13070;13653;14083;15370;16438;16480;18124;18125;18710;18762;19122;19204;19268;22433;22724;26365;52187;70839;74155;99296;105349;216233;232975	Akr1c18;Aplp1;App;Atp1a3;Cacnb1;Car2;Cdh1;Cdk5r1;Ceacam1;Cyp11a1;Egr1;Errfi1;Hrh3;Itpr1;Jup;Nos1;Nr4a1;Nr4a3;P2ry12;Pik3r3;Prkcz;Prnp;Ptafr;Ptk2;Ptprf;Rragd;Socs1;Socs2;Xbp1;Zbtb7b
GO:0050435	amyloid-beta metabolic process	http://amigo.geneontology.org/amigo/term/GO:0050435	40	6	1.12293	5.34315	0.000811367	0.0145177	11816;11820;15114;19122;20660;30948	Apoe;App;Bin1;Hap1;Prnp;Sorl1
GO:0086009	membrane repolarization	http://amigo.geneontology.org/amigo/term/GO:0086009	40	6	1.12293	5.34315	0.000811367	0.0145177	11931;12297;16511;20271;230899;399548	Atp1b1;Cacnb3;Kcnh2;Nppa;Scn4b;Scn5a
GO:0009725	response to hormone	http://amigo.geneontology.org/amigo/term/GO:0009725	923	43	25.9117	1.65948	0.00081765	0.014562	11745;12043;12349;12569;12703;12737;12775;13070;13653;13654;13849;14083;14598;14608;15370;16400;16948;17436;18124;18125;18213;18710;18762;19116;19204;19268;20317;20564;20606;21814;21834;22433;22695;22724;26365;74155;94180;98660;99296;105349;216233;230899;232975	Acsbg1;Akr1c18;Anxa3;Atp1a2;Atp1a3;Bcl2;Car2;Ccr7;Cdk5r1;Ceacam1;Cldn1;Cyp11a1;Egr1;Egr2;Ephx1;Errfi1;Ggt1;Gpr83;Hrh3;Itga3;Lox;Me1;Nos1;Nppa;Nr4a1;Nr4a3;Ntrk3;Pik3r3;Prkcz;Prlr;Ptafr;Ptk2;Ptprf;Serpinf1;Slit3;Socs1;Socs2;Sstr2;Tgfbr3;Thrb;Xbp1;Zbtb7b;Zfp36
GO:0030324	lung development	http://amigo.geneontology.org/amigo/term/GO:0030324	208	15	5.83925	2.56882	0.000818688	0.014562	13819;15205;15483;16400;16948;21834;24064;26570;50785;68270;72007;74155;77411;77794;78892	Adamtsl2;Crispld2;Dnaaf1;Epas1;Errfi1;Esrp2;Fndc3b;Hes1;Hs6st1;Hsd11b1;Itga3;Lox;Slc7a11;Spry2;Thrb
GO:0003015	heart process	http://amigo.geneontology.org/amigo/term/GO:0003015	208	15	5.83925	2.56882	0.000818688	0.014562	11931;13819;16480;16511;17131;18125;20271;21834;21957;30948;72821;98660;230899;232975;399548	Atp1a2;Atp1a3;Atp1b1;Bin1;Epas1;Jup;Kcnh2;Nos1;Nppa;Scn2b;Scn4b;Scn5a;Smad7;Thrb;Tnnt3
GO:0045670	regulation of osteoclast differentiation	http://amigo.geneontology.org/amigo/term/GO:0045670	71	8	1.99321	4.01364	0.000824368	0.0146342	12349;12768;16658;21943;26365;227326;234515;238377	Car2;Ccr1;Ceacam1;Gpr55;Gpr68;Inpp4b;Mafb;Tnfsf11
GO:0042119	neutrophil activation	http://amigo.geneontology.org/amigo/term/GO:0042119	27	5	0.75798	6.59648	0.000828003	0.0146698	11745;13421;14063;19204;68891	Anxa3;Cd177;Dnase1l3;F2rl1;Ptafr
GO:0035456	response to interferon-beta	http://amigo.geneontology.org/amigo/term/GO:0035456	55	7	1.54403	4.53358	0.00083468	0.0147591	15957;15959;226695;545384;623121;667370;667373	Ifi205;Ifi213;Ifi214;Ifit1;Ifit1bl1;Ifit3;Ifit3b
GO:0090130	tissue migration	http://amigo.geneontology.org/amigo/term/GO:0090130	276	18	7.74824	2.32311	0.000846528	0.0149294	11468;11482;11745;11816;13655;14083;15368;15370;16400;16480;18710;19245;20317;21814;24136;26365;54357;66214	Actg2;Acvrl1;Anxa3;Apoe;Ceacam1;Egr3;Epb41l4b;Hmox1;Itga3;Jup;Nr4a1;Pik3r3;Ptk2;Ptp4a3;Rgcc;Serpinf1;Tgfbr3;Zeb2
GO:0002456	T cell mediated immunity	http://amigo.geneontology.org/amigo/term/GO:0002456	126	11	3.53724	3.10977	0.000853919	0.0149294	11634;17101;17131;18646;18762;20371;26365;27218;52118;74048;667281	Aire;Ceacam1;Foxp3;H60b;Lyst;Prf1;Prkcz;Pvr;Slamf1;Smad7;Vsir
GO:0048711	positive regulation of astrocyte differentiation	http://amigo.geneontology.org/amigo/term/GO:0048711	16	4	0.449173	8.90525	0.000854244	0.0149294	11820;15205;15902;30948	App;Bin1;Hes1;Id2
GO:0006883	cellular sodium ion homeostasis	http://amigo.geneontology.org/amigo/term/GO:0006883	16	4	0.449173	8.90525	0.000854244	0.0149294	11931;57816;98660;232975	Atp1a2;Atp1a3;Atp1b1;Tesc
GO:0002283	neutrophil activation involved in immune response	http://amigo.geneontology.org/amigo/term/GO:0002283	16	4	0.449173	8.90525	0.000854244	0.0149294	11745;13421;19204;68891	Anxa3;Cd177;Dnase1l3;Ptafr
GO:0046629	gamma-delta T cell activation	http://amigo.geneontology.org/amigo/term/GO:0046629	16	4	0.449173	8.90525	0.000854244	0.0149294	12769;13655;110168;270152	Ccr9;Egr3;Gpr18;Jaml
GO:0050679	positive regulation of epithelial cell proliferation	http://amigo.geneontology.org/amigo/term/GO:0050679	188	14	5.27778	2.65263	0.0008854	0.015444	11482;12444;12560;13655;15368;15370;16438;18124;20271;22433;26903;77411;99296;270152	Acvrl1;Ccnd2;Cdh3;Dysf;Egr3;Esrp2;Hmox1;Hrh3;Itpr1;Jaml;Nr4a1;Nr4a3;Scn5a;Xbp1
GO:0006909	phagocytosis	http://amigo.geneontology.org/amigo/term/GO:0006909	167	13	4.68824	2.77289	0.000889456	0.0154549	11303;11745;12772;12775;14063;14083;16803;16971;17972;26903;27218;104759;227753	Abca1;Anxa3;Ccr2;Ccr7;Dysf;F2rl1;Gsn;Lbp;Lrp1;Ncf4;Pld4;Ptk2;Slamf1
GO:0030534	adult behavior	http://amigo.geneontology.org/amigo/term/GO:0030534	167	13	4.68824	2.77289	0.000889456	0.0154549	11443;11820;12444;12661;15902;18124;18125;26570;58234;98660;232975;320790;330222	App;Atp1a2;Atp1a3;Ccnd2;Chd7;Chl1;Chrnb1;Id2;Nos1;Nr4a3;Sdk1;Shank3;Slc7a11
GO:0042063	gliogenesis	http://amigo.geneontology.org/amigo/term/GO:0042063	301	19	8.45007	2.2485	0.000908484	0.015725	11820;12569;12772;13390;13654;14083;14766;15205;15208;15902;16992;17937;18213;30948;53321;70839;227753;230822;321019	Adgrg1;App;Bin1;Ccr2;Cdk5r1;Cntnap1;Dlx1;Egr2;Gpr183;Gsn;Hes1;Hes5;Id2;Lta;Nab2;Ncmap;Ntrk3;P2ry12;Ptk2
GO:0051271	negative regulation of cellular component movement	http://amigo.geneontology.org/amigo/term/GO:0051271	301	19	8.45007	2.2485	0.000908484	0.015725	11482;11595;11816;12043;12550;14083;14766;16480;16971;19272;20317;20361;20733;21814;26456;29876;30948;66214;110168	Acan;Acvrl1;Adgrg1;Apoe;Bcl2;Bin1;Cdh1;Clic4;Gpr18;Jup;Lrp1;Ptk2;Ptprk;Rgcc;Sema4g;Sema7a;Serpinf1;Spint2;Tgfbr3
GO:0006366	transcription by RNA polymerase II	http://amigo.geneontology.org/amigo/term/GO:0006366	1926	77	54.0692	1.4241	0.00091856	0.0158646	11482;11634;11820;12014;12051;12053;12487;12677;13390;13653;13654;13655;13819;13876;14009;14063;14313;14885;15205;15208;15368;15370;15902;16400;16403;16480;16658;16917;17075;17131;17133;17537;17691;18124;18125;18509;18816;19204;19698;20111;20371;20555;20613;21814;21834;21943;22433;22612;22695;22724;22781;23872;24136;26414;53417;56222;56461;64290;66214;67035;68799;72169;72693;74048;94222;211468;22…	Acvrl1;Aire;App;Bach2;Bcl3;Bcl6;Cd28;Chd7;Cited4;Dlx1;Dnajb4;Egr1;Egr2;Egr3;Epas1;Epcam;Erg;Ets2;Etv1;F2rl1;Foxb1;Foxp3;Fst;Glis3;Gtf2h4;Hes1;Hes5;Hif3a;Hmox1;Id2;Ifi205;Ifi213;Ifi214;Ikzf4;Itga3;Itga6;Jup;Kcnh8;Kcnip3;Lmx1b;Lrp4;Mafb;Maff;Maml2;Mapk10;Med12l;Meis3;Nos1;Nr4a1;Nr4a3;Olig3;Pax7;Ptafr;Relb;Rgcc;Rgmb;Rps6ka1;Serpinf2;Sik1;Slfn1;Smad7;Snai1;Tgfbr3;Thrb;Tnfsf11;Trim29;Vsir;Vsx2;Xbp1;Ye…
GO:0007169	transmembrane receptor protein tyrosine kinase signaling pathway	http://amigo.geneontology.org/amigo/term/GO:0007169	524	28	14.7104	1.90341	0.000921511	0.0158646	11820;12305;12560;12569;12703;14083;15114;16010;16971;18124;18213;18710;18762;18793;19116;19245;19268;19716;19882;22433;22612;22724;24064;26365;72043;72543;74155;216233	App;Bex1;Cdh3;Cdk5r1;Ceacam1;Ddr1;Errfi1;Hap1;Igfbp4;Lrp1;Mst1r;Mvb12b;Nr4a3;Ntrk3;Pik3r3;Plaur;Prkcz;Prlr;Ptk2;Ptp4a3;Ptprf;Socs1;Socs2;Spry2;Sulf2;Xbp1;Yes1;Zbtb7b
GO:0042472	inner ear morphogenesis	http://amigo.geneontology.org/amigo/term/GO:0042472	108	10	3.03192	3.29824	0.000923456	0.0158646	14365;16658;18124;18208;20776;24064;73750;231252;320790;504186	Chd7;Chrna10;Chrna9;Fzd3;Mafb;Nr4a3;Ntn1;Spry2;Tmie;Whrn
GO:0045859	regulation of protein kinase activity	http://amigo.geneontology.org/amigo/term/GO:0045859	682	34	19.146	1.77583	0.00092359	0.0158646	11816;11820;12444;12569;12575;12703;12775;13653;14083;17937;18213;18762;19116;19122;19882;20660;21943;21947;22163;22625;24064;24136;26365;26410;57816;66214;66616;67603;74155;214230;268934;319520;338372;399510	Apoe;App;Ccnd2;Ccr7;Cd40lg;Cdk5r1;Cdkn1a;Ceacam1;Dusp4;Dusp6;Egr1;Errfi1;Grm4;Map3k19;Map3k8;Map3k9;Map4k5;Mst1r;Nab2;Ntrk3;Pak6;Prkcz;Prlr;Prnp;Ptk2;Rgcc;Snx9;Socs1;Sorl1;Spry2;Tesc;Tnfrsf4;Tnfsf11;Zeb2
GO:0051931	regulation of sensory perception	http://amigo.geneontology.org/amigo/term/GO:0051931	56	7	1.57211	4.45263	0.000931222	0.015953	12297;13040;18125;19204;23945;24046;56318	Acpp;Cacnb3;Ctss;Mgll;Nos1;Ptafr;Scn11a
GO:0050707	regulation of cytokine secretion	http://amigo.geneontology.org/amigo/term/GO:0050707	189	14	5.30586	2.63859	0.000932274	0.015953	12481;12703;12775;14063;16190;18762;19094;20371;22163;27218;54698;56620;66214;434215	Ccr7;Cd2;Clec4n;Crtam;F2rl1;Foxp3;Il4ra;Lrrc32;Mapk11;Prkcz;Rgcc;Slamf1;Socs1;Tnfrsf4
GO:0030323	respiratory tube development	http://amigo.geneontology.org/amigo/term/GO:0030323	211	15	5.92347	2.5323	0.000947319	0.0161798	13819;15205;15483;16400;16948;21834;24064;26570;50785;68270;72007;74155;77411;77794;78892	Adamtsl2;Crispld2;Dnaaf1;Epas1;Errfi1;Esrp2;Fndc3b;Hes1;Hs6st1;Hsd11b1;Itga3;Lox;Slc7a11;Spry2;Thrb
GO:0043068	positive regulation of programmed cell death	http://amigo.geneontology.org/amigo/term/GO:0043068	604	31	16.9563	1.82823	0.000967119	0.0164867	12053;12226;12505;12569;12575;13653;14373;15368;15370;16403;16438;16992;18124;18213;18793;19122;19268;21947;22433;30948;66214;67603;69635;71839;76933;98267;105349;170770;227753;235320;338372	Akr1c18;Bbc3;Bcl6;Bin1;Btg1;Cd40lg;Cd44;Cdk5r1;Cdkn1a;Dapk1;Dusp6;Egr1;G0s2;Gsn;Hmox1;Ifi27l2a;Itga6;Itpr1;Lta;Map3k9;Nr4a1;Nr4a3;Ntrk3;Osgin1;Plaur;Prnp;Ptprf;Rgcc;Stk17b;Xbp1;Zbtb16
GO:0048589	developmental growth	http://amigo.geneontology.org/amigo/term/GO:0048589	711	35	19.9601	1.7535	0.000972577	0.0165485	11816;11820;12043;12305;12335;12569;12575;12834;14083;16917;17756;18208;18213;18509;18762;19094;19116;19374;19415;20361;20564;21814;23945;24064;24136;26456;26903;29876;58234;67603;216233;227753;228357;230899;320790	Apoe;App;Bcl2;Capn3;Cdk5r1;Cdkn1a;Chd7;Clic4;Col6a2;Ddr1;Dusp6;Dysf;Gsn;Lmx1b;Lrp4;Map2;Mapk11;Mgll;Nppa;Ntn1;Ntrk3;Pax7;Prkcz;Prlr;Ptk2;Rag2;Rasal1;Sema4g;Sema7a;Shank3;Slit3;Socs2;Spry2;Tgfbr3;Zeb2
GO:0043954	cellular component maintenance	http://amigo.geneontology.org/amigo/term/GO:0043954	73	8	2.04935	3.90367	0.00099196	0.0168465	11816;14063;16400;19122;58234;68891;73750;233765	Apoe;Cd177;F2rl1;Itga3;Plekha7;Prnp;Shank3;Whrn
GO:0050807	regulation of synapse organization	http://amigo.geneontology.org/amigo/term/GO:0050807	257	17	7.21484	2.35625	0.000999746	0.0169468	11816;11820;12569;14083;18208;18213;19122;19268;26570;56508;58234;74762;105827;211187;227580;228357;259277	Amigo2;Apoe;App;C1ql3;Cdk5r1;Klk8;Lrp4;Lrtm2;Mdga1;Ntn1;Ntrk3;Prnp;Ptk2;Ptprf;Rapgef4;Shank3;Slc7a11
GO:0051248	negative regulation of protein metabolic process	http://amigo.geneontology.org/amigo/term/GO:0051248	1074	48	30.1507	1.592	0.00100398	0.0169867	11816;11820;12047;12051;12335;12505;12550;12575;12703;13024;14063;15114;15370;16431;17131;18125;18213;18762;18793;18816;19023;19122;19373;20111;20317;20371;20555;20660;20733;22433;22695;24064;26365;26903;30948;50766;52065;57816;67603;68458;69635;74155;209378;231252;237256;319520;504186;666794	Apoe;App;Bcl2a1d;Bcl3;Bin1;Capn3;Cd44;Cdh1;Cdkn1a;Ceacam1;Chrna10;Chrna9;Crim1;Ctla2a;Dapk1;Dusp4;Dusp6;Dysf;Errfi1;F2rl1;Foxp3;Hap1;Itih5;Itm2a;Mfhas1;Nos1;Nr4a1;Ntrk3;Plaur;Ppef2;Ppp1r14a;Prkcz;Prnp;Rag1;Rbm24;Rps6ka1;Serpinf1;Serpinf2;Slfn1;Smad7;Socs1;Sorl1;Spint2;Spry2;Tesc;Xbp1;Zc3h12d;Zfp36
GO:0007626	locomotory behavior	http://amigo.geneontology.org/amigo/term/GO:0007626	235	16	6.59723	2.42526	0.00102943	0.0173846	11816;11820;12444;12661;13653;15902;16917;20363;26414;56226;58234;98660;108072;214230;232975;320790	Apoe;App;Atp1a2;Atp1a3;Ccnd2;Chd7;Chl1;Egr1;Espn;Grm6;Id2;Lmx1b;Mapk10;Pak6;Selenop;Shank3
GO:0051926	negative regulation of calcium ion transport	http://amigo.geneontology.org/amigo/term/GO:0051926	57	7	1.60018	4.37451	0.00103635	0.0174687	12043;12297;15205;18125;26903;30948;98660	Atp1a2;Bcl2;Bin1;Cacnb3;Dysf;Hes1;Nos1
GO:0008016	regulation of heart contraction	http://amigo.geneontology.org/amigo/term/GO:0008016	170	13	4.77246	2.72396	0.00104832	0.0176376	11931;13819;16480;16511;17131;18125;20271;21834;30948;72821;98660;230899;399548	Atp1a2;Atp1b1;Bin1;Epas1;Jup;Kcnh2;Nos1;Nppa;Scn2b;Scn4b;Scn5a;Smad7;Thrb
GO:0086002	cardiac muscle cell action potential involved in contraction	http://amigo.geneontology.org/amigo/term/GO:0086002	42	6	1.17908	5.08872	0.00105761	0.0177608	16480;16511;20271;30948;72821;399548	Bin1;Jup;Kcnh2;Scn2b;Scn4b;Scn5a
GO:1990266	neutrophil migration	http://amigo.geneontology.org/amigo/term/GO:1990266	110	10	3.08806	3.23827	0.00106421	0.0178383	12182;12267;12775;16803;20299;20343;26903;57257;68891;270152	Bst1;C3ar1;Ccl22;Ccr7;Cd177;Dysf;Jaml;Lbp;Sell;Vav3
GO:0060541	respiratory system development	http://amigo.geneontology.org/amigo/term/GO:0060541	236	16	6.6253	2.41498	0.00107646	0.0180103	13819;15205;15483;16400;16948;21834;24064;26570;50785;68270;72007;74155;77411;77794;78892;320790	Adamtsl2;Chd7;Crispld2;Dnaaf1;Epas1;Errfi1;Esrp2;Fndc3b;Hes1;Hs6st1;Hsd11b1;Itga3;Lox;Slc7a11;Spry2;Thrb
GO:0071674	mononuclear cell migration	http://amigo.geneontology.org/amigo/term/GO:0071674	74	8	2.07743	3.85092	0.00108541	0.0180948	12267;12768;12772;12775;20299;21943;27218;270152	C3ar1;Ccl22;Ccr1;Ccr2;Ccr7;Jaml;Slamf1;Tnfsf11
GO:0071229	cellular response to acid chemical	http://amigo.geneontology.org/amigo/term/GO:0071229	192	14	5.39008	2.59737	0.00108562	0.0180948	11303;12550;12703;12737;13653;18213;19204;20317;22433;22612;52187;57816;105349;232975	Abca1;Akr1c18;Atp1a3;Cdh1;Cldn1;Egr1;Ntrk3;Ptafr;Rragd;Serpinf1;Socs1;Tesc;Xbp1;Yes1
GO:0045064	T-helper 2 cell differentiation	http://amigo.geneontology.org/amigo/term/GO:0045064	17	4	0.477246	8.38141	0.00109246	0.0180948	12051;12053;16190;18762	Bcl3;Bcl6;Il4ra;Prkcz
GO:2000345	regulation of hepatocyte proliferation	http://amigo.geneontology.org/amigo/term/GO:2000345	17	4	0.477246	8.38141	0.00109246	0.0180948	16438;22433;26365;72043	Ceacam1;Itpr1;Sulf2;Xbp1
GO:0034331	cell junction maintenance	http://amigo.geneontology.org/amigo/term/GO:0034331	17	4	0.477246	8.38141	0.00109246	0.0180948	14063;68891;73750;233765	Cd177;F2rl1;Plekha7;Whrn
GO:0051338	regulation of transferase activity	http://amigo.geneontology.org/amigo/term/GO:0051338	853	40	23.9465	1.67039	0.00109355	0.0180948	11816;11820;12444;12505;12569;12575;12703;12775;13653;14083;17131;17937;18213;18710;18762;19116;19122;19882;20660;21943;21947;22163;22625;22695;24064;24136;26365;26410;57257;57816;66214;66616;67603;74155;214230;216233;268934;319520;338372;399510	Apoe;App;Ccnd2;Ccr7;Cd40lg;Cd44;Cdk5r1;Cdkn1a;Ceacam1;Dusp4;Dusp6;Egr1;Errfi1;Grm4;Map3k19;Map3k8;Map3k9;Map4k5;Mst1r;Nab2;Ntrk3;Pak6;Pik3r3;Prkcz;Prlr;Prnp;Ptk2;Rgcc;Smad7;Snx9;Socs1;Socs2;Sorl1;Spry2;Tesc;Tnfrsf4;Tnfsf11;Vav3;Zeb2;Zfp36
GO:2001225	regulation of chloride transport	http://amigo.geneontology.org/amigo/term/GO:2001225	8	3	0.224587	13.3579	0.00110883	0.0182805	12349;19122;19204	Car2;Prnp;Ptafr
GO:0048021	regulation of melanin biosynthetic process	http://amigo.geneontology.org/amigo/term/GO:0048021	8	3	0.224587	13.3579	0.00110883	0.0182805	12560;24136;26570	Cdh3;Slc7a11;Zeb2
GO:0050808	synapse organization	http://amigo.geneontology.org/amigo/term/GO:0050808	429	24	12.0435	1.99278	0.00113318	0.0186438	11443;11816;11820;12295;12297;12550;12569;14083;16400;16917;18208;18213;19122;19268;26570;56508;58234;74762;105827;211187;227580;228357;259277;330222	Amigo2;Apoe;App;C1ql3;Cacnb1;Cacnb3;Cdh1;Cdk5r1;Chrnb1;Itga3;Klk8;Lmx1b;Lrp4;Lrtm2;Mdga1;Ntn1;Ntrk3;Prnp;Ptk2;Ptprf;Rapgef4;Sdk1;Shank3;Slc7a11
GO:0090287	regulation of cellular response to growth factor stimulus	http://amigo.geneontology.org/amigo/term/GO:0090287	260	17	7.29906	2.32907	0.001135	0.0186438	11482;13390;15205;15208;16400;17131;19245;19268;21814;22433;24064;68010;68939;72043;74048;77794;170676	Acvrl1;Adamtsl2;Bambi;Dlx1;Hes1;Hes5;Itga3;Peg10;Ptp4a3;Ptprf;Rasl11b;Smad7;Spry2;Sulf2;Tgfbr3;Vsir;Xbp1
GO:0051347	positive regulation of transferase activity	http://amigo.geneontology.org/amigo/term/GO:0051347	558	29	15.6649	1.85127	0.00115399	0.0189212	12444;12505;12569;12575;12703;12775;13653;14083;17937;18213;18762;19116;19122;19882;20660;21943;21947;22625;24064;24136;26365;26410;57257;66214;66616;214230;268934;338372;399510	Ccnd2;Ccr7;Cd40lg;Cd44;Cdk5r1;Cdkn1a;Ceacam1;Egr1;Grm4;Map3k19;Map3k8;Map3k9;Map4k5;Mst1r;Nab2;Ntrk3;Pak6;Prkcz;Prlr;Prnp;Ptk2;Rgcc;Snx9;Socs1;Sorl1;Spry2;Tnfsf11;Vav3;Zeb2
GO:0086010	membrane depolarization during action potential	http://amigo.geneontology.org/amigo/term/GO:0086010	29	5	0.814126	6.14155	0.00116302	0.0189659	16511;20271;24046;72821;399548	Kcnh2;Scn11a;Scn2b;Scn4b;Scn5a
GO:0035025	positive regulation of Rho protein signal transduction	http://amigo.geneontology.org/amigo/term/GO:0035025	29	5	0.814126	6.14155	0.00116302	0.0189659	14063;14766;110168;227326;244418	Adgrg1;F2rl1;Gpr18;Gpr55;Prag1
GO:0002724	regulation of T cell cytokine production	http://amigo.geneontology.org/amigo/term/GO:0002724	29	5	0.814126	6.14155	0.00116302	0.0189659	17131;18762;20371;27218;74048	Foxp3;Prkcz;Slamf1;Smad7;Vsir
GO:1904951	positive regulation of establishment of protein localization	http://amigo.geneontology.org/amigo/term/GO:1904951	430	24	12.0715	1.98815	0.00116948	0.0190368	12297;12481;12550;12569;12775;14063;16190;16480;16971;18762;19094;19122;19245;20660;22163;22433;27218;54698;56508;56620;66214;170770;238377;380714	Bbc3;Cacnb3;Ccr7;Cd2;Cdh1;Cdk5r1;Clec4n;Crtam;F2rl1;Gpr68;Il4ra;Jup;Lrp1;Mapk11;Prkcz;Prnp;Ptp4a3;Rapgef4;Rgcc;Rph3al;Slamf1;Sorl1;Tnfrsf4;Xbp1
GO:0030593	neutrophil chemotaxis	http://amigo.geneontology.org/amigo/term/GO:0030593	93	9	2.61082	3.44719	0.00120315	0.0195495	12182;12267;12775;16803;20299;20343;26903;57257;270152	Bst1;C3ar1;Ccl22;Ccr7;Dysf;Jaml;Lbp;Sell;Vav3
GO:0030512	negative regulation of transforming growth factor beta receptor signaling pathway	http://amigo.geneontology.org/amigo/term/GO:0030512	59	7	1.65633	4.22622	0.00127444	0.0205965	17131;21814;22433;68010;68939;77794;170676	Adamtsl2;Bambi;Peg10;Rasl11b;Smad7;Tgfbr3;Xbp1
GO:0086003	cardiac muscle cell contraction	http://amigo.geneontology.org/amigo/term/GO:0086003	59	7	1.65633	4.22622	0.00127444	0.0205965	16480;16511;20271;30948;72821;98660;399548	Atp1a2;Bin1;Jup;Kcnh2;Scn2b;Scn4b;Scn5a
GO:0002763	positive regulation of myeloid leukocyte differentiation	http://amigo.geneontology.org/amigo/term/GO:0002763	59	7	1.65633	4.22622	0.00127444	0.0205965	12349;12768;15902;21943;57816;76527;238377	Car2;Ccr1;Gpr68;Id2;Il34;Tesc;Tnfsf11
GO:0045682	regulation of epidermis development	http://amigo.geneontology.org/amigo/term/GO:0045682	76	8	2.13357	3.74958	0.00129336	0.020865	12560;14313;15205;15208;17133;17937;22695;74155	Cdh3;Errfi1;Fst;Hes1;Hes5;Maff;Nab2;Zfp36
GO:1903305	regulation of regulated secretory pathway	http://amigo.geneontology.org/amigo/term/GO:1903305	174	13	4.88476	2.66134	0.00129643	0.0208771	12772;14063;15368;16190;19204;20907;22317;26365;68891;230899;268934;380714;432530	Adcy1;Ccr2;Cd177;Ceacam1;F2rl1;Grm4;Hmox1;Il4ra;Nppa;Ptafr;Rph3al;Stx1a;Vamp1
GO:0090288	negative regulation of cellular response to growth factor stimulus	http://amigo.geneontology.org/amigo/term/GO:0090288	133	11	3.73375	2.9461	0.00133126	0.0213999	13390;17131;19268;21814;22433;24064;68010;68939;72043;77794;170676	Adamtsl2;Bambi;Dlx1;Peg10;Ptprf;Rasl11b;Smad7;Spry2;Sulf2;Tgfbr3;Xbp1
GO:0050803	regulation of synapse structure or activity	http://amigo.geneontology.org/amigo/term/GO:0050803	264	17	7.41136	2.29378	0.00133926	0.0214901	11816;11820;12569;14083;18208;18213;19122;19268;26570;56508;58234;74762;105827;211187;227580;228357;259277	Amigo2;Apoe;App;C1ql3;Cdk5r1;Klk8;Lrp4;Lrtm2;Mdga1;Ntn1;Ntrk3;Prnp;Ptk2;Ptprf;Rapgef4;Shank3;Slc7a11
GO:1900271	regulation of long-term synaptic potentiation	http://amigo.geneontology.org/amigo/term/GO:1900271	44	6	1.23523	4.85741	0.00135748	0.0217437	11816;11820;18125;19122;58234;432530	Adcy1;Apoe;App;Nos1;Prnp;Shank3
GO:0032689	negative regulation of interferon-gamma production	http://amigo.geneontology.org/amigo/term/GO:0032689	30	5	0.8422	5.93684	0.0013638	0.0218062	19122;20371;27218;74048;84544	Cd96;Foxp3;Prnp;Slamf1;Vsir
GO:1903909	regulation of receptor clustering	http://amigo.geneontology.org/amigo/term/GO:1903909	18	4	0.50532	7.91578	0.00137366	0.0219251	26570;58234;227753;228357	Gsn;Lrp4;Shank3;Slc7a11
GO:0044092	negative regulation of molecular function	http://amigo.geneontology.org/amigo/term/GO:0044092	1062	47	29.8139	1.57645	0.00138267	0.021993	11745;11816;11820;12047;12297;12505;12575;12703;12802;12933;15368;15370;15902;17131;17691;17756;18125;18762;18793;18816;19122;19268;19373;20111;20317;20371;20660;20733;22163;22695;23936;24064;26365;26903;30948;50766;57816;67603;68458;74155;83671;98660;99296;170761;209378;319520;329152	Anxa3;Apoe;App;Atp1a2;Bcl2a1d;Bin1;Cacnb3;Cd44;Cdkn1a;Ceacam1;Cnr2;Crim1;Crmp1;Dusp4;Dusp6;Dysf;Errfi1;Foxp3;Hecw2;Hmox1;Hrh3;Id2;Itih5;Lynx1;Map2;Nos1;Nr4a1;Pdzd3;Plaur;Ppp1r14a;Prkcz;Prnp;Ptprf;Rag1;Rps6ka1;Serpinf1;Serpinf2;Sik1;Smad7;Socs1;Sorl1;Spint2;Spry2;Sytl2;Tesc;Tnfrsf4;Zfp36
GO:0072001	renal system development	http://amigo.geneontology.org/amigo/term/GO:0072001	312	19	8.75887	2.16923	0.00138279	0.021993	12043;12267;12349;12505;13653;15205;15208;15902;16400;16403;17075;17131;20317;72043;170484;226154;228357;233651;235320	Bcl2;C3ar1;Car2;Cd44;Dchs1;Egr1;Epcam;Hes1;Hes5;Id2;Itga3;Itga6;Lrp4;Lzts2;Nphs2;Serpinf1;Smad7;Sulf2;Zbtb16
GO:0042102	positive regulation of T cell proliferation	http://amigo.geneontology.org/amigo/term/GO:0042102	95	9	2.66697	3.37462	0.0013992	0.0221301	12487;12511;12772;12775;15205;20371;21947;27218;60505	Ccr2;Ccr7;Cd28;Cd40lg;Cd6;Foxp3;Hes1;Il21;Slamf1
GO:0002702	positive regulation of production of molecular mediator of immune response	http://amigo.geneontology.org/amigo/term/GO:0002702	95	9	2.66697	3.37462	0.0013992	0.0221301	12487;14063;16190;18124;18762;20361;22163;22433;60505	Cd28;F2rl1;Il21;Il4ra;Nr4a3;Prkcz;Sema7a;Tnfrsf4;Xbp1
GO:0042058	regulation of epidermal growth factor receptor signaling pathway	http://amigo.geneontology.org/amigo/term/GO:0042058	60	7	1.6844	4.15578	0.00140849	0.0221301	11820;15114;18793;19268;26365;72543;74155	App;Ceacam1;Errfi1;Hap1;Mvb12b;Plaur;Ptprf
GO:0051899	membrane depolarization	http://amigo.geneontology.org/amigo/term/GO:0051899	77	8	2.16165	3.70088	0.00140859	0.0221301	12788;16511;17131;18762;20271;24046;72821;399548	Cnga1;Kcnh2;Prkcz;Scn11a;Scn2b;Scn4b;Scn5a;Smad7
GO:0006942	regulation of striated muscle contraction	http://amigo.geneontology.org/amigo/term/GO:0006942	77	8	2.16165	3.70088	0.00140859	0.0221301	11931;16480;17131;20271;21957;30948;98660;230899	Atp1a2;Atp1b1;Bin1;Jup;Nppa;Scn5a;Smad7;Tnnt3
GO:0014015	positive regulation of gliogenesis	http://amigo.geneontology.org/amigo/term/GO:0014015	77	8	2.16165	3.70088	0.00140859	0.0221301	11820;12772;14083;15205;15902;16992;30948;70839	App;Bin1;Ccr2;Hes1;Id2;Lta;P2ry12;Ptk2
GO:0035914	skeletal muscle cell differentiation	http://amigo.geneontology.org/amigo/term/GO:0035914	77	8	2.16165	3.70088	0.00140859	0.0221301	12180;13653;13654;15370;17133;18509;65256;666794	Asb2;Egr1;Egr2;Maff;Nr4a1;Pax7;Rbm24;Smyd1
GO:0035637	multicellular organismal signaling	http://amigo.geneontology.org/amigo/term/GO:0035637	134	11	3.76182	2.92411	0.00141455	0.022185	16480;16511;18213;20271;24046;30948;53321;56508;58802;72821;399548	Bin1;Cntnap1;Jup;Kcnh2;Kcnmb4;Ntrk3;Rapgef4;Scn11a;Scn2b;Scn4b;Scn5a
GO:0009617	response to bacterium	http://amigo.geneontology.org/amigo/term/GO:0009617	674	33	18.9214	1.74406	0.00147014	0.0230169	11303;11745;12051;12511;12737;12773;12775;12802;14063;14598;15957;15959;16803;16992;17101;17105;18125;19116;19204;19374;20558;22433;22695;23833;64292;72899;84544;99899;226695;320790;332579;667370;667373	Abca1;Anxa3;Bcl3;Card9;Ccr4;Ccr7;Cd52;Cd6;Cd96;Chd7;Cldn1;Cnr2;F2rl1;Ggt1;Ifi205;Ifi44;Ifit1;Ifit1bl1;Ifit3;Ifit3b;Lbp;Lta;Lyst;Lyz2;Macrod2;Nos1;Prlr;Ptafr;Ptges;Rag2;Slfn4;Xbp1;Zfp36
GO:0032940	secretion by cell	http://amigo.geneontology.org/amigo/term/GO:0032940	980	44	27.5119	1.59931	0.00148267	0.0231729	11303;11745;12481;12703;12768;12772;12775;14063;15114;15368;15893;16190;17101;18124;18125;18762;19094;19204;20371;20907;21943;21947;22163;22317;22433;22724;26365;26903;27218;54698;56508;56620;66214;68891;70839;83671;99296;230899;238377;268934;320790;380714;432530;434215	Abca1;Adcy1;Anxa3;Ccr1;Ccr2;Ccr7;Cd177;Cd2;Cd40lg;Ceacam1;Chd7;Clec4n;Crtam;Dysf;F2rl1;Foxp3;Gpr68;Grm4;Hap1;Hmox1;Hrh3;Ica1;Il4ra;Lrrc32;Lyst;Mapk11;Nos1;Nppa;Nr4a3;P2ry12;Prkcz;Ptafr;Rapgef4;Rgcc;Rph3al;Slamf1;Socs1;Stx1a;Sytl2;Tnfrsf4;Tnfsf11;Vamp1;Xbp1;Zbtb7b
GO:0071621	granulocyte chemotaxis	http://amigo.geneontology.org/amigo/term/GO:0071621	115	10	3.22843	3.09748	0.00149411	0.0233112	12182;12267;12775;16803;20299;20343;26903;27218;57257;270152	Bst1;C3ar1;Ccl22;Ccr7;Dysf;Jaml;Lbp;Sell;Slamf1;Vav3
GO:0010631	epithelial cell migration	http://amigo.geneontology.org/amigo/term/GO:0010631	267	17	7.49558	2.268	0.00151215	0.0235113	11482;11745;11816;13655;14083;15368;15370;16400;16480;18710;19245;20317;21814;24136;26365;54357;66214	Acvrl1;Anxa3;Apoe;Ceacam1;Egr3;Epb41l4b;Hmox1;Itga3;Jup;Nr4a1;Pik3r3;Ptk2;Ptp4a3;Rgcc;Serpinf1;Tgfbr3;Zeb2
GO:0006936	muscle contraction	http://amigo.geneontology.org/amigo/term/GO:0006936	267	17	7.49558	2.268	0.00151215	0.0235113	11443;11931;16480;16511;17131;18125;19204;20271;20606;21957;30948;72043;72821;98660;230899;232975;399548	Atp1a2;Atp1a3;Atp1b1;Bin1;Chrnb1;Jup;Kcnh2;Nos1;Nppa;Ptafr;Scn2b;Scn4b;Scn5a;Smad7;Sstr2;Sulf2;Tnnt3
GO:0051056	regulation of small GTPase mediated signal transduction	http://amigo.geneontology.org/amigo/term/GO:0051056	244	16	6.84989	2.3358	0.00152255	0.0235917	11303;11816;12053;13998;14063;14766;16400;19415;24064;57257;110168;207212;223435;227326;231532;244418	Abca1;Adgrg1;Apoe;Arhgap24;Arhgef17;Bcl6;F2rl1;Fgd6;Gpr18;Gpr55;Itga3;Prag1;Rasal1;Spry2;Trio;Vav3
GO:0045055	regulated exocytosis	http://amigo.geneontology.org/amigo/term/GO:0045055	244	16	6.84989	2.3358	0.00152255	0.0235917	11745;12772;14063;15368;16190;18124;19204;20907;22317;26365;56508;68891;230899;268934;380714;432530	Adcy1;Anxa3;Ccr2;Cd177;Ceacam1;F2rl1;Grm4;Hmox1;Il4ra;Nppa;Nr4a3;Ptafr;Rapgef4;Rph3al;Stx1a;Vamp1
GO:0042088	T-helper 1 type immune response	http://amigo.geneontology.org/amigo/term/GO:0042088	45	6	1.2633	4.74947	0.00152976	0.0236628	12051;12772;12775;16190;19698;27218	Bcl3;Ccr2;Ccr7;Il4ra;Relb;Slamf1
GO:0040013	negative regulation of locomotion	http://amigo.geneontology.org/amigo/term/GO:0040013	315	19	8.84309	2.14857	0.00154388	0.0238402	11482;11595;11816;12043;12550;14083;14766;16480;16971;19272;20317;20361;20733;21814;26456;29876;66214;66597;110168	Acan;Acvrl1;Adgrg1;Apoe;Bcl2;Cdh1;Clic4;Gpr18;Jup;Lrp1;Ptk2;Ptprk;Rgcc;Sema4g;Sema7a;Serpinf1;Spint2;Tgfbr3;Trim13
GO:0045600	positive regulation of fat cell differentiation	http://amigo.geneontology.org/amigo/term/GO:0045600	61	7	1.71247	4.08766	0.0015533	0.0239391	15902;22433;22695;22724;72007;235320;268752	Fndc3b;Id2;Wdfy2;Xbp1;Zbtb16;Zbtb7b;Zfp36
GO:0003012	muscle system process	http://amigo.geneontology.org/amigo/term/GO:0003012	364	21	10.2187	2.05506	0.00155559	0.0239391	11443;11931;14083;16480;16511;17131;18124;18125;19204;20271;20606;21957;30948;72043;72821;74155;98660;227753;230899;232975;399548	Atp1a2;Atp1a3;Atp1b1;Bin1;Chrnb1;Errfi1;Gsn;Jup;Kcnh2;Nos1;Nppa;Nr4a3;Ptafr;Ptk2;Scn2b;Scn4b;Scn5a;Smad7;Sstr2;Sulf2;Tnnt3
GO:1902624	positive regulation of neutrophil migration	http://amigo.geneontology.org/amigo/term/GO:1902624	31	5	0.870273	5.74532	0.00158901	0.0243631	12267;12775;16803;20343;26903	C3ar1;Ccr7;Dysf;Lbp;Sell
GO:0060306	regulation of membrane repolarization	http://amigo.geneontology.org/amigo/term/GO:0060306	31	5	0.870273	5.74532	0.00158901	0.0243631	12297;16511;20271;230899;399548	Cacnb3;Kcnh2;Nppa;Scn4b;Scn5a
GO:0030856	regulation of epithelial cell differentiation	http://amigo.geneontology.org/amigo/term/GO:0030856	136	11	3.81797	2.88111	0.00159395	0.0243631	11482;12226;12562;15205;15208;17133;19116;22695;24136;26365;74155	Acvrl1;Btg1;Cdh5;Ceacam1;Errfi1;Hes1;Hes5;Maff;Prlr;Zeb2;Zfp36
GO:0097530	granulocyte migration	http://amigo.geneontology.org/amigo/term/GO:0097530	136	11	3.81797	2.88111	0.00159395	0.0243631	12182;12267;12775;16803;20299;20343;26903;27218;57257;68891;270152	Bst1;C3ar1;Ccl22;Ccr7;Cd177;Dysf;Jaml;Lbp;Sell;Slamf1;Vav3
GO:0002246	wound healing involved in inflammatory response	http://amigo.geneontology.org/amigo/term/GO:0002246	9	3	0.25266	11.8737	0.00162866	0.0248096	12505;12772;15368	Ccr2;Cd44;Hmox1
GO:1900376	regulation of secondary metabolite biosynthetic process	http://amigo.geneontology.org/amigo/term/GO:1900376	9	3	0.25266	11.8737	0.00162866	0.0248096	12560;24136;26570	Cdh3;Slc7a11;Zeb2
GO:0043065	positive regulation of apoptotic process	http://amigo.geneontology.org/amigo/term/GO:0043065	599	30	16.8159	1.78402	0.0016916	0.0257249	12053;12226;12505;12569;13653;14373;15368;15370;16403;16438;16992;18124;18213;18793;19122;19268;21947;22433;30948;66214;67603;69635;71839;76933;98267;105349;170770;227753;235320;338372	Akr1c18;Bbc3;Bcl6;Bin1;Btg1;Cd40lg;Cd44;Cdk5r1;Dapk1;Dusp6;Egr1;G0s2;Gsn;Hmox1;Ifi27l2a;Itga6;Itpr1;Lta;Map3k9;Nr4a1;Nr4a3;Ntrk3;Osgin1;Plaur;Prnp;Ptprf;Rgcc;Stk17b;Xbp1;Zbtb16
GO:0045076	regulation of interleukin-2 biosynthetic process	http://amigo.geneontology.org/amigo/term/GO:0045076	19	4	0.533393	7.49916	0.00170169	0.0257323	12487;20371;22695;332579	Card9;Cd28;Foxp3;Zfp36
GO:0002834	regulation of response to tumor cell	http://amigo.geneontology.org/amigo/term/GO:0002834	19	4	0.533393	7.49916	0.00170169	0.0257323	21947;26365;52118;54698	Cd40lg;Ceacam1;Crtam;Pvr
GO:0002837	regulation of immune response to tumor cell	http://amigo.geneontology.org/amigo/term/GO:0002837	19	4	0.533393	7.49916	0.00170169	0.0257323	21947;26365;52118;54698	Cd40lg;Ceacam1;Crtam;Pvr
GO:0090132	epithelium migration	http://amigo.geneontology.org/amigo/term/GO:0090132	270	17	7.5798	2.2428	0.0017035	0.0257323	11482;11745;11816;13655;14083;15368;15370;16400;16480;18710;19245;20317;21814;24136;26365;54357;66214	Acvrl1;Anxa3;Apoe;Ceacam1;Egr3;Epb41l4b;Hmox1;Itga3;Jup;Nr4a1;Pik3r3;Ptk2;Ptp4a3;Rgcc;Serpinf1;Tgfbr3;Zeb2
GO:0043271	negative regulation of ion transport	http://amigo.geneontology.org/amigo/term/GO:0043271	158	12	4.43558	2.70539	0.00170918	0.0257359	12043;12297;15205;16511;18125;18798;26903;30948;56643;98660;99296;329152	Atp1a2;Bcl2;Bin1;Cacnb3;Dysf;Hecw2;Hes1;Hrh3;Kcnh2;Nos1;Plcb4;Slc15a1
GO:0042267	natural killer cell mediated cytotoxicity	http://amigo.geneontology.org/amigo/term/GO:0042267	62	7	1.74055	4.02173	0.00170945	0.0257359	17059;17101;26365;52118;54698;60505;667281	Ceacam1;Crtam;H60b;Il21;Klrb1c;Lyst;Pvr
GO:0001822	kidney development	http://amigo.geneontology.org/amigo/term/GO:0001822	294	18	8.25356	2.18088	0.00172354	0.0259048	12043;12267;12349;12505;13653;15205;15208;15902;16400;17075;17131;20317;72043;170484;226154;228357;233651;235320	Bcl2;C3ar1;Car2;Cd44;Dchs1;Egr1;Epcam;Hes1;Hes5;Id2;Itga3;Lrp4;Lzts2;Nphs2;Serpinf1;Smad7;Sulf2;Zbtb16
GO:0032269	negative regulation of cellular protein metabolic process	http://amigo.geneontology.org/amigo/term/GO:0032269	1017	45	28.5506	1.57615	0.00174777	0.0262252	11816;11820;12047;12335;12505;12550;12575;12703;13024;14063;15370;17131;18125;18213;18762;18793;18816;19023;19122;19373;20111;20317;20371;20555;20660;20733;22433;22695;24064;26365;26903;30948;50766;52065;57816;67603;68458;69635;74155;209378;231252;237256;319520;504186;666794	Apoe;App;Bcl2a1d;Bin1;Capn3;Cd44;Cdh1;Cdkn1a;Ceacam1;Chrna10;Chrna9;Crim1;Ctla2a;Dapk1;Dusp4;Dusp6;Dysf;Errfi1;F2rl1;Foxp3;Itih5;Mfhas1;Nos1;Nr4a1;Ntrk3;Plaur;Ppef2;Ppp1r14a;Prkcz;Prnp;Rag1;Rbm24;Rps6ka1;Serpinf1;Serpinf2;Slfn1;Smad7;Socs1;Sorl1;Spint2;Spry2;Tesc;Xbp1;Zc3h12d;Zfp36
GO:1901652	response to peptide	http://amigo.geneontology.org/amigo/term/GO:1901652	469	25	13.1664	1.89877	0.0017568	0.026317	11820;12295;12349;12703;13070;13653;13654;14083;15370;18124;18125;18710;18762;19122;19268;21814;22433;22724;26365;74155;105349;216233;230899;232975;332579	Akr1c18;App;Atp1a3;Cacnb1;Car2;Card9;Ceacam1;Cyp11a1;Egr1;Egr2;Errfi1;Nos1;Nppa;Nr4a1;Nr4a3;Pik3r3;Prkcz;Prnp;Ptk2;Ptprf;Socs1;Socs2;Tgfbr3;Xbp1;Zbtb7b
GO:0007409	axonogenesis	http://amigo.geneontology.org/amigo/term/GO:0007409	418	23	11.7346	1.96001	0.00176539	0.0264019	11816;11820;12043;12569;12661;12933;13654;14009;14083;14365;17756;18124;18208;18213;20361;20564;23945;24136;26456;64290;73991;228357;432530	Adcy1;Apoe;App;Atl1;Bcl2;Cdk5r1;Chl1;Crmp1;Egr2;Etv1;Foxb1;Fzd3;Lrp4;Map2;Mgll;Nr4a3;Ntn1;Ntrk3;Ptk2;Sema4g;Sema7a;Slit3;Zeb2
GO:0002253	activation of immune response	http://amigo.geneontology.org/amigo/term/GO:0002253	368	21	10.331	2.03272	0.00177677	0.026528	12043;12047;12259;12267;12297;12487;12775;14063;16803;18124;19122;20371;26365;52065;57257;66214;74039;170743;226695;545384;623121	Bcl2;Bcl2a1d;C1qa;C3ar1;Cacnb3;Ccr7;Cd28;Ceacam1;F2rl1;Foxp3;Ifi205;Ifi213;Ifi214;Lbp;Mfhas1;Nfam1;Nr4a3;Prnp;Rgcc;Tlr7;Vav3
GO:1901653	cellular response to peptide	http://amigo.geneontology.org/amigo/term/GO:1901653	319	19	8.95539	2.12163	0.00178322	0.0265803	11820;12295;12349;12703;13070;14083;15370;18124;18710;18762;19122;19268;22433;22724;26365;74155;105349;216233;232975	Akr1c18;App;Atp1a3;Cacnb1;Car2;Ceacam1;Cyp11a1;Errfi1;Nr4a1;Nr4a3;Pik3r3;Prkcz;Prnp;Ptk2;Ptprf;Socs1;Socs2;Xbp1;Zbtb7b
GO:0032733	positive regulation of interleukin-10 production	http://amigo.geneontology.org/amigo/term/GO:0032733	32	5	0.898346	5.56578	0.00184038	0.0273222	12051;12487;18762;21947;60505	Bcl3;Cd28;Cd40lg;Il21;Prkcz
GO:0045686	negative regulation of glial cell differentiation	http://amigo.geneontology.org/amigo/term/GO:0045686	32	5	0.898346	5.56578	0.00184038	0.0273222	13390;15205;15208;15902;18213	Dlx1;Hes1;Hes5;Id2;Ntrk3
GO:0051402	neuron apoptotic process	http://amigo.geneontology.org/amigo/term/GO:0051402	272	17	7.63594	2.22631	0.00184208	0.0273222	11816;11820;12043;12569;12661;13390;13653;15368;16971;18124;19122;19268;21834;56461;64290;170770;244579	Apoe;App;Bbc3;Bcl2;Cdk5r1;Chl1;Dlx1;Egr1;Foxb1;Hmox1;Kcnip3;Lrp1;Nr4a3;Prnp;Ptprf;Thrb;Tox3
GO:0048771	tissue remodeling	http://amigo.geneontology.org/amigo/term/GO:0048771	181	13	5.08127	2.55842	0.00184777	0.0273616	11482;12349;12772;13040;13819;21814;21943;26365;66180;93695;227326;234515;320790	Acvrl1;Car2;Ccr2;Ceacam1;Chd7;Ctss;Epas1;Gpnmb;Gpr55;Inpp4b;P3h4;Tgfbr3;Tnfsf11
GO:0050771	negative regulation of axonogenesis	http://amigo.geneontology.org/amigo/term/GO:0050771	63	7	1.76862	3.95789	0.00187752	0.0276207	12569;14083;17756;18208;20361;26456;228357	Cdk5r1;Lrp4;Map2;Ntn1;Ptk2;Sema4g;Sema7a
GO:0055081	anion homeostasis	http://amigo.geneontology.org/amigo/term/GO:0055081	63	7	1.76862	3.95789	0.00187752	0.0276207	11303;11816;12709;14083;17101;22433;26570	Abca1;Apoe;Ckb;Lyst;Ptk2;Slc7a11;Xbp1
GO:0031102	neuron projection regeneration	http://amigo.geneontology.org/amigo/term/GO:0031102	63	7	1.76862	3.95789	0.00187752	0.0276207	11816;12043;18213;19268;19716;237847;259277	Apoe;Bcl2;Bex1;Klk8;Ntrk3;Ptprf;Rtn4rl1
GO:0003407	neural retina development	http://amigo.geneontology.org/amigo/term/GO:0003407	63	7	1.76862	3.95789	0.00187752	0.0276207	12677;13390;14221;21834;216227;330222;387609	Dlx1;Fjx1;Sdk1;Slc17a8;Thrb;Vsx2;Zhx2
GO:1905114	cell surface receptor signaling pathway involved in cell-cell signaling	http://amigo.geneontology.org/amigo/term/GO:1905114	498	26	13.9805	1.85973	0.00191441	0.0281175	11443;11816;11820;12297;12505;12550;12560;13653;14365;16400;16971;18762;19882;20907;21886;24136;58234;68010;72043;110902;114606;140577;226154;228357;231252;504186	Ankrd6;Apoe;App;Bambi;Cacnb3;Cd44;Cdh1;Cdh3;Chrna10;Chrna2;Chrna9;Chrnb1;Egr1;Fzd3;Itga3;Lrp1;Lrp4;Lzts2;Mst1r;Prkcz;Shank3;Stx1a;Sulf2;Tle2;Tle6;Zeb2
GO:0014910	regulation of smooth muscle cell migration	http://amigo.geneontology.org/amigo/term/GO:0014910	81	8	2.27394	3.51812	0.00195346	0.0286192	12043;13653;14083;16971;18124;19241;20660;56508	Bcl2;Egr1;Lrp1;Nr4a3;Ptk2;Rapgef4;Sorl1;Tmsb4x
GO:0010557	positive regulation of macromolecule biosynthetic process	http://amigo.geneontology.org/amigo/term/GO:0010557	1765	70	49.5494	1.41273	0.00195491	0.0286192	11482;11634;11816;11820;12051;12267;12335;12487;12550;12677;12772;12775;13390;13653;13654;13655;13819;13876;14009;14063;15205;15208;15370;15902;16403;16480;16658;16803;16917;17075;17133;17537;18124;18125;18509;18816;19204;19241;19698;20111;20371;20613;21834;21943;21947;22433;22612;22724;22781;23872;24136;53417;56222;57746;57816;60505;66214;68010;68728;68799;72693;114642;170743;226075;235320;23755…	Acvrl1;Aire;Apoe;App;Bambi;Bcl3;Brdt;C3ar1;Capn3;Ccr2;Ccr7;Cd28;Cd40lg;Cdh1;Chd7;Cited4;Dlx1;Egr1;Egr2;Egr3;Epas1;Epcam;Erg;Ets2;Etv1;F2rl1;Foxp3;Glis3;Hes1;Hes5;Hif3a;Id2;Ikzf4;Il21;Itga6;Jup;Lbp;Lmx1b;Mafb;Maff;Maml2;Med12l;Meis3;Myrfl;Nos1;Nr4a1;Nr4a3;Pax7;Piwil2;Ptafr;Relb;Rgcc;Rgmb;Rps6ka1;Serpinf2;Snai1;Tesc;Thrb;Tlr7;Tmsb4x;Tnfsf11;Tox3;Trp53inp2;Vsx2;Xbp1;Yes1;Zbtb16;Zbtb7b;Zcchc12;Zeb2
GO:0014812	muscle cell migration	http://amigo.geneontology.org/amigo/term/GO:0014812	100	9	2.80733	3.20589	0.00200324	0.0291845	12043;12305;13653;14083;16971;18124;19241;20660;56508	Bcl2;Ddr1;Egr1;Lrp1;Nr4a3;Ptk2;Rapgef4;Sorl1;Tmsb4x
GO:1903844	regulation of cellular response to transforming growth factor beta stimulus	http://amigo.geneontology.org/amigo/term/GO:1903844	100	9	2.80733	3.20589	0.00200324	0.0291845	13390;16400;17131;21814;22433;68010;68939;77794;170676	Adamtsl2;Bambi;Dlx1;Itga3;Peg10;Rasl11b;Smad7;Tgfbr3;Xbp1
GO:0051897	positive regulation of protein kinase B signaling	http://amigo.geneontology.org/amigo/term/GO:0051897	100	9	2.80733	3.20589	0.00200324	0.0291845	12487;14083;17537;19882;21943;24064;52065;70839;105349	Akr1c18;Cd28;Meis3;Mfhas1;Mst1r;P2ry12;Ptk2;Spry2;Tnfsf11
GO:0055067	monovalent inorganic cation homeostasis	http://amigo.geneontology.org/amigo/term/GO:0055067	140	11	3.93026	2.79879	0.00200866	0.0292162	11931;12043;12349;16511;16790;20276;29876;57816;98660;232975;236727	Anpep;Atp1a2;Atp1a3;Atp1b1;Bcl2;Car2;Clic4;Kcnh2;Scnn1a;Slc9a7;Tesc
GO:0010975	regulation of neuron projection development	http://amigo.geneontology.org/amigo/term/GO:0010975	553	28	15.5245	1.8036	0.00203804	0.029583	11816;12569;12933;14083;15114;15205;16400;16438;16971;17756;18208;18213;19268;19415;20317;20361;23945;23969;24136;26456;56508;58234;228357;237847;244418;259277;329152;330222	Apoe;Cdk5r1;Crmp1;Hap1;Hecw2;Hes1;Itga3;Itpr1;Klk8;Lrp1;Lrp4;Map2;Mgll;Ntn1;Ntrk3;Pacsin1;Prag1;Ptk2;Ptprf;Rapgef4;Rasal1;Rtn4rl1;Sdk1;Sema4g;Sema7a;Serpinf1;Shank3;Zeb2
GO:1901701	cellular response to oxygen-containing compound	http://amigo.geneontology.org/amigo/term/GO:1901701	1054	46	29.5893	1.55462	0.00204045	0.029583	11303;11803;11820;12295;12349;12511;12550;12569;12703;12737;13070;13653;14083;15370;16438;16480;16803;18124;18125;18213;18710;18762;19122;19204;19268;19272;20317;20606;22433;22612;22695;22724;26365;52187;52857;57816;69635;70839;74155;99296;105349;207798;216233;232975;238377;432530	Abca1;Adcy1;Akr1c18;Aplp1;App;Atp1a3;Cacnb1;Car2;Cd6;Cdh1;Cdk5r1;Ceacam1;Cldn1;Cyp11a1;Dapk1;Egr1;Errfi1;Gpr68;Gramd1a;Gramd1c;Hrh3;Itpr1;Jup;Lbp;Nos1;Nr4a1;Nr4a3;Ntrk3;P2ry12;Pik3r3;Prkcz;Prnp;Ptafr;Ptk2;Ptprf;Ptprk;Rragd;Serpinf1;Socs1;Socs2;Sstr2;Tesc;Xbp1;Yes1;Zbtb7b;Zfp36
GO:1903522	regulation of blood circulation	http://amigo.geneontology.org/amigo/term/GO:1903522	228	15	6.40072	2.34349	0.00204371	0.029583	11931;13819;14063;16480;16511;17131;18125;19204;20271;21834;30948;72821;98660;230899;399548	Atp1a2;Atp1b1;Bin1;Epas1;F2rl1;Jup;Kcnh2;Nos1;Nppa;Ptafr;Scn2b;Scn4b;Scn5a;Smad7;Thrb
GO:0055117	regulation of cardiac muscle contraction	http://amigo.geneontology.org/amigo/term/GO:0055117	64	7	1.79669	3.89605	0.00205812	0.0297437	11931;16480;17131;20271;30948;98660;230899	Atp1a2;Atp1b1;Bin1;Jup;Nppa;Scn5a;Smad7
GO:2000353	positive regulation of endothelial cell apoptotic process	http://amigo.geneontology.org/amigo/term/GO:2000353	20	4	0.561466	7.1242	0.00208035	0.0299691	21947;22433;66214;105349	Akr1c18;Cd40lg;Rgcc;Xbp1
GO:0006582	melanin metabolic process	http://amigo.geneontology.org/amigo/term/GO:0006582	20	4	0.561466	7.1242	0.00208035	0.0299691	12043;12560;24136;26570	Bcl2;Cdh3;Slc7a11;Zeb2
GO:0048678	response to axon injury	http://amigo.geneontology.org/amigo/term/GO:0048678	82	8	2.30201	3.47522	0.00211267	0.030386	11816;12043;18213;19268;19716;70839;237847;259277	Apoe;Bcl2;Bex1;Klk8;Ntrk3;P2ry12;Ptprf;Rtn4rl1
GO:1904037	positive regulation of epithelial cell apoptotic process	http://amigo.geneontology.org/amigo/term/GO:1904037	33	5	0.926419	5.39712	0.00211966	0.0303896	21947;22433;66214;105349;227753	Akr1c18;Cd40lg;Gsn;Rgcc;Xbp1
GO:0140115	export across plasma membrane	http://amigo.geneontology.org/amigo/term/GO:0140115	33	5	0.926419	5.39712	0.00211966	0.0303896	11931;16511;98660;230899;232975	Atp1a2;Atp1a3;Atp1b1;Kcnh2;Nppa
GO:0001974	blood vessel remodeling	http://amigo.geneontology.org/amigo/term/GO:0001974	48	6	1.34752	4.45263	0.00214731	0.030697	11482;12772;13819;21814;26365;320790	Acvrl1;Ccr2;Ceacam1;Chd7;Epas1;Tgfbr3
GO:0051707	response to other organism	http://amigo.geneontology.org/amigo/term/GO:0051707	942	42	26.4451	1.5882	0.0021479	0.030697	11303;11745;12043;12051;12511;12737;12773;12775;12802;14063;14598;15957;15959;16190;16803;16992;17101;17105;18125;18646;19094;19116;19204;19374;19882;20371;20558;22433;22695;23833;56620;64292;72899;76933;84544;99899;170743;226695;320790;332579;667370;667373	Abca1;Anxa3;Bcl2;Bcl3;Card9;Ccr4;Ccr7;Cd52;Cd6;Cd96;Chd7;Cldn1;Clec4n;Cnr2;F2rl1;Foxp3;Ggt1;Ifi205;Ifi27l2a;Ifi44;Ifit1;Ifit1bl1;Ifit3;Ifit3b;Il4ra;Lbp;Lta;Lyst;Lyz2;Macrod2;Mapk11;Mst1r;Nos1;Prf1;Prlr;Ptafr;Ptges;Rag2;Slfn4;Tlr7;Xbp1;Zfp36
GO:0050729	positive regulation of inflammatory response	http://amigo.geneontology.org/amigo/term/GO:0050729	121	10	3.39687	2.94389	0.00218578	0.0311889	11820;12487;12511;12772;12775;13040;16803;16992;21943;230899	App;Ccr2;Ccr7;Cd28;Cd6;Ctss;Lbp;Lta;Nppa;Tnfsf11
GO:1901700	response to oxygen-containing compound	http://amigo.geneontology.org/amigo/term/GO:1901700	1591	64	44.6646	1.4329	0.00219907	0.0313289	11303;11803;11820;12043;12295;12349;12511;12550;12569;12703;12737;12775;12802;12834;13070;13653;13654;14083;14598;15368;15370;16438;16480;16803;16992;18124;18125;18213;18710;18762;19122;19204;19268;19272;20317;20343;20564;20606;21814;22433;22612;22695;22724;26365;52187;52857;57816;64292;69635;70839;74155;84544;98660;99296;105349;207798;216233;227753;230899;232975;238377;330222;332579;432530	Abca1;Adcy1;Akr1c18;Aplp1;App;Atp1a2;Atp1a3;Bcl2;Cacnb1;Car2;Card9;Ccr7;Cd6;Cd96;Cdh1;Cdk5r1;Ceacam1;Cldn1;Cnr2;Col6a2;Cyp11a1;Dapk1;Egr1;Egr2;Errfi1;Ggt1;Gpr68;Gramd1a;Gramd1c;Gsn;Hmox1;Hrh3;Itpr1;Jup;Lbp;Lta;Nos1;Nppa;Nr4a1;Nr4a3;Ntrk3;P2ry12;Pik3r3;Prkcz;Prnp;Ptafr;Ptges;Ptk2;Ptprf;Ptprk;Rragd;Sdk1;Sell;Serpinf1;Slit3;Socs1;Socs2;Sstr2;Tesc;Tgfbr3;Xbp1;Yes1;Zbtb7b;Zfp36
GO:0017157	regulation of exocytosis	http://amigo.geneontology.org/amigo/term/GO:0017157	230	15	6.45686	2.32311	0.00222371	0.0315961	12772;14063;15114;15368;16190;19204;20907;22317;26365;56508;68891;230899;268934;380714;432530	Adcy1;Ccr2;Cd177;Ceacam1;F2rl1;Grm4;Hap1;Hmox1;Il4ra;Nppa;Ptafr;Rapgef4;Rph3al;Stx1a;Vamp1
GO:0001654	eye development	http://amigo.geneontology.org/amigo/term/GO:0001654	375	21	10.5275	1.99478	0.00222833	0.0315961	11482;12043;12677;13390;14221;14409;15208;16917;17364;18213;20317;21834;24136;26570;29876;58998;108072;216227;320790;330222;387609	Acvrl1;Bcl2;Chd7;Clic4;Dlx1;Fjx1;Gabrr2;Grm6;Hes5;Lmx1b;Nectin3;Ntrk3;Sdk1;Serpinf1;Slc17a8;Slc7a11;Thrb;Trpm1;Vsx2;Zeb2;Zhx2
GO:0150063	visual system development	http://amigo.geneontology.org/amigo/term/GO:0150063	375	21	10.5275	1.99478	0.00222833	0.0315961	11482;12043;12677;13390;14221;14409;15208;16917;17364;18213;20317;21834;24136;26570;29876;58998;108072;216227;320790;330222;387609	Acvrl1;Bcl2;Chd7;Clic4;Dlx1;Fjx1;Gabrr2;Grm6;Hes5;Lmx1b;Nectin3;Ntrk3;Sdk1;Serpinf1;Slc17a8;Slc7a11;Thrb;Trpm1;Vsx2;Zeb2;Zhx2
GO:1901184	regulation of ERBB signaling pathway	http://amigo.geneontology.org/amigo/term/GO:1901184	65	7	1.82477	3.83611	0.00225186	0.0316582	11820;15114;18793;19268;26365;72543;74155	App;Ceacam1;Errfi1;Hap1;Mvb12b;Plaur;Ptprf
GO:0043207	response to external biotic stimulus	http://amigo.geneontology.org/amigo/term/GO:0043207	945	42	26.5293	1.58316	0.0022764	0.0316582	11303;11745;12043;12051;12511;12737;12773;12775;12802;14063;14598;15957;15959;16190;16803;16992;17101;17105;18125;18646;19094;19116;19204;19374;19882;20371;20558;22433;22695;23833;56620;64292;72899;76933;84544;99899;170743;226695;320790;332579;667370;667373	Abca1;Anxa3;Bcl2;Bcl3;Card9;Ccr4;Ccr7;Cd52;Cd6;Cd96;Chd7;Cldn1;Clec4n;Cnr2;F2rl1;Foxp3;Ggt1;Ifi205;Ifi27l2a;Ifi44;Ifit1;Ifit1bl1;Ifit3;Ifit3b;Il4ra;Lbp;Lta;Lyst;Lyz2;Macrod2;Mapk11;Mst1r;Nos1;Prf1;Prlr;Ptafr;Ptges;Rag2;Slfn4;Tlr7;Xbp1;Zfp36
GO:1900272	negative regulation of long-term synaptic potentiation	http://amigo.geneontology.org/amigo/term/GO:1900272	10	3	0.280733	10.6863	0.00227835	0.0316582	11816;11820;19122	Apoe;App;Prnp
GO:0051124	synaptic growth at neuromuscular junction	http://amigo.geneontology.org/amigo/term/GO:0051124	10	3	0.280733	10.6863	0.00227835	0.0316582	11820;58234;228357	App;Lrp4;Shank3
GO:1990535	neuron projection maintenance	http://amigo.geneontology.org/amigo/term/GO:1990535	10	3	0.280733	10.6863	0.00227835	0.0316582	11820;19122;232975	App;Atp1a3;Prnp
GO:1903365	regulation of fear response	http://amigo.geneontology.org/amigo/term/GO:1903365	10	3	0.280733	10.6863	0.00227835	0.0316582	11816;19373;58234	Apoe;Rag1;Shank3
GO:2000822	regulation of behavioral fear response	http://amigo.geneontology.org/amigo/term/GO:2000822	10	3	0.280733	10.6863	0.00227835	0.0316582	11816;19373;58234	Apoe;Rag1;Shank3
GO:0035672	oligopeptide transmembrane transport	http://amigo.geneontology.org/amigo/term/GO:0035672	10	3	0.280733	10.6863	0.00227835	0.0316582	12349;26570;56643	Car2;Slc15a1;Slc7a11
GO:0002420	natural killer cell mediated cytotoxicity directed against tumor cell target	http://amigo.geneontology.org/amigo/term/GO:0002420	10	3	0.280733	10.6863	0.00227835	0.0316582	26365;52118;54698	Ceacam1;Crtam;Pvr
GO:0002423	natural killer cell mediated immune response to tumor cell	http://amigo.geneontology.org/amigo/term/GO:0002423	10	3	0.280733	10.6863	0.00227835	0.0316582	26365;52118;54698	Ceacam1;Crtam;Pvr
GO:0002855	regulation of natural killer cell mediated immune response to tumor cell	http://amigo.geneontology.org/amigo/term/GO:0002855	10	3	0.280733	10.6863	0.00227835	0.0316582	26365;52118;54698	Ceacam1;Crtam;Pvr
GO:0002858	regulation of natural killer cell mediated cytotoxicity directed against tumor cell target	http://amigo.geneontology.org/amigo/term/GO:0002858	10	3	0.280733	10.6863	0.00227835	0.0316582	26365;52118;54698	Ceacam1;Crtam;Pvr
GO:0072530	purine-containing compound transmembrane transport	http://amigo.geneontology.org/amigo/term/GO:0072530	10	3	0.280733	10.6863	0.00227835	0.0316582	64008;269346;381417	Aqp9;Gm14085;Slc28a2
GO:0032414	positive regulation of ion transmembrane transporter activity	http://amigo.geneontology.org/amigo/term/GO:0032414	102	9	2.86348	3.14303	0.00229645	0.0318117	11931;12297;13040;15114;16502;19204;57816;58234;230899	Atp1b1;Cacnb3;Ctss;Hap1;Kcnc1;Nppa;Ptafr;Shank3;Tesc
GO:0007043	cell-cell junction assembly	http://amigo.geneontology.org/amigo/term/GO:0007043	102	9	2.86348	3.14303	0.00229645	0.0318117	11877;12550;12560;12562;12737;14086;16480;20613;53321	Arvcf;Cdh1;Cdh3;Cdh5;Cldn1;Cntnap1;Fscn1;Jup;Snai1
GO:0002262	myeloid cell homeostasis	http://amigo.geneontology.org/amigo/term/GO:0002262	164	12	4.60402	2.60642	0.00233698	0.0323234	12053;12505;12772;13819;15368;15902;16658;20371;21814;22695;26570;52065	Bcl6;Ccr2;Cd44;Epas1;Foxp3;Hmox1;Id2;Mafb;Mfhas1;Slc7a11;Tgfbr3;Zfp36
GO:0043542	endothelial cell migration	http://amigo.geneontology.org/amigo/term/GO:0043542	186	13	5.22164	2.48964	0.00234994	0.0324529	11482;11745;11816;13655;14083;15368;15370;16480;18710;19245;20317;26365;66214	Acvrl1;Anxa3;Apoe;Ceacam1;Egr3;Hmox1;Jup;Nr4a1;Pik3r3;Ptk2;Ptp4a3;Rgcc;Serpinf1
GO:0022612	gland morphogenesis	http://amigo.geneontology.org/amigo/term/GO:0022612	143	11	4.01448	2.74008	0.00237403	0.0327355	12043;12305;12505;12550;16438;18208;20111;22433;26365;72043;77411	Bcl2;Cd44;Cdh1;Ceacam1;Ddr1;Esrp2;Itpr1;Ntn1;Rps6ka1;Sulf2;Xbp1
GO:0055078	sodium ion homeostasis	http://amigo.geneontology.org/amigo/term/GO:0055078	49	6	1.37559	4.36176	0.00238996	0.0329048	11931;16790;20276;57816;98660;232975	Anpep;Atp1a2;Atp1a3;Atp1b1;Scnn1a;Tesc
GO:0044319	wound healing, spreading of cells	http://amigo.geneontology.org/amigo/term/GO:0044319	34	5	0.954493	5.23838	0.00242861	0.0331334	11482;12305;12505;26365;231532	Acvrl1;Arhgap24;Cd44;Ceacam1;Ddr1
GO:0090505	epiboly involved in wound healing	http://amigo.geneontology.org/amigo/term/GO:0090505	34	5	0.954493	5.23838	0.00242861	0.0331334	11482;12305;12505;26365;231532	Acvrl1;Arhgap24;Cd44;Ceacam1;Ddr1
GO:0002888	positive regulation of myeloid leukocyte mediated immunity	http://amigo.geneontology.org/amigo/term/GO:0002888	34	5	0.954493	5.23838	0.00242861	0.0331334	14063;16190;19204;68891;230899	Cd177;F2rl1;Il4ra;Nppa;Ptafr
GO:0045954	positive regulation of natural killer cell mediated cytotoxicity	http://amigo.geneontology.org/amigo/term/GO:0045954	34	5	0.954493	5.23838	0.00242861	0.0331334	17059;52118;54698;60505;667281	Crtam;H60b;Il21;Klrb1c;Pvr
GO:0032620	interleukin-17 production	http://amigo.geneontology.org/amigo/term/GO:0032620	34	5	0.954493	5.23838	0.00242861	0.0331334	19122;20371;22724;60505;74048	Foxp3;Il21;Prnp;Vsir;Zbtb7b
GO:0016339	calcium-dependent cell-cell adhesion via plasma membrane cell adhesion molecules	http://amigo.geneontology.org/amigo/term/GO:0016339	34	5	0.954493	5.23838	0.00242861	0.0331334	11877;12550;12560;12562;20343	Arvcf;Cdh1;Cdh3;Cdh5;Sell
GO:0007507	heart development	http://amigo.geneontology.org/amigo/term/GO:0007507	587	29	16.479	1.75981	0.00244904	0.0333617	11482;11492;11595;12180;12575;15205;15530;15902;16400;16948;16971;17131;17691;18213;19094;20148;20271;20564;20613;21814;67603;68270;71091;230899;230909;233651;320790;381738;666794	Acan;Acvrl1;Adam19;Cdkl1;Cdkn1a;Chd7;Dchs1;Dhrs3;Dnaaf1;Drc1;Dusp6;Gm572;Hes1;Hspg2;Id2;Itga3;Lox;Lrp1;Mapk11;Nppa;Ntrk3;Rbm24;Scn5a;Sik1;Slit3;Smad7;Smyd1;Snai1;Tgfbr3
GO:0043266	regulation of potassium ion transport	http://amigo.geneontology.org/amigo/term/GO:0043266	103	9	2.89155	3.11252	0.00245533	0.0333816	11931;16502;16511;18125;18798;19122;30948;56461;230899	Atp1b1;Bin1;Kcnc1;Kcnh2;Kcnip3;Nos1;Nppa;Plcb4;Prnp
GO:0034767	positive regulation of ion transmembrane transport	http://amigo.geneontology.org/amigo/term/GO:0034767	165	12	4.6321	2.59062	0.0024579	0.0333816	11931;12297;12335;13040;15114;16502;16511;18125;19204;57816;58234;230899	Atp1b1;Cacnb3;Capn3;Ctss;Hap1;Kcnc1;Kcnh2;Nos1;Nppa;Ptafr;Shank3;Tesc
GO:0050804	modulation of chemical synaptic transmission	http://amigo.geneontology.org/amigo/term/GO:0050804	481	25	13.5033	1.8514	0.00246179	0.0333841	11816;11820;12297;12349;12550;12802;13653;13654;14083;15114;15893;18125;18762;18798;19122;20907;22317;23945;26570;56508;58234;108072;268934;269642;432530	Adcy1;Apoe;App;Cacnb3;Car2;Cdh1;Cnr2;Egr1;Egr2;Grm4;Grm6;Hap1;Ica1;Mgll;Nat8l;Nos1;Plcb4;Prkcz;Prnp;Ptk2;Rapgef4;Shank3;Slc7a11;Stx1a;Vamp1
GO:0042094	interleukin-2 biosynthetic process	http://amigo.geneontology.org/amigo/term/GO:0042094	21	4	0.58954	6.78495	0.00251342	0.0339312	12487;20371;22695;332579	Card9;Cd28;Foxp3;Zfp36
GO:0045063	T-helper 1 cell differentiation	http://amigo.geneontology.org/amigo/term/GO:0045063	21	4	0.58954	6.78495	0.00251342	0.0339312	12772;12775;16190;19698	Ccr2;Ccr7;Il4ra;Relb
GO:0045624	positive regulation of T-helper cell differentiation	http://amigo.geneontology.org/amigo/term/GO:0045624	21	4	0.58954	6.78495	0.00251342	0.0339312	12772;12775;16190;18762	Ccr2;Ccr7;Il4ra;Prkcz
GO:0048880	sensory system development	http://amigo.geneontology.org/amigo/term/GO:0048880	379	21	10.6398	1.97372	0.00252747	0.0340546	11482;12043;12677;13390;14221;14409;15208;16917;17364;18213;20317;21834;24136;26570;29876;58998;108072;216227;320790;330222;387609	Acvrl1;Bcl2;Chd7;Clic4;Dlx1;Fjx1;Gabrr2;Grm6;Hes5;Lmx1b;Nectin3;Ntrk3;Sdk1;Serpinf1;Slc17a8;Slc7a11;Thrb;Trpm1;Vsx2;Zeb2;Zhx2
GO:0099177	regulation of trans-synaptic signaling	http://amigo.geneontology.org/amigo/term/GO:0099177	482	25	13.5313	1.84756	0.00253012	0.0340546	11816;11820;12297;12349;12550;12802;13653;13654;14083;15114;15893;18125;18762;18798;19122;20907;22317;23945;26570;56508;58234;108072;268934;269642;432530	Adcy1;Apoe;App;Cacnb3;Car2;Cdh1;Cnr2;Egr1;Egr2;Grm4;Grm6;Hap1;Ica1;Mgll;Nat8l;Nos1;Plcb4;Prkcz;Prnp;Ptk2;Rapgef4;Shank3;Slc7a11;Stx1a;Vamp1
GO:0032102	negative regulation of response to external stimulus	http://amigo.geneontology.org/amigo/term/GO:0032102	305	18	8.56236	2.10222	0.00256884	0.0345243	11816;12297;12505;12562;12575;12802;13024;18816;20317;20361;20371;22695;26365;26456;52065;110168;237847;259277	Apoe;Cacnb3;Cd44;Cdh5;Cdkn1a;Ceacam1;Cnr2;Ctla2a;Foxp3;Gpr18;Klk8;Mfhas1;Rtn4rl1;Sema4g;Sema7a;Serpinf1;Serpinf2;Zfp36
GO:1901615	organic hydroxy compound metabolic process	http://amigo.geneontology.org/amigo/term/GO:1901615	457	24	12.8295	1.87069	0.00260859	0.0350063	11303;11816;11820;12043;12560;13070;13819;13849;16832;16971;19204;20148;20613;20660;21834;24136;26458;26570;26903;52815;56448;56857;105349;234515	Abca1;Akr1c18;Apoe;App;Bcl2;Cdh3;Cyp11a1;Cyp2d22;Dhrs3;Dysf;Epas1;Ephx1;Inpp4b;Ldhb;Ldhd;Lrp1;Ptafr;Slc27a2;Slc37a2;Slc7a11;Snai1;Sorl1;Thrb;Zeb2
GO:0001909	leukocyte mediated cytotoxicity	http://amigo.geneontology.org/amigo/term/GO:0001909	124	10	3.48109	2.87266	0.0026173	0.0350711	13421;14063;17059;17101;18646;26365;52118;54698;60505;667281	Ceacam1;Crtam;Dnase1l3;F2rl1;H60b;Il21;Klrb1c;Lyst;Prf1;Pvr
GO:0048661	positive regulation of smooth muscle cell proliferation	http://amigo.geneontology.org/amigo/term/GO:0048661	104	9	2.91962	3.08259	0.00262281	0.0350927	12267;13653;14083;15208;15368;15902;18124;18816;19204	C3ar1;Egr1;Hes5;Hmox1;Id2;Nr4a3;Ptafr;Ptk2;Serpinf2
GO:0071407	cellular response to organic cyclic compound	http://amigo.geneontology.org/amigo/term/GO:0071407	510	26	14.3174	1.81597	0.00264682	0.0353348	11303;11803;11820;12550;12703;13653;13849;15370;16403;16438;16480;18124;18125;19204;20317;20606;21834;22695;52857;70839;74155;98660;105349;207798;271844;432530	Abca1;Adcy1;Akr1c18;Aplp1;App;Atp1a2;Cdh1;Egr1;Ephx1;Errfi1;Gramd1a;Gramd1c;Itga6;Itpr1;Jup;Nos1;Nr4a1;Nr4a3;P2ry12;Pla2g4f;Ptafr;Serpinf1;Socs1;Sstr2;Thrb;Zfp36
GO:2000649	regulation of sodium ion transmembrane transporter activity	http://amigo.geneontology.org/amigo/term/GO:2000649	50	6	1.40367	4.27452	0.00265266	0.0353348	11931;57816;72821;98660;329152;399548	Atp1a2;Atp1b1;Hecw2;Scn2b;Scn4b;Tesc
GO:0042269	regulation of natural killer cell mediated cytotoxicity	http://amigo.geneontology.org/amigo/term/GO:0042269	50	6	1.40367	4.27452	0.00265266	0.0353348	17059;26365;52118;54698;60505;667281	Ceacam1;Crtam;H60b;Il21;Klrb1c;Pvr
GO:0045893	positive regulation of transcription, DNA-templated	http://amigo.geneontology.org/amigo/term/GO:0045893	1453	59	40.7905	1.44641	0.0026589	0.0353657	11482;11634;11816;11820;12051;12335;12487;12550;12677;13390;13653;13654;13655;13819;13876;14009;14063;15205;15208;15370;15902;16403;16480;16658;16917;17075;17133;17537;18124;18125;18509;18816;19241;19698;20111;20371;20613;21834;21943;22433;22612;22724;22781;23872;24136;53417;56222;57816;66214;68010;68728;68799;114642;226075;235320;237558;244579;270118;320790	Acvrl1;Aire;Apoe;App;Bambi;Bcl3;Brdt;Capn3;Cd28;Cdh1;Chd7;Cited4;Dlx1;Egr1;Egr2;Egr3;Epas1;Epcam;Erg;Ets2;Etv1;F2rl1;Foxp3;Glis3;Hes1;Hes5;Hif3a;Id2;Ikzf4;Itga6;Jup;Lmx1b;Mafb;Maff;Maml2;Meis3;Myrfl;Nos1;Nr4a1;Nr4a3;Pax7;Relb;Rgcc;Rgmb;Rps6ka1;Serpinf2;Snai1;Tesc;Thrb;Tmsb4x;Tnfsf11;Tox3;Trp53inp2;Vsx2;Xbp1;Yes1;Zbtb16;Zbtb7b;Zeb2
GO:0090087	regulation of peptide transport	http://amigo.geneontology.org/amigo/term/GO:0090087	701	33	19.6794	1.67688	0.00274305	0.0364312	12297;12349;12481;12550;12569;12575;12703;12775;14063;15893;16190;16480;16971;18125;18762;19094;19122;20371;20660;21943;21947;22163;22433;26570;27218;54698;56508;56620;66214;238377;320790;380714;434215	Cacnb3;Car2;Ccr7;Cd2;Cd40lg;Cdh1;Cdk5r1;Cdkn1a;Chd7;Clec4n;Crtam;F2rl1;Foxp3;Gpr68;Ica1;Il4ra;Jup;Lrp1;Lrrc32;Mapk11;Nos1;Prkcz;Prnp;Rapgef4;Rgcc;Rph3al;Slamf1;Slc7a11;Socs1;Sorl1;Tnfrsf4;Tnfsf11;Xbp1
GO:0030513	positive regulation of BMP signaling pathway	http://amigo.geneontology.org/amigo/term/GO:0030513	35	5	0.982566	5.08872	0.00276899	0.036507	11482;15205;15208;21814;74048	Acvrl1;Hes1;Hes5;Tgfbr3;Vsir
GO:0090504	epiboly	http://amigo.geneontology.org/amigo/term/GO:0090504	35	5	0.982566	5.08872	0.00276899	0.036507	11482;12305;12505;26365;231532	Acvrl1;Arhgap24;Cd44;Ceacam1;Ddr1
GO:0002717	positive regulation of natural killer cell mediated immunity	http://amigo.geneontology.org/amigo/term/GO:0002717	35	5	0.982566	5.08872	0.00276899	0.036507	17059;52118;54698;60505;667281	Crtam;H60b;Il21;Klrb1c;Pvr
GO:0042092	type 2 immune response	http://amigo.geneontology.org/amigo/term/GO:0042092	35	5	0.982566	5.08872	0.00276899	0.036507	12051;12053;12772;16190;18762	Bcl3;Bcl6;Ccr2;Il4ra;Prkcz
GO:0046640	regulation of alpha-beta T cell proliferation	http://amigo.geneontology.org/amigo/term/GO:0046640	35	5	0.982566	5.08872	0.00276899	0.036507	12487;12505;12772;22724;74048	Ccr2;Cd28;Cd44;Vsir;Zbtb7b
GO:0071214	cellular response to abiotic stimulus	http://amigo.geneontology.org/amigo/term/GO:0071214	283	17	7.94475	2.13978	0.00278493	0.0366096	12335;12444;12575;13653;17364;18125;19204;19272;19698;26903;74096;74155;98660;170743;170770;230899;238377	Atp1a2;Bbc3;Capn3;Ccnd2;Cdkn1a;Dysf;Egr1;Errfi1;Gpr68;Hvcn1;Nos1;Nppa;Ptafr;Ptprk;Relb;Tlr7;Trpm1
GO:0104004	cellular response to environmental stimulus	http://amigo.geneontology.org/amigo/term/GO:0104004	283	17	7.94475	2.13978	0.00278493	0.0366096	12335;12444;12575;13653;17364;18125;19204;19272;19698;26903;74096;74155;98660;170743;170770;230899;238377	Atp1a2;Bbc3;Capn3;Ccnd2;Cdkn1a;Dysf;Egr1;Errfi1;Gpr68;Hvcn1;Nos1;Nppa;Ptafr;Ptprk;Relb;Tlr7;Trpm1
GO:0006869	lipid transport	http://amigo.geneontology.org/amigo/term/GO:0006869	332	19	9.32034	2.03855	0.00278895	0.0366096	11303;11816;16803;16971;19679;20660;21943;26365;26458;50770;52857;64008;71898;77577;108116;207798;223672;271844;666348	Abca1;Apoe;Apol7e;Apol9a;Apol9b;Aqp9;Atp11a;Ceacam1;Gramd1a;Gramd1c;Lbp;Lrp1;Pitpnm2;Pla2g4f;Slc27a2;Slco3a1;Sorl1;Spns3;Tnfsf11
GO:0090101	negative regulation of transmembrane receptor protein serine/threonine kinase signaling pathway	http://amigo.geneontology.org/amigo/term/GO:0090101	105	9	2.9477	3.05323	0.00279921	0.0366375	13390;14313;17131;21814;22433;68010;68939;77794;170676	Adamtsl2;Bambi;Dlx1;Fst;Peg10;Rasl11b;Smad7;Tgfbr3;Xbp1
GO:0060079	excitatory postsynaptic potential	http://amigo.geneontology.org/amigo/term/GO:0060079	105	9	2.9477	3.05323	0.00279921	0.0366375	11443;11820;12297;18762;20907;58234;110902;231252;504186	App;Cacnb3;Chrna10;Chrna2;Chrna9;Chrnb1;Prkcz;Shank3;Stx1a
GO:0051046	regulation of secretion	http://amigo.geneontology.org/amigo/term/GO:0051046	842	38	23.6377	1.6076	0.00280871	0.0367086	12481;12703;12772;12775;14063;15114;15368;15893;16190;16790;18125;18762;19094;19204;20371;20907;21943;21947;22163;22317;22433;26365;27218;54698;56508;56620;66214;68891;70839;83671;99296;230899;238377;268934;320790;380714;432530;434215	Adcy1;Anpep;Ccr2;Ccr7;Cd177;Cd2;Cd40lg;Ceacam1;Chd7;Clec4n;Crtam;F2rl1;Foxp3;Gpr68;Grm4;Hap1;Hmox1;Hrh3;Ica1;Il4ra;Lrrc32;Mapk11;Nos1;Nppa;P2ry12;Prkcz;Ptafr;Rapgef4;Rgcc;Rph3al;Slamf1;Socs1;Stx1a;Sytl2;Tnfrsf4;Tnfsf11;Vamp1;Xbp1
GO:0030004	cellular monovalent inorganic cation homeostasis	http://amigo.geneontology.org/amigo/term/GO:0030004	86	8	2.41431	3.31358	0.00285407	0.0372475	11931;12043;12349;29876;57816;98660;232975;236727	Atp1a2;Atp1a3;Atp1b1;Bcl2;Car2;Clic4;Slc9a7;Tesc
GO:0051254	positive regulation of RNA metabolic process	http://amigo.geneontology.org/amigo/term/GO:0051254	1609	64	45.17	1.41687	0.00286148	0.0372902	11482;11634;11816;11820;12051;12335;12487;12550;12677;13390;13653;13654;13655;13819;13876;14009;14063;15205;15208;15370;15902;16403;16480;16658;16917;17075;17133;17537;18124;18125;18509;18816;19241;19698;20111;20371;20613;21834;21943;22433;22612;22695;22724;22781;23872;24136;53417;56222;57816;66214;68010;68728;68799;72693;114642;226075;235320;237256;237558;244579;270118;320790;329650;666794	Acvrl1;Aire;Apoe;App;Bambi;Bcl3;Brdt;Capn3;Cd28;Cdh1;Chd7;Cited4;Dlx1;Egr1;Egr2;Egr3;Epas1;Epcam;Erg;Ets2;Etv1;F2rl1;Foxp3;Glis3;Hes1;Hes5;Hif3a;Id2;Ikzf4;Itga6;Jup;Lmx1b;Mafb;Maff;Maml2;Med12l;Meis3;Myrfl;Nos1;Nr4a1;Nr4a3;Pax7;Rbm24;Relb;Rgcc;Rgmb;Rps6ka1;Serpinf2;Snai1;Tesc;Thrb;Tmsb4x;Tnfsf11;Tox3;Trp53inp2;Vsx2;Xbp1;Yes1;Zbtb16;Zbtb7b;Zc3h12d;Zcchc12;Zeb2;Zfp36
GO:0048545	response to steroid hormone	http://amigo.geneontology.org/amigo/term/GO:0048545	358	20	10.0502	1.99	0.00288374	0.0375261	11745;12043;12349;12737;13849;14608;15370;16948;18124;18213;19204;20317;20564;20606;21834;22695;74155;94180;98660;105349	Acsbg1;Akr1c18;Anxa3;Atp1a2;Bcl2;Car2;Cldn1;Ephx1;Errfi1;Gpr83;Lox;Nr4a1;Nr4a3;Ntrk3;Ptafr;Serpinf1;Slit3;Sstr2;Thrb;Zfp36
GO:0032880	regulation of protein localization	http://amigo.geneontology.org/amigo/term/GO:0032880	958	42	26.8942	1.56167	0.00291343	0.0378579	12043;12297;12481;12550;12569;12575;12703;12775;14063;15893;16190;16400;16480;16971;17756;18125;18762;19094;19122;19245;20371;20660;21947;22163;22433;26570;27218;52065;54698;56508;56620;58234;66214;68728;72169;170770;226154;227753;228357;238377;380714;434215	Bbc3;Bcl2;Cacnb3;Ccr7;Cd2;Cd40lg;Cdh1;Cdk5r1;Cdkn1a;Clec4n;Crtam;F2rl1;Foxp3;Gpr68;Gsn;Ica1;Il4ra;Itga3;Jup;Lrp1;Lrp4;Lrrc32;Lzts2;Map2;Mapk11;Mfhas1;Nos1;Prkcz;Prnp;Ptp4a3;Rapgef4;Rgcc;Rph3al;Shank3;Slamf1;Slc7a11;Socs1;Sorl1;Tnfrsf4;Trim29;Trp53inp2;Xbp1
GO:0002637	regulation of immunoglobulin production	http://amigo.geneontology.org/amigo/term/GO:0002637	68	7	1.90899	3.66687	0.00291824	0.0378658	12053;12487;16190;20371;21947;22163;22433	Bcl6;Cd28;Cd40lg;Foxp3;Il4ra;Tnfrsf4;Xbp1
GO:0090102	cochlea development	http://amigo.geneontology.org/amigo/term/GO:0090102	51	6	1.43174	4.19071	0.00293642	0.0380236	12550;15205;18213;216227;233651;330409	Cdh1;Cecr2;Dchs1;Hes1;Ntrk3;Slc17a8
GO:1903508	positive regulation of nucleic acid-templated transcription	http://amigo.geneontology.org/amigo/term/GO:1903508	1520	61	42.6714	1.42953	0.00294208	0.0380236	11482;11634;11816;11820;12051;12335;12487;12550;12677;13390;13653;13654;13655;13819;13876;14009;14063;15205;15208;15370;15902;16403;16480;16658;16917;17075;17133;17537;18124;18125;18509;18816;19241;19698;20111;20371;20613;21834;21943;22433;22612;22724;22781;23872;24136;53417;56222;57816;66214;68010;68728;68799;72693;114642;226075;235320;237558;244579;270118;320790;329650	Acvrl1;Aire;Apoe;App;Bambi;Bcl3;Brdt;Capn3;Cd28;Cdh1;Chd7;Cited4;Dlx1;Egr1;Egr2;Egr3;Epas1;Epcam;Erg;Ets2;Etv1;F2rl1;Foxp3;Glis3;Hes1;Hes5;Hif3a;Id2;Ikzf4;Itga6;Jup;Lmx1b;Mafb;Maff;Maml2;Med12l;Meis3;Myrfl;Nos1;Nr4a1;Nr4a3;Pax7;Relb;Rgcc;Rgmb;Rps6ka1;Serpinf2;Snai1;Tesc;Thrb;Tmsb4x;Tnfsf11;Tox3;Trp53inp2;Vsx2;Xbp1;Yes1;Zbtb16;Zbtb7b;Zcchc12;Zeb2
GO:1903169	regulation of calcium ion transmembrane transport	http://amigo.geneontology.org/amigo/term/GO:1903169	147	11	4.12678	2.66552	0.00294306	0.0380236	11931;12295;12297;12335;15114;19122;26903;30948;98660;230899;320790	Atp1a2;Atp1b1;Bin1;Cacnb1;Cacnb3;Capn3;Chd7;Dysf;Hap1;Nppa;Prnp
GO:0048588	developmental cell growth	http://amigo.geneontology.org/amigo/term/GO:0048588	237	15	6.65338	2.25449	0.00296051	0.0381944	11816;11820;12305;12569;17756;18208;18213;18762;19415;20361;20564;23945;24136;26456;230899	Apoe;App;Cdk5r1;Ddr1;Map2;Mgll;Nppa;Ntn1;Ntrk3;Prkcz;Rasal1;Sema4g;Sema7a;Slit3;Zeb2
GO:0050878	regulation of body fluid levels	http://amigo.geneontology.org/amigo/term/GO:0050878	334	19	9.37649	2.02635	0.00297938	0.038383	11816;12305;12550;12737;14063;17101;18816;19116;20276;21947;22433;22724;26365;26570;64290;70839;74145;83671;216233	Apoe;Cd40lg;Cdh1;Ceacam1;Cldn1;Ddr1;F13a1;F2rl1;Foxb1;Lyst;P2ry12;Prlr;Scnn1a;Serpinf2;Slc7a11;Socs2;Sytl2;Xbp1;Zbtb7b
GO:1902680	positive regulation of RNA biosynthetic process	http://amigo.geneontology.org/amigo/term/GO:1902680	1521	61	42.6995	1.42859	0.00298578	0.0384104	11482;11634;11816;11820;12051;12335;12487;12550;12677;13390;13653;13654;13655;13819;13876;14009;14063;15205;15208;15370;15902;16403;16480;16658;16917;17075;17133;17537;18124;18125;18509;18816;19241;19698;20111;20371;20613;21834;21943;22433;22612;22724;22781;23872;24136;53417;56222;57816;66214;68010;68728;68799;72693;114642;226075;235320;237558;244579;270118;320790;329650	Acvrl1;Aire;Apoe;App;Bambi;Bcl3;Brdt;Capn3;Cd28;Cdh1;Chd7;Cited4;Dlx1;Egr1;Egr2;Egr3;Epas1;Epcam;Erg;Ets2;Etv1;F2rl1;Foxp3;Glis3;Hes1;Hes5;Hif3a;Id2;Ikzf4;Itga6;Jup;Lmx1b;Mafb;Maff;Maml2;Med12l;Meis3;Myrfl;Nos1;Nr4a1;Nr4a3;Pax7;Relb;Rgcc;Rgmb;Rps6ka1;Serpinf2;Snai1;Tesc;Thrb;Tmsb4x;Tnfsf11;Tox3;Trp53inp2;Vsx2;Xbp1;Yes1;Zbtb16;Zbtb7b;Zcchc12;Zeb2
GO:0060485	mesenchyme development	http://amigo.geneontology.org/amigo/term/GO:0060485	261	16	7.32714	2.18366	0.00299958	0.0384875	11468;11482;12043;15205;17131;18793;20361;20613;21814;24136;26456;66214;68010;76566;233651;666794	Actg2;Acvrl1;Bambi;Bcl2;Dchs1;Hes1;Plaur;Rbm24;Rflnb;Rgcc;Sema4g;Sema7a;Smad7;Snai1;Tgfbr3;Zeb2
GO:1901626	regulation of postsynaptic membrane organization	http://amigo.geneontology.org/amigo/term/GO:1901626	22	4	0.617613	6.47655	0.00300457	0.0384875	11816;26570;58234;228357	Apoe;Lrp4;Shank3;Slc7a11
GO:1905523	positive regulation of macrophage migration	http://amigo.geneontology.org/amigo/term/GO:1905523	22	4	0.617613	6.47655	0.00300457	0.0384875	12267;12775;27218;70839	C3ar1;Ccr7;P2ry12;Slamf1
GO:0033554	cellular response to stress	http://amigo.geneontology.org/amigo/term/GO:0033554	1674	66	46.9947	1.40441	0.0030327	0.0387468	11816;11820;12043;12045;12047;12051;12053;12335;12349;12505;12575;12775;13653;13819;14063;14083;14885;15368;15902;16438;17691;18124;18213;18816;19094;19268;19272;19698;19716;20613;21814;21943;21947;22433;22625;22695;22724;24136;26365;26410;26414;26570;26903;27218;29820;52065;52187;57257;66214;66597;69635;72661;72899;74100;74155;105349;170770;214230;228026;237847;240697;259277;332579;338372;399510…	Akr1c18;Apoe;App;Arpp21;Bbc3;Bcl2;Bcl2a1b;Bcl2a1d;Bcl3;Bcl6;Bex1;Capn3;Car2;Card9;Ccr7;Cd40lg;Cd44;Cdkn1a;Ceacam1;Dapk1;Dysf;Egr1;Epas1;Errfi1;F2rl1;Gtf2h4;Hmox1;Id2;Itpr1;Klk8;Macrod2;Map3k19;Map3k8;Map3k9;Map4k5;Mapk10;Mapk11;Mcmdc2;Mfhas1;Nr4a3;Ntrk3;Pak6;Pdk1;Ptk2;Ptprf;Ptprk;Rbm24;Relb;Rgcc;Rragd;Rtn4rl1;Serp2;Serpinf2;Sik1;Slamf1;Slc7a11;Snai1;Tgfbr3;Tnfrsf19;Tnfsf11;Trim13;Vav3;Xbp1;Zbtb7b…
GO:0034616	response to laminar fluid shear stress	http://amigo.geneontology.org/amigo/term/GO:0034616	11	3	0.308806	9.71482	0.00306778	0.0387468	11303;17131;22433	Abca1;Smad7;Xbp1
GO:0090594	inflammatory response to wounding	http://amigo.geneontology.org/amigo/term/GO:0090594	11	3	0.308806	9.71482	0.00306778	0.0387468	12505;12772;15368	Ccr2;Cd44;Hmox1
GO:0061469	regulation of type B pancreatic cell proliferation	http://amigo.geneontology.org/amigo/term/GO:0061469	11	3	0.308806	9.71482	0.00306778	0.0387468	15370;18124;74155	Errfi1;Nr4a1;Nr4a3
GO:0097113	AMPA glutamate receptor clustering	http://amigo.geneontology.org/amigo/term/GO:0097113	11	3	0.308806	9.71482	0.00306778	0.0387468	11816;26570;58234	Apoe;Shank3;Slc7a11
GO:0097688	glutamate receptor clustering	http://amigo.geneontology.org/amigo/term/GO:0097688	11	3	0.308806	9.71482	0.00306778	0.0387468	11816;26570;58234	Apoe;Shank3;Slc7a11
GO:1902514	regulation of calcium ion transmembrane transport via high voltage-gated calcium channel	http://amigo.geneontology.org/amigo/term/GO:1902514	11	3	0.308806	9.71482	0.00306778	0.0387468	12295;30948;230899	Bin1;Cacnb1;Nppa
GO:0043301	negative regulation of leukocyte degranulation	http://amigo.geneontology.org/amigo/term/GO:0043301	11	3	0.308806	9.71482	0.00306778	0.0387468	12772;15368;26365	Ccr2;Ceacam1;Hmox1
GO:2000317	negative regulation of T-helper 17 type immune response	http://amigo.geneontology.org/amigo/term/GO:2000317	11	3	0.308806	9.71482	0.00306778	0.0387468	17131;20371;22724	Foxp3;Smad7;Zbtb7b
GO:2000320	negative regulation of T-helper 17 cell differentiation	http://amigo.geneontology.org/amigo/term/GO:2000320	11	3	0.308806	9.71482	0.00306778	0.0387468	17131;20371;22724	Foxp3;Smad7;Zbtb7b
GO:1903530	regulation of secretion by cell	http://amigo.geneontology.org/amigo/term/GO:1903530	763	35	21.4199	1.63399	0.00314232	0.0396328	12481;12703;12772;12775;14063;15114;15368;15893;16190;18125;18762;19094;19204;20371;20907;21943;21947;22163;22317;26365;27218;54698;56508;56620;66214;68891;70839;99296;230899;238377;268934;320790;380714;432530;434215	Adcy1;Ccr2;Ccr7;Cd177;Cd2;Cd40lg;Ceacam1;Chd7;Clec4n;Crtam;F2rl1;Foxp3;Gpr68;Grm4;Hap1;Hmox1;Hrh3;Ica1;Il4ra;Lrrc32;Mapk11;Nos1;Nppa;P2ry12;Prkcz;Ptafr;Rapgef4;Rgcc;Rph3al;Slamf1;Socs1;Stx1a;Tnfrsf4;Tnfsf11;Vamp1
GO:0051222	positive regulation of protein transport	http://amigo.geneontology.org/amigo/term/GO:0051222	412	22	11.5662	1.90209	0.00316598	0.0398621	12297;12481;12550;12569;12775;14063;16190;16480;16971;18762;19094;19122;20660;22163;22433;27218;54698;56508;56620;66214;238377;380714	Cacnb3;Ccr7;Cd2;Cdh1;Cdk5r1;Clec4n;Crtam;F2rl1;Gpr68;Il4ra;Jup;Lrp1;Mapk11;Prkcz;Prnp;Rapgef4;Rgcc;Rph3al;Slamf1;Sorl1;Tnfrsf4;Xbp1
GO:0048638	regulation of developmental growth	http://amigo.geneontology.org/amigo/term/GO:0048638	361	20	10.1345	1.97346	0.00316934	0.0398621	11816;11820;12043;12335;12569;12575;14083;17756;18208;18213;19094;19374;19415;20361;21814;23945;26456;67603;216233;320790	Apoe;App;Bcl2;Capn3;Cdk5r1;Cdkn1a;Chd7;Dusp6;Map2;Mapk11;Mgll;Ntn1;Ntrk3;Ptk2;Rag2;Rasal1;Sema4g;Sema7a;Socs2;Tgfbr3
GO:0001667	ameboidal-type cell migration	http://amigo.geneontology.org/amigo/term/GO:0001667	387	21	10.8644	1.93292	0.00322814	0.0405451	11482;11745;11816;13655;14083;15368;15370;16400;16480;18710;19245;20317;20361;21814;21961;24136;26365;26456;54357;66214;70839	Acvrl1;Anxa3;Apoe;Ceacam1;Egr3;Epb41l4b;Hmox1;Itga3;Jup;Nr4a1;P2ry12;Pik3r3;Ptk2;Ptp4a3;Rgcc;Sema4g;Sema7a;Serpinf1;Tgfbr3;Tns1;Zeb2
GO:0086001	cardiac muscle cell action potential	http://amigo.geneontology.org/amigo/term/GO:0086001	52	6	1.45981	4.11012	0.00324227	0.040666	16480;16511;20271;30948;72821;399548	Bin1;Jup;Kcnh2;Scn2b;Scn4b;Scn5a
GO:0043086	negative regulation of catalytic activity	http://amigo.geneontology.org/amigo/term/GO:0043086	765	35	21.4761	1.62972	0.00327576	0.0410289	11745;11816;11820;12047;12505;12575;12703;12802;15370;17131;17756;18125;18762;18793;18816;19122;19373;20111;20317;20660;20733;22695;24064;26365;30948;50766;57816;67603;68458;74155;83671;99296;170761;209378;319520	Anxa3;Apoe;App;Bcl2a1d;Bin1;Cd44;Cdkn1a;Ceacam1;Cnr2;Crim1;Dusp4;Dusp6;Errfi1;Hrh3;Itih5;Map2;Nos1;Nr4a1;Pdzd3;Plaur;Ppp1r14a;Prkcz;Prnp;Rag1;Rps6ka1;Serpinf1;Serpinf2;Smad7;Socs1;Sorl1;Spint2;Spry2;Sytl2;Tesc;Zfp36
GO:0001894	tissue homeostasis	http://amigo.geneontology.org/amigo/term/GO:0001894	217	14	6.09191	2.29813	0.00338818	0.0423781	12043;12349;12516;12560;12772;13040;13819;21943;26365;68728;73750;227326;234404;269346	Bcl2;Car2;Ccr2;Cd7;Cdh3;Ceacam1;Ctss;Epas1;Gpr55;Nxnl1;Slc28a2;Tnfsf11;Trp53inp2;Whrn
GO:1904064	positive regulation of cation transmembrane transport	http://amigo.geneontology.org/amigo/term/GO:1904064	150	11	4.211	2.61221	0.00343802	0.0429067	11931;12297;12335;13040;15114;16502;16511;18125;57816;58234;230899	Atp1b1;Cacnb3;Capn3;Ctss;Hap1;Kcnc1;Kcnh2;Nos1;Nppa;Shank3;Tesc
GO:0031646	positive regulation of neurological system process	http://amigo.geneontology.org/amigo/term/GO:0031646	70	7	1.96513	3.5621	0.00343995	0.0429067	12297;18762;19204;20907;56508;58234;230822	Cacnb3;Ncmap;Prkcz;Ptafr;Rapgef4;Shank3;Stx1a
GO:0042471	ear morphogenesis	http://amigo.geneontology.org/amigo/term/GO:0042471	129	10	3.62146	2.76132	0.00348579	0.0434183	14365;16658;18124;18208;20776;24064;73750;231252;320790;504186	Chd7;Chrna10;Chrna9;Fzd3;Mafb;Nr4a3;Ntn1;Spry2;Tmie;Whrn
GO:0090092	regulation of transmembrane receptor protein serine/threonine kinase signaling pathway	http://amigo.geneontology.org/amigo/term/GO:0090092	218	14	6.11998	2.28759	0.00353044	0.0438533	11482;13390;14313;15205;15208;16400;17131;21814;22433;68010;68939;74048;77794;170676	Acvrl1;Adamtsl2;Bambi;Dlx1;Fst;Hes1;Hes5;Itga3;Peg10;Rasl11b;Smad7;Tgfbr3;Vsir;Xbp1
GO:0034764	positive regulation of transmembrane transport	http://amigo.geneontology.org/amigo/term/GO:0034764	218	14	6.11998	2.28759	0.00353044	0.0438533	11931;12297;12335;12349;13040;15114;16502;16511;18124;18125;19204;57816;58234;230899	Atp1b1;Cacnb3;Capn3;Car2;Ctss;Hap1;Kcnc1;Kcnh2;Nos1;Nppa;Nr4a3;Ptafr;Shank3;Tesc
GO:0007616	long-term memory	http://amigo.geneontology.org/amigo/term/GO:0007616	37	5	1.03871	4.81365	0.00355118	0.043886	11816;12444;13653;18762;432530	Adcy1;Apoe;Ccnd2;Egr1;Prkcz
GO:0008207	C21-steroid hormone metabolic process	http://amigo.geneontology.org/amigo/term/GO:0008207	37	5	1.03871	4.81365	0.00355118	0.043886	11576;13070;13653;56448;105349	Afp;Akr1c18;Cyp11a1;Cyp2d22;Egr1
GO:0065005	protein-lipid complex assembly	http://amigo.geneontology.org/amigo/term/GO:0065005	23	4	0.645686	6.19496	0.00355741	0.043886	11303;11816;30948;66616	Abca1;Apoe;Bin1;Snx9
GO:0044342	type B pancreatic cell proliferation	http://amigo.geneontology.org/amigo/term/GO:0044342	23	4	0.645686	6.19496	0.00355741	0.043886	15370;16010;18124;74155	Errfi1;Igfbp4;Nr4a1;Nr4a3
GO:0097205	renal filtration	http://amigo.geneontology.org/amigo/term/GO:0097205	23	4	0.645686	6.19496	0.00355741	0.043886	14063;16400;72043;84004	F2rl1;Itga3;Mcam;Sulf2
GO:0060042	retina morphogenesis in camera-type eye	http://amigo.geneontology.org/amigo/term/GO:0060042	53	6	1.48789	4.03257	0.00357125	0.0439966	12677;14221;21834;58998;330222;387609	Fjx1;Nectin3;Sdk1;Thrb;Vsx2;Zhx2
GO:0032411	positive regulation of transporter activity	http://amigo.geneontology.org/amigo/term/GO:0032411	109	9	3.05999	2.94118	0.00360064	0.0441876	11931;12297;13040;15114;16502;19204;57816;58234;230899	Atp1b1;Cacnb3;Ctss;Hap1;Kcnc1;Nppa;Ptafr;Shank3;Tesc
GO:0008630	intrinsic apoptotic signaling pathway in response to DNA damage	http://amigo.geneontology.org/amigo/term/GO:0008630	109	9	3.05999	2.94118	0.00360064	0.0441876	12043;12045;12047;12051;12505;12575;15368;20613;170770	Bbc3;Bcl2;Bcl2a1b;Bcl2a1d;Bcl3;Cd44;Cdkn1a;Hmox1;Snai1
GO:0043523	regulation of neuron apoptotic process	http://amigo.geneontology.org/amigo/term/GO:0043523	242	15	6.79374	2.20791	0.00360145	0.0441876	11816;12043;12569;12661;13390;13653;15368;16971;18124;19122;19268;56461;64290;170770;244579	Apoe;Bbc3;Bcl2;Cdk5r1;Chl1;Dlx1;Egr1;Foxb1;Hmox1;Kcnip3;Lrp1;Nr4a3;Prnp;Ptprf;Tox3
GO:0030902	hindbrain development	http://amigo.geneontology.org/amigo/term/GO:0030902	173	12	4.85668	2.47082	0.00362041	0.0443599	12043;12569;12709;12768;13654;15114;15205;16502;16658;16917;20606;73750	Bcl2;Ccr1;Cdk5r1;Ckb;Egr2;Hap1;Hes1;Kcnc1;Lmx1b;Mafb;Sstr2;Whrn
GO:0050806	positive regulation of synaptic transmission	http://amigo.geneontology.org/amigo/term/GO:0050806	196	13	5.50237	2.36262	0.00369132	0.0451061	11816;11820;12297;12349;14083;15114;18125;18762;19122;20907;58234;269642;432530	Adcy1;Apoe;App;Cacnb3;Car2;Hap1;Nat8l;Nos1;Prkcz;Prnp;Ptk2;Shank3;Stx1a
GO:0045637	regulation of myeloid cell differentiation	http://amigo.geneontology.org/amigo/term/GO:0045637	196	13	5.50237	2.36262	0.00369132	0.0451061	12349;12768;15902;16658;21943;22695;26365;57816;76527;227326;234515;235320;238377	Car2;Ccr1;Ceacam1;Gpr55;Gpr68;Id2;Il34;Inpp4b;Mafb;Tesc;Tnfsf11;Zbtb16;Zfp36
GO:0002027	regulation of heart rate	http://amigo.geneontology.org/amigo/term/GO:0002027	90	8	2.5266	3.16631	0.00378417	0.0461782	13819;16480;16511;20271;30948;72821;230899;399548	Bin1;Epas1;Jup;Kcnh2;Nppa;Scn2b;Scn4b;Scn5a
GO:0010035	response to inorganic substance	http://amigo.geneontology.org/amigo/term/GO:0010035	551	27	15.4684	1.74549	0.00379722	0.0462748	11820;12043;12259;12335;12349;12550;12737;12775;13070;15368;15370;15902;16502;18124;19122;19415;20271;20317;20363;29876;58802;64008;64292;74096;105349;227753;432530	Adcy1;Akr1c18;App;Aqp9;Bcl2;C1qa;Capn3;Car2;Ccr7;Cdh1;Cldn1;Clic4;Cyp11a1;Gsn;Hmox1;Hvcn1;Id2;Kcnc1;Kcnmb4;Nr4a1;Nr4a3;Prnp;Ptges;Rasal1;Scn5a;Selenop;Serpinf1
GO:0070201	regulation of establishment of protein localization	http://amigo.geneontology.org/amigo/term/GO:0070201	690	32	19.3706	1.65199	0.00395053	0.0480781	12297;12481;12550;12569;12575;12703;12775;14063;15893;16190;16480;16971;18125;18762;19094;19122;19245;20371;20660;21947;22163;22433;26570;27218;54698;56508;56620;66214;170770;238377;380714;434215	Bbc3;Cacnb3;Ccr7;Cd2;Cd40lg;Cdh1;Cdk5r1;Cdkn1a;Clec4n;Crtam;F2rl1;Foxp3;Gpr68;Ica1;Il4ra;Jup;Lrp1;Lrrc32;Mapk11;Nos1;Prkcz;Prnp;Ptp4a3;Rapgef4;Rgcc;Rph3al;Slamf1;Slc7a11;Socs1;Sorl1;Tnfrsf4;Xbp1
GO:0051051	negative regulation of transport	http://amigo.geneontology.org/amigo/term/GO:0051051	499	25	14.0086	1.78462	0.00396294	0.0481003	12043;12297;12772;14063;15205;15368;16511;16790;18125;18798;20371;20408;22163;23969;26365;26903;27218;30948;56643;66214;70839;98660;99296;329152;434215	Anpep;Atp1a2;Bcl2;Bin1;Cacnb3;Ccr2;Ceacam1;Dysf;F2rl1;Foxp3;Hecw2;Hes1;Hmox1;Hrh3;Kcnh2;Lrrc32;Nos1;P2ry12;Pacsin1;Plcb4;Rgcc;Sh3gl3;Slamf1;Slc15a1;Tnfrsf4
GO:1990138	neuron projection extension	http://amigo.geneontology.org/amigo/term/GO:1990138	175	12	4.91283	2.44258	0.00397123	0.0481003	11816;12305;12569;17756;18208;18213;18762;19415;20361;20564;23945;26456	Apoe;Cdk5r1;Ddr1;Map2;Mgll;Ntn1;Ntrk3;Prkcz;Rasal1;Sema4g;Sema7a;Slit3
GO:1905475	regulation of protein localization to membrane	http://amigo.geneontology.org/amigo/term/GO:1905475	175	12	4.91283	2.44258	0.00397123	0.0481003	12297;12569;16400;16971;18762;19122;26570;56508;58234;170770;227753;228357	Bbc3;Cacnb3;Cdk5r1;Gsn;Itga3;Lrp1;Lrp4;Prkcz;Prnp;Rapgef4;Shank3;Slc7a11
GO:0032872	regulation of stress-activated MAPK cascade	http://amigo.geneontology.org/amigo/term/GO:0032872	221	14	6.2042	2.25653	0.00398672	0.0481003	11820;12775;14063;18816;21814;21943;21947;24136;26365;27218;29820;52065;332579;338372	App;Card9;Ccr7;Cd40lg;Ceacam1;F2rl1;Map3k9;Mfhas1;Serpinf2;Slamf1;Tgfbr3;Tnfrsf19;Tnfsf11;Zeb2
GO:0032488	Cdc42 protein signal transduction	http://amigo.geneontology.org/amigo/term/GO:0032488	12	3	0.33688	8.90525	0.00400569	0.0481003	11303;11816;18208	Abca1;Apoe;Ntn1
GO:2000047	regulation of cell-cell adhesion mediated by cadherin	http://amigo.geneontology.org/amigo/term/GO:2000047	12	3	0.33688	8.90525	0.00400569	0.0481003	11492;17075;66214	Adam19;Epcam;Rgcc
GO:0043312	neutrophil degranulation	http://amigo.geneontology.org/amigo/term/GO:0043312	12	3	0.33688	8.90525	0.00400569	0.0481003	11745;19204;68891	Anxa3;Cd177;Ptafr
GO:0006857	oligopeptide transport	http://amigo.geneontology.org/amigo/term/GO:0006857	12	3	0.33688	8.90525	0.00400569	0.0481003	12349;26570;56643	Car2;Slc15a1;Slc7a11
GO:0045625	regulation of T-helper 1 cell differentiation	http://amigo.geneontology.org/amigo/term/GO:0045625	12	3	0.33688	8.90525	0.00400569	0.0481003	12772;12775;16190	Ccr2;Ccr7;Il4ra
GO:0006750	glutathione biosynthetic process	http://amigo.geneontology.org/amigo/term/GO:0006750	12	3	0.33688	8.90525	0.00400569	0.0481003	14598;23887;26570	Ggt1;Ggt5;Slc7a11
GO:2000146	negative regulation of cell motility	http://amigo.geneontology.org/amigo/term/GO:2000146	269	16	7.55172	2.11872	0.00402446	0.0482614	11482;11595;11816;12043;12550;14083;14766;16480;16971;19272;20317;20733;21814;29876;66214;110168	Acan;Acvrl1;Adgrg1;Apoe;Bcl2;Cdh1;Clic4;Gpr18;Jup;Lrp1;Ptk2;Ptprk;Rgcc;Serpinf1;Spint2;Tgfbr3
GO:0007173	epidermal growth factor receptor signaling pathway	http://amigo.geneontology.org/amigo/term/GO:0007173	91	8	2.55467	3.13152	0.00404964	0.0484346	11820;14083;15114;18793;19268;26365;72543;74155	App;Ceacam1;Errfi1;Hap1;Mvb12b;Plaur;Ptk2;Ptprf
GO:0030510	regulation of BMP signaling pathway	http://amigo.geneontology.org/amigo/term/GO:0030510	91	8	2.55467	3.13152	0.00404964	0.0484346	11482;13390;15205;15208;16400;17131;21814;74048	Acvrl1;Dlx1;Hes1;Hes5;Itga3;Smad7;Tgfbr3;Vsir
GO:0031341	regulation of cell killing	http://amigo.geneontology.org/amigo/term/GO:0031341	111	9	3.11614	2.88819	0.00406364	0.0485376	13421;14063;17059;18646;26365;52118;54698;60505;667281	Ceacam1;Crtam;Dnase1l3;F2rl1;H60b;Il21;Klrb1c;Prf1;Pvr
GO:0032469	endoplasmic reticulum calcium ion homeostasis	http://amigo.geneontology.org/amigo/term/GO:0032469	24	4	0.67376	5.93684	0.00417543	0.0496755	11820;12043;16438;170770	App;Bbc3;Bcl2;Itpr1
GO:0099623	regulation of cardiac muscle cell membrane repolarization	http://amigo.geneontology.org/amigo/term/GO:0099623	24	4	0.67376	5.93684	0.00417543	0.0496755	16511;20271;230899;399548	Kcnh2;Nppa;Scn4b;Scn5a
GO:0032753	positive regulation of interleukin-4 production	http://amigo.geneontology.org/amigo/term/GO:0032753	24	4	0.67376	5.93684	0.00417543	0.0496755	12487;18762;20371;21947	Cd28;Cd40lg;Foxp3;Prkcz
GO:0001933	negative regulation of protein phosphorylation	http://amigo.geneontology.org/amigo/term/GO:0001933	396	21	11.117	1.88899	0.00420417	0.0499515	11816;12575;12703;14063;17131;18125;18213;18762;19023;19122;20555;20660;22433;24064;26365;57816;67603;74155;231252;319520;504186	Apoe;Cdkn1a;Ceacam1;Chrna10;Chrna9;Dusp4;Dusp6;Errfi1;F2rl1;Nos1;Ntrk3;Ppef2;Prkcz;Prnp;Slfn1;Smad7;Socs1;Sorl1;Spry2;Tesc;Xbp1

## Sheet: Up-regulated genes
Supplementary data 2 Gene ontology enrichment of up-regulated genes of bulk RNA-seq data
geneSet	description	link	size	overlap	expect	enrichmentRatio	pValue	FDR	overlapId
GO:0051240	positive regulation of multicellular organismal process	http://amigo.geneontology.org/amigo/term/GO:0051240	1780	74	32.6261	2.26812	1.26519e-11	1.14095e-07	11363;12162;12168;12323;12361;12494;12805;12977;13803;14062;14226;14388;14462;14609;14758;15277;16162;16182;16184;16197;16324;16476;16590;16891;16981;17260;17869;18441;18619;18750;18792;19217;19883;20249;20259;20304;20430;20679;20713;20720;21416;21826;21934;21960;22359;23966;24063;27494;50905;56449;58861;67916;68279;71956;73710;73914;79221;80837;94275;100201;104156;114249;212307;216049;216856;225…
GO:0009888	tissue development	http://amigo.geneontology.org/amigo/term/GO:0009888	1844	71	33.7992	2.10064	1.10046e-09	3.07737e-06	11472;11746;11749;12142;12162;12168;12571;12977;14048;14388;14462;14595;14609;14739;14758;16475;16476;16779;16870;16911;17134;17260;17869;18109;18514;18605;18750;18783;18792;20259;20679;20720;20855;20969;21416;22330;23828;23966;24063;24087;54381;56449;64082;68861;70350;71602;71982;72080;72388;74551;76260;79221;93960;94275;104156;114249;217082;226352;230099;230824;240888;243362;268396;269878;32900…
GO:0120036	plasma membrane bounded cell projection organization	http://amigo.geneontology.org/amigo/term/GO:0120036	1434	60	26.2842	2.28274	1.29216e-09	3.07737e-06	11472;12162;12168;12323;12361;12494;12805;13518;13730;13803;14130;14163;14226;14462;14585;14609;14739;16332;16475;16476;16590;16779;16870;16880;17260;18174;18750;18823;20304;20430;20713;20720;20910;21960;22152;22330;22359;56294;56792;65970;67220;67286;71982;73710;74354;76260;102747;103765;216049;216856;231148;233781;235472;241134;244654;269878;380711;381979;544696;545156
GO:0030030	cell projection organization	http://amigo.geneontology.org/amigo/term/GO:0030030	1473	61	26.9991	2.25934	1.36499e-09	3.07737e-06	11472;12162;12168;12323;12361;12494;12805;13518;13730;13803;14130;14163;14226;14462;14585;14609;14739;16332;16475;16476;16590;16779;16870;16880;17260;18174;18750;18823;20304;20430;20713;20720;20910;21960;22152;22330;22359;56294;56792;65970;67220;67286;71982;73710;74354;76260;80837;102747;103765;216049;216856;231148;233781;235472;241134;244654;269878;380711;381979;544696;545156
GO:0022008	neurogenesis	http://amigo.geneontology.org/amigo/term/GO:0022008	1634	64	29.9501	2.13689	4.53539e-09	8.18003e-06	12142;12162;12168;12323;12361;12494;12571;12805;12977;13518;13803;14048;14130;14226;14462;14585;14609;15165;16332;16476;16590;16779;16870;16880;16911;17260;17869;18032;18109;18174;18441;18514;18619;18750;18823;19883;20304;20430;20679;20713;20720;20910;21416;21960;22152;22330;22359;23966;56294;56792;67916;73710;76260;104156;216049;216856;233781;235472;241134;269604;269878;380711;381979;545156
GO:0051241	negative regulation of multicellular organismal process	http://amigo.geneontology.org/amigo/term/GO:0051241	1204	52	22.0685	2.3563	6.8004e-09	1.0221e-05	11746;12162;12168;12494;12571;14062;14130;14226;14462;14609;14739;16182;16324;16332;16870;17260;17869;18109;18514;18605;18750;18792;20679;20720;20855;21416;21826;21960;24087;27494;52055;52357;53381;54486;56294;56449;56792;73914;79221;100201;114128;216049;217166;229615;230126;233781;235472;240888;242202;242248;243362;380711
GO:0044281	small molecule metabolic process	http://amigo.geneontology.org/amigo/term/GO:0044281	1736	66	31.8197	2.07419	8.0758e-09	1.04039e-05	11363;11872;13121;14584;14595;14919;15277;16332;16590;17869;18441;18452;18484;18605;18783;18797;18823;19703;19883;20249;20917;21416;22359;23972;26432;26912;50722;50781;53381;54486;56050;56473;56520;56615;56693;57319;58246;60527;65970;67880;68041;68801;69863;72535;74121;74340;74354;74551;75578;105501;108079;108682;109264;111175;209027;217166;217698;217700;223920;225579;233781;235533;242202;269823;…
GO:0071345	cellular response to cytokine stimulus	http://amigo.geneontology.org/amigo/term/GO:0071345	756	38	13.8569	2.74231	1.90091e-08	2.1428e-05	12977;14388;14462;14584;15277;15950;15979;16162;16174;16182;16184;16197;16590;16880;17869;19883;20304;20849;20910;20962;21934;22038;50905;52055;56449;56792;60440;70779;71982;73086;73914;114249;171463;229615;237313;279028;545645;100039796
GO:0034097	response to cytokine	http://amigo.geneontology.org/amigo/term/GO:0034097	865	41	15.8548	2.58596	2.60018e-08	2.60538e-05	12494;12977;14388;14462;14584;15277;15950;15979;16162;16174;16182;16184;16197;16476;16590;16880;17869;18750;19883;20304;20849;20910;20962;21934;22038;50905;52055;56449;56792;60440;70779;71982;73086;73914;114249;171463;229615;237313;279028;545645;100039796
GO:0051960	regulation of nervous system development	http://amigo.geneontology.org/amigo/term/GO:0051960	983	44	18.0177	2.44204	4.08886e-08	3.59166e-05	12162;12168;12323;12361;12494;12805;12977;13803;14048;14226;14462;16332;16590;16870;16981;17260;17869;18109;18514;18750;20183;20304;20430;20713;20720;21416;21826;21960;22359;23966;56294;56792;73710;104156;216049;216856;230824;233781;235472;240888;269878;380711;381979;545156
GO:0035295	tube development	http://amigo.geneontology.org/amigo/term/GO:0035295	1056	46	19.3557	2.37656	4.38104e-08	3.59166e-05	12142;12162;12168;12977;14048;14388;14462;14595;14609;15277;16476;16590;16870;16911;17260;17869;18109;18514;18750;18792;19883;20304;20720;20969;21416;21826;24063;27494;56089;58861;71602;71690;76260;79221;80837;94275;104156;114249;226352;230126;230824;240888;243362;269878;381489;544696
GO:0048699	generation of neurons	http://amigo.geneontology.org/amigo/term/GO:0048699	1526	58	27.9705	2.07361	7.85175e-08	5.90059e-05	12142;12162;12168;12323;12361;12494;12805;12977;13518;13803;14048;14130;14226;14462;14585;14609;15165;16332;16476;16590;16779;16870;16880;16911;17260;17869;18032;18109;18174;18514;18750;18823;19883;20304;20430;20713;20720;20910;21416;21960;22152;22330;22359;23966;56294;56792;73710;76260;104156;216049;216856;233781;235472;241134;269878;380711;381979;545156
GO:0060429	epithelium development	http://amigo.geneontology.org/amigo/term/GO:0060429	1119	47	20.5105	2.29151	9.15954e-08	6.3539e-05	11746;12142;12162;12168;12571;12977;14048;14462;14595;14609;14739;16475;16476;16779;16870;16911;17134;17260;17869;18109;18514;20720;20855;20969;21416;22330;24063;70350;71602;72080;72388;74551;76260;93960;94275;104156;114249;226352;230099;230824;240888;243362;269878;381101;381979;404634;544696
GO:0035239	tube morphogenesis	http://amigo.geneontology.org/amigo/term/GO:0035239	845	39	15.4883	2.51804	1.17574e-07	7.57344e-05	12142;12162;12168;12977;14048;14388;14462;14595;14609;15277;16476;16870;16911;17260;17869;18109;18514;18750;18792;19883;20304;21416;21826;24063;27494;56089;58861;71602;71690;79221;80837;94275;104156;114249;226352;230126;230824;243362;269878
GO:0045595	regulation of cell differentiation	http://amigo.geneontology.org/amigo/term/GO:0045595	1787	64	32.7545	1.95393	1.32189e-07	7.94721e-05	12142;12162;12168;12323;12361;12494;12571;12805;12977;13803;14048;14226;14462;14609;14739;16184;16197;16332;16476;16590;16870;16911;17134;17260;17869;18109;18514;18605;18750;19883;20259;20304;20430;20679;20713;20720;21416;21960;22359;23966;50722;56294;56792;73710;79221;81703;100201;104156;114249;216049;216856;217166;226352;229615;230126;233781;235472;242202;268396;269878;380711;381979;404634;5451…
GO:0030182	neuron differentiation	http://amigo.geneontology.org/amigo/term/GO:0030182	1372	53	25.1478	2.10754	1.8794e-07	0.000103926	12142;12162;12168;12323;12361;12494;12805;13518;13803;14048;14130;14226;14462;14585;14609;15165;16332;16476;16779;16870;16880;16911;17260;18032;18109;18174;18514;18750;18823;19883;20304;20430;20713;20720;20910;21960;22152;22330;22359;23966;56294;73710;76260;104156;216049;216856;233781;235472;241134;269878;380711;381979;545156
GO:0042592	homeostatic process	http://amigo.geneontology.org/amigo/term/GO:0042592	1809	64	33.1577	1.93017	2.05542e-07	0.000103926	11363;11749;12494;12571;12977;14062;14064;14130;14226;14462;14609;15165;15277;16182;16184;16197;16590;16891;17134;17260;17869;18174;18441;18605;18750;18783;19217;19883;20249;20304;20679;20855;21416;21934;26462;52055;53381;56050;56089;65970;68279;69863;71982;74121;74551;75578;78134;93692;94353;100201;105501;108079;110095;216049;217166;223920;226419;226999;230824;232223;237313;269604;329003;331493
GO:0022603	regulation of anatomical structure morphogenesis	http://amigo.geneontology.org/amigo/term/GO:0022603	1005	43	18.4209	2.3343	2.07438e-07	0.000103926	12162;12168;12323;12361;12977;14048;14163;14388;14453;14462;14609;15277;16590;17260;17869;18441;18750;18792;20304;20430;21826;21960;23828;23966;24063;27494;58861;67220;72080;73296;73710;73910;79221;80837;93960;94275;104156;230824;243362;269878;320609;381979;545156
GO:0051094	positive regulation of developmental process	http://amigo.geneontology.org/amigo/term/GO:0051094	1436	54	26.3209	2.0516	3.33477e-07	0.000158279	12162;12168;12323;12361;12805;12977;13803;14226;14388;14462;14609;14739;14758;15277;16184;16197;16476;16590;16981;17260;17869;18750;20259;20304;20430;20679;20713;20720;21416;21826;22359;23966;24063;27494;50722;56449;58861;73710;73914;79221;80837;94275;100201;104156;114249;216049;216856;226352;230126;242202;268396;269878;404634;545156
GO:0031175	neuron projection development	http://amigo.geneontology.org/amigo/term/GO:0031175	990	42	18.146	2.31456	3.65366e-07	0.000164743	12162;12168;12323;12361;12494;12805;13518;13803;14130;14226;14462;14585;14609;16332;16476;16779;16870;16880;17260;18174;18750;18823;20430;20713;20720;20910;21960;22152;22330;22359;56294;73710;76260;216049;216856;233781;235472;241134;269878;380711;381979;545156
GO:0060284	regulation of cell development	http://amigo.geneontology.org/amigo/term/GO:0060284	1000	42	18.3293	2.29141	4.76738e-07	0.000204725	12162;12168;12323;12361;12494;12805;12977;13803;14048;14226;14462;14739;16332;16590;16870;17260;17869;18109;18514;20304;20430;20713;20720;21416;21960;22359;23966;56294;56792;73710;79221;104156;216049;216856;230126;233781;235472;242202;269878;380711;381979;545156
GO:0048666	neuron development	http://amigo.geneontology.org/amigo/term/GO:0048666	1119	45	20.5105	2.194	5.97796e-07	0.000245042	12142;12162;12168;12323;12361;12494;12805;13518;13803;14130;14226;14462;14585;14609;15165;16332;16476;16779;16870;16880;17260;18174;18750;18823;20430;20713;20720;20910;21960;22152;22330;22359;23966;56294;73710;76260;216049;216856;233781;235472;241134;269878;380711;381979;545156
GO:0050767	regulation of neurogenesis	http://amigo.geneontology.org/amigo/term/GO:0050767	872	38	15.9831	2.3775	7.20516e-07	0.000282505	12162;12168;12323;12361;12494;12805;12977;13803;14048;14226;14462;16332;16590;16870;17260;17869;18109;18514;20304;20430;20713;20720;21416;21960;22359;23966;56294;56792;73710;104156;216049;216856;233781;235472;269878;380711;381979;545156
GO:0044283	small molecule biosynthetic process	http://amigo.geneontology.org/amigo/term/GO:0044283	634	31	11.6208	2.66764	7.55796e-07	0.00028399	11363;11872;13121;15277;17869;18441;18605;18783;18823;20249;21416;26432;50722;50781;54486;56050;56473;56520;56615;57319;58246;60527;68041;68801;74551;108079;111175;209027;217166;242202;381101
GO:0000902	cell morphogenesis	http://amigo.geneontology.org/amigo/term/GO:0000902	987	41	18.091	2.26632	8.7671e-07	0.000316247	12162;12168;12323;12361;13518;14163;14453;14462;14609;16197;16590;16779;16870;16880;17260;18174;18441;18750;20430;20679;20855;20910;21960;22152;22330;22359;23828;67220;73296;73710;73910;76260;80837;216049;226352;235472;241134;269878;320609;381979;545156
GO:0019221	cytokine-mediated signaling pathway	http://amigo.geneontology.org/amigo/term/GO:0019221	360	22	6.59855	3.33407	9.21568e-07	0.000319642	12977;14388;15979;16162;16174;16182;16184;16197;16590;16880;20304;20849;21934;50905;56792;60440;73086;73914;171463;229615;237313;545645
GO:0002009	morphogenesis of an epithelium	http://amigo.geneontology.org/amigo/term/GO:0002009	515	27	9.43959	2.86029	1.08162e-06	0.000361262	12162;12977;14048;14462;14609;16475;16870;16911;17260;17869;18109;18514;22330;24063;72080;72388;76260;93960;94275;104156;114249;226352;230099;230824;243362;269878;381979
GO:0008283	cell proliferation	http://amigo.geneontology.org/amigo/term/GO:0008283	1924	64	35.2656	1.8148	1.76032e-06	0.000559944	12142;12162;12168;12361;12494;12571;12977;14048;14062;14130;14226;14462;14595;14609;14702;16174;16184;16197;16332;16476;16590;16870;16880;16891;17134;17260;17869;18105;18109;18514;18619;18750;18783;18792;19217;19883;20259;20304;20475;20720;20849;20855;21416;22355;23966;24063;53381;54486;56057;68861;71690;72080;94275;104156;110948;216856;217166;226830;230126;231464;242202;242608;271849;545645
GO:0032989	cellular component morphogenesis	http://amigo.geneontology.org/amigo/term/GO:0032989	1090	43	19.9789	2.15227	1.80066e-06	0.000559944	11472;12162;12168;12323;12361;13518;14163;14453;14462;14609;16197;16590;16779;16870;16880;17260;18174;18441;18750;20430;20679;20855;20910;21960;22152;22330;22359;23828;23966;67220;73296;73710;73910;76260;80837;216049;226352;235472;241134;269878;320609;381979;545156
GO:0045597	positive regulation of cell differentiation	http://amigo.geneontology.org/amigo/term/GO:0045597	1023	41	18.7509	2.18657	2.16428e-06	0.000650583	12162;12168;12323;12361;12805;12977;13803;14226;14462;14609;14739;16184;16197;16476;16590;17260;17869;18750;20259;20304;20430;20679;20713;20720;21416;22359;23966;50722;73710;100201;104156;114249;216049;216856;226352;230126;242202;268396;269878;404634;545156
GO:0008610	lipid biosynthetic process	http://amigo.geneontology.org/amigo/term/GO:0008610	541	27	9.91615	2.72283	2.74453e-06	0.000798393	11363;13121;16332;16475;18514;18783;18823;20249;20447;21416;22038;50722;50781;54486;56050;56473;56615;60527;67260;68041;68801;74551;108079;108105;111175;212862;217166
GO:0006629	lipid metabolic process	http://amigo.geneontology.org/amigo/term/GO:0006629	1225	46	22.4534	2.04869	2.8863e-06	0.000807919	11363;13121;14667;16332;16475;16590;16891;18484;18514;18783;18797;18823;19883;20249;20447;21416;22038;22359;50722;50781;54486;56050;56473;56615;57319;60527;65970;67260;67916;68041;68801;69863;74121;74551;105501;108079;108105;111175;212862;217166;217698;217700;223920;225579;235533;668212
GO:0043436	oxoacid metabolic process	http://amigo.geneontology.org/amigo/term/GO:0043436	925	38	16.9546	2.24128	2.95646e-06	0.000807919	11363;14584;15277;16590;17869;18452;18484;18605;18783;18823;19703;20249;20917;23972;26432;26912;53381;54486;56050;56473;56615;56693;60527;68041;68801;74121;74551;108079;108682;109264;111175;209027;217166;217698;217700;225579;233781;269823
GO:0072073	kidney epithelium development	http://amigo.geneontology.org/amigo/term/GO:0072073	149	13	2.73106	4.76005	3.74893e-06	0.000994348	12162;14048;14462;16779;17260;17869;18514;20969;24063;70350;71602;94275;114249
GO:0030036	actin cytoskeleton organization	http://amigo.geneontology.org/amigo/term/GO:0030036	619	29	11.3458	2.556	4.03471e-06	0.00103957	11472;12323;14163;14388;14739;14758;16332;16590;17260;18484;20259;20430;27494;30794;56792;65970;72754;73296;73910;76260;80837;80880;226352;226751;230824;231148;235431;268396;320472
GO:0030029	actin filament-based process	http://amigo.geneontology.org/amigo/term/GO:0030029	696	31	12.7572	2.43	5.20269e-06	0.00128405	11472;12323;14163;14388;14739;14758;16332;16590;17260;18484;20259;20430;20855;27494;30794;56792;65970;72754;73296;73910;76260;80837;80880;226352;226751;230824;231148;235431;245049;268396;320472
GO:0048878	chemical homeostasis	http://amigo.geneontology.org/amigo/term/GO:0048878	1137	43	20.8404	2.0633	5.26835e-06	0.00128405	11749;12494;14062;14064;14226;14609;15165;15277;16891;17134;17869;18174;18441;18605;18750;18783;19217;19883;20249;20304;20855;21416;52055;56050;56089;65970;68279;69863;71982;74121;74551;78134;94353;100201;105501;108079;110095;217166;223920;226999;230824;269604;331493
GO:0006082	organic acid metabolic process	http://amigo.geneontology.org/amigo/term/GO:0006082	953	38	17.4678	2.17543	5.9054e-06	0.00140144	11363;14584;15277;16590;17869;18452;18484;18605;18783;18823;19703;20249;20917;23972;26432;26912;53381;54486;56050;56473;56615;56693;60527;68041;68801;74121;74551;108079;108682;109264;111175;209027;217166;217698;217700;225579;233781;269823
GO:0072359	circulatory system development	http://amigo.geneontology.org/amigo/term/GO:0072359	1069	41	19.594	2.09248	6.35631e-06	0.00146977	11472;12142;12162;12168;14048;14388;14462;14595;14609;15277;16476;16590;16911;17260;18750;18792;19883;20304;20679;21416;21826;23828;23966;24063;26462;27494;56089;58861;64082;67916;68861;71602;71690;79221;80837;226830;230126;243362;268396;269878;544696
GO:0007010	cytoskeleton organization	http://amigo.geneontology.org/amigo/term/GO:0007010	1264	46	23.1682	1.98548	6.58404e-06	0.00148437	11472;12323;13518;14163;14388;14739;14758;16332;16475;16590;17260;18484;20259;20430;22152;24063;27494;30794;56792;65970;68041;72080;72754;73296;73710;73910;74354;76260;80837;80880;102747;108079;212307;215351;216848;226352;226751;230824;231148;235431;268396;320472;320609;338349;381979;544696
GO:0006633	fatty acid biosynthetic process	http://amigo.geneontology.org/amigo/term/GO:0006633	134	12	2.45613	4.88574	6.76904e-06	0.00148849	11363;18783;18823;20249;54486;56473;56615;60527;68041;68801;108079;111175
GO:0048729	tissue morphogenesis	http://amigo.geneontology.org/amigo/term/GO:0048729	637	29	11.6758	2.48378	6.99949e-06	0.00148849	12162;12168;12977;14048;14462;14609;16475;16870;16911;17260;17869;18109;18514;20855;22330;24063;72080;72388;76260;93960;94275;104156;114249;226352;230099;230824;243362;269878;381979
GO:1902531	regulation of intracellular signal transduction	http://amigo.geneontology.org/amigo/term/GO:1902531	1630	55	29.8768	1.8409	7.09746e-06	0.00148849	12162;12977;14062;14064;14130;14163;14226;14388;14462;16182;16197;16324;16332;16475;16476;16590;18105;18441;18750;18779;19883;20198;20304;20720;21416;21934;22038;24063;27494;52357;56089;56449;68861;72754;73910;73914;78134;93692;94275;103213;108079;114249;212307;215821;226419;226751;226830;237313;242202;242248;331493;380711;432442;545156;545645
GO:0042063	gliogenesis	http://amigo.geneontology.org/amigo/term/GO:0042063	301	18	5.51712	3.26257	1.22324e-05	0.00250709	12571;12977;16779;17869;18032;18109;18441;18619;18823;20679;20720;21416;23966;56792;67916;104156;216049;269604
GO:0009611	response to wounding	http://amigo.geneontology.org/amigo/term/GO:0009611	488	24	8.9447	2.68315	1.26729e-05	0.00253966	12361;13518;14062;14064;14226;14595;14609;16324;16475;16476;16779;18441;18750;18792;20720;20910;20969;21960;23972;54381;230824;233781;243362;279028
GO:0080134	regulation of response to stress	http://amigo.geneontology.org/amigo/term/GO:0080134	1227	44	22.49	1.95642	1.53461e-05	0.00293126	12361;12571;13136;14048;14062;14130;14226;14388;14462;14609;15950;16174;16184;16475;17260;17869;18619;18750;18779;18783;18792;19883;20304;20720;21934;21960;22038;50905;56449;56792;67916;71956;73914;93692;103213;108086;209027;216049;217166;225825;226419;226830;233781;242202
GO:0072330	monocarboxylic acid biosynthetic process	http://amigo.geneontology.org/amigo/term/GO:0072330	249	16	4.56399	3.5057	1.54421e-05	0.00293126	11363;15277;17869;18783;18823;20249;54486;56050;56473;56615;60527;68041;68801;108079;111175;217166
GO:0019752	carboxylic acid metabolic process	http://amigo.geneontology.org/amigo/term/GO:0019752	882	35	16.1664	2.16498	1.56022e-05	0.00293126	11363;14584;15277;16590;17869;18452;18484;18783;18823;19703;20249;20917;26432;26912;53381;54486;56050;56473;56615;56693;60527;68041;68801;74121;74551;108079;108682;109264;111175;209027;217166;217698;217700;225579;269823
GO:0050796	regulation of insulin secretion	http://amigo.geneontology.org/amigo/term/GO:0050796	171	13	3.13431	4.14764	1.681e-05	0.00309373	12361;12494;14226;14609;16324;20304;21416;74551;93692;94353;216856;217166;245049
GO:0006952	defense response	http://amigo.geneontology.org/amigo/term/GO:0006952	1361	47	24.9462	1.88406	2.0123e-05	0.00362938	12142;12977;13136;14062;14130;14462;14595;14609;15950;15979;16174;16182;16184;16476;16590;17260;18619;18750;18783;18823;19217;19883;20249;20304;20910;20969;21934;22038;50905;52055;56792;58861;60440;68279;71956;73086;73914;79221;103213;108086;217166;225825;237886;242202;279028;545645;100039796
GO:0045664	regulation of neuron differentiation	http://amigo.geneontology.org/amigo/term/GO:0045664	715	30	13.1054	2.28912	2.32312e-05	0.00410782	12162;12168;12323;12361;12494;12805;13803;14048;14226;14462;16332;17260;18109;18514;20304;20430;20713;20720;21960;22359;56294;73710;104156;216049;216856;233781;269878;380711;381979;545156
GO:0006357	regulation of transcription by RNA polymerase II	http://amigo.geneontology.org/amigo/term/GO:0006357	1871	59	34.2941	1.72041	2.41623e-05	0.00419031	11569;11746;12142;12162;12168;12361;12571;14048;14462;15950;16475;16476;16870;16911;17134;17260;17301;17869;18032;18109;18441;18484;18514;18985;19883;20183;20475;20679;20849;21416;22038;22359;22658;29861;30927;52357;56449;66075;70779;72754;73086;79221;81703;94275;94353;104156;114249;170753;217082;217166;226830;229615;230824;231004;231148;242466;269878;329679;404634
GO:0030073	insulin secretion	http://amigo.geneontology.org/amigo/term/GO:0030073	206	14	3.77583	3.70779	2.83094e-05	0.00481687	12361;12494;14226;14609;16324;20304;21416;52055;74551;93692;94353;216856;217166;245049
GO:0010975	regulation of neuron projection development	http://amigo.geneontology.org/amigo/term/GO:0010975	553	25	10.1361	2.46643	3.42113e-05	0.00562175	12162;12168;12323;12361;12494;12805;13803;14226;14462;16332;17260;20430;20713;20720;21960;22359;56294;73710;216049;216856;233781;269878;380711;381979;545156
GO:0001503	ossification	http://amigo.geneontology.org/amigo/term/GO:0001503	356	19	6.52523	2.91178	3.42866e-05	0.00562175	12162;12168;12571;12977;14609;14758;16332;17260;18514;18605;18619;20855;21416;21934;71982;100201;114249;233781;268396
GO:0032787	monocarboxylic acid metabolic process	http://amigo.geneontology.org/amigo/term/GO:0032787	554	25	10.1544	2.46198	3.52369e-05	0.00562465	11363;15277;16590;17869;18484;18783;18823;20249;54486;56050;56473;56615;60527;68041;68801;74121;74551;108079;109264;111175;217166;217698;217700;225579;269823
GO:0120039	plasma membrane bounded cell projection morphogenesis	http://amigo.geneontology.org/amigo/term/GO:0120039	624	27	11.4375	2.36066	3.55517e-05	0.00562465	12162;12168;12323;12361;13518;14462;14609;16779;16870;16880;18174;18750;20430;20910;21960;22152;22330;22359;67220;73710;76260;216049;235472;241134;269878;381979;545156
GO:0048858	cell projection morphogenesis	http://amigo.geneontology.org/amigo/term/GO:0048858	627	27	11.4925	2.34936	3.86025e-05	0.00592332	12162;12168;12323;12361;13518;14462;14609;16779;16870;16880;18174;18750;20430;20910;21960;22152;22330;22359;67220;73710;76260;216049;235472;241134;269878;381979;545156
GO:0006066	alcohol metabolic process	http://amigo.geneontology.org/amigo/term/GO:0006066	298	17	5.46213	3.11234	3.87531e-05	0.00592332	11363;13121;16332;18441;18797;22359;50781;56050;65970;69863;72535;74551;105501;108079;111175;223920;235533
GO:1901615	organic hydroxy compound metabolic process	http://amigo.geneontology.org/amigo/term/GO:1901615	457	22	8.37649	2.6264	4.02698e-05	0.00604688	11363;13121;14462;16332;16590;18441;18797;22359;50722;50781;54381;56050;65970;69863;72535;74551;105501;108079;111175;217166;223920;235533
GO:0090276	regulation of peptide hormone secretion	http://amigo.geneontology.org/amigo/term/GO:0090276	213	14	3.90414	3.58594	4.09026e-05	0.00604688	12361;12494;14226;14609;16324;20304;21416;74551;93692;94353;216856;217166;245049;545156
GO:0061564	axon development	http://amigo.geneontology.org/amigo/term/GO:0061564	458	22	8.39482	2.62066	4.16046e-05	0.00605146	12162;12168;13518;14226;14462;16476;16779;16870;18750;18823;20430;20910;21960;22152;22330;73710;76260;233781;235472;269878;381979;545156
GO:0051962	positive regulation of nervous system development	http://amigo.geneontology.org/amigo/term/GO:0051962	597	26	10.9426	2.37604	4.4613e-05	0.00638603	12162;12168;12323;12361;12805;12977;13803;14226;16590;16981;17260;17869;18750;20304;20430;20713;20720;21826;22359;23966;73710;104156;216049;216856;269878;545156
GO:0008285	negative regulation of cell proliferation	http://amigo.geneontology.org/amigo/term/GO:0008285	634	27	11.6208	2.32343	4.66614e-05	0.00656513	12162;12168;12361;12571;14062;14130;14462;14595;14609;16184;16332;16476;17260;17869;18750;20259;20475;20720;22355;24063;53381;54486;56057;94275;226830;242202;242608
GO:0051056	regulation of small GTPase mediated signal transduction	http://amigo.geneontology.org/amigo/term/GO:0051056	244	15	4.47235	3.35394	4.73459e-05	0.00656513	12977;14062;14064;14163;24063;27494;72754;73910;78134;212307;215821;226751;331493;380711;545156
GO:0030099	myeloid cell differentiation	http://amigo.geneontology.org/amigo/term/GO:0030099	365	19	6.69019	2.83998	4.80482e-05	0.00656513	12571;12977;14462;16476;16590;17260;17869;18174;18750;20259;20304;20679;21934;22038;56792;71982;100201;226419;229615
GO:0072009	nephron epithelium development	http://amigo.geneontology.org/amigo/term/GO:0072009	115	10	2.10787	4.74413	5.10182e-05	0.0068669	14048;14462;16779;17260;17869;18514;70350;71602;94275;114249
GO:0006954	inflammatory response	http://amigo.geneontology.org/amigo/term/GO:0006954	640	27	11.7307	2.30164	5.47456e-05	0.00725673	12977;13136;14062;14130;14462;14595;14609;16174;16182;16184;16476;16590;18750;18783;18823;19217;19883;20304;20969;21934;22038;50905;56792;58861;73086;79221;242202
GO:0006366	transcription by RNA polymerase II	http://amigo.geneontology.org/amigo/term/GO:0006366	1926	59	35.3022	1.67128	5.55239e-05	0.00725673	11569;11746;12142;12162;12168;12361;12571;14048;14462;15950;16475;16476;16870;16911;17134;17260;17301;17869;18032;18109;18441;18484;18514;18985;19883;20183;20475;20679;20849;21416;22038;22359;22658;29861;30927;52357;56449;66075;70779;72754;73086;79221;81703;94275;94353;104156;114249;170753;217082;217166;226830;229615;230824;231004;231148;242466;269878;329679;404634
GO:2000027	regulation of animal organ morphogenesis	http://amigo.geneontology.org/amigo/term/GO:2000027	192	13	3.51922	3.694	5.6607e-05	0.0072926	12162;12168;12977;14048;14462;17869;18792;24063;72080;93960;94275;104156;230824
GO:0042127	regulation of cell proliferation	http://amigo.geneontology.org/amigo/term/GO:0042127	1590	51	29.1436	1.74996	6.06873e-05	0.00767963	12142;12162;12168;12361;12494;12571;12977;14048;14062;14130;14462;14595;14609;16184;16197;16332;16476;16590;16870;16880;17134;17260;17869;18105;18109;18514;18750;18783;18792;19217;20259;20304;20475;20720;21416;22355;24063;53381;54486;56057;71690;72080;94275;104156;216856;217166;226830;231464;242202;242608;271849
GO:0043062	extracellular structure organization	http://amigo.geneontology.org/amigo/term/GO:0043062	279	16	5.11387	3.12874	6.13144e-05	0.00767963	12162;14453;14595;14758;16779;16891;20969;21960;26432;53381;71602;114249;223920;268396;373864;381489
GO:0048812	neuron projection morphogenesis	http://amigo.geneontology.org/amigo/term/GO:0048812	610	26	11.1809	2.3254	6.36684e-05	0.00786523	12162;12168;12323;12361;13518;14462;14609;16779;16870;16880;18174;18750;20430;20910;21960;22152;22330;22359;73710;76260;216049;235472;241134;269878;381979;545156
GO:0006468	protein phosphorylation	http://amigo.geneontology.org/amigo/term/GO:0006468	1766	55	32.3695	1.69913	6.67179e-05	0.00813057	12162;12168;12323;12361;12571;12805;12977;14062;14130;14388;14585;14739;14919;16162;16324;16332;16475;16476;16590;16981;17260;17869;18105;18441;18605;18750;20304;20849;21934;22359;24056;24063;26559;56089;56792;63913;67742;67916;72388;73086;73914;94275;108079;114249;226419;226751;230126;242083;242202;242248;320472;329679;381979;545156;545645
GO:0019725	cellular homeostasis	http://amigo.geneontology.org/amigo/term/GO:0019725	913	34	16.7346	2.03171	7.36632e-05	0.00885727	11749;12494;14062;14064;14226;14609;15277;17134;17869;18174;18441;18605;18750;19217;20304;20855;21416;26462;52055;53381;56089;68279;74551;75578;78134;93692;94353;100201;108079;217166;226999;232223;269604;331493
GO:0046883	regulation of hormone secretion	http://amigo.geneontology.org/amigo/term/GO:0046883	284	16	5.20552	3.07366	7.5612e-05	0.00897196	12361;12494;14226;14609;16324;18441;20304;21416;52055;74551;93692;94353;216856;217166;245049;545156
GO:0046394	carboxylic acid biosynthetic process	http://amigo.geneontology.org/amigo/term/GO:0046394	347	18	6.36027	2.83007	7.92182e-05	0.00913011	11363;15277;17869;18783;18823;20249;26432;54486;56050;56473;56615;60527;68041;68801;108079;111175;209027;217166
GO:0044255	cellular lipid metabolic process	http://amigo.geneontology.org/amigo/term/GO:0044255	917	34	16.808	2.02285	8.01827e-05	0.00913011	11363;14667;16332;16475;16590;18484;18783;18797;18823;20249;20447;21416;22038;54486;56473;56615;57319;60527;67260;67916;68041;68801;74121;74551;108079;108105;111175;212862;217698;217700;223920;225579;235533;668212
GO:0032990	cell part morphogenesis	http://amigo.geneontology.org/amigo/term/GO:0032990	655	27	12.0057	2.24893	8.07553e-05	0.00913011	12162;12168;12323;12361;13518;14462;14609;16779;16870;16880;18174;18750;20430;20910;21960;22152;22330;22359;67220;73710;76260;216049;235472;241134;269878;381979;545156
GO:0008360	regulation of cell shape	http://amigo.geneontology.org/amigo/term/GO:0008360	146	11	2.67608	4.11049	8.09946e-05	0.00913011	14163;14453;16590;18441;20430;23828;67220;73296;73910;80837;320609
GO:0016053	organic acid biosynthetic process	http://amigo.geneontology.org/amigo/term/GO:0016053	349	18	6.39692	2.81385	8.52152e-05	0.0094873	11363;15277;17869;18783;18823;20249;26432;54486;56050;56473;56615;60527;68041;68801;108079;111175;209027;217166
GO:0007267	cell-cell signaling	http://amigo.geneontology.org/amigo/term/GO:0007267	1362	45	24.9645	1.80256	8.76492e-05	0.00963928	12323;12361;12494;14062;14130;14226;14462;14609;14739;16324;16590;17260;17869;18441;18619;18750;20304;20430;20720;20910;20969;21416;21960;30794;50722;50781;52055;67916;73710;74551;93692;93960;94353;100201;104156;108079;108086;216856;217166;230824;245049;380702;381979;432442;545156
GO:0030072	peptide hormone secretion	http://amigo.geneontology.org/amigo/term/GO:0030072	258	15	4.72896	3.17195	8.8965e-05	0.00966611	12361;12494;14226;14609;16324;20304;21416;52055;74551;93692;94353;216856;217166;245049;545156
GO:0023056	positive regulation of signaling	http://amigo.geneontology.org/amigo/term/GO:0023056	1658	52	30.39	1.71109	9.07339e-05	0.00971363	12162;12168;12323;12361;12494;12977;14062;14064;14130;14388;14462;14609;16182;16197;16324;16475;16476;16590;17869;18105;18441;18750;18779;20198;20304;20430;20720;20910;21416;21934;21960;22038;23828;56089;56792;71690;74551;78134;93692;93960;94275;103213;114249;212307;216856;225825;230126;237313;242202;242248;245049;331493
GO:0072006	nephron development	http://amigo.geneontology.org/amigo/term/GO:0072006	148	11	2.71274	4.05495	9.15567e-05	0.00971363	12162;14048;14462;16779;17260;17869;18514;70350;71602;94275;114249
GO:0045444	fat cell differentiation	http://amigo.geneontology.org/amigo/term/GO:0045444	231	14	4.23407	3.30651	9.81205e-05	0.010289	14462;16324;18605;19883;20249;20341;21416;50722;76260;81703;100201;217166;268396;329003
GO:0002237	response to molecule of bacterial origin	http://amigo.geneontology.org/amigo/term/GO:0002237	355	18	6.5069	2.76629	0.00010568	0.0107381	14062;14130;14609;16162;16476;17260;18619;18750;19217;20304;21934;22038;56615;56792;73914;217166;235527;279028
GO:0060562	epithelial tube morphogenesis	http://amigo.geneontology.org/amigo/term/GO:0060562	355	18	6.5069	2.76629	0.00010568	0.0107381	12162;12977;14048;14462;14609;16870;16911;17260;17869;18109;18514;24063;94275;104156;114249;230824;243362;269878
GO:0001944	vasculature development	http://amigo.geneontology.org/amigo/term/GO:0001944	703	28	12.8855	2.17299	0.000106964	0.0107381	12142;12162;12168;14048;14388;14595;14609;15277;16476;16590;17260;18750;18792;19883;20304;21416;21826;27494;56089;58861;67916;71602;71690;79221;80837;230126;243362;269878
GO:0001657	ureteric bud development	http://amigo.geneontology.org/amigo/term/GO:0001657	102	9	1.86959	4.81389	0.000107923	0.0107381	12162;14048;14462;17869;18514;20969;24063;94275;114249
GO:0001775	cell activation	http://amigo.geneontology.org/amigo/term/GO:0001775	893	33	16.3681	2.01612	0.000109042	0.0107381	12142;12323;12494;12571;14062;14130;14226;14462;16174;16182;16184;16197;16476;16590;16911;17260;18441;18750;19883;20304;20720;20910;22038;56792;67742;72103;79221;217166;225825;230126;242202;242248;545645
GO:0002520	immune system development	http://amigo.geneontology.org/amigo/term/GO:0002520	932	34	17.0829	1.99029	0.000109548	0.0107381	12142;12571;12977;14462;16182;16184;16197;16476;16590;16911;17260;17869;18174;18514;18750;19883;20259;20304;20679;21934;22038;23828;26462;56792;71602;71982;72103;73914;79221;100201;226419;229615;230126;545645
GO:0031327	negative regulation of cellular biosynthetic process	http://amigo.geneontology.org/amigo/term/GO:0031327	1460	47	26.7608	1.7563	0.000111931	0.010758	11363;11569;12142;12162;12168;12494;12571;13803;14462;14609;15950;16324;16332;16475;16476;17260;17869;18032;18605;18750;20475;20679;21416;22359;22658;29861;30927;50722;50781;52357;56449;56707;66075;70350;70779;73086;79221;81703;94275;217166;226830;229615;231004;231464;242248;329679;404634
GO:0048667	cell morphogenesis involved in neuron differentiation	http://amigo.geneontology.org/amigo/term/GO:0048667	560	24	10.2644	2.33818	0.000112138	0.010758	12162;12168;12323;12361;13518;14462;16779;16870;17260;18174;18750;20430;20910;21960;22152;22330;22359;73710;76260;216049;235472;269878;381979;545156
GO:0072163	mesonephric epithelium development	http://amigo.geneontology.org/amigo/term/GO:0072163	103	9	1.88792	4.76716	0.000116379	0.0109323	12162;14048;14462;17869;18514;20969;24063;94275;114249
GO:0072164	mesonephric tubule development	http://amigo.geneontology.org/amigo/term/GO:0072164	103	9	1.88792	4.76716	0.000116379	0.0109323	12162;14048;14462;17869;18514;20969;24063;94275;114249
GO:0050769	positive regulation of neurogenesis	http://amigo.geneontology.org/amigo/term/GO:0050769	528	23	9.67787	2.37656	0.000122584	0.0113965	12162;12168;12323;12361;12805;12977;13803;14226;16590;17260;17869;20304;20430;20713;20720;22359;23966;73710;104156;216049;216856;269878;545156
GO:0010720	positive regulation of cell development	http://amigo.geneontology.org/amigo/term/GO:0010720	600	25	10.9976	2.27323	0.000125662	0.0114384	12162;12168;12323;12361;12805;12977;13803;14226;14739;16590;17260;17869;20304;20430;20713;20720;22359;23966;73710;104156;216049;216856;242202;269878;545156
GO:0002573	myeloid leukocyte differentiation	http://amigo.geneontology.org/amigo/term/GO:0002573	208	13	3.81249	3.40984	0.000127437	0.0114384	12571;12977;14462;16476;16590;17260;17869;18750;20304;21934;71982;100201;229615
GO:0032024	positive regulation of insulin secretion	http://amigo.geneontology.org/amigo/term/GO:0032024	82	8	1.503	5.32268	0.000128787	0.0114384	12361;12494;14609;21416;74551;93692;216856;245049
GO:0048589	developmental growth	http://amigo.geneontology.org/amigo/term/GO:0048589	711	28	13.0321	2.14854	0.000129327	0.0114384	11749;12168;12977;14453;14462;14609;16779;16870;17260;18792;20430;20855;21416;21960;22330;23966;24063;24087;52357;54381;56449;68861;76260;93960;226352;268396;269878;373864
GO:0001568	blood vessel development	http://amigo.geneontology.org/amigo/term/GO:0001568	674	27	12.3539	2.18554	0.000129376	0.0114384	12142;12162;12168;14048;14388;14595;14609;15277;16476;17260;18750;18792;19883;20304;21416;21826;27494;56089;58861;67916;71602;71690;79221;80837;230126;243362;269878
GO:0010632	regulation of epithelial cell migration	http://amigo.geneontology.org/amigo/term/GO:0010632	209	13	3.83082	3.39353	0.000133686	0.0117047	12168;14462;16476;17260;18750;20855;27494;67916;79221;80837;212307;226352;243362
GO:0044092	negative regulation of molecular function	http://amigo.geneontology.org/amigo/term/GO:0044092	1062	37	19.4657	1.90078	0.000137629	0.011934	11472;11699;11746;12162;13136;14226;14938;16332;16475;16476;16870;17869;18441;18514;18750;19703;20708;20713;20720;21416;22038;24056;24063;27494;56089;66222;73914;74521;76260;207393;215821;226352;230126;242466;320472;329679;380686
GO:0046903	secretion	http://amigo.geneontology.org/amigo/term/GO:0046903	1143	39	20.9504	1.86154	0.000139063	0.0119435	11746;12361;12494;14062;14226;14462;14609;15277;16324;16590;17260;17869;18441;18484;18750;18779;18783;20304;20720;20855;20910;20969;21416;21934;50905;52055;68279;71982;74551;93692;94353;103213;216856;217166;230099;242248;245049;381979;545156
GO:0055088	lipid homeostasis	http://amigo.geneontology.org/amigo/term/GO:0055088	130	10	2.38281	4.19673	0.000143168	0.0121801	16891;19883;56050;65970;69863;74121;105501;108079;217166;223920
GO:0072358	cardiovascular system development	http://amigo.geneontology.org/amigo/term/GO:0072358	716	28	13.1238	2.13353	0.000145347	0.0121851	12142;12162;12168;14048;14388;14595;14609;15277;16476;16590;17260;18750;18792;19883;20304;21416;21826;27494;56089;58861;67916;71602;71690;79221;80837;230126;243362;269878
GO:2000113	negative regulation of cellular macromolecule biosynthetic process	http://amigo.geneontology.org/amigo/term/GO:2000113	1351	44	24.7629	1.77685	0.000145929	0.0121851	11569;12142;12162;12168;12494;12571;13803;14462;14609;15950;16332;16475;16476;17260;17869;18032;18605;18750;20475;20679;21416;22359;22658;29861;30927;50781;52357;56449;56707;66075;70350;70779;73086;79221;81703;94275;217166;226830;229615;231004;231464;242248;329679;404634
GO:0120035	regulation of plasma membrane bounded cell projection organization	http://amigo.geneontology.org/amigo/term/GO:0120035	717	28	13.1421	2.13056	0.000148756	0.0123072	12162;12168;12323;12361;12494;12805;13803;14130;14226;14462;16332;16590;17260;20430;20713;20720;21960;22359;56294;56792;73710;216049;216856;233781;269878;380711;381979;545156
GO:0001823	mesonephros development	http://amigo.geneontology.org/amigo/term/GO:0001823	107	9	1.96123	4.58895	0.000155961	0.012786	12162;14048;14462;17869;18514;20969;24063;94275;114249
GO:0010647	positive regulation of cell communication	http://amigo.geneontology.org/amigo/term/GO:0010647	1652	51	30.28	1.68428	0.000157825	0.0128222	12162;12168;12323;12361;12494;12977;14062;14064;14130;14388;14462;14609;16182;16197;16324;16475;16476;16590;17869;18105;18441;18750;18779;20198;20304;20430;20720;20910;21416;21934;21960;22038;56089;56792;71690;74551;78134;93692;93960;94275;103213;114249;212307;216856;225825;230126;237313;242202;242248;245049;331493
GO:0007264	small GTPase mediated signal transduction	http://amigo.geneontology.org/amigo/term/GO:0007264	468	21	8.57811	2.44809	0.000160911	0.0129039	12977;14062;14064;14163;16476;20430;24063;27494;67286;72754;73296;73910;75985;78134;80837;212307;215821;226751;331493;380711;545156
GO:0010634	positive regulation of epithelial cell migration	http://amigo.geneontology.org/amigo/term/GO:0010634	132	10	2.41947	4.13314	0.00016239	0.0129039	12168;14462;16476;18750;27494;67916;79221;80837;212307;226352
GO:0030097	hemopoiesis	http://amigo.geneontology.org/amigo/term/GO:0030097	835	31	15.305	2.02549	0.000163123	0.0129039	12142;12571;12977;14462;16182;16184;16197;16476;16590;17260;17869;18174;18514;18750;19883;20259;20304;20679;21934;22038;23828;26462;56792;71602;71982;79221;100201;226419;229615;230126;545645
GO:1901135	carbohydrate derivative metabolic process	http://amigo.geneontology.org/amigo/term/GO:1901135	992	35	18.1827	1.92491	0.000165286	0.0129613	12168;14425;14584;14595;14667;14919;15277;16590;17869;18605;19703;19883;20447;20454;20917;21416;21664;23972;56375;56520;68801;69352;74354;108079;108105;110095;217364;217698;217700;233781;235533;242202;244745;320685;381101
GO:0051093	negative regulation of developmental process	http://amigo.geneontology.org/amigo/term/GO:0051093	993	35	18.201	1.92297	0.000168496	0.0130991	12162;12168;12494;12571;14462;14609;16332;16870;17869;18109;18514;18605;19883;20679;21416;21826;21960;24087;27494;52357;56294;56449;56792;79221;81703;93960;100201;216049;229615;230126;233781;235472;240888;243362;380711
GO:0042060	wound healing	http://amigo.geneontology.org/amigo/term/GO:0042060	370	18	6.78184	2.65415	0.000176862	0.0135464	12361;13518;14062;14064;14595;14609;16475;18441;18750;18792;20720;20910;20969;23972;54381;230824;243362;279028
GO:0050708	regulation of protein secretion	http://amigo.geneontology.org/amigo/term/GO:0050708	437	20	8.0099	2.49691	0.000177253	0.0135464	11746;12361;12494;14062;14226;14462;14609;16324;18484;20304;21416;50905;52055;74551;93692;94353;216856;217166;242248;245049
GO:0010558	negative regulation of macromolecule biosynthetic process	http://amigo.geneontology.org/amigo/term/GO:0010558	1406	45	25.771	1.74615	0.000180738	0.0135732	11569;12142;12162;12168;12494;12571;13803;14462;14609;15950;16324;16332;16475;16476;17260;17869;18032;18605;18750;20475;20679;21416;22359;22658;29861;30927;50781;52357;56449;56707;66075;70350;70779;73086;79221;81703;94275;217166;226830;229615;231004;231464;242248;329679;404634
GO:0031344	regulation of cell projection organization	http://amigo.geneontology.org/amigo/term/GO:0031344	726	28	13.3071	2.10414	0.00018281	0.0135732	12162;12168;12323;12361;12494;12805;13803;14130;14226;14462;16332;16590;17260;20430;20713;20720;21960;22359;56294;56792;73710;216049;216856;233781;269878;380711;381979;545156
GO:0032496	response to lipopolysaccharide	http://amigo.geneontology.org/amigo/term/GO:0032496	339	17	6.21363	2.73592	0.00018653	0.0135732	14062;14609;16162;16476;17260;18619;18750;19217;20304;21934;22038;56615;56792;73914;217166;235527;279028
GO:0046879	hormone secretion	http://amigo.geneontology.org/amigo/term/GO:0046879	339	17	6.21363	2.73592	0.00018653	0.0135732	12361;12494;14226;14462;14609;16324;18441;20304;21416;52055;74551;93692;94353;216856;217166;245049;545156
GO:0008202	steroid metabolic process	http://amigo.geneontology.org/amigo/term/GO:0008202	276	15	5.05889	2.96508	0.000187067	0.0135732	11363;13121;16590;18514;19883;20249;22359;50722;50781;56050;65970;69863;108079;217166;223920
GO:0006631	fatty acid metabolic process	http://amigo.geneontology.org/amigo/term/GO:0006631	372	18	6.8185	2.63988	0.00018898	0.0135732	11363;18484;18783;18823;20249;54486;56473;56615;60527;68041;68801;74121;74551;108079;111175;217698;217700;225579
GO:0048534	hematopoietic or lymphoid organ development	http://amigo.geneontology.org/amigo/term/GO:0048534	881	32	16.1481	1.98166	0.000189653	0.0135732	12142;12571;12977;14462;16182;16184;16197;16476;16590;16911;17260;17869;18174;18514;18750;19883;20259;20304;20679;21934;22038;23828;26462;56792;71602;71982;79221;100201;226419;229615;230126;545645
GO:0031347	regulation of defense response	http://amigo.geneontology.org/amigo/term/GO:0031347	580	24	10.631	2.25755	0.000189967	0.0135732	13136;14130;14462;14609;15950;16174;16184;17260;18619;18750;18783;19883;20304;21934;22038;50905;56792;71956;73914;103213;108086;217166;225825;242202
GO:0009890	negative regulation of biosynthetic process	http://amigo.geneontology.org/amigo/term/GO:0009890	1494	47	27.384	1.71633	0.000191151	0.0135732	11363;11569;12142;12162;12168;12494;12571;13803;14462;14609;15950;16324;16332;16475;16476;17260;17869;18032;18605;18750;20475;20679;21416;22359;22658;29861;30927;50722;50781;52357;56449;56707;66075;70350;70779;73086;79221;81703;94275;217166;226830;229615;231004;231464;242248;329679;404634
GO:0006979	response to oxidative stress	http://amigo.geneontology.org/amigo/term/GO:0006979	440	20	8.06489	2.47989	0.000193979	0.0136664	12494;14226;14388;16174;16476;18174;18619;18750;18779;20969;22658;26462;53381;56615;93692;104156;108079;209027;224344;229731
GO:0002791	regulation of peptide secretion	http://amigo.geneontology.org/amigo/term/GO:0002791	475	21	8.70642	2.41201	0.000197021	0.0137731	11746;12361;12494;14062;14226;14462;14609;16324;18484;20304;21416;50905;52055;74551;93692;94353;216856;217166;242248;245049;545156
GO:1903367	positive regulation of fear response	http://amigo.geneontology.org/amigo/term/GO:1903367	7	3	0.128305	23.3818	0.000202307	0.0139268	14609;17260;18619
GO:2000987	positive regulation of behavioral fear response	http://amigo.geneontology.org/amigo/term/GO:2000987	7	3	0.128305	23.3818	0.000202307	0.0139268	14609;17260;18619
GO:0043009	chordate embryonic development	http://amigo.geneontology.org/amigo/term/GO:0043009	732	28	13.417	2.0869	0.00020922	0.0142935	12142;12162;12168;14048;14388;14462;14609;16870;16911;17134;17260;18109;18514;20679;21416;22658;27494;56449;69352;71602;74521;226352;230824;232223;233781;240888;269878;544696
GO:0045655	regulation of monocyte differentiation	http://amigo.geneontology.org/amigo/term/GO:0045655	17	4	0.311598	12.8371	0.000218585	0.014821	12571;12977;16476;17869
GO:1901700	response to oxygen-containing compound	http://amigo.geneontology.org/amigo/term/GO:1901700	1591	49	29.1619	1.68027	0.000227671	0.0153219	11472;12162;12494;14062;14130;14226;14462;14609;14702;15165;16162;16174;16324;16332;16476;17260;18605;18619;18750;19217;19883;20249;20304;20430;20855;20910;20969;21416;21934;22038;22658;26462;52055;56089;56615;56792;73914;74551;79221;93692;94353;108079;110948;209027;217166;230099;235527;279028;432442
GO:0006636	unsaturated fatty acid biosynthetic process	http://amigo.geneontology.org/amigo/term/GO:0006636	48	6	0.879806	6.81968	0.000232867	0.0155555	18783;20249;54486;56473;56615;68801
GO:0044057	regulation of system process	http://amigo.geneontology.org/amigo/term/GO:0044057	556	23	10.1911	2.25687	0.000259	0.017174	11749;12168;12494;14062;14226;14609;14739;16324;16590;17260;18750;19217;20855;21960;23828;23966;52055;58861;64082;114249;216856;242202;380702
GO:0050865	regulation of cell activation	http://amigo.geneontology.org/amigo/term/GO:0050865	521	22	9.54956	2.30377	0.000265087	0.0173062	12142;12494;14130;14462;16184;16197;16911;17260;18750;19883;20304;20720;20910;22038;56792;67742;72103;217166;225825;230126;242202;242248
GO:0048585	negative regulation of response to stimulus	http://amigo.geneontology.org/amigo/term/GO:0048585	1516	47	27.7872	1.69143	0.000266571	0.0173062	12162;12323;12361;12571;13136;14048;14130;14226;14462;14609;14739;16184;16197;16332;16475;16590;18605;18750;18792;19883;20304;20720;21416;21960;22658;24063;50722;50781;52357;56449;56792;67742;73914;93692;93960;100201;108079;209027;217166;226419;233781;240888;242248;243923;269878;380702;435653
GO:0032956	regulation of actin cytoskeleton organization	http://amigo.geneontology.org/amigo/term/GO:0032956	317	16	5.81039	2.75369	0.000266751	0.0173062	11472;14758;17260;18484;20259;20430;30794;56792;65970;72754;73910;76260;80880;230824;268396;320472
GO:0009914	hormone transport	http://amigo.geneontology.org/amigo/term/GO:0009914	351	17	6.43358	2.64238	0.000280383	0.0180607	12361;12494;14226;14462;14609;16324;18441;20304;21416;52055;74551;93692;94353;216856;217166;245049;545156
GO:0030224	monocyte differentiation	http://amigo.geneontology.org/amigo/term/GO:0030224	33	5	0.604867	8.26628	0.000312816	0.0198335	12571;12977;16476;17260;17869
GO:1903131	mononuclear cell differentiation	http://amigo.geneontology.org/amigo/term/GO:1903131	33	5	0.604867	8.26628	0.000312816	0.0198335	12571;12977;16476;17260;17869
GO:0023061	signal release	http://amigo.geneontology.org/amigo/term/GO:0023061	492	21	9.01801	2.32867	0.000315932	0.0198335	12361;12494;14226;14462;14609;16324;17260;18441;18750;20304;20910;21416;52055;74551;93692;94353;216856;217166;245049;381979;545156
GO:0009792	embryo development ending in birth or egg hatching	http://amigo.geneontology.org/amigo/term/GO:0009792	751	28	13.7653	2.0341	0.000316702	0.0198335	12142;12162;12168;14048;14388;14462;14609;16870;16911;17134;17260;18109;18514;20679;21416;22658;27494;56449;69352;71602;74521;226352;230824;232223;233781;240888;269878;544696
GO:1902669	positive regulation of axon guidance	http://amigo.geneontology.org/amigo/term/GO:1902669	8	3	0.146634	20.4591	0.000319295	0.0198579	12168;73710;269878
GO:0000904	cell morphogenesis involved in differentiation	http://amigo.geneontology.org/amigo/term/GO:0000904	715	27	13.1054	2.06021	0.000332072	0.0205111	12162;12168;12323;12361;13518;14462;16779;16870;17260;18174;18750;20430;20855;20910;21960;22152;22330;22359;23828;73710;76260;216049;226352;235472;269878;381979;545156
GO:0051130	positive regulation of cellular component organization	http://amigo.geneontology.org/amigo/term/GO:0051130	1194	39	21.8852	1.78203	0.000335968	0.0206106	11472;12162;12168;12323;12361;12805;13803;14130;14226;14462;15277;16475;16476;16590;16981;18750;18783;20259;20430;20713;20720;20969;21826;22359;30794;56792;72754;73086;73710;81703;212307;216856;226352;231464;268396;269878;320472;329679;545156
GO:0044093	positive regulation of molecular function	http://amigo.geneontology.org/amigo/term/GO:0044093	1577	48	28.9053	1.6606	0.000346824	0.0209935	11472;12323;12977;14062;14130;14388;14462;14667;15165;16174;16182;16475;16476;16590;16911;17260;17869;18174;20304;21416;21934;22038;22359;56792;64058;67916;68041;72388;72754;73086;73910;73914;93692;94275;94353;114249;212307;226352;230824;238896;242202;243362;244654;259302;268396;380711;432442;545156
GO:0010594	regulation of endothelial cell migration	http://amigo.geneontology.org/amigo/term/GO:0010594	145	10	2.65775	3.76258	0.000348015	0.0209935	12168;14462;17260;18750;20855;27494;67916;79221;80837;243362
GO:0018193	peptidyl-amino acid modification	http://amigo.geneontology.org/amigo/term/GO:0018193	1155	38	21.1703	1.79496	0.000349194	0.0209935	11872;12162;12323;12805;14048;14226;14425;14462;14585;14739;16162;16590;18452;18750;20304;22658;24056;26432;29861;56089;56693;56792;67742;67916;70779;73086;79221;102747;108079;215351;226419;226830;229615;242248;244745;329679;381979;545645
GO:0040011	locomotion	http://amigo.geneontology.org/amigo/term/GO:0040011	1665	50	30.5183	1.63836	0.000353328	0.0211014	11749;12162;12168;12323;12977;14062;14388;14462;14585;14595;14609;16475;16476;16590;16779;16870;16911;17260;17869;18441;18750;18792;20304;20430;20855;21960;22152;22330;23828;27494;56792;58861;65970;67220;68279;73710;73910;76260;79221;80837;212307;216856;226352;226751;235472;242608;243362;259302;269878;320609
GO:0033993	response to lipid	http://amigo.geneontology.org/amigo/term/GO:0033993	913	32	16.7346	1.9122	0.000355703	0.0211035	12162;12494;14062;14609;14702;16162;16324;16476;17260;18619;18750;19217;19883;20183;20249;20304;20855;20910;20969;21934;22038;56089;56615;56792;73914;74551;93692;108079;217166;230099;235527;279028
GO:0055082	cellular chemical homeostasis	http://amigo.geneontology.org/amigo/term/GO:0055082	796	29	14.5901	1.98765	0.000362006	0.0213371	11749;12494;14062;14064;14226;14609;15277;17134;17869;18174;18441;18605;18750;19217;20304;20855;21416;52055;56089;68279;74551;78134;94353;100201;108079;217166;226999;269604;331493
GO:0003006	developmental process involved in reproduction	http://amigo.geneontology.org/amigo/term/GO:0003006	759	28	13.9119	2.01266	0.000374993	0.0218446	12142;12162;12168;12977;13404;14388;14453;14462;14595;14609;16324;16590;18514;18783;20475;20708;20720;20855;20910;20962;20969;21416;53381;56449;73296;104156;230126;242202
GO:0032970	regulation of actin filament-based process	http://amigo.geneontology.org/amigo/term/GO:0032970	360	17	6.59855	2.57633	0.000375461	0.0218446	11472;14758;17260;18484;20259;20430;20855;30794;56792;65970;72754;73910;76260;80880;230824;268396;320472
GO:0050678	regulation of epithelial cell proliferation	http://amigo.geneontology.org/amigo/term/GO:0050678	329	16	6.03034	2.65325	0.000402468	0.023174	12168;12361;12571;14048;14462;14595;14609;16476;17260;17869;18750;18792;20304;21416;94275;217166
GO:0031529	ruffle organization	http://amigo.geneontology.org/amigo/term/GO:0031529	53	6	0.971453	6.17632	0.000403451	0.023174	16332;20430;56792;65970;71982;244654
GO:0048708	astrocyte differentiation	http://amigo.geneontology.org/amigo/term/GO:0048708	74	7	1.35637	5.16084	0.000410814	0.0233623	16779;18032;18109;18823;20679;20720;67916
GO:0019218	regulation of steroid metabolic process	http://amigo.geneontology.org/amigo/term/GO:0019218	97	8	1.77794	4.49959	0.000411909	0.0233623	11363;16590;19883;20249;50722;50781;69863;217166
GO:0062012	regulation of small molecule metabolic process	http://amigo.geneontology.org/amigo/term/GO:0062012	331	16	6.067	2.63722	0.000430077	0.0242402	11363;16590;17869;18441;18605;18783;19883;21416;50722;50781;58246;68041;68801;69863;108079;217166
GO:0046849	bone remodeling	http://amigo.geneontology.org/amigo/term/GO:0046849	98	8	1.79627	4.45367	0.000441497	0.0247293	12494;14609;18605;18750;21934;71982;100201;237313
GO:0009306	protein secretion	http://amigo.geneontology.org/amigo/term/GO:0009306	542	22	9.93448	2.21451	0.000454214	0.0252846	11746;12361;12494;14062;14226;14462;14609;16324;18484;20304;21416;50905;52055;68279;74551;93692;94353;103213;216856;217166;242248;245049
GO:0061326	renal tubule development	http://amigo.geneontology.org/amigo/term/GO:0061326	99	8	1.8146	4.40868	0.000472787	0.026157	14048;14462;17260;17869;18514;76260;94275;114249
GO:0042327	positive regulation of phosphorylation	http://amigo.geneontology.org/amigo/term/GO:0042327	1010	34	18.5126	1.83659	0.00048181	0.0264937	12162;12168;12805;12977;14062;14130;14388;14585;14739;16324;16475;16476;16590;16911;16981;17869;18105;18441;18750;20304;21934;22359;56089;56792;63913;67916;73086;94275;108079;114249;242202;242248;329679;545645
GO:0051336	regulation of hydrolase activity	http://amigo.geneontology.org/amigo/term/GO:0051336	1176	38	21.5553	1.76291	0.000493591	0.026977	11699;12323;14062;14163;14226;14667;14938;16475;16476;17260;17869;18174;19703;20304;20708;20713;20720;22038;23828;24063;27494;64058;66222;72754;73910;74521;76260;100201;114249;207393;212307;215821;230824;243362;244654;259302;380711;545156
GO:0043900	regulation of multi-organism process	http://amigo.geneontology.org/amigo/term/GO:0043900	369	17	6.76351	2.51349	0.000497253	0.0270134	14595;16184;16324;16476;18441;18750;18792;20249;20304;22038;53381;54486;103213;107373;108086;230126;242202
GO:0019637	organophosphate metabolic process	http://amigo.geneontology.org/amigo/term/GO:0019637	932	32	17.0829	1.87322	0.000506748	0.0273372	11872;14584;14919;15277;16332;16475;17869;18441;18605;18783;18797;19883;20917;22038;23972;56520;57319;67880;67916;68801;74354;74551;108079;110095;212862;217698;217700;235533;242202;320685;381101;668212
GO:1901701	cellular response to oxygen-containing compound	http://amigo.geneontology.org/amigo/term/GO:1901701	1054	35	19.3191	1.81168	0.000509276	0.0273372	11472;14130;14226;14702;15165;16174;16324;16332;16476;17260;18605;18619;18750;19217;19883;20304;20430;20855;21416;22038;22658;52055;56089;56615;56792;74551;79221;93692;94353;108079;209027;217166;235527;279028;432442
GO:0002790	peptide secretion	http://amigo.geneontology.org/amigo/term/GO:0002790	584	23	10.7043	2.14867	0.000515055	0.0274838	11746;12361;12494;14062;14226;14462;14609;16324;18484;20304;21416;50905;52055;68279;74551;93692;94353;103213;216856;217166;242248;245049;545156
GO:0048771	tissue remodeling	http://amigo.geneontology.org/amigo/term/GO:0048771	181	11	3.3176	3.31565	0.000527363	0.0279751	12168;12494;14062;14609;17260;18605;18750;21934;71982;100201;237313
GO:0051482	positive regulation of cytosolic calcium ion concentration involved in phospholipase C-activating G protein-coupled signaling pathway	http://amigo.geneontology.org/amigo/term/GO:0051482	37	5	0.678184	7.37263	0.000541096	0.0283698	14062;14064;78134;269604;331493
GO:0001893	maternal placenta development	http://amigo.geneontology.org/amigo/term/GO:0001893	37	5	0.678184	7.37263	0.000541096	0.0283698	12142;12168;14609;18783;20855
GO:0007507	heart development	http://amigo.geneontology.org/amigo/term/GO:0007507	587	23	10.7593	2.13769	0.000552574	0.0286623	11472;12142;12162;12168;14048;14388;14462;14609;16476;16911;17260;20679;23828;23966;24063;26462;64082;68861;79221;226830;268396;269878;544696
GO:0010648	negative regulation of cell communication	http://amigo.geneontology.org/amigo/term/GO:0010648	1267	40	23.2232	1.72241	0.000553032	0.0286623	12162;12323;12494;14048;14226;14462;14739;16324;16332;16475;16590;18605;18750;19883;20304;20720;20910;21416;21960;22658;24063;50722;50781;52055;52357;56449;56792;73914;93692;93960;100201;108079;217166;226419;240888;242248;243923;269878;380702;545156
GO:0042632	cholesterol homeostasis	http://amigo.geneontology.org/amigo/term/GO:0042632	78	7	1.42969	4.89618	0.000566641	0.0290339	16891;19883;56050;65970;69863;217166;223920
GO:0072028	nephron morphogenesis	http://amigo.geneontology.org/amigo/term/GO:0072028	78	7	1.42969	4.89618	0.000566641	0.0290339	12162;14048;14462;17869;18514;94275;114249
GO:0040007	growth	http://amigo.geneontology.org/amigo/term/GO:0040007	1021	34	18.7142	1.8168	0.000583294	0.0296275	11749;12168;12494;12977;14453;14462;14609;16779;16870;17260;18605;18792;20249;20430;20720;20855;21416;21960;22330;23966;24063;24087;52357;54381;56449;68861;71690;76260;93960;226352;268396;269878;373864;381101
GO:0043087	regulation of GTPase activity	http://amigo.geneontology.org/amigo/term/GO:0043087	409	18	7.49668	2.40106	0.000587383	0.0296275	14062;14163;16475;16476;20304;23828;24063;27494;72754;73910;76260;212307;230824;243362;244654;259302;380711;545156
GO:0023057	negative regulation of signaling	http://amigo.geneontology.org/amigo/term/GO:0023057	1271	40	23.2965	1.71699	0.000588082	0.0296275	12162;12323;12494;14048;14226;14462;14739;16324;16332;16475;16590;18605;18750;19883;20304;20720;20910;21416;21960;22658;24063;50722;50781;52055;52357;56449;56792;73914;93692;93960;100201;108079;217166;226419;240888;242248;243923;269878;380702;545156
GO:0031349	positive regulation of defense response	http://amigo.geneontology.org/amigo/term/GO:0031349	341	16	6.25029	2.55988	0.000593916	0.0297552	14609;15950;16174;17260;18619;18750;18783;20304;21934;22038;50905;56792;73914;217166;225825;242202
GO:0046579	positive regulation of Ras protein signal transduction	http://amigo.geneontology.org/amigo/term/GO:0046579	57	6	1.04477	5.74289	0.000599787	0.0298833	12977;14062;14064;78134;212307;331493
GO:0050804	modulation of chemical synaptic transmission	http://amigo.geneontology.org/amigo/term/GO:0050804	481	20	8.81639	2.2685	0.000606958	0.0300744	12323;12361;12494;14062;14130;14739;16590;17260;18441;18750;20430;20720;20910;21960;73710;108086;216856;380702;381979;432442
GO:0055092	sterol homeostasis	http://amigo.geneontology.org/amigo/term/GO:0055092	79	7	1.44801	4.83421	0.000612119	0.0301644	16891;19883;56050;65970;69863;217166;223920
GO:2000241	regulation of reproductive process	http://amigo.geneontology.org/amigo/term/GO:2000241	156	10	2.85937	3.49727	0.000619984	0.0301977	12162;12323;14595;16324;18441;18792;53381;54486;230126;242202
GO:0048705	skeletal system morphogenesis	http://amigo.geneontology.org/amigo/term/GO:0048705	245	13	4.49068	2.89489	0.000620821	0.0301977	11749;12162;12168;14048;16332;17260;17869;18109;20855;22658;268396;269878;373864
GO:0099177	regulation of trans-synaptic signaling	http://amigo.geneontology.org/amigo/term/GO:0099177	482	20	8.83472	2.2638	0.00062284	0.0301977	12323;12361;12494;14062;14130;14739;16590;17260;18441;18750;20430;20720;20910;21960;73710;108086;216856;380702;381979;432442
GO:0032101	regulation of response to external stimulus	http://amigo.geneontology.org/amigo/term/GO:0032101	708	26	12.9771	2.00352	0.000647057	0.0309479	12168;12361;12977;13136;14062;14130;14226;14462;14609;16184;18750;18783;18792;19883;20304;20720;21934;21960;50905;56792;73710;103213;108086;233781;242202;269878
GO:0061448	connective tissue development	http://amigo.geneontology.org/amigo/term/GO:0061448	278	14	5.09554	2.7475	0.000650979	0.0309479	11749;12162;12168;12977;17260;18109;18750;20259;20679;20855;268396;329003;373864;381489
GO:0046887	positive regulation of hormone secretion	http://amigo.geneontology.org/amigo/term/GO:0046887	157	10	2.8777	3.475	0.000651622	0.0309479	12361;12494;14609;16324;18441;21416;74551;93692;216856;245049
GO:0046850	regulation of bone remodeling	http://amigo.geneontology.org/amigo/term/GO:0046850	58	6	1.0631	5.64388	0.000658823	0.0309479	12494;14609;18750;21934;100201;237313
GO:0061333	renal tubule morphogenesis	http://amigo.geneontology.org/amigo/term/GO:0061333	80	7	1.46634	4.77378	0.000660449	0.0309479	14048;14462;17260;17869;18514;94275;114249
GO:0045598	regulation of fat cell differentiation	http://amigo.geneontology.org/amigo/term/GO:0045598	130	9	2.38281	3.77706	0.000663566	0.0309479	14462;18605;19883;21416;50722;81703;100201;217166;268396
GO:1903365	regulation of fear response	http://amigo.geneontology.org/amigo/term/GO:1903365	10	3	0.183293	16.3672	0.000665768	0.0309479	14609;17260;18619
GO:2000822	regulation of behavioral fear response	http://amigo.geneontology.org/amigo/term/GO:2000822	10	3	0.183293	16.3672	0.000665768	0.0309479	14609;17260;18619
GO:0072001	renal system development	http://amigo.geneontology.org/amigo/term/GO:0072001	312	15	5.71874	2.62296	0.000682025	0.0314977	11746;12162;14048;14462;16779;17260;17869;18514;20969;24063;70350;71602;76260;94275;114249
GO:1903034	regulation of response to wounding	http://amigo.geneontology.org/amigo/term/GO:1903034	158	10	2.89603	3.453	0.000684582	0.0314977	12361;14062;14226;14609;18750;18792;20720;21960;67916;233781
GO:0040012	regulation of locomotion	http://amigo.geneontology.org/amigo/term/GO:0040012	951	32	17.4312	1.83579	0.000712053	0.0325954	12162;12168;12323;12977;14062;14388;14462;16475;16476;16590;16911;17260;17869;18750;18792;20304;20855;22330;23828;27494;56792;67916;73710;73910;79221;80837;212307;226352;242608;243362;259302;269878
GO:1901137	carbohydrate derivative biosynthetic process	http://amigo.geneontology.org/amigo/term/GO:1901137	600	23	10.9976	2.09137	0.000744109	0.0337685	12168;14425;14584;14595;14919;15277;17869;20447;20454;21416;21664;23972;56375;56520;68801;69352;108079;108105;110095;233781;235533;244745;320685
GO:0048871	multicellular organismal homeostasis	http://amigo.geneontology.org/amigo/term/GO:0048871	453	19	8.30317	2.28828	0.000745169	0.0337685	11363;12494;12977;14062;14609;16182;18174;18750;18783;20249;20304;21934;71982;100201;108079;217166;230824;237313;329003
GO:0007409	axonogenesis	http://amigo.geneontology.org/amigo/term/GO:0007409	418	18	7.66165	2.34936	0.000755416	0.0340617	12162;12168;13518;14462;16779;16870;18750;20430;20910;21960;22152;22330;73710;76260;235472;269878;381979;545156
GO:0002521	leukocyte differentiation	http://amigo.geneontology.org/amigo/term/GO:0002521	527	21	9.65954	2.17402	0.000771053	0.0345938	12142;12571;12977;14462;16182;16184;16197;16476;16590;17260;17869;18750;19883;20304;21934;71982;79221;100201;229615;230126;545645
GO:0001501	skeletal system development	http://amigo.geneontology.org/amigo/term/GO:0001501	491	20	8.99968	2.2223	0.000782734	0.0346221	11749;12162;12168;14048;16332;16590;17260;17869;18109;18514;18750;20259;20679;20855;22658;23972;233781;268396;269878;373864
GO:0006575	cellular modified amino acid metabolic process	http://amigo.geneontology.org/amigo/term/GO:0006575	161	10	2.95102	3.38866	0.000791813	0.0346221	11363;14462;18452;22038;26432;53381;54381;56615;56693;232223
GO:0009887	animal organ morphogenesis	http://amigo.geneontology.org/amigo/term/GO:0009887	998	33	18.2926	1.804	0.00079227	0.0346221	11749;12142;12162;12168;12977;14048;14462;14609;15165;16332;16476;17260;17869;18109;18514;18792;20855;20969;21416;22658;24063;64058;71982;72080;76260;93960;94275;104156;114249;230824;268396;269878;373864
[truncated: 38 more rows]
