# Supplementary material for: Chromatin organizer SATB1 controls the cell identity of CD4+ CD8+ double-positive thymocytes by regulating the activity of super-enhancers
Source: Nat Commun. 2022 Sep 22;13:5554. doi: 10.1038/s41467-022-33333-6 (PMC9500044; doi:10.1038/s41467-022-33333-6)
Supplement: Supplementary file 7 — Supplementary Data 4 [file 41467_2022_33333_MOESM7_ESM.xlsx]

## Sheet: WT_DP_H3K27ac SE
Supplementary data 4 Super-enhancers and the associated genes in wild type DP thymocytes.
Chr	Start	End	Signal	enhancerRank	isSuper	OVERLAP_GENES	PROXIMAL_GENES	CLOSEST_GENE
chr14	19415691	19417934	499195	1	1			Gm5458
chr12	3109929	3110124	348559	2	1			1700012B15Rik
chr9	3000018	3002659	305309	3	1		Mir101c	Mir101c
chr9	35305355	35305550	136864	4	1		Rpusd4,4933422A05Rik,Fam118b	4933422A05Rik
chr5	140200979	140227398	117015	5	1	Mad1l1		Mad1l1
chr17	47522007	47542806	93909.6	6	1	Ccnd3	Taf8	Ccnd3
chr2	117399238	117447461	93909.5	7	1			Rasgrp1
chr17	79954496	80000219	79987.8	8	1			Atl2
chr9	32906399	32940703	78539	9	1			Ets1
chr6	103649125	103649320	76900.5	10	1	Chl1		Chl1
chr14	54226949	54239028	75581.9	11	1	Tcra	Dad1	Tcra
chr5	65900694	65935925	75500	12	1		Rhoh,Chrna9	Chrna9
chr7	63956945	64011894	74104.2	13	1		E030018B13Rik,Klf13	Klf13
chr11	87720784	87751474	74104.1	14	1	Rnf43,Supt4a	Bzrap1,Mir142,Mpo,1110028F11Rik	Supt4a
chr9	72390786	72408306	71047.1	15	1		Mns1	Mns1
chr11	3127155	3148760	70088.8	16	1	Sfi1,Pisd-ps1		Pisd-ps1
chr4	133073508	133095989	62056.6	17	1	Ahdc1	Wasf2	Wasf2
chr5	105615761	105649285	61181.3	18	1			Lrrc8d
chr2	101551196	101608542	61021.9	19	1	B230118H07Rik	Rag1,Rag2	Rag2
chr5	149358784	149368731	59059.3	20	1		Medag	Medag
chr1	86394537	86443060	58960.3	21	1	1700019O17Rik	C130036L24Rik,Snord82,Nmur1,Snora75,Ncl	1700019O17Rik
chr6	71341532	71360747	57887.1	22	1		Cd8a,Cd8b1	Cd8a
chr5	140263886	140282917	57165.3	23	1	Mad1l1	Nudt1,Ftsj2	Mad1l1
chr7	19911765	19956502	55209.9	24	1	Pvr,Igsf23	Ceacam20,Ceacam19	Pvr
chr10	19176772	19213834	51219.7	25	1	Gm20139		Gm20139
chr16	10682649	10700006	50960.2	26	1	Clec16a		Socs1
chr11	117274910	117327504	50921.5	27	1	44813	44813	44813
chr7	99889457	99929124	49599.6	28	1	Xrra1,Rnf169	Spcs2	Xrra1
chr15	66788840	66802090	49282.1	29	1	Sla,Tg		Sla
chr11	52292317	52319046	49202.7	30	1		Vdac1,Tcf7	Tcf7
chr13	112418429	112439872	49162.4	31	1		Il6st	Il6st
chr5	149111884	149137189	49028.4	32	1	5730422E09Rik	Gm8615,Uspl1	Gm8615
chr3	130935538	130947859	48858.9	33	1			Lef1
chr3	103377923	103403382	48491.8	34	1			Trim33
chr4	136070253	136118647	48398.8	35	1		Id3,Tceb3,Rpl11	Rpl11
chr14	16156773	16182435	47682.6	36	1			Ngly1
chr7	73584407	73618237	47450	37	1		Chd2,1810026B05Rik	1810026B05Rik
chr15	74896659	74915044	46576.6	38	1		2010109I03Rik,Ly6e,Cyp11b2	2010109I03Rik
chr2	72384472	72421064	46537.7	39	1	B230120H23Rik		Cdca7
chr2	120482869	120501673	45819.7	40	1	Capn3	Capn3,4931402G19Rik	Capn3
chr12	107119070	107139715	45757.6	41	1			4933406K04Rik
chr3	94376958	94388044	45681	42	1	Rorc	Them5,Tdrkh,Oaz3,C2cd4d,Lingo4	Rorc
chr16	91424939	91472506	45488.3	43	1	A930006K02Rik,Il10rb	Ifnar1	A930006K02Rik
chr1	137799273	137812996	44446.1	44	1			Mir181a-1
chr11	114226889	114254246	44102.2	45	1		1700092K14Rik	1700092K14Rik
chr7	142322517	142359574	43908.8	46	1	Ifitm10	Gm4559,Krtap5-4,Ctsd,Krtap5-1	Ifitm10
chr2	118490815	118500303	43837.4	47	1		Srp14,Bmf	Srp14
chr2	158707202	158744853	42376.2	48	1	Ppp1r16b	Fam83d,Dhx35	Fam83d
chr8	106104211	106125309	41455.5	49	1	Nfatc3	Pla2g15,Slc7a6,1810019D21Rik,Esrp2	1810019D21Rik
chr17	52304538	52317462	40976.8	50	1			Kcnh8
chr2	152794386	152816304	40798.2	51	1	Bcl2l1	Cox4i2,Tpx2	Bcl2l1
chr17	52448859	52479612	40012.7	52	1			Kcnh8
chr9	37230349	37245855	39731	53	1	Slc37a2	Tmem218	Slc37a2
chr9	121338568	121382467	39557.4	54	1	Trak1		Trak1
chr1	156391591	156420819	39259	55	1			Soat1
chr7	128373490	128412156	39246	56	1	Rgs10	Tial1	Rgs10
chr15	8556518	8577410	39164.1	57	1			Nipbl
chr7	125556547	125607315	39055.8	58	1	Il4ra,Il21r		Il21r
chr17	45480935	45488728	38728.1	59	1		Aars2,Tcte1,Spats1,Cdc5l	Spats1
chr16	95840912	95870067	38257.2	60	1	1600002D24Rik	Ets2	1600002D24Rik
chr5	137690519	137732733	38001	61	1	Nyap1	Sap25,Tsc22d4,Irs3,Ppp1r35,Agfg2	Agfg2
chr13	28942332	28975665	37706.3	62	1	Sox4	A330102I10Rik	Sox4
chr2	29642302	29684516	36688.2	63	1	Rapgef1		Rapgef1
chr6	99625618	99655901	36318.4	64	1	Eif4e3	Gpr27	Eif4e3
chr1	181852743	181881660	35914.9	65	1		Lbr	Lbr
chr16	92741161	92767948	35551.7	66	1	Runx1	Runx1	Runx1
chr11	76483044	76504223	35235.5	67	1	Abr		Abr
chr10	21048585	21077556	34180	68	1	Ahi1		Ahi1
chr10	122758157	122777769	34022.9	69	1	Ppm1h		Ppm1h
chr3	50886554	50906475	33845.8	70	1			Ccrn4l
chr10	41575867	41635352	33823.2	71	1	Ccdc162,5730435O14Rik		Ccdc162
chr8	105622858	105623734	33265.4	72	1		Fam65a,Mir1966,Ctcf,Agrp	Mir1966
chr10	59958365	59992333	33033.9	73	1	Anapc16	Ascc1,Ddit4	Ddit4
chr1	137766112	137783812	32817.6	74	1			Mir181a-1
chr9	110051063	110072381	32669.8	75	1	Map4	Dhx30	Dhx30
chr19	53423635	53425310	32363.2	76	1		5830416P10Rik,Smndc1	Smndc1
chr9	32740825	32747639	32145.7	77	1	Ets1	Ets1	Ets1
chr13	112000951	112003103	32043.3	78	1			Map3k1
chr6	114856178	114906987	31847.1	79	1	Vgll4,Atg7		Vgll4
chr4	156064316	156078244	31517.7	80	1		Gm10560,Ttll10,Mir429,Tnfrsf18,Mir200b,Mir200a,9430015G10Rik	Mir200b
chr10	21092361	21101203	31516.4	81	1			Ahi1
chr2	35495697	35512969	31493.8	82	1		Dab2ip,Gm13446,Ggta1	Ggta1
chr16	24238109	24268237	31471.7	83	1		Bcl6	Lpp
chr8	111595573	111624986	30904.2	84	1	Znrf1	Zfp1,Ldhd	Ldhd
chr2	102031000	102040021	30796.8	85	1	Ldlrad3		Commd9
chr11	68261033	68271254	30570	86	1	Ntn1		Ntn1
chr11	86893527	86944853	29471.4	87	1	Ypel2		Ypel2
chr18	60844023	60877848	29285.7	88	1	Tcof1	Cd74,Tcof1,Mir5107,Arsi,Camk2a	Tcof1
chr19	53479686	53520449	29182.2	89	1		5830416P10Rik,Dusp5	Dusp5
chr14	79256738	79280483	28864.4	90	1		Zfp957,Rgcc	Zfp957
chr1	189795920	189831579	28741.2	91	1	Ptpn14		Ptpn14
chr13	13558790	13582142	28673.9	92	1		Lyst	Lyst
chr3	96488089	96501905	28628.1	93	1		Hfe2,BC107364	Hfe2
chr10	43728270	43741072	28440.9	94	1		1700027J07Rik	1700027J07Rik
chr6	41113191	41120987	28332.2	95	1			2210010C04Rik
chr6	146514054	146522514	28019.5	96	1		Itpr2	Itpr2
chr3	107081203	107091659	27971.9	97	1		Kcna3,Kcna2,AI504432	Kcna2
chr13	91509402	91541534	27961.3	98	1	Ssbp2		Ssbp2
chr1	51584613	51597474	27901.9	99	1			Nabp1
chr6	142909235	142925440	27457.8	100	1	St8sia1		St8sia1
chr18	4294731	4312729	26687.4	101	1		Map3k8,4833419F23Rik	Map3k8
chr11	11716370	11726643	26485.8	102	1	Ikzf1		Ikzf1
chr7	83647941	83660827	26458.8	103	1	Il16	Stard5	Stard5
chr3	131013787	131026273	26449.1	104	1			Lef1
chr18	35849398	35860431	26323.6	105	1	Cxxc5		Cxxc5
chr15	73139909	73170731	26281.9	106	1	Ago2	Chrac1	Ago2
chr5	65840715	65857900	26062.8	107	1		Mir1928,Rhoh	Rhoh
chr17	8909118	8953908	26058.8	108	1	Pde10a	1700010I14Rik	1700010I14Rik
chr15	80537806	80555863	26043.6	109	1	Enthd1		Enthd1
chr11	83078432	83080393	26001.9	110	1		Slfn1,Slfn10-ps,Slfn2	Slfn2
chr5	64488181	64522303	25983.9	111	1		1700027F09Rik,C030018K13Rik	C030018K13Rik
chr4	133161959	133174852	25841.4	112	1	Wasf2	Cd164l2,Gpr3	Wasf2
chr19	45449489	45501416	25792.1	113	1	Btrc		Poll
chr12	107918604	107936168	25780.4	114	1	Bcl11b		Bcl11b
chr6	52817623	52868346	25691.2	115	1	Jazf1		Jazf1
chr8	120532304	120544161	25517.4	116	1	Gse1	Gins2	Gse1
chr3	101482669	101498142	25482.5	117	1			Igsf3
chr12	80254005	80273642	25420.1	118	1	Actn1		Actn1
chr8	13987044	13996900	24999.7	119	1		2610019F03Rik	2610019F03Rik
chr15	85389829	85418643	24932.8	120	1	Atxn10		Atxn10
chr8	22808285	22814691	24872.6	121	1		Kat6a,Ap3m2	Ap3m2
chr1	138135741	138163119	24842.8	122	1	Ptprc	Ptprc	Ptprc
chr9	32717469	32727390	24807.5	123	1	Ets1	Ets1	Ets1
chr10	13983139	14016807	24645	124	1	Hivep2		Hivep2
chr7	125630683	125636378	24427.6	125	1	Il21r		Il21r
chr6	8485079	8486450	24328	126	1		A430035B10Rik,Glcci1	A430035B10Rik
chr1	57839516	57852272	24314.2	127	1	Spats2l		Spats2l
chr15	81511927	81522999	24283.1	128	1		Rbx1	Rbx1
chr11	51939006	51962397	24109.1	129	1		Cdkl3,Cdkn2aipnl,Ube2b	Cdkn2aipnl
chr11	46344145	46380866	24022.9	130	1	Itk	Fam71b,Cyfip2	Itk
chr15	95752425	95762864	23909.5	131	1		Ano6	Ano6
chr13	34090304	34119929	23871.8	132	1	4930447K03Rik	Psmg4,Tubb2a,Tubb2b	4930447K03Rik
chr14	118774615	118796771	23802.2	133	1	Cldn10	Cldn10	Cldn10
chr8	116577291	116608813	23755	134	1	Cdyl2		Dynlrb2
chr11	89067512	89078169	23686.2	135	1	Gm525	Dgke	Gm525
chr10	99117274	99132091	23618.3	136	1	Poc1b	Galnt4	Galnt4
chr9	32608813	32616503	23446.8	137	1			Fli1
chr16	18059431	18074256	23426.5	138	1	Dgcr6,Prodh		Dgcr6
chr6	34933277	34952746	23238.2	139	1	Stra8,2010107G12Rik	Wdr91	Stra8
chr5	115479522	115490218	23183.6	140	1	Sirt4	Msi1,Pla2g1b,Pxn	Sirt4
chr1	121477454	121488524	22992.4	141	1	Ccdc93	Htr5b	Htr5b
chr1	134063641	134067167	22838.6	142	1		Chit1,Fmod,Btg2	Btg2
chr19	34502695	34511578	22793.8	143	1	Lipa	Ifit2,Ch25h	Lipa
chr3	104545557	104565977	22737.7	144	1		Lrig2	Lrig2
chr11	116389129	116424442	22646.2	145	1	Rnf157	Gm7367,Ubald2,Qrich2	Rnf157
chr13	64410353	64421670	22634	146	1		Cdk20,Ctsl	Cdk20
chr2	130532062	130540817	22386.5	147	1	Ptpra	Mrps26,Oxt,4930473A02Rik,Avp	4930473A02Rik
chr3	50675530	50695660	22372.5	148	1			Slc7a11
chr10	60371032	60391070	22342.4	149	1	4632428N05Rik,Cdh23	Gm17455	Gm17455
chr11	115406992	115408712	22324.2	150	1	Ict1	4933422H20Rik,Hid1,Cdr2l,Mir3968,Kctd2,Atp5h	Ict1
chr10	21222973	21235972	22263.4	151	1			Hbs1l
chr5	136625341	136664647	22227.5	152	1		Myl10	Myl10
chr13	35035307	35042550	22210.7	153	1		Eci2	Eci2
chr2	19008014	19017102	22090.2	154	1		Pip4k2a,4930426L09Rik	4930426L09Rik
chr4	103064745	103074988	21907.7	155	1	Wdr78	Mier1,Insl5	Insl5
chr11	22799893	22830372	21768.1	156	1		B3gnt2	B3gnt2
chr1	153287758	153308615	21753.9	157	1	Lamc1		Lamc1
chr11	98450291	98459641	21659.3	158	1	Grb7	Mien1,Pgap3,Erbb2	Grb7
chr13	28502142	28513475	21607.5	159	1	2610307P16Rik		Prl5a1
chr15	75085718	75086925	21561.2	160	1		Ly6c1,Ly6c2	Ly6c2
chr11	11557511	11564957	21544.3	161	1			4930415F15Rik
chr7	114305406	114323905	21445.9	162	1	4933406I18Rik	Psma1	Psma1
chr4	140933278	140952299	21415.7	163	1	Padi2,Gm13031	Atp13a2,Sdhb	Gm13031
chr14	60709501	60732076	21394.3	164	1	Spata13	C1qtnf9	C1qtnf9
chr18	12786449	12822877	21379.6	165	1	Osbpl1a	Osbpl1a,Cabyr	Osbpl1a
chr10	39456251	39489168	21340.1	166	1	Fyn		Fyn
chr7	100486483	100502906	21305.6	167	1	Ucp2	Ucp3,Coa4,Dnajb13	Ucp2
chr11	87220998	87245776	21304.1	168	1	Ppm1e		Trim37
chr13	73703141	73704004	21278.3	169	1	5430425J12Rik	Slc6a18,Slc6a19	Slc6a19
chr16	10713605	10732631	21214	170	1	Clec16a		Socs1
chr1	191510192	191528136	21095	171	1		Ints7,Dtl	Dtl
chr1	87828157	87830318	21063.7	172	1	Sag	Scarna6,Dgkd	Dgkd
chr8	126826663	126848280	21020.4	173	1			Tomm20
chr3	68974399	68981405	20976	174	1	Ift80	Mir16-2,Smc4,Mir15b	Ift80
chr8	122701615	122727340	20927.3	175	1		Acsf3,Cbfa2t3	Cbfa2t3
chr2	166620165	166630969	20906.8	176	1	Prex1		Prex1
chr10	20103310	20120094	20881	177	1	Map3k5	Map7	Map7
chr5	123128761	123151281	20770.2	178	1	Rhof,Setd1b	Hpd	Setd1b
chr9	114742412	114775351	20619.8	179	1	Cmtm6,Cmtm7		Cmtm7
chr11	52340746	52351788	20588.9	180	1		Vdac1,9530068E07Rik	Vdac1
chr14	31531571	31540112	20530	181	1	Colq	Mettl6,Eaf1	Eaf1
chr1	33548462	33590305	20494.7	182	1	Prim2		Prim2
chr6	124899911	124900976	20451.6	183	1		Cd4,Leprel2,Lag3,Ptms,Mlf2,Gpr162	Lag3
chr14	118834604	118850693	20444.3	184	1	Cldn10	Cldn10	Cldn10
chr1	193337280	193349434	20424.8	185	1	Camk1g,Lamb3		Camk1g
chr18	32945277	32970250	20295.6	186	1	Camk4		Camk4
chr1	165828538	165844615	20183.1	187	1	Cd247		Cd247
chr10	99172079	99212899	20071.2	188	1	Poc1b		Dusp6
chr5	122294726	122317805	19979.5	189	1	Pptc7	Vps29,Tctn1,Rad9b	Pptc7
chr6	54748704	54767032	19970.2	190	1		Znrf2	Znrf2
chr2	71795439	71816804	19957	191	1	Itga6		Itga6
chr9	110899356	110908122	19883	192	1	Als2cl	Tmie,Tdgf1,Lrrc2,Gm590,Prss50	Gm590
chr6	71302068	71308192	19874.2	193	1		Smyd1,Krcc1,Cd8b1	Cd8b1
chr1	37465254	37496493	19855.5	194	1	Mgat4a,4930594C11Rik	Unc50,Coa5	4930594C11Rik
chr11	101641511	101658204	19851.3	195	1		Rdm1,Arl4d,LOC666331	Arl4d
chr5	73188342	73237114	19830.7	196	1	Fryl	1700025M24Rik	Fryl
chr1	60074770	60085287	19726.7	197	1	Wdr12	Carf,Ica1l	Wdr12
chr9	42428038	42466288	19668.2	198	1	Tbcel	Tecta	Tbcel
chr10	21187005	21205940	19665.9	199	1		Myb	Myb
chr8	35678180	35691244	19543.7	200	1	Mfhas1		Gm16793
chr13	51756893	51776342	19521	201	1	Sema4d		Sema4d
chr15	82027522	82028475	19453.3	202	1	Xrcc6	Mei1,4930407I10Rik,1700029P11Rik,Desi1,Nhp2l1	Xrcc6
chr18	15312408	15331756	19415.7	203	1			Aqp4
chr13	101532841	101547882	19378.8	204	1			4922502H24Rik
chr10	96686275	96694515	19326.9	205	1			Btg1
chr7	135637987	135658823	19242	206	1	5830432E09Rik,Ptpre		5830432E09Rik
chr9	57769341	57770390	19190	207	1		Clk3	Clk3
chr8	70687471	70700350	19121.5	208	1	Jund	Gm3336,Lsm4,Pde4c,Pgpep1	Jund
chr10	45103741	45127318	19097.4	209	1	Prep		Prep
chr2	32061841	32062864	19062.8	210	1		Fam78a,Ppapdc3	Fam78a
chr11	79002838	79015786	19024.5	211	1	Ksr1	Gm11201,Lgals9	Gm11201
chr12	107753050	107794706	19011.8	212	1		4930465M20Rik	4930465M20Rik
chr11	5207142	5215953	18863.5	213	1	Kremen1	Mir3079	Mir3079
chr10	19683628	19693116	18830.8	214	1		Il20ra	Il20ra
chr11	95356440	95367567	18712.3	215	1	Fam117a	Spop,Kat7,Slc35b1	Slc35b1
chr16	84567386	84584392	18681.1	216	1			4930529L06Rik
chr12	71233801	71259381	18676	217	1	2700049A03Rik		Dact1
chr9	108783921	108793428	18369.4	218	1		Ip6k2,Nckipsd,Celsr3	Ip6k2
chrX	159676067	159697572	18358.8	219	1	Sh3kbp1	Sh3kbp1	Sh3kbp1
chr7	28381824	28383127	18212.4	220	1		Rps16,Med29,AF357399,Paf1,Plekhg2,Zfp36,Supt5	Zfp36
chr11	54834100	54850964	18209.7	221	1	Lyrm7	Hint1,Gm12228,Cdc42se2	Lyrm7
chr17	52162933	52184516	18181.5	222	1			Gm20098
chr10	122701741	122739275	18125.2	223	1	Ppm1h		Ppm1h
chr18	64905302	64933590	18115.6	224	1	Nedd4l		Nedd4l
chr8	94348254	94371104	18115.5	225	1	Slc12a3	Mir138-2,Slc12a3,Herpud1	Herpud1
chr9	57640126	57668429	18068.6	226	1	Csk	Lman1l,Cyp1a2,Edc3,Cyp1a1,Cplx3	Csk
chr13	111967637	111984308	17848	227	1			Map3k1
chr16	55939926	55949441	17832.1	228	1		Cep97,2310061J03Rik,Rpl24,Zbtb11,Nxpe3	Cep97
chr1	43532275	43554955	17797	229	1	Nck2		Nck2
chr1	36920135	36929847	17718.6	230	1	Tmem131		Tmem131
chr5	134371401	134394919	17657.3	231	1	Gtf2ird1		Gtf2i
chr5	136442407	136450407	17608	232	1	Cux1		Mir721
chr8	119561869	119570469	17593	233	1	Hsdl1	Dnaaf1,Mbtps1,Adad2,Taf1c	Mbtps1
chr5	34196115	34207455	17506.7	234	1	Zfyve28	Poln,Haus3,Mxd4	Mxd4
chr13	13517418	13539005	17433.7	235	1			Lyst
chr6	115989308	116013856	17411.9	236	1	Plxnd1	H1foo	Plxnd1
chr15	85634204	85670446	17399.8	237	1		Mirlet7c-2,Mirlet7b	Mirlet7c-2
chr13	109822225	109845153	17349.6	238	1	Pde4d		Mir1904
chr6	8355203	8364918	17277.2	239	1	Gm16039		Gm16039
chr3	152943276	152970216	17233.5	240	1	St6galnac5		St6galnac5
chr14	27391803	27413009	17198.1	241	1	Arhgef3	D14Abb1e	D14Abb1e
chr9	117142021	117166978	17162.9	242	1	Rbms3		Rbms3
chr17	28504276	28523616	17129.4	243	1		Armc12,Clpsl2,Fkbp5,Clps	Armc12
chr19	57343612	57356069	17084.8	244	1	B230217O12Rik	Fam160b1	B230217O12Rik
chr18	84874534	84885315	17078.2	245	1	Cyb5	Fbxo15	Cyb5
chr7	67407379	67421597	16980.6	246	1		Mef2a	Mef2a
chr12	100985253	101018556	16941.2	247	0	Ccdc88c	Mir1190	Mir1190
chr3	51516082	51554490	16937.9	248	0	Setd7	5031434O11Rik,Rab33b	5031434O11Rik
chr1	184091102	184102266	16900.1	249	0			Dusp10
chr2	33853299	33878165	16871.6	250	0	Mvb12b	Nron	Mvb12b
chr15	98057181	98068086	16840.6	251	0	Senp1	Pfkm	Pfkm
chr9	45926518	45945622	16838.3	252	0	Pcsk7,Sidt2,Tagln	Rnf214,Pafah1b2	Tagln
chr15	58975514	59010740	16827.5	253	0	Mtss1	Ndufb9,Tatdn1	Ndufb9
chr12	73372210	73383206	16707.3	254	0	D830013O20Rik		D830013O20Rik
chr2	27284760	27315934	16706.1	255	0	Vav2	Sardh	Sardh
chr11	75309083	75319614	16702.2	256	0	Rpa1	Smyd4	Rpa1
chr17	73053404	73054358	16702.2	257	0			Lclat1
chr8	25543730	25578820	16615.1	258	0	Letm2,Fgfr1	Whsc1l1	Letm2
chr14	31555553	31556435	16576.4	259	0	Colq		Colq
chr17	5180781	5204257	16567	260	0	Arid1b		Arid1b
chr4	155150402	155178891	16509.4	261	0	Ski		Ski
chr19	10784308	10788275	16466.6	262	0	A430093F15Rik	Cd5,Cd6	Cd6
chr7	99818218	99825240	16455.4	263	0	Neu3	Xrra1,Spcs2	Neu3
chr16	76323576	76362399	16449.3	264	0	Nrip1		Nrip1
chr1	121597274	121619260	16364.2	265	0		Ddx18	Ddx18
chr14	40924116	40959497	16360.2	266	0	Tspan14	Sh2d4b	Tspan14
chr11	116359667	116371039	16345	267	0	Rnf157	Foxj1	Foxj1
chr10	82644796	82671313	16297.3	268	0	Glt8d2,Tdg,Gm9855	1190007I07Rik,Hcfc2,Tdg	Gm9855
chr11	106674909	106688327	16234.4	269	0	Pecam1		Pecam1
chr9	45172588	45189905	16227.8	270	0	Tmprss4	Scn4b,Gm10684,BC049352	BC049352
chr10	8213889	8238155	16166	271	0	Ust		Tab2
chr2	70919620	70939728	16152.8	272	0			Mettl8
chr6	134141781	134187198	16150.3	273	0	Etv6		Etv6
chr10	122643170	122663041	16141.2	274	0		Ppm1h	Ppm1h
chr5	36358070	36377986	16135.9	275	0	Sorcs2		Sorcs2
chr18	78015095	78032151	16092.3	276	0	Epg5	Siglec15	Siglec15
chr7	64032935	64059121	16073	277	0			Klf13
chr7	76047126	76060027	16019.2	278	0			Agbl1
chr17	83985530	84011172	16018.6	279	0			4933433H22Rik
chr4	129754975	129772918	16010.5	280	0		Ptp4a2,Khdrbs1	Khdrbs1
chr6	71738939	71768928	15999.1	281	0	Reep1		Reep1
chr9	114427296	114452329	15936	282	0	Glb1	Crtap,Ccr4,Tmppe	Glb1
chr13	48834737	48848797	15932.8	283	0	Phf2		Phf2
chr15	27817655	27828663	15907.7	284	0	Trio		Fam105a
chr6	52912214	52924885	15885.6	285	0	Jazf1	Jazf1	Jazf1
chr5	64805855	64813011	15877.7	286	0	Klf3		Klf3
chr1	90673663	90695870	15811.4	287	0			Cops8
chr14	20012710	20048351	15803.2	288	0		Saysd1,Gng2	Saysd1
chr2	166650599	166672066	15703.1	289	0	Prex1		Prex1
chr15	34890469	34909761	15701.8	290	0	Stk3		Kcns2
chr9	96935816	96953325	15672.3	291	0	Spsb4	Acpl2	Acpl2
chr18	77809557	77823039	15663.4	292	0	Pstpip2	Haus1,Atp5a1	Pstpip2
chr1	183155731	183201556	15658.4	293	0	Disp1		Disp1
chr9	119464935	119485537	15649.3	294	0	Exog,Scn5a		Exog
chr4	136793243	136841841	15614.5	295	0	Ephb2	C1qb	Ephb2
chr2	71032685	71047677	15612.7	296	0	Mettl8	Mettl8,Dcaf17	Mettl8
chr13	85507373	85521675	15609.2	297	0			Rasa1
chr8	124273333	124295324	15552	298	0	Galnt2		Galnt2
chr14	53794855	53804421	15522.7	299	0			A430107P09Rik
chr12	111836112	111871063	15490.3	300	0	Ppp1r13b	Zfyve21,Xrcc3	Zfyve21
chr2	172966468	172977182	15473.2	301	0		Rae1,Spo11,Bmp7,Rbm38	Spo11
chr8	67706594	67713773	15451.4	302	0	Psd3		Psd3
chr8	84064155	84095782	15440.3	303	0	Rfx1,Mir709	Palm3,Rln3,Podnl1,Dcaf15,Il27ra	Mir709
chr9	44011957	44022786	15419.4	304	0		Usp2,Thy1	Thy1
chr13	37871038	37882498	15386.2	305	0	Rreb1	Rreb1	Rreb1
chr5	139161513	139175431	15325.1	306	0	Heatr2	Sun1,Prkar1b	Heatr2
chr11	100891404	100910999	15299.8	307	0	Stat3	Stat5b,Stat5a,Stat3	Stat3
chr5	115516623	115542819	15259.2	308	0	Pxn	Sirt4,Rplp0,Gcn1l1	Pxn
chr15	97825509	97837175	15225.3	309	0	Hdac7	Slc48a1,Hdac7	Hdac7
chr7	98550344	98571331	15194.6	310	0			Lrrc32
chr15	73732348	73743676	15156.9	311	0	Ptp4a3	Ptp4a3,Gpr20	Ptp4a3
chr13	107095044	107101724	15150.9	312	0			3830408C21Rik
chr2	173427213	173458955	15099.7	313	0			1700021F07Rik
chr9	101060911	101074883	15073	314	0		Msl2,Pccb	Msl2
chr11	87461848	87471112	15062.3	315	0	Tex14		Tex14
chr1	184005546	184025118	15056.7	316	0		Dusp10,1700056E22Rik	1700056E22Rik
chr4	101182874	101188022	15056.4	317	0	Jak1		Jak1
chr9	7774534	7795322	15052.6	318	0	Tmem123	Birc2	Tmem123
chr3	131131209	131157967	15011.2	319	0	Lef1		Lef1
chr3	121330700	121354356	14981.3	320	0	Alg14		Alg14
chr5	140764610	140796352	14969.5	321	0	Gna12	Amz1	Gna12
chr4	145341417	145367780	14958.4	322	0		Tnfrsf8	Tnfrsf8
chr6	54836990	54874349	14932.4	323	0	Znrf2		Znrf2
chr7	97708531	97724470	14896.6	324	0	Clns1a	Aqp11	Clns1a
chr8	14985332	14998712	14874.5	325	0	Arhgef10	Kbtbd11,BB014433	Kbtbd11
chr14	75166702	75179764	14865.9	326	0	Lcp1,Mir466f-3	Lrrc63	Lcp1
chr18	5346918	5361903	14863.6	327	0		Zfp438	Zfp438
chr17	28001555	28024817	14857.4	328	0	Anks1		Tcp11
chr12	114597945	114616178	14772.4	329	0
chr12	51844839	51872047	14757.6	330	0		Hectd1	Hectd1
chr19	43711538	43729779	14713.2	331	0	Entpd7	Cox15,BC037704,Cutc,Slc25a28	Entpd7
chr2	58156706	58157715	14687.9	332	0	Cytip	Gm13546	Cytip
chr11	33908252	33939781	14673.6	333	0	Kcnip1	Kcnmb1	Kcnmb1
chr13	80885804	80886485	14673.2	334	0	Arrdc3		Arrdc3
chr2	166528527	166561822	14659.8	335	0			5031425F14Rik
chr11	75560847	75573162	14606.8	336	0	Slc43a2	Scarf1,Mir3971,Slc43a2,Pitpna	Mir3971
chr12	55464473	55474536	14581.3	337	0	Mir1198	Nfkbia	Nfkbia
chr5	125034606	125072425	14541.4	338	0	Ncor2	Fam101a	Fam101a
chr2	30626262	30658943	14510.4	339	0		Cstad	Cstad
chr3	95668901	95674108	14493.2	340	0		Mcl1,Adamtsl4,Ensa	Mcl1
chr1	20985994	21004433	14489.4	341	0	Efhc1,Tram2		Efhc1
chr10	93932472	93939325	14448.2	342	0		Metap2,Mir331	Mir331
chr3	9624999	9665964	14444.3	343	0		Zfp704	Zfp704
chr8	91220139	91250329	14427.8	344	0	Rpgrip1l		Rpgrip1l
chr17	15678068	15686120	14420.3	345	0		Chd1,4933401D09Rik	Chd1
chr7	99944442	99971572	14403.3	346	0	Rnf169	Chrdl2	Rnf169
chr8	34604390	34613713	14399.4	347	0	B930018H19Rik		B930018H19Rik
chr11	59617722	59628309	14366.6	348	0		Mprip,Olfr225,Olfr222,Olfr223	Olfr225
chr5	103760180	103761016	14352.7	349	0	Aff1		Aff1
chr1	183104370	183123337	14348.5	350	0	Disp1		Disp1
chr10	94234917	94256699	14343.4	351	0		Ndufa12,Gm4792	Ndufa12
chr3	52930210	52932473	14341.3	352	0		Gm20750	Gm20750
chr7	75575249	75587217	14274.2	353	0	Akap13		Akap13
chr13	107564947	107568768	14186.2	354	0			AI197445
chr15	6592267	6602576	14183.1	355	0	Fyb		Fyb
chr5	140105678	140122522	14182.6	356	0	Mad1l1		Elfn1
chr1	180355962	180367100	14170.9	357	0	Itpkb	Gm5069	Gm5069
chr11	98949685	98970020	14141	358	0	Rara	Cdc6,Gjd3	Rara
chr4	47303117	47320265	14119.7	359	0	Col15a1	Tgfbr1	Tgfbr1
chr16	94216423	94241192	14058.9	360	0	Hlcs		Hlcs
chr15	75020797	75034230	14040.2	361	0		Ly6c1,Ly6i,Ly6a	Ly6c1
chr2	3658502	3678298	14017.5	362	0		Fam107b	Fam107b
chr1	127459363	127476953	13940.1	363	0	Mgat5		Tmem163
chr11	21151731	21175113	13938	364	0			Peli1
chr6	120567434	120580834	13937.3	365	0	1700072O05Rik	Cecr5	1700072O05Rik
chr2	3731484	3755869	13919	366	0	Fam107b		Fam107b
chr18	50000577	50017279	13914.4	367	0	Tnfaip8	Tnfaip8	Tnfaip8
chr17	52212665	52220463	13877.3	368	0			Gm20098
chr7	129760128	129785572	13844.1	369	0			Wdr11
chr18	39473059	39503553	13822.9	370	0	Nr3c1		Nr3c1
chr10	20025078	20077606	13820.1	371	0	Map3k5		Map7
chr10	78290920	78298601	13795.8	372	0	Agpat3	Trappc10	Trappc10
chr10	122794797	122807649	13746.5	373	0	Ppm1h		Ppm1h
chrX	13230119	13243521	13746.4	374	0	2010308F09Rik	Ddx3x	2010308F09Rik
chr13	63240076	63261827	13696.6	375	0	2010111I01Rik	Mir27b,Mir23b,Mir3074-1,Gm16907,Mir24-1	Gm16907
chr2	156258405	156290127	13694.4	376	0	Phf20	Cnbd2,Scand1	Cnbd2
chr11	89095110	89115487	13675	377	0		Gm525,Dgke	Gm525
chr18	68195769	68227364	13626.9	378	0	Ldlrad4		Fam210a
chr6	34181724	34193747	13625.7	379	0		Slc35b4	Slc35b4
chr10	18527260	18535307	13614.7	380	0	Nhsl1	Hebp2	Hebp2
chr1	193081735	193103710	13609.1	381	0		Syt14,Irf6,Diexf	Diexf
chr9	61042390	61060941	13603.4	382	0		Gm5122	Gm5122
chr3	101701207	101730992	13584.9	383	0			Atp1a1
chr2	139924882	139951274	13568.1	384	0	Tasp1		Tasp1
chr18	75278422	75287371	13547	385	0	Dym	2010010A06Rik	2010010A06Rik
chr15	86182161	86183154	13527	386	0	Cerk	Tbc1d22a	Cerk
chr13	104025079	104059459	13514.8	387	0	Nln		Nln
chr5	134941557	134960129	13507.4	388	0	Wbscr27,Cldn4	Abhd11,Cldn3,Wbscr25,Cldn13,Wbscr28	Cldn4
chr8	124057040	124076173	13500.2	389	0		Mir1967,Urb2,Taf5l	Urb2
chr2	178546857	178558596	13492.8	390	0			Cdh26
chr17	5084056	5099200	13488.8	391	0	Arid1b		Arid1b
chr10	119005342	119011554	13475.7	392	0			1700064J06Rik
chr16	95885969	95901381	13474.7	393	0	1600002D24Rik		1600002D24Rik
chr12	73593686	73625498	13472.4	394	0	Prkch	2210039B01Rik,Tmem30b	Prkch
chr13	42096247	42103770	13424	395	0	Hivep1		Hivep1
chr6	119336052	119362008	13419.3	396	0	Adipor2,Cacna2d4	Lrtm2	Lrtm2
chr5	111500189	111522105	13408.2	397	0			C130026L21Rik
chr7	75771579	75801557	13379.2	398	0		Klhl25	Klhl25
chr12	110478310	110478996	13377.8	399	0	Ppp2r5c	Ppp2r5c	Ppp2r5c
chr17	31060713	31073773	13373.4	400	0	Abcg1		Abcg1
chr12	55388313	55389361	13362.1	401	0	Mir1198	Psma6	Psma6
chr8	84183382	84198353	13357.1	402	0		Mir181c,Zswim4,Mir181d,4930432K21Rik,Nanos3,Cc2d1a,Mir3074-2,Mir24-2,Mir23a,Mir27a	Mir181c
chr2	27113051	27122665	13317.3	403	0	Fam163b	Tmem8c,Dbh,Adamtsl2,Gm13399	Fam163b
chr11	8683507	8709378	13240.8	404	0		Tns3	Tns3
chr5	36553484	36574086	13168.8	405	0	Tbc1d14	Tbc1d14	Tbc1d14
chr6	140576296	140606859	13166.5	406	0	Plekha5	Aebp2	Aebp2
chr2	132004799	132021061	13149.5	407	0	Rassf2		Rassf2
chr13	24392446	24399535	13147.3	408	0	Cmah	Cmah	Cmah
chr9	100454491	100460799	13122.5	409	0	Il20rb		Il20rb
chr2	73476624	73502297	13067.6	410	0	Wipf1		Wipf1
chr4	123563732	123587858	13028	411	0	Macf1		Macf1
chr13	23585110	23593436	13026.9	412	0	Hist1h2be	Hist1h4d,Hist1h3f,Hist1h2ae,Hist1h2ad,Hist1h3g,Hist1h2bg,Hist1h2bh,Hist1h3d,Hist1h1d,Hist1h4f,Hist1h2bf,Hist1h3e,Hist1h1e	Hist1h4d
chr11	70285928	70306942	13005.6	413	0		Rnasek,0610010K14Rik,Alox12,Alox12e,Alox15	Alox12e
chr13	102647968	102665999	12971.5	414	0		Cd180	Cd180
chr19	27110142	27121811	12940.9	415	0			Vldlr
chr2	72137107	72170345	12879.7	416	0	Rapgef4		Rapgef4
chr16	21835335	21846525	12879.7	417	0		Map3k13,1300002E11Rik,Ehhadh	1300002E11Rik
chr18	70562963	70564551	12871.7	418	0		Poli,Mbd2	Mbd2
chr16	37963457	37969801	12868.8	419	0	Gpr156	4930542C21Rik	Gpr156
chr17	6827576	6828478	12852.7	420	0		Ezr	Ezr
chr9	70072932	70079998	12834	421	0		Gcnt3	Gcnt3
chr6	120930128	120933303	12828.6	422	0	Mical3	Bid	Bid
chr17	72926881	72949351	12771.9	423	0	Lbh		Lbh
chr1	189848753	189867209	12764.2	424	0	Ptpn14		Smyd2
chr9	116329028	116338935	12700.8	425	0			Tgfbr2
chr18	15195227	15208959	12689.7	426	0		Kctd1	Kctd1
chr15	36620252	36654160	12644.3	427	0		Pabpc1	Pabpc1
chr2	127922493	127928481	12623.3	428	0	Acoxl		Acoxl
chr2	32495110	32503180	12619.1	429	0		Naif1,Fam102a,Slc25a25	Fam102a
chr12	107964304	107985066	12608.8	430	0	Bcl11b		Bcl11b
chr3	130964260	130978303	12591	431	0			Lef1
chr17	32523845	32533913	12575.9	432	0	Cyp4f17	Cyp4f16	Cyp4f16
chr4	57807647	57833843	12574.1	433	0		Akap2	Akap2
chr3	65650147	65663650	12571.3	434	0		Lekr1	Lekr1
chr8	119798607	119829310	12569.8	435	0	Cotl1	Klhl36,Tldc1	Cotl1
chr2	11187029	11204390	12565.9	436	0	Prkcq		Prkcq
chr8	120497353	120514687	12555	437	0	Gse1	Gse1	Gse1
chr10	67497286	67504109	12533.9	438	0		Egr2,Ado	Egr2
chr19	32275398	32303383	12514.9	439	0	Sgms1		Sgms1
chr12	112448946	112449883	12489.7	440	0		A730018C14Rik,B020018J22Rik,A530016L24Rik	B020018J22Rik
chr9	63737394	63749662	12483.9	441	0	Smad3		Smad3
chr19	57430328	57444864	12445.7	442	0		Trub1	Trub1
chr11	11657031	11679497	12437.2	443	0		Ikzf1	Ikzf1
chr17	51899411	51907024	12425.2	444	0	Gm20098		Gm20098
chr7	143829742	143837842	12391.4	445	0	Dhcr7	Mrgpre,Nadsyn1	Dhcr7
chr4	47000771	47011054	12366.3	446	0		Gabbr2,Anks6	Gabbr2
chr3	101670583	101686710	12314.6	447	0			Atp1a1
chr4	133292578	133299153	12313	448	0	Wdtc1	Tmem222,Sytl1	Tmem222
chr1	36149076	36160802	12304.1	449	0	Uggt1		Hs6st1
chr13	20178129	20185579	12300	450	0	Elmo1		Elmo1
chr1	164431480	164454251	12296.3	451	0	Nme7,Atp1b1		Atp1b1
chr2	153260389	153272234	12279.7	452	0	Pofut1	Tspyl3,Plagl2,Kif3b	Pofut1
chr9	107612401	107627145	12262.6	453	0	Gnai2	Ifrd2,Tusc2,Nat6,Hyal1,Slc38a3,Sema3b,Hyal2,Hyal3	Sema3b
chr17	28217997	28223949	12219.5	454	0	Def6	Ppard,Zfp523,1810013A23Rik	Ppard
chr1	87846867	87847986	12218.2	455	0		Dgkd,Sag	Dgkd
chr9	121398965	121433880	12178.4	456	0	Trak1		Trak1
chr2	93192408	93204436	12175.9	457	0	Trp53i11,Tspan18		Trp53i11
chr19	34199436	34217824	12172.9	458	0	Stambpl1	Ankrd22,Acta2	Stambpl1
chr2	102110085	102117440	12118.1	459	0	Ldlrad3		Ldlrad3
chr14	78356569	78357870	12088.6	460	0		Tnfsf11	Tnfsf11
chr2	172902584	172927603	12061.7	461	0	Bmp7		Bmp7
chr12	55422629	55447125	12030	462	0	Mir1198	Psma6,Nfkbia	Psma6
chr11	7145010	7161311	12015.5	463	0	Adcy1	Gm11985,Igfbp1	Gm11985
chr19	55497111	55526013	12005.9	464	0	Vti1a		4930552P12Rik
chr1	38869924	38886095	12000.5	465	0	Chst10	Lonrf2	Chst10
chr9	96696180	96720120	11998.7	466	0	Zbtb38	C430002N11Rik,E030011O05Rik	Zbtb38
chr8	70147444	70166904	11966	467	0	Mef2b	2310045N01Rik,Nr2c2ap,Mef2b,Slc25a42,Tmem161a,Ncan,Rfxank	Mef2b
chr6	31176287	31216927	11964.4	468	0		2210408F21Rik	2210408F21Rik
chr4	98082197	98101850	11913.6	469	0	Nfia		Tm2d1
chr10	3509728	3517063	11883.4	470	0		Iyd	Iyd
chr9	32509654	32516639	11875.2	471	0	Fli1		Fli1
chr12	69438093	69458816	11872.2	472	0		5830428M24Rik	5830428M24Rik
chr14	21439869	21471632	11863.5	473	0	Adk	Kat6b	Kat6b
chr11	49755255	49780858	11861.9	474	0		Gfpt2,Cnot6	Gfpt2
chr6	49108419	49128820	11853	475	0	Igf2bp3	Malsu1	Malsu1
chr11	118448605	118470794	11831.2	476	0	Gm11747,C1qtnf1	Lgals3bp,Cant1,Engase	Gm11747
chr10	96724656	96725453	11797	477	0			Btg1
chr18	20961681	20963039	11779.4	478	0	Rnf125	Rnf138	Rnf125
chr9	75402098	75414805	11779.4	479	0	4933433G15Rik,Mapk6	Leo1	Mapk6
chr5	149313069	149334964	11755.4	480	0		Alox5ap	Alox5ap
chr2	93106385	93142337	11745.5	481	0		Trp53i11	Trp53i11
chr17	6723560	6743742	11741.9	482	0	Sytl3,Ezr		Sytl3
chr2	174602006	174620933	11734.7	483	0		Zfp831	Zfp831
chr11	119855726	119868218	11698.8	484	0	Rptor	Chmp6,A430071A18Rik	A430071A18Rik
chr12	108671256	108695345	11685.6	485	0	Evl,Degs2		Degs2
chr9	21316683	21328523	11671.9	486	0	Slc44a2	Kri1,Slc44a2,Ilf3,Cdkn2d,Ap1m2	Slc44a2
chr19	53440404	53441518	11660.8	487	0	5830416P10Rik	Smndc1	5830416P10Rik
chr11	3335568	3347625	11648.3	488	0	Limk2,Mir3470a,Pik3ip1	Gm11944,Patz1	Pik3ip1
chr15	36439363	36461856	11642.4	489	0		Ankrd46	Ankrd46
chr9	123756595	123757511	11568.6	490	0		Cxcr6,Lztfl1,Ccr9	Ccr9
chr6	87119154	87125405	11565.6	491	0		D6Ertd527e	D6Ertd527e
chr16	10561575	10585863	11561.1	492	0	Clec16a	Dexi	Clec16a
chr1	39019728	39025688	11556.4	493	0		Pdcl3	Pdcl3
chr6	98105727	98115062	11521.3	494	0			Mitf
chr10	21251793	21260154	11520.6	495	0		Hbs1l	Hbs1l
chr16	29837536	29845675	11511.8	496	0			Gm1968
chr12	108757810	108766322	11493.8	497	0		Yy1	Yy1
chr4	114591821	114610284	11469.2	498	0	Trabd2b		Trabd2b
chr13	28645973	28675726	11440	499	0	2610307P16Rik		2610307P16Rik
chr18	78135198	78147867	11431.2	500	0	Slc14a1,Slc14a2	Slc14a1	Slc14a1
chr9	63493032	63507467	11403.6	501	0	Iqch		2300009A05Rik
chr17	52337624	52349142	11392.5	502	0			Kcnh8
chr5	124232039	124232998	11381.5	503	0	4930568K20Rik	Pitpnm2	4930568K20Rik
chr4	132040071	132058084	11337.4	504	0	Epb4.1		Epb4.1
chr2	30692073	30712374	11332	505	0		Mir3089	Mir3089
chr3	96021139	96051536	11332	506	0	Vps45	Gm9054,Mir1946b,Plekho1	Vps45
chr3	81926173	81938803	11308.9	507	0	Ctso	Tdo2	Ctso
chr7	75600177	75609270	11290.8	508	0	Akap13		Akap13
chr9	44986294	44997174	11269.5	509	0	Cd3d	Ube4a,Cd3e,Mpzl2,Cd3g	Cd3d
chr16	95761436	95779492	11263.3	510	0			Ets2
chr3	130889583	130901879	11218.9	511	0			Rpl34-ps1
chr1	87890348	87909374	11208.2	512	0	Dgkd		Dgkd
chr7	64090583	64102339	11204.6	513	0			Trpm1
chr13	49349067	49384485	11199.2	514	0	Bicd2	Bicd2,Fgd3,Ippk	Bicd2
chr15	93903561	93913318	11192.3	515	0	9430014N10Rik		9430014N10Rik
chr16	49834420	49848428	11178.4	516	0		Cd47	Cd47
chr15	81021647	81045447	11171.7	517	0	Mkl1	Sgsm3	Sgsm3
chr6	117879267	117891543	11171.2	518	0		Hnrnpf,Zfp239,Fxyd4,Zfp637	Hnrnpf
chr11	44577725	44578608	11159.9	519	0		Ebf1	Ebf1
chr2	167299198	167317566	11149.4	520	0	B4galt5		B4galt5
chr2	11635963	11636641	11141.8	521	0		Il2ra,Rbm17	Il2ra
chr6	146481231	146490414	11140.8	522	0	Itpr2	Itpr2	Itpr2
chr17	84845322	84860002	11104	523	0			Lrpprc
chr13	97435974	97462978	11098.6	524	0			Gm5086
chr6	88386358	88410047	11095.9	525	0	Eefsec		Eefsec
chr6	89286558	89330534	11064.4	526	0	Plxna1		Plxna1
chr2	73427457	73450516	11054.5	527	0	Wipf1	Gpr155	Gpr155
chr8	128469703	128482182	10985.3	528	0	Nrp1		Mir1903
chr11	49720231	49723336	10967.5	529	0		Cnot6	Cnot6
chr12	86888364	86903621	10963.7	530	0		Irf2bpl,2310044G17Rik	Irf2bpl
chr11	75594501	75624072	10947.2	531	0	Pitpna	Mir3971,Myo1c,Inpp5k	Pitpna
chr1	137649934	137670488	10945	532	0			Mir181a-1
chr5	72635031	72636588	10923.8	533	0	Cnga1	Gm5868,Nipal1	Cnga1
chr6	99388837	99394933	10911.2	534	0	Foxp1		Foxp1
chr12	110759238	110786474	10905.3	535	0	Wdr20a		Wdr20a
chr11	78851197	78851927	10888.3	536	0		Lyrm9	Lyrm9
chr3	21610130	21639448	10882.8	537	0			Tbl1xr1
chr5	136863836	136869833	10869	538	0	Col26a1	Rabl5,4933404O12Rik	Col26a1
chr10	70119472	70143810	10818.2	539	0	Ccdc6		Ccdc6
chr6	48073094	48083657	10800.7	540	0	Zfp746	Zfp777	Zfp746
chr5	35006224	35037669	10719.6	541	0	Rgs12,Mir3097	Hgfac,Dok7	Mir3097
chr2	172381877	172401545	10719.1	542	0	Cass4	Fam210b,Cstf1,Aurka,Rtfdc1	Cass4
chr11	117879003	117902716	10699.3	543	0		Birc5,Tha1,Tmem235	Tha1
chr17	3092562	3102372	10695.8	544	0		Scaf8,Pisd-ps2	Pisd-ps2
chr5	92183169	92205949	10683.8	545	0	Uso1	U90926,Ppef2	U90926
chr4	56915930	56925383	10679.1	546	0	Tmem245	Mir32	Mir32
chr3	9853242	9865724	10674.6	547	0		Pag1	Pag1
chr2	166022743	166045996	10668.5	548	0	Ncoa3		Ncoa3
chr17	52281924	52282918	10663.5	549	0			Kcnh8
chr14	62869967	62878345	10639.2	550	0	Wdfy2		Wdfy2
chr13	59455849	59475681	10630	551	0	Agtpbp1		Agtpbp1
chr1	138191889	138199726	10629.3	552	0		Ptprc	Ptprc
chr10	25113926	25133848	10626.4	553	0			Akap7
chr8	120049467	120068292	10611.7	554	0	Crispld2	Zdhhc7,6430548M08Rik	Zdhhc7
chr14	8615925	8632708	10610.2	555	0	4930452B06Rik	4930455B14Rik	4930452B06Rik
chr16	11063206	11078551	10609.5	556	0	Txndc11,Snn		Snn
chr19	33222732	33223570	10603.9	557	0	Rnls		Rnls
chr3	104236157	104258504	10579.1	558	0		Magi3	Magi3
chr1	88682158	88694333	10575.2	559	0		Arl4c	Arl4c
chr2	173082517	173085702	10575.2	560	0		1300015D01Rik,Ctcfl	Ctcfl
chr11	53116762	53129237	10553.9	561	0	Gm11186,Fstl4		Gm11186
chr8	116873309	116887722	10522.9	562	0		Cmc2,Cenpn	Cmc2
chr10	19062188	19068552	10505.7	563	0		Tnfaip3	Tnfaip3
chr12	76086336	76117224	10492.7	564	0	Syne2		Esr2
chr11	32105715	32126528	10487.7	565	0			Il9r
chr15	101235214	101261392	10473.8	566	0		A330009N23Rik,Grasp,6030408B16Rik,9430023L20Rik,Nr4a1,AU021063	Nr4a1
chr1	60776715	60782142	10473.6	567	0		Cd28	Cd28
chr13	9142071	9180643	10460.7	568	0	Larp4b		Larp4b
chr5	105442436	105459076	10443.3	569	0	Lrrc8b		Lrrc8b
chr10	4079420	4100552	10437.1	570	0	Mthfd1l		Mthfd1l
chr7	16197434	16208157	10435.6	571	0	Dhx34	C5ar2,Meis3	Dhx34
chr15	27783787	27800799	10426.7	572	0	Trio		Fam105a
chr12	69516701	69545307	10389.7	573	0		Mettl21d,5830428M24Rik	Mettl21d
chr19	47429158	47449097	10358.3	574	0	Sh3pxd2a	Sh3pxd2a	Sh3pxd2a
chr12	16049411	16056869	10330.1	575	0			Trib2
chr12	107211735	107235782	10323.4	576	0			4933406K04Rik
chr8	122315093	122349598	10317	577	0	Zfpm1	Trhr2,Zc3h18	Trhr2
chr11	107585856	107607122	10316.1	578	0	Helz		Helz
chr12	73686943	73699567	10299.9	579	0	Prkch		Prkch
chr6	120047926	120066190	10282.6	580	0		Ninj2,Mir706,Wnk1	Wnk1
chr2	3799398	3817632	10271.2	581	0			Fam107b
chr8	72664383	72676410	10269.9	582	0	Nwd1	Sin3b	Nwd1
chr16	94254337	94255278	10260.7	583	0	Hlcs		Hlcs
chrX	143482962	143483157	10242.2	584	0		Pak3	Pak3
chr7	13290266	13312320	10233.1	585	0	Lig1	6330408A02Rik,Pla2g4c	Lig1
chr1	184402762	184411739	10232.9	586	0			1700112H15Rik
chr2	132512197	132512947	10231.7	587	0	1700026D11Rik		1700026D11Rik
chr15	38470329	38477895	10230	588	0		Azin1	Azin1
chr14	53346528	53364480	10227.3	589	0			A430107P09Rik
chr10	81285975	81297944	10214.3	590	0	Pip5k1c,Tjp3	Gipc3,Mrpl54,Matk,Tbxa2r,Apba3,Mir3057,Cactin	Tjp3
chr5	104968941	104990275	10208.3	591	0	Abcg3		Abcg3
chr12	77450620	77468576	10177.5	592	0	Fut8		Fut8
chr18	68131407	68140693	10171	593	0	Ldlrad4		Fam210a
chr1	64000614	64012137	10111.4	594	0		Gm13749,Mir1958	Mir1958
chr1	165801696	165802541	10104.9	595	0	Cd247	Creg1	Cd247
chr8	83748284	83758144	10099.6	596	0		Ddx39,Pkn1,Cd97	Cd97
chr4	102685467	102698574	10098.9	597	0			Sgip1
chr15	57762615	57773271	10083.8	598	0	Zhx2		Zhx2
chr17	8846745	8867790	10080.6	599	0	Pde10a		Pde10a
chr1	54102777	54118799	10071.4	600	0	Hecw2		Hecw2
chr6	61311865	61326687	10058.2	601	0	Ccser1		A730020E08Rik
chr7	107703543	107708835	10058	602	0	Ppfibp2	Cyb5r2	Cyb5r2
chr5	34884464	34909011	10056.9	603	0	Htt	Msantd1,Rgs12	Msantd1
chr10	96634760	96664604	10045.5	604	0		Btg1	Btg1
chr11	32680431	32707879	10021.3	605	0	Fbxw11	Fbxw11	Fbxw11
chr11	100408360	100409155	10012.7	606	0	Leprel4	Klhl10,Nt5c3b,Jup,Fkbp10	Leprel4
chr3	88139024	88139219	10008.1	607	0		1700113A16Rik,Mef2d	Mef2d
chr5	37045108	37047767	9985.34	608	0		Jakmip1	Jakmip1
chr13	73737286	73749623	9984.33	609	0		Slc12a7,5430425J12Rik,Slc6a19	Slc12a7
chr13	63528088	63541363	9982.8	610	0	Ptch1		Ptch1
chr4	103038753	103049198	9977.06	611	0	Wdr78	Insl5,BB031773,Tctex1d1,Gm12709	Insl5
chr10	116919419	116937635	9975.08	612	0	Rab3ip	4933412E12Rik,D630029K05Rik,Best3,Myrfl	Rab3ip
chr9	115611619	115640789	9973.22	613	0			Gadl1
chr1	52142154	52150622	9965.99	614	0	Stat1		Stat1
chr3	60481512	60495494	9956.58	615	0	Mbnl1	Mbnl1	Mbnl1
chr16	92791692	92802165	9923.17	616	0	Runx1	Runx1	Runx1
chr8	114869095	114890963	9914.95	617	0	Wwox		Wwox
chr8	120284937	120293245	9898.15	618	0			Fam92b
chr6	8414620	8433359	9896.07	619	0	Gm16039		A430035B10Rik
chr14	66189334	66200385	9876.28	620	0	Ptk2b	Chrna2	Ptk2b
chr14	18648695	18671782	9855.84	621	0	Ube2e2		Ube2e2
chr3	60408670	60414248	9852.42	622	0			Mbnl1
chr4	117189718	117210815	9845.97	623	0		Kif2c,Tmem53,Snord55,Rps8,Gm1661,Snord38a	Kif2c
chr14	27217890	27230202	9845.91	624	0		Arhgef3	Arhgef3
chr12	86800909	86816835	9843.86	625	0			Gm6772
chr11	119407232	119428547	9824.08	626	0		Mir1932	Mir1932
chr5	92489057	92490855	9816.72	627	0	Scarb2		Scarb2
chr9	121662994	121675487	9792.01	628	0	Vipr1	Deb1,Nktr,Sec22c,Lyzl4	Vipr1
chr17	5012883	5036756	9785.54	629	0	Arid1b		Arid1b
chr5	72760953	72763710	9778.8	630	0	Tec	Txk	Txk
chr11	69410014	69419340	9777.38	631	0	Kdm6b	Tmem88,Lsmd1,Chd3,Cyb5d1	Kdm6b
chr5	122145693	122164232	9775.61	632	0	Ppp1cc	Hvcn1,Ccdc63,Myl2	Ppp1cc
chr2	25931658	25940559	9775.08	633	0	Camsap1	Camsap1	Camsap1
chr6	41553982	41554177	9770.12	634	0		Prss2	Prss2
chr7	80736035	80763906	9763.21	635	0	Iqgap1	Crtc3	Iqgap1
chr8	107164382	107165080	9748.76	636	0	Cyb5b		Cyb5b
chr11	83262461	83271474	9734.04	637	0		Pex12,AA465934,AI450353,Slfn14-ps,AI662270,Ap2b1,Snord7	Slfn14-ps
chr19	46638770	46653909	9717.72	638	0	Wbp1l	Cyp17a1,Wbp1l,2010012O05Rik	Wbp1l
chr17	56431944	56445241	9704.15	639	0	Ptprs		Ptprs
chr14	53545228	53560168	9694.57	640	0			A430107P09Rik
chr4	86713023	86725209	9683	641	0		Dennd4c,Plin2	Dennd4c
chr9	32581491	32592591	9666.99	642	0		Fli1	Fli1
chr6	99513682	99523356	9646.91	643	0			Foxp1
chr11	5176957	5177662	9632.06	644	0		Emid1	Emid1
chr5	142909440	142929188	9617.28	645	0		Actb,Fscn1,Fbxl18	Actb
chr10	40515142	40527774	9611.69	646	0		Slc22a16	Slc22a16
chr6	34035579	34047165	9579.3	647	0	Lrguk		Lrguk
chr7	16046318	16052764	9558.13	648	0		Zfp541,Napa,Gltscr1	Zfp541
chr14	31685756	31717891	9556.95	649	0	Ankrd28	Btd,Hacl1	Btd
chr7	78731154	78737902	9553.82	650	0		E430016F16Rik,Mrpl46,Mrps11	E430016F16Rik
chr2	91638726	91645823	9548.3	651	0	Zfp408	Snord67,Arhgap1,F2	F2
chr11	107644270	107668739	9535.57	652	0	Helz	Cacng1	Cacng1
chr2	155985993	155987213	9515.27	653	0	Cep250	Ergic3,Gdf5,6430550D23Rik	6430550D23Rik
chr1	156264222	156285183	9505.81	654	0	Tdrd5	Nphs2	Tdrd5
chr1	191541491	191564452	9503.56	655	0	Dtl	Ints7	Dtl
chr17	50458312	50471105	9492.41	656	0		Plcl2	Plcl2
chr5	118710186	118737378	9481.85	657	0	Med13l		Med13l
chr5	140579447	140597427	9475.46	658	0		Lfng,Grifin	Lfng
chr1	85678604	85698335	9462.99	659	0	Sp100	A630001G21Rik	Sp100
chr14	64903609	64933573	9435.66	660	0	Hmbox1	Ints9	Hmbox1
chr1	184117752	184118627	9419.38	661	0			Dusp10
chr15	96654718	96666749	9413.05	662	0		Slc38a1,Slc38a2	Slc38a1
chr16	10748702	10772121	9405.07	663	0		Socs1,Prm2,Prm3,Tnp2,Prm1	Socs1
chr8	18885824	18899003	9393.99	664	0		Agpat5	Agpat5
chr11	63345303	63354239	9385.48	665	0			Pmp22
chr14	34661323	34661951	9375.41	666	0		Mir297-1,Wapal	Mir297-1
chr1	180864115	180885272	9372.55	667	0	Sde2	Pycr2,Lefty2,Lefty1	Lefty2
chr1	80652454	80674115	9370.55	668	0	Dock10		Dock10
chr8	35205376	35228056	9362.3	669	0			Ppp1r3b
chr5	107117359	107142859	9355.95	670	0	Tgfbr3		Tgfbr3
chr15	100598178	100604888	9353.74	671	0		Smagp,C330013E15Rik,Tfcp2,Dazap2,Pou6f1	C330013E15Rik
chr8	4162553	4172135	9336.7	672	0	Evi5l	BC068157,Cd209g	Evi5l
chr8	77272741	77292383	9331.91	673	0	Arhgap10		0610038B21Rik
chr7	126329990	126340100	9329.51	674	0		Lat,Spns1	Lat
chr2	122789198	122799588	9326.06	675	0	Sqrdl		Sqrdl
chr18	34103075	34118797	9323.15	676	0			Epb4.1l4a
chr1	43593700	43606066	9311.6	677	0			1500015O10Rik
chr11	77793469	77802660	9305.89	678	0	Myo18a		Myo18a
chr13	28417654	28418380	9283.94	679	0			Prl5a1
chr14	30091082	30105017	9282.1	680	0	Cacna1d		Chdh
chr18	35910062	35919555	9277.51	681	0		Psd2	Psd2
chr14	30248354	30258245	9248.08	682	0	Cacna1d		Cacna1d
chr6	49208503	49217919	9235.21	683	0	Igf2bp3	Tra2a	Igf2bp3
chr1	52640611	52662401	9228.07	684	0	Tmem194b,Mfsd6	Tmem194b	Tmem194b
chr11	118260426	118277326	9225.71	685	0	Usp36	Cyth1	Cyth1
chr6	70762926	70765121	9197.71	686	0		Rpia	Rpia
chr1	180768250	180778053	9195.21	687	0		Acbd3,H3f3a	H3f3a
chr10	58350524	58356791	9194.94	688	0	Lims1	Lims1	Lims1
chr11	52065677	52076595	9183.13	689	0	Cdkl3	Ppp2ca	Ppp2ca
chr10	118882303	118883156	9152.69	690	0		Dyrk2	Dyrk2
chr2	37757609	37771938	9150.5	691	0		Crb2	Crb2
chr1	119487726	119492465	9139.64	692	0	Ralb	Tmem185b	Ralb
chr3	102715257	102719695	9133.4	693	0		Tspan2,2410057H14Rik	Tspan2
chr15	97361407	97388118	9132.49	694	0	Pced1b		Amigo2
chr2	35831460	35841649	9126.29	695	0	Ttll11	9030204H09Rik	9030204H09Rik
chr1	37601503	37615607	9123.88	696	0	2010300C02Rik		Mgat4a
chr9	61125539	61136202	9116.86	697	0		I730028E13Rik	I730028E13Rik
chr19	57131925	57139107	9108.93	698	0	Ablim1	Ablim1	Ablim1
chr3	52634015	52648422	9099.46	699	0			Gm2447
chr12	113425540	113426803	9085.01	700	0			Adam6b
chr1	91625924	91630320	9083.45	701	0			Asb1
chr9	44509990	44516148	9076.89	702	0	Bcl9l,Cxcr5		Cxcr5
chr2	34920164	34945259	9046.75	703	0	Traf1	Phf19,Psmd5,D730039F16Rik	Phf19
chr8	108886906	108887825	9040.75	704	0	Zfhx3	Mir3108	Mir3108
chr7	29251494	29270519	9021.66	705	0	Spint2	Catsperg1,Yif1b,2200002D01Rik,Dpf1,Ppp1r14a,Spint2,Kcnk6	2200002D01Rik
chr4	63386172	63391732	9020.54	706	0	Akna	Orm2,Orm3,Orm1	Akna
chr14	18292654	18317976	9009.57	707	0	Ube2e1	Nkiras1,Rpl15	Ube2e1
chr19	57072936	57099701	9009.1	708	0	Ablim1		Ablim1
chr5	140873107	140902603	9005.13	709	0	Card11	Gna12	Gna12
chr19	44511507	44525419	8992.72	710	0	Wnt8b,Sec31b	Hif1an,Ndufb8	Wnt8b
chr7	4641949	4654418	8983.91	711	0	Ppp6r1	Tmem86b,Ptprh,Brsk1,Hspbp1	Ppp6r1
chr5	143654577	143669805	8975.38	712	0	Cyth3		Cyth3
chr2	17364011	17365635	8971.63	713	0	Nebl		4930515L03Rik
chr11	109420093	109432625	8962.89	714	0	Amz2	Arsg,Slc16a6,LOC100503496	Amz2
chr6	116266632	116293194	8951.39	715	0	Zfand4	44628	Zfand4
chr14	69813215	69831529	8909.76	716	0		Rhobtb2,Tnfrsf10b,Pebp4	Rhobtb2
chr11	75012711	75033700	8899.34	717	0	Smg6		Smg6
chr1	180900884	180922287	8869.4	718	0	Pycr2	Sde2,Lefty2,Tmem63a,Lefty1	Pycr2
chr14	118929564	118941007	8860.31	719	0	Dnajc3	Dzip1	Dnajc3
chr2	170174338	170205531	8836.98	720	0		Zfp217	Zfp217
chr9	46150501	46161891	8831.81	721	0	Sik3		Apoa1
chr17	31821109	31841099	8821.59	722	0		Sik1	Sik1
chr6	119725548	119755978	8818.61	723	0	Erc1		Erc1
chr6	143146649	143162776	8818.24	724	0		Etnk1,C2cd5	Etnk1
chr17	6660745	6663215	8816.42	725	0		Tmem181c-ps,Sytl3,Dynlt1f	Dynlt1f
chr7	63897194	63902015	8790.13	726	0	Klf13	E030018B13Rik	E030018B13Rik
chr2	33817901	33818954	8778.76	727	0	Mvb12b	Nron	Nron
chr4	86683206	86690806	8771.16	728	0		Plin2	Plin2
chrX	12189552	12203553	8761.83	729	0		2900008C10Rik,Bcor	Bcor
chr19	55261940	55291853	8761.52	730	0	Acsl5	Gucy2g,Zdhhc6,Vti1a	Acsl5
chr18	81046287	81051818	8756.13	731	0			Sall3
chr15	66860245	66877526	8752.83	732	0		Wisp1,Sla	Wisp1
chr13	30760615	30766870	8750.12	733	0	Irf4		Irf4
chr2	6656130	6681743	8716.1	734	0	Celf2		Celf2
chr5	148977259	148978175	8715.37	735	0		8430423G03Rik,5930430L01Rik,Gm15408,Katnal1	5930430L01Rik
chr10	117110019	117119183	8714.05	736	0	Frs2	Cct2	Frs2
chr8	124688733	124700932	8713.75	737	0	Ttc13	2310022B05Rik,Arv1	Ttc13
chr2	69060138	69083893	8713.33	738	0	Cers6		Nostrin
chr7	25267696	25278751	8710.23	739	0		9130221H12Rik,Gsk3a,Dedd2,Prr19,Erf,Zfp526,Tmem145,Cic,Pafah1b3,Megf8	Cic
chr17	51407396	51417431	8699.34	740	0	Mir669a-12,Mir669a-1	C330011F03Rik	C330011F03Rik
chr17	5125929	5150977	8686.65	741	0	Arid1b		Arid1b
chr4	32164772	32176638	8681.17	742	0			Map3k7
chr2	11653049	11663946	8679.46	743	0	Il2ra	Il15ra,Rbm17	Il2ra
chr4	107249327	107259976	8662.96	744	0	Hspb11,Lrrc42	Dio1,Ldlrad1	Hspb11
chr10	128424874	128435742	8656.36	745	0	Rnf41	Slc39a5,Ankrd52,Smarcc2,Nabp2	Rnf41
chr1	181334519	181335396	8642.05	746	0		Cnih3	Cnih3
chr1	36883665	36905500	8633.56	747	0	Tmem131		Tmem131
chr10	91181472	91188039	8631.66	748	0		Tmpo	Tmpo
chr16	89986662	89994051	8615.57	749	0		Tiam1	Tiam1
chr13	45871813	45876062	8611.02	750	0	Atxn1		Atxn1
chr9	57990567	58003185	8604.21	751	0		Cyp11a1,Gm16130	Cyp11a1
chr6	146456577	146461059	8599.17	752	0	Itpr2	Itpr2	Itpr2
chr7	28571439	28588142	8597.03	753	0	Pak4	Sycn,Nccrp1,Ifnl3,C330005M16Rik	Pak4
chr11	79641080	79659113	8589.12	754	0	Rab11fip4	4930542H20Rik,Gm11202	4930542H20Rik
chr6	113508642	113518278	8577.97	755	0	Emc3	Creld1,Fancd2,Il17re,Prrt3,Il17rc	Prrt3
chr19	7428497	7446436	8573.05	756	0	Rtn3	AI846148,Snord118,Atl3,2700081O15Rik,1700105P06Rik,Rtn3	2700081O15Rik
chr14	66217605	66235504	8570.04	757	0	Ptk2b	Ptk2b	Ptk2b
chr11	99162840	99171512	8567.07	758	0		Ccr7	Ccr7
chr18	81398360	81400804	8563.04	759	0			Sall3
chr4	133813205	133814563	8556.89	760	0			Arid1a
chr9	57420970	57433371	8540.57	761	0	Ppcdc	Scamp5,4930430J02Rik	Ppcdc
chr8	69920573	69940464	8539.21	762	0	Gatad2a	Cilp2,Tssk6,Ndufa13	Ndufa13
chr7	38214383	38225435	8534.35	763	0	Plekhf1	1600014C10Rik,Pop4	Plekhf1
chr5	124628719	124637945	8516.52	764	0		Tctn2,Eif2b1,Gtf2h3	Tctn2
chr9	116365949	116366963	8509.59	765	0			Tgfbr2
chr4	108310542	108318759	8507.06	766	0		Zyg11b,Selrc1	Selrc1
chr11	75966423	75978618	8504.79	767	0		Fam101b,1700016K19Rik	1700016K19Rik
chr10	99592035	99600160	8499.56	768	0		Gm18409,Gm20110	Gm20110
chr13	35811820	35824426	8493.92	769	0	Cdyl		Cdyl
chr5	100357896	100381446	8482.71	770	0	Sec31a	5430416N02Rik	Sec31a
chr9	118387464	118396741	8470.83	771	0		4933432G23Rik	4933432G23Rik
chr16	20458464	20459209	8460.59	772	0		Eif2b5,Abcc5	Abcc5
chr2	31115571	31116823	8458.01	773	0	Fnbp1	Fnbp1,Gpr107,D330023K18Rik	Fnbp1
chr8	18757586	18781813	8447.95	774	0	Mcph1	Angpt2	Angpt2
chr17	28463939	28475155	8442.28	775	0	Fkbp5		Fkbp5
chr1	191446040	191466967	8439.86	776	0		Ppp2r5a	Ppp2r5a
chr11	121503572	121530039	8408.57	777	0	Zfp750,Tbcd		Zfp750
chr12	81971220	81992225	8406.2	778	0	Pcnx		Pcnx
chr10	42887079	42898194	8405.16	779	0	Scml4		Scml4
chr8	35249463	35264667	8386.53	780	0			Ppp1r3b
chr14	121992514	122010147	8386.25	781	0	Ubac2	Timm8a2,Gpr183	Timm8a2
chr2	160734045	160742567	8377.13	782	0	Plcg1		Plcg1
chr1	59592247	59615817	8376.78	783	0	Gm973		Sumo1
chr11	60248217	60259406	8374.97	784	0	Tom1l2	Srebf1	Srebf1
chr8	95800048	95810541	8372.36	785	0	Cnot1,4930513N10Rik	Cnot1,Slc38a7	4930513N10Rik
chr15	99233421	99238291	8361.79	786	0	Kcnh3	Fam186b,Mcrs1,1700120C14Rik	Kcnh3
chr5	64217746	64235860	8361.42	787	0	Tbc1d1		Tbc1d1
chr2	72995623	73003990	8355.29	788	0		Sp3,1700011J10Rik	Sp3
chr19	45837768	45855846	8344.8	789	0	9130011E15Rik	Kcnip2	Kcnip2
chr17	87287038	87306921	8332.97	790	0	Ttc7	4833418N02Rik,Mcfd2	Ttc7
chr10	42688263	42699745	8330.19	791	0	Ostm1		Ostm1
chr4	47420800	47449518	8313.86	792	0		Sec61b,Alg2	Alg2
chr10	4619107	4632684	8307.77	793	0	Esr1		Esr1
chr14	66805586	66834747	8299.22	794	0	Dpysl2	Gm5464	Dpysl2
chr5	149205476	149232212	8290.83	795	0	Uspl1	Gm8615,5730422E09Rik,Alox5ap,Uspl1	Uspl1
chr7	145034921	145059907	8285.36	796	0			Ccnd1
chr11	34838829	34839855	8267.82	797	0		Spdl1	Spdl1
chr11	99134195	99148381	8237.81	798	0	Ccr7	Tns4	Ccr7
chr13	101597632	101608502	8218.81	799	0			Pik3r1
chr7	114145940	114172627	8216.93	800	0		Rras2	Rras2
chr12	33314443	33315714	8212.06	801	0	Atxn7l1		Atxn7l1
chr4	122933771	122955381	8211.8	802	0	Mfsd2a	Cap1,Mycl1	Mfsd2a
chr3	101274519	101280858	8211.54	803	0	Cd2		Cd2
chr18	56446904	56456171	8204.08	804	0	Gramd3		Gramd3
chr15	102203209	102225525	8198.9	805	0	Itgb7,Zfp740	Rarg,Csad	Zfp740
chr8	127808631	127825663	8187.28	806	0			Pard3
chr10	122915791	122930488	8183.29	807	0	Ppm1h		Mirlet7i
chr11	94998471	95001082	8136.14	808	0	Ppp1r9b	Hils1,Samd14,Sgca,Pdk2	Ppp1r9b
chr14	20120044	20149412	8134.94	809	0	Kcnk5	Saysd1	Kcnk5
chr3	50829103	50842388	8130.42	810	0			Ccrn4l
chr6	94681285	94690313	8127.01	811	0	Lrig1		Lrig1
chr1	165717754	165730786	8126.76	812	0		Rcsd1,Creg1	Rcsd1
chr17	50091681	50107179	8122.5	813	0	Rftn1		Rftn1
chr11	54763767	54775112	8110.54	814	0	Cdc42se2	Gm12228	Cdc42se2
chr16	93574874	93586367	8109.46	815	0	Setd4	Cbr1	Setd4
chr18	46081346	46093348	8102.55	816	0		A330093E20Rik	A330093E20Rik
chr16	30503976	30510983	8094.49	817	0	Mir1195	Tmem44	Tmem44
chr19	5817922	5824155	8094.17	818	0		Scyl1,Neat1,Malat1	Malat1
chr6	136463720	136469093	8087.98	819	0		E330021D16Rik,Atf7ip	E330021D16Rik
chr19	7066324	7077463	8086.91	820	0	Macrod1	Fermt3,Stip1,Flrt1	Macrod1
chr19	58050414	58080131	8080.05	821	0	Atrnl1		Gm10007
chr6	87075401	87094756	8063.29	822	0	Gfpt1	D6Ertd527e	D6Ertd527e
chr18	70622299	70644979	8060.47	823	0	Mbd2		Mbd2
chr8	77412095	77431622	8047.08	824	0	Arhgap10		0610038B21Rik
chr2	26551750	26578487	8045.16	825	0		Agpat2,Egfl7,Fam69b,Mir126,Notch1	Egfl7
chr1	127423553	127444216	8039.97	826	0	Mgat5		Mgat5
chr1	138291792	138304719	8036.72	827	0		Atp6v1g3	Atp6v1g3
chr9	20636166	20636953	8020.79	828	0		5730577I03Rik,Ubl5,Fbxl12,Pin1	Fbxl12
chr5	123313917	123328080	8016.26	829	0		Bcl7a	Bcl7a
chr10	21458169	21479874	8004.8	830	0			Aldh8a1
chr6	112852227	112871386	7998.88	831	0	Srgap3		Srgap3
chr2	125736436	125759499	7993.64	832	0	Secisbp2l	Shc4	Shc4
chr19	45057029	45057977	7986.81	833	0		Lzts2,Kazald1,Sfxn3,Pdzd7	Sfxn3
chr11	106558072	106582831	7967.45	834	0	Tex2		Tex2
chr2	151527759	151537097	7966.25	835	0		Fkbp1a,Nsfl1c,Sdcbp2	Fkbp1a
chr1	94035121	94044661	7964.95	836	0	Pdcd1	Gm6086,Neu4	Pdcd1
chr10	127135178	127142752	7961.03	837	0		B4galnt1,Slc26a10,Arhgef25,Os9	Os9
chr16	32650842	32660734	7949.21	838	0	Tnk2	Gm10818,Tfrc	Tnk2
chr17	84119440	84129905	7947.12	839	0		4933433H22Rik	4933433H22Rik
chr3	103762005	103773837	7945.19	840	0	Hipk1	Gm15471,Ap4b1,Olfml3,Dclre1b	Hipk1
chr10	59726082	59749389	7943.03	841	0	Micu1		Micu1
chr4	106839474	106855065	7940.5	842	0		Acot11	Acot11
chr13	73640982	73647250	7937.17	843	0	Tert	Clptm1l,Slc6a18	Tert
chr7	127616799	127618598	7935.93	844	0		Phkg2,Zfp629,Rnf40,Gm166,1700120K04Rik	Zfp629
chr4	7443184	7455167	7927.95	845	0			8430436N08Rik
chr3	84729514	84732092	7926.06	846	0			Tmem154
chr14	25298578	25318036	7921.35	847	0			Zmiz1
chr7	75910265	75935784	7915.99	848	0			Klhl25
chr7	27541738	27545502	7912.68	849	0	Pld3	Prx,Akt2,2310022A10Rik,Hipk4	Pld3
chr4	150545229	150569852	7911.37	850	0	Rere		Slc45a1
chr5	124022264	124035139	7905.25	851	0	Vps37b	Hip1r	Vps37b
chr11	69063251	69073405	7899.81	852	0	Tmem107	Hes7,Ctc1,Tmem107,Aurkb,Per1,2310047M10Rik,Vamp2	Tmem107
chr5	62857970	62859052	7895.46	853	0	Gm17384		Gm17384
chr11	23846355	23857096	7892.49	854	0		Papolg	Papolg
chr7	112304711	112322531	7883.57	855	0	Mical2	Micalcl	Micalcl
chr9	21625117	21625879	7878.01	856	0	Smarca4	Smarca4,1810026J23Rik,Gm7904,Yipf2	Smarca4
chr2	101965393	101979551	7877.51	857	0	Ldlrad3		Commd9
chr11	77518824	77519700	7870.6	858	0	Abhd15	Trp53i13,Ankrd13b,Git1	Abhd15
chr3	101800700	101813073	7865.52	859	0		Mab21l3	Mab21l3
chr16	33343878	33356339	7864.14	860	0		1700007L15Rik,Zfp148	1700007L15Rik
chr3	9707158	9728132	7861.06	861	0	Pag1		Zfp704
chr9	96135772	96158482	7839.49	862	0	Gk5	Tfdp2	Gk5
chr3	86834133	86845204	7838.27	863	0	Dclk2		Dclk2
chr11	11500300	11506752	7833.37	864	0	4930415F15Rik	Zpbp	4930415F15Rik
chr14	10453215	10465174	7821.19	865	0	Fhit		Gm3833
chr17	35353024	35359346	7816.52	866	0		H2-Q2,H2-Q4,H2-Q1,H2-Q5	H2-Q2
chr15	96297718	96309678	7812.27	867	0	Arid2	E330033B04Rik	Arid2
chr16	48585369	48595455	7811.61	868	0	Morc1		Morc1
chr4	132977463	132984297	7809.21	869	0	Fgr	Ahdc1	Fgr
chr11	90513031	90525801	7803.75	870	0	Stxbp4		Stxbp4
chr4	145077852	145100084	7801.21	871	0	Vps13d		Vps13d
chr18	80651926	80672634	7798.63	872	0	Nfatc1		Nfatc1
chr9	123790914	123811010	7787.2	873	0	Fyco1,Cxcr6	Ccr9	Cxcr6
chr2	65337786	65347412	7781.66	874	0	Slc38a11		Slc38a11
chr6	134960834	134967289	7764.07	875	0		Cdkn1b,Apold1,1190002F15Rik,Ddx47	Apold1
chr6	119495340	119508915	7759.47	876	0	Wnt5b	Fbxl14,Wnt5b	Fbxl14
chr14	30168880	30184523	7754.24	877	0	Cacna1d		Chdh
chr8	122547339	122557086	7750.81	878	0	Piezo1	Cdt1,Aprt	Piezo1
chr14	105164955	105183024	7735.34	879	0	Rbm26		Rbm26
chr13	104133209	104162294	7733.7	880	0	Trappc13,Sgtb	Nln,Trappc13,Trim23	Trappc13
chr1	155222536	155233862	7716.4	881	0			Stx6
chr17	71486058	71486768	7713.8	882	0		Ndc80,Smchd1	Smchd1
chr7	74517466	74544372	7708.57	883	0	Slco3a1		Slco3a1
chr6	142941511	142958166	7691.28	884	0	St8sia1		St8sia1
chr11	8589643	8612896	7668.84	885	0	Tns3		Tns3
chr10	41854517	41882056	7664.1	886	0	Sesn1	Cep57l1,Sesn1	Sesn1
chr10	26350990	26364734	7652.66	887	0	L3mbtl3		L3mbtl3
chr4	62795469	62807156	7639.79	888	0			Zfp618
chr15	36911035	36939148	7638.3	889	0			Zfp706
chr18	67966741	67968728	7631.47	890	0	Ldlrad4		Ldlrad4
chr6	125355705	125370968	7628.45	891	0	Plekhg6,Tnfrsf1a	Ltbr,Scnn1a	Tnfrsf1a
chr7	117600987	117613753	7622.58	892	0	Xylt1		Xylt1
chr10	59899426	59911862	7615.81	893	0		Dnajb12,Ddit4	Dnajb12
chr4	40875606	40890259	7604.91	894	0		B4galt1,Mir5123,Spink4	B4galt1
chr13	56104735	56116280	7568.9	895	0	H2afy	H2afy	H2afy
chr1	106866636	106877588	7561.26	896	0	Serpinb5		Serpinb5
chr13	12503131	12511673	7549.42	897	0	Edaradd	Lgals8	Edaradd
chr2	127080976	127106144	7532.78	898	0	Ncaph,Blvra	Itpripl1	Blvra
chr16	78532316	78547325	7531.52	899	0	D16Ertd472e	D16Ertd472e,4930478L05Rik	4930478L05Rik
chr15	4076064	4097870	7514.35	900	0	Oxct1	BC037032	BC037032
chr10	19519097	19530674	7507.68	901	0			Ifngr1
chr8	111576746	111582914	7503.99	902	0	Znrf1	Ldhd,Znrf1	Znrf1
chr5	134434320	134444970	7500.8	903	0	Gtf2ird1	Gtf2ird1	Gtf2ird1
chr16	58497852	58507698	7498.71	904	0	St3gal6		St3gal6
chr12	70058172	70078313	7494.47	905	0	Nin		Nin
chr6	145018456	145038136	7486.27	906	0	Bcat1		Bcat1
chr12	15999192	16015128	7478.76	907	0			Trib2
chr10	42055996	42070905	7464.94	908	0		Armc2	Armc2
chr13	60612509	60627720	7462.52	909	0	Dapk1		Dapk1
chr10	93275324	93295417	7460.53	910	0	Elk3	Gm17745	Elk3
chr12	86829866	86837871	7456.66	911	0		Irf2bpl	Irf2bpl
chr17	84146127	84161602	7418.72	912	0		Zfp36l2	Zfp36l2
chr11	115452371	115453415	7406.34	913	0		4933422H20Rik,Ict1,Nt5c,Slc16a5,Mir3968,Armc7,Kctd2,Atp5h	Mir3968
chr3	38274609	38280872	7403.49	914	0			5430434I15Rik
chr14	31392863	31414835	7395.78	915	0	Sh3bp5		Sh3bp5
chr6	115608113	115620649	7392.48	916	0	Mkrn2,Raf1	2510049J12Rik	Mkrn2
chr9	61702494	61707944	7389.65	917	0			Rplp1
chr6	119378112	119396213	7370.73	918	0	Adipor2	Lrtm2	Adipor2
chr11	4289606	4315384	7369.93	919	0		Lif	Lif
chr2	33748239	33757337	7369.38	920	0	Mvb12b	Nron	Nron
chr8	70554865	70565655	7367.41	921	0	Ell	Isyna1,2810428I15Rik,Fkbp8,Kxd1,Ssbp4,Uba52	Ell
chr18	73835531	73846562	7366.5	922	0		Me2,Mro	Mro
chr15	93539639	93564047	7366.33	923	0	Prickle1		Prickle1
chr3	135594256	135608286	7358.73	924	0	Nfkb1		Nfkb1
chr11	11521579	11529283	7348.08	925	0		4930415F15Rik	4930415F15Rik
chr18	15235282	15259460	7342.86	926	0			Kctd1
chr11	54943666	54956068	7327.1	927	0	Tnip1	Tnip1,Gpx3	Tnip1
chr14	48202124	48226805	7317.92	928	0	Gm6498,Peli2		Gm6498
chr16	10806021	10813481	7312.29	929	0		Socs1,Prm2,Rmi2,Prm1,Prm3,Tnp2	Prm1
chr16	11623475	11632317	7307.91	930	0	Snx29		Gm9961
chr15	12424446	12447463	7307.9	931	0	Pdzd2		Golph3
chr14	20767962	20785838	7296.98	932	0	Camk2g	Camk2g,Ndst2	Camk2g
chr2	102057276	102058120	7292.84	933	0	Ldlrad3		Ldlrad3
chr11	71670270	71670992	7292.27	934	0			Wscd1
chr7	129800047	129814705	7289.42	935	0			Gm4265
chr13	101701851	101719567	7286.59	936	0	Pik3r1	Pik3r1	Pik3r1
chr11	116243671	116265422	7284.41	937	0	Srp68	Cdk3-ps,Exoc7,Acox1,Ten1,Galr2,Evpl	Evpl
chr10	60161264	60181121	7271.63	938	0		Chst3	Chst3
chr19	46511062	46528873	7270.45	939	0	Trim8	Sfxn2,Arl3	Trim8
chr5	93116387	93142544	7269.03	940	0	44815		44815
chr4	135067030	135089257	7263.78	941	0		Runx3	Runx3
chr19	44247852	44248736	7262.24	942	0		Scd3,Scd2	Scd3
chr14	70961772	70979197	7259.26	943	0	Gfra2		Gfra2
chr9	65550917	65568636	7252.39	944	0	Plekho2	Pif1	Plekho2
chr9	42022022	42034325	7251.39	945	0	Sorl1		Sorl1
chr11	31746716	31760438	7243.84	946	0			D630024D03Rik
chr10	20257389	20267565	7240.22	947	0	Map7	Bclaf1,Gm6251	Bclaf1
chr1	153746429	153752417	7235.3	948	0	Rnasel	Rgs16,C230024C17Rik	Rnasel
chr12	81063486	81072660	7225.44	949	0	Smoc1	Smoc1	Smoc1
chr11	113255233	113282903	7221.87	950	0	Slc39a11	4732490B19Rik	4732490B19Rik
chr5	107738846	107749522	7213.77	951	0	Evi5	4930428O21Rik,Gfi1	Gfi1
chr9	90250110	90260324	7205.98	952	0	Tbc1d2b		Tbc1d2b
chr4	106533510	106546092	7200.68	953	0		Dhcr24,Bsnd	Dhcr24
chr12	51887102	51897191	7197.49	954	0	Heatr5a		Hectd1
chr12	82214862	82230482	7193.01	955	0	Sipa1l1		Sipa1l1
chr14	54481128	54499983	7181.87	956	0		Lrp10,Prmt5,Mmp14,Rem2	Rem2
chr2	5682220	5707120	7178.67	957	0	Camk1d		Camk1d
chr11	49093867	49101994	7141.19	958	0	Ifi47,Olfr56	Olfr1395,Tgtp2,Ifi47,Olfr1396	Ifi47
chr2	101992826	102000030	7139.88	959	0	Ldlrad3		Commd9
chr6	33032342	33056384	7114.03	960	0	Chchd3		Chchd3
chr18	39035732	39049173	7106.26	961	0	Arhgap26		Arhgap26
chr4	98436288	98437166	7098.72	962	0	Inadl		Inadl
chr2	32120585	32137890	7096.78	963	0		Fam78a,Ppapdc3,Prrc2b	Prrc2b
chr18	37835850	37854826	7089.43	964	0	Diap1,Pcdhga9,Pcdhgb1,Pcdhgc3,Pcdhga12,Pcdhgb5,Pcdhga6,Pcdhga3,Pcdhgb7,Pcdhgb4,Pcdhga2,Pcdhga10,Pcdhga1,Pcdhga11,Pcdhgb2,Pcdhgb8,Pcdhga8,Pcdhgb6,Pcdhga7,Pcdhga4,Pcdhgc5,Pcdha4-g,Pcdhga5,Pcdhgc4		Pcdhgc5
chr7	30392356	30394433	7080.08	965	0		Lrfn3,Hcst,Tyrobp,Nfkbid	Tyrobp
chr4	10974361	10984043	7070.76	966	0		Plekhf2	Plekhf2
chr8	22664519	22685005	7063.57	967	0	Ikbkb	A930013F10Rik,Dkk4,Polb,Ikbkb	Polb
chr1	180313902	180314695	7057.54	968	0		Gm5069,Itpkb	Itpkb
chr17	73163532	73170528	7054.07	969	0	Lclat1		Lclat1
chr9	65232387	65248491	7035.84	970	0	Parp16	Clpx,Cilp	Cilp
chr14	25517086	25517838	7031.28	971	0	Zmiz1	Mir3075	Mir3075
chr11	53841633	53852444	7024.99	972	0	Gm12216	Slc22a5	Gm12216
chr6	125221856	125222820	7024.57	973	0	Vamp1	Ncapd2,Cd27,4930417O13Rik,Mrpl51,Tapbpl,E130112N10Rik,Vamp1,Scarna10	Vamp1
chr1	171776732	171783092	7018.26	974	0	Slamf1		Slamf1
chr10	67636886	67647896	7017.77	975	0			Ado
chr4	134749938	134754247	7011.17	976	0	Ldlrap1	Man1c1	Ldlrap1
chr7	68163961	68180531	7004.14	977	0	Igf1r		Pgpep1l
chr16	18404179	18417046	6989.35	978	0	Arvcf,Comt	Txnrd2,Comt,Arvcf	Comt
chr10	18991284	19008320	6976.24	979	0	Tnfaip3		Tnfaip3
chr12	79809650	79831880	6971.33	980	0	Rad51b		Zfp36l1
chr13	92245765	92276964	6969.86	981	0	Msh3		Dhfr
chr19	10064470	10071555	6955.34	982	0	Fads2	Rab3il1,Fads3	Fads3
chr5	118466271	118478793	6953.47	983	0			Med13l
chr14	121929262	121939806	6949.55	984	0	Ubac2	Gpr183,Gpr18	Gpr18
chr12	102783167	102788477	6947.6	985	0	Btbd7	Ubr7,Moap1,AK010878,Tmem251	Ubr7
chr11	61660346	61676692	6943.78	986	0	Grap,Slc5a10	Fam83g	Grap
chr11	86581147	86593454	6943.61	987	0	Mir21,Vmp1	Tubd1,Rps6kb1	Mir21
chr6	122801767	122810829	6938.77	988	0		C3ar1,Foxj2	Foxj2
chr8	77480157	77496609	6932.87	989	0	Arhgap10	0610038B21Rik	0610038B21Rik
chr3	28301375	28327483	6929.06	990	0	Tnik		Tnik
chr15	25657701	25681396	6914.2	991	0	Myo10		Myo10
chr17	84267650	84282839	6912.51	992	0	Thada		Zfp36l2
chr4	134121376	134122343	6910.57	993	0	Ubxn11	Cd52,Sh3bgrl3	Sh3bgrl3
chr18	60724727	60733464	6905.72	994	0		Ndst1,Rps14	Ndst1
chr4	48034239	48043727	6895.88	995	0		Nr4a3	Nr4a3
chr14	74921755	74940388	6894.21	996	0	Lrch1	Gm4278,Lrch1	Lrch1
chr18	84294071	84311126	6890.22	997	0	Zfp407		Zadh2
chr1	191592141	191608027	6880.23	998	0	Ints7	Dtl	Ints7
chr3	69171070	69186780	6874.7	999	0		Gm1647,Kpna4,Arl14	Arl14
chr9	32479867	32496564	6874.15	1000	0	Fli1		Fli1
chr7	67444193	67461979	6872.51	1001	0			Mef2a
chr6	140619639	140639088	6859.66	1002	0	Aebp2		Aebp2
chr2	167698107	167711687	6833.46	1003	0		Tmem189,Cebpb,A530013C23Rik	A530013C23Rik
chr7	80434995	80452395	6827.76	1004	0		Fes,Furin	Furin
chr5	148958894	148959906	6823.21	1005	0		8430423G03Rik,5930430L01Rik,Gm15408,Katnal1	8430423G03Rik
chr2	5643077	5658607	6819.22	1006	0	Camk1d		Camk1d
chr1	13293789	13311687	6811.98	1007	0	Ncoa2		Ncoa2
chr10	18508414	18509117	6810.59	1008	0	Nhsl1	Hebp2	Hebp2
chr12	100319145	100331764	6807.95	1009	0	Ttc7b	Gm10432	Gm10432
chr6	145340337	145341601	6793.62	1010	0		1700073E17Rik	1700073E17Rik
chr4	46824242	46845758	6788.3	1011	0	Gabbr2		Gabbr2
chr12	110510595	110533285	6784.31	1012	0	Ppp2r5c		Ppp2r5c
chr16	92715807	92716768	6780.53	1013	0	Runx1	Runx1	Runx1
chr8	124970690	124978462	6780.29	1014	0		Tsnax,Egln1	Egln1
chr13	58058969	58077001	6780.03	1015	0	Klhl3	Mir874	Klhl3
chr7	125460670	125472710	6759.26	1016	0	Nsmce1,Kdm8		Kdm8
chr6	99363958	99375819	6756.03	1017	0	Foxp1		Foxp1
chr12	99332101	99347589	6751.22	1018	0	Foxn3		Foxn3
chr11	113453882	113478446	6747.73	1019	0	Slc39a11		Slc39a11
chr1	175640243	175652516	6745.24	1020	0	Kmo	Wdr64,Chml,Opn3,Fh1	Kmo
chr14	72996927	73016154	6731.37	1021	0		Gm9199,Cysltr2	Gm9199
chr5	140616931	140637160	6726.14	1022	0	Ttyh3	Lfng	Lfng
chr15	66931097	66953657	6722.88	1023	0	Ndrg1	Wisp1	Ndrg1
chr5	33512102	33521785	6716.13	1024	0			Fam53a
chr15	94001505	94023758	6713.73	1025	0			9430014N10Rik
chr12	85624296	85638666	6713.66	1026	0	Jdp2	Batf	Jdp2
chr16	18219981	18231037	6712.1	1027	0	Zdhhc8	Trmt2a,4933432I09Rik,Ranbp1	Zdhhc8
chr5	135950891	135963164	6709.65	1028	0	Srcrb4d	Zp3,Ywhag,Dtx2	Srcrb4d
chr7	58754873	58755676	6702.72	1029	0	Atp10a		Atp10a
chr5	123650741	123670759	6702.03	1030	0	Clip1		Clip1
chr15	64023654	64034457	6695.7	1031	0	Fam49b		Fam49b
chr2	79230782	79237627	6680.04	1032	0		Itga4	Itga4
chr7	39642445	39655849	6664.47	1033	0			Zfp619
chr1	189770759	189782223	6660.58	1034	0	Ptpn14		Ptpn14
chr10	89764542	89772345	6643.47	1035	0	Uhrf1bp1l	Actr6	Uhrf1bp1l
chr12	102351587	102368560	6633.05	1036	0	Rin3		Rin3
chr1	72243991	72254927	6631.59	1037	0		Tmem169,Pecr,Mreg	Pecr
chr1	156921046	156933691	6629.77	1038	0	Ralgps2	Ralgps2	Ralgps2
chr9	57956533	57957507	6622.03	1039	0	Sema7a	Ubl7	Sema7a
chr15	83602627	83603224	6614.58	1040	0	Scube1	Tspo,Ttll12,Mcat	Ttll12
chr1	88564129	88587759	6604.59	1041	0		Gm19589	Gm19589
chr11	113172717	113173550	6582.87	1042	0	2610035D17Rik	4732490B19Rik	2610035D17Rik
chr16	10427426	10455595	6571.83	1043	0	Tvp23a	Nubp1,Ciita,Tekt5	Tvp23a
chr17	25608156	25618695	6571.07	1044	0	Lmf1	2810468N07Rik,Sox8	Lmf1
chr6	67337547	67354512	6570.54	1045	0	Il12rb2		Il12rb2
chr5	125305757	125317461	6564.77	1046	0	Scarb1		Scarb1
chr12	105013345	105022888	6563.68	1047	0		Glrx5,Syne3,Snhg10,Mir3069,Scarna13	Syne3
chr18	6280378	6281724	6547.35	1048	0		Kif5b	Kif5b
chr19	36375155	36384597	6547.08	1049	0	Pcgf5		Pcgf5
chr18	37919431	37926395	6546.86	1050	0	Diap1	Hdac3,Rell2,Fchsd1	Diap1
chr19	32740648	32749793	6540.5	1051	0		Pten,Atad1	Pten
chr9	72336387	72356925	6539.3	1052	0	Zfp280d		Zfp280d
chr19	46888259	46899221	6532.26	1053	0	Nt5c2		Nt5c2
chr12	85963499	85973568	6525.72	1054	0	Ttll5		Tgfb3
chr15	52740082	52750082	6514	1055	0		Med30	Med30
chr1	91057428	91065184	6507.28	1056	0	Lrrfip1		Lrrfip1
chr15	53113944	53131140	6494.93	1057	0	Ext1		Ext1
chr9	35124170	35139569	6493.76	1058	0	Dcps,4930581F22Rik	St3gal4	St3gal4
chr19	36225144	36243172	6493.69	1059	0			Ankrd1
chr14	118982034	118989502	6493.43	1060	0	Uggt2	Dnajc3	Dnajc3
chr16	93808909	93816536	6489.81	1061	0	Dopey2	Morc3	Morc3
chr18	81590296	81619264	6474.35	1062	0			Mir5127
chr16	30623844	30635150	6465.9	1063	0	Mir1195	Lsg1,Fam43a	Fam43a
chr17	35222152	35232658	6447.53	1064	0	Nfkbil1	Ddx39b,Aif1,H2-L,Atp6v1g2,H2-D1,Lta,Lst1,Ltb,Tnf	Nfkbil1
chr8	36218682	36237604	6433.48	1065	0	Lonrf1		Lonrf1
chr15	79270575	79289386	6425.84	1066	0	Pla2g6,Baiap2l2	Slc16a8,Pick1	Baiap2l2
chr12	15784963	15804611	6424.9	1067	0	Trib2		Trib2
chr15	59047340	59061975	6418.91	1068	0	Mtss1	Mtss1	Mtss1
chr7	74341016	74352011	6415.58	1069	0	Slco3a1		Slco3a1
chr15	80148888	80157882	6414.52	1070	0	Tab1	Mgat3	Tab1
chr4	57708968	57731224	6407.5	1071	0	Palm2		Akap2
chr9	21436520	21450372	6406.55	1072	0	Dnm2	Qtrt1,Gm16853,Mir199a-1	Dnm2
chr19	32953108	32957040	6406.41	1073	0			Pten
chr8	105685865	105686584	6403.27	1074	0		Pard6a,Rltpr,Acd,Enkd1,Ctcf,4933405L10Rik	Rltpr
chr1	43294047	43311320	6403.1	1075	0			Fhl2
chr16	23279871	23287097	6394.29	1076	0	St6gal1	St6gal1	St6gal1
chr17	88575194	88581728	6393.52	1077	0	Ppp1r21	Ston1	Ston1
chr3	131054399	131067629	6390.09	1078	0		Lef1	Lef1
chr13	113574026	113580357	6389.88	1079	0		Snx18	Snx18
chr8	72734614	72741531	6387.16	1080	0	Sin3b	F2rl3	Sin3b
chr16	30962443	30972721	6383.67	1081	0	Mir1195,AI480653		AI480653
chr1	133541754	133550945	6378.55	1082	0			Snrpe
chr18	82589064	82612335	6376.25	1083	0	Zfp236	Mbp	Mbp
chr2	167568097	167589378	6375.79	1084	0		Ube2v1,Snai1	Snai1
chr2	120446434	120455444	6371.87	1085	0	Ganc	Capn3,4931402G19Rik,Tmem87a	Capn3
chr4	141202051	141210915	6352.83	1086	0	Fbxo42	Rsg1,Arhgef19	Rsg1
chr11	75402402	75410798	6351.57	1087	0	Smyd4,Serpinf1	Serpinf2,Wdr81	Serpinf1
chr5	115716028	115722808	6348.79	1088	0	Ccdc64		Ccdc64
chrX	48425063	48433554	6346.17	1089	0	Elf4		Elf4
chr5	65795129	65807541	6343.77	1090	0	N4bp2	Mir1928	Mir1928
chr16	92644523	92652941	6332.86	1091	0	Runx1	Runx1	Runx1
chr9	94603465	94621678	6330.84	1092	0		Slc9a9	Slc9a9
chr1	86503758	86509941	6328.3	1093	0		Ptma	Ptma
chr1	39439732	39460001	6327.98	1094	0	Tbc1d8		Tbc1d8
chr9	118715842	118725375	6318.47	1095	0	Itga9		Itga9
chr15	80735228	80750127	6303.77	1096	0	Tnrc6b	Tnrc6b,A430088P11Rik	Tnrc6b
chr10	111413635	111429023	6289.08	1097	0		Nap1l1	Nap1l1
chr18	81199276	81211547	6283.98	1098	0			Sall3
chr1	155070062	155091835	6283.69	1099	0		Ier5	Ier5
chr5	122731662	122746011	6279.12	1100	0	Camkk2	P2rx4	P2rx4
chr17	28685823	28701062	6278.47	1101	0	Mapk14	Mapk14	Mapk14
chr18	75409825	75420043	6275.9	1102	0		Smad7	Smad7
chr14	78432284	78438501	6269.22	1103	0			Akap11
chr16	7796962	7804863	6267.86	1104	0			Cldn26
chr4	62583606	62594359	6265.77	1105	0	Rgs3	Rgs3	Rgs3
chr4	150365768	150383203	6255.68	1106	0	Rere		Rere
chr5	148359633	148378518	6250.94	1107	0	Slc7a1		Slc7a1
chr3	38440203	38451424	6246.73	1108	0	Ankrd50		Ankrd50
chr17	88553245	88562393	6238.02	1109	0	Ppp1r21		Ppp1r21
chr4	47251710	47273587	6237.13	1110	0	Col15a1		Col15a1
chr12	84159682	84176123	6232.78	1111	0	Elmsan1	Pnma1,Dnalc1	Pnma1
chr5	140935948	140948028	6228.45	1112	0	Card11		Card11
chr14	30125280	30143935	6227.04	1113	0	Cacna1d		Chdh
chr11	60099712	60100963	6224.35	1114	0		Rai1	Rai1
chr15	37604325	37612986	6219.46	1115	0	Ncald		Ncald
chr7	81066804	81075877	6216.82	1116	0	Alpk3	Slc28a1	Alpk3
chr11	76106958	76117990	6216.53	1117	0	Vps53		Vps53
chr13	56740044	56747626	6213.45	1118	0	Smad5		Smad5
chr5	114597514	114606298	6210.29	1119	0	Fam222a		Fam222a
chr19	42008218	42019768	6205.81	1120	0	Ubtd1	Mms19,Ankrd2,Hoga1,4933411K16Rik	Ankrd2
chr5	75591263	75613264	6202.08	1121	0	Kit		Kit
chr15	93936543	93950895	6190.02	1122	0		9430014N10Rik	9430014N10Rik
chr11	115150498	115158349	6189.73	1123	0	Rab37	Slc9a3r1,Cd300lf,Tmem104,Nat9	Rab37
chr10	28593375	28594240	6171.52	1124	0	Ptprk		Themis
chr7	80192234	80198527	6159.59	1125	0	Sema4b	Gdpgp1,Ttll13,Mir1965,Cib1	Sema4b
chr9	43329287	43350785	6154.88	1126	0	Trim29		Trim29
chr13	51868425	51886530	6153.89	1127	0		Gadd45g	Gadd45g
chr1	74387022	74397526	6143.79	1128	0	Ctdsp1,Mir26b	Slc11a1,Gm216,Vil1	Ctdsp1
chr15	96567303	96584025	6143.66	1129	0	Slc38a1		Slc38a1
chr2	17278826	17300288	6142.42	1130	0			4930515L03Rik
chr14	118617652	118640723	6141.5	1131	0	Abcc4		Abcc4
chr12	12287739	12301888	6140.67	1132	0	Fam49a	Fam49a	Fam49a
chr14	79126996	79153544	6127.28	1133	0	Vwa8		Zfp957
chr11	53754555	53763825	6120.05	1134	0		Irf1,Il5,Rad50	Irf1
chr16	24151231	24166025	6115.84	1135	0			Bcl6
chr2	128294811	128319577	6114.73	1136	0	Gm14005		Gm14005
chr15	95807247	95824016	6107.27	1137	0	Ano6		Ano6
chr1	171983514	172001944	6105.86	1138	0		Vangl2	Vangl2
chr2	13369836	13396564	6104.68	1139	0	Cubn		Cubn
chr3	9541491	9556779	6099.91	1140	0	Zfp704		Zfp704
chr12	25043264	25061101	6087.77	1141	0	Kidins220	Id2	Id2
chr2	6721073	6733531	6074.52	1142	0	Celf2		Celf2
chr16	75855836	75877519	6073.41	1143	0	Samsn1		Samsn1
chr5	125393369	125406558	6072.22	1144	0		Dhx37,Ubc,Bri3bp	Ubc
chr4	107030863	107051232	6067.93	1145	0	Ssbp3	Cdcp2,Mrpl37,Cyb5rl	Mrpl37
chr10	24635743	24651377	6065.99	1146	0	Enpp1	Ctgf	Ctgf
chr7	46831253	46839247	6064.25	1147	0		Ldha,Hps5,Ldhc,Gtf2h1	Ldha
chr11	5288155	5297802	6059.28	1148	0	Znrf3	Mir3079,Kremen1	Kremen1
chr10	19232010	19240464	6058.14	1149	0			Gm20139
chr4	111817930	111829920	6050.15	1150	0	Spata6		Slc5a9
chr16	5445990	5454839	6040.33	1151	0			Fam86
chr2	166471482	166491020	6031.38	1152	0		5031425F14Rik	5031425F14Rik
chr9	51834502	51847520	6031.24	1153	0	9230115E21Rik,Arhgap20		9230115E21Rik
chr1	193213772	193237513	6023.09	1154	0	Hsd11b1	A130010J15Rik,G0s2,Traf3ip3	Hsd11b1
chr5	103720171	103726431	6017.11	1155	0		Aff1	Aff1
chr8	83612363	83619602	6015.61	1156	0		Ptger1,Ndufb7,Dnajb1,Gipc1,Tecr	Dnajb1
chr3	88929336	88940523	6015.25	1157	0	Dap3	Msto1,Ash1l	Dap3
chr3	138876666	138877533	6005.54	1158	0	Tspan5		Tspan5
chr13	30913047	30933392	6003.81	1159	0	Exoc2	Hus1b	Hus1b
chrX	159758014	159770902	5989.05	1160	0	Sh3kbp1		Sh3kbp1
chr10	123014141	123037697	5987.94	1161	0	Mon2	Mirlet7i	Mirlet7i
chr1	52164254	52177012	5987.33	1162	0	Gls	Stat1	Stat1
chr18	33077247	33096627	5967.1	1163	0	Camk4		Stard4
chr4	149854628	149856357	5961.59	1164	0			Slc25a33
chr4	149392368	149412897	5957.52	1165	0	Ube4b	Rbp7	Ube4b
chr11	6695385	6705606	5952.71	1166	0		Ramp3,Gm11978,Gm11981	Gm11981
chr1	36766689	36779458	5951.63	1167	0	Zap70		Zap70
chr5	150601119	150620666	5950.11	1168	0		N4bp2l2,N4bp2l1	N4bp2l1
chr1	55203144	55215910	5948.96	1169	0	Rftn2	Mars2	Rftn2
chr2	157746324	157772808	5940.36	1170	0	Ctnnbl1		Ctnnbl1
chr13	37619784	37628944	5940.26	1171	0			Rreb1
chr7	142446589	142457589	5938.9	1172	0		Syt8,Lsp1,Tnnt3,Gm14492,Tnni2	Lsp1
chr17	27111843	27130832	5934.06	1173	0	Mnf1,Itpr3	Ip6k3	Mnf1
chr7	78853656	78865778	5932.51	1174	0		Mir7-2,Isg20,Aen,Det1	Det1
chr1	69753194	69769133	5927.71	1175	0			Spag16
chr13	112354722	112375993	5926.1	1176	0	Ankrd55		Ankrd55
chr17	14909273	14918901	5923.15	1177	0	Wdr27	Phf10,1600012H06Rik,LOC106740	Wdr27
chr10	39502658	39514962	5914.53	1178	0	Fyn		Traf3ip2
chr14	69773808	69780954	5914.03	1179	0	Tnfrsf10b	Rhobtb2,Chmp7	Tnfrsf10b
chr11	88675954	88693548	5913.34	1180	0	Msi2	C030037D09Rik	Msi2
chr11	64753001	64761143	5903.76	1181	0			Elac2
chr15	80594009	80607751	5899.44	1182	0		Grap2,Enthd1	Grap2
chr8	46144526	46163525	5895.39	1183	0		Slc25a4,Snx25,4933411K20Rik	4933411K20Rik
chr11	78792871	78802484	5890.85	1184	0		Fam58b,Lyrm9	Lyrm9
chr1	183432900	183442057	5885.2	1185	0	Hhipl2	Taf1a	Hhipl2
chr7	90036466	90059979	5882.95	1186	0	E230029C05Rik		E230029C05Rik
chr13	46616567	46631894	5882.5	1187	0	Cap2	C78339	C78339
chr6	50405152	50423783	5881.81	1188	0	Osbpl3	Osbpl3	Osbpl3
chr15	96119725	96132049	5878.55	1189	0		D030018L15Rik	D030018L15Rik
chr9	66560540	66568980	5878.46	1190	0	Usp3	Fbxl22	Usp3
chr5	28402311	28417803	5877.66	1191	0	Rbm33	Shh,9530036O11Rik	9530036O11Rik
chr19	33089402	33102015	5871.35	1192	0			Rnls
chr2	160421859	160433720	5866.45	1193	0			Mafb
chr17	64618459	64629794	5862.46	1194	0	Man2a1		Man2a1
chr8	117345545	117362875	5861.01	1195	0	Cmip		Cmip
chr9	103108348	103109227	5854.23	1196	0		Rab6b	Rab6b
chr14	25547603	25560288	5852.86	1197	0	Zmiz1	Mir3075,4931406H21Rik	Mir3075
chr12	106310880	106311564	5851.89	1198	0			1700121N20Rik
chr18	77742562	77755962	5845.08	1199	0		Haus1,Pstpip2,8030462N17Rik,4930465K10Rik,Atp5a1	Haus1
chr4	122848212	122854405	5843.1	1200	0	Ppt1	Cap1	Ppt1
chr11	94371023	94386796	5831.28	1201	0	Abcc3	Ankrd40,Luc7l3	Abcc3
chr9	25504848	25519034	5821.93	1202	0	Eepd1		Eepd1
chr7	100844972	100856252	5819.35	1203	0	Relt	Mir3102	Relt
chr10	93431119	93444722	5813.92	1204	0		Lta4h,Hal	Lta4h
chr6	88925249	88938426	5813.69	1205	0		Mcm2,Tpra1	Tpra1
chr13	100588770	100594479	5810.62	1206	0		Marveld2,Ocln	Marveld2
chr12	73739814	73756747	5808.02	1207	0	Prkch		Hif1a
chr8	33671866	33690149	5801.2	1208	0	Gsr	Ubxn8,Gtf2e2	Gsr
chr15	57809629	57821239	5795.71	1209	0	Zhx2		Derl1
chr9	14541523	14560107	5790.77	1210	0	Amotl1	Cwc15,Kdm4d	Cwc15
chr7	102324528	102338731	5787.72	1211	0	Stim1		Stim1
chr2	151943991	151961872	5786.29	1212	0	Angpt4	Mir1953,Fam110a,Slc52a3	Mir1953
chr18	55466607	55476317	5786.19	1213	0			Zfp608
chr3	121312180	121313125	5772.72	1214	0	Alg14	Tmem56	Alg14
chr9	72088571	72098633	5772.57	1215	0	Tcf12		Tcf12
chr10	12813293	12824211	5765.8	1216	0	Utrn		Utrn
chr4	129877469	129883199	5760.94	1217	0		E330017L17Rik	E330017L17Rik
chr8	25132115	25133042	5758.43	1218	0		Plekha2	Plekha2
chr8	35321540	35334679	5753.57	1219	0		Ppp1r3b	Ppp1r3b
chr4	63063148	63082981	5745.62	1220	0	Zfp618		Ambp
chr18	4920586	4929533	5744.87	1221	0			Gm10556
chr4	120974976	120975922	5743.64	1222	0	Smap2	Exo5,Zfp69	Zfp69
chr5	121564688	121573915	5742.88	1223	0	Aldh2	Mapkapk5,Acad12,Adam1a	Mapkapk5
chr9	116076544	116086581	5737.15	1224	0			Tgfbr2
chr14	15769724	15785348	5737.13	1225	0			Lrrc3b
chr15	38066325	38085496	5735.96	1226	0	Ubr5		Ubr5
chr5	142410824	142426583	5720.52	1227	0	Foxk1	Ap5z1	Foxk1
chr3	89187915	89196484	5718.95	1228	0	Fam189b	Thbs3,Gba,Clk2,Krtcap2,Trim46,Muc1,Scamp3,Hcn3,Mir92b,Mtx1	Fam189b
chr12	99559437	99562516	5714.62	1229	0			1700064M15Rik
chr2	158159825	158167176	5702.91	1230	0		Tgm2,1700060C20Rik	Tgm2
chr11	107103030	107116790	5696.64	1231	0	Bptf		Bptf
chr11	104667289	104674293	5690.75	1232	0	Itgb3		Itgb3
chr1	106688006	106695773	5688.55	1233	0	Bcl2	Bcl2	Bcl2
chr7	28665062	28672844	5687.09	1234	0		Fbxo27,Fbxo17,C330005M16Rik	Fbxo27
chr2	102867151	102868016	5687.03	1235	0	Cd44	Cd44	Cd44
chr3	152406000	152430976	5684.54	1236	0	Zzz3		Zzz3
chr10	75125616	75137817	5680.79	1237	0	Bcr		Bcr
chr7	98513124	98523892	5680.12	1238	0		Lrrc32	Lrrc32
chr1	193122534	193123383	5665.8	1239	0	Diexf	Irf6	Diexf
chr12	108913837	108931003	5663.06	1240	0	Wdr25	Wars	Wdr25
chr9	25185568	25207981	5661.52	1241	0		Herpud2,Sept7	Herpud2
chr7	49364211	49365749	5660.76	1242	0	Nav2		Nav2
chr1	95261093	95268753	5659.21	1243	0		Fam174a	Fam174a
chr16	24200471	24206678	5655.82	1244	0			Lpp
chr2	155552634	155561010	5648.77	1245	0	Acss2,4930471I20Rik	Ggt7,Gss	4930471I20Rik
chr3	98335746	98348692	5645.75	1246	0	Phgdh	Zfp697	Phgdh
chr11	113536752	113555852	5644.05	1247	0	Slc39a11	Slc39a11	Slc39a11
chr15	96709377	96710287	5640.54	1248	0		Slc38a2	Slc38a2
chr1	195241630	195241825	5639.58	1249	0			Cr2
chrX	167359623	167361956	5636.53	1250	0	Prps2	Tlr7	Prps2
chr5	135990646	136003131	5634.48	1251	0	Dtx2	Zp3,Srcrb4d,Upk3b	Dtx2
chr16	46104033	46105048	5625.43	1252	0	Cd96		Cd96
chr2	9594330	9595900	5619.81	1253	0			Gata3
chr7	29309541	29330040	5618.78	1254	0	Sipa1l3,Dpf1	Spint2,Ppp1r14a	Dpf1
chr9	61150749	61169306	5609.78	1255	0		I730028E13Rik	I730028E13Rik
chr3	106490368	106506223	5607.91	1256	0	Dennd2d,Cept1	Dennd2d,2010016I18Rik,Dram2	Dennd2d
chr8	105782078	105789482	5600.39	1257	0	Ranbp10	Tsnaxip1,Gfod2	Gfod2
chr18	11927533	11947026	5594.49	1258	0	Cables1		Mir1901
chr10	107860324	107872587	5594.38	1259	0	Otogl		Otogl
chr11	68200267	68200462	5590.47	1260	0	Stx8		Ntn1
chr13	29961680	29977628	5588.18	1261	0	E2f3		E2f3
chr2	18943426	18952846	5587	1262	0	Pip4k2a	4930426L09Rik	Pip4k2a
chr12	112816764	112823803	5586.85	1263	0	Cdca4	Gpr132,BC022687	Cdca4
chr8	61266414	61283973	5583.76	1264	0	1700001D01Rik,Sh3rf1		1700001D01Rik
chr13	92729422	92739536	5582.93	1265	0			Thbs4
chr6	87541523	87558026	5581.31	1266	0		Arhgap25,Prokr1	Arhgap25
chr8	34353190	34365835	5580.24	1267	0			Tmem66
chr17	26980918	26989099	5578.62	1268	0		Bak1,Phf1,Cuta,Mir3083,Zbtb9,Ggnbp1	Zbtb9
chr10	96370639	96374749	5578.5	1269	0			Btg1
chr14	79521611	79522483	5576.09	1270	0	Elf1	Wbp4	Wbp4
chr12	16549403	16569323	5573.62	1271	0	Lpin1		Lpin1
chr7	16492181	16504631	5572.62	1272	0	Grlf1	Npas1,Tmem160	Npas1
chr8	3220616	3234272	5570.28	1273	0	Insr		Insr
chr9	32671979	32672928	5568.64	1274	0		Ets1	Ets1
chr9	121000107	121023614	5566.46	1275	0	Ulk4		Ctnnb1
chr2	35661795	35681371	5563.5	1276	0	Dab2ip	Dab2ip	Dab2ip
chr11	98000239	98000434	5561.6	1277	0		Cacnb1,Rpl19,Arl5c,Plxdc1	Arl5c
chr13	20348681	20371552	5559.94	1278	0	Elmo1		Elmo1
chr5	33820022	33828543	5557.4	1279	0		Letm1,Whsc1	Whsc1
chr17	88030126	88042906	5556.74	1280	0	Fbxo11		Fbxo11
chr1	64871566	64882724	5554.45	1281	0	Plekhm3		Plekhm3
chr16	35907711	35929414	5553.8	1282	0	Dtx3l	Parp9,Parp14	Parp9
chr8	14930186	14942403	5552.63	1283	0	Arhgef10	Arhgef10,Cln8	Arhgef10
chr15	80042283	80051759	5542.51	1284	0		Pdgfb,Snord43,Syngr1,Rpl3,Snord83b	Snord83b
chr1	132095416	132102201	5541.31	1285	0		Cdk18,Mfsd4	Mfsd4
chr16	22125500	22138476	5536.86	1286	0	Igf2bp2		Igf2bp2
chr16	49781520	49791337	5526.97	1287	0			Cd47
chr7	132683271	132700191	5526.07	1288	0	Lhpp		Lhpp
chr13	36301689	36315511	5526.04	1289	0	Fars2		Fars2
chr1	127227872	127239880	5518.88	1290	0	Mgat5		Mgat5
chr7	126986327	127008795	5513.65	1291	0	Mvp	Kif22,Sez6l2,Cdipt,Pagr1a,Zg16,Prrt2,Asphd1,Maz	Mvp
chr2	167543605	167553688	5510.36	1292	0		Snai1	Snai1
chr16	10827518	10827713	5509.73	1293	0		Socs1,Prm2,Rmi2,Prm1,Prm3,Tnp2	Rmi2
chr17	87344570	87354641	5505.82	1294	0	Ttc7		Ttc7
chr1	106597867	106619774	5503.04	1295	0	Bcl2		Bcl2
chr3	27249399	27270732	5501.78	1296	0		Tnfsf10	Tnfsf10
chr5	105495533	105499050	5501.64	1297	0		Lrrc8c	Lrrc8c
chr10	59785780	59793358	5494.81	1298	0	Micu1		Micu1
chr10	91270072	91279593	5494.57	1299	0			Tmpo
chr12	73333981	73342637	5468.86	1300	0	Slc38a6	Trmt5	Slc38a6
chr1	80597410	80616897	5454.41	1301	0	Dock10		Dock10
chr1	127984573	128002476	5449.67	1302	0	Zranb3		Zranb3
chr6	52765281	52776770	5448.08	1303	0	Tax1bp1,Jazf1		Tax1bp1
chr11	68790053	68806228	5446.12	1304	0	Myh10	Ndel1	Ndel1
chr16	33687973	33700427	5438.66	1305	0	Heg1		Heg1
chr12	116130194	116145712	5434.4	1306	0	Vipr2		Vipr2
chr4	33537478	33557555	5430.83	1307	0			Rngtt
chr5	65304406	65322272	5427.69	1308	0	Rfc1	Klb	Rfc1
chr15	96257438	96266421	5427.53	1309	0		Arid2,E330033B04Rik	E330033B04Rik
chr4	137498670	137510381	5425.71	1310	0	Hspg2	1700013G24Rik	Hspg2
chr2	34790494	34802593	5423.98	1311	0	Rabepk	Gapvd1,Hspa5,Fbxw2	Rabepk
chr12	99406206	99415749	5420.42	1312	0	Foxn3		Foxn3
chr2	103652705	103662298	5419.09	1313	0	Abtb2		Abtb2
chr2	76215087	76231023	5416.65	1314	0	Pde11a		Pde11a
chr15	95777512	95784672	5415.82	1315	0		Ano6	Ano6
chr17	50058347	50071213	5415.3	1316	0	Rftn1		Rftn1
chr11	20643778	20656183	5412.3	1317	0	Sertad2		Sertad2
chr10	84645982	84658752	5410.65	1318	0	Polr3b		Polr3b
chr9	65707137	65730278	5410.37	1319	0	Zfp609	Oaz2	Oaz2
chr4	88153677	88167440	5401.98	1320	0	Focad	Mir491	Mir491
chr17	12195318	12206528	5399.86	1321	0	Agpat4		Agpat4
chr5	136383220	136393999	5398.12	1322	0	Cux1	Mir721	Mir721
chr8	86707095	86708532	5384.58	1323	0	Lonp2	Gm10638,Siah1a	Gm10638
chr6	115970955	115971796	5382.9	1324	0	Plxnd1	Rho,H1foo	Plxnd1
chr11	121427326	121439914	5382.63	1325	0	Fn3k,Fn3krp	Tbcd,Rab40b	Fn3k
chr10	39192361	39193338	5380.83	1326	0		Wisp3	Wisp3
chr10	37231612	37238160	5375.25	1327	0			Marcks
chr6	54803925	54809758	5372.19	1328	0		Znrf2	Znrf2
chr11	116885461	116887108	5364.28	1329	0		Mgat5b,Srsf2,Jmjd6,Mfsd11,Mettl23	Mfsd11
chr2	160755442	160769292	5362.72	1330	0	Plcg1		Plcg1
chr19	9040859	9050644	5358.27	1331	0	Ahnak	Scgb1a1	Scgb1a1
chr4	59254431	59261314	5355.66	1332	0			Ugcg
chr3	51652489	51655275	5354.69	1333	0		Mgst2	Mgst2
chr12	70136367	70148607	5346.43	1334	0		Abhd12b,Nin	Abhd12b
chr19	29371793	29383766	5345.94	1335	0	Cd274	Pdcd1lg2,Insl6,Rln1,Plgrkt	Cd274
chr2	122652272	122652971	5344.83	1336	0		Spata5l1,AA467197,Gatm,Mir147,Slc30a4	Mir147
chr18	81426980	81430343	5344.14	1337	0			Sall3
chr15	82979651	82992831	5343.17	1338	0		Nfam1	Nfam1
chr4	62685002	62695870	5342.71	1339	0	Rgs3		Rgs3
chr11	117715230	117725019	5339.9	1340	0	Tnrc6c		Tmc6
chr9	65196723	65202068	5335.38	1341	0		Parp16	Parp16
chr12	21172456	21191407	5332.81	1342	0	Asap2		Asap2
chr8	123392118	123402249	5331.95	1343	0	Tcf25	Tubb3,Mc1r,Def8	Mc1r
chr4	133837756	133851853	5327.26	1344	0	Rps6ka1		Rps6ka1
chr19	32160954	32187121	5322.37	1345	0	Sgms1		Sgms1
chr11	107410419	107417320	5319.98	1346	0	Pitpnc1		Pitpnc1
chr2	102073076	102073821	5314.01	1347	0	Ldlrad3		Ldlrad3
chr17	21474714	21478308	5309.78	1348	0		Zfp51,Zfp53	Zfp53
chr2	118554564	118555347	5306.39	1349	0		Bub1b,Bmf	Bmf
chr13	46339738	46340581	5303.73	1350	0			Stmnd1
chr7	16524225	16542420	5302.02	1351	0	Grlf1	Npas1	Npas1
chr19	58428442	58443962	5293.87	1352	0	Gfra1		Gfra1
chr9	51866464	51867233	5290.41	1353	0	9230115E21Rik	4933407I05Rik	9230115E21Rik
chr1	43768249	43774643	5287.2	1354	0	Uxs1	1500015O10Rik	1500015O10Rik
chr5	136326371	136345538	5286.26	1355	0	Cux1	Mir721	Mir721
chr8	127748603	127758227	5283.58	1356	0			Pard3
chr10	37304383	37305620	5282.48	1357	0			Marcks
chr8	105991133	106001340	5282.12	1358	0	Dpep2	Dus2l,Slc12a4,Lcat,Dpep3,Ddx28	Dpep2
chr10	39775517	39794358	5279.25	1359	0	Rev3l	E130307A14Rik	Rev3l
chr15	95933384	95947377	5278.16	1360	0	Ano6		D030018L15Rik
chr9	14245060	14248852	5270.12	1361	0		Sesn3	Sesn3
chr2	167502802	167510497	5266.46	1362	0	Rnf114	Snai1,Spata2	Spata2
chr13	44622714	44635823	5265.89	1363	0			Jarid2
chr6	121110215	121120163	5265.48	1364	0	Mical3	Mical3	Mical3
chr5	149029843	149031638	5263.12	1365	0		Gm15408,5930430L01Rik,Hmgb1	Hmgb1
chr6	125092650	125099847	5257.41	1366	0	Chd4	Acrbp,Iffo1,Nop2,Lpar5	Chd4
chr3	108953254	108963918	5253.09	1367	0	Henmt1	Prpf38b	Henmt1
chr5	37082317	37083785	5248.54	1368	0	Jakmip1		Jakmip1
chr18	67655009	67671650	5246.91	1369	0	Ptpn2	Cep76,Psmg2	Psmg2
chr5	34232339	34233084	5244.8	1370	0	Zfyve28	Mxd4	Mxd4
chr13	60653281	60670960	5238.29	1371	0	Dapk1		Dapk1
chr13	98896536	98909912	5236.7	1372	0	Tnpo1	Tnpo1	Tnpo1
chrX	103592932	103616419	5228.21	1373	0	Ftx	Mir374c,Mir374,Zcchc13,Gm9159	Ftx
chr2	13215551	13231200	5220.51	1374	0	Rsu1		Rsu1
chr3	106462123	106474248	5212.54	1375	0		2010016I18Rik,Dennd2d	Dennd2d
chr7	29406561	29417455	5207.33	1376	0	Sipa1l3		Sipa1l3
chr16	10905762	10915990	5202.98	1377	0			Rmi2
chr12	103326032	103332010	5202.06	1378	0	Asb2	Otub2,Fam181a	Fam181a
chr11	34008573	34010281	5197.96	1379	0		Kcnmb1,Lcp2,Kcnip1	Kcnip1
chr15	64186055	64198385	5197.1	1380	0	Asap1		Asap1
chr13	65241003	65241780	5191.99	1381	0		Nlrp4f,Zfp369	Nlrp4f
chr15	62169499	62182465	5191.59	1382	0	Pvt1	H2afy3	H2afy3
chr5	74260836	74261739	5187.83	1383	0	Scfd2		Rasl11b
chr14	64300962	64310114	5187.35	1384	0	Msra		Msra
chr11	102753793	102754959	5185.9	1385	0		Adam11	Adam11
chr10	62543744	62553894	5185.64	1386	0		2510003E04Rik,Ddx21,Srgn	2510003E04Rik
chr7	46057693	46059113	5183.99	1387	0	Nomo1	Kcnj11,Abcc6	Nomo1
chr15	67345664	67361998	5177.88	1388	0	1700012I11Rik		1700012I11Rik
chr5	124944322	124955522	5177.76	1389	0		Fam101a	Fam101a
chr16	24429195	24434676	5161.46	1390	0	Lpp	Lpp,1110054M08Rik	Lpp
chr6	145104176	145116382	5160.7	1391	0		Bcat1,Lrmp	Lrmp
chr2	3430861	3445605	5158.93	1392	0	Dclre1c	Meig1,Suv39h2	Dclre1c
chr16	11456739	11462055	5151.74	1393	0	Snx29		Snx29
chr1	86487096	86488059	5150.32	1394	0		Ptma	Ptma
chr14	103653825	103666328	5148.74	1395	0	Slain1	4921525B02Rik	Slain1
chr12	110454479	110464188	5144.8	1396	0	Ppp2r5c	Ppp2r5c	Ppp2r5c
chr3	79239015	79253361	5144.48	1397	0	4921511C10Rik		4921511C10Rik
chr11	118135506	118146157	5144.43	1398	0		Dnahc17	Dnahc17
chr15	86234292	86241870	5143.95	1399	0	Tbc1d22a	Cerk	Tbc1d22a
chr8	46713902	46723559	5140.42	1400	0		Irf2,Gm16675	Gm16675
chr8	83573069	83581168	5137.2	1401	0	Tecr	Olfr370,Ndufb7,Dnajb1,Tecr	Ndufb7
chr5	121760183	121776928	5132.34	1402	0	Atxn2		Atxn2
chr11	119713303	119725426	5130.45	1403	0	Rptor		A430071A18Rik
chr3	9816359	9828526	5119.87	1404	0	Pag1	Pag1	Pag1
chr3	83996629	84009403	5109.6	1405	0	D930015E06Rik		D930015E06Rik
chr9	45795731	45815547	5108.56	1406	0	Cep164	Bace1	Cep164
chr11	59499513	59511629	5102.05	1407	0	Zkscan17,4933439C10Rik	Snap47,Zfp867,Jmjd4,Nlrp3	4933439C10Rik
chr2	122348750	122362320	5090.11	1408	0	Shf	Duoxa1,Duoxa2,Duox1	Shf
chr5	147340637	147341587	5087.53	1409	0	Flt3	Prhoxnb,Cdx2	Prhoxnb
chr16	45998017	46006253	5081.61	1410	0	Plcxd2		Plcxd2
chr7	72265293	72280832	5081.25	1411	0	Mctp2		Mctp2
chr8	22536758	22546281	5078.62	1412	0	Slc20a2	Vdac3	Vdac3
chr4	106580242	106590589	5078.31	1413	0	Dhcr24	Ttc22,BC055111	Dhcr24
chr9	53407939	53422014	5074.04	1414	0	4930550C14Rik	Kdelc2	4930550C14Rik
chr9	103403093	103411996	5070.26	1415	0		Cdv3,5830418P13Rik	5830418P13Rik
chr2	165792631	165799960	5067.27	1416	0	Zmynd8		Zmynd8
chr2	43763161	43776617	5066.18	1417	0	Arhgap15		Arhgap15
chr6	71154640	71164751	5065.61	1418	0		Thnsl2,Fabp1	Thnsl2
chr11	114553922	114554686	5064.17	1419	0	Mir466n		4932435O22Rik
chr1	9738947	9756536	5063.87	1420	0	Vcpip1,1700034P13Rik	Sgk3,Mybl1	1700034P13Rik
chr15	11527088	11533517	5058.34	1421	0			Tars
chr4	62474996	62485530	5054.21	1422	0	Bspry	4933430I17Rik,Rnf183,Alad,Pole3,Wdr31,Hdhd3	Bspry
chr13	28601393	28616901	5054.06	1423	0	2610307P16Rik		2610307P16Rik
chr8	78622038	78630773	5050.58	1424	0	Slc10a7		Slc10a7
chr7	102097531	102107335	5049.06	1425	0	Art1,Art5	Trpc2,Chrna10,Rnf121	Art1
chr10	95745625	95758318	5046.74	1426	0			Nudt4
chr12	35118746	35132096	5040.96	1427	0	Snx13		Snx13
chr9	53271097	53282587	5037.22	1428	0		Ddx10,Exph5	Exph5
chr17	29332699	29339055	5022.51	1429	0	Mtch1	Pi16,Fgd2	Mtch1
chr1	152034246	152051127	5017.03	1430	0	1700025G04Rik		1700025G04Rik
chr4	106231948	106244599	5016.12	1431	0			Usp24
chr13	59503457	59516477	5015.3	1432	0	Agtpbp1		Agtpbp1
chr12	77003065	77020395	5013.57	1433	0		Max	Max
chr6	48727618	48733395	5013.28	1434	0		Gimap4,Gimap3,Gimap5,Gimap1,Gimap6,Gimap7	Gimap1
chr5	124050265	124052267	5006.4	1435	0		Vps37b,Abcb9	Vps37b
chr15	53147027	53157731	5001.98	1436	0	Ext1		Ext1
chr6	120466488	120472851	4997.5	1437	0	Il17ra	Cecr6	Il17ra
chr1	9823511	9833298	4996.26	1438	0	Sgk3	Sgk3	Sgk3
chr5	75722056	75730748	4993.55	1439	0			Kit
chr5	120578194	120579394	4990.56	1440	0	Tpcn1	1110008J03Rik,Iqcd,Ddx54	Tpcn1
chr11	60200635	60210839	4989.76	1441	0	Srebf1		Srebf1
chr12	80115547	80123088	4989.13	1442	0	2310015A10Rik	Zfp36l1	Zfp36l1
chr11	6404521	6410622	4988.79	1443	0	Zmiz2	Ppia,H2afv	Ppia
chr17	5885095	5898782	4983.44	1444	0	Snx9	Synj2	Synj2
chr6	121217866	121226704	4982.86	1445	0	Tuba8	Pex26,Usp18	Tuba8
chr14	65070790	65088399	4978.06	1446	0	Extl3		Extl3
chr14	57908248	57908921	4976.09	1447	0		Zdhhc20	Zdhhc20
chr2	14130830	14140963	4975.3	1448	0	Stam	Tmem236	Tmem236
chr7	126285034	126293362	4975.15	1449	0	Sbk1		Sbk1
chr5	29675358	29683983	4969.73	1450	0	Ube3c		Dnajb6
chr9	42097834	42108738	4965.68	1451	0	Sorl1		Sorl1
chr15	63270133	63288065	4963.58	1452	0			Gm20740
chr5	3669897	3688827	4963.45	1453	0	4930511M11Rik	Gatad1,4930511M11Rik	4930511M11Rik
chr8	83773498	83783303	4963.29	1454	0		Cd97	Cd97
chr18	62939964	62953235	4962.03	1455	0	Apcdd1	Napg	Apcdd1
chr3	144502159	144520009	4958.73	1456	0	Hs2st1		Hs2st1
chr10	40362895	40379932	4954.36	1457	0	Cdk19		Cdk19
chr8	124330640	124343500	4953.67	1458	0	Galnt2		Pgbd5
chr10	14085536	14086323	4953.38	1459	0	Hivep2		Hivep2
chr14	122053811	122064239	4953.3	1460	0		Timm8a2,A330035P11Rik,Tm9sf2	Timm8a2
chr6	31073986	31087825	4943.29	1461	0		Mir29b-1,Mir29a	Mir29b-1
chr8	27106370	27115909	4943.11	1462	0	Gpr124	Brf2,4933416M07Rik	Brf2
chr10	21896562	21907101	4937.52	1463	0	Sgk1		Sgk1
chr10	62301423	62314579	4933.5	1464	0	Hk1	Tacr2,2210417K05Rik	Hk1
chr10	118083362	118084126	4929.86	1465	0			Mdm1
chr17	73119187	73133595	4920.33	1466	0	Lclat1		Lclat1
chr19	25052059	25052864	4919.68	1467	0	Dock8		Dock8
chr8	94294465	94311450	4917.16	1468	0	Nup93	Mir138-2,Slc12a3	Mir138-2
chr4	95353639	95361061	4909.65	1469	0			Fggy
chr10	78397944	78406582	4908.11	1470	0	Rrp1	Agpat3,Cstb	Rrp1
chr13	91573553	91586321	4905.47	1471	0	Ssbp2		Ssbp2
chr3	121467070	121475552	4901.75	1472	0	Slc44a3	Cnn3	Cnn3
chr2	77176476	77187563	4899.35	1473	0	Sestd1	Ccdc141	Ccdc141
chr7	99572758	99580407	4899.18	1474	0	Arrb1	Mir326,Arrb1,Gm4980	Mir326
chr18	61268414	61275159	4895.52	1475	0	Pde6a		Pde6a
chr15	85224786	85233900	4889.66	1476	0	Fbln1		Fbln1
chr6	115906529	115924778	4888.91	1477	0	Ift122	Rho,H1foo	Rho
chr1	193181388	193189436	4884.33	1478	0	Traf3ip3	A130010J15Rik,Irf6	A130010J15Rik
chr5	116371856	116380985	4876.71	1479	0		Hspb8	Hspb8
chr7	98158252	98171429	4872.85	1480	0	Capn5	Myo7a,B3gnt6,Omp,Gm16938	Gm16938
chr1	105434192	105444173	4870.73	1481	0			Rnf152
chr17	84330276	84331359	4866.79	1482	0	Thada		Thada
chr12	114461133	114477249	4865.42	1483	0			Adam6a
chr15	62235592	62255475	4863.38	1484	0	Pvt1	H2afy3	H2afy3
chr6	97311545	97322678	4861.78	1485	0	Frmd4b		Lmod3
chr5	31632637	31651491	4854.9	1486	0	Rbks	Mrpl33,Bre	Mrpl33
chr1	64087721	64088567	4850.29	1487	0	Klf7		Klf7
chr2	157395748	157407572	4849.02	1488	0	Manbal	Src,Ghrh	Src
chr9	66873193	66888354	4842.42	1489	0	Rab8b	Aph1c	Rab8b
chr11	117233686	117246231	4841.12	1490	0	44813	44813	44813
chr7	46389449	46391768	4837.9	1491	0		Kcnc1,Myod1	Kcnc1
chr16	35229590	35240117	4836.1	1492	0	Adcy5		Adcy5
chr1	55511689	55528914	4835.06	1493	0	Plcl1		Plcl1
chr11	52035709	52046997	4833.52	1494	0	Cdkl3	Cdkl3,Ube2b	Cdkl3
chr10	4369921	4383054	4826.38	1495	0	Zbtb2	1700052N19Rik,Gm5512,Rmnd1	Zbtb2
chr15	95837812	95849756	4824.18	1496	0	Ano6		Ano6
chr14	16079059	16099918	4822.6	1497	0			Ngly1
chr4	149990680	149997966	4820.42	1498	0	H6pd	Spsb1	H6pd
chr14	19961671	19970544	4817.15	1499	0	Gng2		Gng2
chr7	67500768	67503539	4815.72	1500	0			Mef2a
chr15	42057703	42078413	4810.93	1501	0			Abra
chr2	79172771	79191444	4810.16	1502	0			Itga4
chr7	101329686	101342513	4806.28	1503	0	Stard10	Arap1,Atg16l2	Arap1
chr19	46927009	46929205	4806.17	1504	0	Nt5c2	Nt5c2	Nt5c2
chr9	45121350	45127669	4796.75	1505	0	Scn2b,Gm10684	Amica1,Scn4b	Scn2b
chr15	66718747	66730788	4794.73	1506	0	Tg		Tg
chr16	4534299	4553114	4788.42	1507	0	Tfap4	Glis2,Srl	Tfap4
chr2	48322145	48333285	4787.97	1508	0			Acvr2a
chr15	74988319	74989855	4786.18	1509	0		Ly6e,Ly6i,Ly6a	Ly6i
chr14	63131772	63143865	4779.15	1510	0	Ctsb	Neil2,Fdft1	Ctsb
chr5	107165274	107179363	4774.76	1511	0	Tgfbr3		Tgfbr3
chr4	134089481	134098731	4773.93	1512	0	Cd52,Aim1l	Ubxn11,Sh3bgrl3	Cd52
chr5	64852907	64862146	4770.1	1513	0		Klf3	Klf3
chr18	74760425	74769524	4768.79	1514	0	Myo5b	Acaa2,Scarna17	Scarna17
chr12	32006743	32017694	4765.88	1515	0	Prkar2b		Prkar2b
chr2	169778608	169791116	4765.55	1516	0	Tshz2		Tshz2
chr9	22429876	22446022	4758.23	1517	0	9530077C05Rik	Bbs9,Anln,Rp9	9530077C05Rik
chr1	85839152	85855771	4756.36	1518	0	Cab39	Itm2c	Itm2c
chr11	3535697	3546998	4755.46	1519	0	Smtn	Selm,Pla2g3,Inpp5j	Smtn
chr12	33160670	33182714	4754.89	1520	0	Atxn7l1	F730043M19Rik	Atxn7l1
chr3	52029853	52046350	4752.79	1521	0	Maml3		Maml3
chr16	93907545	93914291	4741.76	1522	0		Chaf1b,Cldn14	Cldn14
chr15	38369865	38387408	4738.36	1523	0			Klf10
chr11	60161339	60162062	4732.69	1524	0	Rai1		Rai1
chr5	24739477	24752136	4728.14	1525	0	Crygn	Wdr86	Crygn
chr2	34458839	34477771	4727.32	1526	0	Mapkap1		Mapkap1
chr7	25647112	25647954	4722.02	1527	0	Bckdha	Exosc5,Atp5sl,B9d2,Tgfb1,B3gnt8,Gm7092,Tmem91	Bckdha
chr9	115468909	115472177	4721.93	1528	0			4930428G15Rik
chrX	13346605	13347440	4715.66	1529	0			Ddx3x
chr9	83266499	83278430	4715.13	1530	0			Hmgn3
chr10	61232963	61234427	4715.1	1531	0	Adamts14		Adamts14
chr1	51529947	51540027	4714.42	1532	0			Nabp1
chr2	44960333	44966649	4714.26	1533	0			Mir5129
chr8	117435281	117454924	4712.36	1534	0	Cmip	Plcg2	Plcg2
chr3	135402794	135403765	4710.71	1535	0		Cisd2,Ube2d3,4930539J05Rik	Cisd2
chr6	29888635	29897539	4709.33	1536	0	Ahcyl2	Strip2	Strip2
chr11	69094463	69095639	4708.35	1537	0		Tmem107,Hes7,Aloxe3,Aurkb,Per1,2310047M10Rik,Vamp2	Per1
chr3	101296320	101300432	4707.83	1538	0		Cd2	Cd2
chr19	5857641	5871347	4706.64	1539	0	Frmd8	Neat1,Slc25a45,Dpf2,Tigd3	Frmd8
chr3	52000334	52008224	4702.44	1540	0	Maml3		Maml3
chr19	4294087	4294963	4699.3	1541	0	Adrbk1	Ssh3,Ankrd13d	Ankrd13d
chr2	35164205	35183549	4698.66	1542	0	Cep110,Rab14		Rab14
chr8	128643819	128654796	4697.06	1543	0		Itgb1	Itgb1
chr4	117279195	117299044	4696.27	1544	0	Rnf220	Tmem53,Gm1661	Tmem53
chr16	30180379	30188293	4696.17	1545	0			Cpn2
chr17	83646601	83655094	4693.23	1546	0		Kcng3	Kcng3
chr5	147051094	147063901	4691.2	1547	0	Lnx2	Polr1d	Lnx2
chr14	54695778	54715184	4688.49	1548	0	Cebpe	Acin1,4930579G18Rik,1700123O20Rik	Cebpe
chr8	128384771	128391534	4688.11	1549	0	Nrp1	Mir1903	Mir1903
chr11	76457215	76468153	4688.03	1550	0	Abr		Abr
chr14	70994423	71001192	4687.53	1551	0			Gfra2
chr2	172433461	172434205	4685.12	1552	0	Cass4	Gcnt7,Rtfdc1,Fam209	Rtfdc1
chr11	57951826	57962763	4683.22	1553	0		Larp1	Larp1
chr17	88307189	88316996	4680.88	1554	0			Foxn2
chr18	60746734	60757737	4670.77	1555	0		Cd74,Ndst1,Rps14	Rps14
chr6	143106431	143115169	4666.97	1556	0		C2cd5	C2cd5
chr7	73537581	73538321	4661.78	1557	0	Chd2	1810026B05Rik	Chd2
chr4	141559070	141559925	4658.72	1558	0		Fblim1,B330016D10Rik,Spen	B330016D10Rik
chr6	98982722	98993500	4655.02	1559	0	Foxp1		Foxp1
chr11	23571520	23584159	4652.42	1560	0	0610010F05Rik	Gm12060	Gm12060
chr15	79322920	79323733	4651.82	1561	0	Pla2g6	Maff,Baiap2l2	Pla2g6
chr4	32853180	32864472	4648.92	1562	0	Ankrd6		Lyrm2
chr1	128602865	128614795	4647.93	1563	0		Cxcr4	Cxcr4
chr6	37463880	37464719	4643.95	1564	0		Creb3l2	Creb3l2
chr4	34847881	34858453	4642.17	1565	0	Zfp292	Cga	Zfp292
chr7	19531095	19543576	4640.44	1566	0	Ppp1r37	Zfp296,Trappc6a,Nkpd1,Bloc1s3,Gemin7	Nkpd1
chr6	49966359	49973709	4640.06	1567	0			Mpp6
chr10	80676855	80678617	4640.05	1568	0		Izumo4,Mknk2,Csnk1g2,Mob3a,Btbd2	Mknk2
chr10	39554817	39565916	4636.05	1569	0	Fyn	Traf3ip2	Traf3ip2
chr2	75682834	75689710	4633.74	1570	0	Nfe2l2	Gm6793,Hnrnpa3	Nfe2l2
chr14	61647416	61649158	4633.72	1571	0	Dleu2	Kcnrg,Trim13,Mir16-1,Mir15a	Mir15a
chr1	60853063	60869132	4632.69	1572	0		Ctla4	Ctla4
chr3	52170719	52187866	4631.4	1573	0			Maml3
chr11	108015543	108036484	4630.06	1574	0	Prkca		Cacng5
chr12	70873760	70880592	4629.36	1575	0	Frmd6		Frmd6
chr18	35813301	35825604	4627.16	1576	0		Cxxc5,Ube2d2a	Cxxc5
chr1	54798371	54814558	4626.24	1577	0	Ankrd44		Ankrd44
chr12	76299423	76314933	4623.53	1578	0	Mthfd1	Akap5	Akap5
chr5	115071469	115081623	4618.04	1579	0	Sppl3	Gm13826,Acads	Gm13826
chr1	176934094	176945466	4614.76	1580	0	Sdccag8		Hmga2-ps1
chr2	49846487	49848077	4609.41	1581	0	Lypd6b		Lypd6b
chr3	121207522	121213996	4608.19	1582	0	Tmem56	Rwdd3	Rwdd3
chr9	62488635	62497781	4603.18	1583	0	Coro2b		Coro2b
chr16	17922140	17934421	4598.01	1584	0	Slc25a1	Dgcr2,Gsc2,Vpreb2,Dgcr14,Tssk1,Tssk2	Slc25a1
chr6	33541210	33556180	4597.29	1585	0	Exoc4		Exoc4
chr19	55541408	55542333	4588.56	1586	0	Vti1a		4930552P12Rik
chr2	128152670	128166847	4584.84	1587	0	Bcl2l11	Bcl2l11	Bcl2l11
chr17	29164704	29172583	4584.79	1588	0	Cpne5	Rab44	Rab44
chr3	22137481	22145956	4575.65	1589	0	Tbl1xr1		Tbl1xr1
chr4	125115196	125117963	4574.4	1590	0		Snip1,Dnali1,Meaf6,Zc3h12a	Zc3h12a
chr15	38446537	38453251	4573.58	1591	0			Azin1
chr3	21935789	21936867	4572.66	1592	0			Tbl1xr1
chr1	33604280	33611603	4568.82	1593	0	Prim2		Prim2
chr4	6708153	6725402	4565.81	1594	0	Tox		Nsmaf
chr3	59229108	59235915	4562.73	1595	0	Med12l,P2ry12	Gpr87,P2ry13	P2ry13
chr19	32567323	32575617	4561.7	1596	0		Papss2	Papss2
chr12	88429100	88438229	4559.94	1597	0	Adck1		3200001D21Rik
chr6	41178450	41196409	4556.2	1598	0			Try4
chr14	20640270	20641322	4555.48	1599	0		Sec24c,Myoz1,Usp54,Synpo2l	Myoz1
chr16	10383671	10393142	4551.76	1600	0	Tekt5	Nubp1	Tekt5
chr13	74522123	74522943	4550.92	1601	0		Zfp825	Zfp825
chr1	182357955	182364159	4544.43	1602	0		Trp53bp2,Fbxo28	Fbxo28
chr19	21134205	21145854	4544.27	1603	0			Zfand5
chr13	93341114	93355417	4544.06	1604	0	Homer1		Homer1
chr9	73089384	73098302	4542.83	1605	0	Rab27a	Rsl24d1,2310009A05Rik,Khdc3,Pigb	Khdc3
chr2	93029421	93041932	4535.24	1606	0	Prdm11		Prdm11
chr9	121297918	121298807	4527.59	1607	0		Ulk4	Ulk4
chr15	86277685	86289855	4526.02	1608	0	Tbc1d22a		Tbc1d22a
chr15	96768613	96778655	4525.93	1609	0			Slc38a2
chr7	64158602	64159429	4525.1	1610	0	Trpm1	Mir211,Trpm1	Trpm1
chr12	106032403	106046659	4523.43	1611	0	Vrk1	Vrk1	Vrk1
chr10	85410270	85411986	4522.69	1612	0	Btbd11		Btbd11
chr13	28541352	28552324	4522.66	1613	0	2610307P16Rik		2610307P16Rik
chr12	75766589	75767491	4519.74	1614	0		Sgpp1	Sgpp1
chr19	21174275	21180193	4518.39	1615	0			Zfand5
chr14	15076311	15084992	4514.99	1616	0			Nek10
chr15	36483072	36499522	4512.23	1617	0	Ankrd46		Ankrd46
chr4	63480868	63490318	4507.65	1618	0	Whrn	Whrn	Whrn
chr3	152203717	152204442	4507.61	1619	0	Dnajb4	Gipc2,Fubp1,Dnajb4	Dnajb4
chrX	57305041	57312417	4506.74	1620	0	Arhgef6		Arhgef6
chr3	121369444	121375370	4505.54	1621	0			Cnn3
chr10	83171525	83184346	4501.45	1622	0	Chst11		Slc41a2
chr17	83267305	83279086	4499.16	1623	0			Pkdcc
chr15	36715910	36727857	4498.05	1624	0			Ywhaz
chr7	75701999	75712159	4492.75	1625	0	Akap13		Klhl25
chr11	73009224	73010224	4492.7	1626	0	P2rx1	Atp2a3,1200014J11Rik,Camkk1	Camkk1
chr6	86464911	86473139	4492.49	1627	0	C87436	2310040G24Rik	2310040G24Rik
chr12	76918044	76929421	4491.64	1628	0	Fntb	Max	Max
chr2	92930471	92931669	4487.83	1629	0	Syt13		Syt13
chr2	33901533	33914792	4485.52	1630	0		Mvb12b	Mvb12b
chr10	25426973	25439178	4480.46	1631	0	Epb4.1l2		Epb4.1l2
chr1	54906903	54912806	4480.38	1632	0	Ankrd44		Ankrd44
chr6	87147744	87153020	4479.85	1633	0	Antxr1	D6Ertd527e	D6Ertd527e
chr9	61924981	61934739	4470.14	1634	0	Kif23	Rplp1	Rplp1
chr6	120947486	120957805	4458.84	1635	0	Mical3	Bid	Bid
chr16	33718915	33732446	4457.11	1636	0	Heg1		Heg1
chr13	52331705	52342075	4457.03	1637	0			Diras2
chr4	140568101	140586302	4455.6	1638	0	Arhgef10l		Arhgef10l
chr6	82861863	82875910	4448.68	1639	0		2310069B03Rik	2310069B03Rik
chr10	6955837	6970625	4446.75	1640	0	Oprm1,Ipcef1	Ipcef1	Ipcef1
chr18	77966871	77981887	4446.24	1641	0	Epg5		Epg5
chr12	102641614	102652376	4444.71	1642	0	Itpk1	Mir1936	Mir1936
chr12	35148336	35157216	4443.55	1643	0			Snx13
chr13	37778356	37779080	4439.64	1644	0		Rreb1	Rreb1
chr7	113843330	113856941	4438.55	1645	0	Spon1		Spon1
chr16	93767861	93777603	4435.53	1646	0	Dopey2		Morc3
chr5	73265267	73265947	4431.15	1647	0		1700025M24Rik,Ociad1,Fryl	Fryl
chr9	120679603	120692198	4430.92	1648	0			5830454E08Rik
chr6	37915409	37930365	4428.47	1649	0	Trim24	Trim24	Trim24
chr17	83720911	83732918	4426.98	1650	0	Mta3		Mta3
chr7	128050651	128059269	4425.34	1651	0		Trim72,Itgam	Itgam
chr14	73284629	73305921	4424.48	1652	0	Rb1	Lpar6	Rb1
chr9	77496680	77507875	4424.26	1653	0	Lrrc1		Lrrc1
chr19	53184413	53194555	4421.91	1654	0	Add3	Add3	Add3
chr4	97907848	97920726	4417.15	1655	0	Nfia		Nfia
chr18	25234847	25243258	4414.93	1656	0	AW554918		AW554918
chr6	128838778	128852206	4413.78	1657	0	BC035044	BC035044,Clec2i,Klrb1b	Klrb1b
chr1	60757711	60758806	4409.89	1658	0	Cd28		Cd28
chr5	120620895	120621581	4409.27	1659	0	Ddx54	Rasal1,Ccdc42b,1110008J03Rik,Iqcd,Tpcn1	Ddx54
chr17	8549693	8562633	4406.07	1660	0			T
chr7	66176047	66195453	4395.46	1661	0			Chsy1
chr7	84133334	84143464	4394.39	1662	0	Abhd17c	9930013L23Rik	Abhd17c
chr4	6437279	6445565	4390.75	1663	0	Nsmaf		Nsmaf
chr16	92019276	92025088	4385.15	1664	0		Slc5a3,Mrps6	Slc5a3
chr1	106565778	106580792	4384.09	1665	0	Bcl2		Bcl2
chr15	95726228	95736204	4383.45	1666	0			Ano6
chr16	95917361	95926497	4382.54	1667	0	1600002D24Rik	1600002D24Rik	1600002D24Rik
chr4	44098243	44113955	4377.36	1668	0		Gm12504,Gne	Gm12504
chr12	73642503	73656920	4377	1669	0	Prkch		Prkch
chr7	19837523	19844864	4376.7	1670	0		Cblc,Gm19345,Bcl3,Ceacam16,Ceacam19	Gm19345
chr17	80095336	80113285	4372.38	1671	0		Galm,Hnrpll	Galm
chr15	59715050	59728858	4366.09	1672	0			Gm19510
chr9	31279975	31281460	4357.14	1673	0		Gm7244,Prdm10	Gm7244
chr2	102131963	102148446	4356.46	1674	0	Ldlrad3		Ldlrad3
chr18	89110298	89122679	4355.64	1675	0	Rttn		Cd226
chr18	68847707	68865934	4354.43	1676	0			4930546C10Rik
chr1	35615000	35615609	4354.17	1677	0			Hs6st1
chr4	40839131	40839881	4349.55	1678	0	B4galt1	Mir5123	Mir5123
chr15	53216288	53235548	4348.91	1679	0	Ext1		Ext1
chr10	82890473	82900404	4338.85	1680	0	Txnrd1	Txnrd1,Eid3	Eid3
chr7	27481746	27491076	4337.52	1681	0	Sertad1	Blvrb,Prx,Hipk4,Sptbn4,Sertad3	Sertad1
chr12	31973205	31974091	4336.79	1682	0	Prkar2b	Hbp1	Hbp1
chr1	180586733	180602018	4336.35	1683	0	Parp1	Lin9	Parp1
chr7	122404613	122414888	4336.05	1684	0	Prkcb		Prkcb
chr13	114157230	114164376	4335.48	1685	0	Arl15	A430090L17Rik	A430090L17Rik
chr16	32107259	32114669	4334.11	1686	0	Cep19	Pak2,Pigx	Cep19
chr19	40256814	40258003	4333.9	1687	0	Pdlim1		Pdlim1
chr12	107268115	107286097	4328.27	1688	0			4930465M20Rik
chr1	39917582	39924050	4327.09	1689	0	Map4k4	Map4k4	Map4k4
chr3	32396676	32408550	4325.7	1690	0		4930429B21Rik,Zmat3,Pik3ca	Pik3ca
chr12	55323088	55341063	4324.78	1691	0	1110008L16Rik	Ppp2r3c,Mir1198	Ppp2r3c
chr8	94398923	94414056	4323.5	1692	0		Herpud1,9330175E14Rik	Herpud1
chr16	96286002	96293188	4323.1	1693	0	B3galt5		B3galt5
chr11	107442564	107451688	4322.95	1694	0	Pitpnc1	Psmd12	Pitpnc1
chr8	104039498	104042542	4321.57	1695	0			Cdh5
chr11	98497655	98511230	4316.85	1696	0	Ikzf3	Zpbp2	Ikzf3
chr16	55908829	55921844	4315.77	1697	0	Cep97	Rpl24,Nxpe3	Cep97
chr1	42890147	42906931	4315.17	1698	0	Mrps9	Gpr45	Mrps9
chr1	36435462	36442438	4311.87	1699	0	Lman2l	Cnnm4	Lman2l
chr7	139393982	139400904	4308.94	1700	0	Inpp5a		Inpp5a
chr17	46856581	46857535	4308.93	1701	0		Tbcc,Gltscr1l	Gltscr1l
chr10	76301383	76319790	4305.4	1702	0	Dip2a	S100b	Dip2a
chr15	39907426	39914013	4304.6	1703	0	Lrp12	AU022793,Dpys	Lrp12
chr1	151457039	151467408	4303.14	1704	0	Trmt1l	Swt1,Rnf2	Trmt1l
chr3	38561228	38574108	4300.63	1705	0			Ankrd50
chr19	5648565	5661366	4293.46	1706	0	Sipa1	Rnaseh2c,Rela,Kcnk7,Map3k11,Kat5,Sipa1,Pcnxl3	Sipa1
chr13	113013304	113024307	4292.27	1707	0		Gpx8,Ccno,Mir449b,Mcidas,Mir449a,Mir449c	Mir449c
chr6	91265998	91268195	4290.96	1708	0	Fbln2		Fbln2
chr9	119245203	119256490	4290.19	1709	0	Oxsr1	Slc22a13b-ps,Slc22a13	Slc22a13b-ps
chr3	19412546	19430322	4289.35	1710	0			Dnajc5b
chr7	84164431	84173251	4287.4	1711	0		Abhd17c	Abhd17c
chr1	38651034	38658200	4285.98	1712	0	Aff3		Aff3
chrX	12570211	12578371	4285.63	1713	0		Atp6ap2	Atp6ap2
chr9	69470733	69471798	4283.22	1714	0	Anxa2	Mir3109	Mir3109
chr4	106976842	106987960	4280.43	1715	0	Ssbp3		Ssbp3
chr5	92228237	92236027	4275.93	1716	0	Ppef2	U90926,Naaa	U90926
chr11	109860009	109860689	4275.64	1717	0		1700023C21Rik,1700012B07Rik	1700023C21Rik
chr19	41021996	41022778	4274.8	1718	0		Dntt,Blnk	Dntt
chr8	19784815	19785010	4272.94	1719	0	Gm21119		Gm21119
chr4	150896816	150897508	4271.99	1720	0	Park7	Errfi1,Tnfrsf9,1700045H11Rik	Park7
chr11	20035662	20043442	4268.89	1721	0			Actr2
chr13	92674435	92675292	4268.37	1722	0	Serinc5		Serinc5
chr3	15105323	15106225	4265.47	1723	0			A930001A20Rik
chr11	115231291	115232052	4260.15	1724	0	Tmem104	Nat9,Fdxr,Grin2c	Grin2c
chr9	58508103	58516832	4258.88	1725	0		Cd276,6030419C18Rik	6030419C18Rik
chr5	120124780	120125476	4255.34	1726	0	Rbm19,Gm10390		Rbm19
chr11	71758711	71775432	4253.82	1727	0	Wscd1		Wscd1
chr8	18704231	18715674	4251.07	1728	0	Mcph1,Angpt2		Angpt2
chr1	54486471	54493572	4249.95	1729	0	Pgap1	Gtf3c3	Gtf3c3
chrX	12088034	12091246	4249.15	1730	0	Bcor	Bcor	Bcor
chr6	100619135	100627812	4244.79	1731	0	Shq1		Shq1
chr5	23554071	23568226	4240.84	1732	0	Srpk2		Srpk2
chr3	146165232	146176358	4240.12	1733	0	Mcoln2	Lpar3,Mcoln3	Mcoln2
chr17	86801703	86802460	4239.73	1734	0	Epas1		Epas1
chr17	47193021	47204432	4239.19	1735	0	Trerf1	Trerf1	Trerf1
chr5	121330016	121330870	4236.61	1736	0	Gm15800		Trafd1
chr14	59858316	59859331	4234.88	1737	0	Atp8a2		Atp8a2
chr4	145200141	145211501	4230.46	1738	0		Vps13d,Tnfrsf1b	Vps13d
chr8	57579667	57580441	4228.44	1739	0	Galnt7		Hmgb2
chr6	31125881	31127072	4222.81	1740	0			Mir29b-1
chr17	27366385	27385370	4220.37	1741	0			Grm4
chr5	125145464	125158652	4218.84	1742	0	Ncor2		Ncor2
chr6	99451979	99464175	4218.6	1743	0		Foxp1	Foxp1
chr12	84242897	84243646	4217.99	1744	0		Elmsan1,Ptgr2	Elmsan1
chr13	12273835	12286747	4213.19	1745	0	Actn2	Mtr	Mtr
chr11	88140101	88155672	4210.4	1746	0	Cuedc1	Cuedc1,Mrps23,2210416O15Rik	Cuedc1
chr2	79044188	79062426	4209.33	1747	0			Ube2e3
chr4	140814474	140826123	4207.62	1748	0	Padi1,Gm13032	4930515B02Rik,Padi4,Padi3	Gm13032
chr5	54100985	54101838	4206.57	1749	0	Stim2		Stim2
chr1	152547151	152561806	4204.52	1750	0	Rgl1		Rgl1
chr12	75449297	75450052	4204.07	1751	0		Gphb5	Gphb5
chr16	20929819	20937791	4202.04	1752	0			Thpo
chr11	83198882	83218051	4201.84	1753	0	Slfn3	Slfn4,AI662270	AI662270
chr17	12409083	12425584	4199.5	1754	0	Plg,Slc22a3	C030013G03Rik	Plg
chr9	44479459	44494930	4194.19	1755	0		Foxr1,Cxcr5,Bcl9l,Upk2	Bcl9l
chr10	41552456	41553406	4192.26	1756	0	Ccdc162	Cd164,5730435O14Rik	5730435O14Rik
chr6	37953266	37965762	4191.16	1757	0	Trim24		Trim24
chr11	95332536	95333789	4190.16	1758	0		Fam117a,Kat7	Fam117a
chr4	102955506	102968327	4183.49	1759	0	Sgip1,Gm12709	Tctex1d1,BB031773	Tctex1d1
chr8	13587278	13600523	4180.12	1760	0	Rasa3	1700029H14Rik	1700029H14Rik
chr1	60450668	60471569	4176.02	1761	0	Abi2	Abi2	Abi2
chr19	46471287	46479361	4175.87	1762	0	Sufu	Trim8	Trim8
chr19	31336962	31344879	4173.84	1763	0	Prkg1		8430431K14Rik
chr3	41575215	41583796	4170.37	1764	0	Phf17		Phf17
chr12	75481794	75495313	4169.26	1765	0	Ppp2r5e		Gphb5
chr4	103089947	103102755	4165.16	1766	0	Wdr78	Mier1	Wdr78
chr17	65971979	65985840	4161.07	1767	0	Ankrd12	Twsg1	Twsg1
chr12	76519216	76538549	4160.46	1768	0	Mir5135,Plekhg3	AI463170	Mir5135
chr8	72183698	72196577	4156.05	1769	0	Hsh2d	Fam32a,Ap1m1,Cib3,Tpm4,Rab8a	Hsh2d
chr17	27575484	27587902	4155.06	1770	0	Nudt3	Hmga1-rs1,Rps10,Hmga1,AI413582	AI413582
chr12	85546136	85552141	4151.86	1771	0		Jdp2	Jdp2
chr4	130765353	130775292	4151.52	1772	0	Pum1	Sdc3,Snord85	Snord85
chr4	148657748	148658368	4150.09	1773	0	Gm572	Tardbp	Gm572
chr17	74291241	74302785	4147.76	1774	0	Dpy30,Memo1	Spast	Memo1
chr15	67115115	67127031	4146.77	1775	0	St3gal1		St3gal1
chr3	95950935	95951130	4145.64	1776	0		Anp32e,Gm9054,Car14,Plekho1	Anp32e
chr4	98593238	98603632	4145.13	1777	0	Inadl		Inadl
chr14	73255552	73262278	4143.89	1778	0	Rb1	Lpar6,Mir687	Lpar6
chr8	78564133	78583753	4141.78	1779	0	Slc10a7		Slc10a7
chr9	24541994	24542189	4140.81	1780	0		Dpy19l1	Dpy19l1
chr17	87602493	87613791	4136.2	1781	0		Epcam	Epcam
chr18	79293460	79304128	4134.92	1782	0			Setbp1
chr8	114816790	114831030	4133.87	1783	0	Wwox		Wwox
chr13	92659578	92660392	4130.32	1784	0	Serinc5		Serinc5
chr3	103138006	103146847	4126.09	1785	0	Dennd2c	Bcas2	Dennd2c
chr13	28790032	28800804	4125.68	1786	0	2610307P16Rik		2610307P16Rik
chr18	62719780	62726775	4125.65	1787	0	Spink13	2700046A07Rik	Spink13
chr14	20165694	20173955	4125.54	1788	0	Kcnk5		Kcnk5
chr11	6153892	6154971	4125.02	1789	0	Nudcd3	Rps15a-ps6	Rps15a-ps6
chr6	50357640	50367766	4122.29	1790	0	Osbpl3		Osbpl3
chr17	45215445	45226619	4120.97	1791	0			Cdc5l
chr14	27335576	27350866	4120.65	1792	0	Arhgef3		D14Abb1e
chr9	51401580	51402567	4118.16	1793	0			1810046K07Rik
chr12	73565141	73578286	4114.39	1794	0		Prkch,2210039B01Rik,Tmem30b	Prkch
chr11	58847195	58848255	4113.97	1795	0		Fam183b,Olfr312,Olfr313,2810021J22Rik,Olfr311	Olfr311
chr13	93427950	93443897	4112.73	1796	0	Jmy		Jmy
chrX	85293755	85294794	4105.4	1797	0		1600014K23Rik	1600014K23Rik
chr19	44283968	44284751	4104.02	1798	0		Scd4,Mir5114,Scd2	Scd2
chr8	88301765	88309826	4097.41	1799	0	Adcy7		Adcy7
chr14	74841349	74848253	4096.83	1800	0	Lrch1		Lrch1
chr11	53085711	53097445	4092.82	1801	0	Fstl4	Gm11186	Gm11186
chr11	118348111	118348962	4091.69	1802	0	Timp2	BC100451	BC100451
chr16	43943865	43955258	4091.23	1803	0	2610015P09Rik	Zdhhc23	Zdhhc23
chr6	34869644	34875221	4090.17	1804	0	3110062M04Rik,Tmem140	Stra8,3110062M04Rik,Wdr91	3110062M04Rik
chr3	38847135	38855174	4088.64	1805	0		Fat4	Fat4
chr13	48545485	48552764	4088.61	1806	0		Zfp169,Mirlet7f-1,Mirlet7d,Mirlet7a-1	Mirlet7a-1
chr17	25247791	25259305	4085.17	1807	0	Baiap3	Gnptg,Prss28,Ube2i,Tsr3,Prss34,Gm17801,Unkl	Baiap3
chr6	67106811	67118236	4083.3	1808	0			Gadd45a
chr18	67212333	67212923	4082.45	1809	0	Gnal	Chmp1b,Mppe1	Chmp1b
chr5	64337075	64345322	4082.26	1810	0	Tbc1d1		1700027F09Rik
chr18	68465107	68475140	4081.42	1811	0		Mc2r	Mc2r
chr8	13684569	13686467	4080.32	1812	0		4932443I19Rik,Rasa3	Rasa3
chr4	107122400	107135939	4079.3	1813	0	Tceanc2	Cdcp2,Tmem59	Cdcp2
chr11	117832301	117842533	4078.48	1814	0	Afmid	Tmc8,Syngr2,Birc5,Tha1,6030468B19Rik,Tk1,Tmem235	Tk1
chr14	53875960	53882077	4078.2	1815	0			A430107P09Rik
chr8	18606371	18617744	4076.08	1816	0	Mcph1		Mcph1
chr9	56117162	56129676	4074.56	1817	0	Pstpip1	Tspan3	Pstpip1
chr10	28693448	28705619	4072.42	1818	0	Themis		Themis
chr2	19316220	19337708	4071.98	1819	0		Msrb2	Msrb2
chr1	78537923	78538118	4071.56	1820	0	Mogat1	Farsb	Mogat1
chr4	108070924	108083691	4070.12	1821	0	Scp2	Podn	Scp2
chr8	46845060	46852966	4069.22	1822	0	Irf2		Irf2
chr11	54065786	54083520	4066.41	1823	0	Pdlim4	Slc22a4,P4ha2	Pdlim4
chr1	155027952	155041248	4065.92	1824	0			Ier5
chr3	27322421	27334216	4065.74	1825	0	Tnfsf10	Ghsr	Tnfsf10
chr10	37192545	37200422	4065.32	1826	0			Marcks
chr18	69535853	69551168	4063.07	1827	0	Tcf4		Tcf4
chr16	37093640	37095090	4058.99	1828	0	Polq		Polq
chr1	137898832	137899027	4057.6	1829	0			Mir181a-1
chr12	70627390	70628972	4057.51	1830	0	Mir4660		Tmx1
chr6	66944428	66951954	4057.27	1831	0	Gng12	Gng12	Gng12
chr15	57973157	57976418	4054.4	1832	0		Fam83a	Fam83a
chr8	128418059	128429196	4053.87	1833	0	Nrp1		Mir1903
chr13	48863360	48864210	4052.12	1834	0	Phf2		Phf2
chr10	40153289	40164993	4050.75	1835	0		Slc16a10	Slc16a10
chr7	12949202	12962287	4049.81	1836	0		Slc27a5,2310014L17Rik,Rps5,Zfp324,Zbtb45,Zfp446	Zfp324
chr11	119646548	119657691	4049.37	1837	0	Rptor		Rptor
chr4	111873215	111880417	4045.36	1838	0	Slc5a9	Skint8	Slc5a9
chr6	29232165	29232875	4043.38	1839	0		Fam71f2,Hilpda,Impdh1	Impdh1
chr7	25205134	25213682	4043.2	1840	0	Dedd2	Erf,Zfp526,9130221H12Rik,Gsk3a	Dedd2
chr18	24042884	24052742	4042.77	1841	0		Zfp191	Zfp191
chr2	132280554	132291074	4040.73	1842	0	Cds2	Tmem230,Pcna	Cds2
chr18	49771023	49778778	4040.36	1843	0		1700065O20Rik,Dtwd2	Dtwd2
chr12	82408659	82423677	4029.33	1844	0	Sipa1l1		Sipa1l1
chr9	114604333	114613717	4026.67	1845	0	Cnot10	Trim71	Cnot10
chr1	39734147	39736409	4026.59	1846	0		Rfx8	Rfx8
chr9	105071314	105081011	4026.19	1847	0	Mrpl3		Mrpl3
chr15	74768887	74769640	4023.96	1848	0		Ly6k,Them6,Hemt1,Lynx1,Lypd2,Slurp1,Gml,D730001G18Rik,2300005B03Rik,Ly6d	Ly6d
chr14	53960001	53961999	4021.17	1849	0			Dad1
chr19	33056232	33068808	4020.55	1850	0			Pten
chr2	27377744	27378453	4012.73	1851	0	Vav2		Vav2
chr10	21114240	21120551	4011.27	1852	0		Myb	Myb
chr3	129553672	129561180	4007.77	1853	0	Elovl6		Elovl6
chr15	81301080	81302035	4005.46	1854	0		8430426J06Rik	8430426J06Rik
chr3	122819774	122837186	4001.28	1855	0	Pde5a	4930447N08Rik	4930447N08Rik
chr11	96441340	96442064	4000.24	1856	0		Skap1,Gm11529	Gm11529
chr13	35129811	35131466	3997.82	1857	0			1700011B04Rik
chr6	127240406	127246299	3995.45	1858	0			D130058E03
chr15	34922647	34933089	3994.07	1859	0	Stk3		Kcns2
chr16	32973053	32981676	3993.31	1860	0	Lrch3		Lrch3
chr5	107355709	107359751	3992.28	1861	0	Brdt	Ephx4	Brdt
chr13	59534106	59548349	3989.46	1862	0	Agtpbp1	Naa35,A230056J06Rik	Agtpbp1
chr11	17236152	17237040	3976.91	1863	0		Wdr92,C1d,Pno1	C1d
chr8	122806578	122820024	3975.98	1864	0	Acsf3	Cdh15	Cdh15
chr19	33035760	33043429	3972.54	1865	0			Pten
chr7	120861843	120869488	3971.58	1866	0	Eef2k	Polr3e	Eef2k
chr15	37773944	37784281	3960.1	1867	0	Ncald		Ncald
chr7	34984445	34997072	3957.3	1868	0	Pepd		Cebpg
chr2	14988367	14995596	3954.99	1869	0	Nsun6		Nsun6
chr16	4501425	4512785	3951.01	1870	0	Srl	Tfap4	Srl
chr17	78351924	78362439	3950.49	1871	0	Crim1		Fez2
chr15	63367602	63381583	3948.23	1872	0			Gm20740
chr4	148097802	148102657	3946.14	1873	0	Draxin	Agtrap,Fbxo6,Mad2l2	Agtrap
chr3	52572258	52572888	3943.42	1874	0			Gm2447
chr7	45733271	45742270	3941.56	1875	0	Sult2b1	Sec1,Fam83e,Dbp,Rpl18,Sphk2,Spaca4,Lmtk3,Ntn5,Car11	Spaca4
chr16	33751300	33762761	3940.29	1876	0	Heg1	Muc13	Muc13
chr14	34628611	34639762	3936.3	1877	0		Opn4,Ldb3,Mir297-1,Wapal	Mir297-1
chr6	88821133	88833697	3933.79	1878	0	Mgll	Podxl2,Gm15612,Abtb1	Abtb1
chr17	50319854	50331853	3929.67	1879	0		Dazl	Dazl
chr6	30339979	30351204	3928.75	1880	0		Zc3hc1,Ube2h	Ube2h
chr11	3105072	3105267	3928.68	1881	0		Pisd-ps1	Pisd-ps1
chr9	67845300	67853174	3925.19	1882	0	Vps13c	C2cd4a	Vps13c
chr5	124079426	124080308	3924.81	1883	0	Abcb9	Vps37b,Ogfod2,Arl6ip4	Abcb9
chr12	75387076	75397261	3924.28	1884	0	Rhoj	Gphb5	Gphb5
chr10	78148779	78161246	3923.36	1885	0		D10Jhu81e,Pwp2	D10Jhu81e
chr11	22928317	22938237	3922.37	1886	0	Commd1	Zrsr1	Zrsr1
chr19	34175735	34182034	3919.87	1887	0		Stambpl1,Ankrd22	Ankrd22
chr16	38584955	38596270	3919.52	1888	0	Tmem39a	Poglut1	Tmem39a
chr6	8734780	8736160	3918.65	1889	0	Ica1		Ica1
chr1	53845055	53851789	3917.84	1890	0	Hecw2		Stk17b
chr5	64375838	64383774	3917.21	1891	0			1700027F09Rik
chr9	66614942	66615707	3916.11	1892	0		Usp3	Usp3
chr6	146668414	146675004	3913.8	1893	0		Tm7sf3,Med21,4930479D17Rik,Gm6654,Stk38l	4930479D17Rik
chr15	36751141	36760214	3913.18	1894	0		Ywhaz	Ywhaz
chr2	17390500	17391550	3911.67	1895	0	Nebl		Nebl
chr9	65464388	65477562	3911.36	1896	0	Spg21	Mtfmt,Slc51b	Spg21
chr12	71932868	71943984	3910.61	1897	0	Daam1		Daam1
chr13	111789495	111797616	3907.83	1898	0	Map3k1		Map3k1
chr1	91216890	91227277	3903.43	1899	0	Ramp1	Ramp1,Ube2f	Ube2f
chr11	80508685	80509243	3897.63	1900	0	Myo1d	Cdk5r1	Cdk5r1
chr13	12316725	12329921	3896.78	1901	0	Actn2		Actn2
chr11	32012987	32023033	3895.84	1902	0	Nsg2	4930524B15Rik	Nsg2
chr9	21566975	21581992	3892.41	1903	0	Carm1	AB124611,1810026J23Rik,Smarca4,Gm7904,Yipf2	1810026J23Rik
chr4	107274621	107284745	3889.64	1904	0	Hspb11	Yipf1,Lrrc42,Dio1	Hspb11
chr7	99121157	99127661	3888.09	1905	0	Uvrag		Uvrag
chr9	71569438	71570815	3884.24	1906	0	Myzap		Myzap
chr16	10668736	10668931	3875.92	1907	0	Clec16a		Socs1
chr15	78581390	78594054	3875.18	1908	0		Sstr3,Cyth4,Rac2	Cyth4
chr15	85944918	85956093	3872.14	1909	0	Celsr1		Trmu
chr6	66188958	66201597	3871.33	1910	0			4930544G11Rik
chr11	57650530	57662603	3868.19	1911	0	Galnt10		Galnt10
chr13	52611244	52620493	3857.76	1912	0	Syk	Gm2848	Syk
chr12	107361666	107362749	3855.8	1913	0			4930465M20Rik
chr2	129183480	129184287	3853.83	1914	0		Slc20a1,A730036I17Rik,AI847159	AI847159
chr4	135427020	135439596	3850.77	1915	0	Rcan3	Ncmap,Mir700	Rcan3
chr15	81097752	81109808	3849.48	1916	0	Mkl1		Mkl1
chr9	70576254	70591352	3848.48	1917	0	Sltm		Sltm
chr17	6005769	6016403	3845.25	1918	0	Synj2		Synj2
chr6	70824781	70824976	3844.6	1919	0		Eif2ak3,Rpia	Eif2ak3
chr17	26572014	26578684	3844.59	1920	0	Ergic1		Ergic1
chr1	160266448	160280662	3842.04	1921	0	Rabgap1l		Cacybp
chr3	9488228	9501247	3839.3	1922	0	Zfp704		C030034L19Rik
chr3	75713774	75714480	3837.89	1923	0			2410007B07Rik
chr2	31171905	31180362	3836.1	1924	0	Gpr107	Fnbp1,D330023K18Rik	Gpr107
chr11	50565780	50577223	3834.55	1925	0		Adamts2	Adamts2
chr7	141088445	141096732	3834.39	1926	0	Sigirr,Pkp3	Ptdss2,B4galnt4,Ano9	Sigirr
chr12	54960185	54972821	3833.76	1927	0	Baz1a		Baz1a
chr12	85843360	85857627	3833.54	1928	0	Ttll5	0610007P14Rik	Ttll5
chr17	70916115	70924729	3833.23	1929	0			Tgif1
chr4	11146912	11147602	3827.5	1930	0		Mir684-2,Trp53inp1,Ccne2	Trp53inp1
chr2	68935247	68947022	3826.88	1931	0	Cers6		Cers6
chr4	59824794	59830120	3820.34	1932	0	Snx30	Inip	Snx30
chr2	164053770	164055257	3819.06	1933	0	Tomm34	Stk4,Pabpc1l	Tomm34
chr19	56680918	56687375	3818.02	1934	0		Adrb1	Adrb1
chr8	4678205	4678400	3816.75	1935	0			Zfp958
chr13	37929329	37942040	3814.57	1936	0	Rreb1		Rreb1
chr17	50751593	50764104	3813.35	1937	0	Tbc1d5		Plcl2
chr17	65724101	65725146	3813.2	1938	0	Rab31		Rab31
chr11	106761865	106770876	3811.65	1939	0	Milr1,Polg2	Cep95,Pecam1,Mir3064,Milr1,Ddx5	Polg2
chr3	37860105	37875716	3809.08	1940	0		Gm20755	Gm20755
chr7	79363275	79364281	3806.4	1941	0		Fanci,Rlbp1	Rlbp1
chr9	75645839	75646664	3804.65	1942	0	Scg3	Tmod2,Lysmd2	Lysmd2
chr12	85444904	85455807	3804.06	1943	0		Fos	Fos
chr1	192745362	192753639	3803.28	1944	0	Hhat		Hhat
chr15	76632898	76644048	3802.15	1945	0	Cyhr1,Tonsl	Kifc2,Cyhr1,Slc39a4,Cpsf1,Vps28,Foxh1,Ppp1r16a	Tonsl
chr2	102258784	102259702	3796.48	1946	0			Ldlrad3
chr7	143404199	143414893	3796.37	1947	0	Kcnq1	Cdkn1c	Cdkn1c
chr5	98004469	98018671	3794.77	1948	0	Antxr2		Antxr2
chr4	33586980	33595516	3789.98	1949	0			Rngtt
chr2	43727662	43739180	3789.42	1950	0		Arhgap15	Arhgap15
chr15	25572592	25579079	3784.52	1951	0		Myo10	Myo10
chr14	70260409	70278398	3777.69	1952	0	Ppp3cc		Ppp3cc
chr8	36270000	36280777	3773.03	1953	0		Lonrf1	Lonrf1
chr5	114505051	114505768	3770.49	1954	0			Mvk
chr1	133057445	133070096	3764.94	1955	0	Pik3c2b	Mdm4	Pik3c2b
chr2	24743094	24748472	3764.6	1956	0	Cacna1b		Cacna1b
chr10	8055622	8066241	3759.13	1957	0			Tab2
chr13	29516903	29529007	3755.87	1958	0	Cdkal1		Cdkal1
chr7	116409278	116418580	3755.22	1959	0	Pik3c2a		Pik3c2a
chr6	17821962	17832554	3754.86	1960	0	St7		St7
chr4	120033077	120044641	3747.89	1961	0	Hivep3		Edn2
chr5	123041080	123059062	3747.45	1962	0	Morn3	Orai1,Tmem120b	Morn3
chr11	97718347	97728861	3747.19	1963	0	Pip4k2b	Pcgf2,Cwc25,Psmb3,1700001P01Rik,Cisd3	Psmb3
chr1	13593368	13600484	3745.15	1964	0		Tram1	Tram1
chr17	31217914	31224691	3742.94	1965	0	Ubash3a	Tmprss3	Ubash3a
chr17	5924111	5935478	3742.02	1966	0	Snx9	Synj2	Synj2
chr2	59827410	59842093	3741.23	1967	0	Tanc1	Wdsub1	Wdsub1
chr15	64160705	64173018	3740.69	1968	0	Asap1		Fam49b
chr2	30431881	30442316	3738.86	1969	0	Ppp2r4	Crat,Dolpp1,Ier5l	Ppp2r4
chr1	159932932	159939891	3737.68	1970	0			4930523C07Rik
chr5	122125086	122131487	3737.54	1971	0	Ccdc63	Ppp1cc,Myl2	Ccdc63
chr13	43231544	43243797	3737.16	1972	0	Gfod1		Tbc1d7
chr4	118069689	118087160	3737.05	1973	0	St3gal3		St3gal3
chr11	44881206	44893364	3736.15	1974	0	Ebf1		Gm12159
chr3	52102456	52112494	3733.13	1975	0	Maml3		Maml3
chr7	114091499	114104062	3732.47	1976	0	Rras2		Rras2
chr19	29561193	29579893	3730.65	1977	0	C030046E11Rik	A930007I19Rik	C030046E11Rik
chr18	39123360	39138078	3729.54	1978	0	Arhgap26		Arhgap26
chr17	34210974	34212325	3725.65	1979	0	Tap2	H2-Ob,Psmb9,Tap1,Psmb8	Tap2
chr8	124249756	124260336	3725.22	1980	0	Galnt2		Galnt2
chr5	140164349	140171024	3721.31	1981	0	Mad1l1		Mad1l1
chr11	109554336	109561082	3719.74	1982	0	Arsg		Arsg
chr2	170219256	170221161	3717.42	1983	0			Zfp217
chr6	99540703	99560632	3714.77	1984	0			Foxp1
chr2	62342830	62352607	3713.3	1985	0	Dpp4		Dpp4
chr3	97042125	97054897	3712.82	1986	0	Gja5		Gja5
chr1	36282259	36294394	3712.1	1987	0		Arid5a,Neurl3,Uggt1	Neurl3
chr14	48246035	48259120	3710.91	1988	0	Peli2	Gm6498	Gm6498
chr11	20948738	20958998	3710.02	1989	0			Lgalsl
chr17	84194606	84205773	3709.68	1990	0	Thada	Zfp36l2	Zfp36l2
chr11	80067736	80074412	3709.19	1991	0	Crlf3	Atad5	Crlf3
chr2	62390811	62394817	3704.75	1992	0	Dpp4		Dpp4
chr18	80611720	80622666	3704.13	1993	0	Nfatc1		Gm2176
chr4	98543095	98552603	3703.37	1994	0	Inadl		Inadl
chr15	59089589	59090287	3699.82	1995	0		Mtss1	Mtss1
chr8	125427295	125434204	3696.32	1996	0	Sipa1l2		Sipa1l2
chr12	99513764	99527046	3693.72	1997	0			Foxn3
chr13	93389376	93399136	3689.28	1998	0	Homer1		Homer1
[truncated: 12,076 more rows]

## Sheet: Satb1cKO_DP_H3K27ac SE
Supplementary data 4 Super-enhancers and the associated genes in Satb1-cKO DP thymocytes.
Chr	Start	End	Signal	enhancerRank	isSuper	OVERLAP_GENES	PROXIMAL_GENES	CLOSEST_GENE
chr14	19415700	19417918	437832	1	1			Gm5458
chr12	3109941	3110114	288346	2	1			1700012B15Rik
chr9	3000034	3002646	245912	3	1		Mir101c	Mir101c
chr6	41543798	41554166	147437	4	1		Prss2	Prss2
chr9	35305367	35305540	98179.3	5	1		Rpusd4,4933422A05Rik,Fam118b	4933422A05Rik
chr16	94223145	94268261	87209.2	6	1	Hlcs		Hlcs
chr5	149354459	149374616	78916.7	7	1		Medag	Medag
chr6	103649132	103649305	75662.8	8	1	Chl1		Chl1
chr15	66779160	66802110	68827.1	9	1	Sla,Tg		Sla
chr6	142909081	142957015	63407.1	10	1	St8sia1		St8sia1
chr7	73583335	73619001	63089.6	11	1		Chd2,1810026B05Rik	1810026B05Rik
chr14	73107060	73124253	57864.8	12	1		Rcbtb2	Rcbtb2
chr10	21223093	21252665	57304.6	13	1		Hbs1l	Hbs1l
chr10	19565658	19584612	56067.8	14	1		Ifngr1,Il22ra2	Ifngr1
chr11	98457973	98497826	55567	15	1	Ikzf3	Mien1,Grb7,Erbb2	Grb7
chr11	90512300	90549074	54484.4	16	1	Stxbp4		Stxbp4
chr14	54226972	54233867	52614.4	17	1		Abhd4,Dad1,Olfr49	Dad1
chr5	140200994	140216042	52087.1	18	1	Mad1l1		Mad1l1
chr3	68967757	68981523	50954.8	19	1	Ift80	Mir16-2,Smc4,Mir15b	Ift80
chr5	140263978	140290361	48032.9	20	1	Mad1l1	Nudt1,Ftsj2	Mad1l1
chr13	73703118	73714187	44258.3	21	1	5430425J12Rik	Slc12a7,Slc6a18,Slc6a19	Slc6a19
chr13	112418251	112439992	43673.3	22	1		Il6st	Il6st
chr4	136070269	136110458	42954	23	1		Id3,Tceb3,Rpl11	Rpl11
chr17	52299404	52330094	42904.6	24	1			Kcnh8
chr13	28942712	28960139	41966	25	1	Sox4		Sox4
chr6	41113161	41129750	41623.5	26	1			2210010C04Rik
chr15	34890291	34915700	40707.8	27	1	Stk3		Kcns2
chr6	99625592	99660425	40409.8	28	1	Eif4e3	Gpr27	Eif4e3
chr13	107081622	107101691	39698.5	29	1			3830408C21Rik
chr5	105635446	105649853	38520	30	1			Lrrc8d
chr2	117399285	117422984	38214.6	31	1			Rasgrp1
chr19	45460403	45503717	37769.8	32	1	Btrc		Poll
chr17	45480810	45513753	37653.8	33	1	Aars2	Nfkbie,Tcte1,Spats1,Cdc5l,Tmem151b	Aars2
chr7	19932368	19956189	37580	34	1	Igsf23	Ceacam20,Ceacam19,Pvr	Igsf23
chr4	95730880	95797370	37221.1	35	1	Fggy		Fggy
chr10	21048548	21101596	36353.8	36	1	Ahi1		Ahi1
chr3	94376890	94387896	36150.3	37	1	Rorc	Them5,Tdrkh,Oaz3,C2cd4d,Lingo4	Rorc
chr1	86423599	86442997	36142.4	38	1	1700019O17Rik	Nmur1	1700019O17Rik
chr3	103377991	103397610	36048	39	1			Trim33
chr1	134060531	134067124	35767.7	40	1		Chit1,Fmod,Btg2	Btg2
chr4	133161995	133182716	35325.2	41	1	Wasf2	Cd164l2,Gpr3	Gpr3
chr15	78672682	78684045	34740.1	42	1	Elfn2		Elfn2
chr10	19176664	19188472	34648.2	43	1	Gm20139		Gm20139
chr17	47522008	47542817	34341.1	44	1	Ccnd3	Taf8	Ccnd3
chr2	32493882	32501908	34280.7	45	1		Naif1,Fam102a,Slc25a25	Fam102a
chr15	74896806	74914386	34027.8	46	1		2010109I03Rik,Ly6e,Cyp11b2	2010109I03Rik
chr10	41575299	41641729	33985.6	47	1	Ccdc162,5730435O14Rik		Ccdc162
chr11	117292189	117327584	32531.5	48	1	2022-09-09	2022-09-09	2022-09-09
chr17	3077824	3093331	31820.4	49	1	Pisd-ps2	Scaf8	Pisd-ps2
chr16	18058958	18075195	31715.7	50	1	Dgcr6,Prodh		Dgcr6
chr17	79954463	79983230	31128.8	51	1			Atl2
chr7	63974284	64011914	30898	52	1		Klf13	Klf13
chr1	51584611	51597476	30819.4	53	1			Nabp1
chr11	68198830	68210197	30802.3	54	1	Ntn1,Stx8		Ntn1
chr9	44012004	44046889	30451.1	55	1	Thy1	Usp2	Thy1
chr3	96488140	96502988	30383.5	56	1		Hfe2,BC107364	Hfe2
chr11	87748988	87751548	30209.3	57	1		Supt4a,Bzrap1,Mir142,Mpo,1110028F11Rik	Mir142
chr2	152794536	152828895	29734.3	58	1	Bcl2l1	Cox4i2,Tpx2	Bcl2l1
chr15	95749040	95778474	29389.8	59	1		Ano6	Ano6
chr8	126848097	126875725	29271.9	60	1			Tomm20
chr11	52292220	52319600	29074.8	61	1		Vdac1,Tcf7	Tcf7
chr15	97825525	97849500	28561.4	62	1	Hdac7	Slc48a1,Hdac7	Hdac7
chr9	32928297	32940614	28302	63	1			Ets1
chr1	137788087	137812949	28041.8	64	1			Mir181a-1
chr17	52449456	52469194	27956.9	65	1			Kcnh8
chr5	123128796	123150398	27922.7	66	1	Rhof,Setd1b	Hpd	Setd1b
chr6	52902830	52919927	26698.7	67	1	Jazf1		Jazf1
chr15	6588447	6614695	26657.5	68	1	Fyb		Fyb
chr19	53423696	53425253	26655.1	69	1		5830416P10Rik,Smndc1	Smndc1
chr1	165827894	165848834	26612.6	70	1	Cd247		Cd247
chr8	106085687	106119179	26535.7	71	1	Nfatc3	Pla2g15,Slc7a6,1810019D21Rik,Esrp2	1810019D21Rik
chr13	19210630	19220090	26438.8	72	1			Stard3nl
chr15	85634877	85678128	26322.6	73	1		Mirlet7c-2,Mirlet7b	Mirlet7c-2
chr11	11716326	11742511	26318.5	74	1	Ikzf1		Ikzf1
chr13	28502125	28531661	25885.4	75	1	2610307P16Rik		2610307P16Rik
chr6	146514130	146521997	25808.5	76	1		Itpr2	Itpr2
chr2	31115536	31131583	25665.6	77	1	Fnbp1	Fnbp1,Gpr107,D330023K18Rik	Fnbp1
chr1	156391645	156420797	25543	78	1			Soat1
chr13	112000981	112003081	25515	79	1			Map3k1
chr2	140027761	140052353	25482.2	80	1	Tasp1	Tasp1	Tasp1
chr1	85732387	85752125	25379.1	81	1	A630001G21Rik	Cab39	A630001G21Rik
chr5	65926247	65935931	25378.9	82	1		Chrna9	Chrna9
chr17	8846832	8881729	25272.4	83	1	Pde10a		Pde10a
chr14	60709495	60738684	25146.3	84	1	Spata13	C1qtnf9,Mipep	C1qtnf9
chr9	37230406	37236662	25094.1	85	1	Slc37a2	Tmem218	Slc37a2
chr2	71032061	71047040	24892.1	86	1	Mettl8	Mettl8,Dcaf17	Mettl8
chr11	114226222	114248871	24716.9	87	1		1700092K14Rik	1700092K14Rik
chr11	106535943	106569343	24585.7	88	1	Tex2	Ern1,Snord104	Snord104
chr13	51742778	51780593	24557.1	89	1	Sema4d		Sema4d
chr9	116319616	116338978	24502.6	90	1			Tgfbr2
chr2	118491130	118500221	24278.4	91	1		Srp14,Bmf	Srp14
chr10	43739841	43741075	23586.7	92	1		1700027J07Rik	1700027J07Rik
chr5	65850735	65857801	23529.1	93	1		Mir1928,Rhoh	Rhoh
chr11	83078288	83080411	23528.1	94	1		Slfn1,Slfn10-ps,Slfn2	Slfn2
chr3	130936223	130947263	23364	95	1			Lef1
chr15	73139924	73170939	23345	96	1	Ago2	Chrac1	Ago2
chr17	30622291	30645959	23154.4	97	1	1700097N02Rik,Dnahc8	Btbd9,Glo1	Dnahc8
chr7	28375249	28382688	23085.4	98	1	Zfp36	Rps16,Med29,AF357399,Paf1,Plekhg2,Supt5	Zfp36
chr2	127916981	127928515	23064.5	99	1	Acoxl		Acoxl
chr5	65888613	65911663	23020	100	1	Rhoh		Rhoh
chr7	125630881	125638766	23006.1	101	1	Il21r		Il21r
chr1	159997637	160037104	22989.5	102	1		4930562F07Rik,4930523C07Rik	4930523C07Rik
chr15	8556421	8569849	22913.5	103	1			Nipbl
chr9	32740603	32746506	22743.7	104	1	Ets1	Ets1	Ets1
chr13	19336705	19357214	22717.8	105	1		Stard3nl	Stard3nl
chr1	127297356	127309075	22617.7	106	1	Mgat5		Mgat5
chr1	181852696	181881627	22592.2	107	1		Lbr	Lbr
chr9	114427643	114452276	22497.3	108	1	Glb1	Crtap,Ccr4,Tmppe	Glb1
chr11	5176456	5182706	22280	109	1		Emid1	Emid1
chr14	16172949	16182152	22204.1	110	1			Ngly1
chr13	111967992	111984380	22051.7	111	1			Map3k1
chr1	180355834	180366997	21946.5	112	1	Itpkb	Gm5069	Gm5069
chr2	93170047	93205082	21763.7	113	1	Trp53i11,Tspan18		Trp53i11
chr6	54840937	54884038	21572.1	114	1	Znrf2		Znrf2
chr1	183147831	183186591	21333.5	115	1	Disp1		Disp1
chr3	88138145	88139177	21326.7	116	1		1700113A16Rik,Mef2d	Mef2d
chr2	3726560	3755823	21034.2	117	1	Fam107b		Fam107b
chr15	81300782	81317311	20996.8	118	1		Slc25a17,8430426J06Rik	Slc25a17
chr18	35837415	35850439	20949.1	119	1	Cxxc5		Cxxc5
chr11	115406979	115413667	20904.7	120	1	Ict1	4933422H20Rik,Hid1,Slc16a5,Cdr2l,Mir3968,Kctd2,Atp5h	Ict1
chr15	52740153	52761274	20751.4	121	1		Med30	Med30
chr11	22809352	22830435	20697.2	122	1		B3gnt2	B3gnt2
chr19	44511418	44513391	20649.2	123	1	Wnt8b	Sec31b,Hif1an,Ndufb8	Wnt8b
chr4	133292469	133299146	20643.9	124	1	Wdtc1	Tmem222,Sytl1	Tmem222
chr5	148958802	148977380	20545.4	125	1		8430423G03Rik,5930430L01Rik,Gm15408,Katnal1	8430423G03Rik
chr10	18917266	18953725	20493.6	126	1			Tnfaip3
chr5	34196153	34217598	20462.8	127	1	Zfyve28	Poln,Haus3,Mxd4	Mxd4
chr9	57633258	57661113	20142	128	1	Csk	Lman1l,Cyp1a2,Edc3,Cyp1a1,Cplx3,Ulk3	Csk
chr4	140931491	140952276	20140.7	129	1	Padi2,Gm13031	Atp13a2,Sdhb	Gm13031
chr13	42096272	42112443	20126.4	130	1	Hivep1		Hivep1
chr7	128369230	128398710	20102.4	131	1	Rgs10		Rgs10
chr8	105622915	105623721	20034.3	132	1		Fam65a,Mir1966,Ctcf,Agrp	Mir1966
chr18	20961613	20968551	19939.8	133	1	Rnf125	Rnf138	Rnf125
chr6	99388557	99413181	19923.3	134	1	Foxp1		Foxp1
chr1	193337223	193350208	19922.9	135	1	Camk1g,Lamb3		Camk1g
chr3	52930240	52932384	19876.8	136	1		Gm20750	Gm20750
chr10	19519140	19530680	19771.5	137	1			Ifngr1
chr11	86586702	86593493	19690.5	138	1	Vmp1	Tubd1,Mir21,Rps6kb1	Mir21
chr6	128760248	128781438	19647.4	139	1	Klrb1c	Klrb1,Klrb1b	Klrb1c
chr14	53795016	53804405	19577.9	140	1			A430107P09Rik
chr6	71341491	71360690	19565.7	141	1		Cd8a,Cd8b1	Cd8a
chr2	130522303	130540801	19533.9	142	1	Ptpra	Mrps26,Oxt,4930473A02Rik,Avp	4930473A02Rik
chr11	59617621	59628903	19519	143	1		Mprip,Olfr225,Olfr222,Olfr223	Olfr225
chr11	87240655	87250762	19503.5	144	1	Ppm1e		Ppm1e
chr7	67412669	67430337	19479	145	1		Mef2a	Mef2a
chr8	124054628	124087981	19454.8	146	1		Mir1967,Urb2,Taf5l	Urb2
chr4	102674068	102698537	19440.6	147	1			Sgip1
chr12	33314478	33324746	19392.1	148	1	Atxn7l1		Atxn7l1
chr6	70812728	70825676	19181.2	149	1		Eif2ak3,Rpia	Eif2ak3
chr9	72390754	72408286	18852.2	150	1		Mns1	Mns1
chr14	31407884	31415552	18776.6	151	1	Sh3bp5		Sh3bp5
chr7	75559784	75587169	18706.7	152	1	Akap13		Akap13
chr9	110899501	110921086	18688.3	153	1	Als2cl,Gm590	Tmie,Tdgf1,Lrrc2,Prss50	Gm590
chr2	33817479	33847648	18593.2	154	1	Mvb12b	Nron	Nron
chr18	32946390	32970902	18518.8	155	1	Camk4		Camk4
chr7	99875668	99911006	18517.1	156	1	Xrra1	Neu3,Spcs2	Xrra1
chr1	60776714	60782086	18505.5	157	1		Cd28	Cd28
chr5	37045135	37068021	18501	158	1	Jakmip1		Jakmip1
chr5	124165468	124186686	18457.5	159	1	Pitpnm2	4930568K20Rik,Arl6ip4	Pitpnm2
chr11	76494552	76504524	18450.2	160	1	Abr		Abr
chr11	100880823	100898836	18373.3	161	1	Stat3,Stat5a	Stat5b,Stat3	Stat5a
chr16	55939773	55949455	18357.1	162	1		Cep97,2310061J03Rik,Rpl24,Zbtb11,Nxpe3	Cep97
chr8	86699616	86708504	18351.9	163	1	Lonp2	Gm10638,Siah1a	Gm10638
chr3	144252789	144261562	18329.4	164	1		Lmo4	Lmo4
chr9	101060943	101075544	18106.7	165	1		Msl2,Pccb	Msl2
chr19	55503116	55526042	18072.6	166	1	Vti1a		4930552P12Rik
chr9	123756670	123769724	18049.8	167	1	Ccr9	Cxcr6,Lztfl1	Ccr9
chr2	17364088	17373198	17953.1	168	1	Nebl		4930515L03Rik
chr1	33556507	33579209	17923.2	169	1	Prim2		Prim2
chr18	75278383	75287498	17803.4	170	1	Dym	2010010A06Rik	2010010A06Rik
chr11	11557430	11573679	17674	171	1			4930415F15Rik
chrX	159678029	159699503	17604.4	172	1	Sh3kbp1	Sh3kbp1	Sh3kbp1
chr11	116389075	116406630	17563.8	173	1	Rnf157	Gm7367,Ubald2,Qrich2	Rnf157
chr4	133085710	133095924	17546.6	174	1		Wasf2	Wasf2
chr6	124900347	124904039	17502.7	175	1		Cd4,Leprel2,Lag3,Ptms,Mlf2,Gpr162	Lag3
chr5	64488011	64522849	17453.8	176	1		1700027F09Rik,C030018K13Rik	C030018K13Rik
chr9	32608715	32616586	17388.6	177	1			Fli1
chr11	6000428	6018409	17340.9	178	1	Camk2b	Camk2b,Ykt6	Ykt6
chr16	33337634	33357752	17323.6	179	1		1700007L15Rik,Zfp148	1700007L15Rik
chr5	33819978	33837572	17301.9	180	1		Letm1,Whsc1	Whsc1
chr6	8485127	8486436	17265.4	181	1		A430035B10Rik,Glcci1	A430035B10Rik
chr5	115489274	115490221	17114.8	182	1		Sirt4,Pla2g1b,Pxn	Sirt4
chr8	22808306	22814694	17110.9	183	1		Kat6a,Ap3m2	Ap3m2
chr11	89066049	89078141	17036.4	184	1	Gm525	Dgke	Gm525
chr13	117195780	117215719	17010	185	1		Emb	Emb
chr4	156070062	156083601	16988.7	186	1		Gm10560,Ttll10,Mir429,Tnfrsf18,Mir200b,Rnf223,Mir200a,9430015G10Rik	Mir200b
chr2	27111079	27134750	16950.8	187	1	Fam163b	Tmem8c,Dbh,Adamtsl2,Gm13399	Fam163b
chr2	103668478	103682980	16899.2	188	1	Abtb2		Nat10
chr10	19062180	19068630	16854.5	189	1		Tnfaip3	Tnfaip3
chr10	13983175	13993221	16829.1	190	1	Hivep2		Hivep2
chr5	137689882	137707350	16826.9	191	1		Sap25,Tsc22d4,Irs3,Agfg2,Nyap1	Agfg2
chr16	10683387	10700261	16825.1	192	1	Clec16a		Socs1
chr9	80069590	80081823	16751.9	193	1	Senp6		Senp6
chr16	92759888	92782546	16701.2	194	1	Runx1	Runx1	Runx1
chr1	57839625	57852352	16673.6	195	1	Spats2l		Spats2l
chr7	127280868	127288598	16645.8	196	1		Zfp553,Sephs2,Itgal,Gm4532,Dctpp1,Zfp771	Sephs2
chr17	45619552	45651984	16537.1	197	1	Capn11	Mrpl14,Gm7325,Slc29a1,Tmem63b,Hsp90ab1	Capn11
chr2	158722686	158735113	16427.3	198	1	Ppp1r16b	Fam83d	Fam83d
chr3	131013804	131026333	16418	199	1			Lef1
chr10	122758219	122777660	16382.9	200	1	Ppm1h		Ppm1h
chr19	34504889	34511533	16381.4	201	1	Lipa	Ifit2,Ch25h	Lipa
chr19	53492721	53520394	16304.9	202	1		5830416P10Rik,Dusp5	Dusp5
chr9	110062044	110072399	16261.5	203	1	Map4	Dhx30	Dhx30
chr6	54759492	54767003	16156.9	204	1		Znrf2	Znrf2
chr12	85958355	85986388	16107.8	205	1	Ttll5		Tgfb3
chr3	107073230	107091728	16045.2	206	1		Kcna3,Kcna2,AI504432	Kcna2
chr11	101641533	101658156	15971.4	207	1		Rdm1,Arl4d,LOC666331	Arl4d
chr5	3473068	3498146	15947.1	208	1	Cdk6	Fam133b	Fam133b
chr2	170169324	170205934	15921.7	209	1		Zfp217	Zfp217
chr17	3209416	3220680	15902.5	210	1			Scaf8
chr7	64032875	64058291	15831.6	211	1			Klf13
chr11	69401094	69419337	15803.9	212	1	Kdm6b	Tmem88,Lsmd1,Chd3,Cyb5d1	Kdm6b
chr6	117879290	117891537	15743.5	213	1		Hnrnpf,Zfp239,Fxyd4,Zfp637	Hnrnpf
chr6	128836002	128843018	15732.7	214	1		BC035044,Clec2i,Klrb1c,Klrb1b	Klrb1b
chr3	102715330	102724457	15714	215	1	2410057H14Rik	Tspan2	Tspan2
chr12	85624587	85647945	15682.6	216	1	Jdp2	Batf	Jdp2
chr6	65647631	65649461	15605.5	217	1		Ndnf	Ndnf
chr10	116540691	116558814	15573.1	218	1	Cnot2	Cnot2	Cnot2
chr5	34232237	34242392	15562.5	219	1	Zfyve28	Mxd4	Mxd4
chr9	63737336	63739023	15459.7	220	1	Smad3		Smad3
chr17	73053559	73065839	15380.7	221	1		Lclat1	Lclat1
chr11	95356443	95367915	15357.6	222	1	Fam117a	Spop,Kat7,Slc35b1	Slc35b1
chr2	166609091	166630966	15338.8	223	1	Prex1		Prex1
chr18	82472006	82493050	15294.8	224	1	Mbp		Mbp
chr11	3104622	3105421	15288.8	225	1		Pisd-ps1	Pisd-ps1
chr19	43711417	43729746	15225.9	226	1	Entpd7	Cox15,BC037704,Cutc,Slc25a28	Entpd7
chr2	3648167	3664121	15221.7	227	1		Fam107b	Fam107b
chr4	6901863	6902834	15202.1	228	1	Tox		Tox
chr2	165945074	165956380	15056.2	229	1		Ncoa3	Ncoa3
chr9	44986317	44999514	15024.8	230	1	Cd3e,Cd3d	Ube4a,Mpzl2,Cd3g	Cd3d
chr9	94607070	94621377	14968	231	1		Slc9a9	Slc9a9
chr9	121669664	121685945	14864.6	232	1	Sec22c,Vipr1	Deb1,Nktr,Lyzl4	Sec22c
chr12	111831309	111853851	14839.4	233	1	Ppp1r13b	Zfyve21,Xrcc3	Zfyve21
chr7	132735851	132773587	14479.3	234	1	Fam53b		Fam53b
chr9	75401653	75414815	14437.4	235	0	4933433G15Rik,Mapk6	Leo1	Mapk6
chr11	53116992	53140432	14436.7	236	0	Gm11186,Fstl4		Gm11186
chr9	63492934	63506819	14426.5	237	0	Iqch		2300009A05Rik
chr5	148489228	148519112	14392.1	238	0	Ubl3		Ubl3
chr10	122701913	122739230	14355.8	239	0	Ppm1h		Ppm1h
chr13	80885821	80886477	14337.3	240	0	Arrdc3		Arrdc3
chr8	122464031	122470750	14194.6	241	0	Rnf166	Il17c,Ctu2,9330133O14Rik,Snai3,Gm20735,Cyba,Mvd	Snai3
chr2	6710961	6733516	14189.4	242	0	Celf2		Celf2
chr15	25216227	25228148	14183.6	243	0			Basp1
chr3	96021106	96051842	14166.2	244	0	Vps45	Gm9054,Mir1946b,Plekho1	Vps45
chr1	91600970	91625993	14158	245	0			Asb1
chr1	91187572	91193918	14133.2	246	0	Ramp1	Rbm44	Ramp1
chr7	135647088	135658246	14131.6	247	0	5830432E09Rik,Ptpre		5830432E09Rik
chr2	72399736	72420893	14025	248	0	B230120H23Rik		Cdca7
chr12	8833990	8846968	14009.8	249	0			Sdc1
chr2	166022138	166046251	13966.2	250	0	Ncoa3		Ncoa3
chr11	106674956	106695235	13947.9	251	0	Pecam1		Pecam1
chr13	23585124	23593210	13943.5	252	0	Hist1h2be	Hist1h4d,Hist1h3f,Hist1h2ae,Hist1h2ad,Hist1h3g,Hist1h2bg,Hist1h2bh,Hist1h3d,Hist1h1d,Hist1h4f,Hist1h2bf,Hist1h3e,Hist1h1e	Hist1h4d
chr11	51938441	51962334	13941.6	253	0		Cdkl3,Cdkn2aipnl,Ube2b	Cdkn2aipnl
chr2	102034357	102040109	13911.2	254	0	Ldlrad3		Ldlrad3
chr18	70545538	70564679	13861.9	255	0		Poli,Mbd2	Mbd2
chr11	6154339	6184759	13859.4	256	0	Nudcd3,Rps15a-ps6	Npc1l1	Rps15a-ps6
chr7	83655120	83661136	13858.5	257	0	Il16	Stard5	Stard5
chr1	183104394	183113164	13812.8	258	0	Disp1		Disp1
chr8	13986613	13996963	13800.7	259	0		2610019F03Rik	2610019F03Rik
chr7	16046645	16053276	13619.4	260	0		Zfp541,Napa,Gltscr1	Zfp541
chr8	123014694	123034891	13530	261	0	Ankrd11	Ankrd11,2810013P06Rik,Spg7	Ankrd11
chr11	75318615	75337493	13475.1	262	0	Rpa1	Smyd4	Rpa1
chr9	62488592	62510470	13448.4	263	0	Coro2b		Coro2b
chr13	28417315	28418305	13438	264	0			Prl5a1
chr17	35353079	35359581	13413.6	265	0		H2-Q2,H2-Q4,H2-Q1,H2-Q5	H2-Q2
chr10	8213881	8227241	13378.7	266	0	Ust		Tab2
chr15	75085701	75086914	13363.1	267	0		Ly6c1,Ly6c2	Ly6c2
chr10	26301512	26325913	13357.1	268	0	L3mbtl3		L3mbtl3
chr5	134270164	134295486	13256.1	269	0	Gtf2i	Ncf1,Gtf2i	Gtf2i
chr6	122801732	122811381	13255.8	270	0		C3ar1,Foxj2	Foxj2
chr1	59594377	59617469	13250.2	271	0	Gm973		Sumo1
chr9	96696199	96720195	13214.6	272	0	Zbtb38	C430002N11Rik,E030011O05Rik	Zbtb38
chr15	36715868	36751632	13193.3	273	0		Ywhaz	Ywhaz
chr11	44532752	44555975	13179.1	274	0	Rnf145		Rnf145
chr17	36060847	36067716	13172	275	0		Gm6034,H2-T24,Gm11127,H2-T9,H2-Bl,C920025E04Rik,H2-T23,H2-T22	Gm11127
chr9	44479161	44516519	13146.3	276	0	Bcl9l,Cxcr5	Foxr1,Upk2	Bcl9l
chr8	4677579	4678390	13031.4	277	0			Zfp958
chr10	42887296	42898221	12854.4	278	0	Scml4		Scml4
chr12	112449000	112449819	12806.2	279	0		A730018C14Rik,B020018J22Rik,A530016L24Rik	B020018J22Rik
chr1	184091345	184101991	12769.9	280	0			Dusp10
chr18	4294959	4303625	12766.8	281	0		Map3k8,4833419F23Rik	Map3k8
chr11	102998366	103007710	12759.2	282	0	Dcakd	Nmt1,2410004I01Rik	Dcakd
chr2	29661577	29670838	12732.9	283	0	Rapgef1		Rapgef1
chr2	172381568	172401274	12655.2	284	0	Cass4	Fam210b,Cstf1,Aurka,Rtfdc1	Cass4
chr15	81511920	81522947	12614.9	285	0		Rbx1	Rbx1
chr2	11187004	11204404	12613.3	286	0	Prkcq		Prkcq
chr2	35495750	35504608	12537.6	287	0		Ggta1	Ggta1
chr5	44207950	44220470	12523.8	288	0	Tapt1		Tapt1
chr6	33681955	33694496	12504.6	289	0	Exoc4		Lrguk
chr10	19673586	19692504	12449.9	290	0		Il20ra	Il20ra
chr6	41047089	41062602	12449.2	291	0		2210010C04Rik,Gm2663	2210010C04Rik
chr1	191519577	191528347	12422.7	292	0		Ints7,Dtl	Dtl
chr11	86893505	86903544	12408.2	293	0			Dhx40
chr1	184005550	184025167	12401.9	294	0		Dusp10,1700056E22Rik	1700056E22Rik
chr6	145340352	145341544	12355.9	295	0		1700073E17Rik	1700073E17Rik
chr6	98105536	98114979	12335.4	296	0			Mitf
chr1	69753137	69777362	12284.5	297	0		Spag16	Spag16
chr5	113832942	113844717	12259	298	0	Coro1c	Tmem119,Selplg	Selplg
chr14	31531536	31540092	12247.1	299	0	Colq	Mettl6,Eaf1	Eaf1
chr9	72079335	72099972	12233.6	300	0	Tcf12		Tcf12
chr15	66854707	66878436	12222.8	301	0		Wisp1,Sla	Wisp1
chr6	8364758	8377094	12217.6	302	0	Gm16039		Gm16039
chr6	54803928	54810450	12204	303	0		Znrf2	Znrf2
chr14	77860105	77871494	12190.8	304	0	Dnajc15	Epsti1	Dnajc15
chr5	149015602	149031599	12186.5	305	0		Gm15408,5930430L01Rik,Hmgb1	Gm15408
chr2	173426520	173437184	12148.4	306	0			1700021F07Rik
chr18	56446895	56456094	12091.2	307	0	Gramd3		Gramd3
chr1	87828196	87829793	12033.1	308	0	Sag	Scarna6,Dgkd	Dgkd
chr3	101484441	101498154	12001.6	309	0			Atp1a1
chr7	118254421	118275167	11955.9	310	0		Smg1,4930583K01Rik	4930583K01Rik
chr15	82027577	82028443	11898	311	0	Xrcc6	Mei1,4930407I10Rik,1700029P11Rik,Desi1,Nhp2l1	Xrcc6
chr17	52162407	52168975	11845.4	312	0			Gm20098
chr18	80611663	80623304	11820.3	313	0	Nfatc1		Gm2176
chr12	108757704	108766315	11815.2	314	0		Yy1	Yy1
chr11	5207457	5215894	11804.2	315	0	Kremen1	Mir3079	Mir3079
chr19	47413404	47449042	11803.3	316	0	Sh3pxd2a	Sh3pxd2a	Sh3pxd2a
chrX	13230520	13243459	11796.5	317	0	2010308F09Rik	Ddx3x	2010308F09Rik
chr19	57343585	57356121	11785.1	318	0	B230217O12Rik	Fam160b1	B230217O12Rik
chr2	3799347	3816678	11755.6	319	0			Fam107b
chr2	155670798	155696973	11750	320	0	Trpc4ap	Trpc4ap,Mir499,Edem2	Trpc4ap
chr11	109420108	109432828	11739.3	321	0	Amz2	Arsg,Slc16a6,LOC100503496	Amz2
chr1	52150300	52163868	11726.8	322	0	Gls,Stat1		Stat1
chr7	28557023	28566088	11722.9	323	0	Pak4	Sycn,Ifnl2,Nccrp1,Ifnl3	Nccrp1
chr12	114597561	114616233	11714.8	324	0
chr10	58343266	58351261	11693.5	325	0	Lims1	Lims1	Lims1
chr6	34181806	34199597	11638.9	326	0		Slc35b4	Slc35b4
chr17	84330398	84341295	11621.7	327	0	Thada		Thada
chr8	122547576	122561679	11615.2	328	0	Piezo1	Trappc2l,Aprt,Cdt1,Galns	Piezo1
chr18	60877017	60890403	11613.7	329	0		Tcof1,Arsi,Camk2a	Arsi
chr6	128796090	128799728	11600.1	330	0		Klrb1c,Klrb1b	Klrb1c
chr16	78563221	78564332	11587.6	331	0	4930478L05Rik,D16Ertd472e	D16Ertd472e	4930478L05Rik
chr10	96180541	96181858	11569.4	332	0			Eea1
chr11	46362395	46380818	11505.2	333	0	Itk	Fam71b,Cyfip2	Itk
chr11	34008450	34010206	11492.7	334	0		Kcnmb1,Lcp2,Kcnip1	Kcnip1
chr7	63901818	63926019	11468.9	335	0	Klf13,E030018B13Rik		E030018B13Rik
chr4	155150756	155178893	11434.9	336	0	Ski		Ski
chr14	118834575	118850694	11410.6	337	0	Cldn10	Cldn10	Cldn10
chr18	35745714	35760017	11402.4	338	0		1700066B19Rik,Dnajc18,Ube2d2a,Tmem173,Ecscr	Tmem173
chr3	60481543	60495319	11387.2	339	0	Mbnl1	Mbnl1	Mbnl1
chr4	145341438	145367236	11382.1	340	0		Tnfrsf8	Tnfrsf8
chr17	15678066	15686540	11336.5	341	0		Chd1,4933401D09Rik	Chd1
chr11	45793637	45795211	11323.7	342	0		F630206G17Rik	F630206G17Rik
chr12	73686992	73699198	11316.2	343	0	Prkch		Prkch
chr7	30392380	30394330	11294.2	344	0		Lrfn3,Hcst,Tyrobp,Nfkbid	Tyrobp
chr7	98545022	98576267	11270.1	345	0			Lrrc32
chr14	118929464	118940908	11267.8	346	0	Dnajc3	Dzip1	Dnajc3
chr17	72926774	72950072	11218	347	0	Lbh		Lbh
chr1	69627033	69657320	11197.1	348	0	Ikzf2		Ikzf2
chr11	87710102	87734394	11140.3	349	0	Rnf43	Supt4a,Bzrap1,1110028F11Rik,Mir142	Supt4a
chr14	54111026	54124310	11125.4	350	0			Dad1
chr5	115521554	115542799	11109	351	0	Pxn	Sirt4,Rplp0,Gcn1l1	Pxn
chr12	86801934	86823939	11094.9	352	0			Irf2bpl
chr18	39855376	39878266	11076.5	353	0			Pabpc2
chr1	94035128	94047109	11039.3	354	0	Pdcd1	Gm6086,Neu4	Pdcd1
chr11	119075603	119083544	11028.5	355	0	Cbx4	Cbx8	Cbx4
chr14	40927040	40959061	11002.4	356	0	Tspan14	Sh2d4b	Tspan14
chr3	95668897	95674055	10964.9	357	0		Mcl1,Adamtsl4,Ensa	Mcl1
chr10	14085557	14086329	10940.8	358	0	Hivep2		Hivep2
chr6	67337471	67355085	10938.3	359	0	Il12rb2		Il12rb2
chr18	50016530	50031473	10900.9	360	0	Tnfaip8	Tnfaip8	Tnfaip8
chr1	43531377	43542889	10896.1	361	0	Nck2		Nck2
chr1	37478272	37496646	10895.8	362	0	Mgat4a,4930594C11Rik	Unc50,Coa5	4930594C11Rik
chr16	21835277	21846399	10884	363	0		Map3k13,1300002E11Rik,Ehhadh	1300002E11Rik
chr3	60515612	60527770	10882.6	364	0	Mbnl1		Mbnl1
chr9	122829216	122854712	10858.7	365	0	Zfp445,Tcaim	Zkscan7	Zfp445
chr12	102331591	102368572	10853.9	366	0	Rin3		Rin3
chr12	107757663	107786154	10829.4	367	0		4930465M20Rik	4930465M20Rik
chr11	77793469	77812566	10824.2	368	0	Myo18a		Myo18a
chr2	65337761	65347775	10820.1	369	0	Slc38a11		Slc38a11
chr2	132512156	132513024	10809.3	370	0	1700026D11Rik		1700026D11Rik
chr11	118459313	118470734	10806.6	371	0		C1qtnf1,Gm11747,Cant1,Engase	Gm11747
chr9	115611476	115625063	10781.3	372	0			4930428G15Rik
chr2	101551194	101563349	10763.3	373	0	B230118H07Rik		Rag2
chr11	52065777	52076744	10719.1	374	0	Cdkl3	Ppp2ca	Ppp2ca
chr7	101537927	101551132	10704	375	0		Art2a-ps,Art2b	Art2a-ps
chr13	109821892	109823562	10682.7	376	0	Pde4d		Mir1904
chr5	64811763	64819907	10667.8	377	0	Klf3		Klf3
chr2	164083663	164084897	10661.8	378	0	Stk4	Tomm34	Stk4
chr1	64077031	64088532	10649.9	379	0	Klf7		Klf7
chr5	122812268	122833214	10623.8	380	0	Anapc5	Camkk2,Rnf34,Anapc5	Anapc5
chr4	98082061	98114192	10619.3	381	0	Nfia		Tm2d1
chr11	11505930	11529255	10615.2	382	0	4930415F15Rik	Zpbp	4930415F15Rik
chr11	8683381	8709011	10610.8	383	0		Tns3	Tns3
chr5	23386729	23387539	10603	384	0		Mll5,5031425E22Rik	5031425E22Rik
chr4	102491777	102517540	10601.5	385	0	Pde4b		Pde4b
chr2	32167708	32183005	10590.1	386	0	Prrc2b		Prrc2b
chr11	75560673	75572801	10562.3	387	0	Slc43a2	Scarf1,Mir3971,Slc43a2,Pitpna	Mir3971
chr1	85678873	85704124	10560	388	0	Sp100	A630001G21Rik	Sp100
chr10	26338614	26364649	10539	389	0	L3mbtl3		L3mbtl3
chr10	117982906	118007151	10519.9	390	0			4933411E08Rik
chr5	92489059	92491703	10494.8	391	0	Scarb2		Scarb2
chr15	9463607	9481132	10474.7	392	0	Capsl	Il7r	Capsl
chr19	32266082	32276149	10465.7	393	0	Sgms1		Sgms1
chr11	54955864	54957484	10460.8	394	0	Tnip1	Tnip1	Tnip1
chr9	116365957	116366959	10456.6	395	0			Tgfbr2
chr5	140237835	140246345	10417.1	396	0	Mad1l1		Mad1l1
chr8	122979811	123000891	10407.2	397	0	Ankrd11	Ankrd11,2810013P06Rik	Ankrd11
chr17	6827596	6828313	10388.5	398	0		Ezr	Ezr
chr14	30241099	30258281	10386.5	399	0	Cacna1d		Cacna1d
chr17	5080302	5099428	10373.9	400	0	Arid1b		Arid1b
chr16	49790606	49801653	10357.7	401	0			Cd47
chr1	34472342	34485864	10338.9	402	0	Ptpn18	Imp4,Ccdc115,Cfc1,Prss39,Mir5103	Prss39
chr5	73226508	73246617	10328	403	0	Fryl	1700025M24Rik,Ociad1	Fryl
chr6	140545421	140576330	10326.7	404	0	Plekha5	Aebp2	Aebp2
chr11	121538823	121560133	10288.5	405	0	Tbcd	Zfp750	Zfp750
chr12	69447946	69458756	10276	406	0		5830428M24Rik	5830428M24Rik
chr10	91181533	91187995	10268.1	407	0		Tmpo	Tmpo
chr5	122125029	122145852	10247	408	0	Ccdc63	Ppp1cc,Myl2	Ccdc63
chr18	15312561	15332128	10245.3	409	0			Aqp4
chr1	153299468	153308960	10241.9	410	0	Lamc1		Lamc1
chr10	39502145	39522585	10238.4	411	0	Fyn		Traf3ip2
chr7	58677042	58698294	10237.1	412	0	Atp10a		Atp10a
chr5	62848342	62858979	10233.9	413	0	Gm17384		Gm17384
chr8	120498116	120519387	10180.3	414	0	Gse1	Gse1	Gse1
chr5	142909464	142932834	10177.6	415	0		Actb,Fscn1,Fbxl18	Actb
chr3	121331119	121344959	10173.8	416	0	Alg14		Alg14
chr5	75929346	75933740	10169	417	0	Kdr		Kdr
chr10	107861081	107873149	10146.8	418	0	Otogl		Otogl
chr18	80727106	80738884	10146.7	419	0	Atp9b	Nfatc1	Nfatc1
chr4	47000868	47011043	10133.3	420	0		Gabbr2,Anks6	Gabbr2
chr5	149245953	149252942	10130.6	421	0		Alox5ap	Alox5ap
chr14	121992358	122010031	10124.9	422	0	Ubac2	Timm8a2,Gpr183	Timm8a2
chr3	115815253	115816084	10122.5	423	0			A930005H10Rik
chr3	103773545	103781155	10100.8	424	0	Hipk1	Gm15471,Ap4b1,Olfml3,Dclre1b	Hipk1
chr4	117189739	117210798	10080.9	425	0		Kif2c,Tmem53,Snord55,Rps8,Gm1661,Snord38a	Kif2c
chr9	119464802	119485487	10073.6	426	0	Exog,Scn5a		Exog
chr8	91242915	91250901	10011.2	427	0	Rpgrip1l		Rpgrip1l
chr17	23610386	23620926	10009.8	428	0	Zscan10	Ccdc64b,Mmp25,Zfp213,Zfp13	Zscan10
chr9	56258316	56264812	10008.4	429	0	C230081A13Rik		Tspan3
chr2	11635928	11636695	10001.9	430	0		Il2ra,Rbm17	Il2ra
chr1	39019114	39025755	9982.09	431	0		Pdcl3	Pdcl3
chr18	77821975	77835593	9971.1	432	0	Pstpip2	Atp5a1	Pstpip2
chr7	27541700	27545078	9967.46	433	0	Pld3	Prx,Akt2,2310022A10Rik,Hipk4	Pld3
chr8	122701621	122721041	9966.34	434	0		Cbfa2t3	Cbfa2t3
chr9	121360637	121371400	9951.47	435	0	Trak1		Trak1
chr4	108310229	108319148	9924.17	436	0		Zyg11b,Selrc1	Selrc1
chrX	42539978	42555480	9913.53	437	0	Tenm1	Sh2d1a	Sh2d1a
chr1	176845309	176849115	9911.59	438	0	Sdccag8	Cep170,Hmga2-ps1	Hmga2-ps1
chr3	89870569	89884016	9905.06	439	0	Il6ra	She	Il6ra
chr6	120567463	120592848	9902.69	440	0	1700072O05Rik	Cecr5	1700072O05Rik
chr14	27402810	27412607	9879.29	441	0	Arhgef3	D14Abb1e	D14Abb1e
chr5	105558964	105589661	9866.02	442	0	Lrrc8c		Lrrc8c
chr17	73890945	73905877	9852.13	443	0	Xdh		Xdh
chr10	93932811	93939328	9828.94	444	0		Metap2,Mir331	Mir331
chr10	21187004	21197058	9811.7	445	0		Myb	Myb
chr17	73162679	73169645	9800.47	446	0	Lclat1		Lclat1
chr18	64921242	64933509	9779.25	447	0	Nedd4l		Nedd4l
chr3	135594273	135608260	9767.12	448	0	Nfkb1		Nfkb1
chr11	117226234	117254898	9762.96	449	0	2022-09-09	2022-09-09	2022-09-09
chr7	114139758	114172068	9735	450	0		Rras2	Rras2
chr17	52349027	52351866	9734.65	451	0			Kcnh8
chr12	32006411	32018198	9733.7	452	0	Prkar2b		Prkar2b
chr17	51898659	51907043	9722.92	453	0	Gm20098		Gm20098
chr11	54763868	54775144	9716.53	454	0	Cdc42se2	Gm12228	Cdc42se2
chr14	121929006	121939132	9706.78	455	0	Ubac2	Gpr183,Gpr18	Gpr18
chr2	62379888	62394881	9691.48	456	0	Dpp4		Dpp4
chr11	115689687	115713487	9641.38	457	0	Grb2		Grb2
chr13	97436009	97455685	9623.53	458	0			Gm5086
chr14	79267482	79280427	9614.25	459	0		Zfp957,Rgcc	Zfp957
chr9	32661411	32672802	9606.03	460	0		Ets1	Ets1
chr12	84242901	84243699	9598.74	461	0		Elmsan1,Ptgr2	Elmsan1
chr7	75781911	75801479	9596.15	462	0		Klhl25	Klhl25
chr15	63279472	63287131	9579.11	463	0			Gm20740
chr13	13558536	13565142	9572.75	464	0		Lyst	Lyst
chr8	14985444	14997718	9572.49	465	0	Arhgef10	Kbtbd11,BB014433	Kbtbd11
chr12	75283182	75293529	9565.8	466	0		Rhoj	Rhoj
chr17	84845493	84860422	9563.52	467	0			Lrpprc
chr17	88032668	88054657	9560.82	468	0	Fbxo11		Fbxo11
chr15	96297026	96319296	9558.28	469	0	Arid2	E330033B04Rik	Arid2
chr9	96921346	96936006	9548.06	470	0		Acpl2	Acpl2
chr11	3335571	3349447	9539.75	471	0	Limk2,Mir3470a,Pik3ip1	Gm11944,Patz1	Pik3ip1
chr15	83602068	83602839	9515.07	472	0	Scube1	Tspo,Ttll12,Mcat	Ttll12
chr5	72635048	72636579	9501.08	473	0	Cnga1	Gm5868,Nipal1	Cnga1
chr19	10784272	10788186	9500.45	474	0	A430093F15Rik	Cd5,Cd6	Cd6
chr11	95332704	95339671	9478.6	475	0	Fam117a	Kat7,Slc35b1	Fam117a
chr5	103720152	103726528	9463.26	476	0		Aff1	Aff1
chr6	82863348	82872882	9457.73	477	0		2310069B03Rik	2310069B03Rik
chr12	107174354	107197771	9453.44	478	0			4933406K04Rik
chr8	77279865	77292892	9441.97	479	0	Arhgap10		0610038B21Rik
chr1	176939934	176946852	9433.38	480	0	Sdccag8		Hmga2-ps1
chr11	5485683	5506017	9410.58	481	0		Xbp1,Ccdc117,Znrf3	Xbp1
chr19	44280939	44284656	9395.09	482	0		Scd4,Mir5114,Scd2	Scd2
chr11	79631790	79658608	9380.94	483	0	Rab11fip4	4930542H20Rik,Gm11202	Gm11202
chr8	120050787	120068370	9355.91	484	0	Crispld2	Zdhhc7,6430548M08Rik	Zdhhc7
chr14	31555533	31556402	9349.57	485	0	Colq		Colq
chr9	114743056	114758869	9348.65	486	0	Cmtm6,Cmtm7		Cmtm6
chr3	37738054	37769807	9319.51	487	0		Gm5148	Gm5148
chr9	108783923	108792787	9311.63	488	0		Ip6k2,Nckipsd,Celsr3	Ip6k2
chr2	11653069	11663817	9289.5	489	0	Il2ra	Il15ra,Rbm17	Il2ra
chr13	28551430	28569448	9275.67	490	0	2610307P16Rik		2610307P16Rik
chr15	36628805	36652320	9248.45	491	0		Pabpc1	Pabpc1
chr11	53835454	53851871	9246.05	492	0	Gm12216	Slc22a5	Gm12216
chr19	34217608	34228225	9243.16	493	0	Stambpl1	Acta2	Stambpl1
chr4	7443663	7456090	9236.99	494	0			8430436N08Rik
chr12	113425705	113426741	9233.45	495	0			Adam6b
chr19	46877205	46899445	9227.38	496	0	Nt5c2,Cnnm2		Nt5c2
chr2	9593683	9595909	9221.2	497	0			Gata3
chr11	117878896	117903498	9196.23	498	0		Birc5,Tha1,Tmem235	Tha1
chr18	39490211	39497105	9195.22	499	0		Nr3c1	Nr3c1
chr3	130963691	130978334	9185.55	500	0			Lef1
chr2	132009027	132021146	9157.12	501	0	Rassf2		Rassf2
chr16	84583658	84584394	9142.89	502	0			4930529L06Rik
chrX	143482984	143483157	9140.28	503	0		Pak3	Pak3
chr15	86334492	86345954	9132.92	504	0	Tbc1d22a		Tbc1d22a
chr10	127135167	127141863	9130	505	0		B4galnt1,Slc26a10,Arhgef25,Os9	Os9
chr3	52396038	52397955	9121.28	506	0			Foxo1
chr1	138191447	138200250	9119.03	507	0		Ptprc	Ptprc
chr6	142867761	142894023	9102.41	508	0	St8sia1		Gm7457
chr8	94354291	94363351	9085.37	509	0	Slc12a3	Mir138-2,Slc12a3,Herpud1	Herpud1
chr18	14648143	14667593	9083.15	510	0	Ss18	Psma8	Ss18
chr8	22531608	22551052	9039.52	511	0	Slc20a2	Vdac3	Vdac3
chr11	107397823	107417314	9030.18	512	0	Pitpnc1		Pitpnc1
chr5	107731809	107749571	9028.42	513	0	Evi5	4930428O21Rik,Gfi1	Gfi1
chr13	13520176	13539215	9020.68	514	0			Lyst
chr1	78537308	78538130	9010.27	515	0	Mogat1	Farsb	Mogat1
chr13	100588772	100594482	9004.1	516	0		Marveld2,Ocln	Marveld2
chr3	102738429	102756353	9003.23	517	0	Tspan2	Tshb,2410057H14Rik	2410057H14Rik
chr10	45127111	45135203	8969.98	518	0	Prep		Prep
chr14	75834538	75835184	8966.74	519	0		Gm4285,Slc25a30,Snora31,Tpt1	Gm4285
chr1	53761677	53776664	8965.22	520	0	Stk17b		Stk17b
chr14	70994159	71011813	8952.34	521	0			Gfra2
chr17	46856581	46858346	8936.72	522	0		Tbcc,Gltscr1l	Gltscr1l
chr15	27783916	27797093	8935.32	523	0	Trio		Fam105a
chr10	81285520	81297972	8919.37	524	0	Pip5k1c,Tjp3	Gipc3,Mrpl54,Matk,Tbxa2r,Apba3,Mir3057,Cactin	Tjp3
chr5	124628666	124637820	8914.17	525	0		Tctn2,Eif2b1,Gtf2h3	Tctn2
chr1	180768322	180778082	8899.17	526	0		Acbd3,H3f3a	H3f3a
chr12	36036860	36046397	8886.58	527	0	Tspan13	Agr2,Gm5434	Tspan13
chr13	34089234	34101463	8878.25	528	0	4930447K03Rik	Tubb2a,Tubb2b	Tubb2a
chr11	11656587	11679588	8836.98	529	0		Ikzf1	Ikzf1
chr17	28217434	28223942	8835.91	530	0	Def6	Ppard,Zfp523,1810013A23Rik	Ppard
chr11	44577787	44581578	8830.38	531	0		Ebf1	Ebf1
chr11	33932346	33939328	8825.25	532	0	Kcnip1	Kcnmb1	Kcnmb1
chr1	128602963	128615694	8825.13	533	0		Cxcr4	Cxcr4
chr2	32061885	32062867	8819.64	534	0		Fam78a,Ppapdc3	Fam78a
chr9	61702551	61707998	8818.69	535	0			Rplp1
chr7	25267674	25279286	8803.06	536	0		9130221H12Rik,Gsk3a,Dedd2,Prr19,Erf,Zfp526,Tmem145,Cic,Pafah1b3,Megf8	Cic
chr7	114317203	114318073	8774.73	537	0	4933406I18Rik	Psma1	Psma1
chr13	91563387	91592652	8773.65	538	0	Ssbp2		Ssbp2
chr17	73246653	73273949	8762.02	539	0			Capn13
chr10	83686089	83719277	8751.68	540	0		1500009L16Rik,Appl2	1500009L16Rik
chr11	6695412	6705492	8746.42	541	0		Ramp3,Gm11978,Gm11981	Gm11981
chr5	65083543	65120626	8744.17	542	0		Klhl5	Klhl5
chr16	43574036	43603683	8731.04	543	0	Zbtb20	Mir568	Mir568
chr12	80211137	80230295	8707.31	544	0	Actn1		Actn1
chr1	15839122	15853852	8698.07	545	0	Terf1	Sbspon	Terf1
chr2	30692074	30712383	8676	546	0		Mir3089	Mir3089
chr10	20119228	20120027	8657.72	547	0	Map3k5	Map7	Map7
chr3	52618613	52648327	8655.69	548	0			Gm2447
chr18	68130937	68149051	8636.76	549	0	Ldlrad4		Fam210a
chr2	19007961	19016985	8635.97	550	0		Pip4k2a,4930426L09Rik	4930426L09Rik
chr10	59899420	59908251	8633.19	551	0		Dnajb12,Ddit4	Dnajb12
chr1	88249446	88259396	8630.63	552	0	Hjurp,Mroh2a	6430706D22Rik,Ugt1a2,Dnajb3,A730008H23Rik,Ugt1a1,Trpm8	6430706D22Rik
chr3	9624862	9644408	8619.79	553	0		Zfp704	Zfp704
chr8	111563520	111578251	8591.12	554	0	Znrf1	Znrf1,Wdr59	Znrf1
chr8	25948632	25959823	8585.74	555	0	Hgsnat	4930444A02Rik	Hgsnat
chr11	107572352	107586731	8581.39	556	0	Helz		Helz
chr7	142322504	142334785	8548.8	557	0	Ifitm10	Gm4559,Krtap5-4,Krtap5-1	Krtap5-4
chr9	90237363	90243040	8537.07	558	0	Tbc1d2b		Tbc1d2b
chr5	64336999	64360501	8521.83	559	0	Tbc1d1		1700027F09Rik
chr9	14080826	14093709	8489.9	560	0			Sesn3
chr1	72243995	72255432	8487.4	561	0		Tmem169,Pecr,Mreg	Pecr
chr9	71569464	71583063	8480.34	562	0	Myzap		Myzap
chr6	31114858	31126069	8468.79	563	0			Mir29b-1
chr7	142381067	142393900	8468.5	564	0	Ctsd	Syt8,Tnni2,Ifitm10	Ctsd
chr19	45057016	45058285	8464.99	565	0		Lzts2,Kazald1,Sfxn3,Pdzd7	Sfxn3
chr17	71486122	71486780	8459.18	566	0		Ndc80,Smchd1	Smchd1
chr1	43767850	43788845	8448.39	567	0	Uxs1	1500015O10Rik	1500015O10Rik
chr10	59970048	59981682	8443.96	568	0		Ascc1,Anapc16,Ddit4	Ddit4
chr9	83264752	83278475	8438.27	569	0			Hmgn3
chr4	120045824	120067385	8434.66	570	0	Hivep3		Edn2
chr10	117798061	117813788	8428.1	571	0		Nup107,Rap1b	Nup107
chr13	113013231	113032069	8420.59	572	0		Gpx8,Ccno,Mir449b,Mcidas,Mir449a,Mir449c	Mir449c
chr7	143829754	143838046	8413.89	573	0	Dhcr7	Mrgpre,Nadsyn1	Dhcr7
chr2	49730113	49742255	8398.62	574	0	Kif5c	Lypd6b	Lypd6b
chr12	55464402	55466292	8393.87	575	0	Mir1198	Nfkbia	Nfkbia
chr18	73542047	73552715	8390.38	576	0		Mex3c	Mex3c
chr10	21468271	21491839	8385.49	577	0			Aldh8a1
chr18	68213200	68227436	8385	578	0	Ldlrad4		Fam210a
chr12	73593719	73611825	8339.62	579	0	Prkch	2210039B01Rik,Tmem30b	Prkch
chr2	117438657	117456191	8314.62	580	0			Rasgrp1
chr14	53545323	53560104	8308.4	581	0			A430107P09Rik
chr7	75600250	75610804	8303.89	582	0	Akap13		Akap13
chr3	104238152	104259328	8281.93	583	0		Magi3	Magi3
chr4	98436280	98437083	8269.45	584	0	Inadl		Inadl
chr17	84145681	84163682	8255.26	585	0		Zfp36l2	Zfp36l2
chr18	61262455	61275181	8254.08	586	0	Pde6a		Pde6a
chr11	4422530	4423725	8249.44	587	0	Hormad2		Hormad2
chr11	70291489	70306498	8245.94	588	0		Alox12,Alox12e,Alox15	Alox12e
chr18	89233363	89241906	8229.47	589	0	Cd226	Cd226	Cd226
chr10	99119201	99132292	8210.68	590	0	Poc1b	Galnt4	Galnt4
chr10	122794500	122800500	8205	591	0	Ppm1h		Ppm1h
chr13	113573984	113580828	8197.74	592	0		Snx18	Snx18
chr13	85507479	85508261	8190.51	593	0			Rasa1
chr3	101664504	101681743	8174.73	594	0			Atp1a1
chr6	127582172	127593835	8174.6	595	0	Efcab4b		Efcab4b
chr19	34168903	34181949	8170.71	596	0		Stambpl1,Ankrd22	Ankrd22
chr13	19182662	19185305	8169.78	597	0			Stard3nl
chr11	7145062	7161571	8140.59	598	0	Adcy1	Gm11985,Igfbp1	Gm11985
chr11	83262428	83271470	8130.57	599	0		Pex12,AA465934,AI450353,Slfn14-ps,AI662270,Ap2b1,Snord7	Slfn14-ps
chr7	46892147	46900162	8124.81	600	0	Tsg101	Ldhc,Ldha	Tsg101
chr16	87653710	87668012	8120.68	601	0		Bach1	Bach1
chr16	89986682	89994599	8114.13	602	0		Tiam1	Tiam1
chr8	116574799	116590537	8108.22	603	0	Cdyl2		Dynlrb2
chr16	94373885	94383801	8100.38	604	0	Ttc3	Pigp,Ripply3	Pigp
chr11	118337904	118349349	8093.9	605	0	BC100451,Timp2	Usp36	BC100451
chr9	22417523	22430471	8083.44	606	0	9530077C05Rik	Rp9,Bbs9,Anln,Mir680-2	9530077C05Rik
chr8	107164399	107165064	8078.15	607	0	Cyb5b		Cyb5b
chr2	17390678	17413972	8071.37	608	0	Nebl		Nebl
chr7	99946364	99962812	8071.03	609	0	Rnf169	Chrdl2	Rnf169
chr8	124273339	124282391	8069.86	610	0	Galnt2		Galnt2
chr5	139161992	139175351	8058.15	611	0	Heatr2	Sun1,Prkar1b	Heatr2
chr2	178546293	178563367	8053.81	612	0			Cdh26
chr19	55541448	55542326	8053.45	613	0	Vti1a		4930552P12Rik
chr4	59319226	59331728	8042.54	614	0	Susd1		Susd1
chr12	101007279	101018428	8030.62	615	0	Ccdc88c	Mir1190	Mir1190
chr19	10064112	10070243	8019.35	616	0	Fads2	Rab3il1,Fads3	Fads3
chr5	54098027	54101854	8011.44	617	0	Stim2		Stim2
chr15	86182238	86183192	8010.93	618	0	Cerk	Tbc1d22a	Cerk
chr5	64596212	64600621	7971.03	619	0	Gm3716		Gm3716
chr5	125393410	125406536	7956.98	620	0		Dhx37,Ubc,Bri3bp	Ubc
chr9	70079788	70080499	7952.18	621	0		Gcnt3	Gcnt3
chr7	38214397	38224847	7925.28	622	0	Plekhf1	1600014C10Rik,Pop4	Plekhf1
chr1	133376054	133407051	7879.44	623	0	Etnk2,Sox13	Ren2,Kiss1,Ren1	Etnk2
chr10	119005330	119011554	7873.36	624	0			1700064J06Rik
chr13	28757036	28765011	7853.78	625	0	2610307P16Rik		2610307P16Rik
chr2	70922185	70939694	7852.79	626	0			Mettl8
chr11	69094436	69095630	7849.24	627	0		Tmem107,Hes7,Aloxe3,Aurkb,Per1,2310047M10Rik,Vamp2	Per1
chr14	61647477	61649199	7849.22	628	0	Dleu2	Kcnrg,Trim13,Mir16-1,Mir15a	Mir15a
chr3	9853283	9865710	7848.89	629	0		Pag1	Pag1
chr4	101185065	101187844	7837.61	630	0	Jak1		Jak1
chr9	69470837	69480309	7833.34	631	0	Anxa2	Mir3109	Mir3109
chr18	80689529	80697126	7821.87	632	0	Nfatc1		Nfatc1
chr6	71756767	71779486	7808.52	633	0	Reep1	Mrpl35	Mrpl35
chr7	81863125	81880572	7807.53	634	0	Tm6sf1	Btbd1	Tm6sf1
chr14	34661338	34661988	7801.3	635	0		Mir297-1,Wapal	Mir297-1
chr15	12424099	12447558	7800.12	636	0	Pdzd2		Golph3
chr11	118135622	118146152	7791.15	637	0		Dnahc17	Dnahc17
chr18	35913461	35919499	7772.11	638	0		Psd2	Psd2
chr11	32542481	32554631	7762.64	639	0	Stk10	Efcab9	Stk10
chr14	53876140	53879203	7746.63	640	0			A430107P09Rik
chr19	58365487	58386051	7738.23	641	0	Gfra1		Gfra1
chr18	84293204	84302909	7719.36	642	0	Zfp407		Zadh2
chr9	66873506	66888523	7718.74	643	0	Rab8b	Aph1c	Rab8b
chr9	31280576	31281404	7709.01	644	0		Gm7244,Prdm10	Gm7244
chr17	6422834	6424868	7706.01	645	0		Tmem181b-ps,Dynlt1b	Dynlt1b
chr4	63221931	63234398	7668.45	646	0	Col27a1	Mir455,Kif12	Col27a1
chr8	34207974	34216405	7665.47	647	0			Tmem66
chr5	149313578	149335064	7664.06	648	0		Alox5ap	Alox5ap
chr15	77834144	77834897	7663.36	649	0	Myh9		Myh9
chr19	53440367	53441548	7659.49	650	0	5830416P10Rik	Smndc1	5830416P10Rik
chr11	68270553	68271298	7651.82	651	0	Ntn1		Ntn1
chr5	122310974	122327852	7647.42	652	0	Pptc7,Rad9b	Fam216a,Vps29,Gpn3,Tctn1	Rad9b
chr18	39518502	39519701	7640.27	653	0		Nr3c1	Nr3c1
chr12	55387804	55388493	7585.34	654	0	Mir1198	Psma6	Psma6
chr2	72996813	73006142	7584.48	655	0		Sp3,1700011J10Rik	Sp3
chr3	130900318	130912406	7582.8	656	0			Rpl34-ps1
chr7	97749116	97766395	7578.57	657	0		Aqp11	Aqp11
chr2	174602152	174614085	7575.07	658	0		Zfp831	Zfp831
chr9	116293888	116302657	7559.75	659	0			Tgfbr2
chr19	32292317	32304017	7533.63	660	0	Sgms1		Sgms1
chr12	73383033	73383929	7530.7	661	0	D830013O20Rik		D830013O20Rik
chr12	69516433	69539357	7528.24	662	0		Mettl21d,5830428M24Rik	5830428M24Rik
chr18	5346972	5355216	7527.6	663	0		Zfp438	Zfp438
chr10	14045703	14056948	7524.03	664	0	Hivep2		Hivep2
chr4	83303782	83315509	7515.83	665	0	Ttc39b		Ttc39b
chr13	95956247	95961392	7508.1	666	0	Sv2c		Iqgap2
chr5	72761073	72763691	7500.57	667	0	Tec	Txk	Txk
chr18	37920073	37926441	7483.04	668	0	Diap1	Hdac3,Rell2,Fchsd1	Diap1
chr2	126597161	126606698	7472.24	669	0	Hdc	Slc27a2	Hdc
chr16	62807345	62808241	7471.39	670	0	Arl13b	Nsun3,Pros1,Stx19	Stx19
chr17	30027250	30047173	7463.16	671	0	Zfand3		Zfand3
chr6	37455992	37464706	7460.93	672	0		Creb3l2	Creb3l2
chr13	12503088	12511891	7460.54	673	0	Edaradd	Lgals8	Edaradd
chr8	14920550	14942326	7447.39	674	0	Arhgef10	Arhgef10,Cln8	Arhgef10
chr12	85444944	85455837	7432.29	675	0		Fos	Fos
chr2	9482836	9494275	7425.05	676	0			1700061F12Rik
chr12	35146011	35157729	7416.32	677	0	Snx13		Snx13
chr15	85969204	85991524	7412.47	678	0	Celsr1		Celsr1
chr2	155979660	155986231	7410.77	679	0	Cep250	Gdf5,Uqcc,6430550D23Rik,Ergic3	6430550D23Rik
chr5	106892025	106900655	7409.72	680	0	Hfm1		Hfm1
chr16	78532166	78546677	7409.32	681	0	D16Ertd472e	D16Ertd472e,4930478L05Rik	4930478L05Rik
chr5	97693090	97705869	7399.04	682	0			Gk2
chr7	38174546	38189533	7391.59	683	0	1600014C10Rik	Plekhf1	1600014C10Rik
chr5	107681768	107700896	7385.32	684	0	4930428O21Rik	Gfi1,A930041C12Rik	4930428O21Rik
chr4	62583601	62594347	7383.58	685	0	Rgs3	Rgs3	Rgs3
chr10	128424903	128435675	7361.58	686	0	Rnf41	Slc39a5,Ankrd52,Smarcc2,Nabp2	Rnf41
chr1	20986255	20995602	7357.02	687	0	Efhc1		Efhc1
chr7	126330054	126340177	7343.22	688	0		Lat,Spns1	Lat
chr16	48585807	48595529	7341.08	689	0	Morc1		Morc1
chr14	14067811	14068758	7339.82	690	0	Atxn7		Psmd6
chr2	172966377	172977152	7332.39	691	0		Rae1,Spo11,Bmp7,Rbm38	Spo11
chr7	82763289	82774812	7332.08	692	0	Eftud1	4933406J10Rik	4933406J10Rik
chr4	107259911	107280442	7331.62	693	0	Hspb11	Yipf1,Lrrc42,Dio1	Hspb11
chr7	101629846	101647741	7320.84	694	0		Art2b,Clpb	Clpb
chr12	35542093	35559480	7286.89	695	0		Ahr	Ahr
chr10	4621119	4632821	7282.15	696	0	Esr1		Esr1
chr11	89095056	89101364	7271.86	697	0		Gm525,Dgke	Gm525
chr11	95833463	95835035	7266.41	698	0	Abi3	4833417C18Rik,Phospho1,Gngt2	Gngt2
chr13	101701877	101719515	7243.93	699	0	Pik3r1	Pik3r1	Pik3r1
chr10	78297777	78298546	7242.06	700	0	Agpat3		Trappc10
chr5	123314342	123318551	7236.53	701	0		Bcl7a	Bcl7a
chr17	50470257	50471084	7236	702	0		Plcl2	Plcl2
chr9	57421011	57433711	7230.11	703	0	Ppcdc	Scamp5,4930430J02Rik	Ppcdc
chr13	20184822	20185552	7229.7	704	0	Elmo1		Elmo1
chr14	16373283	16380379	7225.86	705	0	Top2b		Top2b
chr1	39734155	39746615	7198.14	706	0		Rfx8	Rfx8
chr8	70147498	70166693	7198.12	707	0	Mef2b	2310045N01Rik,Nr2c2ap,Mef2b,Slc25a42,Tmem161a,Ncan,Rfxank	Mef2b
chr5	121564644	121586693	7192.38	708	0	Aldh2	Mapkapk5,Acad12,Adam1a	Aldh2
chr2	32036435	32046447	7185.61	709	0	Nup214	Fam78a,Ppapdc3	Fam78a
chr4	149648304	149666253	7184.98	710	0	Pik3cd	Pik3cd	Pik3cd
chr6	71301983	71313795	7182.88	711	0		Smyd1,Krcc1,Cd8b1	Cd8b1
chr1	39931287	39945008	7180.2	712	0	Map4k4	Map4k4	Map4k4
chr4	107768496	107794128	7174.4	713	0		Lrp8	Lrp8
chr2	102867119	102874496	7154.21	714	0	Cd44	Cd44	Cd44
chr13	24501533	24525535	7143	715	0			Gm11346
chr11	115452413	115453531	7137.65	716	0		4933422H20Rik,Ict1,Nt5c,Slc16a5,Mir3968,Armc7,Kctd2,Atp5h	Mir3968
chr7	80192211	80207550	7123.43	717	0	Sema4b	Gdpgp1,Ttll13,Mir1965,Cib1	Sema4b
chr11	90576570	90595166	7114.83	718	0	Stxbp4	Cox11	Stxbp4
chr12	51865725	51871607	7109.57	719	0		Hectd1	Hectd1
chr6	49208524	49217915	7108.05	720	0	Igf2bp3	Tra2a	Igf2bp3
chr14	76187930	76203839	7097	721	0			Nufip1
chr2	170219243	170221213	7087.07	722	0			Zfp217
chr14	16135026	16156536	7083.24	723	0			Ngly1
chr2	71813929	71816821	7066.6	724	0	Itga6		Itga6
chr19	45566533	45585503	7064.43	725	0	Fbxw4,Dpcd	Poll	Dpcd
chr16	93564168	93586255	7059.01	726	0	Setd4	Cbr1	Setd4
chr4	43960047	43973909	7050.21	727	0	Glipr2	Clta,Ccin	Glipr2
chr15	64143807	64171698	7042.48	728	0	Asap1		Fam49b
chr16	49839551	49848536	7041.54	729	0		Cd47	Cd47
chr8	117198362	117225015	7036.39	730	0	Gan	Cmip	Cmip
chr2	167943296	167959680	7035.29	731	0	Ptpn1		Ptpn1
chr4	63262298	63282088	7003.68	732	0	Col27a1	Mir455	Mir455
chr9	65536161	65551499	7003.33	733	0		Pif1,Plekho2	Plekho2
chr14	66189351	66199585	6992.89	734	0	Ptk2b	Chrna2	Ptk2b
chr1	184049007	184066958	6991.91	735	0	Dusp10	1700056E22Rik	Dusp10
chr14	70961588	70971393	6990.97	736	0	Gfra2		Gfra2
chr11	103262435	103264780	6988.57	737	0	Map3k14	Spata32	Map3k14
chr11	32031422	32052010	6962.86	738	0	Nsg2		Nsg2
chr2	13206657	13233767	6959.14	739	0	Rsu1		Rsu1
chr10	96201094	96208374	6945.12	740	0			Eea1
chr2	34790519	34802568	6941.43	741	0	Rabepk	Gapvd1,Hspa5,Fbxw2	Rabepk
chr14	27229397	27230583	6940.71	742	0		Arhgef3	Arhgef3
chr1	33595683	33614845	6934.73	743	0	Prim2		Prim2
chr18	81046450	81052295	6910.54	744	0			Sall3
chr10	20257362	20267465	6906.41	745	0	Map7	Bclaf1,Gm6251	Bclaf1
chr1	121477479	121486315	6889.43	746	0	Ccdc93	Htr5b	Htr5b
chr10	62543169	62553941	6885.46	747	0		2510003E04Rik,Ddx21,Srgn	2510003E04Rik
chr8	67712996	67714215	6882.47	748	0	Psd3		Psd3
chr4	155413819	155415179	6872.76	749	0	5830444B04Rik,2010015L04Rik	Gabrd	2010015L04Rik
chr6	33929526	33947885	6871.77	750	0	Exoc4		Lrguk
chr10	96686460	96697972	6870.36	751	0			Btg1
chr10	41746231	41767181	6854.84	752	0	Cep57l1	Sesn1	Cep57l1
chr12	110478269	110478983	6851.54	753	0	Ppp2r5c	Ppp2r5c	Ppp2r5c
chr1	121607786	121619316	6841.9	754	0		Ddx18	Ddx18
chr3	127808570	127825022	6827.58	755	0	Ap1ar	Tifa,Alpk1	Ap1ar
chr13	37610598	37629026	6825.73	756	0			Rreb1
chr1	43389705	43413245	6812.48	757	0		Nck2	Nck2
chr12	78968015	78980761	6810.19	758	0	Tmem229b	Plekhh1	Tmem229b
chr1	138154786	138163231	6804.98	759	0	Ptprc	Ptprc	Ptprc
chr10	67497232	67504142	6793.22	760	0		Egr2,Ado	Egr2
chr4	149854710	149857099	6790.25	761	0			Slc25a33
chr11	49720277	49722740	6770.54	762	0		Cnot6	Cnot6
chr5	124022384	124035099	6758.02	763	0	Vps37b	Hip1r	Vps37b
chr2	166671404	166683481	6755.87	764	0	Prex1		Prex1
chr2	103586906	103608212	6754	765	0	Abtb2		Abtb2
chr16	30447492	30466193	6741.71	766	0	Mir1195		Atp13a3
chr8	25567122	25578825	6739.76	767	0	Letm2,Fgfr1	Whsc1l1	Letm2
chr10	111516519	111526629	6732.25	768	0		Nap1l1,Phlda1,Gm5176	Phlda1
chr18	78020234	78030572	6729	769	0	Epg5	Siglec15	Siglec15
chr7	46057432	46068459	6723.16	770	0	Nomo1	Kcnj11,Abcc6	Nomo1
chr2	172430398	172434288	6709.47	771	0	Cass4	Gcnt7,Rtfdc1,Fam209	Rtfdc1
chr9	51174615	51185872	6703.54	772	0		Pou2af1	Pou2af1
chr9	66560601	66572437	6697.99	773	0	Usp3	Fbxl22	Usp3
chr15	27668123	27670484	6697.68	774	0	Fam105a	Fam105b,Fam105a	Fam105a
chr6	52798200	52817798	6690.76	775	0	Jazf1		Tax1bp1
chr11	86811630	86815997	6688.93	776	0		Dhx40	Dhx40
chr9	32509606	32516718	6683.86	777	0	Fli1		Fli1
chr12	75449112	75450386	6668.5	778	0		Gphb5	Gphb5
chr17	64749350	64754678	6663.2	779	0	Man2a1		Man2a1
chr8	108886854	108887785	6652.18	780	0	Zfhx3	Mir3108	Mir3108
chr14	118774448	118782826	6650.46	781	0		Cldn10	Cldn10
chr3	137955852	137969264	6648.33	782	0	Dapp1	Lamtor3	Dapp1
chr16	10668659	10669562	6629.92	783	0	Clec16a		Socs1
chr2	73485326	73496395	6628.12	784	0	Wipf1		Wipf1
chr14	99039780	99052537	6614.5	785	0	Bora,Mzt1	Pibf1,Dis3	Mzt1
chr3	60773245	60786004	6601.51	786	0			P2ry1
chr13	63528161	63539907	6594.2	787	0	Ptch1		Ptch1
chr11	57951511	57962737	6580.68	788	0		Larp1	Larp1
chr6	119336034	119346896	6578.03	789	0	Cacna2d4	Lrtm2	Lrtm2
chr5	74390591	74403218	6574.88	790	0	Scfd2		Scfd2
chr9	62531953	62544504	6557.9	791	0	Coro2b		Coro2b
chr3	144279658	144280424	6557.5	792	0			Lmo4
chr12	73656856	73671598	6546.92	793	0	Prkch		Prkch
chr11	53755285	53763949	6531.79	794	0		Irf1,Il5,Rad50	Irf1
chr13	46735593	46736670	6529.53	795	0		Nup153	Nup153
chr11	79076228	79106145	6527.89	796	0	Ksr1		Ksr1
chr11	3132013	3133706	6527.19	797	0	Sfi1	Pisd-ps1	Pisd-ps1
chr17	62818636	62834254	6525.2	798	0	Efna5		Efna5
chr14	20631345	20641291	6523.58	799	0		Sec24c,Myoz1,Usp54,Synpo2l	Usp54
chr15	80735097	80749758	6515.35	800	0	Tnrc6b	Tnrc6b,A430088P11Rik	Tnrc6b
chr4	114652779	114664912	6509.35	801	0			Gm12830
chr8	121300455	121301368	6508.69	802	0			Foxl1
chr12	40089552	40102895	6504.71	803	0	Scin		Scin
chr12	79831512	79849509	6504.12	804	0			Zfp36l1
chr9	100454463	100460835	6500.71	805	0	Il20rb		Il20rb
chr12	76345475	76362017	6499.35	806	0	Zbtb25	Hspa2,Zbtb1,Akap5	Zbtb25
chr12	70135524	70148560	6485.41	807	0		Abhd12b,Nin	Abhd12b
chr18	81398386	81400805	6481.71	808	0			Sall3
chr1	86503688	86509914	6481.27	809	0		Ptma	Ptma
chr10	80150960	80160393	6480.47	810	0	Midn,Bc1	Cirbp,Dos,Efna2,Atp5d,Stk11,Sbno2,1600002K03Rik	Midn
chr1	74387028	74397876	6476.26	811	0	Ctdsp1,Mir26b	Slc11a1,Gm216,Vil1	Ctdsp1
chr15	34096661	34115523	6475.32	812	0	Mtdh		Mtdh
chr10	18527483	18528373	6464.6	813	0	Nhsl1	Hebp2	Hebp2
chr1	21458650	21469862	6453.63	814	0	Kcnq5		Khdc1b
chr1	134093278	134099609	6453.19	815	0		Chit1,Btg2	Chit1
chr1	189856095	189867485	6421.68	816	0	Ptpn14		Smyd2
chr11	34838869	34839830	6417.37	817	0		Spdl1	Spdl1
chr18	34103062	34118568	6411.73	818	0			Epb4.1l4a
chr1	54907408	54914759	6405.66	819	0	Ankrd44		Ankrd44
chr1	106059705	106066453	6403.85	820	0			Zcchc2
chr11	116255419	116265572	6399.44	821	0	Srp68	Galr2,Cdk3-ps,Exoc7,Evpl	Srp68
chr5	142989369	143001307	6383.25	822	0	Rnf216	Fscn1	Fscn1
chr13	117033719	117055429	6382.74	823	0		Parp8	Parp8
chr12	100729408	100744152	6381.2	824	0		Rps6ka5,9030617O03Rik	Rps6ka5
chr9	70339028	70352379	6369.76	825	0	Myo1e		Ccnb2
chr9	107612413	107625030	6355.18	826	0	Gnai2	Ifrd2,Tusc2,Nat6,Hyal1,Slc38a3,Sema3b,Hyal2,Hyal3	Sema3b
chr18	64892643	64905881	6354.24	827	0	Nedd4l		Nedd4l
chr5	136449595	136459941	6351.41	828	0	Cux1		Mir721
chr2	30625954	30637035	6348.3	829	0		Cstad	Cstad
chr15	27827746	27828692	6343.78	830	0	Trio		Fam105a
chr7	68286316	68286972	6339.58	831	0	Fam169b	Pgpep1l,Gm16157	Gm16157
chr5	65790878	65795825	6327.21	832	0	N4bp2	Mir1928	Mir1928
chr6	34040436	34047276	6311.95	833	0	Lrguk		Lrguk
chr1	62875635	62877442	6309.14	834	0			4930487H11Rik
chr1	155223494	155234379	6299.15	835	0			Stx6
chr11	17225763	17237039	6297.65	836	0	Wdr92	C1d,Pno1	Wdr92
chr9	77483052	77498707	6294.88	837	0	Lrrc1		Lrrc1
chr4	133813294	133814586	6291.01	838	0			Arid1a
chr16	46104315	46107865	6286.69	839	0	Cd96		Cd96
chr3	51578223	51590725	6286.01	840	0		5031434O11Rik,Setd7	Setd7
chr4	88856404	88868284	6284.52	841	0		Ifna7,Ifna5,Ifna1,Mir31,Ifna4,Ifne,Ifna6,Ifna11	Ifna1
chr19	9058390	9066296	6274.2	842	0	Ahnak	Scgb1a1	Scgb1a1
chr18	81505041	81521856	6271.99	843	0			Mir5127
chr3	65650212	65659425	6266.68	844	0		Lekr1	Lekr1
chr13	101532775	101540662	6264.64	845	0			4922502H24Rik
chr1	156913200	156933587	6260.85	846	0	Ralgps2	Ralgps2	Ralgps2
chr19	33222736	33223577	6254.43	847	0	Rnls		Rnls
chr7	107703545	107708796	6213.51	848	0	Ppfibp2	Cyb5r2	Cyb5r2
chr15	80537911	80539180	6212.14	849	0	Enthd1		Enthd1
chr8	124960355	124978407	6208.08	850	0		Tsnax,Egln1	Egln1
chr11	23845889	23856859	6206.83	851	0		Papolg	Papolg
chr13	109837469	109845406	6201.18	852	0	Pde4d		Mir1904
chr5	114504588	114505892	6198.96	853	0			Mvk
chr4	40837792	40839320	6193.29	854	0	B4galt1	Mir5123	Mir5123
chr6	33977317	33994449	6188.08	855	0		Lrguk	Lrguk
chr6	120047589	120056159	6178.11	856	0		Ninj2,Mir706,Wnk1	Wnk1
chr6	112852237	112871594	6169.08	857	0	Srgap3		Srgap3
chr3	144548676	144563553	6165.03	858	0	Hs2st1	2022-09-15	Hs2st1
chr10	117640194	117660053	6162.25	859	0	Cpm		Cpm
chr8	25132214	25133053	6160.61	860	0		Plekha2	Plekha2
chr4	32238319	32264072	6152.39	861	0			Bach2
chr14	25594458	25615091	6146.57	862	0	Zmiz1	4931406H21Rik	4931406H21Rik
chr1	184117795	184118678	6146.03	863	0			Dusp10
chr13	73737254	73749403	6144.96	864	0		Slc12a7,5430425J12Rik,Slc6a19	Slc12a7
chr16	30504093	30510944	6128.9	865	0	Mir1195	Tmem44	Tmem44
chr15	77800353	77806368	6127.48	866	0	Myh9	Apol8	Myh9
chr18	81210668	81223018	6124.36	867	0			Sall3
chr9	123924637	123929053	6122.78	868	0		Ccr1,Ccr1l1	Ccr1
chr10	99599365	99600167	6096.4	869	0		Gm18409,Gm20110	Gm20110
chr12	105013386	105027763	6095.85	870	0		Glrx5,Syne3,Snhg10,Mir3069,Scarna13	Mir3069
chr15	38470429	38477693	6095.22	871	0		Azin1	Azin1
chr10	40447783	40460826	6087.17	872	0	Cdk19		Cdk19
chr13	49353452	49371455	6086.81	873	0	Bicd2	Bicd2,Fgd3,Ippk	Bicd2
chr10	118882318	118883086	6085.56	874	0		Dyrk2	Dyrk2
chr7	73537581	73538263	6076.42	875	0	Chd2	1810026B05Rik	Chd2
chr1	92178540	92181254	6066.88	876	0		Hdac4	Hdac4
chr15	79270606	79291894	6064.95	877	0	Pla2g6,Baiap2l2	Slc16a8,Pick1	Baiap2l2
chr11	87212586	87227364	6063.41	878	0	Trim37,Ppm1e		Trim37
chr19	7066269	7077916	6057.6	879	0	Macrod1	Fermt3,Stip1,Flrt1	Macrod1
chr2	48373448	48381914	6057.42	880	0			Acvr2a
chr2	165792582	165793772	6052.34	881	0	Zmynd8		Zmynd8
chr10	80608693	80618204	6048.04	882	0	Scamp4	Klf16,Abhd17a,Csnk1g2,Rexo1,Adat3,Btbd2	Csnk1g2
chr15	75025059	75034301	6047.04	883	0		Ly6c1,Ly6i,Ly6a	Ly6c1
chr1	195241647	195241820	6038.27	884	0			Cr2
chr8	105788735	105799592	6023.46	885	0	Ranbp10	Tsnaxip1,Gfod2	Ranbp10
chr11	104661664	104667931	6017.57	886	0	Itgb3		Itgb3
chr5	136625300	136626163	6016.84	887	0			Cux1
chr10	60161216	60181281	6015.49	888	0		Chst3	Chst3
chr15	66718240	66731416	6013.53	889	0	Tg		Tg
chr1	137773594	137775284	6012.34	890	0			Mir181a-1
chr11	54844790	54850906	6001.63	891	0	Lyrm7	Hint1,Gm12228	Lyrm7
chr19	46926976	46929304	5991.34	892	0	Nt5c2	Nt5c2	Nt5c2
chr5	124226410	124232764	5989.28	893	0	4930568K20Rik	Pitpnm2	4930568K20Rik
chr2	129183528	129184250	5979.68	894	0		Slc20a1,A730036I17Rik,AI847159	AI847159
chr17	3176377	3189816	5966.92	895	0	Scaf8		Scaf8
chr14	66228476	66235683	5960.19	896	0	Ptk2b	Ptk2b	Ptk2b
chr10	54028620	54041024	5947.72	897	0	Man1a	Gm16998	Man1a
chr4	88119476	88127939	5941.03	898	0	Focad,Mir491		Mir491
chr10	67636832	67644763	5937.15	899	0			Ado
chr15	50687543	50698354	5927.67	900	0	Trps1		Mir1907
chr18	62156154	62175012	5917.64	901	0		Adrb2	Adrb2
chr13	46339712	46340788	5915.53	902	0			Stmnd1
chr11	119419273	119433904	5915.31	903	0		Mir1932	Mir1932
chr13	30785778	30792829	5914.38	904	0		Irf4	Irf4
chr5	140616558	140637220	5913.46	905	0	Ttyh3	Lfng	Lfng
chr10	118082720	118084200	5908.75	906	0			Mdm1
chr13	30760632	30766939	5906.51	907	0	Irf4		Irf4
chr17	31325698	31350952	5904.39	908	0	Slc37a1	Rsph1,Pde9a	Slc37a1
chr11	68438633	68463406	5903.41	909	0	Pik3r5	Pik3r6	Pik3r5
chr3	98335882	98348680	5901.16	910	0	Phgdh	Zfp697	Phgdh
chr13	59455908	59468045	5896.15	911	0	Agtpbp1		Agtpbp1
chr18	23844649	23866825	5894.38	912	0	Mapre2		Mapre2
chr2	101581816	101601131	5893.01	913	0	B230118H07Rik	Rag1,Rag2	Rag2
chr5	115752711	115756233	5890.19	914	0		Ccdc64	Ccdc64
chr7	68157693	68181752	5889.64	915	0	Igf1r		Pgpep1l
chr16	20458423	20459238	5889.43	916	0		Eif2b5,Abcc5	Abcc5
chr16	10731121	10741529	5885.72	917	0	Clec16a	Socs1,Prm3,Tnp2	Socs1
chr3	101800321	101812678	5881.93	918	0		Mab21l3	Mab21l3
chr13	73641058	73647297	5872.77	919	0	Tert	Clptm1l,Slc6a18	Tert
chr15	59591424	59598622	5864.93	920	0	Nsmce2		Trib1
chr15	101235661	101246775	5862.64	921	0		A330009N23Rik,Grasp,6030408B16Rik,9430023L20Rik,Nr4a1,AU021063	A330009N23Rik
chr6	8393562	8408546	5858.74	922	0	Gm16039		A430035B10Rik
chr16	11612919	11632248	5856.69	923	0	Snx29		Gm9961
chr1	183861206	183863082	5849.18	924	0			1700056E22Rik
chr12	80272264	80273640	5847.31	925	0		Actn1	Actn1
chr10	20991864	21011950	5847.03	926	0	Ahi1	Ahi1	Ahi1
chr7	16197419	16207616	5842.88	927	0	Dhx34	C5ar2,Meis3	Dhx34
chr19	57430368	57443517	5830.27	928	0		Trub1	Trub1
chr17	5189927	5196056	5825	929	0	Arid1b		Arid1b
chr1	64867426	64884319	5823.02	930	0	Plekhm3		Plekhm3
chr2	27531720	27540148	5816.16	931	0	Wdr5		Wdr5
chr2	35831039	35841643	5812.05	932	0	Ttll11	9030204H09Rik	9030204H09Rik
chr6	70762933	70767369	5797.85	933	0	Rpia		Rpia
chr5	135957354	135963090	5795.65	934	0	Srcrb4d	Zp3,Ywhag,Dtx2	Srcrb4d
chr6	119388404	119408802	5778.75	935	0	Adipor2	Wnt5b	Adipor2
chr4	106579855	106591256	5764.35	936	0	BC055111,Dhcr24	Ttc22	Dhcr24
chr3	143914424	143915366	5763.82	937	0			Gm6260
chr1	87846857	87847744	5756.9	938	0		Dgkd,Sag	Dgkd
chr15	25573411	25589627	5738.84	939	0		Myo10	Myo10
chr9	32717461	32718067	5735.73	940	0	Ets1	Ets1	Ets1
chr9	64779480	64789854	5732.67	941	0		Rab11a,Dennd4a	Dennd4a
chr6	94681187	94685379	5717.05	942	0	Lrig1		Lrig1
chrX	11999294	12015016	5702.37	943	0			Bcor
chr16	16856293	16866488	5702.06	944	0	Igll1	Spag6,Ppm1f,Vpreb1,Rpl31-ps12,Top3b	Igll1
chr10	8055708	8067399	5699.36	945	0			Tab2
chr14	75178914	75179775	5698.01	946	0	Lcp1,Mir466f-3	Lrrc63	Lcp1
chr7	101735039	101746646	5697.88	947	0	Clpb		Clpb
chr8	18757329	18777410	5690.96	948	0	Mcph1	Angpt2	Angpt2
chr19	32953714	32964592	5684.84	949	0			Pten
chr6	12016491	12027891	5684.04	950	0	Phf14		Gm6578
chr15	79755893	79765359	5682.44	951	0	Gm16576,Dnalc4	Sun2,Nptxr	Dnalc4
chr10	76778322	76799202	5679.36	952	0	Pcbp3		Col6a1
chr6	125092573	125099714	5678.52	953	0	Chd4	Acrbp,Iffo1,Nop2,Lpar5	Chd4
chr2	163697868	163712247	5678.27	954	0	Pkig	Pkig,Ada	Pkig
chr4	62685029	62695863	5667.27	955	0	Rgs3		Rgs3
chr15	96709408	96710262	5660.91	956	0		Slc38a2	Slc38a2
chr12	112868909	112870666	5660.7	957	0		Gpr132,Cdca4	Gpr132
chr18	54902583	54907100	5652.57	958	0	Zfp608		Zfp608
chr5	147426226	147426980	5652.36	959	0		Flt3,D5Ertd605e,Pan3	Pan3
chr4	103064710	103065477	5637.37	960	0	Wdr78	Mier1,Insl5	Insl5
chr14	20785608	20797373	5630.73	961	0	Camk2g	Camk2g,Plau	Camk2g
chr4	134160253	134165986	5627.51	962	0	Cep85	Gm7534,Sh3bgrl3	Cep85
chr3	101700673	101712222	5626.67	963	0			Atp1a1
chr13	104044447	104059294	5619.59	964	0	Nln		Nln
chr17	73211597	73232823	5618.52	965	0	Lclat1		Lclat1
chr3	106462374	106474234	5616.9	966	0		2010016I18Rik,Dennd2d	Dennd2d
chr7	46831313	46839238	5613.28	967	0		Ldha,Hps5,Ldhc,Gtf2h1	Ldha
chr10	60380552	60390091	5603.21	968	0	Cdh23	Gm17455,4632428N05Rik	Gm17455
chr7	88205969	88207246	5598.37	969	0			Ctsc
chr15	100599172	100605683	5596.2	970	0		Smagp,C330013E15Rik,Tfcp2,Dazap2,Pou6f1	C330013E15Rik
chr11	99161207	99171376	5591.93	971	0		Ccr7	Ccr7
chr2	48322114	48332947	5581.16	972	0			Acvr2a
chr5	36669253	36681858	5576.45	973	0	D5Ertd579e		D5Ertd579e
chr1	43601471	43606684	5574.78	974	0			1500015O10Rik
chr13	56740113	56747923	5574.78	975	0	Smad5		Smad5
chr5	73265254	73265974	5570.42	976	0		1700025M24Rik,Ociad1,Fryl	Fryl
chr4	111817121	111827062	5565.97	977	0	Spata6		Slc5a9
chr1	156615214	156630674	5559.42	978	0	Abl2	Tor3a	Tor3a
chr10	3511288	3516964	5556.24	979	0		Iyd	Iyd
chr5	149229377	149233075	5549.59	980	0		5730422E09Rik,Alox5ap,Uspl1	Alox5ap
chr11	113172744	113173559	5546.32	981	0	2610035D17Rik	4732490B19Rik	2610035D17Rik
chr9	58255501	58275739	5541.16	982	0	Stoml1	Loxl1,Pml,Stoml1	Stoml1
chr15	81034191	81045028	5536.62	983	0	Mkl1		Sgsm3
chr14	19961561	19962473	5534.29	984	0	Gng2		Gng2
chr6	112547153	112557913	5531.72	985	0			Oxtr
chr7	100845202	100856192	5525.77	986	0	Relt	Mir3102	Relt
chr12	107958665	107977548	5525.17	987	0	Bcl11b		Bcl11b
chr5	66069739	66075657	5523.27	988	0	Rbm47		Rbm47
chr11	49093889	49101459	5519.29	989	0	Ifi47,Olfr56	Olfr1395,Tgtp2,Ifi47,Olfr1396	Ifi47
chr5	118359369	118360663	5517.36	990	0			2410131K14Rik
chr9	45944651	45945457	5515.06	991	0	Sidt2	Pcsk7,Rnf214,Tagln,Pafah1b2	Tagln
chr2	170147476	170155261	5511.78	992	0		Zfp217	Zfp217
chr10	42944934	42962523	5503.6	993	0	Scml4		Scml4
chr17	28006807	28015596	5489.61	994	0	Anks1		Tcp11
chr13	91370612	91371359	5473.34	995	0	A830009L08Rik		A830009L08Rik
chr18	55466591	55475704	5470.53	996	0			Zfp608
chr11	55120508	55121148	5468.8	997	0		Gm2a,Slc36a3,Ccdc69	Gm2a
chr10	39625469	39632161	5461.34	998	0	Traf3ip2,E130307A14Rik		Traf3ip2
chr4	125115063	125123316	5460.18	999	0	Zc3h12a	Snip1,Dnali1,Meaf6	Zc3h12a
chrX	48424788	48438993	5458.98	1000	0	Elf4		Elf4
chr17	84119059	84130626	5456.15	1001	0		4933433H22Rik	4933433H22Rik
chr2	75637896	75644247	5454.24	1002	0		Gm6793,Hnrnpa3	Hnrnpa3
chr11	77518740	77519646	5451.49	1003	0	Abhd15	Trp53i13,Ankrd13b,Git1	Abhd15
chr12	3828555	3835023	5438.94	1004	0	Dnmt3a	Gm10485	Dnmt3a
chr10	82796367	82797045	5434.64	1005	0		1700028I16Rik,Nfyb,Txnrd1	1700028I16Rik
chr10	122651746	122652559	5429.05	1006	0		Ppm1h	Ppm1h
chr3	9574883	9594985	5423.52	1007	0	Zfp704		Zfp704
chr4	134750649	134754246	5419.24	1008	0	Ldlrap1	Man1c1	Ldlrap1
chr4	106828151	106840430	5418.72	1009	0		Acot11	Acot11
chr2	102056853	102057907	5416.3	1010	0	Ldlrad3		Ldlrad3
chr4	152190929	152206586	5404.8	1011	0	Acot7	Hes2,Espn	Acot7
chr6	34988254	34995338	5401.55	1012	0		2010107G12Rik	2010107G12Rik
chr4	134121341	134122323	5393.83	1013	0	Ubxn11	Cd52,Sh3bgrl3	Sh3bgrl3
chr7	127477834	127478937	5391.91	1014	0		Fbrs,Snora30,Prr14,Zfp689,1700008J07Rik	Prr14
chr6	120112149	120134836	5390.43	1015	0	Ninj2		Ninj2
chr12	99561571	99562635	5386.82	1016	0			1700064M15Rik
chr3	93538762	93550477	5386.56	1017	0		S100a10,S100a11	S100a10
chr15	72916665	72929214	5386.03	1018	0	Trappc9		Peg13
chr2	27198747	27209894	5379.54	1019	0	Sardh	Dbh,Gm13399	Dbh
chr15	25673463	25692667	5365.6	1020	0	Myo10		Myo10
chr8	79370624	79379085	5365.12	1021	0	Smad1		Smad1
chr4	88159130	88167453	5363.34	1022	0	Focad	Mir491	Mir491
chr2	160733648	160741173	5363.07	1023	0	Plcg1		Plcg1
chr3	54591779	54593177	5356.72	1024	0			Supt20
chr10	94242585	94248516	5342.64	1025	0		Ndufa12	Ndufa12
chr18	81426912	81430341	5341.7	1026	0			Sall3
chr5	105443217	105449740	5341.03	1027	0	Lrrc8b		Lrrc8b
chr6	33479613	33499519	5328.84	1028	0	Exoc4		Exoc4
chr8	57579643	57580552	5327.29	1029	0	Galnt7		Hmgb2
chr12	69485747	69502279	5326.61	1030	0		5830428M24Rik	5830428M24Rik
chr6	97310759	97321580	5313.11	1031	0	Frmd4b		Lmod3
chr15	100161848	100181871	5312.1	1032	0	Dip2b,Mir3473	Atf1	Mir3473
chr16	94175710	94185816	5284.43	1033	0	Hlcs		Sim2
chr4	145200087	145211587	5283.1	1034	0		Vps13d,Tnfrsf1b	Vps13d
chr4	44059500	44065852	5277.88	1035	0	Gne	Clta	Gne
chr8	115507272	115515937	5274.39	1036	0			Maf
chr11	51874585	51884374	5266.48	1037	0		Phf15	Phf15
chr2	79121135	79138507	5265.45	1038	0			Itga4
chr16	11006157	11013979	5262.64	1039	0	Gm4262	Litaf	Gm4262
chr5	31596928	31606456	5258.5	1040	0		AI839979,Mrpl33	Mrpl33
chr17	8546646	8562149	5252.42	1041	0			T
chr6	33710337	33721804	5250.74	1042	0	Exoc4		Lrguk
chr17	83985421	83991091	5249.29	1043	0			4933433H22Rik
chr2	17702539	17703749	5245.35	1044	0	Nebl		Nebl
chr9	41105264	41116233	5244.28	1045	0	Ubash3b		Ubash3b
chr7	114291870	114301928	5244.24	1046	0		Copb1,Psma1	Psma1
chr16	5446130	5454339	5240.63	1047	0			Fam86
chr15	80607675	80616046	5230.2	1048	0		Grap2,Enthd1	Grap2
chr2	153492786	153505675	5227.78	1049	0	8430427H17Rik	8430427H17Rik	8430427H17Rik
chr4	62475654	62485008	5224.21	1050	0	Bspry	4933430I17Rik,Rnf183,Alad,Pole3,Wdr31,Hdhd3	Bspry
chr2	69071918	69083889	5224.14	1051	0	Cers6		Nostrin
chr8	120751958	120752779	5220.25	1052	0	Irf8		Irf8
chr1	179549696	179561461	5214.25	1053	0	Cnst	Smyd3,Tfb2m	Cnst
chr18	12796178	12808619	5210.29	1054	0	Osbpl1a		Osbpl1a
chr1	133542034	133550438	5207.96	1055	0			Snrpe
chr2	114099007	114109121	5207.7	1056	0	Aqr	C130080G10Rik,Actc1	C130080G10Rik
chr11	109548393	109561516	5204.58	1057	0	Arsg	Wipi1	Arsg
chr11	89189568	89190835	5202.81	1058	0			Nog
chr8	127814840	127833095	5202.68	1059	0			Pard3
chr10	80676866	80678572	5198.01	1060	0		Izumo4,Mknk2,Csnk1g2,Mob3a,Btbd2	Mknk2
chr6	33538459	33554865	5197.42	1061	0	Exoc4		Exoc4
chr11	98518924	98527526	5193.89	1062	0	Ikzf3	Zpbp2	Ikzf3
chr18	49770411	49771448	5192.57	1063	0		1700065O20Rik,Dtwd2	Dtwd2
chr4	129877564	129883296	5190.9	1064	0		E330017L17Rik	E330017L17Rik
chr13	93344221	93355292	5171.26	1065	0	Homer1		Homer1
chr11	118007708	118015284	5168.35	1066	0	Pgs1	Socs3	Pgs1
chr6	8275077	8283403	5167.12	1067	0	Gm16039	Rpa3	Gm16039
chr15	58049630	58058600	5164.93	1068	0	Zhx1	Zhx1,9130401M01Rik	9130401M01Rik
chr14	62869911	62878321	5157.85	1069	0	Wdfy2		Wdfy2
chr8	83748152	83749282	5157.09	1070	0		Ddx39,Pkn1,Cd97	Cd97
chr3	36853791	36854625	5155.2	1071	0		4932438A13Rik	4932438A13Rik
chr12	73565167	73578279	5154.33	1072	0		Prkch,2210039B01Rik,Tmem30b	Prkch
chr2	72157654	72170385	5142.05	1073	0	Rapgef4		Rapgef4
chr5	64691906	64710571	5121.68	1074	0			Gm3716
chr8	120335597	120351719	5118.73	1075	0			Gse1
chr14	31179848	31195310	5114.83	1076	0	Nisch	Nt5dc2,Sema3g,Stab1,Tnnc1	Stab1
chr16	11071557	11078639	5108.95	1077	0	Txndc11,Snn		Snn
chr16	19845146	19855012	5108.61	1078	0		A930003A15Rik	A930003A15Rik
chr4	48042854	48043692	5106.44	1079	0		Nr4a3	Nr4a3
chr17	29523558	29532561	5102	1080	0	Tmem217	Pim1,Tbc1d22b,Tmem217	Tmem217
chr15	57973174	57976409	5099.98	1081	0		Fam83a	Fam83a
chr10	40152460	40164969	5096.17	1082	0		Slc16a10	Slc16a10
chr15	5510413	5513971	5086.87	1083	0	5430437J10Rik		5430437J10Rik
chr1	40475430	40477237	5083.99	1084	0	Il18r1	Il1rl1,Il18rap	Il18r1
chr10	42068892	42089273	5083.02	1085	0			Armc2
chr17	5296009	5303164	5080.77	1086	0	Arid1b		Ldhal6b
chr11	53782450	53795301	5076.15	1087	0	Gm12216	Irf1	Irf1
chr4	136178262	136190298	5075.58	1088	0	E2f2	Asap3,Id3	E2f2
chr2	10014774	10027690	5073.4	1089	0	Taf3		Taf3
chr12	34978265	34990872	5068.01	1090	0	Prps1l1		Prps1l1
chr5	147340676	147341411	5067.24	1091	0	Flt3	Prhoxnb,Cdx2	Prhoxnb
chr18	67957030	67968922	5045.78	1092	0	Ldlrad4		Ldlrad4
chr7	12949276	12962254	5039.36	1093	0		Slc27a5,2310014L17Rik,Rps5,Zfp324,Zbtb45,Zfp446	Zfp324
chr8	114880026	114881686	5036.94	1094	0	Wwox		Wwox
chr19	27120781	27121583	5033.27	1095	0			Vldlr
chr18	5140458	5146983	5032.73	1096	0			Svil
chr9	21328363	21333154	5027.2	1097	0	Slc44a2	Kri1,Slc44a2,Ilf3,Cdkn2d,Ap1m2	Slc44a2
chr6	41178290	41196568	5026.45	1098	0			Try4
chr3	69356558	69365143	5024.8	1099	0	Ppm1l		Ppm1l
chr15	66825249	66825895	5024.07	1100	0	Tg,Sla	Sla	Sla
chr10	97313429	97314200	5007.03	1101	0			Mir3966
chr12	75480318	75496271	4996.48	1102	0	Ppp2r5e		Gphb5
chr7	142447572	142457564	4996	1103	0		Syt8,Lsp1,Tnnt3,Gm14492,Tnni2	Lsp1
chr10	40497356	40499774	4995.1	1104	0			Slc22a16
chr9	15017158	15026513	4988.09	1105	0	Panx1		Panx1
chr13	5312817	5318977	4986.52	1106	0			1700016G22Rik
chr14	64300992	64310278	4981.94	1107	0	Msra		Msra
chr4	47425741	47449391	4978.32	1108	0		Sec61b,Alg2	Alg2
chr1	59195936	59212962	4976.7	1109	0	Als2	Mpp4,Cdk15	Als2
chr12	86893911	86895038	4969.17	1110	0		Irf2bpl	Irf2bpl
chr9	94691535	94697423	4964.17	1111	0	Slc9a9		Slc9a9
chr1	160307099	160308847	4959.6	1112	0	Rabgap1l		Rabgap1l
chr3	101296394	101300528	4949.64	1113	0		Cd2	Cd2
chr1	177670359	177684367	4947.63	1114	0		1700016C15Rik,2310043L19Rik	2310043L19Rik
chr16	58497823	58507856	4947.27	1115	0	St3gal6		St3gal6
chr1	180546011	180548403	4945.7	1116	0		Parp1	Parp1
chr14	60118135	60132009	4937.76	1117	0		Atp8a2	Atp8a2
chr1	106687963	106695730	4936.71	1118	0	Bcl2	Bcl2	Bcl2
chr16	91432879	91443434	4933.41	1119	0		Il10rb,Ifnar1,A930006K02Rik	A930006K02Rik
chr6	52760128	52775725	4922.41	1120	0	Tax1bp1,Jazf1		Tax1bp1
chr8	34163197	34164803	4918.38	1121	0	Tmem66	Mboat4,Leprotl1	Tmem66
chr6	31088012	31100777	4918.35	1122	0		Mir29b-1,Mir29a	Mir29b-1
chr4	55328224	55343806	4916.12	1123	0		Rad23b	Rad23b
chr8	46152717	46163923	4895.9	1124	0		Slc25a4,Snx25,4933411K20Rik	4933411K20Rik
chr5	124049887	124052031	4894.54	1125	0		Vps37b,Abcb9	Vps37b
chr2	160780505	160797371	4884.39	1126	0	Zhx3	Plcg1	Plcg1
chr5	33516093	33521779	4883.71	1127	0			Fam53a
chr2	18951935	18959541	4878.49	1128	0	Pip4k2a	4930426L09Rik	Pip4k2a
chr17	52282139	52282846	4874.41	1129	0			Kcnh8
chr19	45520535	45528350	4865.62	1130	0	Btrc	Dpcd,Poll	Poll
chr7	28665299	28672645	4860.11	1131	0		Fbxo27,Fbxo17,C330005M16Rik	Fbxo27
chr4	59880452	59893907	4857.26	1132	0	Snx30	Slc46a2	Slc46a2
chr3	50886647	50887509	4854.35	1133	0			Ccrn4l
chr6	42343255	42343870	4851.37	1134	0		Fam131b,Epha1,2010310C07Rik,Zyx	Zyx
chr14	25442081	25454439	4848.04	1135	0		Zmiz1	Zmiz1
chr2	163745029	163753545	4843.9	1136	0	Ada		Ada
chr5	24739370	24751786	4828.58	1137	0	Crygn	Wdr86	Crygn
chr5	23524219	23536932	4819.5	1138	0	Srpk2		Srpk2
chr4	123563721	123572972	4817.92	1139	0	Macf1		Macf1
chr17	51406958	51409039	4816.27	1140	0	Mir669a-12,Mir669a-1	C330011F03Rik	C330011F03Rik
chr17	88553183	88562382	4814.76	1141	0	Ppp1r21		Ppp1r21
chr13	35811554	35823196	4809.31	1142	0	Cdyl		Cdyl
chr4	62795337	62806471	4804.32	1143	0			Zfp618
chr7	42496066	42505663	4801.38	1144	0		4933421I07Rik	4933421I07Rik
chr6	136463897	136468218	4798.47	1145	0		E330021D16Rik	E330021D16Rik
chr13	24392383	24398692	4794.21	1146	0	Cmah	Cmah	Cmah
chr10	25426245	25438500	4790.48	1147	0	Epb4.1l2		Epb4.1l2
chrX	12088195	12091260	4788.45	1148	0	Bcor	Bcor	Bcor
chr1	156027606	156028362	4784.8	1149	0	Tor1aip1	Tor1aip2	Tor1aip1
chr1	86487150	86488028	4780.1	1150	0		Ptma	Ptma
chr19	36347980	36348998	4775.03	1151	0		Pcgf5	Pcgf5
chr19	58432257	58443985	4769.78	1152	0	Gfra1		Gfra1
chr6	34952527	34953583	4763.72	1153	0	2010107G12Rik	Stra8,Wdr91	2010107G12Rik
chr15	79577619	79578389	4762.6	1154	0	Dmc1	Ddx17	Dmc1
chr4	136830108	136842395	4762.44	1155	0	Ephb2	C1qb	Ephb2
chr1	156064172	156076515	4753.29	1156	0	Tor1aip2,Fam163a	Tor1aip1,Tor1aip2	Tor1aip2
chr10	12813392	12823646	4750.68	1157	0	Utrn		Utrn
chr2	172924990	172937936	4749.89	1158	0	Bmp7	Spo11	Bmp7
chr17	78351369	78362451	4744.2	1159	0	Crim1		Fez2
chr8	46713673	46722856	4743.94	1160	0		Irf2,Gm16675	Gm16675
chr1	60916305	60916959	4734.63	1161	0		Ctla4	Ctla4
chr15	64013361	64024183	4734.62	1162	0	Fam49b		Fam49b
chr5	74260192	74261038	4730.92	1163	0	Scfd2		Rasl11b
chr12	31973140	31974075	4713.43	1164	0	Prkar2b	Hbp1	Hbp1
chr11	97824970	97835351	4711.94	1165	0	Lasp1	Snora21,Fbxo47,Rpl23,B230217C12Rik,1700001P01Rik	B230217C12Rik
chr15	12222450	12230656	4706.14	1166	0	Mtmr12		Mtmr12
chr11	5296526	5308159	4704.39	1167	0	Znrf3	Mir3079,Kremen1	Kremen1
chr10	19307510	19322200	4703.74	1168	0		Olig3	Olig3
chr15	95725682	95736105	4702.86	1169	0			Ano6
chr11	51644098	51644830	4699.81	1170	0	N4bp3	Hnrnpab,Rmnd5b,D930048N14Rik,0610009B22Rik,Nhp2	D930048N14Rik
chr8	91214510	91226782	4698.95	1171	0	Rpgrip1l		Aktip
chr7	139224209	139225278	4698.15	1172	0	Lrrc27	Pwwp2b,Stk32c	Stk32c
chr10	75126402	75137767	4689.2	1173	0	Bcr		Bcr
chr16	21689712	21700233	4682.9	1174	0	2510009E07Rik		2510009E07Rik
chr14	57908278	57910631	4682	1175	0		Zdhhc20	Zdhhc20
chr17	31073270	31075906	4681.54	1176	0	Abcg1		Abcg1
chr1	91057445	91064915	4673.23	1177	0	Lrrfip1		Lrrfip1
chr17	30413050	30420106	4671.07	1178	0	Btbd9	Gm6402	Gm6402
chr10	86727425	86731225	4668.68	1179	0	BC030307	Hsp90b1,1810014B01Rik,Nt5dc3	BC030307
chr1	118432420	118445266	4664.38	1180	0	Clasp1	2900060B14Rik	2900060B14Rik
chr11	62494692	62506555	4663.35	1181	0	Pigl	Ncor1,Cenpv,Ubb	Cenpv
chr7	34227794	34239632	4658.25	1182	0	4931406P16Rik,Gpi1	Pdcd2l	Gpi1
chr3	121467157	121475533	4653.71	1183	0	Slc44a3	Cnn3	Cnn3
chr18	75410444	75420006	4638.53	1184	0		Smad7	Smad7
chr9	118387912	118396688	4636.36	1185	0		4933432G23Rik	4933432G23Rik
chr13	95702935	95712967	4631.77	1186	0	Iqgap2	F2rl2	F2rl2
chr17	88575184	88582173	4631.61	1187	0	Ppp1r21	Ston1	Ston1
chr7	127617698	127629054	4627.57	1188	0		Phkg2,Zfp629,Rnf40,Gm166,1700120K04Rik	Zfp629
chr11	119855035	119856459	4623.02	1189	0	Rptor	A430071A18Rik	A430071A18Rik
chr1	87899399	87909182	4622.47	1190	0	Dgkd		Dgkd
chr16	32190193	32200500	4618.57	1191	0		Wdr53,Lrrc33,Fbxo45,Bex6	Bex6
chr8	126826755	126833188	4613.75	1192	0			Tomm20
chr6	119501782	119508915	4613.62	1193	0	Wnt5b	Fbxl14,Wnt5b	Fbxl14
chr1	13207385	13225762	4610.79	1194	0	Ncoa2		Prdm14
chr1	80628227	80643984	4607.35	1195	0	Dock10		Dock10
chr5	65955668	65956584	4607.02	1196	0		9130230L23Rik,Chrna9	Chrna9
chr8	119798931	119813482	4599.57	1197	0	Cotl1	Klhl36,Tldc1	Tldc1
chr9	63561968	63581426	4595.98	1198	0	Iqch	Aagab	Iqch
chr8	34045667	34054825	4592.74	1199	0			Dctn6
chr12	3527249	3547476	4585.46	1200	0		Dtnb	Dtnb
chr2	102258210	102259730	4582.34	1201	0			Ldlrad3
chr11	72940773	72954402	4580.71	1202	0		Atp2a3,P2rx1	Atp2a3
chr18	67212288	67213228	4576.11	1203	0	Gnal	Chmp1b,Mppe1	Chmp1b
chr7	78597610	78598245	4572.7	1204	0	E430016F16Rik	Ntrk3	Ntrk3
chr8	111594923	111595811	4571.87	1205	0	Znrf1	Zfp1,Ldhd	Ldhd
chr4	97771995	97773154	4567.97	1206	0	Nfia	Nfia	Nfia
chr2	75600197	75613136	4562.29	1207	0		Gm6793,Hnrnpa3	Hnrnpa3
chr11	59722991	59731955	4551.02	1208	0	Mprip,1700007J10Rik		1700007J10Rik
chr14	30124822	30138570	4547.84	1209	0	Cacna1d		Chdh
chr15	4073345	4086155	4547.55	1210	0	Oxct1	BC037032	BC037032
chr17	34129007	34130208	4544.94	1211	0	H2-DMa	Brd2,H2-DMb1,H2-DMb2,H2-Oa,BC051537	H2-DMa
chr9	61748608	61765347	4544.64	1212	0			Rplp1
chr4	71290999	71291910	4544.25	1213	0			Megf9
chr17	84419446	84423327	4541.93	1214	0	Thada		Thada
chr1	180387100	180387950	4533.05	1215	0	Itpkb		Gm5069
chr10	19494637	19498607	4526.2	1216	0			Ifngr1
chr2	166650649	166657302	4518.72	1217	0	Prex1		Prex1
chr3	35805360	35806507	4514.36	1218	0	Atp11b		Atp11b
chr2	34911414	34919844	4514.27	1219	0	Phf19	Traf1,Psmd5,D730039F16Rik	Phf19
chr2	31081023	31089157	4510.3	1220	0	Fnbp1		Fnbp1
chr19	23322898	23323748	4502.02	1221	0	Mamdc2	Smc5	Smc5
chr13	37778352	37779139	4497.7	1222	0		Rreb1	Rreb1
chr18	5162365	5163848	4497.49	1223	0			Svil
chr19	12005604	12011862	4496.37	1224	0		Olfr1423,Olfr1424,Osbp	Olfr1423
chr13	43365226	43375098	4491.76	1225	0	Sirt5	Nol7	Sirt5
chr7	58731383	58742169	4484.82	1226	0	Atp10a		Atp10a
chr14	79180139	79180928	4482.31	1227	0	Vwa8		Zfp957
chr19	57131994	57132864	4478.67	1228	0	Ablim1	Ablim1	Ablim1
chr11	113536584	113554632	4475.9	1229	0	Slc39a11	Slc39a11	Slc39a11
chr16	23279720	23286918	4462.04	1230	0	St6gal1	St6gal1	St6gal1
chr9	50350689	50360791	4458.01	1231	0			1600029D21Rik
chr18	52485458	52486333	4456.02	1232	0	Srfbp1	Lox	Srfbp1
chr12	100272375	100282749	4455.63	1233	0	Gm10432		Gm10432
chr11	57676191	57685930	4455.59	1234	0	Galnt10		Galnt10
chr2	91639199	91645748	4455.28	1235	0	Zfp408	Snord67,Arhgap1,F2	F2
chr8	72665254	72676094	4447.65	1236	0	Nwd1	Sin3b	Nwd1
chr18	15208214	15209252	4435.06	1237	0			Kctd1
chr13	119722025	119737575	4434.86	1238	0	Nim1	1700074H08Rik,Hmgcs1	Nim1
chr2	139924618	139934675	4434.13	1239	0	Tasp1		Tasp1
chr13	112496710	112508132	4434.02	1240	0	Il6st		Il6st
chr3	86103612	86110436	4424.68	1241	0	Sh3d19	Rps3a1,Snord73a,Rnu73b	Sh3d19
chr19	11435265	11447682	4420.45	1242	0	Ms4a4b	Ms4a4c,Gm8369,Ms4a6c	Ms4a4b
chr11	3147488	3148726	4419.54	1243	0	Sfi1	Pisd-ps1	Pisd-ps1
chr5	140105677	140114774	4417.5	1244	0	Mad1l1		Elfn1
chr8	115226961	115234169	4417.06	1245	0	Wwox		Maf
chr10	96724660	96725388	4415.68	1246	0			Btg1
chr2	6573694	6583114	4413.27	1247	0	Celf2		Usp6nl
chr9	82843425	82855697	4413.01	1248	0	Irak1bp1		Irak1bp1
chr17	8506005	8508855	4409.81	1249	0			T
chr16	8746189	8758459	4408.61	1250	0		Usp7	Usp7
chr4	86683940	86690758	4402.38	1251	0		Plin2	Plin2
chr13	44773057	44779932	4401.38	1252	0	Jarid2		Jarid2
chr17	30868644	30879074	4400.42	1253	0	Dnahc8	Glp1r	Glp1r
chr12	82283487	82295811	4397.2	1254	0	Sipa1l1	Sipa1l1	Sipa1l1
chr13	58057724	58067551	4394.63	1255	0	Klhl3	Mir874	Mir874
chr19	5817870	5824125	4389.13	1256	0		Scyl1,Neat1,Malat1	Malat1
chr14	31662010	31670328	4387.74	1257	0	Btd	Hacl1	Btd
chr17	80145253	80157460	4384.75	1258	0	Galm	Srsf7	Galm
chr12	15997607	16008394	4379.52	1259	0			Trib2
chr14	8615916	8622074	4378.95	1260	0	4930452B06Rik	4930455B14Rik	4930452B06Rik
chr15	36440392	36453984	4377.98	1261	0		Ankrd46	Ankrd46
chr6	31184670	31191573	4377.88	1262	0		2210408F21Rik	2210408F21Rik
chr6	87119196	87120040	4372.76	1263	0		D6Ertd527e	D6Ertd527e
chr10	45002831	45003483	4364.49	1264	0			Prep
chr17	5027868	5036787	4350.69	1265	0	Arid1b		Arid1b
chr8	83773323	83783170	4349.42	1266	0		Cd97	Cd97
chr9	45293843	45300987	4346.41	1267	0		Il10ra,Tmprss13,1700003G13Rik	Tmprss13
chr15	42100393	42107465	4345.74	1268	0			Abra
chr2	79230784	79236972	4345.21	1269	0		Itga4	Itga4
chr1	52799323	52800842	4343.88	1270	0	Inpp1	Hibch	Inpp1
chr17	24126002	24137777	4343.8	1271	0	Pdpk1	Amdhd2,Atp6v0c-ps2,Atp6v0c	Pdpk1
chr11	4283332	4294897	4341.5	1272	0		Osm,Lif	Lif
chr13	45872126	45875936	4336.92	1273	0	Atxn1		Atxn1
chr12	100500975	100509026	4330.63	1274	0	Ttc7b		Ttc7b
chr6	112577074	112587878	4324.84	1275	0			Oxtr
chr10	18508421	18509050	4316.14	1276	0	Nhsl1	Hebp2	Hebp2
chr11	32667109	32679921	4309.96	1277	0	Fbxw11	Fbxw11	Fbxw11
chr6	91496491	91506572	4309.63	1278	0	Xpc	Tmem43,Lsm3,Chchd4	Xpc
chr9	65196739	65202080	4303.24	1279	0		Parp16	Parp16
chr3	138876626	138877514	4302.36	1280	0	Tspan5		Tspan5
chr17	30197868	30209081	4292.34	1281	0	Zfand3		Gm6402
chr9	70040429	70049347	4289.56	1282	0		Gcnt3,Gtf2a2	Gcnt3
chr13	112750354	112767702	4281.49	1283	0		Ppap2a	Ppap2a
chr11	34078531	34079220	4275.52	1284	0	Lcp2		Lcp2
chr7	67444144	67462121	4273.13	1285	0			Mef2a
chr6	83418697	83428202	4271.55	1286	0	Tet3	B230319C09Rik	Tet3
chr14	69775217	69780756	4268.91	1287	0	Tnfrsf10b	Rhobtb2,Chmp7	Tnfrsf10b
chr5	122719036	122732561	4267.14	1288	0	Camkk2,P2rx4		P2rx4
chr6	145612603	145623493	4266.7	1289	0	Tuba3b		Tuba3b
chr1	136135353	136140419	4266.08	1290	0	Kif21b	Gm15850	Kif21b
chr15	100845148	100845782	4264.28	1291	0		Scn8a	Scn8a
chr13	32827757	32833772	4263.43	1292	0		Wrnip1,Serpinb1a,Mylk4	Serpinb1a
chr9	20982655	20989487	4261.8	1293	0		Mrpl4,Dnmt1,Icam5,Icam1,Mir1900,S1pr2,Icam4	S1pr2
chr12	70849522	70853546	4254.98	1294	0	Frmd6		Frmd6
chr6	91705764	91713008	4245.71	1295	0	Slc6a6		Slc6a6
chr9	75634557	75647166	4240.41	1296	0	Lysmd2,Scg3	Tmod2	Lysmd2
chr11	79002862	79003584	4235.11	1297	0		Gm11201,Lgals9	Lgals9
chr11	32125788	32139642	4233.78	1298	0			Il9r
chr10	28560634	28568231	4231.53	1299	0	Ptprk		Themis
chr10	28513321	28518904	4228.56	1300	0	Ptprk		Themis
chr9	50452075	50470942	4228.09	1301	0		1600029D21Rik,2310014F07Rik	1600029D21Rik
chr17	28522763	28523643	4215.55	1302	0		Armc12,Clpsl2,Fkbp5,Clps	Armc12
chr6	99364584	99374850	4214.19	1303	0	Foxp1		Foxp1
chrX	13346071	13347400	4213.86	1304	0			Ddx3x
chr7	49484763	49497570	4213.5	1305	0	Nav2		Dbx1
chr4	40873572	40876560	4213.38	1306	0		B4galt1,Mir5123,Spink4	B4galt1
chr10	45103063	45103892	4212.07	1307	0	Prep		Prep
chr7	98160872	98171497	4209.62	1308	0	Capn5	Gm16938,Myo7a,Omp,B3gnt6	Gm16938
chr13	64410361	64411163	4208.41	1309	0		Cdk20,Ctsl	Cdk20
chr7	126285235	126294328	4207.33	1310	0	Sbk1		Sbk1
chr9	46175672	46176552	4201.47	1311	0	Sik3		Apoa1
chr14	65343478	65352130	4196.22	1312	0		Zfp395	Zfp395
chr12	25010822	25013238	4195.63	1313	0	Kidins220		Kidins220
chr7	141088323	141097174	4195.37	1314	0	Sigirr,Pkp3	Ptdss2,B4galnt4,Ano9	Sigirr
chr19	32565280	32574987	4183.72	1315	0		Papss2	Papss2
chr15	80571861	80572902	4183.47	1316	0		Enthd1	Enthd1
chr2	33869281	33878520	4181.57	1317	0	Mvb12b		Mvb12b
chr10	28593458	28594235	4180.1	1318	0	Ptprk		Themis
chr6	67415627	67422504	4177.78	1319	0		Il12rb2	Il12rb2
chr9	32133773	32150498	4172.89	1320	0	Arhgap32		Arhgap32
chr17	26381169	26391170	4171.42	1321	0		Neurl1b	Neurl1b
chr3	9884889	9887771	4170.25	1322	0			Pag1
chr7	19537803	19546883	4169.54	1323	0	Ppp1r37	Zfp296,Trappc6a,Nkpd1,Bloc1s3,Gemin7	Ppp1r37
chr7	24457489	24458236	4164.3	1324	0		Cadm4,Zfp428,Irgc1,Plaur	Plaur
chr14	25721667	25727537	4161.83	1325	0	Zcchc24	Ppif,Ppifos	Ppifos
chr7	29309566	29330203	4160.42	1326	0	Sipa1l3,Dpf1	Spint2,Ppp1r14a	Dpf1
chr5	125305687	125316965	4158.2	1327	0	Scarb1		Scarb1
chr6	87541519	87547928	4158.16	1328	0		Arhgap25,Prokr1	Arhgap25
chr15	59524392	59525178	4157.63	1329	0	Nsmce2		Trib1
chr11	115231282	115232035	4157.09	1330	0	Tmem104	Nat9,Fdxr,Grin2c	Grin2c
chr6	113517509	113523633	4155.13	1331	0	Emc3	Creld1,Il17rc,Fancd2,Prrt3	Emc3
chr10	82890753	82900315	4153.73	1332	0	Txnrd1	Txnrd1,Eid3	Eid3
chr1	106515289	106523601	4153.51	1333	0			Bcl2
chr4	97751464	97752011	4152.11	1334	0	Nfia	Nfia	Nfia
chr4	120974850	120975513	4152.1	1335	0	Smap2	Exo5,Zfp69	Zfp69
chr9	114603838	114613727	4148.44	1336	0	Cnot10	Trim71	Cnot10
chr5	140596746	140597289	4141.3	1337	0		Lfng,Grifin	Lfng
chr3	104564978	104565900	4141.16	1338	0			Lrig2
chr1	156990935	156991753	4140.8	1339	0			Ralgps2
chr11	52036253	52047008	4139.6	1340	0	Cdkl3	Cdkl3,Ube2b	Cdkl3
chr19	16373512	16394557	4137.45	1341	0	Gnaq	Gna14	Gna14
chr13	52070848	52086131	4135.58	1342	0		4921525O09Rik	4921525O09Rik
chr14	122053299	122063747	4134.27	1343	0		Timm8a2,A330035P11Rik,Tm9sf2	Timm8a2
chr5	103821668	103822623	4133.34	1344	0	Aff1		Aff1
chr9	64218548	64239454	4128.94	1345	0	Uchl4,Map2k1	Snapc5,Zwilch,Tipin,Snord16a,Rpl4	Uchl4
chr8	126666441	126667385	4128.68	1346	0			Irf2bp2
chr10	10324203	10331348	4125.52	1347	0			Adgb
chr3	121312320	121313124	4114.95	1348	0	Alg14	Tmem56	Alg14
chr1	60074747	60075489	4114.32	1349	0		Carf,Wdr12,Ica1l	Wdr12
chr7	112316208	112322505	4110.68	1350	0	Mical2	Micalcl	Micalcl
chr5	140132673	140143466	4105.66	1351	0	Mad1l1		Mad1l1
chr19	45541896	45552746	4104.56	1352	0	Poll	Dpcd	Poll
chr5	118465562	118478823	4102.95	1353	0			Med13l
chr10	40515192	40515909	4101.46	1354	0			Slc22a16
chr12	88429157	88438393	4098.94	1355	0	Adck1		3200001D21Rik
chrX	159757583	159769048	4094.15	1356	0	Sh3kbp1		Sh3kbp1
chr8	19784819	19784992	4092.82	1357	0	Gm21119		Gm21119
chr14	25539373	25547787	4087.52	1358	0	Zmiz1	Mir3075,4931406H21Rik	Mir3075
chr12	107800739	107815703	4079.19	1359	0			4930465M20Rik
chr5	113859164	113870998	4079.18	1360	0	Coro1c	Selplg	Selplg
chr10	63089355	63093295	4078.69	1361	0		Pbld1,Atoh7	Atoh7
chr1	180313955	180314602	4072.61	1362	0		Gm5069,Itpkb	Itpkb
chr6	99302870	99310510	4070.59	1363	0	Foxp1	Foxp1	Foxp1
chr2	126468057	126475832	4070.21	1364	0	Atp8b4		Atp8b4
chr9	56506415	56507396	4068.4	1365	0			Hmg20a
chr6	116287302	116297056	4068.39	1366	0	Zfand4	2022-03-08	Zfand4
chr13	37339146	37354449	4067.54	1367	0	Ly86		Ly86
chr19	32740517	32749377	4063.2	1368	0		Pten,Atad1	Pten
chr1	87659644	87660291	4057.98	1369	0	Inpp5d		Inpp5d
chr12	106310865	106311571	4057.52	1370	0			1700121N20Rik
chr6	88925300	88938463	4054.2	1371	0		Mcm2,Tpra1	Tpra1
chr18	89205957	89214825	4048.24	1372	0	Cd226	Cd226	Cd226
chr11	116358795	116359878	4047.71	1373	0	Rnf157	Foxj1	Foxj1
chr12	35123387	35132110	4047.47	1374	0	Snx13		Snx13
chr1	43300454	43311262	4045.43	1375	0			Nck2
chr1	159773084	159783135	4040.5	1376	0	Tnr		Tnr
chr11	117018162	117037138	4039.99	1377	0		2810008D09Rik	2810008D09Rik
chr9	118809755	118821649	4038.01	1378	0	Itga9		Itga9
chr17	51878993	51879797	4036	1379	0		Gm20098,Satb1	Gm20098
chr3	52000312	52007628	4026.73	1380	0	Maml3		Maml3
chr13	23445699	23453819	4021.84	1381	0		C230035I16Rik,Abt1,Btn1a1,Btn2a2	Btn1a1
chr10	70107285	70120556	4019.79	1382	0	Ccdc6		Ccdc6
chr1	156260468	156264951	4015.87	1383	0	Tdrd5	Nphs2	Tdrd5
chr9	50831203	50841671	4012.38	1384	0	Alg9	Ppp2r1b	Ppp2r1b
chr4	132977096	132983067	4004.75	1385	0	Fgr	Ahdc1	Fgr
chr5	75829978	75840843	4001.58	1386	0			Kdr
chr14	76664545	76666243	3999.64	1387	0		1700108F19Rik	1700108F19Rik
chr11	21164443	21174560	3997.23	1388	0			Vps54
chr2	30658219	30658996	3996.73	1389	0			Mir3089
chr9	77428405	77445993	3995.99	1390	0	Lrrc1	5730403I07Rik	5730403I07Rik
chr14	25052157	25063711	3995.37	1391	0			4930572O13Rik
chr4	103038760	103039609	3990.47	1392	0	Wdr78	Insl5,BB031773,Tctex1d1,Gm12709	Insl5
chr17	29768844	29769753	3984.78	1393	0			Ccdc167
chr11	53085735	53097905	3984.46	1394	0	Fstl4	Gm11186	Gm11186
chr10	127096119	127107909	3983.84	1395	0	Os9	LOC100504703,March9,Cdk4,Cyp27b1,Agap2,Tspan31	Os9
chr1	79796872	79797723	3983.02	1396	0	Serpine2	Mrpl44,Wdfy1	Mrpl44
chr2	43727637	43739421	3978.28	1397	0		Arhgap15	Arhgap15
chr3	121755154	121774975	3978.07	1398	0	Abcd3	F3	F3
chr5	140761803	140771990	3978.02	1399	0	Gna12	Amz1	Amz1
chr11	98000220	98000894	3970.8	1400	0		Cacnb1,Rpl19,Arl5c,Plxdc1	Arl5c
chr19	40359515	40366616	3967.33	1401	0	Sorbs1		Sorbs1
chr13	45443137	45455593	3965.99	1402	0			Gmpr
chr10	26275833	26288628	3963.89	1403	0	L3mbtl3	Samd3	Samd3
chr1	193122362	193123442	3962.63	1404	0	Diexf	Irf6	Diexf
chr2	27371811	27378963	3960.78	1405	0	Vav2		Vav2
chr4	129913704	129927036	3959.6	1406	0		E330017L17Rik,1700003M07Rik	E330017L17Rik
chr8	108903950	108911390	3956.59	1407	0	Zfhx3	Mir3108	Mir3108
chr1	74308558	74317963	3954.8	1408	0	Pnkd	Tmbim1,Pnkd,Aamp,Gpbar1,Gm216	Tmbim1
chr8	126584426	126585590	3952.13	1409	0		Irf2bp2	Irf2bp2
chr1	95267796	95268711	3951.43	1410	0		Fam174a	Fam174a
chrX	13455766	13462075	3946.28	1411	0		Nyx	Nyx
chr3	152944446	152950105	3944.32	1412	0	St6galnac5		St6galnac5
chr5	30274934	30277383	3940.44	1413	0		Ept1	Ept1
chr15	97664057	97678129	3940.16	1414	0	Rpap3	Endou	Rpap3
chr16	18459742	18460488	3939.33	1415	0	Txnrd2	Comt,Gnb1l	Comt
chr13	51813758	51814593	3933.35	1416	0		Sema4d,Gadd45g	Sema4d
chr19	3655445	3665542	3931.77	1417	0	Lrp5	1810055G02Rik	Lrp5
chr4	95270639	95284263	3922.35	1418	0			Jun
chr15	93942835	93951527	3919.22	1419	0		9430014N10Rik	9430014N10Rik
chr6	127240061	127246330	3918.12	1420	0			D130058E03
chr10	85162025	85170766	3917.72	1421	0	Cry1	Mterfd3	Cry1
chr14	64374895	64378621	3917.52	1422	0	Msra		Msra
chr7	99572215	99580930	3917.39	1423	0	Arrb1	Mir326,Arrb1,Gm4980	Mir326
chr17	87602487	87613757	3906.18	1424	0		Epcam	Epcam
chr3	59228691	59235888	3905.09	1425	0	Med12l,P2ry12	Gpr87,P2ry13	P2ry13
chr9	24542009	24542182	3904.42	1426	0		Dpy19l1	Dpy19l1
chr10	111411352	111422728	3892.87	1427	0			Nap1l1
chr1	182357922	182364110	3891.63	1428	0		Trp53bp2,Fbxo28	Fbxo28
chrX	57189194	57196952	3891.41	1429	0		Gm14718,Cd40lg	Gm14718
chr11	22755245	22763283	3885.57	1430	0			B3gnt2
chr17	12494143	12495245	3883.34	1431	0	Slc22a3	C030013G03Rik	Slc22a3
chr16	91533599	91541878	3882.02	1432	0		Ifngr2,Ifnar1	Ifngr2
chr10	62300575	62312002	3881.75	1433	0	Hk1	Tacr2,2210417K05Rik	Hk1
chr12	51887276	51888203	3881.16	1434	0	Heatr5a		Hectd1
chr5	120578470	120580006	3880.55	1435	0	Tpcn1	1110008J03Rik,Iqcd,Ddx54	Tpcn1
chr1	193181266	193189650	3880.12	1436	0	Traf3ip3	A130010J15Rik,Irf6	A130010J15Rik
chr12	86011285	86023005	3872.29	1437	0	Ttll5		Tgfb3
chr3	21935797	21937366	3870.72	1438	0			Tbl1xr1
chr14	20161831	20173563	3870.39	1439	0	Kcnk5		Kcnk5
chr1	183201406	183214966	3870.02	1440	0	Disp1		Disp1
chr7	46389451	46391810	3865.93	1441	0		Kcnc1,Myod1	Kcnc1
chr15	49942651	49943688	3864.38	1442	0			Mir1907
chr11	58883649	58889438	3860.11	1443	0	2810021J22Rik,Zfp39	Btnl10,Rnf187,Olfr311	Zfp39
chr6	145090492	145101519	3859.45	1444	0		Bcat1,Lrmp	Bcat1
chr2	120423377	120424829	3850.41	1445	0	Ganc	Capn3,Tmem87a,4931402G19Rik	Tmem87a
chr10	42688542	42698936	3849.94	1446	0	Ostm1		Ostm1
chr2	117988824	118008022	3847.28	1447	0			Thbs1
chr14	78356557	78357322	3843.9	1448	0		Tnfsf11	Tnfsf11
chr14	47337257	47349055	3843.79	1449	0		Mapk1ip1l,Lgals3	Lgals3
chr5	103760344	103760928	3842.84	1450	0	Aff1		Aff1
chr12	77450666	77459458	3841.22	1451	0	Fut8		Fut8
chr15	96767004	96778732	3840.92	1452	0			Slc38a2
chr17	29164156	29165058	3839.72	1453	0	Cpne5	Rab44	Rab44
chr7	99818288	99819619	3835.41	1454	0	Neu3	Xrra1,Spcs2	Neu3
chr18	89077286	89088904	3821.16	1455	0	Rttn		Rttn
chr9	44954223	44954906	3818.65	1456	0	Ube4a	Cd3d,Atp5l,Cd3g	Ube4a
chr19	46646120	46655903	3814.39	1457	0	Wbp1l	Cyp17a1,Wbp1l,2010012O05Rik	Cyp17a1
chr3	143683215	143686149	3810.09	1458	0	Gm6260		Gm6260
chr7	127188260	127190192	3809.9	1459	0		Cd2bp2,Zfp553,Tbc1d10b,Mylpf,Gm4532,Sept1	Cd2bp2
chr9	66505364	66512228	3808.83	1460	0	Herc1,Fbxl22		Fbxl22
chr1	181227375	181234472	3808.25	1461	0		Wdr26	Wdr26
chr11	71669740	71670458	3808.06	1462	0			Wscd1
chr5	64853184	64862351	3805.22	1463	0		Klf3	Klf3
chr15	84684869	84697031	3803.06	1464	0	Prr5	Gm20556,Arhgap8	Prr5
chr1	88622349	88629795	3797.46	1465	0			Gm19589
chr13	35035624	35036309	3792.78	1466	0		Eci2	Eci2
chr17	27040275	27051679	3787.27	1467	0		Ggnbp1,Itpr3,Bak1	Itpr3
chr9	23115826	23124067	3785.92	1468	0			Bmper
chr10	117434547	117435331	3783.9	1469	0			Cpsf6
chr2	9563562	9565226	3783.27	1470	0			Gata3
chr1	69548728	69560335	3782.72	1471	0	Ikzf2		Ikzf2
chr6	134202345	134210536	3780.97	1472	0	Etv6		Etv6
chr6	90740579	90741342	3775.78	1473	0	Iqsec1	Iqsec1	Iqsec1
chr5	107717544	107718748	3769.12	1474	0	Gfi1	4930428O21Rik	Gfi1
chr9	108105062	108111199	3768.12	1475	0	Bsn	Apeh,Mst1,Rnf123	Apeh
chr3	95950875	95951048	3763.74	1476	0		Anp32e,Gm9054,Car14,Plekho1	Anp32e
chr2	168838424	168840235	3762.9	1477	0			Sall4
chr15	84388306	84400241	3760.72	1478	0	1810041L15Rik		1810041L15Rik
chr3	51553031	51554123	3749.6	1479	0	Setd7	5031434O11Rik	5031434O11Rik
chr13	44624986	44635800	3741.64	1480	0			Jarid2
chr2	59423214	59439224	3741.54	1481	0		Dapl1,5330411J11Rik	5330411J11Rik
chr10	78445101	78457725	3740.49	1482	0	Pdxk	Cstb,Rrp1	Pdxk
chr10	83069323	83081114	3737.75	1483	0	Chst11		Chst11
chr2	92948030	92948770	3736.56	1484	0	Syt13		Syt13
chr16	11456131	11461837	3735.15	1485	0	Snx29		Snx29
chr12	114982510	114995167	3724.96	1486	0
chr7	39654994	39655823	3720.05	1487	0			Zfp619
chr13	62953069	62965184	3719.3	1488	0		2010111I01Rik	2010111I01Rik
chr10	4213967	4232787	3716.95	1489	0		Akap12	Akap12
chr10	99172062	99181987	3716.91	1490	0	Poc1b		Galnt4
chr17	44702239	44714019	3714.23	1491	0	Runx2		Runx2
chr4	120019922	120033178	3711.68	1492	0	Hivep3		Edn2
chr11	75966815	75978528	3705.99	1493	0		Fam101b,1700016K19Rik	1700016K19Rik
chr10	38880649	38884803	3693.32	1494	0			Rfpl4b
chr9	35421154	35430865	3681.44	1495	0		Cdon	Cdon
chr12	100764495	100766221	3681.21	1496	0		Rps6ka5,9030617O03Rik	9030617O03Rik
chr15	12010618	12010791	3680.42	1497	0		1700047G03Rik,Sub1	Sub1
chr7	29461707	29474424	3679.03	1498	0	Sipa1l3		Sipa1l3
chr3	60613906	60624490	3674.76	1499	0	Mbnl1		Mbnl1
chr5	150601197	150611571	3673.43	1500	0		N4bp2l1	N4bp2l1
chr5	106639406	106650011	3671.45	1501	0	Zfp644		Zfp644
chr6	29232067	29232876	3671	1502	0		Fam71f2,Hilpda,Impdh1	Impdh1
chr4	141558990	141559839	3670.48	1503	0		Fblim1,B330016D10Rik,Spen	B330016D10Rik
chr19	36375732	36384611	3666.14	1504	0	Pcgf5		Pcgf5
chr9	70094672	70095488	3665.23	1505	0	Fam81a		Fam81a
chr3	89188068	89196435	3663.91	1506	0	Fam189b	Thbs3,Gba,Clk2,Trim46,Muc1,Scamp3,Hcn3,Mir92b,Mtx1	Fam189b
chr15	25269381	25270152	3663.71	1507	0			Basp1
chr5	120620991	120622524	3662.49	1508	0	Ddx54	Rasal1,Ccdc42b,1110008J03Rik,Iqcd,Tpcn1	Ddx54
chr18	68183545	68195632	3662.36	1509	0	Ldlrad4		Fam210a
chr4	33586652	33595959	3660.44	1510	0			Rngtt
chr1	35607268	35615797	3659.79	1511	0			Hs6st1
chr11	108214751	108223291	3657.68	1512	0	Prkca		Prkca
chr6	34869403	34875193	3652.33	1513	0	3110062M04Rik,Tmem140	Stra8,3110062M04Rik,Wdr91	3110062M04Rik
chr2	167698151	167701870	3649.08	1514	0		Tmem189,Cebpb,A530013C23Rik	A530013C23Rik
chr8	25608909	25617859	3648.02	1515	0	Whsc1l1	Whsc1l1,Letm2	Whsc1l1
chr17	28256611	28257396	3645.38	1516	0	Ppard	Def6,1810013A23Rik	1810013A23Rik
chr14	78432291	78437932	3644.65	1517	0			Akap11
chr11	104417912	104425533	3637.5	1518	0	Kansl1		Kansl1
chr6	37607455	37608551	3628.75	1519	0			Akr1d1
chr12	55048998	55050696	3625.57	1520	0	2700097O09Rik	Srp54a	2700097O09Rik
chr7	25835380	25848451	3624.59	1521	0		Axl,Cyp2s1,Cyp2b10	Cyp2s1
chr1	33501543	33514212	3620.8	1522	0	Prim2		Prim2
chr6	29896835	29897593	3620.66	1523	0	Ahcyl2	Strip2	Strip2
chr11	117630059	117640384	3617.88	1524	0		Tnrc6c,2900041M22Rik	Tnrc6c
chr7	29260233	29270529	3613.9	1525	0	Spint2	Catsperg1,Yif1b,2200002D01Rik,Dpf1,Ppp1r14a,Spint2,Kcnk6	Spint2
chr10	39192564	39193600	3612.84	1526	0		Wisp3	Wisp3
chr1	137898837	137899010	3609.49	1527	0			Mir181a-1
chr13	91509407	91517204	3608.45	1528	0	Ssbp2		Ssbp2
chr15	96654611	96655386	3605.84	1529	0		Slc38a1,Slc38a2	Slc38a1
chr4	63123498	63132645	3603	1530	0	Zfp618	Ambp,Kif12	Ambp
chr2	78971527	78980394	3602.66	1531	0			Ube2e3
chr4	132506536	132516104	3599.48	1532	0	Sesn2	Dnajc8,Med18,Ptafr,Atpif1	Sesn2
chr4	129352822	129365569	3595.93	1533	0	Zbtb8a	Zbtb8os,Rbbp4	Zbtb8a
chr4	15307891	15308782	3593.76	1534	0		Tmem64	Tmem64
chr10	75667792	75678032	3592.19	1535	0	Cabin1	Susd2	Susd2
chr2	69096431	69109893	3588.97	1536	0	Cers6	Nostrin	Nostrin
chr4	155200628	155212276	3585.25	1537	0	Ski	2610002J02Rik	Ski
chr16	30962882	30972572	3583.36	1538	0	Mir1195,AI480653		AI480653
chr13	91093375	91094349	3580.62	1539	0	Atg10		Atg10
chr2	93132601	93142355	3576.79	1540	0		Trp53i11	Trp53i11
chrX	12202615	12203562	3574.07	1541	0		2900008C10Rik,Bcor	Bcor
chr3	88509814	88510616	3573.87	1542	0		Ubqln4,Lmna,Sema4a,Rab25,Mex3a,Mir1905,Lamtor2	Lmna
chr8	91400119	91411100	3568.82	1543	0	Fto		Fto
chr6	99275554	99284019	3558.69	1544	0	Foxp1	Foxp1	Foxp1
chr8	91076871	91078203	3556.31	1545	0	Rbl2		Rbl2
chr1	167242625	167245557	3551.24	1546	0	Uck2		Uck2
chr14	101476972	101477813	3547.42	1547	0	Tbc1d4		Tbc1d4
chr10	39023810	39036508	3544.01	1548	0	Lama4		Lama4
chr5	123661763	123671079	3542.87	1549	0	Clip1	Zcchc8	Clip1
chr2	166868606	166876306	3542	1550	0	Arfgef2	Cse1l	Cse1l
chr12	103331153	103332075	3536.24	1551	0	Asb2	Otub2,Fam181a	Fam181a
chr10	108117901	108118953	3535.67	1552	0		Ppp1r12a	Ppp1r12a
chr11	46344107	46344770	3533.66	1553	0	Itk	Cyfip2	Cyfip2
chr8	119563990	119570352	3525.82	1554	0	Hsdl1	Dnaaf1,Mbtps1,Adad2,Taf1c	Hsdl1
chr9	11513491	11525261	3525.11	1555	0			Cntn5
chr4	128711656	128720122	3524.4	1556	0	Phc2	Phc2,A3galt2	Phc2
chr10	67194426	67210300	3524.03	1557	0	Jmjd1c		Jmjd1c
chr17	28467925	28475635	3523.47	1558	0	Fkbp5		Fkbp5
chr6	86471925	86472996	3513.31	1559	0		C87436,2310040G24Rik	2310040G24Rik
chr18	55104489	55107835	3513.3	1560	0			Zfp608
chr3	101274662	101280974	3512.63	1561	0	Cd2		Cd2
chr7	114479643	114480421	3511.43	1562	0	Pde3b		Pde3b
chr6	29215475	29216278	3507.34	1563	0		Prrt4,Impdh1	Impdh1
chr1	165780312	165781289	3506.26	1564	0		Cd247,Creg1	Cd247
chr2	49846467	49848065	3504.09	1565	0	Lypd6b		Lypd6b
chr7	45733261	45742262	3504.09	1566	0	Sult2b1	Sec1,Fam83e,Dbp,Rpl18,Sphk2,Spaca4,Lmtk3,Ntn5,Car11	Spaca4
chr7	90059706	90068156	3503.37	1567	0		E230029C05Rik	E230029C05Rik
chr1	127214660	127215393	3502.49	1568	0	Mgat5		Mgat5
chr5	43800475	43808079	3502.4	1569	0		Bst1,Fbxl5	Bst1
chr14	36316590	36317305	3501	1570	0			4930474N05Rik
chr13	28718507	28720913	3495.2	1571	0	2610307P16Rik		2610307P16Rik
chr2	76214954	76220350	3491.21	1572	0	Pde11a		Pde11a
chr3	88393807	88403471	3489.67	1573	0	Pmf1	Bglap,Slc25a44,Bglap3,Paqr6,Bglap2	Pmf1
chr12	100710905	100715185	3486.06	1574	0	Rps6ka5		Rps6ka5
chr6	121195590	121206851	3485.28	1575	0	Pex26	Tuba8,Usp18	Tuba8
chr1	36595699	36604561	3480.99	1576	0	Fam178b	Fam178b,Ankrd39,Sema4c	Fam178b
chr12	25189325	25190469	3473.76	1577	0			Gm17746
chrX	167359461	167362161	3471.93	1578	0	Prps2	Tlr7	Prps2
chr11	100408376	100410109	3462.19	1579	0	Leprel4	Klhl10,Nt5c3b,Jup,Fkbp10	Leprel4
chr9	116070962	116086572	3459.18	1580	0	Gadl1		Tgfbr2
chr5	112288330	112298901	3455.66	1581	0	Tpst2	Tfip11,Srrd,Cryba4,Hps4,Crybb1	Tpst2
chr16	24259731	24260607	3454.16	1582	0		bcl6	Lpp
chr3	121369478	121370855	3454.07	1583	0			Cnn3
chr19	44247891	44248661	3453.6	1584	0		Scd3,Scd2	Scd3
chr4	95846065	95849818	3453.14	1585	0	Fggy		9530080O11Rik
chr3	9974552	9983920	3447.42	1586	0		Fabp5	Fabp5
chr9	94441126	94442061	3446.32	1587	0			1190002N15Rik
chr9	66614956	66615663	3444.36	1588	0		Usp3	Usp3
chr9	32906426	32911149	3443.07	1589	0			Ets1
chr9	61882518	61897049	3442.39	1590	0		Rplp1,Kif23	Rplp1
chr5	36374148	36377868	3438.02	1591	0	Sorcs2		Sorcs2
chr17	12195341	12206516	3436.31	1592	0	Agpat4		Agpat4
chr6	145303520	145304092	3436.18	1593	0			Gm15706
chr8	15017825	15027949	3436.09	1594	0	Kbtbd11	Myom2,BB014433	Kbtbd11
chr17	83548908	83570078	3435.89	1595	0		Cox7a2l	Cox7a2l
chr14	64915855	64927749	3430.23	1596	0	Hmbox1	Ints9	Hmbox1
chr17	47873470	47883264	3428.88	1597	0	Foxp4	Mdfi	Mdfi
chr15	99233539	99238291	3425.24	1598	0	Kcnh3	Fam186b,Mcrs1,1700120C14Rik	Kcnh3
chr10	84646710	84658780	3419.43	1599	0	Polr3b		Polr3b
chr4	118235070	118243231	3410.48	1600	0	Ptprf		Ptprf
chr7	78754738	78766261	3407.35	1601	0		E430016F16Rik,Mrpl46,Mrps11	Mrpl46
chr3	52062620	52069924	3407.32	1602	0	Maml3		Maml3
chr7	143793259	143803647	3407.26	1603	0	Nadsyn1	Mrgpre,Mrgprg,Dhcr7	Mrgpre
chr3	50585402	50594930	3406.26	1604	0			Slc7a11
chr7	58754817	58755764	3405.22	1605	0	Atp10a		Atp10a
chr4	136043945	136046015	3404.94	1606	0		Tceb3,Rpl11	Rpl11
chr14	69813249	69830523	3404.71	1607	0		Rhobtb2,Tnfrsf10b,Pebp4	Rhobtb2
chr6	129036632	129037589	3404.14	1608	0		Klrb1f,BC064078,Clec2f	Klrb1f
chr15	86168052	86168709	3398.27	1609	0	Cerk	Tbc1d22a	Cerk
chr1	165802336	165802932	3397.8	1610	0	Cd247	Creg1	Cd247
chr2	122652272	122653007	3395.26	1611	0		Spata5l1,AA467197,Gatm,Mir147,Slc30a4	Mir147
chr18	46092408	46093336	3393.7	1612	0		A330093E20Rik	A330093E20Rik
chr13	42039156	42049617	3391.46	1613	0		Hivep1	Hivep1
chr5	124953956	124955552	3389.58	1614	0		Fam101a	Fam101a
chr12	73334082	73342608	3389.09	1615	0	Slc38a6	Trmt5	Slc38a6
chr11	22871725	22877928	3380.01	1616	0		B3gnt2	B3gnt2
chr17	83654472	83655125	3379.01	1617	0		Kcng3	Kcng3
chr16	21805864	21815173	3377.31	1618	0	1300002E11Rik	Ehhadh	1300002E11Rik
chr15	74933189	74933362	3374.11	1619	0		Ly6e	Ly6e
chr16	38399499	38403919	3373.79	1620	0	Pla1a	Popdc2,Adprh	Pla1a
chr2	118554564	118555323	3373.45	1621	0		Bub1b,Bmf	Bmf
chr12	73743195	73751721	3364.36	1622	0	Prkch		Hif1a
chr16	37093600	37095050	3363.13	1623	0	Polq		Polq
chr12	70874103	70880470	3360.5	1624	0	Frmd6		Frmd6
chr14	121903533	121910276	3360.04	1625	0	Ubac2	Gpr18	Gpr18
chr9	69290146	69306156	3349.29	1626	0	Rora		Narg2
chr8	86051789	86059128	3346.58	1627	0	Phkb		Phkb
chr15	93913042	93913952	3344.52	1628	0	9430014N10Rik		9430014N10Rik
chr7	58448868	58451987	3344.19	1629	0			Atp10a
chr2	92930782	92931648	3340.08	1630	0	Syt13		Syt13
chr13	41910557	41917252	3339.47	1631	0	Gm10790		Gm10790
chr13	59537231	59549660	3335.94	1632	0	Agtpbp1	Naa35,A230056J06Rik	Agtpbp1
chr9	41073381	41083992	3332.92	1633	0	Ubash3b		Crtam
chr16	24641629	24656553	3326.56	1634	0	Lpp		Lpp
chr6	124721150	124730388	3324.76	1635	0	Ptpn6	Phb2,Mir141,Emg1,Mir200c,Lrrc23,Grcc10,Atn1,Eno2	Ptpn6
chr4	57673505	57685156	3324.03	1636	0	Palm2		Palm2
chr17	7874547	7875561	3321.76	1637	0			Tagap
chr10	24482064	24494637	3307.96	1638	0			Ctgf
chr15	81254842	81255586	3307.75	1639	0		Mchr1,8430426J06Rik	8430426J06Rik
chr6	115971060	115971830	3306.23	1640	0	Plxnd1	Rho,H1foo	Plxnd1
chr3	126684143	126693609	3304.58	1641	0	Camk2d		Camk2d
chr6	48072967	48073852	3303	1642	0	Zfp746	Zfp777	Zfp746
chr5	73199235	73206770	3302.59	1643	0	Fryl		Fryl
chr6	22409059	22409824	3302.2	1644	0			Fam3c
chr9	71983241	71995343	3296.58	1645	0	Tcf12	Mir378	Mir378
chr16	32516200	32520176	3296.5	1646	0		Zdhhc19,Slc51a	Zdhhc19
chr4	132945744	132946398	3296.09	1647	0		Fgr,Fam76a	Fam76a
chr17	84230385	84238977	3292.45	1648	0	Thada	Zfp36l2	Zfp36l2
chr2	28852967	28866092	3289.12	1649	0	Ddx31	Gtf3c4	Ddx31
chr5	24818483	24826824	3288.86	1650	0	Rheb		Rheb
chr6	135210038	135218797	3287.25	1651	0	8430419L09Rik	Gsg1,Gm19434,Hebp1	8430419L09Rik
chr17	27332985	27342321	3286.27	1652	0			Lemd2
chr5	105849004	105849867	3284.75	1653	0		Zfp326	Zfp326
chr6	136925157	136932957	3283.8	1654	0	Arhgdib	Erp27,Mgp,Pde6h	Erp27
chr3	31061325	31061804	3280.58	1655	0		Skil	Skil
chr11	61660342	61670159	3276.91	1656	0	Grap	Fam83g	Grap
chr3	52572247	52572839	3274.71	1657	0			Gm2447
chr16	91458359	91459279	3271.98	1658	0		Ifnar1,A930006K02Rik	A930006K02Rik
chr17	86616716	86628144	3271.84	1659	0	Prkce		Epas1
chr5	35967961	35974279	3271.46	1660	0	Afap1		Afap1
chr1	53791823	53797608	3267.95	1661	0		Stk17b	Stk17b
chr3	60563765	60574621	3267.66	1662	0	Mbnl1		Mbnl1
chr14	72822087	72829797	3262.87	1663	0			Fndc3a
chr2	167543286	167553707	3262.82	1664	0		Snai1	Snai1
chr17	83443896	83454640	3260.8	1665	0	Eml4		Cox7a2l
chr1	165717748	165718539	3258.29	1666	0		Rcsd1,Creg1	Rcsd1
chr19	33101747	33102496	3255.9	1667	0			Rnls
chr5	105495514	105498857	3254.74	1668	0		Lrrc8c	Lrrc8c
chr15	81199851	81212206	3250.6	1669	0		4930483J18Rik,Mchr1,Mkl1,8430426J06Rik	4930483J18Rik
chr7	64101354	64102293	3250.25	1670	0			Trpm1
chr15	39905942	39914406	3246.79	1671	0	Lrp12	AU022793,Dpys	Lrp12
chr11	77887139	77887793	3244.62	1672	0	Pipox	Gm11190,Sez6	Pipox
chr10	111559119	111560457	3240.1	1673	0		4933440J02Rik	4933440J02Rik
chr3	51652575	51655302	3235.31	1674	0		Mgst2	Mgst2
chr9	57971817	57972589	3232.06	1675	0		Cyp11a1,Sema7a	Sema7a
chr17	56811789	56819622	3231.9	1676	0	Rfx2	Dus3l,Prr22	Rfx2
chr6	33517663	33518465	3229.97	1677	0	Exoc4		Exoc4
chrX	13516100	13518710	3229.61	1678	0	Cask	Nyx	Nyx
chr19	32406967	32410352	3228.27	1679	0		Sgms1,2700046G09Rik	2700046G09Rik
chr15	74769423	74775349	3227.89	1680	0	D730001G18Rik	Ly6k,Them6,Hemt1,Lynx1,Lypd2,Slurp1,Gml,D730001G18Rik,2300005B03Rik,Ly6d	D730001G18Rik
chr8	91191240	91197987	3227.76	1681	0			Aktip
chr19	46831801	46838200	3227.66	1682	0	Cnnm2		Cnnm2
chr19	7115239	7117580	3227.07	1683	0	Macrod1	Flrt1	Flrt1
chr11	57742857	57755274	3224.69	1684	0	Galnt10	Sap30l	Sap30l
chr14	48421970	48422671	3222.08	1685	0		Tmem260	Tmem260
chr6	144902337	144903178	3220.1	1686	0			Bcat1
chr4	117289035	117299648	3216.8	1687	0	Rnf220	Tmem53,Gm1661	Tmem53
chr5	37082228	37083593	3210.62	1688	0	Jakmip1		Jakmip1
chr9	20636193	20636927	3208.61	1689	0		5730577I03Rik,Ubl5,Fbxl12,Pin1	Fbxl12
chr19	11544168	11547788	3208.04	1690	0	Ms4a4d	Ms4a6b	Ms4a4d
chr2	38205721	38211893	3206.35	1691	0	Dennd1a		Dennd1a
chr12	114292932	114300428	3206.04	1692	0			Adam6a
chr11	84205489	84206217	3205.38	1693	0	Acaca	Gm11437	Acaca
chr6	124688137	124693969	3204.68	1694	0	Lpcat3	Phb2,Mir141,Emg1,Ptpn6,Mir200c,Grcc10	Emg1
chr1	173428952	173441350	3202.4	1695	0	Aim2		Aim2
chr15	53257900	53267467	3201.12	1696	0	Ext1		Ext1
chr18	80169660	80178201	3199.46	1697	0		Txnl4a,Adnp2,Rbfa	Adnp2
chr1	183345190	183345935	3199.18	1698	0	Mia3	Taf1a,Brox,Aida	Mia3
chr15	35903432	35917688	3199.05	1699	0	Vps13b	Cox6c	Cox6c
chr17	31183908	31193273	3198.15	1700	0	Tmprss3	Tff2,Ubash3a,Tff1	Tmprss3
chr2	9519808	9531644	3198.09	1701	0			1700061F12Rik
chr12	73779472	73788771	3197.93	1702	0			Hif1a
chr7	39544552	39552709	3197.54	1703	0		Zfp619	Zfp619
chr6	113486826	113494603	3195.57	1704	0	Prrt3,Creld1	Fancd2,Il17re,Jagn1,Il17rc,Emc3	Creld1
chr14	64423812	64434074	3191.48	1705	0	Msra	Msra	Msra
chr13	44152938	44164954	3191.45	1706	0		Gm5083	Gm5083
chr1	60627412	60628400	3191.34	1707	0			Raph1
chr14	76688016	76688647	3184.15	1708	0		1700108F19Rik	1700108F19Rik
chr7	125556600	125557362	3174.34	1709	0	Il4ra	Il21r	Il4ra
chr6	125221837	125222715	3173.36	1710	0	Vamp1	Ncapd2,Cd27,4930417O13Rik,Mrpl51,Tapbpl,E130112N10Rik,Vamp1,Scarna10	Vamp1
chr8	114944410	114954676	3168.09	1711	0	Wwox		Wwox
chr11	75012791	75013697	3167.92	1712	0	Smg6		Smg6
chr12	111147353	111160123	3166.96	1713	0		Traf3	Traf3
chr14	68984489	68994699	3165.1	1714	0		Stc1	Stc1
chr5	122173840	122184954	3164.16	1715	0	Ppp1cc	Hvcn1,Ccdc63	Ppp1cc
chr10	94828115	94829803	3163.99	1716	0	Plxnc1		Plxnc1
chr14	25858380	25868975	3163.67	1717	0	Anxa11	Plac9a,Plac9b	Anxa11
chr2	60852570	60869487	3161.79	1718	0	Rbms1		Rbms1
chr11	63989326	63989949	3160.48	1719	0	Cox10		Hs3st3b1
chr12	16532348	16539838	3160.03	1720	0	Lpin1		Lpin1
chr11	114553881	114554595	3158.16	1721	0	Mir466n		4932435O22Rik
chr10	20204960	20219477	3157.45	1722	0	Gm6251,Map7	4930405J17Rik	Gm6251
chr16	78198502	78200889	3155.85	1723	0			E330011O21Rik
chr8	88488501	88489087	3155.79	1724	0		Nkd1	Nkd1
chr10	111156626	111157273	3155.55	1725	0		Osbpl8	Osbpl8
chr1	36856999	36868851	3155	1726	0	Tmem131		Tmem131
chr19	41767106	41769279	3151.72	1727	0	Arhgap19	Gm19424,Slit1	Gm19424
chr19	12806087	12813003	3149.55	1728	0	Lpxn	Olfr1444,Cntf,U05342	Lpxn
chr19	55556071	55567582	3148.26	1729	0	Vti1a		4930552P12Rik
chr8	126617162	126628181	3147.03	1730	0		Irf2bp2	Irf2bp2
chr3	95972073	95972982	3146.69	1731	0		Anp32e,Gm9054,Plekho1	Gm9054
chr11	94997899	95000502	3144.68	1732	0	Ppp1r9b	Hils1,Samd14,Sgca,Pdk2	Ppp1r9b
chr1	157038556	157039373	3135.73	1733	0			Tex35
chr19	57411509	57412231	3135.57	1734	0		Trub1	Trub1
chr2	29097737	29105787	3134.67	1735	0		Ttf1,1700101E01Rik,Setx	Setx
chr15	67039556	67045871	3133.5	1736	0			Ndrg1
chr10	96370657	96374090	3130.55	1737	0			Btg1
chr13	91540815	91541584	3126.29	1738	0	Ssbp2		Ssbp2
chr12	113404755	113411320	3126.25	1739	0			Adam6b
chr12	108646087	108657993	3121.75	1740	0	Evl	Degs2	Evl
chr10	95188115	95196393	3116.67	1741	0	Cradd		Cradd
chr17	31254809	31266270	3116.25	1742	0	Rsph1	Ubash3a,Slc37a1	Rsph1
chr5	121107021	121112004	3115.87	1743	0			Ptpn11
chr7	80666861	80667601	3114.66	1744	0	Crtc3	Gm15880	Crtc3
chr18	69592512	69593576	3113.16	1745	0	Tcf4		Tcf4
chr14	121365619	121373472	3112.93	1746	0	Stk24		Stk24
chr13	35129890	35131458	3110.44	1747	0			1700011B04Rik
chr11	107452386	107463920	3108.41	1748	0	Pitpnc1	Psmd12	Pitpnc1
chr4	59259710	59261307	3108.08	1749	0			Ugcg
chr5	23418312	23418485	3107.17	1750	0		Mll5,5031425E22Rik	5031425E22Rik
chr16	38631498	38636749	3106.49	1751	0	Arhgap31		Tmem39a
chr4	97910964	97920720	3102.41	1752	0	Nfia		Nfia
chr7	67499988	67503652	3095.35	1753	0			Mef2a
chr2	3927372	3928129	3093.18	1754	0			1700080N15Rik
chr18	60698461	60709185	3092.8	1755	0	Ndst1	G630071F17Rik	Ndst1
chr10	117726230	117738817	3088.85	1756	0	Slc35e3	Mdm2	Slc35e3
chr15	57772564	57773280	3086.96	1757	0	Zhx2		Zhx2
chr12	76911293	76923519	3084.62	1758	0	Fntb	Max	Max
chr16	10585146	10585876	3083.23	1759	0	Clec16a	Dexi	Clec16a
chr8	13685570	13686436	3083.13	1760	0		4932443I19Rik,Rasa3	Rasa3
chr13	98933063	98944999	3083.07	1761	0		Tnpo1,1700024P04Rik	Tnpo1
chr2	90495634	90505107	3081.57	1762	0	Ptprj	Ptprj	Ptprj
chr3	127862627	127868764	3080.77	1763	0		Ap1ar,9830132P13Rik,5730508B09Rik	Ap1ar
chr4	6925017	6934651	3079.03	1764	0	Tox		Tox
chr7	84115401	84119754	3078.44	1765	0	Abhd17c	9930013L23Rik	9930013L23Rik
chr4	134918222	134918952	3077.97	1766	0		D4Wsu53e,Tmem50a,Syf2	Tmem50a
chrX	12135267	12137238	3077.13	1767	0	Bcor,2900008C10Rik		2900008C10Rik
chr2	120482861	120483990	3074.49	1768	0	Capn3	Capn3,4931402G19Rik	Capn3
chr9	40414828	40423967	3073.45	1769	0	Gramd1b		Gramd1b
chr7	28792689	28796709	3067.26	1770	0	Rinl	Lgals4,Lgals6,Ech1,Hnrnpl,Gm19897,Nfkbib,Gm6537,Sirt2	Rinl
chr4	106529655	106533500	3065.62	1771	0		Dhcr24,Bsnd	Dhcr24
chr19	47526778	47531518	3063.94	1772	0	Obfc1	Gm19557,Slk	Obfc1
chr11	120304996	120316470	3062.41	1773	0		Actg1,0610009L18Rik,Fscn2	Actg1
chr10	111085335	111086204	3060.36	1774	0			Zdhhc17
chr5	93233958	93234663	3060.19	1775	0		Ccng2,2010109A12Rik,Ccni	2010109A12Rik
chr18	34855442	34856579	3060.12	1776	0		Reep2,Egr1	Egr1
chr19	41473736	41482848	3058.9	1777	0			Lcor
chr10	26563117	26574802	3057.96	1778	0			Gm8709
chr15	74988359	74989507	3057.12	1779	0		Ly6e,Ly6i,Ly6a	Ly6i
chr1	55209198	55215503	3056.03	1780	0	Rftn2	Mars2	Rftn2
chr3	60408844	60409017	3048.78	1781	0			Mbnl1
chr5	96911404	96922021	3044.96	1782	0			Bmp2k
chr1	183432883	183439267	3042.61	1783	0	Hhipl2	Taf1a	Hhipl2
chr4	135067092	135080294	3041.74	1784	0		Runx3	Runx3
chr3	131156439	131157969	3041.64	1785	0	Lef1		Lef1
chr1	52100842	52113672	3040.71	1786	0	Stat4	Stat1	Stat1
chr7	80445390	80450408	3040.41	1787	0		Furin	Furin
chr1	189830675	189831546	3038.74	1788	0	Ptpn14		Smyd2
chr1	192745352	192753461	3037.63	1789	0	Hhat		Hhat
chr1	53850860	53851754	3036.29	1790	0	Hecw2		Stk17b
chr16	95893965	95901281	3033.21	1791	0	1600002D24Rik	Ets2	1600002D24Rik
chr19	36266089	36273800	3028.11	1792	0			Pcgf5
chr3	129717161	129725342	3026.15	1793	0	Egf	6330410L21Rik	6330410L21Rik
chr1	87626119	87626975	3024.76	1794	0	Inpp5d	Neu2	Inpp5d
chr18	4920606	4921907	3022.61	1795	0			Gm10556
chr6	83889659	83903895	3019.46	1796	0		Zfml	Zfml
chr13	51800144	51800902	3019.04	1797	0		Sema4d,Gadd45g	Sema4d
chr5	25010683	25021903	3018.18	1798	0	Prkag2		Prkag2
chr10	39774297	39785134	3015.94	1799	0	Rev3l	E130307A14Rik	Rev3l
chr18	36185362	36193970	3014.52	1800	0	Nrg2		Nrg2
chr13	107825543	107837792	3014.48	1801	0	Zswim6		Zswim6
chr12	111230855	111238804	3012.67	1802	0	Traf3	Amn	Amn
chr7	90341825	90354493	3009.92	1803	0	Sytl2	Sytl2	Sytl2
chr10	62858590	62865432	3009.11	1804	0	Tet1		Tet1
chr1	101902281	101903232	3007.82	1805	0			Gm20268
chr5	34946570	34956710	3007.52	1806	0	Rgs12	Rgs12,Msantd1	Rgs12
chr13	111791141	111797465	3004.53	1807	0	Map3k1		Map3k1
chr6	94634834	94637438	3001.11	1808	0	Lrig1		Lrig1
chr3	134610418	134612546	2998.14	1809	0			4930539C22Rik
chr6	145187384	145193451	2988.6	1810	0	Casc1	Lyrm5	Casc1
chr6	99523145	99523318	2988.56	1811	0			Foxp1
chr7	129800636	129814667	2987.2	1812	0			Gm4265
chr7	80824269	80831945	2985.2	1813	0		Zscan2,Iqgap1	Iqgap1
chr2	144275101	144283821	2984.86	1814	0	Mgme1	Ovol2,Snx5,Snord17	Mgme1
chr7	110376303	110388367	2981.01	1815	0	Sbf2		Swap70
chr14	103016842	103027911	2980.88	1816	0	4933432I03Rik	Mir5130,Kctd12,Cln5,Irg1	4933432I03Rik
chr19	5648623	5660935	2980.74	1817	0	Sipa1	Rnaseh2c,Rela,Kcnk7,Map3k11,Kat5,Sipa1,Pcnxl3	Sipa1
chr1	138299855	138303058	2980.07	1818	0		Atp6v1g3	Atp6v1g3
chr3	27258640	27270593	2977.49	1819	0		Tnfsf10	Tnfsf10
chr16	24154723	24165989	2975.35	1820	0			Bcl6
chr7	99121175	99127601	2973.95	1821	0	Uvrag		Uvrag
chr13	74522160	74522755	2967.26	1822	0		Zfp825	Zfp825
chr2	144228889	144230786	2965.39	1823	0		Snx5,Snord17,Mgme1,Gm5535	Snord17
chr7	83610296	83617316	2965.25	1824	0	Tmc3	Stard5	Stard5
chr13	35188935	35189509	2965.11	1825	0		1700011B04Rik	1700011B04Rik
chr8	126749607	126758393	2963.52	1826	0			Irf2bp2
chr9	103108388	103109187	2961.81	1827	0		Rab6b	Rab6b
chr11	74838098	74839071	2960.35	1828	0	Mnt		Mnt
chr4	114601051	114601705	2959.55	1829	0	Trabd2b		Trabd2b
chr15	72865337	72874211	2957.7	1830	0	Trappc9		Peg13
chr8	78630612	78641453	2955.26	1831	0	Slc10a7		Slc10a7
chr15	59106758	59107902	2952.44	1832	0		Mtss1	Mtss1
chr14	54059413	54061497	2951.99	1833	0			Dad1
chr8	34120211	34124300	2951.44	1834	0	Mboat4	Tmem66,Dctn6,Leprotl1	Mboat4
chr2	173223915	173230384	2947.92	1835	0	Pmepa1	Zbp1	Zbp1
chr1	153134080	153140797	2946.08	1836	0	Lamc2		Lamc2
chr12	35018984	35030666	2945.03	1837	0		Prps1l1,Snx13	Snx13
chr5	150409461	150410170	2942.63	1838	0	Fry		Gm5
chr3	32396178	32397921	2936.78	1839	0		4930429B21Rik,Zmat3,Pik3ca	Zmat3
chr7	97724407	97724580	2935.24	1840	0		Clns1a,Aqp11	Aqp11
chr1	183266023	183266581	2932.57	1841	0		Brox,Disp1,Aida	Brox
chr12	77534274	77537319	2930.2	1842	0			Fut8
chr7	46578881	46586777	2928.63	1843	0	Sergef		Sergef
chr2	44323211	44335566	2928.14	1844	0	Arhgap15		A430092G05Rik
chr9	53263514	53271630	2926.63	1845	0		Ddx10,Exph5	Ddx10
chr11	60099595	60100925	2926	1846	0		Rai1	Rai1
chr2	139835698	139847588	2924.94	1847	0	Tasp1		Ism1
chr13	43515136	43526005	2920.5	1848	0		Ranbp9,Mcur1	Ranbp9
chr1	160324914	160337747	2918.22	1849	0	Rabgap1l		Rabgap1l
chr11	78967879	78975279	2914.12	1850	0	Lgals9	Gm11201,Lgals9,Nos2	Lgals9
chr6	32860344	32870268	2912.69	1851	0	Chchd3		Chchd3
chr3	22138337	22146901	2911.76	1852	0	Tbl1xr1		Tbl1xr1
chr17	83773115	83775763	2911.74	1853	0	Mta3		Mta3
chr9	96158301	96159009	2910.38	1854	0	Gk5	Tfdp2	Tfdp2
chr10	69160750	69168521	2907.91	1855	0		Rhobtb1	Rhobtb1
chr7	19911748	19913016	2904.73	1856	0	Pvr	Ceacam19,Igsf23	Pvr
chr2	25163363	25168023	2902.71	1857	0		Nelfb,4933433C11Rik,Nrarp,Tor4a	Nrarp
chr6	34449367	34449990	2902.37	1858	0		Akr1b7,Bpgm	Bpgm
chr15	95842256	95848782	2902.11	1859	0	Ano6		Ano6
chr10	21826980	21838948	2901.04	1860	0		Sgk1	Sgk1
chr16	22061736	22066752	2900.25	1861	0	Igf2bp2		Senp2
chr1	166010755	166015896	2900.04	1862	0		Pou2f1	Pou2f1
chr5	149195944	149205555	2899.64	1863	0	Uspl1	Gm8615,5730422E09Rik,Uspl1	Uspl1
chr8	34353685	34364817	2893.21	1864	0			Tmem66
chr11	6405283	6410560	2892.85	1865	0	Zmiz2	Ppia,H2afv	Ppia
chr4	57813080	57822456	2892.5	1866	0		Akap2	Akap2
chr4	145019045	145019965	2890.64	1867	0	Vps13d		Dhrs3
chr3	51333427	51341768	2890.16	1868	0		Elf2	Elf2
chr8	35334055	35337437	2889.92	1869	0		Ppp1r3b	Ppp1r3b
chr13	51690116	51700044	2889.05	1870	0		Secisbp2,Cks2	Secisbp2
chr18	25241561	25242844	2885.6	1871	0	AW554918		AW554918
chr8	61362638	61374133	2885.24	1872	0	Sh3rf1		1700001D01Rik
chr5	35766821	35778552	2883.48	1873	0	Ablim2	Sh3tc1,Ablim2	Ablim2
chr12	75726373	75727720	2879.35	1874	0	Sgpp1		Sgpp1
chr2	71277139	71288530	2878.51	1875	0	Slc25a12		Dync1i2
chr6	87184034	87192360	2876.63	1876	0	Antxr1		D6Ertd527e
chr17	86880239	86881020	2876.11	1877	0		Tmem247	Tmem247
chr2	127328280	127328991	2873.86	1878	0		Dusp2,Adra2b,Astl	Dusp2
chr3	86867492	86877151	2867.76	1879	0	Dclk2		Dclk2
chr18	38963496	38973816	2866.9	1880	0	Gm5820	Arhgap26,Fgf1	Arhgap26
chr7	80554531	80555223	2860.73	1881	0		Blm	Blm
chr15	27923499	27926250	2858.29	1882	0	Trio		Trio
chr17	29143331	29147389	2855.61	1883	0	Rab44	Cdkn1a	Rab44
chr12	32480613	32481782	2854	1884	0			Ccdc71l
chr19	40257175	40257985	2852.41	1885	0	Pdlim1		Pdlim1
chr2	155538201	155539104	2848.51	1886	0	Acss2	4930471I20Rik,Ggt7	4930471I20Rik
chr13	92659464	92660205	2847.22	1887	0	Serinc5		Serinc5
chr6	47781374	47788393	2845.5	1888	0		Zfp398,Mir704,Zfp786,Pdia4	Mir704
chr9	13466277	13467044	2843.58	1889	0		Phxr4	Phxr4
chr18	80587080	80598099	2842.9	1890	0		Gm2176	Gm2176
chr12	28834015	28834919	2841.81	1891	0	Tssc1		Tssc1
chr19	16316044	16328750	2841.06	1892	0	Gnaq		Gna14
chr2	69777558	69778486	2839.49	1893	0	Ccdc173	Phospho2,Klhl23	Ccdc173
chr14	102806334	102810702	2829.59	1894	0			Mir5130
chr12	24584306	24595189	2825.23	1895	0	Grhl1		Grhl1
chr11	98963882	98965145	2825.2	1896	0	Rara	Gjd3	Rara
chr11	20301178	20310377	2825.01	1897	0	Slc1a4		Slc1a4
chr11	59875390	59885410	2820.63	1898	0	Nt5m	Cops3	Nt5m
chr10	125290005	125290847	2816.32	1899	0	Slc16a7		Slc16a7
chr14	30641507	30648693	2812.6	1900	0		Prkcd,Rft1	Rft1
chr10	19232545	19240516	2812.17	1901	0			Gm20139
chr2	5642900	5652109	2811.51	1902	0	Camk1d		Camk1d
chr7	127104340	127113550	2809.97	1903	0	Qprt	Spn,AI467606	Qprt
chr1	161894279	161901587	2809.93	1904	0		Suco	Suco
chr8	105423389	105434666	2809.1	1905	0	Lrrc36	Plekhg4,Tppp3,Lrrc36,Kctd19	Lrrc36
chr6	133934376	133942502	2805.91	1906	0			Kap
chr11	98917566	98925056	2805.75	1907	0	Cdc6	Rara	Cdc6
chr11	100845859	100846032	2805.63	1908	0	Stat5b	Stat5a,Stat5b	Stat5b
chr13	52635975	52648156	2802.85	1909	0	Syk		Syk
chr1	36766697	36767559	2800.64	1910	0	Zap70		Zap70
chr2	155047652	155050697	2797.44	1911	0	a	Ahcy,2310005A03Rik	Ahcy
chr5	24344222	24344919	2796.71	1912	0	Kcnh2	Nos3,Abcb8,Atg9b	Kcnh2
chr14	44997994	45011928	2793.77	1913	0	Ptger2	4930431P03Rik	Ptger2
chr17	86801579	86802440	2793.34	1914	0	Epas1		Epas1
chr15	80450362	80458266	2788.53	1915	0	Enthd1		Enthd1
chr9	69408415	69419339	2786.71	1916	0	Narg2	Anxa2,Mir3109	Narg2
chr9	57339425	57340382	2785.73	1917	0			4930430J02Rik
chr17	88308928	88317036	2785.1	1918	0			Foxn2
chr10	18664433	18665672	2784.9	1919	0	D10Bwg1379e		D10Bwg1379e
chr11	69073204	69073377	2784	1920	0	Tmem107	Hes7,Tmem107,Aurkb,Per1,2310047M10Rik,Vamp2	Tmem107
chr8	122525373	122527002	2783.47	1921	0	Piezo1	Rnf166,Ctu2,Cdt1,Aprt	Piezo1
chr5	103692128	103692671	2782.06	1922	0		1700016H13Rik	1700016H13Rik
chr5	3400341	3405973	2780.52	1923	0	Cdk6		Cdk6
chr14	118982030	118983103	2778.21	1924	0		Dnajc3	Dnajc3
chr3	85126418	85127542	2768.64	1925	0			Dear1
chr12	16557204	16569094	2767.99	1926	0	Lpin1		Lpin1
chr19	36477472	36478509	2759.25	1927	0			Hectd2
chr10	43777093	43789862	2756.83	1928	0		1700027J07Rik	1700027J07Rik
chr15	49898989	49900701	2755.81	1929	0			Mir1907
chr6	120081923	120083376	2754.74	1930	0		Ninj2,Mir706,Wnk1	Ninj2
chr11	79614536	79615417	2753.83	1931	0	Gm11202,Rab11fip4		Gm11202
chr19	46619669	46628084	2753.39	1932	0	Wbp1l	Sfxn2,Wbp1l,Cyp17a1,Arl3	Wbp1l
chr1	43500093	43501101	2749.12	1933	0	Nck2		Nck2
chr11	68789200	68790061	2746.16	1934	0	Myh10		Ndel1
chr2	75072335	75073841	2745.89	1935	0			Mtx2
chr7	44901422	44908918	2745.78	1936	0	Ap2a1	Med25,Tsks,Pnkp,Ptov1,Fuz	Fuz
chr4	132039995	132040703	2745.13	1937	0	Epb4.1		Epb4.1
chr17	26999766	27012168	2744.56	1938	0		Ggnbp1,Zbtb9,Itpr3,Bak1	Ggnbp1
chr18	5237725	5247136	2744.25	1939	0	Zfp438		Zfp438
chr2	101992214	101993429	2741.4	1940	0	Ldlrad3		Commd9
chr2	151563985	151576488	2738.16	1941	0	Sdcbp2	Fkbp1a	Sdcbp2
chr7	99784005	99794757	2735.31	1942	0		Olfr520,Neu3,Olfr521	Olfr521
chr3	103881112	103886712	2735.04	1943	0	Ptpn22	Bcl2l15,Rsbn1	Ptpn22
chr5	121329976	121330836	2734.8	1944	0	Gm15800		Trafd1
chr15	62048527	62059503	2728.63	1945	0	Pvt1		Pvt1
chr5	96191426	96202180	2728.29	1946	0		Mrpl1,Cnot6l	Mrpl1
chr11	96441344	96442106	2727.73	1947	0		Skap1,Gm11529	Gm11529
chr10	80075234	80086610	2726.83	1948	0	Sbno2,Bc1	Gpx4,Stk11,Polr2e	Sbno2
chr8	34671444	34680670	2721.67	1949	0		B930018H19Rik	B930018H19Rik
chr2	142694545	142711469	2721.38	1950	0	Kif16b		Kif16b
chr6	116107461	116120059	2721.17	1951	0	Tmcc1		Tmcc1
chr18	54061394	54063326	2719.48	1952	0			Csnk1g3
chr13	28992046	28993051	2717.72	1953	0		A330102I10Rik,Sox4	A330102I10Rik
chr4	117120405	117121069	2716.56	1954	0	Btbd19	Plk3,Ptch2,Rps8,Snord55,Tctex1d4,Snord38a	Btbd19
chr13	112388494	112399360	2715.41	1955	0			Il6st
chr17	56913723	56920322	2714.17	1956	0	Mllt1	1700061G19Rik,Acsbg2	Mllt1
chrX	159508614	159510845	2712.9	1957	0		A830080D01Rik	A830080D01Rik
chr11	22780269	22783297	2710.36	1958	0			B3gnt2
chr6	142780303	142801774	2709.64	1959	0	Gm766	Gm7457,Cmas	Gm766
chr6	134053232	134065531	2703.32	1960	0	Etv6		Etv6
chr17	72996423	73005507	2702.49	1961	0			Lbh
chrX	13655051	13656661	2702.22	1962	0	Cask	Gpr34,Gpr82	Gpr82
chr7	80575662	80583346	2699.39	1963	0		Blm	Blm
chr3	131208152	131214628	2696.61	1964	0	Lef1		Hadh
chr19	12833372	12834211	2695.29	1965	0	Lpxn	Olfr1444,Olfr1445,U05342	Olfr1444
chr11	107668599	107675541	2694.88	1966	0	Helz	Cacng1	Cacng1
chr13	19310462	19311070	2694.6	1967	0			Stard3nl
chr13	109230720	109239733	2693.08	1968	0	Pde4d		Mir582
chr10	24750201	24754384	2691.76	1969	0		Enpp1	Enpp1
chr6	145276050	145287637	2690.5	1970	0		Gm15706,Kras	Gm15706
chr12	69361962	69364569	2690.16	1971	0		Nemf,Arf6	Nemf
chr14	15746686	15747637	2689.81	1972	0			Lrrc3b
chr7	80882370	80889697	2688.28	1973	0		Wdr73,Zscan2,Nmb	Wdr73
chr6	47636700	47636873	2687.69	1974	0		Ezh2,Rn4.5s	Rn4.5s
chr19	21096947	21105091	2685.08	1975	0			Tmc1
chr8	35249954	35258892	2684.08	1976	0			Ppp1r3b
chr9	121436632	121448684	2682.78	1977	0	Trak1	Cck	Cck
chr12	17717251	17724470	2680.41	1978	0	Hpcal1		Hpcal1
chr10	21905509	21907182	2678.64	1979	0	Sgk1		Sgk1
chr8	90955106	90955279	2678.47	1980	0	Chd9		Rbl2
chr3	15094403	15106048	2677.19	1981	0			A930001A20Rik
chr2	52378642	52379431	2677	1982	0		Neb,Arl5a	Neb
chr2	154465873	154474567	2676.88	1983	0	Cbfa2t2	Cbfa2t2	Cbfa2t2
chr14	65547846	65553731	2675.32	1984	0	Elp3	Elp3	Elp3
chr13	101597668	101599452	2669.76	1985	0			Pik3r1
chr17	17838009	17838722	2669.47	1986	0	Ncrna00085	Mir99b,Fpr1,Has1,Fpr2,Mir125a,Mirlet7e	Ncrna00085
chr14	45074706	45080771	2662.53	1987	0			Ptger2
chr3	68787786	68794734	2661.08	1988	0			1110032F04Rik
chr1	131378008	131384953	2657.16	1989	0	Srgap2		Ikbke
chr8	18898421	18899003	2656.31	1990	0			Xkr5
chr12	3671496	3683399	2654.37	1991	0	Dtnb		Dtnb
chr13	111867918	111868601	2653.73	1992	0			Map3k1
chr14	75445356	75446131	2651.43	1993	0		Siah3	Siah3
chr8	34604062	34605773	2650.68	1994	0	B930018H19Rik		B930018H19Rik
chr1	127452184	127459463	2647.37	1995	0	Mgat5		Tmem163
chr9	106334533	106344938	2644.95	1996	0	Poc1a	Dusp7	Dusp7
chr5	36553883	36558143	2642.48	1997	0	Tbc1d14	Tbc1d14	Tbc1d14
chr5	107353056	107359747	2641.61	1998	0	Brdt	Ephx4	Brdt
[truncated: 9,140 more rows]
