# Supplementary material for: Chromatin organizer SATB1 controls the cell identity of CD4+ CD8+ double-positive thymocytes by regulating the activity of super-enhancers
Source: Nat Commun. 2022 Sep 22;13:5554. doi: 10.1038/s41467-022-33333-6 (PMC9500044; doi:10.1038/s41467-022-33333-6)
Supplement: Supplementary file 8 — Supplementary Data 5 [file 41467_2022_33333_MOESM8_ESM.xlsx]

## Sheet: Satb1_SC 
Supplementary data 5 SATB1 SCs and the associated genes
Chr	Start	End	Signal	enhancerRank	isSuper	OVERLAP_GENES	PROXIMAL_GENES	CLOSEST_GENE
chr9	32706335	32759498	78979	1	1	Ets1	Ets1	Ets1
chr6	71337913	71387632	71486	2	1	Cd8a	Cd8a,Cd8b1	Cd8a
chr7	73572559	73628383	54233	3	1		Chd2,1810026B05Rik	1810026B05Rik
chr17	79954862	80000380	53970.7	4	1			Atl2
chr17	47511038	47542330	50464.6	5	1	Ccnd3	Taf8	Ccnd3
chr9	32479874	32518570	49817.2	6	1	Fli1		Fli1
chr14	79236389	79293596	48603.1	7	1	Rgcc,Zfp957		Zfp957
chr5	140201260	140227147	46161.7	8	1	Mad1l1		Mad1l1
chr7	63965015	64012043	45889.9	9	1		E030018B13Rik,Klf13	Klf13
chr1	138124194	138162919	43104.8	10	1	Ptprc	Ptprc	Ptprc
chr13	112417204	112439713	42917.9	11	1		Il6st	Il6st
chr2	72390177	72412696	40784.2	12	1	B230120H23Rik		Cdca7
chr6	142909014	142954182	39418.1	13	1	St8sia1		St8sia1
chr1	165828272	165853914	38909.2	14	1	Cd247		Cd247
chr2	103627212	103682635	36529.3	15	1	Abtb2		Abtb2
chr5	65900897	65929490	36421.8	16	1		Rhoh,Chrna9	Rhoh
chr11	52293126	52314577	35621.5	17	1		Vdac1,Tcf7	Tcf7
chr10	19170799	19195945	35272.3	18	1	Gm20139		Gm20139
chr13	111966743	112001286	34629.4	19	1			Map3k1
chr4	136060135	136100972	34392.9	20	1		Id3,Tceb3,Rpl11	Rpl11
chr6	70811998	70830624	34264.4	21	1		Eif2ak3,Rpia	Eif2ak3
chr12	107920127	107937308	33640.4	22	1	Bcl11b		Bcl11b
chr11	88595672	88627670	33178.7	23	1	Msi2		Msi2
chr1	137798887	137814807	32788.8	24	1			Mir181a-1
chr17	45480950	45503010	32580.4	25	1		Aars2,Tcte1,Spats1,Tmem151b,Cdc5l	Aars2
chr2	128295187	128325691	31400.8	26	1	Gm14005		Gm14005
chr11	52327581	52352558	31131.3	27	1		Vdac1,9530068E07Rik,Tcf7	Vdac1
chr16	92741465	92767727	30590	28	1	Runx1	Runx1	Runx1
chr13	28751161	28812093	30155.2	29	1	2610307P16Rik		2610307P16Rik
chr9	44012646	44031408	28844.7	30	1		Usp2,Thy1	Thy1
chr2	152789540	152816519	28729.9	31	1	Bcl2l1	Cox4i2,Tpx2	Bcl2l1
chr2	101543651	101563228	28196.8	32	1	B230118H07Rik		Rag2
chr7	75572382	75600617	27602.5	33	1	Akap13		Akap13
chr19	57343997	57367189	27364.2	34	1	Fam160b1,B230217O12Rik		B230217O12Rik
chr2	117399521	117418869	26920.8	35	1			Rasgrp1
chr5	136442744	136480025	26887.1	36	1	Cux1		Mir721
chr17	52304231	52317230	26754.5	37	1			Kcnh8
chr5	64487984	64522251	26728.3	38	1		1700027F09Rik,C030018K13Rik	C030018K13Rik
chr2	32487290	32500847	26712.7	39	1		Naif1,Fam102a,Slc25a25	Fam102a
chr6	99625862	99646734	26444.8	40	1	Eif4e3	Gpr27	Eif4e3
chr10	21048895	21077785	26281.2	41	1	Ahi1		Ahi1
chr2	102030864	102044506	26095.8	42	1	Ldlrad3		Ldlrad3
chr12	73671904	73720786	26063.9	43	1	Prkch		Prkch
chr15	86168294	86182164	25905	44	1	Cerk	Tbc1d22a	Cerk
chr2	102849069	102886684	25126.8	45	1	Cd44	Cd44	Cd44
chr7	68129060	68164360	24950	46	1	Igf1r		Pgpep1l
chr14	54227417	54239160	24791.8	47	1	Dad1	Abhd4,Olfr49	Dad1
chr3	130936378	130947553	24788.4	48	1			Lef1
chr1	181852337	181889013	24624.3	49	1		Lbr	Lbr
chr2	70919956	70939342	24410.9	50	1			Mettl8
chr17	45618804	45638912	24350.8	51	1	Capn11	Mrpl14,Gm7325,Slc29a1,Tmem63b,Hsp90ab1	Gm7325
chr14	19985128	20042131	24328.9	52	1		Saysd1,Gng2	Gng2
chr6	71738726	71779435	24323.6	53	1	Reep1	Mrpl35	Reep1
chr17	5084340	5107783	24249.4	54	1	Arid1b		Arid1b
chr8	106103895	106126649	24107.9	55	1	Nfatc3	Pla2g15,Slc7a6,1810019D21Rik,Esrp2	1810019D21Rik
chr15	101235349	101258675	24102.8	56	1		A330009N23Rik,Grasp,6030408B16Rik,9430023L20Rik,Nr4a1,AU021063	Nr4a1
chr11	89082670	89101022	24074.2	57	1	Gm525	Dgke	Gm525
chr13	48837542	48863793	23996	58	1	Phf2		Phf2
chr16	24200185	24223426	23966.1	59	1			Lpp
chr11	11711823	11726324	23886	60	1	Ikzf1		Ikzf1
chr16	91433576	91459764	23820.6	61	1		Il10rb,Ifnar1,A930006K02Rik	A930006K02Rik
chr11	51931853	51961957	23767.1	62	1		Cdkl3,Cdkn2aipnl,Ube2b	Cdkn2aipnl
chr9	72390410	72400404	23631.8	63	1		Mns1	Mns1
chr11	87422468	87449104	23402.4	64	1	Tex14	Rad51c	Tex14
chr9	63493366	63513051	23389.7	65	1	Iqch		Iqch
chr10	13983113	13999123	23344.2	66	1	Hivep2		Hivep2
chr15	6588128	6602250	23254.7	67	1	Fyb		Fyb
chr13	85505123	85509959	23200.2	68	1			Rasa1
chr15	97825197	97836788	22994.2	69	1	Hdac7	Slc48a1,Hdac7	Hdac7
chr16	10683238	10700425	22930.9	70	1	Clec16a		Socs1
chr10	59958004	59981204	22835.8	71	1		Ascc1,Anapc16,Ddit4	Ddit4
chr7	68282703	68293834	22798.5	72	1	Fam169b	Pgpep1l,Gm16157	Gm16157
chr5	105635648	105649685	22710.5	73	1			Lrrc8d
chr11	87227171	87254448	22697.2	74	1	Ppm1e		Trim37
chr14	79521866	79537661	22397.3	75	1	Elf1	Wbp4	Wbp4
chr3	131014394	131026510	22337.1	76	1			Lef1
chr11	11557554	11573923	22211.1	77	1			4930415F15Rik
chr6	54737380	54766829	22181	78	1			Znrf2
chr19	10776860	10787632	21973.8	79	1	A430093F15Rik	Cd5,Cd6	A430093F15Rik
chr12	17710170	17745784	21788.6	80	1	Hpcal1		Hpcal1
chr1	53774060	53797305	21738.7	81	1	Stk17b		Stk17b
chr12	73593509	73612000	21688.1	82	1	Prkch	2210039B01Rik,Tmem30b	Prkch
chr14	66189134	66199998	21457.5	83	1	Ptk2b	Chrna2	Ptk2b
chr8	126652199	126673358	21444.6	84	1			Irf2bp2
chr9	116307039	116338593	21267.4	85	1			Tgfbr2
chr2	29661935	29684792	21099.3	86	1	Rapgef1		Rapgef1
chr18	15305431	15331967	21011.2	87	1			Aqp4
chr9	110896274	110920981	20904.6	88	1	Als2cl,Gm590	Tmie,Tdgf1,Lrrc2,Prss50	Gm590
chr19	45461211	45486526	20900.1	89	1	Btrc		Poll
chr9	21316729	21333130	20852.2	90	1	Slc44a2	Kri1,Slc44a2,Ilf3,Cdkn2d,Ap1m2	Slc44a2
chr2	22784246	22808236	20796.9	91	1	Apbb1ip		Apbb1ip
chr6	99389012	99402629	20794.5	92	1	Foxp1		Foxp1
chr10	19563695	19584260	20669.9	93	1		Ifngr1,Il22ra2	Ifngr1
chr2	35496031	35507415	20578.9	94	1		Ggta1	Ggta1
chr18	35888240	35919938	20537.1	95	1		Psd2	Psd2
chr3	50675876	50695509	20534.2	96	1			Slc7a11
chr15	8556409	8590048	20516.4	97	1			Nipbl
chr2	158723107	158744918	20487.1	98	1	Ppp1r16b	Fam83d,Dhx35	Fam83d
chr8	83736830	83748994	20452.5	99	1	Cd97	Ddx39,Pkn1,Cd97	Cd97
chr6	146514570	146522153	20427.8	100	1		Itpr2	Itpr2
chr5	149229047	149258346	20386.2	101	1		5730422E09Rik,Alox5ap,Uspl1	Alox5ap
chr11	49719941	49724899	20277.7	102	1		Cnot6	Cnot6
chr8	120497753	120514512	20270	103	1	Gse1	Gse1	Gse1
chr7	135637696	135669564	20057.7	104	1	5830432E09Rik,Ptpre	Mki67	5830432E09Rik
chr17	31067030	31082588	20037.1	105	1	Abcg1	Tff3	Abcg1
chr18	4295175	4312552	20027	106	1		Map3k8,4833419F23Rik	Map3k8
chr1	180345756	180366660	19946.6	107	1	Itpkb	Gm5069	Gm5069
chr4	98081720	98113841	19776.9	108	1	Nfia		Tm2d1
chr18	84868072	84887063	19750.6	109	1	Cyb5	Fbxo15	Cyb5
chr2	170155025	170205799	19746	110	1		Zfp217	Zfp217
chr11	22828918	22854019	19734.4	111	1	B3gnt2		B3gnt2
chr13	101533121	101548098	19703.7	112	1			4922502H24Rik
chr13	13559004	13583373	19668.2	113	1		Lyst	Lyst
chr1	91621318	91631444	19515.8	114	1			Asb1
chr1	51566342	51585181	19434.3	115	1			Nabp1
chr1	87829789	87847244	19361.1	116	1	Sag	Scarna6,Dgkd	Dgkd
chr18	68189946	68219369	19289.7	117	1	Ldlrad4		Fam210a
chr2	173026772	173061563	19215.1	118	1	Rbm38	Rae1,Spo11	Rbm38
chr2	127916902	127927761	19094.5	119	1	Acoxl		Acoxl
chr8	120050110	120068723	19039.2	120	1	Crispld2	Zdhhc7,6430548M08Rik	Zdhhc7
chr10	117110426	117119706	19035.1	121	1	Frs2	Cct2	Frs2
chr10	59896897	59921281	19019.5	122	1	Dnajb12	Ddit4	Dnajb12
chr7	125630425	125639075	18767	123	1	Il21r		Il21r
chr13	64408061	64422912	18759.8	124	1		Cdk20,Ctsl	Cdk20
chr16	95749443	95780694	18666.2	125	1		Ets2	Ets2
chr7	126323906	126357370	18582.6	126	1		Lat,Nfatc2ip,Spns1	Lat
chr2	117431628	117447204	18470	127	1			Rasgrp1
chr11	87745036	87751893	18385.7	128	1		Supt4a,Bzrap1,Mir142,Mpo,1110028F11Rik	Mir142
chr17	8846651	8872689	18385.4	129	1	Pde10a		Pde10a
chr11	11506273	11528998	18282.3	130	1	4930415F15Rik	Zpbp	4930415F15Rik
chr3	88509314	88522180	18177.1	131	1		Ubqln4,Lmna,Sema4a,Rab25,Mex3a,Mir1905,Lamtor2	Lmna
chr2	72144950	72170820	18176.3	132	1	Rapgef4		Rapgef4
chr19	12002172	12012107	18083.7	133	1		Olfr1423,Olfr1424,Osbp	Olfr1423
chr16	33337294	33358144	18049.8	134	1		1700007L15Rik,Zfp148	1700007L15Rik
chr18	20957140	20968557	18043.4	135	1	Rnf125	Rnf138	Rnf125
chr5	134939165	134965833	18027.6	136	1	Wbscr27,Cldn4	Abhd11,Cldn3,Wbscr25,Cldn13,Wbscr28,2010001M06Rik	Cldn4
chr8	116587595	116608578	17990.8	137	1	Cdyl2		Dynlrb2
chr7	58750036	58759617	17866.6	138	1	Atp10a		Atp10a
chr6	94634235	94651833	17691.3	139	1	Lrig1		Lrig1
chr18	35837733	35850172	17647.2	140	1	Cxxc5		Cxxc5
chr3	52634377	52650345	17587.2	141	1			Gm2447
chr2	128152999	128168400	17527.9	142	1	Bcl2l11	Bcl2l11	Bcl2l11
chr17	52461762	52468805	17399.7	143	1			Kcnh8
chr13	37864488	37882872	17334.3	144	1	Rreb1	Rreb1	Rreb1
chr7	19926993	19940499	17208	145	1	Igsf23	Ceacam20,Ceacam19,Pvr	Pvr
chr5	92484933	92499752	17154.5	146	1	Scarb2	Nup54	Scarb2
chr14	31521450	31540383	17092.7	147	1	Colq	Mettl6,Eaf1	Eaf1
chr10	122792618	122815450	17092	148	1	Ppm1h		Ppm1h
chr14	53791459	53804386	17041.7	149	1			A430107P09Rik
chr1	184005710	184024937	17023.6	150	1		Dusp10,1700056E22Rik	1700056E22Rik
chr8	111570013	111582724	17011.1	151	1	Znrf1	Ldhd,Znrf1,Wdr59	Znrf1
chr9	32609032	32616937	16953.1	152	1			Fli1
chr11	98459144	98470469	16945.6	153	1	Ikzf3	Mien1,Grb7,Erbb2	Grb7
chr2	71032212	71047272	16867.2	154	1	Mettl8	Mettl8,Dcaf17	Mettl8
chr13	21158914	21169998	16823.3	155	1		Olfr263,Trim27,Olfr1368	Trim27
chr11	80505099	80514136	16774.5	156	1	Myo1d	Cdk5r1	Cdk5r1
chr17	72927188	72949656	16729.7	157	1	Lbh		Lbh
chr6	128833133	128845552	16708.5	158	1		BC035044,Clec2i,Klrb1c,Klrb1b	Klrb1b
chr2	118491348	118499872	16706.2	159	1		Srp14,Bmf	Srp14
chr18	75410368	75424675	16687.7	160	1		Smad7	Smad7
chr12	86824225	86843281	16687.3	161	1		Irf2bpl	Irf2bpl
chr10	21223562	21235472	16683.5	162	1			Hbs1l
chr17	34164306	34177424	16636.2	163	1		Psmb8,Brd2,Tap1,H2-DMb1,H2-DMb2,H2-DMa,Psmb9,Tap2	Psmb9
chr10	96686023	96698117	16518	164	1			Btg1
chr19	53421193	53424910	16513.5	165	1		5830416P10Rik,Smndc1	Smndc1
chr8	126847713	126854361	16471.7	166	1			Tomm20
chr3	9623520	9646725	16443.1	167	1		Zfp704	Zfp704
chr5	136617799	136625808	16412.8	168	1			Cux1
chr13	109837543	109851226	16343	169	1	Pde4d		Mir1904
chr15	74906235	74914713	16184.5	170	1		2010109I03Rik,Ly6e,Cyp11b2	2010109I03Rik
chr9	61702669	61720359	16151	171	1			Rplp1
chr9	114440695	114452677	16137.4	172	1	Glb1	Crtap,Ccr4,Tmppe	Glb1
chr9	32570780	32594556	16072.6	173	1		Fli1	Fli1
chr9	57972154	57990984	15896.3	174	1		Cyp11a1,Gm16130,Sema7a	Cyp11a1
chr11	5500793	5526365	15895.6	175	1	Xbp1	Ccdc117,Ankrd36	Xbp1
chr4	145224790	145266743	15820.5	176	1	Tnfrsf1b	Vps13d,Tnfrsf8	Tnfrsf1b
chr7	67412743	67422137	15812	177	1		Mef2a	Mef2a
chr1	165802100	165811564	15804.9	178	1	Cd247	Creg1	Cd247
chr18	56447115	56455891	15787.1	179	1	Gramd3		Gramd3
chr9	96935929	96953771	15786.6	180	1	Spsb4	Acpl2	Acpl2
chr1	88641882	88660570	15785.8	181	1		Arl4c	Arl4c
chr15	95757313	95778129	15759.8	182	1		Ano6	Ano6
chr2	11193294	11206005	15745.1	183	1	Prkcq		Prkcq
chr16	29834688	29865320	15698.9	184	1			Gm1968
chr8	114869130	114890674	15684	185	1	Wwox		Wwox
chr11	106536273	106545219	15615.2	186	1	Tex2	Ern1,Snord104	Snord104
chr5	137692016	137707334	15607.5	187	1		Tsc22d4,Irs3,Agfg2,Nyap1	Agfg2
chr17	51892899	51906694	15553.9	188	1	Gm20098		Gm20098
chr2	58123785	58149555	15547	189	1	Cytip	Gm13546	Cytip
chr17	84845123	84860247	15497.6	190	1			Lrpprc
chr11	75966897	75983443	15430.8	191	1		Fam101b,1700016K19Rik	1700016K19Rik
chr12	107139070	107146838	15418.7	192	1			4933406K04Rik
chr10	117906698	117931338	15402.5	193	1	4933411E08Rik		4933411E08Rik
chr17	52203721	52220797	15281.3	194	1			Gm20098
chr16	95798101	95816272	15234.6	195	1			1600002D24Rik
chr4	129754806	129772380	15059.2	196	1		Ptp4a2,Khdrbs1	Khdrbs1
chr1	85720712	85740214	15053.6	197	1	A630001G21Rik		A630001G21Rik
chr11	69409666	69418724	14982.8	198	1	Kdm6b	Tmem88,Lsmd1,Chd3,Cyb5d1	Kdm6b
chr14	73106540	73117297	14943.6	199	1		Rcbtb2	Rcbtb2
chr13	51763348	51780852	14916.9	200	1	Sema4d		Sema4d
chr13	42093590	42104117	14916.8	201	1	Hivep1		Hivep1
chr17	52278628	52282584	14916.1	202	1			Kcnh8
chr5	149119527	149136984	14800	203	1	5730422E09Rik	Gm8615,Uspl1	Gm8615
chr15	80530367	80538899	14791.9	204	1	Enthd1		Enthd1
chr13	28502365	28512901	14770.4	205	1	2610307P16Rik		Prl5a1
chr16	24141449	24171487	14760.7	206	1			Bcl6
chr2	166620636	166630617	14731	207	1	Prex1		Prex1
chr9	25185938	25208710	14717.5	208	1		Herpud2,Sept7	Herpud2
chr19	32953355	32964178	14716	209	1			Pten
chr1	43457020	43465264	14705.6	210	1	Nck2		Nck2
chr3	131049989	131068190	14662.7	211	1		Lef1	Lef1
chr12	110492516	110505331	14621.9	212	1	Ppp2r5c		Ppp2r5c
chr7	125584027	125607567	14576	213	1	Il21r	Il4ra	Il21r
chr13	23437946	23453694	14529.1	214	1		C230035I16Rik,Abt1,Btn1a1,Btn2a2	C230035I16Rik
chr10	19094389	19127957	14508.1	215	1		Gm20139	Gm20139
chr7	114281755	114301759	14490.9	216	1		Copb1,Psma1	Psma1
chr15	86331948	86346352	14474.6	217	1	Tbc1d22a		Tbc1d22a
chr6	71302522	71316765	14319.9	218	1		Smyd1,Krcc1,Cd8b1	Cd8b1
chr6	120047764	120065970	14315.4	219	1		Ninj2,Mir706,Wnk1	Wnk1
chr1	153302449	153320387	14314.5	220	1	Lamc1		Lamc1
chr12	107752563	107779626	14273	221	1		4930465M20Rik	4930465M20Rik
chr7	67435664	67461836	14219.2	222	1			Mef2a
chr13	28543502	28557490	14057.9	223	1	2610307P16Rik		2610307P16Rik
chr13	22015774	22029013	13987	224	1		Hist1h2ah,Hist1h2ag,Hist1h4i,Pom121l2,Hist1h2bj,Hist1h2bk,Prss16	Prss16
chr18	70545838	70564205	13935	225	1		Poli,Mbd2	Mbd2
chr3	38280236	38283906	13918.8	226	1			5430434I15Rik
chr18	5347236	5362087	13836.7	227	1		Zfp438	Zfp438
chr12	25240316	25267999	13741.8	228	1			Gm17746
chr11	53116458	53140491	13718	229	1	Gm11186,Fstl4		Gm11186
chr5	65949956	65956251	13699.2	230	1		9130230L23Rik,Chrna9	Chrna9
chr11	21166947	21180903	13689.4	231	1			Vps54
chr11	98000331	98008358	13650.7	232	1	Cacnb1	Cacnb1,Rpl19,Stac2,Arl5c,Plxdc1	Arl5c
chr1	37473362	37481532	13635.7	233	1	Mgat4a	4930594C11Rik,Unc50,Coa5	4930594C11Rik
chr2	18920408	18939132	13629.2	234	1	Pip4k2a		Pip4k2a
chr13	24386431	24401816	13620.3	235	1	Cmah	Cmah	Cmah
chr17	51400136	51408772	13598.2	236	1	Mir669a-12,Mir669a-1	C330011F03Rik	C330011F03Rik
chr1	180390325	180403952	13565.7	237	1	Itpkb		Gm5069
chr14	65071028	65088702	13442.8	238	1	Extl3		Extl3
chr9	115611829	115625354	13438.4	239	1			4930428G15Rik
chr9	123754508	123757073	13369	240	1		Cxcr6,Lztfl1,Ccr9	Ccr9
chr12	70968719	70981706	13364.9	241	1	Psma3	Actr10,Arid4a,3110056K07Rik	Psma3
chr1	60776979	60794076	13347.6	242	1		Cd28	Cd28
chr2	71843408	71866990	13335.6	243	1	Itga6	Pdk1	Pdk1
chr10	42887051	42897827	13285.7	244	1	Scml4		Scml4
chr3	121362214	121377306	13268.9	245	1		Cnn3	Cnn3
chr5	37056534	37067497	13220.3	246	1	Jakmip1		Jakmip1
chr12	85624819	85638864	13195.3	247	1	Jdp2	Batf	Jdp2
chr10	3510609	3516696	13168	248	1		Iyd	Iyd
chr9	61215617	61236498	13144.6	249	1			B930092H01Rik
chr15	62157368	62181804	13134.4	250	1	Pvt1	H2afy3	H2afy3
chr16	24629266	24658123	13127	251	1	Lpp		Lpp
chr4	133828034	133841322	13104.6	252	1		Rps6ka1	Rps6ka1
chr7	118254144	118279778	13050.3	253	1		Smg1,4930583K01Rik	4930583K01Rik
chr15	5510124	5514576	13043.9	254	1	5430437J10Rik		5430437J10Rik
chr12	80266244	80273380	13028.9	255	1		Actn1	Actn1
chr5	148976917	148983615	13014.2	256	1		8430423G03Rik,5930430L01Rik,Gm15408,Katnal1	5930430L01Rik
chr12	69863575	69878709	12994.1	257	1	Map4k5	Atl1,4931403G20Rik	Atl1
chr10	18506715	18510176	12991.9	258	1	Nhsl1	Hebp2	Hebp2
chr10	118992873	119011287	12935.8	259	1			1700064J06Rik
chr19	41016391	41022458	12874.8	260	1		Dntt,Blnk	Dntt
chr6	114893882	114909991	12845.3	261	1	Vgll4		Vgll4
chr11	114234169	114248508	12814.8	262	1		1700092K14Rik	1700092K14Rik
chr3	35306146	35319523	12732.2	263	1			Gm6639
chr1	191518084	191528638	12700.7	264	1		Ints7,Dtl	Dtl
chr9	90237594	90259787	12692.2	265	1	Tbc1d2b		Tbc1d2b
chr16	30172969	30188140	12686	266	1			Cpn2
chr1	171772173	171788819	12685.9	267	1	Slamf1		Slamf1
chr11	44578132	44581501	12593	268	1		Ebf1	Ebf1
chr9	124413061	124425873	12578.8	269	1	4930526I15Rik		4930526I15Rik
chr1	74386816	74398479	12575	270	1	Ctdsp1,Mir26b	Slc11a1,Gm216,Vil1	Ctdsp1
chr18	12786847	12812444	12568.1	271	1	Osbpl1a	Cabyr	Osbpl1a
chr4	133284834	133298730	12555	272	1	Wdtc1	Map3k6,Tmem222,Sytl1	Tmem222
chr2	11653448	11663038	12512.1	273	1	Il2ra	Il15ra	Il2ra
chr16	78532213	78547586	12475.2	274	1	D16Ertd472e	D16Ertd472e,4930478L05Rik	4930478L05Rik
chr16	45991607	46006560	12458.8	275	1	Plcxd2		Plcxd2
chr5	107738557	107755056	12372.6	276	1	Evi5	4930428O21Rik,Gfi1	Gfi1
chr9	32649963	32672675	12369	277	1		Ets1	Ets1
chr9	61669941	61682738	12338.9	278	1			Rplp1
chr18	32945591	32955410	12328.7	279	1	Camk4		Camk4
chr7	90341524	90354203	12325.3	280	1	Sytl2	Sytl2	Sytl2
chr2	155679627	155696558	12315.6	281	1	Trpc4ap	Trpc4ap,Edem2	Trpc4ap
chr5	125183644	125216136	12314.5	282	1		Ncor2	Ncor2
chr6	142859097	142887704	12275.3	283	1	St8sia1	Gm7457	Gm7457
chr4	117190081	117219103	12218.3	284	1	Gm1661	Kif2c,Tmem53,Snord55,Rps8,Snord38a	Kif2c
chr3	101494153	101502419	12203.1	285	1			Atp1a1
chr4	149871231	149889289	12185.5	286	1			Spsb1
chr4	133162298	133169922	12178.6	287	1	Wasf2	Gpr3	Wasf2
chr11	70280475	70309600	12148	288	1		Mir195,Alox12e,Mir497,0610010K14Rik,Rnasek,Alox12,Alox15	Alox12e
chr19	33069608	33102251	12139.9	289	1			Rnls
chr4	134753886	134774615	12126.5	290	1	Ldlrap1	Man1c1	Ldlrap1
chr11	107575354	107588435	12111.7	291	1	Helz		Helz
chr9	65524037	65551549	12099.8	292	1		Pif1,Plekho2	Plekho2
chr15	80602615	80611806	12049.4	293	1		Grap2,Enthd1	Grap2
chr7	38189393	38224947	12045.7	294	1	1600014C10Rik,Plekhf1	Pop4	Plekhf1
chr7	67500416	67511936	12044.2	295	1			Mef2a
chr2	30626104	30658672	12037.1	296	1		Cstad	Cstad
chr9	75401853	75414575	12032.5	297	1	4933433G15Rik,Mapk6	Leo1	Mapk6
chr2	3742628	3756200	12028.9	298	1	Fam107b		Fam107b
chr8	122986832	123000497	12025.2	299	1	Ankrd11	Ankrd11,2810013P06Rik	Ankrd11
chr13	13517261	13531097	12020.7	300	1			Lyst
chr12	69529438	69546104	12011.2	301	1		Mettl21d	Mettl21d
chr11	11657267	11679139	11950.9	302	1		Ikzf1	Ikzf1
chr3	79227487	79253097	11924	303	1	4921511C10Rik		4921511C10Rik
chr10	21093113	21100940	11915	304	1			Ahi1
chr16	10665578	10669185	11912.5	305	1	Clec16a		Socs1
chr8	124959538	124991682	11909.4	306	1		Tsnax,Egln1	Egln1
chrX	159676389	159690332	11889.2	307	1	Sh3kbp1	Sh3kbp1	Sh3kbp1
chr1	176946459	176958723	11877.7	308	1	Sdccag8		Hmga2-ps1
chr12	82283718	82305147	11876	309	1	Sipa1l1	Sipa1l1	Sipa1l1
chr2	178547092	178575050	11857	310	1			Cdh26
chr17	57275287	57290590	11852.2	311	1	Vav1	C3,Gpr108,Trip10	Vav1
chr13	95956621	95964483	11835.5	312	1	Sv2c		Iqgap2
chrX	50597005	50623358	11829.9	313	1	6720401G13Rik		6720401G13Rik
chr1	86430144	86442307	11817.6	314	1		1700019O17Rik,Nmur1	1700019O17Rik
chr6	98105496	98114902	11806.4	315	1			Mitf
chr2	71800901	71816861	11805.6	316	1	Itga6		Itga6
chr1	128602681	128615160	11793.9	317	1		Cxcr4	Cxcr4
chr1	60852928	60883133	11786	318	1		Ctla4	Ctla4
chr3	144548346	144561832	11753	319	1	Hs2st1	44819	Hs2st1
chr2	93192618	93204815	11751.8	320	1	Trp53i11,Tspan18		Trp53i11
chr16	94254587	94268494	11734.7	321	1	Hlcs		Hlcs
chr2	75588681	75606047	11718.6	322	1			Hnrnpa3
chr8	25611940	25625697	11660.4	323	1	Whsc1l1	Whsc1l1,Letm2	Whsc1l1
chr2	3910436	3927624	11655.2	324	1			Fam107b
chr10	28593953	28597249	11619.7	325	1	Ptprk		Themis
chr5	122310812	122318252	11571.4	326	1	Pptc7	Vps29,Tctn1,Rad9b	Pptc7
chr3	131157549	131177108	11571.1	327	1	Lef1		Lef1
chr19	55541680	55544790	11531.9	328	1	Vti1a		4930552P12Rik
chr2	102110448	102119230	11509.7	329	1	Ldlrad3		Ldlrad3
chr12	31967684	31984464	11507.7	330	1	Prkar2b	Hbp1	Hbp1
chr13	107565261	107571800	11498.8	331	1			AI197445
chr13	113574388	113580171	11495.4	332	1		Snx18	Snx18
chr1	165681830	165701250	11459.7	333	1	Rcsd1	Mpzl1	Rcsd1
chr6	34150522	34156444	11446	334	1	Slc35b4		Slc35b4
chr10	93932965	93939111	11433.4	335	1		Metap2,Mir331	Mir331
chr1	133542035	133550218	11421	336	1			Snrpe
chr3	152941911	152962195	11419.9	337	1	St6galnac5		St6galnac5
chr4	32853105	32874918	11414.7	338	1	Ankrd6		Ankrd6
chr5	118658404	118678847	11397	339	1	Med13l		Med13l
chr2	19007708	19016699	11352.9	340	1		Pip4k2a,4930426L09Rik	4930426L09Rik
chr1	39010870	39025391	11320.6	341	1		Pdcl3	Pdcl3
chr10	40153473	40165232	11249.8	342	1		Slc16a10	Slc16a10
chr11	68199149	68201358	11230.8	343	1	Stx8		Ntn1
chr12	85532627	85546037	11212.1	344	1			Jdp2
chr16	89986110	89994259	11181.2	345	1		Tiam1	Tiam1
chr14	47181558	47204134	11163.8	346	1	Gch1		Gch1
chr4	7443555	7455473	11137.4	347	1			8430436N08Rik
chr1	54907130	54914712	11090.9	348	1	Ankrd44		Ankrd44
chr11	99162787	99189613	11071.1	349	1		Ccr7,Smarce1	Ccr7
chr14	18002058	18022022	11060.1	350	1	Thrb		Thrb
chr4	132040375	132045962	11052.2	351	1	Epb4.1		Epb4.1
chr15	66858815	66878082	11018.8	352	1		Wisp1,Sla	Wisp1
chr4	133086072	133092730	10983.7	353	1		Wasf2	Wasf2
chr8	124056471	124076415	10973.2	354	1		Mir1967,Urb2,Taf5l	Urb2
chr6	146481528	146490206	10947.3	355	1	Itpr2	Itpr2	Itpr2
chr13	28720245	28736935	10913.6	356	1	2610307P16Rik		2610307P16Rik
chr14	78355551	78357578	10881.9	357	1		Tnfsf11	Tnfsf11
chr12	85430565	85455381	10871.9	358	1		Fos	Fos
chr16	48777453	48788909	10868.3	359	1		Trat1,Retnlb	Trat1
chr1	184398273	184412837	10856	360	1			1700112H15Rik
chr11	99136505	99148084	10849.5	361	1	Ccr7	Tns4	Ccr7
chr5	149313531	149334882	10842	362	1		Alox5ap	Alox5ap
chr16	21829089	21846352	10813.5	363	1		Map3k13,1300002E11Rik,Ehhadh	1300002E11Rik
chr4	119943538	119965402	10739.6	364	1	Hivep3		Hivep3
chr11	117292558	117301909	10732.1	365	1	44813	44813	44813
chr14	16173434	16182142	10729.1	366	1			Ngly1
chr5	66069660	66085800	10725	367	1	Rbm47		Rbm47
chr4	40833985	40839565	10713	368	1	B4galt1	Mir5123	Mir5123
chr5	118465075	118478557	10702	369	1			Med13l
chr10	94235289	94256852	10675.8	370	1		Ndufa12,Gm4792	Ndufa12
chr4	145019249	145027621	10675.1	371	1	Vps13d		Dhrs3
chr2	90567425	90583932	10635.5	372	1	Ptprj	Mir3110	Ptprj
chr6	120567516	120592581	10605	373	1	1700072O05Rik	Cecr5	1700072O05Rik
chr1	53845046	53856907	10590.7	374	1	Hecw2		Stk17b
chr3	9853359	9865991	10583.1	375	1		Pag1	Pag1
chr11	52064564	52076491	10579.2	376	1	Cdkl3	Ppp2ca	Ppp2ca
chr11	115226934	115242949	10568.3	377	1	Tmem104	Nat9,Fdxr,Grin2c	Grin2c
chr2	32037479	32047672	10564	378	1	Nup214	Fam78a,Ppapdc3	Fam78a
chr5	140271301	140283201	10563.6	379	1	Mad1l1	Nudt1,Ftsj2	Mad1l1
chr6	99660448	99671035	10560.5	380	1	Eif4e3	Gpr27	Eif4e3
chr2	9594033	9595636	10509.9	381	1			Gata3
chr3	130901454	130905408	10502.6	382	1			Rpl34-ps1
chr2	92948204	92954938	10490.2	383	1	Syt13		Syt13
chr13	28416316	28417759	10479.8	384	1			Prl5a1
chr6	34943663	34952395	10460.9	385	1	2010107G12Rik	Stra8,Wdr91	Stra8
chr1	87890693	87906687	10424.9	386	1	Dgkd		Dgkd
chr2	3717365	3727962	10412.6	387	1	Fam107b		Fam107b
chr1	193337152	193345308	10389.1	388	1	Lamb3	Camk1g	Camk1g
chr6	54804306	54810212	10371.5	389	1		Znrf2	Znrf2
chr1	85678989	85698109	10361.1	390	1	Sp100	A630001G21Rik	Sp100
chr9	121354853	121371597	10341.1	391	1	Trak1		Trak1
chr10	26350442	26364718	10340.1	392	1	L3mbtl3		L3mbtl3
chr11	46372485	46380514	10338.1	393	1	Itk	Fam71b	Itk
chr6	119725566	119755570	10300.4	394	1	Erc1		Erc1
chr7	75639541	75656581	10280.2	395	1	Akap13		Akap13
chr14	76658204	76674296	10269.9	396	1		1700108F19Rik	1700108F19Rik
chr1	161765997	161779473	10235	397	1		Fasl	Fasl
chr11	59617976	59637295	10212	398	1		Mprip,Olfr225,Olfr222,Olfr223	Olfr225
chr13	34089355	34096233	10200.8	399	1	4930447K03Rik	Tubb2a,Tubb2b	Tubb2a
chr4	8799605	8811226	10196.3	400	1	Chd7		Chd7
chr1	92051450	92080378	10185.5	401	1	Hdac4		Hdac4
chr11	6695315	6705170	10177.3	402	1		Ramp3,Gm11978,Gm11981	Gm11981
chr17	29155781	29172360	10151.3	403	1	Cpne5	Rab44	Rab44
chr11	33908530	33939164	10139.9	404	1	Kcnip1	Kcnmb1	Kcnmb1
chr11	57664909	57686090	10122.4	405	1	Galnt10		Galnt10
chr15	38470864	38477492	10121	406	1		Azin1	Azin1
chr8	124273576	124289308	10107.8	407	1	Galnt2		Galnt2
chr6	146409831	146421182	10096.7	408	1	Itpr2		Itpr2
chr8	35250177	35260502	10082.4	409	1			Ppp1r3b
chr2	166022430	166036012	10071.1	410	1	Ncoa3		Ncoa3
chr2	33868744	33878711	10070.7	411	1	Mvb12b		Mvb12b
chr4	108310751	108319524	10031.9	412	1		Zyg11b,Selrc1	Selrc1
chr6	119499426	119509143	10008.5	413	1	Wnt5b	Fbxl14,Wnt5b	Fbxl14
chr16	91533855	91541864	10006.4	414	1		Ifngr2,Ifnar1	Ifngr2
chr11	83262856	83272485	9981.42	415	1		Pex12,AA465934,AI450353,Slfn14-ps,AI662270,Ap2b1,Snord7	Slfn14-ps
chr4	156070391	156077945	9979.59	416	1		Gm10560,Ttll10,Mir429,Tnfrsf18,Mir200b,Mir200a,9430015G10Rik	Mir200b
chr18	39866693	39878083	9942.33	417	1			Pabpc2
chr16	55939660	55949235	9935.98	418	1		Cep97,2310061J03Rik,Rpl24,Zbtb11,Nxpe3	Cep97
chr12	82245333	82264382	9930.24	419	1	Sipa1l1	Sipa1l1	Sipa1l1
chr2	173436726	173455343	9928.45	420	1			1700021F07Rik
chr5	24344565	24361150	9924.46	421	1	Kcnh2	Nos3,Abcb8,Atg9b	Kcnh2
chr10	93115602	93124593	9924.27	422	1		Mir1931,Cdk17	Cdk17
chr13	107094526	107095651	9905.85	423	1			3830408C21Rik
chr9	42022457	42039151	9864.48	424	1	Sorl1		Sorl1
chr17	53569974	53587711	9851.13	425	1	Kat2b	Pp2d1	Kat2b
chr5	115754991	115761326	9846.49	426	1		Ccdc64	Ccdc64
chr16	87654273	87662059	9829.83	427	1		Bach1	Bach1
chr1	64086011	64088369	9818.71	428	1	Klf7		Klf7
chr11	57952733	57970513	9818.12	429	1		Larp1	Larp1
chr18	60859037	60877558	9816.13	430	1		Tcof1,Mir5107,Arsi,Camk2a	Tcof1
chr12	25010573	25013447	9812.7	431	1	Kidins220		Kidins220
chr12	70131282	70148590	9770.37	432	1		Abhd12b,Nin	Abhd12b
chr2	166536264	166553698	9717.71	433	1			5031425F14Rik
chr11	77783927	77792351	9696.87	434	1	Myo18a		Myo18a
chr4	106827858	106840123	9694.26	435	1		Acot11	Acot11
chr5	34196540	34207702	9640.62	436	1	Zfyve28	Poln,Haus3,Mxd4	Mxd4
chr15	66776299	66789316	9639.09	437	1	Sla,Tg		Sla
chr7	127281273	127288201	9620.91	438	1		Zfp553,Sephs2,Itgal,Gm4532,Dctpp1,Zfp771	Sephs2
chr16	94230644	94241374	9602.28	439	1	Hlcs		Hlcs
chr2	127300887	127314770	9600.09	440	1		Stard7,Dusp2,Adra2b,Astl	Dusp2
chr16	95867202	95869734	9580.83	441	1	1600002D24Rik		1600002D24Rik
chr19	47432497	47449762	9547.55	442	1	Sh3pxd2a	Sh3pxd2a	Sh3pxd2a
chr7	142317468	142323726	9519.04	443	1		Gm4559,Krtap5-4,Krtap5-1,Ifitm10	Krtap5-4
chr6	120185781	120197973	9506.1	444	1	Ninj2		Ninj2
chr1	88563787	88587632	9495.08	445	1		Gm19589	Gm19589
chr4	32890136	32909640	9455.54	446	1	Ankrd6		Ankrd6
chr3	38440547	38451124	9451.61	447	1	Ankrd50		Ankrd50
chr10	21193477	21207630	9434.39	448	1		Myb	Myb
chr19	10751653	10760655	9421.49	449	1	A430093F15Rik	Cd5	A430093F15Rik
chr2	79250130	79260058	9413.73	450	1	Itga4		Itga4
chr1	39936414	39949346	9398.98	451	1	Map4k4	Map4k4	Map4k4
chr4	32250511	32258301	9383.06	452	1			Bach2
chr3	101670747	101682567	9377.99	453	1			Atp1a1
chr2	11635544	11637378	9365.69	454	1		Il2ra,Rbm17	Il2ra
chr3	107080830	107090390	9353.5	455	1		Kcna3,Kcna2,AI504432	Kcna2
chr19	57430212	57443312	9332.44	456	1		Trub1	Trub1
chr13	113013251	113031924	9330.9	457	1		Gpx8,Ccno,Mir449b,Mcidas,Mir449a,Mir449c	Mir449c
chr4	150540048	150566371	9323.61	458	1	Rere		Slc45a1
chr3	146145837	146159629	9323.39	459	1	Mcoln2	Wdr63,Mcoln3	Mcoln2
chr18	81398579	81400479	9320.45	460	1			Sall3
chr9	57944433	57957211	9306.22	461	1	Sema7a	Ubl7	Sema7a
chr3	96021292	96040758	9291.12	462	1	Vps45	Gm9054,Mir1946b,Plekho1	Vps45
chr4	141546464	141559412	9283.72	463	1	B330016D10Rik	Fblim1,Spen	B330016D10Rik
chr14	47223055	47235014	9267.03	464	1		Socs4,Wdhd1,Gch1	Gch1
chr19	57123929	57131652	9246.75	465	1	Ablim1	Ablim1	Ablim1
chr1	138191690	138200004	9217.73	466	1		Ptprc	Ptprc
chr16	57465294	57482599	9207.99	467	1	Filip1l,Cmss1		Filip1l
chr10	54032823	54048104	9206.8	468	1	Man1a	Gm16998	Man1a
chr19	40256519	40267642	9206.51	469	1	Pdlim1		Pdlim1
chr12	32001645	32017964	9195.76	470	1	Prkar2b		Prkar2b
chr6	48727905	48733108	9192.66	471	1		Gimap4,Gimap3,Gimap5,Gimap1,Gimap6,Gimap7	Gimap1
chr5	134370955	134373227	9135.26	472	1	Gtf2ird1		Gtf2i
chr2	3800159	3811675	9122.98	473	1			Fam107b
chr3	109352398	109371892	9115.39	474	1	Vav3		Vav3
chr6	145303700	145307104	9102.64	475	1			Gm15706
chr7	63901618	63912413	9094.79	476	1	Klf13	E030018B13Rik	E030018B13Rik
chr13	107596354	107620236	9091.88	477	1			1700006H21Rik
chr6	135433820	135450937	9012.1	478	1			Emp1
chr9	72088923	72098401	9003.15	479	1	Tcf12		Tcf12
chr1	58296558	58311495	9001.04	480	1	Aox3l1		Aox3l1
chr1	181227892	181234856	8998.88	481	1		Wdr26	Wdr26
chr18	82526519	82534584	8980.38	482	1	Mbp	Mbp	Mbp
chr9	116366358	116369257	8970.96	483	1			Tgfbr2
chr1	43538788	43542564	8965.73	484	1	Nck2		Nck2
chr6	146452550	146461305	8962.49	485	1	Itpr2	Itpr2	Itpr2
chr14	73389156	73408441	8944.38	486	1		Itm2b	Itm2b
chr6	34034851	34047055	8934.55	487	1	Lrguk		Lrguk
chr16	10772233	10782169	8921.53	488	1		Socs1,Prm2,Prm3,Tnp2,Prm1	Socs1
chr15	81514324	81523109	8860.55	489	1		Rbx1	Rbx1
chr8	122712639	122727697	8834.53	490	1		Acsf3,Cbfa2t3	Cbfa2t3
chr18	67966633	67968908	8833.37	491	1	Ldlrad4		Ldlrad4
chr9	120674933	120692215	8819	492	1			5830454E08Rik
chr12	55355102	55372753	8799.02	493	1	Mir1198,1110008L16Rik	Psma6	Mir1198
chr18	15195872	15208724	8750.93	494	1		Kctd1	Kctd1
chr6	145088512	145102028	8712.41	495	1		Bcat1,Lrmp	Bcat1
chr2	173585463	173595625	8705.79	496	1	Ppp4r1l-ps	Ankrd60	Ankrd60
chr8	128474000	128488426	8691.67	497	1	Nrp1		Mir1903
chr9	118387719	118400757	8689.83	498	1		4933432G23Rik	4933432G23Rik
chr10	19522252	19531323	8667.34	499	1			Ifngr1
chr8	126584170	126585856	8660.64	500	1		Irf2bp2	Irf2bp2
chr16	35734151	35747651	8653.5	501	1	Dirc2	Hspbap1	Dirc2
chr1	91650640	91664832	8640.09	502	1			Asb1
chr12	69447156	69458796	8628.73	503	1		5830428M24Rik	5830428M24Rik
chr6	37710735	37732628	8595.19	504	1			Trim24
chr2	93119173	93132534	8583.11	505	1			Trp53i11
chr10	8055447	8079419	8560.4	506	1			Tab2
chr12	70628538	70640620	8552.85	507	1	Mir4660		Tmx1
chr13	111778810	111797149	8547.81	508	1	Map3k1		Map3k1
chr9	114742853	114758526	8529.25	509	1	Cmtm6,Cmtm7		Cmtm6
chr5	31949359	31964035	8516.48	510	1	Bre		Fosl2
chr10	4079416	4100258	8511.87	511	1	Mthfd1l		Mthfd1l
chr12	55388372	55389947	8501.38	512	1	Mir1198	Psma6	Psma6
chr16	23279965	23286799	8495.35	513	1	St6gal1	St6gal1	St6gal1
chrX	48424612	48433837	8489.77	514	1	Elf4		Elf4
chr17	86956625	86969822	8467.2	515	1	Rhoq	Tmem247,Atp6v1e2	Rhoq
chr6	124900536	124903865	8462.32	516	1		Cd4,Leprel2,Lag3,Ptms,Mlf2,Gpr162	Lag3
chr4	129913906	129928577	8460.77	517	1		E330017L17Rik,1700003M07Rik	E330017L17Rik
chr2	65337782	65347594	8454.02	518	1	Slc38a11		Slc38a11
chr14	78900954	78914470	8421.82	519	1	Vwa8		Vwa8
chr3	50575485	50594708	8411.98	520	1			Slc7a11
chr8	95245213	95255167	8381.27	521	1	Cngb1		Cngb1
chr1	164072183	164078782	8380.73	522	1	Sell	Sele,Sell,Selp	Sell
chr14	118834419	118838768	8371.83	523	1	Cldn10	Cldn10	Cldn10
chr10	94523638	94530415	8367.56	524	1	Tmcc3	Tmcc3	Tmcc3
chr4	47001077	47015479	8345.96	525	1		Gabbr2,Anks6	Gabbr2
chr1	171037055	171045022	8335.87	526	1		Fcgr4,Fcgr3	Fcgr3
chr12	75443854	75449776	8298.5	527	1		Gphb5	Gphb5
chr11	104661075	104667648	8295.13	528	1	Itgb3		Itgb3
chr11	68451373	68463628	8290.51	529	1	Pik3r5	Pik3r6	Pik3r5
chr8	86706937	86708149	8287.78	530	1	Lonp2	Gm10638,Siah1a	Gm10638
chr1	72243803	72255473	8278.7	531	1		Tmem169,Pecr,Mreg	Pecr
chr15	74962717	74972207	8276.23	532	1		Ly6e,Ly6i,Ly6a	Ly6e
chr1	183104669	183112570	8257.34	533	1	Disp1		Disp1
chr5	62778758	62791516	8241.67	534	1		Arap2,Gm17384	Arap2
chr2	169679254	169695357	8238.29	535	1	Tshz2		Tshz2
chr10	71291223	71306782	8236.93	536	1		Ipmk,Cisd1,Ube2d1	Ube2d1
chr4	101159576	101175517	8215.99	537	1	Jak1		Jak1
chr12	15998519	16014997	8210.99	538	1			Trib2
chr12	86801706	86810999	8204.79	539	1			Gm6772
chr5	118589289	118601756	8192.07	540	1	Med13l		Med13l
chr1	179578774	179588872	8185.44	541	1	Cnst	Tfb2m	Cnst
chr6	99261001	99270186	8159.95	542	1	Foxp1		Foxp1
chr9	77512473	77524073	8147.84	543	1	Lrrc1		Lrrc1
chr2	166650548	166656963	8140.64	544	1	Prex1		Prex1
chr16	37963220	37970324	8131.24	545	1	Gpr156	4930542C21Rik	Gpr156
chr9	72441762	72449758	8126.33	546	1	Mns1	Tex9	Mns1
chr8	126826135	126832907	8104.73	547	1			Tomm20
chr12	55465035	55466716	8102.59	548	1	Mir1198	Nfkbia	Nfkbia
chr9	123924781	123929159	8096.24	549	1		Ccr1,Ccr1l1	Ccr1
chr11	8689682	8708986	8084.52	550	1		Tns3	Tns3
chr5	72761374	72763869	8084.05	551	1	Tec	Txk	Txk
chr14	121987706	122009626	8081.9	552	1	Ubac2	Timm8a2,Gpr183	Gpr183
chr15	27783724	27796847	8079.83	553	1	Trio		Fam105a
chr13	109230343	109239633	8054.43	554	1	Pde4d		Mir582
chr3	89864212	89872574	8036.72	555	1	Il6ra	She	She
chr6	82911520	82922103	8035.67	556	1	Sema4f	M1ap,2310069B03Rik	Sema4f
chr6	8352776	8365259	8034.06	557	1	Gm16039		Gm16039
chr1	57839937	57852784	8029.38	558	1	Spats2l		Spats2l
chr14	75829037	75835059	8026.72	559	1		Gm4285,Slc25a30,Snora31,Tpt1	Gm4285
chr16	84572251	84584140	8010.81	560	1			4930529L06Rik
chr14	121928512	121939011	7982.39	561	1	Ubac2	Gpr18,Gpr183	Gpr18
chr11	5177205	5182272	7970.9	562	1		Emid1	Emid1
chr6	72954834	72962479	7969.91	563	1	Tmsb10		Tmsb10
chr7	142341595	142354150	7962.38	564	1	Ifitm10	Krtap5-4,Ctsd,Krtap5-1	Ifitm10
chr17	73813099	73822445	7961.86	565	1	Ehd3		Ehd3
chr10	26322452	26325611	7942.99	566	1	L3mbtl3		L3mbtl3
chr10	42055820	42069835	7919.88	567	1		Armc2	Armc2
chr15	59004125	59010960	7912.2	568	1	Mtss1		Ndufb9
chr15	96654818	96666782	7889.06	569	1		Slc38a1,Slc38a2	Slc38a1
chr3	103375236	103383423	7879.99	570	1			Trim33
chr14	122052989	122066567	7876.6	571	1		Timm8a2,A330035P11Rik,Tm9sf2	Timm8a2
chrX	13230494	13243803	7873.6	572	1	2010308F09Rik	Ddx3x	2010308F09Rik
chr1	20986425	21004858	7856.14	573	1	Efhc1,Tram2		Efhc1
chr7	98513385	98534708	7853.26	574	1		Lrrc32	Lrrc32
chr17	83267592	83278638	7844.87	575	1			Pkdcc
chr9	116122494	116138913	7841.71	576	1	Tgfbr2		Tgfbr2
chr1	34478907	34486032	7840.35	577	1		Ptpn18,Imp4,Ccdc115,Cfc1,Prss39,Mir5103	Prss39
chr10	4619446	4632888	7839.37	578	1	Esr1		Esr1
chr13	96956553	96966477	7823.09	579	1		Gcnt4	Gcnt4
chr1	43593569	43606415	7810.37	580	1			1500015O10Rik
chr13	63249787	63261634	7784.66	581	1	2010111I01Rik	Mir27b,Mir23b,Mir3074-1,Gm16907,Mir24-1	Gm16907
chr14	60736773	60738904	7781.99	582	1	Spata13	C1qtnf9,Mipep	C1qtnf9
chr13	30760366	30767164	7773.51	583	1	Irf4		Irf4
chr13	91502635	91516606	7769.27	584	1	Ssbp2		Ssbp2
chr3	143903397	143914949	7768.72	585	1			Gm6260
chr7	73523296	73531175	7736.39	586	1	Chd2	1810026B05Rik	Chd2
chr11	6178871	6187740	7735.54	587	1	Nudcd3	Npc1l1,Rps15a-ps6	Rps15a-ps6
chr7	80667136	80680605	7704.27	588	1	Crtc3	Gm15880	Crtc3
chr5	53584396	53594504	7681.07	589	1	Rbpj	Rbpj	Rbpj
chr6	145339997	145341963	7661.5	590	1		1700073E17Rik	1700073E17Rik
chr13	101711333	101719711	7660.01	591	1	Pik3r1	Pik3r1	Pik3r1
chr7	64158896	64165116	7659.93	592	1	Trpm1	Mir211,Trpm1	Trpm1
chr18	62151737	62175074	7647.53	593	1		Adrb2	Adrb2
chr11	63984905	63992287	7630.04	594	1	Cox10		Hs3st3b1
chr1	181334688	181335773	7627.66	595	1		Cnih3	Cnih3
chr8	126867569	126895048	7617.18	596	1			Tomm20
chr8	120269143	120285394	7613.59	597	1			Fam92b
chr6	86570952	86600352	7602.84	598	1		1600020E01Rik,Asprv1,Pcbp1	Asprv1
chr11	19977665	19993067	7602.43	599	1	Spred2		Spred2
chr12	25178644	25190584	7583.09	600	1		Gm17746	Gm17746
chr11	53835719	53845899	7572.9	601	1	Gm12216	Slc22a5	Gm12216
chr6	100438749	100447123	7568.42	602	1			1700049E22Rik
chr5	148888137	148910287	7535.43	603	1	Katnal1	8430423G03Rik	Katnal1
chr1	37595672	37615093	7525.64	604	0	2010300C02Rik		Mgat4a
chr11	75279669	75282912	7524.73	605	0			Rpa1
chr4	40773236	40781447	7523.74	606	0		Smu1	Smu1
chr11	118336618	118348753	7523.7	607	0	BC100451,Timp2	Usp36	BC100451
chr10	117798508	117814135	7522.84	608	0		Nup107,Rap1b	Nup107
chr13	12503484	12507686	7516.54	609	0	Edaradd	Lgals8	Edaradd
chr4	40875974	40883613	7494.62	610	0		B4galt1,Mir5123,Spink4	B4galt1
chr1	153723528	153733527	7493.25	611	0	C230024C17Rik	Rgs16,Rnasel	C230024C17Rik
chr3	96487153	96499850	7489.96	612	0		Hfe2,BC107364	Hfe2
chr11	86893226	86894251	7466.82	613	0			Dhx40
chr1	180875268	180884843	7466.59	614	0		Sde2,Pycr2,Lefty2	Lefty2
chr11	68253583	68271112	7453.33	615	0	Ntn1		Ntn1
chr13	117048567	117055091	7434.75	616	0		Parp8	Parp8
chr16	92715600	92724773	7431.96	617	0	Runx1	Runx1	Runx1
chr19	45831692	45854872	7426.87	618	0	9130011E15Rik	Mgea5,Kcnip2	Kcnip2
chr14	54124274	54147780	7425.55	619	0			Dad1
chr3	127862615	127868451	7424.56	620	0		Ap1ar,9830132P13Rik,5730508B09Rik	Ap1ar
chr2	173083853	173086088	7417.07	621	0		1300015D01Rik,Ctcfl	Ctcfl
chr17	84419926	84423127	7397.51	622	0	Thada		Thada
chr9	32906560	32916466	7394.83	623	0			Ets1
chr8	83612100	83622502	7393.74	624	0		Ptger1,Ndufb7,Dnajb1,Gipc1,Tecr	Dnajb1
chr14	79316036	79331313	7386.43	625	0		Rgcc	Rgcc
chr10	40515523	40527832	7385.4	626	0		Slc22a16	Slc22a16
chr17	46073945	46084332	7342.57	627	0		Vegfa,Mrps18a	Mrps18a
chr15	12008000	12011071	7333.86	628	0		1700047G03Rik,Sub1	Sub1
chr4	10964795	10974779	7332.25	629	0		Plekhf2	Plekhf2
chr17	52062581	52079658	7327.74	630	0			Gm20098
chr17	28463837	28476151	7323.14	631	0	Fkbp5		Fkbp5
chr14	118929843	118933244	7315.89	632	0		Dnajc3,Dzip1	Dnajc3
chr2	165949863	165955180	7315.13	633	0		Ncoa3	Ncoa3
chr4	62475869	62485318	7305.02	634	0	Bspry	4933430I17Rik,Rnf183,Alad,Pole3,Wdr31,Hdhd3	Bspry
chr4	63385847	63391577	7261.63	635	0	Akna	Orm2,Orm3,Orm1	Akna
chr12	84243099	84246021	7255.91	636	0		Elmsan1,Ptgr2	Elmsan1
chr19	36522739	36539369	7254.01	637	0		Hectd2	Hectd2
chr7	122351881	122352873	7244.18	638	0	Prkcb		Prkcb
chr11	49093682	49101866	7242.02	639	0	Ifi47,Olfr56	Olfr1395,Tgtp2,Ifi47,Olfr1396	Ifi47
chr6	31115075	31126634	7235.93	640	0			Mir29b-1
chr2	3657932	3664342	7228.56	641	0		Fam107b	Fam107b
chr10	58341860	58350817	7226.51	642	0	Lims1	Lims1	Lims1
chr4	86683381	86690417	7225.27	643	0		Plin2	Plin2
chr10	122652054	122663859	7214.04	644	0		Ppm1h	Ppm1h
chr10	93041932	93051120	7207.99	645	0			Cdk17
chr1	121597194	121619027	7191.79	646	0		Ddx18	Ddx18
chr18	11931752	11954734	7186.47	647	0	Cables1		Mir1901
chr14	66228782	66232642	7172.65	648	0	Ptk2b	Ptk2b	Ptk2b
chr16	24259992	24263249	7167.35	649	0			Lpp
chr5	134482573	134494630	7164.27	650	0	Clip2	Gtf2ird1	Gtf2ird1
chr3	143678232	143686109	7160.98	651	0	Gm6260		Gm6260
chr11	51883770	51898857	7145.2	652	0		Phf15	Phf15
chr7	75362661	75372961	7131.72	653	0			Sv2b
chr4	135074702	135080609	7129.16	654	0		Runx3	Runx3
chr7	128012363	128023315	7120.99	655	0		Trim72,Fus,Itgam,Pycard	Trim72
chr5	124900074	124909077	7114.17	656	0		Zfp664,Ccdc92	Zfp664
chr10	19691835	19693281	7100	657	0		Il20ra	Il20ra
chr4	101253178	101261070	7086.23	658	0	Jak1		Jak1
chr2	35259788	35273123	7074.22	659	0	Gsn	Gsn	Gsn
chr17	79775240	79789146	7065.64	660	0			Cyp1b1
chr17	30027653	30046966	7058.9	661	0	Zfand3		Zfand3
chr8	35321634	35334441	7056.66	662	0		Ppp1r3b	Ppp1r3b
chr17	52168734	52178281	7047.6	663	0			Gm20098
chr6	87541132	87548154	7045.87	664	0		Arhgap25,Prokr1	Arhgap25
chr13	35129523	35132009	7045.08	665	0		1700011B04Rik	1700011B04Rik
chr17	7874844	7884912	7037.53	666	0		Tagap	Tagap
chr3	101265067	101275042	7026.39	667	0		Cd2	Cd2
chr10	118057666	118065062	7018.06	668	0			Mdm1
chr10	122916027	122931432	7016.98	669	0	Ppm1h		Mirlet7i
chr2	173365602	173386069	7014.04	670	0			Pmepa1
chr19	5818022	5824442	7007.43	671	0		Scyl1,Neat1,Malat1	Malat1
chr11	117878382	117892457	6975.57	672	0		Birc5,Tha1,Tmem235	Tha1
chr5	65873172	65881814	6967.18	673	0	Rhoh		Rhoh
chr11	98492972	98497641	6965.21	674	0	Ikzf3	Grb7	Grb7
chr7	64033197	64043171	6961.85	675	0			Klf13
chr12	99640485	99641587	6936.98	676	0		1700064M15Rik	1700064M15Rik
chr3	10205207	10213295	6930.61	677	0	Fabp4	Pmp2,Fabp9	Fabp4
chr1	87626371	87637391	6917.25	678	0	Inpp5d	Neu2	Inpp5d
chr12	28834443	28846316	6914.84	679	0	Tssc1		Tssc1
chr7	24457861	24468225	6906.57	680	0	Plaur	Cadm4,Zfp428,Irgc1	Plaur
chr11	106674794	106687667	6905.08	681	0	Pecam1		Pecam1
chr4	149461020	149469814	6903.29	682	0	Nmnat1	Lzic,Ctnnbip1,Rbp7,Ube4b	Rbp7
chr17	5126212	5138942	6875.47	683	0	Arid1b		Arid1b
chr2	152359829	152372439	6872.45	684	0	Nrsn2,Gm14164	6820408C15Rik,Zcchc3,Rbck1,Trib3,Sox12	Nrsn2
chr3	95965959	95973135	6869.58	685	0		Anp32e,Gm9054,Plekho1	Gm9054
chr11	96988021	96996676	6857.36	686	0		Sp6,D030028A08Rik,Pnpo,Mrpl10,Sp2,Lrrc46,Scrn2	Sp2
chr10	62543619	62553978	6856.62	687	0		2510003E04Rik,Ddx21,Srgn	2510003E04Rik
chr10	41595694	41602945	6850.74	688	0		Ccdc162,5730435O14Rik	Ccdc162
chr6	65564235	65573684	6849.58	689	0		Tnip3	Tnip3
chr5	124954765	124955702	6810.68	690	0		Fam101a	Fam101a
chr8	115178465	115190207	6805.66	691	0	Wwox		Maf
chr4	62795651	62806987	6795.93	692	0			Zfp618
chr1	37510221	37532115	6795.9	693	0	Mgat4a	4930594C11Rik	Mgat4a
chr5	147358603	147366663	6793.77	694	0	Flt3	Prhoxnb	Flt3
chr2	75069453	75073449	6788.01	695	0			Mtx2
chr16	11456432	11468544	6757.28	696	0	Snx29		Snx29
chr6	121215038	121226307	6756.89	697	0	Tuba8	Pex26,Usp18	Tuba8
chr15	86004362	86028231	6752.54	698	0	Celsr1	Gramd4	Celsr1
chr9	118716104	118724867	6740.5	699	0	Itga9		Itga9
chrX	159751365	159769562	6736.53	700	0	Sh3kbp1		Sh3kbp1
chr13	73737007	73749279	6734.87	701	0		Slc12a7,5430425J12Rik,Slc6a19	Slc12a7
chr5	64676272	64684573	6732.94	702	0			Gm3716
chr14	60118125	60129766	6729.66	703	0		Atp8a2	Atp8a2
chr12	106565360	106584927	6721.26	704	0			1700121N20Rik
chr17	83548640	83564918	6719.56	705	0		Cox7a2l	Cox7a2l
chr18	37919879	37926124	6703.38	706	0	Diap1	Hdac3,Rell2,Fchsd1	Diap1
chr5	103816168	103822201	6701.46	707	0	Aff1		Aff1
chr4	44097840	44113877	6700.26	708	0		Gm12504,Gne	Gm12504
chr8	121021568	121031195	6691.73	709	0			Fendrr
chr9	121675009	121682509	6689.25	710	0	Sec22c	Deb1,Nktr,Lyzl4,Vipr1	Sec22c
chr8	70147846	70160198	6679.96	711	0	Mef2b	2310045N01Rik,Nr2c2ap,Mef2b,Tmem161a,Ncan,Rfxank	Mef2b
chr6	88924865	88939689	6675.25	712	0		Mcm2,Tpra1	Tpra1
chr4	135203312	135206526	6674.51	713	0			Clic4
chr13	28833246	28843651	6654	714	0	2610307P16Rik	2610307P16Rik	2610307P16Rik
chr11	98783270	98789170	6653.43	715	0		Thra,Rapgefl1,Msl1,Gm12359,Nr1d1,Casc3	Msl1
chr10	6988614	7005459	6640.3	716	0	Oprm1,Ipcef1	Ipcef1	Ipcef1
chr1	143907402	143919167	6624.87	717	0			Rgs2
chr11	95356792	95367314	6622.55	718	0	Fam117a	Spop,Kat7,Slc35b1	Slc35b1
chr18	75278727	75287089	6609.32	719	0	Dym	2010010A06Rik	2010010A06Rik
chr8	84197513	84198829	6606.06	720	0		Mir181c,Zswim4,Mir181d,4930432K21Rik,Nanos3,Cc2d1a,Mir3074-2,Mir24-2,Mir23a,Mir27a	Mir23a
chr10	39484329	39489260	6602.12	721	0	Fyn		Fyn
chr4	47310197	47319940	6574.58	722	0	Col15a1	Tgfbr1	Tgfbr1
chr15	59522903	59524869	6571.55	723	0	Nsmce2		Trib1
chr12	75767000	75772735	6553.38	724	0		Syne2,Sgpp1	Sgpp1
chr19	53440559	53441760	6543.05	725	0	5830416P10Rik	Smndc1	5830416P10Rik
chr10	21252239	21255104	6541.37	726	0		Hbs1l	Hbs1l
chr6	128796580	128808801	6534.57	727	0		Klrb1c,Klrb1b	Klrb1c
chr7	99889450	99890675	6532.8	728	0	Xrra1	Spcs2	Xrra1
chr16	93572338	93574732	6516.95	729	0		Cbr1,Setd4	Setd4
chr10	93143174	93144811	6495.45	730	0		Mir1931,Cdk17	Cdk17
chr6	136735936	136745794	6492.48	731	0	Gucy2c		Gucy2c
chr5	65790859	65795519	6476	732	0	N4bp2	Mir1928	Mir1928
chr15	98506229	98514770	6475.79	733	0		Olfr279,Lalba,Olfr281,Snora34,Snora2b,Kansl2	Snora34
chr4	59199360	59206095	6470.31	734	0	Ugcg		Ugcg
chr8	35628278	35634227	6465.97	735	0	Mfhas1	Gm16793	Gm16793
chr13	56740365	56747446	6457.87	736	0	Smad5		Smad5
chr2	19049297	19057508	6457.13	737	0			4930426L09Rik
chr10	21905707	21911747	6454.95	738	0	Sgk1		Sgk1
chr17	84161480	84166691	6448.61	739	0		Zfp36l2	Zfp36l2
chr3	52832631	52850631	6445.8	740	0			Gm20750
chr9	70072420	70080186	6445.78	741	0		Gcnt3	Gcnt3
chr7	75780962	75796713	6445.31	742	0			Klhl25
chr1	86501702	86509686	6426.32	743	0		Ptma	Ptma
chr4	155162485	155169175	6419.72	744	0	Ski		Ski
chr2	169778607	169791547	6415.65	745	0	Tshz2		Tshz2
chr10	19321840	19333729	6398.66	746	0		Olig3	Olig3
chr1	137773750	137774875	6393.15	747	0			Mir181a-1
chr11	120305064	120317162	6382.9	748	0		Actg1,0610009L18Rik,Fscn2	Actg1
chr7	128050216	128058981	6381.8	749	0		Trim72,Itgam	Itgam
chr10	41633909	41647949	6381.18	750	0		Ccdc162	Ccdc162
chr14	30248060	30258058	6379.72	751	0	Cacna1d		Cacna1d
chr11	116368281	116377243	6378.26	752	0	Rnf157	Foxj1	Foxj1
chr8	13684332	13686686	6376.99	753	0		4932443I19Rik,Rasa3	Rasa3
chr12	112843851	112855297	6375.42	754	0	Gpr132	Cdca4,BC022687	Gpr132
chr10	117992399	118007190	6373.44	755	0			4933411E08Rik
chr2	70830001	70835904	6371.11	756	0		Tlk1	Tlk1
chr7	98556972	98563269	6354.3	757	0			Lrrc32
chr6	119918642	119930505	6349.08	758	0	Rad52,Wnk1		Rad52
chr12	101007459	101018244	6336.19	759	0	Ccdc88c	Mir1190	Mir1190
chr13	107831315	107837463	6334.9	760	0	Zswim6		Zswim6
chr8	34604789	34613415	6334.07	761	0	B930018H19Rik		B930018H19Rik
chr10	111102567	111108965	6315.47	762	0			Osbpl8
chr6	34182067	34193865	6310.75	763	0		Slc35b4	Slc35b4
chr2	35831556	35841443	6307.91	764	0	Ttll11	9030204H09Rik	9030204H09Rik
chr16	49839716	49847474	6303.38	765	0		Cd47	Cd47
chr9	69034667	69036618	6298.22	766	0	Rora		9530091C08Rik
chr9	45291849	45311709	6295.62	767	0		Il10ra,Tmprss13,1700003G13Rik	Tmprss13
chr3	52568933	52572798	6274.05	768	0			Gm2447
chr2	62390351	62395148	6257.69	769	0	Dpp4		Dpp4
chr7	58693530	58697361	6239.17	770	0	Atp10a		Atp10a
chr11	118232485	118244072	6238.44	771	0	Cyth1	Usp36,Cyth1	Cyth1
chr14	51063313	51065022	6232.55	772	0		Olfr750,Rnase11,Ang,Rnase12,Rnase9	Rnase12
chr11	99105090	99116263	6223.36	773	0		Ccr7,Tns4	Tns4
chr17	28374189	28379875	6221.05	774	0		Tead3,Rpl10a,Tulp1	Tulp1
chr13	98896753	98915756	6213.98	775	0	Tnpo1	Tnpo1	Tnpo1
chr13	43550140	43565612	6205.82	776	0	Mcur1		Mcur1
chr11	79632499	79653179	6201.93	777	0	Rab11fip4	4930542H20Rik,Gm11202	Gm11202
chr7	80765947	80782326	6199.45	778	0	Iqgap1		Iqgap1
chr19	24500351	24503263	6195.28	779	0	Pip5k1b	Fam122a	Fam122a
chr2	156962249	156975191	6188.86	780	0	Ndrg3	Ndrg3,Dsn1	Ndrg3
chrX	11999060	12015288	6187.74	781	0			Bcor
chr13	113869299	113877787	6173.32	782	0	Arl15		Arl15
chr9	115468705	115471915	6171.55	783	0			4930428G15Rik
chr15	80735515	80743889	6168.29	784	0	Tnrc6b	A430088P11Rik	Tnrc6b
chrX	52745822	52760758	6164.09	785	0		Mir20b,Kis2,Mir19b-2,Mir106a,Mir92-2,Mir363,Mir18b,Ccdc160	Kis2
chr4	57812157	57813819	6154.05	786	0		Akap2	Akap2
chr1	35645657	35653748	6154.01	787	0			Hs6st1
chr9	77466979	77469986	6148.11	788	0	Lrrc1		5730403I07Rik
chr3	94386713	94388374	6145.37	789	0	Rorc	Them5,Tdrkh,Oaz3,C2cd4d,Lingo4	Lingo4
chr9	44579497	44582683	6140.7	790	0		Ddx6	Ddx6
chr1	180911972	180922581	6140.49	791	0		Lefty2,Pycr2,Lefty1,Tmem63a	Pycr2
chr1	69759767	69769119	6115.27	792	0			Spag16
chr8	34207957	34216269	6115.14	793	0			Tmem66
chr3	38251029	38258921	6111.56	794	0		5430434I15Rik	5430434I15Rik
chr15	25578597	25591216	6105.07	795	0		Myo10	Myo10
chr2	156877968	156882833	6103.14	796	0	Sla2	Tgif2,1110008F13Rik,5430405H02Rik	Sla2
chr6	117879257	117882272	6092.71	797	0		Hnrnpf,Zfp239,Zfp637	Zfp239
chr2	102258369	102259481	6090.65	798	0			Ldlrad3
chr2	174602415	174614318	6087.19	799	0		Zfp831	Zfp831
chr11	94695644	94698014	6085.21	800	0	Gm11541	Mrpl27,Xylt2,Eme1	Gm11541
chr16	33188282	33203456	6081.74	801	0	Osbpl11	Snx4	Osbpl11
chr12	107184500	107201178	6074.13	802	0			4933406K04Rik
chr1	87650846	87660052	6071.36	803	0	Inpp5d		Inpp5d
chr19	53502925	53507253	6071.32	804	0		5830416P10Rik,Dusp5	Dusp5
chr6	145187232	145193684	6066.82	805	0	Casc1	Lyrm5	Casc1
chr14	70962030	70963750	6065.41	806	0	Gfra2		Gfra2
chr10	28618399	28619741	6063.69	807	0		Themis	Themis
chr9	63124226	63136222	6061.58	808	0		Skor1	Skor1
chr14	76688267	76701089	6057.11	809	0		1700108F19Rik	1700108F19Rik
chr18	80689724	80697268	6020.11	810	0	Nfatc1		Nfatc1
chr12	80991951	81001162	6001.89	811	0		Smoc1,Slc10a1,Gm20337,Srsf5	Slc10a1
chr1	155153977	155155411	6001.15	812	0		Mr1,Stx6	Stx6
chr1	119486913	119492229	5980.5	813	0	Ralb	Tmem185b	Ralb
chr2	43722746	43739553	5979.93	814	0		Arhgap15	Arhgap15
chr3	131207749	131208801	5968.31	815	0	Lef1		Hadh
chr19	7436452	7445947	5963.81	816	0	Rtn3	2700081O15Rik,Snord118,Atl3,Rtn3	2700081O15Rik
chr2	139925060	139934866	5962.05	817	0	Tasp1		Tasp1
chr11	107443804	107451340	5953.44	818	0	Pitpnc1	Psmd12	Pitpnc1
chr7	99824593	99838108	5937.14	819	0	Spcs2,Neu3	Xrra1	Neu3
chr15	36630381	36650278	5935.28	820	0		Pabpc1	Pabpc1
chr1	43353699	43362387	5931.3	821	0			Nck2
chr5	105495121	105498695	5918.9	822	0		Lrrc8c	Lrrc8c
chr18	84293760	84302924	5900.7	823	0	Zfp407		Zadh2
chr16	87726085	87727554	5897.74	824	0	Bach1		Bach1
chr8	120321851	120344137	5883.5	825	0			Fam92b
chr5	64375562	64382775	5874.27	826	0			1700027F09Rik
chr2	14988592	14992817	5869.79	827	0			Nsun6
chr9	41073571	41084368	5862.77	828	0	Ubash3b		Crtam
chr5	23385975	23386672	5851.73	829	0		Mll5,5031425E22Rik	5031425E22Rik
chr6	136964744	136980656	5850.84	830	0		Erp27,Arhgdib,Pde6h	Pde6h
chr3	106462612	106474524	5840.45	831	0		2010016I18Rik,Dennd2d	Dennd2d
chr12	85485886	85497978	5836.81	832	0		Fos	Fos
chr3	135402509	135403421	5817.01	833	0		Cisd2,Ube2d3,4930539J05Rik	Cisd2
chr1	165717823	165730355	5813.59	834	0		Rcsd1,Creg1	Rcsd1
chr14	27402194	27405700	5806.29	835	0	Arhgef3	D14Abb1e	D14Abb1e
chr5	107638375	107651333	5798.7	836	0	Rpap2	Glmn,A930041C12Rik	A930041C12Rik
chr1	128772086	128791121	5798.06	837	0			Cxcr4
chr11	32119249	32126346	5796.83	838	0			Il9r
chr6	134165181	134175268	5794.98	839	0	Etv6		Etv6
chr13	56151420	56159306	5789.11	840	0		Tifab,H2afy	H2afy
chr9	116077011	116084229	5788.11	841	0			Tgfbr2
chr2	33818582	33822017	5784.2	842	0	Mvb12b	Nron	Nron
chr10	67637142	67644580	5775.61	843	0			Ado
chr14	78432134	78438261	5774.7	844	0			Akap11
chr9	46175506	46176324	5774.43	845	0	Sik3		Apoa1
chr9	64824588	64839056	5768.39	846	0	Dennd4a		Dennd4a
chr18	75341950	75354001	5766.4	847	0		Smad7,2010010A06Rik	Smad7
chr2	70871560	70876516	5760.85	848	0		Tlk1	Tlk1
chr9	62531755	62541386	5760.3	849	0	Coro2b		Coro2b
chr3	10139779	10151879	5752.34	850	0		Pmp2,Fabp9	Pmp2
chr9	13466515	13470433	5730.86	851	0		Phxr4	Phxr4
chr15	57809724	57820775	5708.95	852	0	Zhx2		Derl1
chr7	64090081	64102024	5706.37	853	0			Trpm1
chr5	147331656	147340947	5703.74	854	0	Flt3	Prhoxnb,Cdx2	Prhoxnb
chr1	36282009	36294683	5699.5	855	0		Arid5a,Neurl3,Uggt1	Neurl3
chr12	75411713	75422199	5668.73	856	0	Gphb5		Gphb5
chr6	136468657	136471281	5666	857	0		Atf7ip	Atf7ip
chr4	97745921	97752905	5664.02	858	0	Nfia	Nfia	Nfia
chr7	25000353	25001341	5662.92	859	0	Atp1a3	Rabac1	Atp1a3
chr12	103325543	103331666	5660.71	860	0	Asb2	Otub2,Fam181a	Fam181a
chr3	51652470	51654960	5656.28	861	0		Mgst2	Mgst2
chr4	136016116	136028317	5650.28	862	0	Tceb3	Pithd1,Lypla2,Rpl11	Tceb3
chr3	153895567	153897445	5640.2	863	0	Msh4	Acadm,Snord45b,Rabggtb,2510003D18Rik,Snord45c	Msh4
chr5	140246387	140254086	5634.9	864	0	Mad1l1		Mad1l1
chr7	84164980	84173647	5633.55	865	0		Abhd17c	Abhd17c
chr8	105622501	105623332	5633.18	866	0		Fam65a,Mir1966,Ctcf,Agrp	Mir1966
chr9	117138176	117154310	5630.77	867	0	Rbms3		Rbms3
chr9	45207489	45221845	5630.42	868	0	BC049352	Il10ra,Tmprss4	Tmprss4
chrX	57186547	57196490	5628.73	869	0		Gm14718,Cd40lg	Gm14718
chr4	88864747	88868277	5623.64	870	0		Ifna7,Ifna5,Ifna1,Mir31,Ifna4,Ifne,Ifna6,Ifna11	Ifne
chr19	29418654	29439522	5619.75	871	0	Pdcd1lg2		Pdcd1lg2
chrX	57304744	57312458	5618.88	872	0	Arhgef6		Arhgef6
chr17	29003778	29015862	5614.23	873	0	Stk38	Srsf3	Stk38
chr16	32107609	32113772	5613.88	874	0	Cep19	Pak2,Pigx	Cep19
chr6	49973446	49984029	5603.7	875	0			Mpp6
chr1	180768429	180777865	5600.27	876	0		Acbd3,H3f3a	H3f3a
chr16	76299654	76310998	5588.05	877	0	Nrip1		Nrip1
chr7	107703050	107708010	5577.52	878	0	Ppfibp2		Cyb5r2
chr1	54492681	54493780	5570.61	879	0	Pgap1		Gtf3c3
chr8	14978196	14987041	5567.93	880	0	Arhgef10	Kbtbd11	Kbtbd11
chr15	27668224	27670694	5544.9	881	0	Fam105a	Fam105b,Fam105a	Fam105a
chr11	23846554	23856586	5533.65	882	0		Papolg	Papolg
chr13	13598393	13610337	5530.07	883	0	Lyst		Lyst
chr19	46606816	46620164	5508.72	884	0	Wbp1l	Sfxn2,Wbp1l,Arl3	Wbp1l
chr11	69266354	69276075	5505	885	0		Trappc1,Gucy2e,Cntrob	Gucy2e
chr15	77800510	77805969	5504.31	886	0	Myh9	Apol8	Myh9
chr8	77279577	77292852	5501.16	887	0	Arhgap10		0610038B21Rik
chr3	103638159	103641580	5497.89	888	0	Syt6	Atg4a	Atg4a
chr15	97458790	97470143	5490.31	889	0			Amigo2
chr7	112208227	112213280	5479.98	890	0		Dkk3,Mical2	Mical2
chr6	120112039	120135112	5479.84	891	0	Ninj2		Ninj2
chr9	122227557	122241042	5476.26	892	0	Ano10		Ano10
chr1	134093223	134099437	5471.43	893	0		Chit1,Btg2	Chit1
chr2	32121152	32137997	5467.89	894	0		Fam78a,Ppapdc3,Prrc2b	Prrc2b
chr6	82863679	82872578	5460.43	895	0		2310069B03Rik	2310069B03Rik
chr10	61233236	61234573	5451.22	896	0	Adamts14		Adamts14
chr11	83078244	83079975	5436.21	897	0		Slfn1,Slfn10-ps,Slfn2	Slfn2
chr9	56456527	56465501	5435.55	898	0	Hmg20a	C230081A13Rik	Hmg20a
chr14	62870364	62878042	5432.95	899	0	Wdfy2		Wdfy2
chr8	35205577	35208734	5430.04	900	0			Ppp1r3b
chr9	44510355	44515807	5422.01	901	0	Bcl9l,Cxcr5		Cxcr5
chr8	36028566	36041735	5415.09	902	0			D8Ertd82e
chr4	134117018	134118626	5409.96	903	0	Ubxn11	Cd52,Sh3bgrl3,Aim1l	Sh3bgrl3
chr17	44654583	44662249	5409.9	904	0	Runx2		Runx2
chr2	79231154	79237351	5406.88	905	0		Itga4	Itga4
chr12	86034053	86047740	5406.36	906	0	Ttll5	Ift43,Tgfb3	Tgfb3
chr16	18073710	18075449	5403.25	907	0	Prodh	Dgcr6	Prodh
chr15	12229798	12230693	5386.65	908	0	Mtmr12		Mtmr12
chr10	127135300	127136847	5374.9	909	0		Os9,Slc26a10,B4galnt1	Os9
chr13	23585060	23593273	5368.84	910	0	Hist1h2be	Hist1h4d,Hist1h3f,Hist1h2ae,Hist1h2ad,Hist1h3g,Hist1h2bg,Hist1h2bh,Hist1h3d,Hist1h1d,Hist1h4f,Hist1h2bf,Hist1h3e,Hist1h1e	Hist1h4d
chr17	73022923	73035930	5343.28	911	0			Lclat1
chr1	189602385	189609152	5339.16	912	0			Cenpf
chr12	102782944	102788097	5332.84	913	0	Btbd7	Ubr7,Moap1,AK010878,Tmem251	Ubr7
chr19	46878628	46899909	5330.89	914	0	Nt5c2		Nt5c2
chr5	122143594	122146330	5330.28	915	0		Ppp1cc,Ccdc63,Myl2	Ccdc63
chr4	102955641	102967858	5318.06	916	0	Sgip1,Gm12709	Tctex1d1,BB031773	Tctex1d1
chr3	104605832	104616421	5317.8	917	0		Slc16a1	Slc16a1
chr19	46510960	46518706	5307.56	918	0	Trim8		Trim8
chr10	39170076	39172049	5298.1	919	0		Tube1,Wisp3,Fam229b	Wisp3
chr1	33594155	33604615	5272.89	920	0	Prim2		Prim2
chr13	114189563	114199978	5268.95	921	0		A430090L17Rik	A430090L17Rik
chr17	86434904	86445237	5262.6	922	0	Prkce		2010106C02Rik
chr3	126650551	126661020	5227.17	923	0	Camk2d		Camk2d
chr11	58290239	58302094	5226.87	924	0		Zfp692,Sh3bp5l,Zfp672	Zfp692
chr13	93546171	93571365	5222.72	925	0		Jmy	Jmy
chr19	53536835	53545416	5222.4	926	0	Dusp5		Dusp5
chr17	71479504	71486593	5221.76	927	0		Ndc80,Smchd1	Smchd1
chr12	107355050	107362390	5221.68	928	0			4930465M20Rik
chr17	72996599	73009114	5213.75	929	0			Lbh
chr11	5296735	5297866	5206.78	930	0	Znrf3	Mir3079,Kremen1	Kremen1
chr2	5642728	5651774	5199.64	931	0	Camk1d		Camk1d
chr17	83977690	83990759	5198.85	932	0			4933433H22Rik
chr17	27000021	27012535	5190.81	933	0		Ggnbp1,Zbtb9,Itpr3,Bak1	Ggnbp1
chr3	69171274	69177801	5188.97	934	0		Gm1647,Kpna4,Arl14	Gm1647
chr14	72821555	72829583	5182.07	935	0			Fndc3a
chr10	39502350	39517809	5181.86	936	0	Fyn		Traf3ip2
chr6	71155003	71167016	5174	937	0		Thnsl2,Fabp1	Thnsl2
chr17	83645394	83654996	5172.6	938	0		Kcng3	Kcng3
chr2	180433299	180445228	5171.22	939	0		Slco4a1,Mir133a-2,Gm6307,Mir1a-1,B230312C02Rik	Slco4a1
chr9	43337785	43350420	5170.24	940	0		Trim29	Trim29
chr3	37804322	37806179	5166.17	941	0			Gm5148
chr15	80930934	80935062	5164.95	942	0	Tnrc6b	Sgsm3,Adsl,Mir5113	Mir5113
chr9	41105210	41118369	5160.96	943	0	Ubash3b		Ubash3b
chr11	45866676	45875864	5159.98	944	0	Clint1		Clint1
chr6	116189585	116198445	5153.86	945	0	Tmcc1	Fam21	Tmcc1
chr11	117081780	117092993	5144.52	946	0		2810008D09Rik,Sec14l1	2810008D09Rik
chr15	96297902	96309879	5138.13	947	0	Arid2	E330033B04Rik	Arid2
chr9	71570247	71571426	5129.95	948	0	Myzap		Myzap
chr8	94955843	94966777	5128.05	949	0		Gpr56,Gpr114,Ccdc102a	Gpr56
chr1	155027905	155040633	5121.75	950	0			Ier5
chr1	38876926	38886219	5119.51	951	0	Chst10		Chst10
chr3	148851093	148852920	5117.98	952	0	Lphn2		Lphn2
chr6	87502512	87504159	5110.81	953	0	Arhgap25	Arhgap25	Arhgap25
chr8	46712792	46723109	5106.91	954	0		Irf2,Gm16675	Gm16675
chr14	54481512	54499600	5106.24	955	0		Lrp10,Prmt5,Mmp14,Rem2	Rem2
chr7	19841726	19845152	5096.86	956	0		Cblc,Gm19345,Bcl3,Ceacam16,Ceacam19	Gm19345
chr4	57721084	57731482	5085.66	957	0			Akap2
chr17	48029668	48041793	5081.59	958	0	1700122O11Rik	1700067P10Rik	1700122O11Rik
chr2	167697982	167713128	5079.97	959	0		Tmem189,Cebpb,A530013C23Rik	A530013C23Rik
chr16	78197532	78198903	5067.08	960	0			E330011O21Rik
chr9	64779118	64789580	5066.75	961	0		Rab11a,Dennd4a	Dennd4a
chr11	106648362	106658294	5061.35	962	0	Pecam1	Tex2	Tex2
chr10	37231783	37238273	5060.9	963	0			Marcks
chr1	138299626	138303648	5055.25	964	0		Atp6v1g3	Atp6v1g3
chr16	30962715	30977452	5053.32	965	0	Mir1195,AI480653		AI480653
chr11	22809715	22816163	5052.65	966	0		B3gnt2	B3gnt2
chr11	98963656	98969272	5039.24	967	0	Rara	Gjd3	Rara
chr10	99198845	99206547	5038.65	968	0			Dusp6
chr12	114587284	114609574	5033.08	969	0
chr17	31176446	31184881	5030.63	970	0	Tmprss3	Ubash3a,Tff2,Tff3,Tff1	Tff1
chr3	102719801	102725135	5016.63	971	0	2410057H14Rik	Tspan2	Tspan2
chr11	48788028	48788861	5016.49	972	0		Snord96a,Trim7,Snord95,Gnb2l1,Trim41	Gnb2l1
chr7	122242312	122251699	5010.78	973	0		Prkcb,Chp2	Chp2
chr9	61125932	61131214	5007.34	974	0		I730028E13Rik	I730028E13Rik
chr16	24425953	24428995	5006.83	975	0	Lpp	Lpp,1110054M08Rik	Lpp
chr6	114926470	114936661	5000.72	976	0		Vgll4	Vgll4
chr6	128759929	128770851	4980.43	977	0		Klrb1c,Klrb1	Klrb1c
chr12	118373218	118377359	4975	978	0			Sp4
chr18	56711190	56715067	4973.8	979	0	Lmnb1		Lmnb1
chrX	50565139	50583965	4968.18	980	0	6720401G13Rik		6720401G13Rik
chr1	166043834	166053587	4960.38	981	0		Pou2f1	Pou2f1
chr1	161660709	161671157	4957.58	982	0			Fasl
chrX	101909508	101917953	4957.22	983	0	Nhsl2		Nhsl2
chr7	128080190	128083706	4953.69	984	0	Itgam	Itgax	Itgam
chr3	144402065	144413147	4947	985	0			Hs2st1
chr8	106052553	106054396	4938.87	986	0	Dus2l	Ddx28,Nfatc3	Nfatc3
chr8	34384582	34398269	4928.69	987	0			Tmem66
chr17	15678327	15686648	4920.21	988	0		Chd1,4933401D09Rik	Chd1
chr2	60496167	60505024	4915.64	989	0	Pla2r1		Pla2r1
chr3	52000122	52007948	4904.55	990	0	Maml3		Maml3
chr12	110454443	110463983	4902.61	991	0	Ppp2r5c	Ppp2r5c	Ppp2r5c
chr9	101057236	101061280	4890.41	992	0		Msl2,Pccb	Pccb
chr15	57973011	57976367	4887.34	993	0		Fam83a	Fam83a
chr5	115071532	115083679	4868.52	994	0	Sppl3	Gm13826,Acads	Gm13826
chr5	149374101	149376129	4860.71	995	0		Medag	Medag
chr15	96710248	96720386	4851.03	996	0		Slc38a2	Slc38a2
chr11	107102638	107107834	4850.99	997	0	Bptf		Bptf
chr13	55421443	55432595	4846.66	998	0	F12	Pfn3,Prr7,Grk6,Slc34a1	F12
chr2	122716510	122720756	4840.44	999	0		Bloc1s6,Sqrdl,Slc30a4	Slc30a4
chr3	50829311	50842054	4837.24	1000	0			Ccrn4l
chr13	36366344	36368095	4825.58	1001	0	Fars2		Fars2
chr15	57762303	57772960	4825.49	1002	0	Zhx2		Zhx2
chr11	32010561	32013910	4823.56	1003	0	Nsg2	4930524B15Rik	Nsg2
chr7	142737085	142747916	4823.04	1004	0			Ins2
chr15	59089858	59092319	4821.84	1005	0		Mtss1	Mtss1
chr4	59819470	59830510	4820.06	1006	0	Snx30	Inip	Snx30
chr3	38848531	38854024	4811.87	1007	0		Fat4	Fat4
chr2	157119143	157121970	4799.96	1008	0	Samhd1	Tldc2,9830001H06Rik,Samhd1	Samhd1
chr11	115665395	115674585	4791.67	1009	0	Grb2	Slc25a19	Grb2
chr19	32255023	32267255	4791.27	1010	0	Sgms1	Sgms1	Sgms1
chr12	21167219	21172443	4785.71	1011	0	Asap2		Asap2
chr5	124165706	124173877	4784.12	1012	0	Pitpnm2	Arl6ip4	Pitpnm2
chr8	120696509	120702019	4771.66	1013	0		Emc8,Cox4i1,Irf8	Cox4i1
chr18	70633726	70645184	4761.94	1014	0			Mbd2
chr17	80169949	80175470	4761.31	1015	0	Galm	Gemin6,Ttc39d,Srsf7	Srsf7
chr5	142920855	142932430	4760.8	1016	0		Actb,Fscn1,Fbxl18	Actb
chr4	63480324	63490157	4760.16	1017	0	Whrn	Whrn	Whrn
chr15	60136782	60141897	4747.23	1018	0			4933412E24Rik
chr18	62720072	62727052	4747.1	1019	0	Spink13	2700046A07Rik	Spink13
chrX	142372442	142380148	4745.35	1020	0	Acsl4		Acsl4
chr7	129774244	129785274	4731.87	1021	0			Gm4265
chr7	122387964	122394455	4730.64	1022	0	Prkcb		Prkcb
chr9	60991666	60999320	4724.05	1023	0		Gm5122	Gm5122
chr6	47778574	47781245	4719.92	1024	0		Mir704,Pdia4,Zfp786	Mir704
chr5	92235118	92245755	4710.06	1025	0	Ppef2	U90926,Naaa	Ppef2
chr12	80229412	80235571	4709.79	1026	0	Actn1		Actn1
chr5	140944493	140948392	4704.53	1027	0	Card11		Card11
chr19	55914905	55915736	4697.48	1028	0	Tcf7l2		Tcf7l2
chr15	67039587	67045595	4697.05	1029	0			Ndrg1
chr11	68417788	68427612	4689	1030	0		Pik3r5,Ntn1	Pik3r5
chr11	44869396	44893184	4686.24	1031	0	Ebf1		Gm12159
chr1	51529722	51539905	4683.16	1032	0			Nabp1
chr16	46104563	46107680	4682.67	1033	0	Cd96		Cd96
chr2	70808875	70810180	4675.81	1034	0	Tlk1		Tlk1
chr9	63720922	63721898	4673.67	1035	0	Smad3		Smad3
chr1	189855767	189867098	4668.37	1036	0	Ptpn14		Smyd2
chr4	150366845	150373399	4664.48	1037	0	Rere		Rere
chr11	34031420	34043107	4658.44	1038	0		Lcp2,Kcnip1	Lcp2
chr3	31057271	31061687	4648.72	1039	0		Skil	Skil
chr2	27122077	27126383	4646.17	1040	0	Fam163b	Adamtsl2,Tmem8c,Dbh,Gm13399	Fam163b
chr7	16052013	16052871	4644.95	1041	0		Zfp541,Napa	Zfp541
chr15	66824868	66825690	4642.24	1042	0	Tg,Sla	Sla	Sla
chr18	46092174	46092902	4639.54	1043	0		A330093E20Rik	A330093E20Rik
chr16	32516256	32520748	4639.34	1044	0		Zdhhc19,Slc51a	Zdhhc19
chr10	118083014	118083920	4638.27	1045	0			Mdm1
chr10	68081881	68090348	4633.14	1046	0			Rtkn2
chr1	137650176	137657407	4630.73	1047	0			Mir181a-1
chr3	9967813	9974697	4626.05	1048	0		Fabp5	Fabp5
chr4	62587221	62594153	4615.33	1049	0	Rgs3	Rgs3	Rgs3
chr1	36785021	36797796	4602.83	1050	0	Tmem131	Zap70	Zap70
chr9	56146431	56152856	4597.73	1051	0	Tspan3		Tspan3
chr15	81301288	81302066	4589.27	1052	0		8430426J06Rik	8430426J06Rik
chr2	172400045	172412652	4570.04	1053	0	Cass4	Gcnt7,Cstf1,Aurka,Rtfdc1	Cass4
chr14	34762463	34772419	4568.81	1054	0		Grid1	Grid1
chr19	58376847	58385794	4561.18	1055	0	Gfra1		Gfra1
chr4	148656739	148658199	4557.39	1056	0	Gm572	Tardbp	Gm572
chr3	79177140	79181800	4554.68	1057	0		4921511C10Rik,Rapgef2	4921511C10Rik
chr11	58982043	58983011	4547.18	1058	0	Trim11	Hist3h2bb-ps,Trim17,Rnf187,Hist3h2a,Hist3h2ba	Trim11
chr2	167552689	167556105	4537.81	1059	0		Snai1	Snai1
chr11	5468546	5485636	4537.4	1060	0		Xbp1,Znrf3	Znrf3
chr7	97748258	97750114	4522.89	1061	0		Aqp11	Aqp11
chr6	129030470	129037018	4520.08	1062	0		Klrb1f,BC064078,Clec2f	Klrb1f
chr9	119465124	119475306	4515.72	1063	0	Exog		Exog
chr18	56373959	56381613	4512.8	1064	0			Gramd3
chr9	96696393	96705495	4507.31	1065	0	Zbtb38	E030011O05Rik	Zbtb38
chr14	48422180	48427710	4505.84	1066	0		Tmem260	Tmem260
chr11	83640315	83641486	4496.87	1067	0		Ccl3,Ccl4,Ccl6	Ccl3
chr3	138876119	138877208	4496.05	1068	0	Tspan5		Tspan5
chr11	87462689	87471731	4494.78	1069	0	Tex14		Tex14
chr12	40082587	40090261	4494.66	1070	0	Scin	Arl4a	Scin
chr5	100643240	100644572	4494.43	1071	0		Coq2	Coq2
chr13	34119498	34124604	4491.24	1072	0		Psmg4,Tubb2a,Tubb2b,4930447K03Rik	Tubb2b
chr8	120716559	120728781	4490.36	1073	0		Emc8,Cox4i1,Irf8	Irf8
chr2	127881237	127890798	4486.02	1074	0	Acoxl	Bub1	Acoxl
chr3	50903177	50906103	4470.93	1075	0			Ccrn4l
chr15	36931437	36938659	4470.42	1076	0			Zfp706
chr9	118818665	118821569	4470.42	1077	0	Itga9		Ctdspl
chr11	115641111	115643478	4466.29	1078	0		Gga3,Mif4gd,Mrps7,Slc25a19	Slc25a19
chr11	68126127	68135658	4465.27	1079	0	Stx8		Stx8
chr11	82174885	82183565	4461.52	1080	0	Ccl1		Ccl1
chr6	120081673	120083105	4453.09	1081	0		Ninj2,Mir706,Wnk1	Ninj2
chr11	44494931	44496566	4445.56	1082	0		Rnf145,Ublcp1	Rnf145
chr6	87216112	87228356	4434.78	1083	0	Antxr1		Antxr1
chr14	27229506	27230903	4433.52	1084	0		Arhgef3	Arhgef3
chr1	88474663	88475712	4429.93	1085	0		Glrp1	Glrp1
chr4	10919125	10932231	4416.72	1086	0		2610301B20Rik	2610301B20Rik
chr10	122738818	122742318	4410.7	1087	0	Ppm1h		Ppm1h
chr8	108904300	108916325	4408.36	1088	0	Zfhx3	Mir3108	Mir3108
chr11	32095813	32106732	4408	1089	0			Il9r
chr8	94363421	94376006	4399.72	1090	0	Slc12a3	Mir138-2,Slc12a3,Herpud1	Herpud1
chr16	49790946	49792636	4398.73	1091	0			Cd47
chr9	45121882	45127200	4392.14	1092	0	Scn2b,Gm10684	Amica1,Scn4b	Scn2b
chr7	28780297	28781134	4391.4	1093	0	Sirt2,Gm19897	Mrps12,Ech1,Rinl,Hnrnpl,Nfkbib,Gm6537,Sars2	Gm19897
chr7	127104742	127113210	4390.66	1094	0	Qprt	Spn,AI467606	Qprt
chr4	139599238	139611891	4389.33	1095	0	Iffo2	Aldh4a1,Tas1r2	Aldh4a1
chr12	16049745	16056526	4388.66	1096	0			Trib2
chr10	96180776	96181695	4388.13	1097	0			Eea1
chr7	48888425	48900574	4379.71	1098	0		E2f8,Csrp3	E2f8
chr2	65181198	65189640	4372.11	1099	0	Cobll1		Cobll1
chr18	82814047	82826239	4369.61	1100	0			2210420H20Rik
chr6	99364761	99374655	4369.19	1101	0	Foxp1		Foxp1
chr13	52024857	52026638	4368.44	1102	0			4921525O09Rik
chr6	83415281	83416533	4363.35	1103	0	Tet3	B230319C09Rik	Tet3
chr17	29048130	29056832	4363.18	1104	0		Stk38,Cdkn1a,Gm16197,Srsf3	Srsf3
chr1	40475752	40476835	4360.7	1105	0	Il18r1	Il1rl1,Il18rap	Il18r1
chr2	144217339	144228718	4358.16	1106	0		Snx5,Snord17,Mgme1,Gm5535	Gm5535
chr11	88234016	88244876	4358.12	1107	0		Mrps23,1700106J16Rik	Mrps23
chr10	117948043	117952869	4350.16	1108	0	4933411E08Rik		4933411E08Rik
chr3	130796600	130810386	4349.48	1109	0			Rpl34-ps1
chr8	18747569	18768304	4343.98	1110	0	Mcph1	Angpt2	Angpt2
chr13	21935257	21940647	4343.8	1111	0		Pom121l2,Zfp184,Mir1983	Zfp184
chr2	151528170	151536141	4338.62	1112	0		Fkbp1a,Nsfl1c,Sdcbp2	Fkbp1a
chr19	34180494	34187081	4338.2	1113	0		Stambpl1,Ankrd22	Stambpl1
chr15	79406712	79414862	4336.61	1114	0		Tmem184b,Mir1943,Csnk1e	Tmem184b
chr12	105013179	105023048	4330.52	1115	0		Glrx5,Syne3,Snhg10,Mir3069,Scarna13	Syne3
chr2	24747980	24750319	4325.75	1116	0	Cacna1b		Cacna1b
chr5	103926772	103927626	4325.34	1117	0		Hsd17b13,Klhl8	Klhl8
chr13	51800293	51801182	4317.25	1118	0		Sema4d,Gadd45g	Sema4d
chr14	52427726	52428728	4316.62	1119	0		Olfr1509,Olfr1508,Olfr1511,Olfr1510	Olfr1510
chr11	30182705	30190455	4315.98	1120	0	Sptbn1		Sptbn1
chr10	130335363	130337860	4313.57	1121	0	Tespa1		Tespa1
chr11	63345753	63353824	4313.14	1122	0			Pmp22
chr19	9055229	9066150	4312.7	1123	0	Ahnak	Scgb1a1	Scgb1a1
chr13	30833584	30834593	4309.14	1124	0	Exoc2		Irf4
chr13	37308157	37312884	4308.66	1125	0		Ly86	Ly86
chr1	127230658	127233436	4288.12	1126	0	Mgat5		Mgat5
chr3	86103667	86114868	4287.74	1127	0	Sh3d19	Rps3a1,Snord73a,Rnu73b	Sh3d19
chr6	29232438	29234524	4281.93	1128	0		Fam71f2,Hilpda,Impdh1	Impdh1
chr6	66151890	66155147	4276.77	1129	0			4930544G11Rik
chr5	134437513	134444693	4275.69	1130	0	Gtf2ird1	Gtf2ird1	Gtf2ird1
chr13	30192136	30198215	4274.14	1131	0	Mboat1		Mboat1
chr17	31033274	31039825	4271.91	1132	0		Abcg1	Abcg1
chr10	26520968	26521855	4268.78	1133	0			L3mbtl3
chr2	10011822	10024379	4259.33	1134	0	Taf3		Taf3
chr13	102644956	102650055	4259.19	1135	0		Cd180	Cd180
chr3	104671337	104679077	4256.23	1136	0		Slc16a1	Slc16a1
chr11	109554013	109561261	4253.85	1137	0	Arsg		Arsg
chr3	101695741	101701488	4249.91	1138	0			Atp1a1
chr3	100811964	100819809	4245.71	1139	0		Vtcn1	Vtcn1
chr3	96273761	96278270	4238.46	1140	0		Hist2h2aa1,Hist2h2bb,Hist2h3b,Hist2h2aa2,Fcgr1,Hist2h3c2,Hist2h3c1,Hist2h4	Hist2h2bb
chr9	51865604	51866971	4236.2	1141	0	9230115E21Rik	4933407I05Rik	9230115E21Rik
chr18	73762567	73765292	4233.02	1142	0		Elac1	Elac1
chr4	57832429	57834374	4230.38	1143	0		Akap2	Akap2
chr4	59275553	59287371	4224.94	1144	0			Ugcg
chr3	104245918	104258686	4221.1	1145	0		Magi3	Magi3
chr5	123058108	123064504	4217.52	1146	0		Morn3,Orai1,Tmem120b	Morn3
chr10	14085297	14086058	4217.08	1147	0	Hivep2		Hivep2
chr16	10969383	10979810	4211.47	1148	0	Litaf	Gm4262	Litaf
chr2	18608454	18610109	4210.82	1149	0			Commd3
chr17	47988346	48002266	4210.8	1150	0		1700122O11Rik	1700122O11Rik
chr15	96521003	96527833	4210.01	1151	0			Scaf11
chr7	78595883	78598485	4208.73	1152	0	E430016F16Rik	Ntrk3	Ntrk3
chr13	96983204	96995565	4207.68	1153	0		1700029F12Rik	1700029F12Rik
chr3	51353539	51359654	4194.89	1154	0		Elf2,Mgarp,Ndufc1	Elf2
chr1	193081949	193087503	4194.38	1155	0		Syt14,Diexf	Diexf
chr18	60973426	60985297	4194.02	1156	0	Camk2a	Slc6a7	Camk2a
chr2	79127404	79138270	4188.84	1157	0			Itga4
chr11	117947147	117952525	4185.7	1158	0		Pgs1,Socs3	Socs3
chr12	54293296	54298865	4177.86	1159	0			Egln3
chr19	9038227	9041313	4175.05	1160	0	Ahnak	Scgb1a1,Ahnak	Scgb1a1
chr16	95886186	95893911	4173.82	1161	0	1600002D24Rik		1600002D24Rik
chr12	55444245	55447069	4172.74	1162	0	Mir1198	Psma6,Nfkbia	Psma6
chr7	140208154	140214250	4167.23	1163	0		Olfr524,5830411N06Rik,Olfr522,Cd163l1,Olfr523	Cd163l1
chrX	48097049	48098889	4156.19	1164	0		Xpnpep2,Sash3	Xpnpep2
chr6	122810405	122811361	4152.58	1165	0		C3ar1,Foxj2	Foxj2
chr18	89321711	89326199	4141.98	1166	0	Dok6		Cd226
chr5	73206832	73210071	4132.96	1167	0	Fryl		Fryl
chr10	42842287	42848976	4132.46	1168	0		Scml4	Scml4
chr7	99911194	99917188	4132.26	1169	0	Xrra1		Xrra1
chr7	114210039	114210909	4124.93	1170	0		Copb1	Copb1
chr17	29428985	29438608	4116.72	1171	0			Pim1
chr1	39046784	39047684	4108.05	1172	0			Pdcl3
chr1	165641480	165642579	4107.07	1173	0		Mpzl1	Mpzl1
chr6	70857529	70862905	4103.5	1174	0	Eif2ak3		Eif2ak3
chr17	7902419	7913827	4103.46	1175	0		Rsph3a,Tagap	Tagap
chr9	66280575	66281895	4103.35	1176	0			Herc1
chr7	114479936	114480128	4101.29	1177	0	Pde3b		Pde3b
chr2	34970451	34977344	4097.89	1178	0		Traf1	Traf1
chr14	53945869	53961816	4077.65	1179	0			A430107P09Rik
chr8	15018237	15027871	4077.11	1180	0	Kbtbd11	Myom2,BB014433	Kbtbd11
chr11	70792559	70815963	4076.98	1181	0	Scimp	Zfp3,Rabep1	Scimp
chr2	37765152	37772177	4074.5	1182	0		Crb2	Crb2
chr8	116635430	116636291	4074.17	1183	0	Cdyl2		Cdyl2
chr3	135579258	135581907	4071.25	1184	0			Manba
chr5	107679271	107688381	4066.7	1185	0		4930428O21Rik,Gfi1,A930041C12Rik	4930428O21Rik
chr12	91756855	91766570	4054.07	1186	0	Ston2		Ston2
chr13	45443563	45455850	4053.48	1187	0			Gmpr
chr3	121467369	121475047	4048.61	1188	0	Slc44a3	Cnn3	Cnn3
chr5	92094046	92106628	4047.63	1189	0		G3bp2,Uso1	G3bp2
chr11	82943529	82947706	4043.75	1190	0	1700003F17Rik	Unc45b,Slfn5,Slfn9,Nle1	Slfn5
chr9	73070988	73073463	4033.76	1191	0	Rab27a	Rsl24d1,2310009A05Rik,Khdc3,Pigb	Rab27a
chr2	170307577	170319412	4013.25	1192	0		1700040N02Rik	1700040N02Rik
chr18	32970385	32979630	4011.41	1193	0	Camk4		Camk4
chr3	60486778	60496566	4011.12	1194	0	Mbnl1	Mbnl1	Mbnl1
chr3	9663247	9677350	4008.07	1195	0			Zfp704
chr1	106818382	106827688	4007.16	1196	0		Vps4b,Serpinb5	Vps4b
chr1	39701372	39713538	4003.83	1197	0	Rfx8		Rfx8
chr10	119031020	119040293	3998.52	1198	0			1700064J06Rik
chr14	78382194	78394185	3991.8	1199	0			Tnfsf11
chr13	37537803	37541962	3990.14	1200	0			Ly86
chr13	45922584	45924889	3985.58	1201	0	Atxn1	Atxn1	Atxn1
chr17	31835726	31840770	3983.75	1202	0		Sik1	Sik1
chr2	32166813	32168144	3979.16	1203	0	Prrc2b		Prrc2b
chr10	41682841	41690310	3978.74	1204	0			Ccdc162
chr4	124703857	124709222	3975.47	1205	0	Fhl3	Utp11l,Mir698,Inpp5b,Sf3a3,Pou3f1,Mir697	Fhl3
chr16	95722497	95729097	3974.52	1206	0		Ets2	Ets2
chr14	25377963	25387196	3973.88	1207	0			Zmiz1
chr8	126686963	126699244	3972.9	1208	0			Irf2bp2
chr6	94665346	94672781	3971.03	1209	0	Lrig1		Lrig1
chr11	116885377	116887310	3960.14	1210	0		Mgat5b,Srsf2,Jmjd6,Mfsd11,Mettl23	Mfsd11
chr18	37877339	37883732	3959.82	1211	0	Diap1		Diap1
chr5	73241547	73246987	3959.23	1212	0	Fryl	1700025M24Rik,Ociad1	Fryl
chr11	60158261	60161685	3953.35	1213	0	Rai1		Rai1
chr14	31664888	31670127	3953.35	1214	0	Btd	Hacl1	Btd
chr8	35677972	35679321	3946.09	1215	0	Mfhas1		Gm16793
chr19	44376669	44388791	3943.29	1216	0		Scd4,Scd1	Scd1
chr6	136491175	136498037	3934.67	1217	0		Atf7ip	Atf7ip
chr12	32480902	32487054	3934.2	1218	0			Ccdc71l
chr6	112547399	112555882	3922.54	1219	0			Oxtr
chr1	189780218	189781852	3920.29	1220	0	Ptpn14		Ptpn14
chr11	88425685	88430598	3916.15	1221	0	Msi2		Mir378b
chr4	6901632	6902384	3914.54	1222	0	Tox		Tox
chr3	100692609	100705778	3912.51	1223	0		Man1a2	Man1a2
chr14	7766056	7774164	3907.25	1224	0		Flnb	Flnb
chr10	85161819	85166317	3901.57	1225	0	Cry1	Mterfd3	Cry1
chr17	6828034	6828902	3901.4	1226	0		Ezr	Ezr
chr8	127500257	127502098	3900.16	1227	0	Pard3		Pard3
chr1	189831100	189831292	3895.07	1228	0	Ptpn14		Smyd2
chr1	15850869	15853603	3893.22	1229	0		Terf1,Sbspon	Sbspon
chr11	114321562	114322921	3891.77	1230	0			1700092K14Rik
chr13	22049785	22051061	3891.67	1231	0		Hist1h2ah,Hist1h2ag,Hist1h4i,Hist1h2bj,Hist1h2bk,Vmn1r188,Prss16	Hist1h2bj
chr5	111509294	111510598	3890.61	1232	0			C130026L21Rik
chrX	12577958	12583621	3890.48	1233	0		Atp6ap2	Atp6ap2
chr17	34210726	34211773	3886.15	1234	0	Tap2	H2-Ob,Psmb9,Tap1,Psmb8	Tap2
chr2	27371944	27378055	3885.37	1235	0	Vav2		Vav2
chr11	34063272	34064304	3868.86	1236	0	Lcp2		Lcp2
chr5	134233513	134234453	3858.89	1237	0		Gtf2ird2,Ncf1	Ncf1
chr7	64140023	64143328	3854.62	1238	0		Trpm1	Trpm1
chr6	37455593	37464806	3853.8	1239	0		Creb3l2	Creb3l2
chr6	70762662	70764862	3850.88	1240	0		Rpia	Rpia
chr4	102685233	102698060	3848.1	1241	0			Sgip1
chr10	14045222	14046568	3846.33	1242	0	Hivep2		Hivep2
chr2	145830225	145838958	3844.27	1243	0	Rin2		Rin2
chr4	32164097	32165060	3836.69	1244	0			Map3k7
chr15	72859299	72866690	3836.67	1245	0	Trappc9	Peg13	Peg13
chr18	81352760	81360238	3835.47	1246	0			Sall3
chr4	125114696	125118393	3835.27	1247	0		Snip1,Dnali1,Meaf6,Zc3h12a	Zc3h12a
chr6	108206865	108208940	3831.49	1248	0		Itpr1,Sumf1	Itpr1
chr7	16295139	16297093	3826.13	1249	0		Ccdc9,C5ar1,Prr24,Bbc3	Ccdc9
chr2	70958519	70967440	3824.43	1250	0	Mettl8		Mettl8
chr17	84022528	84028908	3822.9	1251	0		4933433H22Rik	4933433H22Rik
chr11	86432423	86441031	3815.07	1252	0	Mir467c	Rnft1	Mir467c
chr3	65586524	65598675	3814.2	1253	0			4931440P22Rik
chr8	36182318	36194404	3811.92	1254	0			Lonrf1
chr1	39734396	39736481	3811.38	1255	0		Rfx8	Rfx8
chr4	48073410	48075072	3808.47	1256	0	Nr4a3	Stx17	Nr4a3
chr12	76361465	76362583	3808.24	1257	0	Zbtb25	Hspa2,Zbtb1,Akap5	Zbtb25
chr4	122848357	122854025	3804.36	1258	0	Ppt1	Cap1	Ppt1
chr3	144253057	144261059	3804.15	1259	0		Lmo4	Lmo4
chr12	110751138	110759283	3795.57	1260	0	Wdr20a		Wdr20a
chr16	94183840	94185686	3794.64	1261	0	Hlcs		Sim2
chr16	19960737	19972260	3791.07	1262	0	Klhl6		Klhl6
chr1	121477768	121478634	3789.44	1263	0	Ccdc93	Htr5b	Ccdc93
chr1	156986396	156991186	3789.37	1264	0		Ralgps2	Ralgps2
chr11	107012802	107015251	3787.13	1265	0		Kpna2,1810010H24Rik	1810010H24Rik
chr1	35971860	35983650	3783.41	1266	0			Hs6st1
chr10	117652009	117660143	3779.06	1267	0	Cpm		Cpm
chr19	45541991	45552490	3776.49	1268	0	Poll	Dpcd	Poll
chr5	149428479	149431119	3774.41	1269	0	Medag	Tex26	Tex26
chr12	111851836	111853292	3771.33	1270	0	Ppp1r13b	Zfyve21,Xrcc3	Zfyve21
chr11	54528040	54535162	3767.54	1271	0	Rapgef6	Rapgef6	Rapgef6
chr11	117340255	117349624	3767.27	1272	0	44813		44813
chr7	74340622	74343896	3765.1	1273	0	Slco3a1		Slco3a1
chr17	50173432	50185942	3755.5	1274	0	Rftn1		Rftn1
chr17	65862658	65872980	3754.11	1275	0	Ralbp1		Ralbp1
chr19	47882559	47888029	3746.95	1276	0	Gsto2	Itprip,Wdr96,Gsto1,Ccdc147	Gsto2
chr11	62752205	62762127	3743.57	1277	0		Zfp287,Zfp286	Zfp287
chr7	78684888	78693240	3740.03	1278	0	E430016F16Rik		E430016F16Rik
chr4	135240357	135248887	3739.55	1279	0	Clic4		Clic4
chr12	99311286	99322328	3734.4	1280	0	Foxn3		Foxn3
chr16	93908309	93918535	3733.51	1281	0		Chaf1b,Cldn14	Cldn14
chr13	52800792	52807964	3733.03	1282	0		BB123696	BB123696
chr12	85192878	85209040	3731.81	1283	0		Eif2b2,Rps6kl1,Pgf	Eif2b2
chr4	144999423	145005340	3730.67	1284	0	Vps13d		Dhrs3
chr12	112950261	112959815	3728.93	1285	0		Btbd6,Nudt14,Brf1,Jag2	Nudt14
chr10	80158389	80159902	3727.58	1286	0	Bc1	Cirbp,Midn,Dos,Efna2,Atp5d,Stk11,1600002K03Rik	Cirbp
chr8	122556762	122561435	3726.72	1287	0		Piezo1,Cdt1,Aprt	Piezo1
chr17	31686398	31693854	3720.54	1288	0		Cryaa,Cbs,U2af1	Cryaa
chr17	80130774	80140224	3712.91	1289	0	Galm		Galm
chr9	44996676	44998429	3710.75	1290	0		Ube4a,Cd3d,Cd3e,Mpzl2,Cd3g	Cd3e
chr15	96770881	96778608	3707.41	1291	0			Slc38a2
chr13	46616781	46619949	3704.66	1292	0	Cap2	C78339	C78339
chr7	58448782	58452333	3702.63	1293	0			Atp10a
chr9	44533164	44538191	3691.83	1294	0		Cxcr5,Bcl9l	Cxcr5
chr6	41113009	41118537	3689.94	1295	0			2210010C04Rik
chr1	152575119	152585601	3685.47	1296	0	Rgl1		Rgl1
chr8	91147813	91160410	3683.36	1297	0		Aktip	Aktip
chr2	158160088	158167836	3681.85	1298	0		Tgm2,1700060C20Rik	Tgm2
chr19	32167022	32172817	3680.4	1299	0	Sgms1		Sgms1
chr1	54833022	54842040	3679.34	1300	0	Ankrd44		Ankrd44
chr3	68784105	68787665	3678.55	1301	0			1110032F04Rik
chr10	82661567	82662699	3677.98	1302	0	Glt8d2	1190007I07Rik,Hcfc2,Tdg,Gm9855	Glt8d2
chr10	44448221	44448413	3674.63	1303	0	Prdm1		Prdm1
chr3	52066538	52070017	3668.95	1304	0	Maml3		Maml3
chr6	94729331	94734210	3668.03	1305	0		Lrig1,Mir1957	Lrig1
chr3	105763589	105768950	3667.46	1306	0	Rap1a	Gm5547	Rap1a
chr15	73067469	73069209	3667.4	1307	0		Trappc9,Chrac1	Trappc9
chr1	91193381	91196079	3666.85	1308	0	Ramp1	Rbm44	Ramp1
chr1	156901723	156913440	3666.25	1309	0	Ralgps2	Ralgps2	Ralgps2
chr4	102506364	102507183	3658.96	1310	0	Pde4b		Pde4b
chr10	107869095	107872839	3655.64	1311	0	Otogl		Otogl
chr11	78679193	78691015	3655.36	1312	0	Nlk		Nlk
chr16	30510864	30520854	3653.34	1313	0	Mir1195,Tmem44		Tmem44
chr8	34353498	34364718	3653.23	1314	0			Tmem66
chr2	164521863	164534649	3650.4	1315	0		Spint3,Dbndd2,Pigt,Wfdc2,Trp53tg5	Pigt
chr6	5422466	5434191	3647.65	1316	0	Asb4		Asb4
chr10	8176542	8181392	3646.72	1317	0			Tab2
chr12	70670798	70681932	3646.39	1318	0			Frmd6
chr5	105840036	105849574	3643.52	1319	0		Zfp326	Zfp326
chr13	37628542	37638428	3642	1320	0			Rreb1
chr8	35221861	35228439	3638.29	1321	0			Ppp1r3b
chr18	73627657	73631714	3633.04	1322	0			Mex3c
chr10	83170581	83184438	3630.53	1323	0	Chst11		Slc41a2
chr2	38823575	38825242	3625.39	1324	0	Nr6a1	Mir181b-2,Mir181a-2,Nr6a1	Mir181a-2
chr12	54260612	54273071	3623.08	1325	0			Egln3
chr12	36019704	36026509	3621.62	1326	0	Tspan13	Agr2	Tspan13
chr4	133620731	133625824	3621.12	1327	0	Zdhhc18	Gpatch3,Gpn2,Sfn,Pigv	Zdhhc18
chr11	74547146	74556298	3620.53	1328	0	Rap1gap2		Rap1gap2
chr1	88497522	88506688	3615.99	1329	0	Glrp1	Gm19589	Glrp1
chr11	100947581	100952395	3613.39	1330	0		Ptrf,Stat3	Stat3
chr8	111595832	111596024	3612.9	1331	0	Znrf1	Zfp1,Ldhd	Ldhd
chr7	25205359	25213416	3603.09	1332	0	Dedd2	Erf,Zfp526,9130221H12Rik,Gsk3a	Dedd2
chr7	122932292	122940621	3598.13	1333	0		Rbbp6,4930413G21Rik	4930413G21Rik
chr12	70849848	70853266	3595.74	1334	0	Frmd6		Frmd6
chr15	64022405	64024153	3594.59	1335	0	Fam49b		Fam49b
chr2	172927694	172934000	3591.27	1336	0	Bmp7	Spo11	Bmp7
chr5	125377261	125383256	3589.21	1337	0		Ubc,Scarb1	Ubc
chr5	122176586	122184545	3584.73	1338	0		Hvcn1,Ppp1cc,Ccdc63	Ppp1cc
chr11	58883826	58884786	3584.26	1339	0	2810021J22Rik	Btnl10,Zfp39,Olfr311	2810021J22Rik
chr9	66560387	66561023	3583.48	1340	0	Usp3	Fbxl22	Usp3
chr9	103376454	103384392	3582.42	1341	0		Cdv3,5830418P13Rik	Cdv3
chr18	75167530	75184328	3572.93	1342	0	Dym		2010010A06Rik
chr6	135267430	135273325	3567.65	1343	0		Gsg1,Pbp2	Gsg1
chr2	128204090	128210448	3565.57	1344	0			Bcl2l11
chr14	69135924	69146840	3561.89	1345	0		Nkx2-6,Nkx3-1,1700092C10Rik	Nkx2-6
chr2	131885988	131888537	3551.27	1346	0		5330413P13Rik,Prnp,Erv3	Prnp
chr1	43294257	43300870	3550.52	1347	0			Fhl2
chr16	64758135	64758792	3547.67	1348	0		Zfp654,4930453N24Rik	4930453N24Rik
chr18	60844115	60844896	3546.36	1349	0	Tcof1	Cd74,Tcof1,Mir5107	Tcof1
chr17	57334869	57341817	3546.26	1350	0		Emr1	Emr1
chr10	40497846	40499618	3545.59	1351	0			Slc22a16
chr3	50615521	50619294	3537.56	1352	0			Slc7a11
chr13	107056515	107059727	3529.99	1353	0		3830408C21Rik,Kif2a	3830408C21Rik
chr16	10713796	10715495	3510.47	1354	0	Clec16a		Socs1
chr18	84799202	84809220	3496.28	1355	0		Cyb5	Cyb5
chr10	75137308	75146307	3495.21	1356	0	Bcr		Specc1l
chr5	24999470	25018886	3485.17	1357	0	Prkag2		Prkag2
chr8	119786160	119798550	3477.87	1358	0		Tldc1,Cotl1	Tldc1
chr16	49771729	49774875	3476.33	1359	0			Ift57
chr8	122864852	122873397	3476.11	1360	0	Cdh15		Cdh15
chr14	64392655	64404249	3472.4	1361	0	Msra		Msra
chr8	120543737	120544464	3467.86	1362	0	Gse1	Gins2	Gse1
chr14	65332049	65344089	3462.7	1363	0		Zfp395	Zfp395
chr18	60890575	60894524	3454.59	1364	0		Tcof1,Arsi,Camk2a	Arsi
chr8	107114242	107118970	3452.39	1365	0		Cyb5b,Tmed6,Terf2	Terf2
chr4	6675145	6682341	3449.76	1366	0			Nsmaf
chr2	30692123	30693569	3446.25	1367	0		Mir3089	Mir3089
chr9	25505043	25510870	3444.92	1368	0	Eepd1		Eepd1
chr4	155352741	155354283	3444.52	1369	0	Prkcz	Prkcz,Gabrd	Prkcz
chr1	127459629	127469007	3442.66	1370	0	Mgat5		Tmem163
chr15	38535384	38544745	3441.1	1371	0		Azin1	Azin1
chr14	53878457	53881552	3435.76	1372	0			A430107P09Rik
chr9	103697210	103709805	3434.66	1373	0	Tmem108		Tmem108
chr4	129877428	129883110	3427.38	1374	0		E330017L17Rik	E330017L17Rik
chr10	122707149	122718066	3426.85	1375	0	Ppm1h		Ppm1h
chr3	27461915	27462706	3424.63	1376	0	Fndc3b		Ghsr
chr18	82479836	82485121	3424.15	1377	0	Mbp		Mbp
chr6	83265311	83268430	3423.41	1378	0	Slc4a5	Mthfd2	Slc4a5
chr5	64852636	64861804	3423.33	1379	0		Klf3	Klf3
chr11	117638815	117639925	3422.02	1380	0		Tnrc6c,2900041M22Rik	Tnrc6c
chr15	85982124	85991380	3420.09	1381	0	Celsr1		Celsr1
chr11	60927387	60935535	3419.72	1382	0	Map2k3,Gm16516	Gm16515,Tmem11	Gm16516
chr1	59168026	59173255	3419.24	1383	0	Als2	Tmem237,Mpp4	Mpp4
chr7	114138731	114146070	3417.77	1384	0		Rras2	Rras2
chr10	8802089	8804515	3417.51	1385	0	Sash1		Sash1
chr9	72961890	72970073	3406.58	1386	0	Dyx1c1	Dyx1c1,Gm5918,Pygo1,Ccpg1	Dyx1c1
chr18	54900364	54902792	3404.78	1387	0	Zfp608		Zfp608
chr1	156067456	156086021	3402.96	1388	0	Tor1aip2,Fam163a	Tor1aip1,Tor1aip2	Tor1aip2
chr5	30271506	30276800	3398.22	1389	0	Ept1		Ept1
chr6	53584735	53590605	3388.75	1390	0	Creb5		Creb5
chr13	73714183	73723634	3388.18	1391	0		Slc12a7,5430425J12Rik,Slc6a18,Slc6a19	Slc6a19
chr7	82234811	82241104	3386.26	1392	0		Sh3gl3	Sh3gl3
chr16	92641172	92644961	3385.85	1393	0	Runx1		Runx1
chr13	24776318	24786021	3379.55	1394	0		BC005537,Gmnn,Tdp2,Acot13	Gmnn
chr8	13600186	13601381	3378.86	1395	0	Rasa3	1700029H14Rik	1700029H14Rik
chr18	60914931	60922449	3373.33	1396	0	Arsi	Camk2a	Arsi
chr17	29973305	29980190	3370.9	1397	0		Zfand3	Zfand3
chr5	36446531	36459157	3369.88	1398	0		Grpel1,Tada2b,Ccdc96,Sorcs2	Grpel1
chrX	99582021	99593391	3368.93	1399	0			Pja1
chr12	112816463	112823531	3367.2	1400	0	Cdca4	Gpr132,BC022687	Cdca4
chr7	80084640	80091716	3363.93	1401	0	Zfp710	Gm21057,Idh2	Gm21057
chr2	172902375	172914070	3359.97	1402	0	Bmp7		Bmp7
chr4	123577557	123588644	3358.25	1403	0	Macf1		Macf1
chr3	105891906	105892690	3356.93	1404	0	Adora3	Adora3,I830077J02Rik	Adora3
chr17	73222195	73232857	3356.4	1405	0	Lclat1		Lclat1
chr16	10585367	10586800	3356.09	1406	0	Clec16a	Dexi	Clec16a
chr18	67260140	67271278	3355.88	1407	0		Impa2,Mppe1	Mppe1
chr8	10946152	10953831	3354.19	1408	0		4833411C07Rik,3930402G23Rik	3930402G23Rik
chr15	78810331	78826424	3353.78	1409	0		Cdc42ep1,Mfng,Card10,Lgals2	Card10
chr7	58730193	58732358	3352.5	1410	0	Atp10a		Atp10a
chr9	45015896	45023066	3350.54	1411	0		Mpzl3,Cd3e,Mpzl2,Cd3d,Cd3g	Cd3e
chr3	65650441	65650633	3348.46	1412	0		Lekr1	Lekr1
chr5	124633493	124637659	3342.8	1413	0		Tctn2	Tctn2
chr10	67581963	67586374	3341.77	1414	0		Egr2,Ado	Ado
chr17	56021256	56031213	3340.57	1415	0	Sh3gl1	Mpnd,Stap2,Hdgfrp2,Sh3gl1,Fsd1,Ubxn6,Chaf1a	Sh3gl1
chr15	73731785	73732616	3333.47	1416	0	Ptp4a3	Ptp4a3,Gpr20	Ptp4a3
chr5	74402771	74404496	3333.05	1417	0	Scfd2		Scfd2
chr9	115200593	115214817	3329.84	1418	0	Osbpl10		Stmn1-rs1
chr14	20775682	20786103	3327.43	1419	0	Camk2g	Camk2g,Ndst2	Camk2g
chr2	18952251	18952443	3320.64	1420	0	Pip4k2a	4930426L09Rik	Pip4k2a
chr13	52828309	52829178	3319.67	1421	0			BB123696
chr11	106020435	106033705	3318.83	1422	0	Kcnh6	Ace3,Taco1,Ace,Dcaf7	Dcaf7
chr19	3441281	3451977	3314.69	1423	0		Gal	Gal
chr1	60954970	60961440	3312.64	1424	0		Ctla4,Icos	Icos
chr19	44248068	44248880	3305	1425	0		Scd3,Scd2	Scd3
chr11	106419790	106430707	3302.39	1426	0	Ern1	2310007L24Rik,Icam2	Icam2
chr11	58210269	58211644	3302.34	1427	0		Irgm2,Mrpl22,Gm12250,Igtp,Gemin5	Irgm2
chr5	107354071	107354263	3300.92	1428	0	Brdt	Ephx4	Brdt
chr8	124172999	124177423	3299.42	1429	0			Galnt2
chr15	31166174	31166874	3297.98	1430	0			Dap
chr1	55446262	55448419	3296.54	1431	0	Plcl1		Plcl1
chr2	13413592	13413784	3295.8	1432	0	Cubn		Cubn
chr14	118981796	118982860	3295.42	1433	0		Dnajc3	Dnajc3
chr16	24339730	24348340	3293.32	1434	0		Lpp,1110054M08Rik	Lpp
chr7	101735003	101739867	3290.01	1435	0	Clpb		Clpb
chr7	127180876	127189271	3290	1436	0		Cd2bp2,Zfp553,Tbc1d10b,Mylpf,Spn,Gm4532,Sept1	Cd2bp2
chr2	101652865	101665691	3286.02	1437	0		Rag1,B230118H07Rik,Rag2,Traf6	Rag1
chr11	114873253	114876591	3284.59	1438	0		Cd300a,Gprc5c	Cd300a
chr6	67158873	67170560	3281.71	1439	0			Serbp1
chr12	76923114	76932902	3278	1440	0		Max	Max
chr11	97825321	97826701	3277.5	1441	0	Lasp1	1700001P01Rik,Snora21,B230217C12Rik,Rpl23	B230217C12Rik
chr2	68430520	68435962	3277.17	1442	0	Stk39		Stk39
chr5	142881320	142891671	3277.13	1443	0	Fbxl18	Actb	Fbxl18
chr10	40448025	40449817	3273.45	1444	0	Cdk19		Cdk19
chr8	10989570	11001506	3272.85	1445	0	Irs2	9530052E02Rik	9530052E02Rik
chr13	37559142	37562877	3265.51	1446	0			Ly86
chr1	170861756	170863310	3262.78	1447	0	Atf6	Dusp12,Fcrlb	Atf6
chr3	152204098	152204823	3255.11	1448	0	Dnajb4	Gipc2,Fubp1,Dnajb4	Dnajb4
chr17	5885074	5887607	3254.91	1449	0	Snx9		Snx9
chr10	69161049	69168785	3253.76	1450	0		Rhobtb1	Rhobtb1
chr13	30632959	30638932	3249.91	1451	0		Dusp22,4930519D14Rik	4930519D14Rik
chr15	59615375	59620136	3246.53	1452	0		Trib1	Trib1
chr6	119622671	119630885	3245.35	1453	0	Erc1		Wnt5b
chr13	91370941	91371133	3245.28	1454	0	A830009L08Rik		A830009L08Rik
chr1	55210188	55215945	3238.31	1455	0	Rftn2	Mars2	Rftn2
chr4	140816189	140833079	3227.68	1456	0	Padi1,Gm13032	4930515B02Rik,Padi4,Padi3	Gm13032
chr3	22089894	22098541	3222.74	1457	0	Tbl1xr1		Tbl1xr1
chr5	118375976	118381009	3208.54	1458	0			2410131K14Rik
chr11	32061969	32068979	3205.67	1459	0			Nsg2
chr1	134510042	134518856	3200.36	1460	0		Kdm5b,4931440L10Rik,Rabif	Rabif
chr17	5804522	5805690	3198.68	1461	0		3300005D01Rik,Snx9	3300005D01Rik
chr12	26293106	26303132	3197.29	1462	0			4930480M12Rik
chr18	35759556	35762887	3196.09	1463	0		1700066B19Rik,Ube2d2a,Tmem173,Ecscr	Ube2d2a
chr15	85634634	85646226	3194.76	1464	0			Wnt7b
chr6	34364635	34372069	3192.9	1465	0	Akr1b8	Akr1b7,Akr1b10,Akr1b3,Gm6644	Akr1b8
chr1	180422199	180428688	3190.64	1466	0	Itpkb		6330403A02Rik
chr6	8499015	8505114	3189.78	1467	0		A430035B10Rik,Glcci1	A430035B10Rik
chr7	74690780	74697991	3187.98	1468	0			Slco3a1
chr15	73137612	73140384	3184.2	1469	0	Ago2	Chrac1	Ago2
chr17	47901305	47909601	3181.52	1470	0	Foxp4		Foxp4
chr6	70709360	70714562	3180.5	1471	0			Rpia
chr17	29532066	29534146	3177.82	1472	0	Tmem217	Pim1,Tbc1d22b,Tmem217	Tmem217
chr16	91587760	91593500	3175.94	1473	0	Tmem50b	Ifngr2,Dnajc28	Tmem50b
chr13	92636878	92639285	3171.46	1474	0	Serinc5		Serinc5
chr14	69823405	69830830	3168.25	1475	0		Rhobtb2,Pebp4	Pebp4
chr7	30216877	30220012	3167.6	1476	0		Gm5113,Capns1,Polr2i,Cox7a1,Tbcb,Zfp146	Tbcb
chr1	39749799	39762214	3164.58	1477	0		Gm3646,Rfx8	Rfx8
chr6	67415384	67422046	3164.45	1478	0		Il12rb2	Il12rb2
chr3	98348235	98354242	3162.69	1479	0		Zfp697,Phgdh	Phgdh
chr7	16193866	16198987	3161.19	1480	0	Dhx34	C5ar2,Meis3	Meis3
chr11	115452029	115452221	3150.45	1481	0		4933422H20Rik,Ict1,Nt5c,Slc16a5,Mir3968,Armc7,Kctd2,Atp5h	Mir3968
chr4	118256693	118258451	3149.28	1482	0	Ptprf		Ptprf
chr11	97509543	97512446	3144.24	1483	0	Srcin1		Arhgap23
chr15	53113819	53115714	3141.72	1484	0	Ext1		Ext1
chr13	31503222	31505648	3140.21	1485	0			Foxq1
chr16	10639630	10641480	3137.97	1486	0	Clec16a		Clec16a
chr14	57908507	57910781	3135.39	1487	0		Zdhhc20	Zdhhc20
chr3	86833662	86834625	3131.29	1488	0	Dclk2		Dclk2
chr10	59792917	59793781	3129.49	1489	0	Micu1		Dnajb12
chr2	31061198	31062432	3128.68	1490	0	Fnbp1		Fnbp1
chr7	81065317	81075490	3128.2	1491	0	Alpk3	Slc28a1	Alpk3
chr9	58275171	58280751	3126.47	1492	0		Loxl1,Pml,Stoml1	Stoml1
chr2	103456803	103462084	3123.71	1493	0	Cat	Elf5	Cat
chr15	74758248	74769416	3122.57	1494	0	Ly6d	Ly6k,Them6,Lynx1,Hemt1,Psca,4933427E11Rik,Lypd2,Jrk,D730001G18Rik,Slurp1,2300005B03Rik,Gml	Ly6d
chr12	73325762	73334050	3122.09	1495	0	Slc38a6	Trmt5	Slc38a6
chr14	51385946	51388958	3121.94	1496	0		Vmn2r88,4930597G03Rik	Vmn2r88
chr2	118972739	118976132	3117.83	1497	0		Chst14	Chst14
chr15	52740472	52750233	3115.71	1498	0		Med30	Med30
chr9	32815587	32816653	3115.49	1499	0			Ets1
chr3	97680689	97682070	3114.71	1500	0		Prkab2	Prkab2
chr11	46421182	46421826	3114	1501	0		Med7,Havcr2,Fam71b,Itk	Med7
chr18	36185814	36193667	3110.57	1502	0	Nrg2		Nrg2
chr11	11741674	11742692	3109.79	1503	0	Ikzf1		Ikzf1
chr14	20885173	20886422	3108.14	1504	0		Vcl,Plau	Vcl
chr6	87119780	87127337	3105.17	1505	0		D6Ertd527e	D6Ertd527e
chr11	4422838	4424106	3100.26	1506	0	Hormad2		Hormad2
chr7	78763016	78766533	3096.37	1507	0		E430016F16Rik,Mrpl46,Mrps11	Mrpl46
chr10	128424734	128435879	3094.97	1508	0	Rnf41	Slc39a5,Ankrd52,Smarcc2,Nabp2	Rnf41
chr1	86404844	86415780	3090.51	1509	0		1700019O17Rik,Snord82,C130036L24Rik,Nmur1,Ncl	1700019O17Rik
chr2	33748864	33755939	3084.7	1510	0	Mvb12b	Nron	Nron
chr2	168488359	168490740	3083.39	1511	0	Nfatc2		Nfatc2
chr7	74543222	74544687	3078.11	1512	0	Slco3a1		Slco3a1
chr2	61483923	61494212	3077.44	1513	0			Tank
chr11	97977933	97979179	3071.89	1514	0	Plxdc1	Cacnb1,Rpl19,Arl5c,Plxdc1	Plxdc1
chr3	81783102	81789162	3071.81	1515	0			Ctso
chr11	79703575	79704542	3067.9	1516	0		Mir193,4930542H20Rik,Mir365-2	Mir193
chr8	116873648	116875897	3065.84	1517	0		Cmc2,Cenpn	Cmc2
chr10	39376827	39387288	3060.89	1518	0	Fyn	Fyn	Fyn
chr14	15769931	15770782	3058.92	1519	0			Lrrc3b
chr17	31734505	31745759	3056.59	1520	0			Cryaa
chr6	134780205	134786630	3055.73	1521	0	Dusp16	Crebl2	Dusp16
chr10	120616768	120625737	3053.05	1522	0			Hmga2
chr17	86299645	86301370	3052.56	1523	0	Prkce	2010106C02Rik	2010106C02Rik
chr13	51951682	51964751	3051.61	1524	0			Gadd45g
chr1	151250915	151257324	3044.28	1525	0			Ivns1abp
chr16	22548209	22555357	3042.9	1526	0	Dgkg		Dgkg
chr1	64527698	64527890	3039.71	1527	0		Creb1	Creb1
chr16	22461791	22466624	3038.02	1528	0	Dgkg	Etv5	Etv5
chr9	96395013	96399715	3033.73	1529	0		Atp1b3	Atp1b3
chr14	31569197	31570569	3033.08	1530	0	Colq		Colq
chr4	149989178	149991235	3029.34	1531	0	H6pd	Spsb1	H6pd
chr19	7066637	7068496	3029.24	1532	0	Macrod1	Fermt3,Stip1,Flrt1	Macrod1
chr15	94213575	94214691	3028.82	1533	0		D630010B17Rik	D630010B17Rik
chr7	66230328	66233610	3026.99	1534	0			Chsy1
chr15	27827869	27828496	3025.4	1535	0	Trio		Fam105a
chr5	77220418	77229229	3022.17	1536	0		Mir5098,Rest,Spink2	Spink2
chr5	140510235	140517885	3019.45	1537	0	Chst12	Grifin	Chst12
chr5	23415884	23418458	3016.99	1538	0		Mll5,5031425E22Rik	5031425E22Rik
chr17	73081935	73087349	3013.43	1539	0		Lclat1	Lclat1
chr14	118795661	118796398	3013.37	1540	0	Cldn10	Cldn10	Cldn10
chr1	161704709	161713213	3010.42	1541	0			Fasl
chr11	31945491	31949550	3009.75	1542	0		4930524B15Rik	4930524B15Rik
chr13	24594453	24599876	3009.22	1543	0	Gm11346	Fam65b	Gm11346
chr12	25431044	25438440	3007.21	1544	0			Gm17746
chr5	122234772	122235500	3006.79	1545	0	Hvcn1	Tctn1,Pptc7	Hvcn1
chr5	24969183	24973518	3002.85	1546	0	Prkag2		Prkag2
chr8	125558729	125561108	2998.49	1547	0		4930567H12Rik	4930567H12Rik
chr17	80762455	80772721	2996.65	1548	0		Map4k3	Map4k3
chr2	77176538	77187723	2995.34	1549	0	Sestd1	Ccdc141	Ccdc141
chr2	167367669	167368745	2994.83	1550	0		B4galt5	B4galt5
chr6	86910010	86922085	2993.39	1551	0	Aak1		Aak1
chr1	58956319	58965442	2993.26	1552	0	Trak2	Stradb	Trak2
chr11	53442025	53450610	2989.3	1553	0		Shroom1,Leap2,Gdf9,Uqcrq,Sowaha	Shroom1
chr17	47873423	47883196	2986.63	1554	0	Foxp4	Mdfi	Mdfi
chr11	64752477	64761121	2983.91	1555	0			Elac2
chr9	72374340	72375977	2982.45	1556	0			Mns1
chr7	68223411	68227928	2980.77	1557	0	Igf1r	Fam169b,Pgpep1l,Gm16157	Pgpep1l
chr7	113241928	113243816	2978.32	1558	0	Arntl	Arntl	Arntl
chr17	5165372	5168404	2973.79	1559	0	Arid1b		Arid1b
chr2	153211626	153215087	2969.88	1560	0		Tspyl3,Plagl2,Pofut1	Tspyl3
chr19	7110195	7117095	2968.38	1561	0	Macrod1	Flrt1	Flrt1
chr19	18615814	18619877	2966.4	1562	0	Ostf1	Nmrk1	Ostf1
chr15	85250529	85258042	2965.38	1563	0	Fbln1		Fbln1
chr3	21598208	21610549	2964.31	1564	0			Tbl1xr1
chr8	57799942	57801591	2957.98	1565	0	Galntl6		Galnt7
chr4	33595223	33601232	2957.63	1566	0			Rngtt
chr15	98620738	98623671	2955.58	1567	0		4930415O20Rik,Ddx23,Cacnb3,Adcy6	Cacnb3
chr19	56685637	56687231	2952.89	1568	0		Adrb1	Adrb1
chr1	13267526	13274529	2948.26	1569	0	Ncoa2		Ncoa2
chr5	148495262	148501519	2947.67	1570	0			Ubl3
chr3	68964705	68967621	2942.24	1571	0	Ift80	Mir16-2,Smc4,Mir15b	Ift80
chrX	150477804	150478570	2938.38	1572	0		Tmem29	Tmem29
chr8	94702889	94704225	2935.86	1573	0		Arl2bp,Pllp,Ccl22	Pllp
chr18	35813028	35815044	2935.3	1574	0		Cxxc5,Ube2d2a	Cxxc5
chr3	50886385	50887145	2935.2	1575	0			Ccrn4l
chr18	7404946	7410483	2935.16	1576	0	Mpp7		Armc4
chr3	59079440	59081268	2933.39	1577	0	Med12l	P2ry14,Gpr171	Gpr171
chr1	183433134	183442222	2929.97	1578	0	Hhipl2	Taf1a	Hhipl2
chr10	17728809	17733427	2927.81	1579	0		Cited2	Cited2
chr6	99601243	99610672	2927.7	1580	0			Eif4e3
chr19	61265418	61266767	2926.52	1581	0		Csf2ra	Csf2ra
chr11	94716796	94719439	2926.07	1582	0		Xylt2,Gm11545,Gm11541	Gm11541
chr16	76442103	76447757	2925.38	1583	0			Nrip1
chr3	54590029	54592211	2924.1	1584	0			Supt20
chr1	37696978	37698406	2922.54	1585	0	2010300C02Rik		2010300C02Rik
chr1	57944785	57954609	2918.71	1586	0	Spats2l	Kctd18,Sgol2	Kctd18
chr13	35035793	35035985	2916.27	1587	0		Eci2	Eci2
chr11	79460944	79461136	2912.76	1588	0	Nf1	Omg,AU040972	AU040972
chr5	122824527	122832735	2912.2	1589	0		Camkk2,Rnf34,Anapc5	Anapc5
chr9	13443567	13449909	2911.61	1590	0		Phxr4	Phxr4
chr3	52288154	52298981	2911.38	1591	0	Foxo1		Foxo1
chr10	20119530	20119722	2910.45	1592	0	Map3k5	Map7	Map7
chr11	32582921	32583113	2910.05	1593	0	Stk10		Stk10
chr2	27297189	27303986	2908.44	1594	0	Vav2	Sardh	Sardh
chr15	57876049	57878713	2908.29	1595	0	Derl1	Wdr67	Derl1
chr4	140601209	140602193	2905.56	1596	0	Arhgef10l		Arhgef10l
chr5	65505902	65522148	2904.78	1597	0		Ube2k,Smim14	Smim14
chr12	98996969	98999002	2901.29	1598	0			Ttc8
chr6	127330376	127336951	2900.89	1599	0		D130058E03	D130058E03
chr9	61277818	61289145	2900.84	1600	0	B930092H01Rik		B930092H01Rik
chr5	20932686	20941499	2900.36	1601	0	Rsbn1l	A630072M18Rik	A630072M18Rik
chr13	41373019	41381731	2898.48	1602	0	Nedd9	Nedd9	Nedd9
chr2	72114158	72117966	2895.98	1603	0	Rapgef4		Rapgef4
chr1	164881991	164888828	2890	1604	0		Gm20743,Xcl1	Gm20743
chr10	84646711	84658779	2887.87	1605	0	Polr3b		Polr3b
chr9	57638011	57640754	2886.73	1606	0	Csk	Lman1l,Cyp1a2,Cplx3,Cyp1a1,Ulk3	Csk
chr1	52019656	52022427	2883.78	1607	0	Stat4		Stat4
chr13	32660611	32670827	2878.87	1608	0			Mylk4
chr19	41345075	41354573	2878.84	1609	0	Pik3ap1		Pik3ap1
chr10	95261213	95262640	2877.83	1610	0	Cradd		Cradd
chrX	167359741	167361587	2876.81	1611	0	Prps2	Tlr7	Prps2
chr2	160421632	160427702	2871.72	1612	0			Mafb
chr5	125243965	125254226	2870	1613	0			Ncor2
chr16	95449470	95456146	2869.34	1614	0	Erg		Erg
chr7	80832240	80833307	2866.71	1615	0		Zscan2,Iqgap1	Zscan2
chr18	80169809	80179980	2863.14	1616	0		Txnl4a,Adnp2,Rbfa	Adnp2
chr2	30728059	30734367	2860.68	1617	0		Mir3089	Mir3089
chr1	54118275	54129486	2859.93	1618	0	Hecw2		Hecw2
chr7	12949575	12961880	2859.68	1619	0		Slc27a5,2310014L17Rik,Rps5,Zfp324,Zbtb45,Zfp446	Zfp324
chr9	94620864	94622317	2853.26	1620	0		Slc9a9	Slc9a9
chr9	45411976	45417489	2846.91	1621	0	4833428L15Rik	Fxyd2,Dscaml1,Fxyd6	Fxyd2
chr8	34163508	34163700	2845.08	1622	0	Tmem66	Mboat4,Leprotl1	Tmem66
chr2	25157699	25168127	2842.67	1623	0		Nelfb,4933433C11Rik,Nrarp,Tor4a	Nrarp
chr19	53807272	53809834	2834.6	1624	0	Rbm20		Pdcd4
chr11	116253164	116256018	2830.03	1625	0	Srp68	Cdk3-ps,Galr2,Evpl	Evpl
chr12	8842902	8844990	2828.61	1626	0			Sdc1
chr15	99355652	99365270	2826.73	1627	0	Fmnl3	Tmbim6	Fmnl3
chr7	113193315	113197568	2826.12	1628	0		Arntl	Arntl
chr3	130749256	130761099	2824.56	1629	0		Ostc,Rpl34,Rpl34-ps1	Rpl34-ps1
chr6	91124912	91129172	2823.53	1630	0		Hdac11,Nup210	Nup210
chr2	163229211	163236164	2818.75	1631	0	Tox2		Tox2
chr14	19961956	19962864	2818.34	1632	0	Gng2		Gng2
chr14	25059438	25064367	2817.91	1633	0			4930572O13Rik
chr8	125067050	125067693	2817.82	1634	0	Disc1	Disc1	Disc1
chrX	140505896	140518191	2815.55	1635	0		Tsc22d3,Prps1	Tsc22d3
chr1	193144663	193146684	2815.05	1636	0		A130010J15Rik,Irf6,Diexf	Irf6
chr13	109822494	109822686	2814.16	1637	0	Pde4d		Mir1904
chr3	133322713	133332629	2814.16	1638	0	Ppa2		Ppa2
chr4	106580582	106591193	2812.98	1639	0	BC055111,Dhcr24	Ttc22	Dhcr24
chr11	86827572	86828784	2808.08	1640	0		Dhx40	Dhx40
chr19	36375864	36384709	2807.4	1641	0	Pcgf5		Pcgf5
chr6	52110889	52116244	2807.09	1642	0		Hoxa1,Hoxa2	Hoxa1
chr10	60081210	60091101	2804.1	1643	0	Ascc1	Spock2	Spock2
chr4	133328189	133330556	2802.76	1644	0	Wdtc1	Mir5122,Slc9a1	Wdtc1
chr11	119162939	119166279	2800.26	1645	0	Tbc1d16		Tbc1d16
chr2	19300781	19301456	2798.08	1646	0	Armc3		Msrb2
chr11	100846060	100846252	2795.65	1647	0	Stat5b	Stat5a,Stat5b	Stat5b
chr4	132944185	132945886	2795.59	1648	0		Fgr,Fam76a	Fam76a
chr7	78854039	78865556	2795.18	1649	0		Mir7-2,Isg20,Aen,Det1	Det1
chr11	22872019	22879159	2793.17	1650	0		B3gnt2	B3gnt2
chr12	36135484	36136606	2791.31	1651	0	Bzw2	Gm5434,Ankmy2	Bzw2
chr2	168472964	168474619	2789.5	1652	0			Nfatc2
chr7	16364408	16364600	2789.43	1653	0	Sae1	Zc3h4	Sae1
chr4	19927104	19928497	2787.95	1654	0		Atp6v0d2	Atp6v0d2
chr8	119423840	119424032	2786.88	1655	0		Osgin1,Necab2,Mlycd	Osgin1
chr6	119336247	119346684	2785.64	1656	0	Cacna2d4	Lrtm2	Lrtm2
chr18	35939631	35942410	2783.17	1657	0		Psd2	Psd2
chr1	172015380	172016101	2781.47	1658	0	Vangl2	Nhlh1	Vangl2
chr18	69537436	69548203	2781.12	1659	0	Tcf4		Tcf4
chr2	173224062	173229872	2779.5	1660	0	Pmepa1	Zbp1	Zbp1
chrX	136615899	136636122	2778.64	1661	0		Tceal3	Tceal3
chr18	46745778	46745970	2777.15	1662	0	Ap3s1	Cdo1,Atg12	Ap3s1
chr15	97665737	97667589	2776.89	1663	0		Rpap3	Rpap3
chr4	122869390	122873171	2776.77	1664	0	Cap1	Ppt1	Cap1
chr4	140684522	140696593	2775.12	1665	0		Rcc2,Arhgef10l,Padi6	Rcc2
chr10	66853307	66864657	2775.07	1666	0			Reep3
chr6	31190701	31191788	2769.46	1667	0		2210408F21Rik	2210408F21Rik
chr1	167259907	167269532	2764.3	1668	0	Uck2	Tmco1	Uck2
chrX	77423554	77433903	2764.22	1669	0	Mir669m-2,Mir421		Mir669m-2
chr1	36723318	36723510	2761.34	1670	0	4933424G06Rik	Zap70,Cox5b,Actr1b,Fam178b	4933424G06Rik
chr6	91108363	91109129	2759.82	1671	0	Nup210	Hdac11	Nup210
chr1	187346420	187348763	2757.48	1672	0	Gpatch2		Gpatch2
chr13	52083452	52085396	2756.01	1673	0		4921525O09Rik	4921525O09Rik
chr11	34008924	34009631	2754.75	1674	0		Kcnmb1,Lcp2,Kcnip1	Kcnip1
chr1	184064436	184066252	2750.33	1675	0	Dusp10	1700056E22Rik	Dusp10
chr8	124701072	124703994	2749.02	1676	0	Ttc13	2310022B05Rik,Arv1,Fam89a	Ttc13
chr9	103432447	103434557	2747.85	1677	0	Bfsp2,5830418P13Rik		5830418P13Rik
chr11	69110799	69113934	2742.81	1678	0		Tmem107,Hes7,Aloxe3,Vamp2,Per1,Alox12b	Hes7
chr10	68239098	68241169	2741.18	1679	0	Arid5b		Arid5b
chr5	33516215	33521051	2738.63	1680	0			Fam53a
chr4	134918463	134918655	2736.1	1681	0		D4Wsu53e,Tmem50a,Syf2	Tmem50a
chr6	37607624	37608241	2735.53	1682	0			Akr1d1
chr8	72277361	72279397	2730.89	1683	0		Klf2,Ap1m1	Ap1m1
chr11	5432396	5435861	2729.73	1684	0	Znrf3		Znrf3
chr8	123034226	123034418	2729.61	1685	0	Ankrd11	Ankrd11,2810013P06Rik,Spg7	Ankrd11
chr9	13530494	13537067	2729.11	1686	0			Maml2
chr18	24039572	24043567	2728.19	1687	0		Zfp35,Zfp191	Zfp191
chr11	54764087	54765020	2727.72	1688	0	Cdc42se2		Cdc42se2
chr10	28730243	28739463	2727.28	1689	0	Themis		Themis
chr15	80814923	80822606	2725.93	1690	0	Tnrc6b		Tnrc6b
chr5	148866677	148868014	2724.4	1691	0			Katnal1
chr3	36854063	36854255	2723.39	1692	0		4932438A13Rik	4932438A13Rik
chr9	114604137	114613404	2721.72	1693	0	Cnot10	Trim71	Cnot10
chr17	43254313	43265562	2718.88	1694	0		Gpr110	Gpr110
chr17	31254885	31266604	2717.64	1695	0	Rsph1	Ubash3a,Slc37a1	Rsph1
chr15	83602797	83602989	2717.45	1696	0	Scube1	Tspo,Ttll12,Mcat	Ttll12
chr18	79293573	79297995	2716.88	1697	0			Setbp1
chr6	30351321	30354961	2712.53	1698	0		Klhdc10,Zc3hc1,Ube2h	Zc3hc1
chr4	134165139	134166347	2711.11	1699	0	Cep85	Gm7534,Sh3bgrl3	Cep85
chr7	67478076	67483930	2710.99	1700	0			Mef2a
chr10	18664112	18665092	2709.31	1701	0	D10Bwg1379e		D10Bwg1379e
chr15	79941022	79950560	2708.79	1702	0		D730005E14Rik,Cbx7,Apobec3	Cbx7
chrX	94168128	94177916	2708.34	1703	0		Zfx,Eif2s3x	Eif2s3x
chr10	60160945	60168579	2706.25	1704	0			Chst3
chr6	8485638	8485830	2703.4	1705	0		A430035B10Rik,Glcci1	A430035B10Rik
chr6	112575371	112577510	2702.41	1706	0			Oxtr
chr10	75531777	75536378	2702.17	1707	0	Snrpd3	Ggt1,Gucd1,Fam211b	Snrpd3
chr2	44979443	44981962	2702.13	1708	0		Mir5129	Mir5129
chr12	51865883	51866713	2701.4	1709	0		Hectd1	Hectd1
chr6	38337117	38342644	2701.04	1710	0	Zc3hav1	Zc3hav1l,Ttc26	Zc3hav1
chr5	128633117	128637876	2697.4	1711	0		Fzd10,5930412G12Rik	Fzd10
chr18	10531689	10532551	2695.47	1712	0	Greb1l		Esco1
chr4	62685228	62696189	2692.02	1713	0	Rgs3		Rgs3
chr6	22402141	22409484	2689.01	1714	0		Fam3c	Fam3c
chr7	126230451	126236511	2688.82	1715	0		Xpo6,Sbk1	Xpo6
chr6	54715832	54719136	2685.49	1716	0		2410066E13Rik	2410066E13Rik
chr17	28224030	28226247	2680.35	1717	0	Def6	Ppard,Zfp523,1810013A23Rik	Ppard
chr18	80612258	80623447	2679.77	1718	0	Nfatc1		Gm2176
chr13	52236167	52242299	2678.46	1719	0			4921525O09Rik
chr10	59589451	59590923	2671.97	1720	0	Mcu		Mcu
chr13	17431747	17432630	2671.16	1721	0	5033411D12Rik		5033411D12Rik
chr7	19543720	19546550	2670.39	1722	0	Ppp1r37	Zfp296,Trappc6a,Nkpd1,Bloc1s3,Gemin7	Ppp1r37
chr17	34128818	34129631	2669.89	1723	0	H2-DMa	Brd2,H2-DMb1,H2-DMb2,H2-Oa,BC051537	H2-DMa
chr16	32129481	32130409	2669.76	1724	0		Lrrc33,Cep19,Bex6,Pigx	Cep19
chr2	31814720	31825749	2669.02	1725	0	Fibcd1	Qrfp	Qrfp
chr5	136548119	136550976	2664.72	1726	0	Cux1		Cux1
chr12	72844292	72847955	2663.37	1727	0			4930447C04Rik
chr3	84749239	84755091	2659.73	1728	0			Fbxw7
chr10	19062446	19062638	2657.49	1729	0		Tnfaip3	Tnfaip3
chr3	115815697	115815889	2654.52	1730	0			A930005H10Rik
chr4	7137602	7145999	2653.45	1731	0			Tox
chr4	136127606	136135295	2651.94	1732	0		Id3,E2f2	Id3
chr15	75116599	75117514	2651.85	1733	0		Ly6c2	Ly6c2
chr7	80414561	80417331	2649.78	1734	0		Fes,Furin,Man2a2	Furin
chr8	86052035	86059369	2645.37	1735	0	Phkb		Phkb
chr11	88054658	88059325	2645.26	1736	0		Srsf1,2210416O15Rik,Vezf1,Cuedc1	Srsf1
chr10	117856328	117861459	2645.03	1737	0		Rap1b	Rap1b
chr14	25473168	25476392	2642.39	1738	0	Zmiz1		Zmiz1
chr17	45295047	45298615	2639.61	1739	0			Cdc5l
chr11	117018438	117027886	2637.88	1740	0		2810008D09Rik	2810008D09Rik
chr7	114494187	114499527	2635.29	1741	0	Pde3b		Cyp2r1
chr2	30579362	30587484	2630.72	1742	0		Cstad	Cstad
chr8	125427185	125434494	2630.51	1743	0	Sipa1l2		Sipa1l2
chr10	118882648	118882840	2623.32	1744	0		Dyrk2	Dyrk2
chr16	33708128	33714568	2619.79	1745	0	Heg1		Heg1
chr1	180314255	180314447	2616.96	1746	0		Gm5069,Itpkb	Itpkb
chr7	78721550	78721742	2616.42	1747	0		E430016F16Rik	E430016F16Rik
chr10	122776078	122777408	2614.38	1748	0	Ppm1h		Ppm1h
chr18	50008949	50010140	2614.13	1749	0	Tnfaip8	Tnfaip8	Tnfaip8
chr6	135323981	135325417	2614.09	1750	0		Pbp2,Emp1	Pbp2
chr1	165780011	165781038	2614.02	1751	0		Cd247,Creg1	Cd247
chr1	36434361	36435461	2611.4	1752	0	Lman2l	Cnnm4	Lman2l
chr17	47164071	47171360	2605.82	1753	0	Trerf1		Trerf1
chr7	99120181	99121121	2605.3	1754	0	Uvrag		Uvrag
chr10	122845957	122846802	2604.37	1755	0	Ppm1h		Mirlet7i
chr8	84539649	84542663	2602.29	1756	0	Cacna1a		Ier2
chr1	132102319	132109941	2602.15	1757	0		Cdk18,Mfsd4	Cdk18
chr16	7767797	7768627	2601.8	1758	0			Cldn26
chr8	46913959	46920219	2599.15	1759	0			Enpp6
chr7	115213221	115218868	2596.49	1760	0			A730082K24Rik
chr5	124495533	124497238	2594.84	1761	0	Rilpl1	Snrnp35,Tmed2,Rilpl2	Snrnp35
chr17	87178229	87182030	2593.04	1762	0		C330024C12Rik	C330024C12Rik
chr5	67394001	67395580	2593.03	1763	0	Bend4		Bend4
chr4	59925167	59933144	2590.93	1764	0		Slc46a2,Mup4	Slc46a2
chr11	75318857	75319049	2589.41	1765	0	Rpa1	Smyd4	Rpa1
chr6	135417708	135418696	2585.2	1766	0			Emp1
chr9	94682403	94691993	2584.51	1767	0	Slc9a9		Slc9a9
chr6	115717472	115718371	2579.86	1768	0		Tmem40,Raf1	Tmem40
chr8	13955117	13965510	2579.54	1769	0	2610019F03Rik	Fbxo25	2610019F03Rik
chr5	31918655	31926875	2576.15	1770	0	Bre		Fosl2
chr17	50483855	50485318	2574.44	1771	0		Plcl2	Plcl2
chr6	41554357	41554549	2574.01	1772	0		Prss2	Prss2
chr3	54556090	54567372	2573.42	1773	0			Supt20
chr14	58910868	58918122	2570.82	1774	0			1700129C05Rik
chr12	107160146	107160338	2570.63	1775	0			4933406K04Rik
chr14	121478422	121484925	2568.68	1776	0	Slc15a1		Slc15a1
chr5	105684907	105686799	2565.17	1777	0		Lrrc8d	Lrrc8d
chr8	122951634	122954710	2564.15	1778	0	Ankrd11		Ankrd11
chr9	108792166	108792977	2563.33	1779	0		Ip6k2,Nckipsd,Celsr3	Ip6k2
chr9	31301105	31301910	2561.43	1780	0		Gm7244,Prdm10	Prdm10
chr5	62751776	62753303	2557.88	1781	0	Arap2		Arap2
chr5	62858591	62858783	2557.13	1782	0	Gm17384		Gm17384
chr2	83994080	83994272	2555.79	1783	0			Zswim2
chr1	166014568	166016574	2554.84	1784	0		Pou2f1	Pou2f1
chr5	117509968	117511265	2545.88	1785	0	Ksr2		Ksr2
chr7	72275433	72281000	2545.79	1786	0	Mctp2		Mctp2
chr12	100165189	100168716	2544.38	1787	0		Calm1,Nrde2,Gm10433	Nrde2
chr15	25430204	25441384	2542.33	1788	0	Gm5468	Basp1	Gm5468
chr14	69053236	69059158	2542.31	1789	0		Stc1	Stc1
chr12	73842406	73850933	2541.9	1790	0			Hif1a
chr10	111516266	111517014	2541.03	1791	0		Nap1l1,Phlda1,Gm5176	Phlda1
chr16	49887953	49893248	2539.48	1792	0	Cd47		Cd47
chr3	65974956	65975613	2539.3	1793	0		Ccnl1	Ccnl1
chr17	5747462	5756531	2536.6	1794	0	Zdhhc14	3300005D01Rik	3300005D01Rik
chr1	51501131	51506444	2535.89	1795	0		Nabp1	Nabp1
chr16	22097612	22108375	2535.76	1796	0	Igf2bp2		Igf2bp2
chr11	5411710	5411902	2534.44	1797	0	Znrf3		Znrf3
chr6	136854349	136854541	2532.96	1798	0	Art4	H2afj,Wbp11,Smco3,BC049715,Mgp,Hist4h4	Art4
chr6	50281782	50294401	2532.63	1799	0	Osbpl3	Dfna5	Dfna5
chr13	23500502	23504343	2532.37	1800	0		Hist1h4h,Hist1h3f,Hist1h2af,Btn2a2,Hist1h2bh,Hist1h3g,Hist1h4f,Btn1a1	Btn2a2
chr12	73382372	73382564	2532.15	1801	0	D830013O20Rik		D830013O20Rik
chr3	51554038	51554758	2530.51	1802	0	Setd7	5031434O11Rik	5031434O11Rik
chr2	173263656	173265120	2529.35	1803	0	Pmepa1	Zbp1	Pmepa1
chr6	33055905	33056748	2528.49	1804	0	Chchd3		Chchd3
chr2	17413617	17415645	2527.9	1805	0	Nebl		Nebl
chr1	74803127	74808345	2527.6	1806	0	Wnt10a	Cdk5r2,Wnt6	Wnt10a
chr9	116164042	116169213	2526.55	1807	0	Tgfbr2		Tgfbr2
chr3	27338559	27345795	2521.02	1808	0	Tnfsf10	Ghsr	Tnfsf10
chr9	75645474	75645666	2520.81	1809	0	Scg3	Tmod2,Lysmd2	Lysmd2
chr9	88362244	88366538	2519.29	1810	0	Nt5e		Nt5e
chr11	54155971	54163227	2519.28	1811	0			4933405E24Rik
chr2	119300186	119300971	2518.52	1812	0		Vps18,Rhov,Gm14207,Dll4	Vps18
chr10	40371758	40380420	2518.04	1813	0	Cdk19		Cdk19
chr13	10065906	10071687	2516.47	1814	0	Chrm3		Chrm3
chr10	84819830	84829339	2516.08	1815	0	Rfx4	Rfx4	Rfx4
chr16	92801669	92801861	2514.45	1816	0	Runx1	Runx1	Runx1
chr12	25208994	25218754	2514.18	1817	0			Gm17746
chr4	35138091	35140733	2513.86	1818	0	Mob3b	Ifnk	Ifnk
chr11	79614929	79615121	2513.51	1819	0	Gm11202,Rab11fip4		Gm11202
chr7	19871225	19876608	2511.17	1820	0	Ceacam19	Bcl3,Gm19345,Ceacam16,Pvr	Ceacam16
chr10	118632277	118633777	2507.7	1821	0			Ifng
chr15	80050179	80051616	2505.27	1822	0		Pdgfb,Snord43,Syngr1,Rpl3,Snord83b	Snord83b
chr4	103064951	103065143	2504.45	1823	0	Wdr78	Mier1,Insl5	Insl5
chr1	64448220	64448901	2500.97	1824	0			Creb1
chr11	31821240	31832477	2500.23	1825	0	D630024D03Rik	Cpeb4,D630024D03Rik	D630024D03Rik
chr10	77520503	77522485	2497.12	1826	0		Fam207a,Itgb2	Fam207a
chr1	74245596	74249104	2496.99	1827	0	Arpc2	Aamp,Pnkd,Gpbar1	Arpc2
chr5	107921569	107926886	2492.61	1828	0	Fam69a	Rpl5,Evi5	Rpl5
chr10	99458243	99460332	2489.67	1829	0			Gm20110
chr7	122434314	122444751	2487.14	1830	0	Prkcb		Prkcb
chr14	65044471	65056510	2486.05	1831	0	Extl3		Extl3
chr4	57790765	57798288	2484.09	1832	0		Akap2	Akap2
chr1	184101506	184101698	2482.98	1833	0			Dusp10
chr5	120578841	120579496	2478.26	1834	0	Tpcn1	1110008J03Rik,Iqcd,Ddx54	Tpcn1
chr9	72465881	72466073	2477.18	1835	0	Tex9	Mns1	Tex9
chr5	35970987	35974135	2474.96	1836	0	Afap1		Afap1
chr4	32560427	32561459	2474.84	1837	0	BC024582,Bach2	Gja10	BC024582
chr16	42189845	42190860	2471.93	1838	0			Gap43
chr2	101600578	101601463	2469.59	1839	0	B230118H07Rik	Rag1,Rag2	Rag2
chr6	145276386	145284561	2466.4	1840	0		Gm15706,Kras	Gm15706
chr18	36320131	36328809	2465.42	1841	0		6330403M23Rik,Pura,Cystm1	Cystm1
chr8	126497623	126504859	2464.58	1842	0		Gm17296	Gm17296
chr15	101315952	101323935	2461.96	1843	0		9430023L20Rik,Nr4a1,6030408B16Rik,Mir1941,Krt80	6030408B16Rik
chr12	52824877	52831010	2461.17	1844	0	Akap6		Akap6
chr19	41643140	41649722	2459.69	1845	0	Slit1		Lcor
chr2	9681594	9682546	2456.06	1846	0			Gata3
chr12	36046412	36058013	2455.93	1847	0		Gm5434,Tspan13	Tspan13
chrX	167102102	167108729	2454.64	1848	0		Gm8817	Gm8817
chr14	74847709	74847901	2453.13	1849	0	Lrch1		Lrch1
chr4	8910789	8913386	2450.27	1850	0			Chd7
chr6	108537029	108549763	2450.02	1851	0	Itpr1		0610040F04Rik
chr5	64336655	64342365	2447.88	1852	0	Tbc1d1		1700027F09Rik
chr6	100207699	100217143	2446	1853	0			Rybp
chr9	95072688	95078853	2440.11	1854	0	Slc9a9		Chst2
chr5	36089397	36089589	2439.63	1855	0	Sorcs2		Psapl1
chr15	98993088	98994147	2439.62	1856	0		4930578M01Rik,Tuba1a,Tuba1c	4930578M01Rik
chr7	25781513	25783042	2438.45	1857	0	Axl	Hnrnpul1,Cyp2s1,Axl	Axl
chr2	52927623	52928741	2434.78	1858	0	Fmnl2		Fmnl2
chr8	121849990	121851328	2434.22	1859	0		Klhdc4	Klhdc4
chr11	117319172	117319793	2433.82	1860	0	44813	44813	44813
chr2	128393694	128396279	2433.26	1861	0	Gm14005		Gm14005
chr8	57579840	57580032	2433.14	1862	0	Galnt7		Hmgb2
chr7	67353111	67353927	2432.17	1863	0	Mef2a		Mef2a
chr17	50519352	50525915	2430.28	1864	0	Plcl2		Plcl2
chr19	36477240	36478450	2429.2	1865	0			Hectd2
chr11	119671082	119677209	2427.52	1866	0	Rptor		Rptor
chr5	72793255	72803099	2426.55	1867	0	Tec	Txk	Txk
chr10	99592360	99598908	2423.41	1868	0		Gm18409,Gm20110	Gm20110
chr16	94588973	94600301	2421.93	1869	0	Dyrk1a		Dyrk1a
chr2	62285154	62294205	2421.14	1870	0	Slc4a10		Dpp4
chr11	75571307	75573522	2420.11	1871	0	Slc43a2	Mir3971,Slc43a2,Pitpna	Pitpna
chr4	145210687	145211422	2419.62	1872	0		Vps13d,Tnfrsf1b	Vps13d
chr13	43961505	43962234	2418.53	1873	0			Gm5083
chr7	12909578	12910505	2405.19	1874	0		Zscan22,Zfp128,Rps5,2310014L17Rik	Zscan22
chr11	34770757	34771740	2404.22	1875	0	Dock2		Dock2
chr1	157038293	157039405	2402.25	1876	0			Tex35
chr4	59009164	59011508	2396.97	1877	0	Dnajc25	Ptgr1,Gng10	Dnajc25
chr2	173409556	173409748	2395.33	1878	0			1700021F07Rik
chr5	36553992	36557654	2393.48	1879	0	Tbc1d14	Tbc1d14	Tbc1d14
chr6	67094561	67102362	2393.35	1880	0			Gadd45a
chr8	127962995	127968308	2392.98	1881	0			Nrp1
chr16	32651137	32651329	2391.96	1882	0	Tnk2	Gm10818,Tfrc	Tnk2
chr7	30332072	30333164	2390.17	1883	0		Clip3,Alkbh6,Syne4,Sdhaf1,Lrfn3	Sdhaf1
chr10	43740341	43740533	2387.77	1884	0		1700027J07Rik	1700027J07Rik
chr2	71359066	71360419	2386.96	1885	0	Slc25a12	Hat1	Slc25a12
chr1	184118114	184118306	2386.54	1886	0			Dusp10
chr16	10844038	10844230	2385.47	1887	0		Rmi2,Prm1	Rmi2
chr4	156031942	156033911	2383.47	1888	0		Gm10560,Sdf4,Mir429,Mir200b,Tnfrsf18,B3galt6,Ttll10,Mir200a,Tnfrsf4	Tnfrsf18
chr13	97205410	97208502	2382.7	1889	0		Enc1,Hexb	Hexb
chr18	81046861	81047053	2379.11	1890	0			Sall3
chr6	142561134	142567825	2377.98	1891	0	Kcnj8	5330439B14Rik	Kcnj8
chr14	70402402	70407767	2377.77	1892	0	Piwil2	Phyhip,Mir320,Polr3d	Piwil2
chr3	65930396	65940934	2377.37	1893	0		Ccnl1	Ccnl1
chr4	149319065	149322561	2376.58	1894	0		Kif1b	Kif1b
chr2	33907361	33908709	2376.12	1895	0		Mvb12b	Mvb12b
chr1	62875830	62877014	2374.16	1896	0			4930487H11Rik
chr5	118360167	118360359	2372.37	1897	0			2410131K14Rik
chr17	28013338	28015437	2371.66	1898	0	Anks1		Tcp11
chr18	80738392	80738584	2367.78	1899	0	Atp9b	Nfatc1	Nfatc1
chr5	136646785	136648267	2364.68	1900	0		Myl10	Myl10
chr1	57428960	57436801	2364.06	1901	0		Tyw5,9430016H08Rik	Tyw5
chr17	84238455	84240200	2355.23	1902	0	Thada		Zfp36l2
chr12	114981847	114991200	2354.15	1903	0
chr6	99485238	99486505	2353.83	1904	0		Foxp1	Foxp1
chr16	5453100	5456005	2348.4	1905	0			Fam86
chr11	60114418	60115227	2346.99	1906	0	Rai1	Rai1	Rai1
chr9	62828160	62828914	2345.62	1907	0		Fem1b,Gm10653,Cln6,Calml4	Cln6
chr7	113884848	113895311	2343.71	1908	0	Spon1		Spon1
chr10	93098348	93098540	2342.11	1909	0			Cdk17
chr10	97313081	97313736	2341.43	1910	0			Mir3966
chr8	46511511	46512852	2339.11	1911	0	Acsl1	Mlf1ip	Mlf1ip
chr4	8926679	8927816	2338.47	1912	0			Chd7
chr17	63356374	63362459	2337.86	1913	0	Fbxl17		Fbxl17
chr2	26449697	26459008	2335.2	1914	0	Notch1	Inpp5e,Sec16a	Sec16a
chr10	60370888	60371932	2334.59	1915	0	4632428N05Rik,Cdh23	Gm17455	4632428N05Rik
chr12	73574653	73577797	2333.48	1916	0		Prkch,2210039B01Rik,Tmem30b	Prkch
chr9	118677459	118678529	2329.93	1917	0	Itga9	Itga9	Itga9
chr3	37204062	37205527	2329.79	1918	0		Il21	Il21
chr16	93292242	93293327	2326.89	1919	0			1810053B23Rik
chr3	52797940	52801040	2326.24	1920	0			Gm2447
chr10	63089383	63093481	2325.61	1921	0		Pbld1,Atoh7	Atoh7
chr10	96371007	96371199	2323.6	1922	0			Btg1
chr15	80630533	80631617	2321.49	1923	0	Grap2	Fam83f	Grap2
chr19	33222908	33223100	2319.28	1924	0	Rnls		Rnls
chr2	163160433	163164789	2319.13	1925	0			Tox2
chr1	171961818	171963949	2318.95	1926	0		Slamf6	Slamf6
chr9	56075314	56076137	2317.65	1927	0		Rcn2,Gm7444,Pstpip1	Pstpip1
chr5	96908392	96911937	2317.01	1928	0			Bmp2k
chr11	96441759	96441951	2315.23	1929	0		Skap1,Gm11529	Gm11529
chr11	108273147	108273923	2314.26	1930	0	Prkca		Prkca
chr3	115642120	115642958	2313.22	1931	0			S1pr1
chr19	24526471	24529283	2311.18	1932	0	Pip5k1b	Fam122a	Pip5k1b
chr2	167672474	167678363	2309.67	1933	0		Tmem189,Ube2v1,Cebpb,A530013C23Rik	Cebpb
chr10	7630355	7631262	2308.22	1934	0	Pcmt1	BC020402,Lrp11,Lats1,A630066F11Rik,Nup43	A630066F11Rik
chr5	107143046	107148654	2304.33	1935	0	Tgfbr3		Tgfbr3
chr18	36286801	36287807	2304.04	1936	0	Pura	6330403M23Rik	Pura
chr8	34815526	34817909	2302.22	1937	0	Dusp4		Dusp4
chr1	106152020	106153380	2299.35	1938	0	Gm20753	Phlpp1	Gm20753
chr10	93418206	93425914	2299.3	1939	0		Lta4h	Lta4h
chr15	74989923	74993062	2298.06	1940	0		Ly6e,Ly6i,Ly6a	Ly6a
chr3	121329741	121331519	2292.91	1941	0	Alg14		Alg14
chr17	84180721	84180913	2287.14	1942	0		Zfp36l2	Zfp36l2
chr13	117216150	117216342	2281.48	1943	0		Emb	Emb
chr15	81097901	81098093	2279.98	1944	0	Mkl1		Mkl1
chr1	173432551	173441522	2278.63	1945	0	Aim2		Aim2
chr16	95839626	95842007	2277.19	1946	0	1600002D24Rik		1600002D24Rik
chr3	121312578	121312770	2276.2	1947	0	Alg14	Tmem56	Alg14
chr8	86797860	86808573	2275.44	1948	0			Siah1a
chr14	73349328	73350606	2271.39	1949	0		Rb1,Itm2b	Rb1
chr19	45733829	45737472	2270.68	1950	0	Fgf8	Fgf8,4933429K18Rik,Npm3,Mgea5	4933429K18Rik
chrX	167227101	167231355	2269.93	1951	0		Tlr8,Tmsb4x	Tmsb4x
chr1	97580307	97580499	2268.36	1952	0			D1Ertd622e
chr17	50470476	50470668	2261.34	1953	0		Plcl2	Plcl2
chr11	54080467	54082973	2259.91	1954	0		Pdlim4,P4ha2	Pdlim4
chr7	76047847	76054044	2254.47	1955	0			Agbl1
chr12	82203255	82208963	2254.09	1956	0	Sipa1l1		Sipa1l1
chr11	69062742	69063435	2252.32	1957	0		Ctc1,Tmem107,Aurkb,Per1,2310047M10Rik,Vamp2	2310047M10Rik
chr5	118635871	118642892	2248.83	1958	0	Med13l		Med13l
chr17	5007284	5010145	2248.75	1959	0	Arid1b		Arid1b
chr17	27792614	27800310	2244.15	1960	0	D17Wsu92e	Snrpc,D17Wsu92e	D17Wsu92e
chr4	83314681	83315671	2242.75	1961	0	Ttc39b		Ttc39b
chr5	107718138	107718330	2238.11	1962	0	Gfi1	4930428O21Rik	Gfi1
chr12	54313658	54313850	2238.11	1963	0			Gm7550
chr4	57675434	57681821	2235.45	1964	0	Palm2		Palm2
chr8	4677632	4678243	2232.47	1965	0			Zfp958
chr19	46466311	46471014	2231.57	1966	0	Sufu	Trim8	Trim8
chr7	114161186	114171727	2228.37	1967	0		Rras2	Rras2
chr2	151939703	151944386	2226.3	1968	0	Angpt4	Mir1953,Fam110a	Mir1953
chr10	117393279	117398453	2225.85	1969	0		Cpsf6	Cpsf6
chr13	92659223	92659932	2225.55	1970	0	Serinc5		Serinc5
chr14	75179323	75179515	2225.01	1971	0	Lcp1,Mir466f-3	Lrrc63	Lcp1
chr4	138938765	138943941	2224.13	1972	0		Tmco4,Rnf186,Otud3	Rnf186
chr1	165174241	165175886	2223.05	1973	0	Sft2d2	Tbx19	Tbx19
chr1	164955959	164960401	2221	1974	0		Xcl1	Xcl1
chr17	50148192	50158864	2220.84	1975	0	Rftn1		Rftn1
chr12	108646369	108654106	2219.75	1976	0	Evl	Degs2	Evl
chr1	95268023	95268215	2218.66	1977	0		Fam174a	Fam174a
chr2	122125685	122127117	2217.02	1978	0	Patl2	B2m,Spg11,Trim69	Spg11
chr9	95113354	95113546	2216.24	1979	0	Slc9a9		Chst2
chr1	155059596	155065984	2215.36	1980	0		Ier5	Ier5
chr17	79093369	79100176	2215	1981	0		Qpct	Qpct
chr13	47056275	47057021	2212.04	1982	0	Kdm1b	Tpmt,Nhlrc1,Dek	Kdm1b
chr6	146674383	146675534	2211.88	1983	0		Tm7sf3,Med21,4930479D17Rik,Gm6654,Stk38l	4930479D17Rik
chr1	80381378	80389855	2211.65	1984	0		Cul3	Cul3
chr9	44954530	44954722	2209.88	1985	0	Ube4a	Cd3d,Atp5l,Cd3g	Ube4a
chr3	106449622	106449814	2208.54	1986	0		Dennd2d,2010016I18Rik,BC051070	Dennd2d
chr11	107525060	107529564	2207.86	1987	0		Psmd12,Helz	Helz
chr10	59562618	59571135	2205.9	1988	0	Mcu		Mcu
chr13	21222140	21233887	2203.74	1989	0		Trim27	Trim27
chr15	82135488	82138723	2201.09	1990	0	Ccdc134	Srebf2	Ccdc134
chr10	24640571	24641585	2200.58	1991	0	Enpp1	Ctgf	Ctgf
chr6	129210515	129210707	2200.44	1992	0		Clec2d,2310001H17Rik	2310001H17Rik
chr14	68050712	68051757	2195.13	1993	0		Nefl	Nefl
chr9	40415197	40423736	2193.67	1994	0	Gramd1b		Gramd1b
chr8	81756722	81761767	2191.55	1995	0	Inpp4b		Inpp4b
chr4	149067080	149076299	2191.36	1996	0	Pex14	Dffa	Pex14
chr2	109896383	109904507	2189.42	1997	0	Gm13939,Lin7c	Lgr4	Lin7c
chr13	46340005	46340197	2186.25	1998	0			Stmnd1
[truncated: 6,040 more rows]
