# Supplementary material for: Chromatin organizer SATB1 controls the cell identity of CD4+ CD8+ double-positive thymocytes by regulating the activity of super-enhancers
Source: Nat Commun. 2022 Sep 22;13:5554. doi: 10.1038/s41467-022-33333-6 (PMC9500044; doi:10.1038/s41467-022-33333-6)
Supplement: Supplementary file 9 — Supplementary Data 6 [file 41467_2022_33333_MOESM9_ESM.xlsx]

## Sheet: Fig. 1d
Supplemetary data 6 Data for Fig. 1d
	DN1	DN2a	DN2b	DN3	DN4	ISP	DP	CD4SP	CD8SP
Apobec2	1.67834	-1.1789	1.23371	-1.0296	1.06869	-0.19274	-0.58094	-0.81225	-0.18632	Down-regulated Gene
Ccr10	0.61046	-0.70378	0.335946	0.118139	2.45438	-0.70378	-0.70378	-0.70378	-0.70378	Down-regulated Gene
Cfap73	0.706898	-0.57837	-0.57837	0.225063	2.53823	-0.57837	-0.57837	-0.57837	-0.57837	Down-regulated Gene
C1ql3	1.38068	-0.82188	-0.26847	-0.30496	2.1453	-0.82188	0.057646	-0.82188	-0.54455	Down-regulated Gene
Klra1	1.74812	0.256858	-0.98894	-0.34383	1.47799	-0.64585	0.473548	-0.98894	-0.98894	Down-regulated Gene
Mcmdc2	0.359634	0.954293	-0.42968	0.590898	1.38066	0.383885	-2.1305	-0.22411	-0.88508	Down-regulated Gene
Gm5421	0.196764	1.39776	1.0933	-0.84758	0.999099	-0.64937	-1.73921	0.297853	-0.74861	Down-regulated Gene
Sptssa	1.00742	0.855134	1.45691	-0.33711	0.011885	0.615257	-1.63642	-1.0719	-0.90118	Down-regulated Gene
Cyb561	1.25332	1.34142	0.662881	-0.31746	0.829273	-0.17398	-1.30058	-0.99429	-1.30058	Down-regulated Gene
Btbd3	1.62673	0.505888	1.04671	0.660632	0.277853	-0.61369	-1.12322	-1.10103	-1.27987	Down-regulated Gene
Hes5	1.82594	0.561343	0.131054	1.07839	0.206705	-0.33309	-1.12902	-1.14347	-1.19786	Down-regulated Gene
Cldn1	2.29533	-0.52117	-0.52117	-0.52117	-0.52117	1.35283	-0.52117	-0.52117	-0.52117	Down-regulated Gene
Anpep	2.71421	-0.55711	-0.55711	-0.10722	-0.55711	0.253278	-0.55711	-0.55711	-0.07472	Down-regulated Gene
Tbc1d9	2.6888	-0.62357	-0.44569	-0.15505	-0.62357	0.389873	-0.15398	-0.45324	-0.62357	Down-regulated Gene
Ccl22	2.79049	-0.43555	-0.43555	-0.43555	-0.43555	0.083543	-0.43555	-0.26074	-0.43555	Down-regulated Gene
Ifi205	2.72546	-0.12385	-0.36528	-0.59834	-0.59834	0.286842	-0.39326	-0.59834	-0.33488	Down-regulated Gene
Lbp	2.56919	-0.20885	-0.42375	-0.69248	-0.53314	-0.73813	-0.71271	0.577086	0.162785	Down-regulated Gene
Mn1	2.72246	-0.11919	-0.50749	-0.5084	-0.5253	-0.5253	-0.45375	0.343681	-0.42672	Down-regulated Gene
Rin2	2.75229	-0.53053	-0.44543	-0.38765	-0.43947	-0.37855	-0.50353	0.284671	-0.35179	Down-regulated Gene
P2ry12	2.43323	-0.58884	-0.0145	0.445642	-0.98333	-0.6574	-0.05711	0.405633	-0.98333	Down-regulated Gene
Kctd12	2.62695	0.300871	0.383386	-0.45028	-0.59247	-0.46462	-0.66499	-0.5438	-0.59504	Down-regulated Gene
Lyz2	2.47084	0.438571	0.67484	-0.30036	-0.65083	-0.66382	-0.64842	-0.66382	-0.65701	Down-regulated Gene
Slc9a7	2.58528	-0.38024	0.525728	0.005021	-0.3845	-0.77791	-0.06484	-0.76724	-0.74129	Down-regulated Gene
Rbm47	2.7357	0.331562	-0.26746	-0.43718	-0.49785	-0.53628	-0.32939	-0.51243	-0.48667	Down-regulated Gene
Csf2rb	2.79639	0.066685	-0.37084	-0.40738	-0.437	-0.41565	-0.37091	-0.437	-0.42429	Down-regulated Gene
Ccr2	2.78164	0.060254	-0.28878	-0.28809	-0.32773	-0.57665	-0.31072	-0.47588	-0.57404	Down-regulated Gene
Spry2	2.78796	-0.36547	-0.31701	0.006684	-0.23371	-0.63192	-0.29661	-0.48127	-0.46865	Down-regulated Gene
Ppfia4	2.79141	-0.44682	-0.07767	-0.49286	-0.5423	-0.5423	-0.17087	-0.32091	-0.19769	Down-regulated Gene
Ccr1	2.82843	-0.35355	-0.35355	-0.35355	-0.35355	-0.35355	-0.35355	-0.35355	-0.35355	Down-regulated Gene
Igkv1-110	2.82843	-0.35355	-0.35355	-0.35355	-0.35355	-0.35355	-0.35355	-0.35355	-0.35355	Down-regulated Gene
Igkv10-96	2.82843	-0.35355	-0.35355	-0.35355	-0.35355	-0.35355	-0.35355	-0.35355	-0.35355	Down-regulated Gene
Car2	2.77363	-0.12825	-0.49657	-0.53107	-0.53026	-0.53194	-0.24166	-0.36924	0.055363	Down-regulated Gene
Nav1	2.73319	-0.71884	-0.35125	-0.13236	-0.67335	-0.18654	-0.0136	-0.03907	-0.61817	Down-regulated Gene
Anxa3	2.80709	-0.42019	-0.42019	-0.42019	-0.42019	-0.42019	-0.043	-0.24298	-0.42019	Down-regulated Gene
Ptafr	2.80327	-0.33846	-0.46386	-0.46386	-0.46386	-0.39479	-0.02222	-0.25743	-0.39876	Down-regulated Gene
Gm7694	2.74794	-0.46204	-0.46204	-0.46204	-0.46204	-0.46204	0.301662	-0.27736	-0.46204	Down-regulated Gene
Glis3	2.61958	-0.55358	-0.25123	-0.01177	-0.60038	-0.69503	0.568025	-0.42953	-0.64607	Down-regulated Gene
Tro	2.45033	-0.7152	-0.7152	0.348954	0.302147	-0.7152	0.474583	-0.7152	-0.7152	Down-regulated Gene
Peg13	2.18371	0.873726	-0.80586	-0.85653	-0.85144	-0.92513	0.652826	0.00784	-0.27914	Down-regulated Gene
Tns1	2.35125	0.726113	-0.05927	-0.56326	-0.89603	-1.03773	0.482752	-0.44277	-0.56107	Down-regulated Gene
4930539E08Rik	2.28832	0.502708	-0.44022	-0.1558	-0.85818	-1.39999	-0.12296	-0.43794	0.62406	Down-regulated Gene
Rufy4	2.58989	-0.19737	-0.66713	-0.66713	-0.43139	-0.66713	0.217717	-0.66713	0.489665	Down-regulated Gene
Ggt5	2.29828	1.15797	-0.37161	-0.68644	-0.76751	-0.77308	-0.73779	-0.18126	0.061431	Down-regulated Gene
Igfbp4	2.29617	1.20874	-0.10742	-0.75239	-0.60493	-0.7752	-0.77596	-0.23033	-0.25868	Down-regulated Gene
Chn2	2.13602	1.50123	-0.36139	-0.67781	-0.46538	-0.78196	-0.74368	-0.18445	-0.42258	Down-regulated Gene
Ttyh2	2.02011	1.70077	-0.38015	-0.46399	-0.59848	-0.63148	-0.61064	-0.52525	-0.51089	Down-regulated Gene
Amz1	2.42121	1.12713	-0.5597	-0.309	-0.54715	-0.65127	-0.51061	-0.44475	-0.52586	Down-regulated Gene
Bex6	2.37227	1.22843	-0.43439	-0.49392	-0.50051	-0.51838	-0.54642	-0.5549	-0.55219	Down-regulated Gene
Serpinf1	2.36653	1.23948	-0.4512	-0.52794	-0.53739	-0.51469	-0.50564	-0.53175	-0.53739	Down-regulated Gene
Snx9	2.35825	1.16782	-0.133	-0.3621	-0.59443	-0.66305	-0.71511	-0.70466	-0.35373	Down-regulated Gene
Lrp1	2.27585	1.24963	-0.13066	-0.04944	-0.66933	-0.6803	-0.64068	-0.67381	-0.68126	Down-regulated Gene
Cox6a2	2.59772	0.684739	-0.03478	-0.49712	-0.42769	-0.53868	-0.57786	-0.60317	-0.60317	Down-regulated Gene
Itgad	2.67801	0.395079	0.021057	-0.49101	-0.5282	-0.69646	-0.52462	-0.54276	-0.3111	Down-regulated Gene
Sulf2	2.65038	0.577117	-0.53984	-0.59148	-0.62361	-0.57967	-0.34474	-0.21433	-0.33382	Down-regulated Gene
Nfam1	2.56313	0.804583	-0.35081	-0.5196	-0.65852	-0.65166	-0.38617	-0.5762	-0.22476	Down-regulated Gene
Ighv6-3	2.67949	0.419781	-0.34001	-0.52676	-0.6161	-0.33082	-0.6161	-0.6161	-0.05339	Down-regulated Gene
Cd44	2.58993	0.667491	-0.34031	-0.66476	-0.67225	-0.65075	-0.58685	-0.09866	-0.24385	Down-regulated Gene
Specc1	2.58949	0.514024	-0.16485	-0.64583	-0.75349	-0.77657	-0.59641	0.067979	-0.23434	Down-regulated Gene
Ifi44	2.56273	0.370275	-0.09608	-0.22499	-0.85311	-0.83753	-0.89244	-0.0827	0.05384	Down-regulated Gene
Ncf4	1.94826	0.992178	0.138368	-0.5913	-0.83585	-0.96152	-1.01718	-0.59139	0.918442	Down-regulated Gene
Appl2	1.84243	1.14332	-0.57817	-0.89255	-0.77827	-0.87921	-0.61911	-0.36601	1.12756	Down-regulated Gene
Neurl3	2.04333	0.56942	-0.69748	-0.78326	-0.75498	-0.78326	-0.72214	-0.16348	1.29185	Down-regulated Gene
Smad7	1.9381	0.378652	-0.30014	-0.71065	-0.878	-1.01372	-1.04629	0.441655	1.19038	Down-regulated Gene
Fzd3	1.76309	1.11088	-0.6929	1.10677	-0.5712	-1.03209	0.078736	-0.89013	-0.87315	Down-regulated Gene
Lzts2	1.55613	1.02782	0.883925	0.883711	-0.71562	-0.91774	-0.59902	-1.03613	-1.08307	Down-regulated Gene
Ica1	1.82389	0.702491	1.27263	0.281788	-0.87649	-0.82144	-0.49441	-1.01627	-0.87219	Down-regulated Gene
Map3k19	2.22203	0.99841	0.19413	0.224651	-0.69111	-1.13856	-0.33082	-0.71805	-0.76068	Down-regulated Gene
2310040G24Rik	1.73051	1.24992	0.575043	-0.0619	-0.51302	-0.93416	0.340784	-1.13349	-1.25369	Down-regulated Gene
Smim3	1.07679	1.82931	0.796169	0.205845	-0.83649	-0.88547	-0.05456	-1.23799	-0.89359	Down-regulated Gene
Ceacam1	1.16649	2.21966	-0.07626	-0.90128	-0.85887	-0.89199	0.15129	-0.47811	-0.33093	Down-regulated Gene
Nectin3	0.96142	2.06247	0.385995	-0.9787	-0.9787	-0.38046	0.523526	-0.9787	-0.61686	Down-regulated Gene
Mcf2l	0.761708	1.54538	-0.1493	-0.89549	-0.98633	-0.74436	1.69947	-0.48408	-0.74698	Down-regulated Gene
Gm6030	0.505608	1.20737	0.970151	0.112859	-1.44658	0.68229	0.584032	-1.22901	-1.38673	Down-regulated Gene
Padi4	1.15961	1.43585	-0.24049	0.096871	-0.10413	0.386716	0.466543	-1.48812	-1.71285	Down-regulated Gene
Bambi	-0.05214	1.82064	0.342329	0.049292	0.511629	-0.12239	0.592389	-1.56962	-1.57212	Down-regulated Gene
Vav3	1.29762	1.60427	0.651307	-0.13801	-1.02689	-1.4024	-0.72808	0.468872	-0.72669	Down-regulated Gene
Coro2a	1.89665	1.52004	0.572026	-0.38633	-0.6468	-0.77306	-0.77678	-0.76734	-0.63841	Down-regulated Gene
Erg	1.96574	1.41842	0.601739	-0.35645	-0.73408	-0.71901	-0.71831	-0.73408	-0.72395	Down-regulated Gene
Tmem159	2.00709	1.43498	0.48621	-0.42855	-0.56083	-0.73899	-0.64149	-0.8335	-0.72492	Down-regulated Gene
Spns3	1.86303	1.59348	0.454567	-0.35824	-0.49532	-0.7342	-0.5572	-0.89943	-0.86668	Down-regulated Gene
Adgrg1	1.50591	2.02226	0.327172	-0.44074	-0.62656	-0.63913	-0.69057	-0.7254	-0.73294	Down-regulated Gene
Trim13	1.51135	1.94031	0.483689	-0.50694	-0.66831	-0.87182	-0.78649	-0.43285	-0.66894	Down-regulated Gene
Zeb2	1.18937	1.94266	0.878344	-0.14705	-0.61918	-0.75972	-0.81442	-0.82883	-0.84117	Down-regulated Gene
Sstr2	1.42442	1.88866	0.729096	-0.32501	-0.69802	-0.74507	-0.73781	-0.76972	-0.76655	Down-regulated Gene
Ctla2a	1.31207	1.71909	1.16515	-0.61109	-0.75614	-0.75831	-0.75539	-0.58802	-0.72737	Down-regulated Gene
Gramd1c	1.2598	1.91484	0.483154	0.006966	-0.08137	-1.35066	-0.63012	-0.78266	-0.81994	Down-regulated Gene
Slc27a2	0.55883	2.1196	0.970698	0.236345	-0.42657	-0.76038	-0.82158	-0.95015	-0.9268	Down-regulated Gene
Nat8l	0.862372	2.32159	0.575483	-0.44364	-0.6754	-0.33879	-0.76235	-0.74028	-0.79899	Down-regulated Gene
Bpifc	0.71287	2.07526	1.22453	-0.62904	-0.66847	-0.68004	-0.6719	-0.67827	-0.68493	Down-regulated Gene
Cpa3	0.164165	2.26806	1.25122	-0.58568	-0.58942	-0.62742	-0.62794	-0.6275	-0.62548	Down-regulated Gene
Zbtb16	1.69971	2.01642	-0.59919	-0.45068	-0.31819	-0.63014	-0.56591	-0.55688	-0.59515	Down-regulated Gene
Bmp1	1.48785	2.19111	-0.40099	-0.50125	-0.46598	-0.59704	-0.4626	-0.58651	-0.6646	Down-regulated Gene
Fscn1	1.58542	2.08342	-0.52096	-0.51501	-0.63211	-0.63211	-0.63211	-0.10443	-0.63211	Down-regulated Gene
Col9a3	0.892243	2.349	-0.60381	-0.8037	-0.60243	-1.00998	-0.49246	0.053849	0.21728	Down-regulated Gene
Zdhhc23	0.467321	2.25879	-0.38883	-0.94672	-0.24337	0.151674	-1.40366	0.588124	-0.48333	Down-regulated Gene
Dnase1l3	-0.38578	1.85413	-0.28261	-0.7423	-0.7423	1.76896	-0.7423	0.014503	-0.7423	Down-regulated Gene
Gm43579	-0.83441	2.37251	-0.83441	-0.83441	-0.29797	0.162701	-0.05865	-0.58302	0.907659	Down-regulated Gene
Gm17970	-0.5196	2.63923	-0.5196	-0.5196	-0.5196	-0.5196	0.626579	-0.14818	-0.5196	Down-regulated Gene
Slc17a8	0.000656	2.6432	0.304739	-0.58181	-0.4894	-0.68313	0.117686	-0.68313	-0.62881	Down-regulated Gene
Mdga1	-0.1023	2.67253	0.511369	-0.5373	-0.50601	-0.54243	-0.49851	-0.4785	-0.51885	Down-regulated Gene
Sds	-0.5003	2.49786	-0.5003	-0.5003	1.00427	-0.5003	-0.5003	-0.5003	-0.5003	Down-regulated Gene
Hif3a	-0.08204	1.86828	0.250645	0.323412	-0.68721	-1.35193	-1.16701	1.23402	-0.38817	Down-regulated Gene
Rnd1	0.451085	2.21344	-0.25717	0.15365	-1.10581	-0.51314	-0.10412	0.570829	-1.40877	Down-regulated Gene
A530040E14Rik	0.303051	1.95438	0.249821	-1.17149	-1.29147	-0.85895	-0.00979	1.08606	-0.26162	Down-regulated Gene
Lrp4	0.433339	1.464	-0.30529	-0.75845	-1.5345	-0.76497	0.013953	1.72755	-0.27563	Down-regulated Gene
Lrrc32	0.417709	0.612123	-0.5804	-0.71405	-0.61598	-0.76357	-0.81991	2.44314	0.020942	Down-regulated Gene
Ppm1j	0.679694	0.925346	-0.08504	-1.04697	-0.77162	-0.71616	-1.34004	1.84892	0.505868	Down-regulated Gene
Prss16	1.25579	1.01114	-0.45761	-0.8785	-0.82582	-0.84959	-0.8785	1.79304	-0.16996	Down-regulated Gene
St8sia6	1.16351	0.871206	-0.73624	-0.78792	-0.78792	-0.71442	-0.7563	1.99057	-0.24248	Down-regulated Gene
Gm3739	1.56672	0.273524	-0.74121	-0.50126	-0.72837	-1.0012	-0.45862	1.94889	-0.35847	Down-regulated Gene
Aqp9	1.6682	0.397071	-0.69772	-0.70201	-0.68104	-0.72433	-0.72433	1.84895	-0.38481	Down-regulated Gene
Nol4l	1.64818	0.538431	-0.38617	-0.30401	-0.88009	-0.79913	-0.77257	1.75941	-0.80406	Down-regulated Gene
Scnn1a	1.03499	-1.20359	1.56961	0.912934	-0.79336	-1.20359	-0.72377	0.702596	-0.29581	Down-regulated Gene
Prnp	0.476268	-0.73867	2.21815	-0.07407	-0.82906	-0.75087	-0.7674	1.05544	-0.58978	Down-regulated Gene
Osgin1	0.899429	0.614004	1.09838	-0.68631	-1.51105	-1.51105	-0.26371	1.21645	0.143865	Down-regulated Gene
Susd3	0.922027	0.537759	1.36627	-0.86251	-1.19655	-1.32814	-0.92473	0.524597	0.961274	Down-regulated Gene
Filip1l	0.314175	0.754492	0.430697	-0.30676	-0.7822	-1.34971	-1.4954	0.759745	1.67495	Down-regulated Gene
Map3k8	0.268546	0.679033	0.571595	-0.39373	-1.25058	-1.90851	0.1637	0.226617	1.64333	Down-regulated Gene
Slc23a3	-0.70899	-0.05594	1.76388	-1.04888	0.944267	-1.04888	-1.04888	0.118641	1.08478	Down-regulated Gene
E330020D12Rik	-0.12188	0.620874	2.38776	-0.69844	0.372321	-0.32521	-0.72526	-1.25497	-0.2552	Down-regulated Gene
AW121686	-0.35355	-0.35355	2.82843	-0.35355	-0.35355	-0.35355	-0.35355	-0.35355	-0.35355	Down-regulated Gene
Socs2	-0.21601	0.505031	2.6792	-0.28736	-0.53303	-0.52801	-0.54027	-0.53367	-0.54588	Down-regulated Gene
Aire	0.555315	0.045992	2.58197	-0.01844	-0.55878	-0.59057	-0.61226	-0.66822	-0.73501	Down-regulated Gene
Cdh1	-0.07556	1.36493	0.601099	1.93643	-0.70891	-0.85091	-0.84294	-0.89771	-0.52643	Down-regulated Gene
Rab44	-0.3337	1.68746	0.839336	1.53596	-0.53283	-0.47696	-0.87719	-0.92103	-0.92103	Down-regulated Gene
Cdkn1a	-0.57095	1.3631	1.23597	1.61126	-0.58361	-0.65869	-0.75965	-0.81488	-0.82256	Down-regulated Gene
Med12l	0.343121	0.973132	1.31857	1.1184	-0.29085	-1.32023	0.294742	-1.04215	-1.39474	Down-regulated Gene
Tox3	-0.23431	-0.34264	2.32731	0.81385	-0.77982	-0.99961	0.491457	-0.84511	-0.43113	Down-regulated Gene
Thrb	-0.60971	-0.36069	2.35958	0.950327	-0.27587	-0.72023	0.274205	-0.65218	-0.96543	Down-regulated Gene
Xbp1	-0.6225	0.044864	1.65495	1.40535	-0.60313	-0.58944	0.837167	-0.73053	-1.39674	Down-regulated Gene
Fam167a	-0.42124	-0.00389	2.02117	1.37851	0.20251	-0.3632	-0.809	-1.00243	-1.00243	Down-regulated Gene
Grm4	-0.62267	-0.11172	1.46036	1.95869	0.429449	-0.69809	-0.71837	-0.87927	-0.81839	Down-regulated Gene
Khdc1a	-0.50555	-0.04587	1.60476	2.05573	-0.54319	-0.64147	-0.64147	-0.64147	-0.64147	Down-regulated Gene
Mpzl2	-0.54708	-0.57531	1.71041	2.01056	-0.37931	-0.41411	-0.60879	-0.58726	-0.60911	Down-regulated Gene
AC160562.1	-1.05342	0.053139	1.30775	1.936	-0.06349	0.080363	-0.0642	-1.13702	-1.05912	Down-regulated Gene
Sell	0.57438	1.28317	2.02558	-0.31145	-0.71061	-1.02325	-0.75376	-0.78269	-0.30137	Down-regulated Gene
Gm16619	0.371402	1.73857	1.61003	0.219038	-0.61351	-0.86415	-0.63252	-0.9572	-0.87167	Down-regulated Gene
Plekha7	0.877111	1.32586	1.70939	0.244716	-0.72845	-0.87729	-0.7608	-0.82916	-0.96139	Down-regulated Gene
Epb41l4b	0.731409	1.21369	1.7743	0.496287	-0.65907	-0.8761	-0.89953	-0.8747	-0.90629	Down-regulated Gene
Klf9	0.243505	1.35975	1.42769	0.85871	-1.50202	-1.18741	-0.12958	-0.70875	-0.36189	Down-regulated Gene
Mst1r	-0.60495	0.848535	2.18911	0.925261	-0.58338	-0.70192	-0.70192	-0.70192	-0.66881	Down-regulated Gene
Gulo	-0.35855	0.802775	1.34902	0.893319	0.37877	-1.78872	-1.02815	0.64329	-0.89176	Down-regulated Gene
Akr1c12	-0.60002	0.682246	2.03148	-0.08492	-0.83156	-0.95164	-0.6774	1.18831	-0.75651	Down-regulated Gene
Fjx1	-0.75005	-0.75005	-0.04925	2.1989	0.985516	-0.75005	-0.75005	-0.75005	0.615061	Down-regulated Gene
Fam163b	-0.63331	-0.63331	-0.54145	2.63124	0.606145	-0.18731	-0.60921	-0.25555	-0.37722	Down-regulated Gene
Adamts17	-0.52023	-0.2908	-0.14904	2.72046	0.229599	-0.18185	-0.42992	-0.6637	-0.71452	Down-regulated Gene
2300002M23Rik	-0.51984	-0.51984	-0.51984	2.68025	-0.00267	0.441446	-0.51984	-0.51984	-0.51984	Down-regulated Gene
Ptcra	-0.7203	-0.7203	-0.41976	2.47585	0.303382	0.703925	-0.18415	-0.7203	-0.71834	Down-regulated Gene
Carmil1	0.786409	-0.46815	-0.14986	2.38777	0.071808	-0.08617	-1.12414	-0.98931	-0.42836	Down-regulated Gene
Hes1	0.848397	0.487736	0.009485	2.28035	-0.32523	-0.72782	-0.8498	-0.86297	-0.86015	Down-regulated Gene
1700016L21Rik	-0.81755	-0.35157	0.228345	2.43834	-0.70063	-0.81755	-0.10891	-0.65318	0.782702	Down-regulated Gene
Gm12503	-0.14766	-0.2838	0.019804	2.76707	-0.58992	-0.58992	-0.16808	-0.43745	-0.57005	Down-regulated Gene
H19	-0.42622	-0.34595	0.011599	2.804	-0.38612	-0.40126	-0.42622	-0.41057	-0.41927	Down-regulated Gene
Pld4	-0.04962	-0.43132	0.14122	2.7571	-0.3597	-0.53019	-0.5392	-0.50793	-0.48036	Down-regulated Gene
Bst1	-0.49803	-0.08802	0.533489	2.64872	-0.33449	-0.37134	-0.58551	-0.64779	-0.65702	Down-regulated Gene
Epcam	-0.57131	-0.64323	0.433047	2.64973	0.134365	-0.36844	-0.54573	-0.60463	-0.48379	Down-regulated Gene
C130021I20Rik	-0.58083	0.898376	-0.58083	2.48147	-0.58083	-0.58083	-0.58083	0.105115	-0.58083	Down-regulated Gene
Sdk1	0.140284	-0.16594	-0.92424	2.4085	-0.54647	0.042255	0.743468	-0.88897	-0.80887	Down-regulated Gene
Gm12504	-0.44386	-0.86505	-0.00655	2.51099	-0.39579	-0.20163	0.772414	-0.59456	-0.77597	Down-regulated Gene
Gm37214	-0.29014	-0.6473	-0.13481	2.05385	-0.6473	-0.6473	1.60759	-0.6473	-0.6473	Down-regulated Gene
Tmprss4	-0.73681	0.107624	-0.53587	1.59692	-0.4546	-0.50678	2.01032	-0.68146	-0.79934	Down-regulated Gene
Il34	-0.57953	-0.57953	-0.54801	1.36309	-0.51513	-0.50201	2.28572	-0.445	-0.4796	Down-regulated Gene
Scn4b	-0.56371	-0.57363	-0.49347	1.6174	-0.48998	-0.54012	2.098	-0.48086	-0.57363	Down-regulated Gene
Gm10390	-0.52532	-0.6326	-0.53162	1.78672	-0.4331	-0.81883	1.9225	-0.39018	-0.37758	Down-regulated Gene
Gm45469	0.120098	-0.60608	-0.60608	1.21094	-0.60608	-0.60608	2.30546	-0.60608	-0.60608	Down-regulated Gene
Gm37233	-0.24234	-0.25773	-0.114	1.25117	-0.92997	-1.46198	2.06055	-0.12491	-0.1808	Down-regulated Gene
Dusp4	-0.96328	-1.41279	-1.16348	0.843215	0.6142	0.029372	1.77903	0.601038	-0.32729	Down-regulated Gene
Zfp536	-0.68575	-0.70473	-1.30122	0.871017	0.861747	-0.69261	2.05213	-0.01658	-0.384	Down-regulated Gene
Col15a1	-0.9514	-0.68165	-0.82661	1.52677	0.599833	-0.50567	1.85753	-0.38494	-0.63386	Down-regulated Gene
Fam222a	-0.6104	-1.08035	-0.86978	1.57503	-0.00064	0.889962	1.53745	-0.60105	-0.84022	Down-regulated Gene
Fbln2	-1.01609	-0.99648	-0.71302	1.37098	0.186181	0.829658	1.67393	-0.95933	-0.37584	Down-regulated Gene
Ptprf	-1.16522	-1.08569	-0.24634	0.805344	0.30926	0.762417	2.01492	-0.54761	-0.84709	Down-regulated Gene
Dgkeos	-0.93166	-0.91346	-0.30562	0.8432	0.504027	0.648019	2.02011	-0.93362	-0.93099	Down-regulated Gene
Gm5855	-0.90286	-0.80583	-0.91536	0.78997	0.904413	0.653161	1.87756	-0.6956	-0.90545	Down-regulated Gene
Aldh7a1	-0.28377	-0.96933	-0.82626	0.088491	0.588557	0.837819	2.20858	-0.89835	-0.74574	Down-regulated Gene
Apoe	-0.53935	-0.55052	-1.14379	0.399852	0.762392	1.64489	1.34444	-0.91301	-1.00492	Down-regulated Gene
Mcam	-1.1402	-1.04019	-0.95258	0.529467	0.826985	1.6308	1.21312	-0.68444	-0.38297	Down-regulated Gene
Fgd6	-1.33504	-1.83338	-0.55966	0.987207	0.675947	1.05157	0.807697	0.510484	-0.30482	Down-regulated Gene
Pdzd3	-1.32703	-1.32703	-0.76643	0.476142	0.34121	1.28625	1.44701	-0.69384	0.563713	Down-regulated Gene
Arrdc5	-0.8332	-1.1293	-0.93697	1.30226	0.639155	1.56653	0.563072	-1.1293	-0.04225	Down-regulated Gene
Acan	-1.03003	-1.03003	-0.40972	1.12696	0.734259	1.61329	0.807023	-0.85184	-0.95991	Down-regulated Gene
Maff	-1.51197	-1.01838	-0.03161	1.24943	0.461355	1.7975	0.153324	-0.69607	-0.40357	Down-regulated Gene
Hhipl2	-1.0164	-1.0164	0.535318	2.12221	-0.25554	0.853131	0.34601	-0.80448	-0.76385	Down-regulated Gene
Gm10277	-1.0815	-1.48595	0.279237	1.39129	-1.00971	0.469142	1.34532	-0.48066	0.572835	Down-regulated Gene
Duxbl1	0.200105	-0.61742	-0.61742	1.23638	-0.61742	2.26805	-0.61742	-0.61742	-0.61742	Down-regulated Gene
Ptp4a3	0.826591	-1.08881	-0.94368	1.55101	0.229056	1.50287	-0.47176	-0.88322	-0.72205	Down-regulated Gene
Bex1	1.23746	-1.39741	-0.51937	0.80968	0.287619	1.15954	0.645159	-0.73919	-1.48349	Down-regulated Gene
Tmem56	1.16977	-1.46587	-1.46587	0.182601	-0.20493	0.909999	1.32718	0.305858	-0.75874	Down-regulated Gene
Nos1	0.964747	-1.29063	-1.29063	2.11887	-0.18848	-0.08094	-0.34137	0.258822	-0.15038	Down-regulated Gene
Rasal1	0.212833	-1.49492	-0.9029	0.761096	-0.04285	0.793642	-1.01658	1.90143	-0.21174	Down-regulated Gene
D730001G18Rik	-0.93797	0.452238	-0.7236	-0.57828	-0.93797	1.84696	0.56421	-0.93797	1.25239	Down-regulated Gene
1700013M08Rik	-0.80311	-0.80311	-0.80311	-0.80311	-0.80311	2.13051	0.76004	0.449423	0.675554	Down-regulated Gene
Prss50	-0.64403	-0.64403	-0.64403	-0.64403	-0.05113	2.66212	0.377281	-0.09615	-0.31602	Down-regulated Gene
Klra9	-0.35355	-0.35355	-0.35355	-0.35355	-0.35355	2.82843	-0.35355	-0.35355	-0.35355	Down-regulated Gene
AC158355.1	0.865099	-0.48982	-0.48982	-0.48982	-0.48982	2.56362	-0.48982	-0.48982	-0.48982	Down-regulated Gene
Gm5878	0.483219	-0.6896	-0.6896	0.196886	-0.6896	2.5063	-0.6896	-0.6896	0.261597	Down-regulated Gene
Macrod2	-0.73299	-1.11759	-0.23853	-0.6483	0.834553	2.19978	0.784173	-0.56994	-0.51116	Down-regulated Gene
Scara3	-0.73448	-0.73448	-0.73448	0.528948	1.18958	2.15445	-0.28253	-0.65252	-0.73448	Down-regulated Gene
Mxra7	-0.75051	-0.72109	-0.33378	0.346161	1.583	1.92824	-0.49079	-0.81159	-0.74964	Down-regulated Gene
Dnaaf1	-1.269	0.154043	-0.25146	0.278217	2.12794	0.920564	-0.35931	-0.33198	-1.269	Down-regulated Gene
Hmox1	-0.89027	0.373748	-0.55587	-1.15006	1.5173	0.586036	0.79006	0.877215	-1.54815	Down-regulated Gene
Cdk15	-0.67291	-0.14574	-0.78624	-0.08674	-0.13962	1.40504	1.33123	0.91222	-1.81723	Down-regulated Gene
Gm14001	-0.5271	-1.00128	-0.57406	-1.00128	0.370261	1.66918	1.43802	0.627536	-1.00128	Down-regulated Gene
2310075C17Rik	0.789683	-0.63121	0.89535	0.530671	-0.12368	-0.04236	1.56079	-1.44713	-1.53211	Down-regulated Gene
Plcb4	0.602465	0.515366	0.708292	-0.03177	0.644678	0.874451	0.31382	-1.88891	-1.7384	Down-regulated Gene
Clic4	-0.15404	0.151483	1.17388	-0.08904	0.405989	1.40784	0.353757	-1.71032	-1.53955	Down-regulated Gene
Arvcf	-0.17606	0.259716	0.081796	-0.24452	0.230997	1.5095	1.3737	-1.4467	-1.58843	Down-regulated Gene
4930452B06Rik	-0.93211	-1.11717	1.46367	-0.96115	0.568357	0.616639	1.11139	-1.26855	0.518928	Down-regulated Gene
Gm5297	-0.53866	-0.16339	-0.85476	0.134021	1.62958	-0.1324	1.45975	-1.75547	0.221322	Down-regulated Gene
Lrrc66	-0.71901	-0.28655	-0.50186	-0.26037	2.46326	-0.57868	1.0151	-0.50385	-0.62803	Down-regulated Gene
Amh	-0.52517	-0.52517	1.44302	-0.52517	-0.52517	-0.52517	2.23318	-0.52517	-0.52517	Down-regulated Gene
Gm4779	-0.222	-0.66934	1.73089	-0.45861	-0.66934	-0.33289	1.95998	-0.66934	-0.66934	Down-regulated Gene
Samd14	0.089878	0.192822	2.09013	-0.30731	-1.04659	-1.12682	1.02917	0.106384	-1.02767	Down-regulated Gene
Dapk1	-0.70723	0.658818	0.427854	0.374071	-0.52351	-0.76657	2.17531	-0.18438	-1.45435	Down-regulated Gene
Ston2	-1.02044	1.4783	0.785196	0.451013	-0.50622	-0.67824	1.47557	-0.78122	-1.20396	Down-regulated Gene
Baiap3	-0.28265	1.03466	0.328961	1.34099	-1.0278	-1.18384	1.21857	-1.41427	-0.01462	Down-regulated Gene
Gm11342	-0.15954	0.293745	0.635776	1.5553	-1.14198	-1.2011	1.193	-1.36366	0.188448	Down-regulated Gene
Pak6	-1.16459	0.396646	0.634082	0.842882	-1.3592	-1.3592	1.55608	0.504977	-0.05168	Down-regulated Gene
Lrtm2	-0.28562	-0.04683	0.47633	0.075122	-0.44538	-0.83288	2.24836	-1.60191	0.412807	Down-regulated Gene
Pcdhgb4	-0.0511	0.261148	0.911737	-0.17511	-0.88098	-1.48847	2.13766	-0.71134	-0.00354	Down-regulated Gene
Gm37691	-0.87674	-0.45721	0.747783	-0.38813	-0.87674	-0.87674	2.22599	-0.33827	0.840053	Down-regulated Gene
Fkbp10	-0.79761	-0.79761	0.991591	-0.79761	-0.79761	-0.30401	2.22662	-0.29983	0.576077	Down-regulated Gene
Acnat1	-0.15533	-0.65367	0.77647	-0.65367	-0.65367	-0.65367	2.49252	-0.65367	0.154676	Down-regulated Gene
Gpr156	-0.4859	-0.4859	0.816598	-0.4859	-0.4859	-0.4859	2.58467	-0.4859	-0.4859	Down-regulated Gene
Gm44651	-0.47945	-0.47945	0.740304	-0.47945	-0.47945	-0.47945	2.61588	-0.47945	-0.47945	Down-regulated Gene
Gm27883	-0.44512	-0.44512	0.383452	-0.44512	-0.44512	-0.44512	2.7324	-0.44512	-0.44512	Down-regulated Gene
Gm43551	-0.60044	-0.60044	0.404633	-0.30857	-0.60044	-0.60044	2.68318	-0.06987	-0.30761	Down-regulated Gene
Gbp8	-1.06869	-0.56165	0.494906	0.432621	-0.66386	-0.61295	2.46902	-0.44237	-0.04702	Down-regulated Gene
Gm12709	-0.56366	-0.56366	-0.30867	0.830031	-0.39478	-0.44009	2.56815	-0.56366	-0.56366	Down-regulated Gene
Gm13448	-0.66619	-0.66619	-0.37457	0.562732	-0.66619	0.314857	2.55262	-0.39087	-0.66619	Down-regulated Gene
Arpp21	-0.77547	-0.36851	0.29774	0.30256	-0.0244	0.203244	2.43049	-1.03637	-1.02928	Down-regulated Gene
Gm37065	-0.96936	-0.75542	0.108909	0.303678	0.078716	0.264313	2.48068	-0.83763	-0.67388	Down-regulated Gene
Gm6226	-1.10896	-0.91687	0.838193	0.572927	-0.0716	-0.11993	2.21068	-0.75667	-0.64777	Down-regulated Gene
Spint2	-0.84426	-0.01769	1.15827	0.631248	-0.46403	0.153939	1.80694	-0.98427	-1.44014	Down-regulated Gene
Glt8d2	-1.51013	-0.3327	0.806763	1.05951	-0.10456	0.167607	1.75083	-0.77182	-1.06549	Down-regulated Gene
Gm37120	-0.72989	-0.6702	1.03672	1.34528	-0.6695	-0.34997	1.75653	-0.85948	-0.85948	Down-regulated Gene
Adgrl2	0.557731	0.488466	-0.22894	0.261639	-0.59631	-0.80665	2.30741	-1.11855	-0.86481	Down-regulated Gene
Nwd1	-0.47507	0.31159	-0.01555	0.376156	-0.40281	-0.26058	2.49818	-1.02195	-1.00996	Down-regulated Gene
Dhrs3	-0.13491	-0.22317	-0.22672	0.06338	-0.55727	-0.28372	2.74419	-0.67858	-0.70319	Down-regulated Gene
Atp1a3	0.114599	-0.10456	-0.0758	-0.22174	-0.53379	-0.52114	2.72137	-0.62648	-0.75247	Down-regulated Gene
Tmem38a	-0.05524	-0.0386	-0.31479	-0.3009	-0.26362	-0.25891	2.7422	-0.68669	-0.82345	Down-regulated Gene
Pip5k1b	-0.10853	0.785092	-0.27088	-0.72454	-0.671	-0.38247	2.53322	-0.37311	-0.78779	Down-regulated Gene
Me1	-0.72082	0.754506	0.168961	-0.72082	-0.2766	-0.47704	2.5053	-0.51265	-0.72082	Down-regulated Gene
Ptprk	-0.283	0.95501	0.419826	-0.42636	-0.48706	-0.61018	2.24202	-1.33822	-0.47204	Down-regulated Gene
Lynx1	-0.44391	0.23005	-0.09629	-0.2802	-0.79551	0.108794	2.6557	-0.60405	-0.77458	Down-regulated Gene
Myrfl	-0.65369	0.11446	-0.36999	-0.12342	-0.65369	0.263009	2.67048	-0.59347	-0.65369	Down-regulated Gene
Gm43916	-0.69921	0.157338	-0.51134	0.107732	-0.80953	0.521832	2.5354	-0.58216	-0.72006	Down-regulated Gene
Gm15612	-0.67462	0.352075	-0.67462	-0.5418	-0.41701	0.456374	2.58233	-0.67462	-0.4081	Down-regulated Gene
Gm27254	-0.72944	1.22193	-0.7133	-0.43301	-0.45565	0.542908	2.13252	-0.74831	-0.81764	Down-regulated Gene
Ptk2	-0.28411	-1.3468	-1.07595	-1.2286	0.528491	0.61497	1.17222	1.54977	0.070005	Down-regulated Gene
Ublcp1	-1.39627	-0.89457	-1.20564	-0.47261	0.362859	0.47089	1.8221	0.79356	0.519673	Down-regulated Gene
Pitpnm2	-1.30018	-1.30967	-1.13157	-0.26439	0.500317	0.941137	1.63486	0.50432	0.425186	Down-regulated Gene
4930519F09Rik	-1.10814	-1.10814	-0.24664	-0.65433	0.652254	-0.6251	2.19568	0.54175	0.35268	Down-regulated Gene
Gm11998	-0.97147	-1.08536	-1.15316	-0.52876	0.239829	-0.2444	1.81385	0.955478	0.973988	Down-regulated Gene
Card9	-0.73491	-0.43009	-0.50603	-0.32178	-0.94693	-0.89727	2.20176	0.937534	0.697716	Down-regulated Gene
Traj5	-0.65398	-0.65398	-0.65398	-0.65398	-0.65398	-0.65398	2.22079	0.690635	1.01242	Down-regulated Gene
1600002D24Rik	-0.66309	-0.66309	-0.66309	-0.66309	-0.66309	-0.66309	2.17651	0.923252	0.878789	Down-regulated Gene
Trav4-2	-0.67611	-0.67611	-0.67611	-0.67611	-0.67611	-0.67611	2.05984	0.896632	1.10017	Down-regulated Gene
Gm38365	-0.59654	-0.54384	-0.79928	-0.72883	-0.70313	-0.46011	2.29364	0.88861	0.649486	Down-regulated Gene
Trav13n-1	-0.71495	-0.71495	-0.71495	-0.71495	-0.71495	-0.35197	2.15449	1.11862	0.653606	Down-regulated Gene
Slc44a3	-0.81647	-0.35097	-0.77466	-0.76718	-0.91259	-0.12679	1.94489	1.51964	0.284116	Down-regulated Gene
E030018B13Rik	-0.95333	-0.19335	-0.81437	-1.00808	-0.68389	-0.36449	1.66983	1.51273	0.834951	Down-regulated Gene
Rph3al	-0.65154	-0.46545	-0.64983	-1.27689	-0.47633	-0.61496	1.40613	1.34857	1.3803	Down-regulated Gene
Kcnmb4	-0.81963	-0.88669	-0.82523	-0.68504	-0.60701	-0.27116	1.22939	1.84082	1.02455	Down-regulated Gene
Zfp36	-0.54602	-0.72687	-0.86277	-0.77122	-0.62317	-0.6029	1.43386	1.78773	0.911365	Down-regulated Gene
Mfhas1	-0.73763	-0.79858	-0.8135	-0.81148	-0.54024	-0.46619	1.62457	1.51229	1.03076	Down-regulated Gene
Trav9-4	-0.78312	-0.78312	-0.67506	-0.78312	-0.26276	-0.73487	1.49221	1.84314	0.686685	Down-regulated Gene
Gm15638	-0.75391	-0.84483	-0.80886	-0.80279	-0.0935	-0.76626	1.57764	1.58387	0.908653	Down-regulated Gene
Trav14-2	-0.86101	-0.92326	-0.92326	-0.88435	-0.17264	-0.22187	1.69121	1.46275	0.832423	Down-regulated Gene
Trav13n-4	-0.75968	-0.48909	-0.62677	-0.68967	-0.75968	-0.75968	1.70505	1.64948	0.730057	Down-regulated Gene
Trav14n-3	-0.69863	-0.69863	-0.58683	-0.69863	-0.69863	-0.69863	1.68066	1.70571	0.69363	Down-regulated Gene
Traj15	-0.66934	-0.66934	-0.66934	-0.66934	-0.66934	-0.66934	1.91746	1.51468	0.583923	Down-regulated Gene
Traj8	-0.70136	-0.70136	-0.70136	-0.70136	-0.70136	-0.60505	1.88138	1.38659	0.84388	Down-regulated Gene
Tnnt3	-0.65585	-0.45619	-0.70589	-0.76827	-0.76827	-0.76827	1.88786	1.24277	0.9921	Down-regulated Gene
Traj6	-0.72385	-0.72385	-0.72385	-0.72385	-0.72385	-0.57787	1.7389	1.25118	1.20707	Down-regulated Gene
Traj17	-0.72105	-0.72105	-0.72105	-0.7123	-0.63614	-0.70241	1.6774	1.22395	1.31266	Down-regulated Gene
Trav6d-3	-0.70487	-0.70487	-0.70487	-0.70487	-0.70487	-0.70487	1.60385	1.30062	1.32476	Down-regulated Gene
C3ar1	-0.61103	-0.77512	-0.77512	-0.77512	-0.77512	-0.51108	1.5194	1.35415	1.34903	Down-regulated Gene
Trav14-1	-0.73035	-0.76359	-0.75121	-0.7428	-0.60399	-0.61553	1.42507	1.63827	1.14413	Down-regulated Gene
Btg1	-0.58038	-0.80673	-0.70536	-0.63845	-0.7421	-0.74316	1.31383	1.63314	1.26921	Down-regulated Gene
Gm43127	-0.72858	-0.82616	-0.54612	-0.45736	-0.82616	-0.82616	1.42367	1.43813	1.34873	Down-regulated Gene
Epas1	-0.61072	-0.54483	-0.75373	-0.69968	-0.02556	-0.63867	2.188	1.40509	-0.3199	Down-regulated Gene
Rbm24	-0.5732	-0.5732	-0.5732	-0.5732	-0.35135	-0.5732	2.48525	0.994272	-0.26217	Down-regulated Gene
AC153887.2	-0.50687	-0.50687	-0.50687	-0.50687	-0.50687	-0.50687	2.44751	1.10058	-0.50687	Down-regulated Gene
Gm4894	-0.51111	-0.51111	-0.51111	-0.51111	-0.51111	-0.51111	2.40982	1.16796	-0.51111	Down-regulated Gene
Nsg2	-0.78186	-0.77815	-0.73759	-0.63346	-0.53298	-0.36402	2.11315	1.35012	0.364793	Down-regulated Gene
Pvr	-0.63739	-0.72787	-0.67617	-0.62444	-0.51675	-0.26262	2.38991	1.08097	-0.02565	Down-regulated Gene
Crispld2	-0.22953	-0.58887	-0.83328	-0.71072	-0.74353	-0.58131	2.09141	1.4548	0.141008	Down-regulated Gene
Gm17200	-0.30423	-0.66999	-0.66999	-0.54485	-0.66999	-0.66999	2.28779	1.25729	-0.01603	Down-regulated Gene
Rab6b	-0.82731	-0.97345	-0.53163	-0.149	-0.50343	-0.66912	1.7241	1.83878	0.091054	Down-regulated Gene
Gm19582	-0.73218	-0.73218	-0.55541	-0.58388	-0.44455	-0.73218	1.93169	1.66748	0.181205	Down-regulated Gene
Traj1	-0.58685	-0.58685	-0.58685	-0.58685	-0.58685	-0.58685	1.79202	1.91987	-0.19079	Down-regulated Gene
Trav5-1	-0.58163	-0.58163	-0.58163	-0.58163	-0.58163	-0.58163	1.49107	2.17186	-0.17315	Down-regulated Gene
Kcnmb4os1	-0.62144	-0.62144	-0.62144	-0.62144	-0.62144	-0.62144	1.45579	2.13156	0.141315	Down-regulated Gene
Yes1	-0.5395	-0.75666	-0.07189	-0.75666	-0.75666	-0.58195	1.81941	1.81846	-0.17456	Down-regulated Gene
Gm16214	-0.19583	-0.8539	0.000962	-0.62875	-0.8539	-0.8539	1.95547	1.59036	-0.16051	Down-regulated Gene
Sorcs2	-0.64069	-0.7286	-0.83098	0.069792	-0.72736	-0.97326	1.81473	1.53775	0.478623	Down-regulated Gene
Gm8152	-0.69026	-1.11646	-0.90883	0.191812	-0.134	-1.01266	1.84916	1.29337	0.52787	Down-regulated Gene
Gm26909	0.226963	-1.20907	0.326944	0.103833	-0.49924	-1.08631	2.4103	0.078612	-0.35204	Down-regulated Gene
App	0.266864	-1.05464	0.211784	-0.16689	-0.68172	-1.07987	2.46479	-0.1161	0.155777	Down-regulated Gene
Gm3052	0.32909	-0.07339	-0.58023	0.065511	-0.70595	-0.66277	2.6588	-0.57449	-0.45657	Down-regulated Gene
Zmynd15	0.732842	-0.47881	-0.47881	-0.47881	-0.47881	-0.47881	2.61881	-0.47881	-0.47881	Down-regulated Gene
Ankrd6	0.634134	-0.322	-0.6012	-0.55497	-0.48473	-0.46629	2.64258	-0.30128	-0.54623	Down-regulated Gene
Ppfibp2	0.391234	-0.27561	-0.46255	-0.52378	-0.52378	-0.43648	2.72243	-0.51211	-0.37937	Down-regulated Gene
Tle6	0.625437	0.176889	-0.44837	-0.64019	-0.45733	-0.58353	2.57614	-0.60924	-0.6398	Down-regulated Gene
Ccdc152	0.97361	0.006104	-0.92381	-0.84361	-0.92381	-0.92381	2.14937	0.38829	0.097668	Down-regulated Gene
Wdfy2	0.866748	-0.04765	-0.61522	-0.79616	-0.8466	-0.75241	2.41267	0.119279	-0.34065	Down-regulated Gene
Jup	0.205444	-0.17061	-0.60583	-0.82893	-0.81195	-0.71721	2.57382	0.096402	0.258882	Down-regulated Gene
Dchs1	0.084273	-0.62669	-0.62669	-0.44756	-0.62669	-0.62669	2.62432	0.512991	-0.26725	Down-regulated Gene
Bbc3	0.08775	-0.53946	-0.69802	-0.59596	-0.58276	-0.8705	2.44104	0.886706	-0.12878	Down-regulated Gene
Pip4k2a	0.277477	-0.59471	-0.70273	-0.87958	-0.77283	-0.58649	2.2902	1.05286	-0.0842	Down-regulated Gene
Gm12292	0.485595	-0.67258	-0.67258	-0.67258	-0.67258	-0.67258	2.33792	0.937163	-0.39779	Down-regulated Gene
Gm37953	-0.24604	-0.00882	-0.82571	-0.57868	-0.71579	-0.8647	2.3408	1.07367	-0.17473	Down-regulated Gene
Arap2	-0.1951	0.054088	-0.45392	-0.88771	-0.90543	-1.04991	2.25048	0.963287	0.224205	Down-regulated Gene
Il4ra	0.275519	-0.26047	-0.7198	-0.98818	-1.00301	-0.94972	2.02013	0.973228	0.652306	Down-regulated Gene
Cdk17	-0.33343	-0.40876	-0.66283	-0.79136	-0.71899	-0.73621	2.3995	0.792983	0.459092	Down-regulated Gene
Mir1931	-0.22489	-0.43398	-0.72022	-0.79019	-0.65095	-0.50414	2.51422	0.786258	0.023881	Down-regulated Gene
Brdt	-0.48261	-0.60864	-0.60346	-0.62345	-0.40175	-0.52451	2.63301	0.515031	0.096368	Down-regulated Gene
Trp53inp2	-0.49983	-0.54974	-0.6002	-0.52757	-0.53505	-0.61846	2.59427	0.632012	0.104574	Down-regulated Gene
Slamf1	-0.69875	-0.68431	-0.62131	-0.64052	-0.58393	-0.39084	2.44453	0.796435	0.378686	Down-regulated Gene
Rbp7	-0.61879	-0.61879	-0.61879	-0.61879	-0.61879	-0.61879	2.40167	0.849393	0.461651	Down-regulated Gene
Ccr9	-0.7106	-0.76828	-0.68949	-0.4972	-0.39731	-0.58569	2.42878	0.748445	0.471341	Down-regulated Gene
Errfi1	-0.75841	-0.73556	-0.74541	-0.25889	-0.32391	-0.36153	2.60739	0.462666	0.113661	Down-regulated Gene
Gm22814	-0.65421	-0.65421	-0.65421	-0.60117	-0.19126	-0.31546	2.67131	0.161298	0.237928	Down-regulated Gene
Erich3	-0.81434	-0.81434	-0.81434	-0.81434	-0.11764	-0.15798	2.36973	0.490887	0.672345	Down-regulated Gene
Cacnb1	-0.33351	-0.94134	-0.40044	0.143403	-0.79698	-0.56127	2.61399	0.122172	0.153967	Down-regulated Gene
Kcnh3	-0.77609	-0.7861	-0.76987	0.176186	-0.53149	-0.55141	2.51064	0.341073	0.387066	Down-regulated Gene
Gm37166	-0.71379	-0.71379	-0.59703	-0.07693	-0.71379	-0.53722	2.54286	0.520187	0.289503	Down-regulated Gene
Kcnh2	-0.57206	-0.65236	-0.79483	-0.21344	-0.71435	-0.314	2.5912	0.440587	0.229255	Down-regulated Gene
Gm44745	-0.89835	-0.75281	-0.4131	-0.3753	-0.22702	-0.18982	2.66544	-0.13296	0.323925	Down-regulated Gene
Lyst	-0.55396	-0.65777	-0.57324	-0.52604	-0.32375	-0.05565	2.71197	-0.32081	0.299249	Down-regulated Gene
Itga6	-0.48547	-0.93227	-0.6556	-0.39021	-0.34938	0.022453	2.6771	-0.03614	0.149517	Down-regulated Gene
Hecw2	-0.19894	-0.55867	-0.50202	-0.73843	-0.67948	-0.37462	2.63566	-0.12004	0.536548	Down-regulated Gene
Gm44175	-0.4762	-0.47902	-0.47902	-0.47852	-0.4333	-0.36507	2.70245	-0.4758	0.484473	Down-regulated Gene
Tex44	-0.45173	-0.45173	-0.45173	-0.45173	-0.45173	-0.45173	2.71511	-0.45173	0.446976	Down-regulated Gene
B230110C06Rik	-0.44875	-0.44875	-0.44875	-0.44875	-0.44875	-0.44875	2.72314	-0.44875	0.418134	Down-regulated Gene
Trav6-5	-0.53723	-0.53723	-0.53723	-0.46546	-0.53723	-0.53723	2.68339	0.111389	0.356812	Down-regulated Gene
Itga7	-0.43683	-0.57365	-0.57365	-0.23154	-0.57365	-0.57365	2.71242	-0.03387	0.284436	Down-regulated Gene
Ddr1	-0.41535	-0.62356	-0.62356	-0.16784	-0.62356	-0.62356	2.66201	0.018777	0.396653	Down-regulated Gene
Ifitm10	-0.36133	-0.65145	-0.63581	-0.03497	-0.65145	-0.46996	2.62043	-0.41303	0.59757	Down-regulated Gene
Gm12846	-0.30503	-0.66365	-0.84725	-0.22937	-0.38906	-0.62543	2.52685	-0.29323	0.826184	Down-regulated Gene
Pdk1	0.043817	-0.58068	-0.2454	-0.32453	-0.76931	-1.21439	2.36937	-0.16617	0.887283	Down-regulated Gene
Trav10n	0.407426	-0.61945	-0.61945	-0.61945	-0.61945	-0.61945	2.38127	-0.61945	0.928018	Down-regulated Gene
Kcnh8	-0.70275	-0.12124	-0.18737	-0.09035	-1.00541	-1.00541	2.33961	-0.18539	0.958299	Down-regulated Gene
Lypd6b	-0.57847	0.170844	0.284389	-0.42458	-1.02561	-1.04209	2.43614	-0.28869	0.468069	Down-regulated Gene
Sh3gl3	-0.82465	0.254812	-0.2698	-0.82465	-0.82465	-0.48902	2.5085	-0.06547	0.534934	Down-regulated Gene
Gm44110	-0.6555	0.033118	-0.6555	-0.4772	-0.6555	-0.46585	2.66256	-0.16968	0.383544	Down-regulated Gene
Gm44101	-0.77576	-0.12587	-0.25326	-0.22446	-0.39488	-0.99102	2.66767	0.11413	-0.01655	Down-regulated Gene
Etv1	-0.76619	-0.23765	-0.18045	-0.69472	-0.52116	-0.83042	2.57613	0.448642	0.205808	Down-regulated Gene
Sertad4	-0.49254	-0.49254	-0.49254	0.258474	-0.49254	-0.49254	2.73426	-0.03747	-0.49254	Down-regulated Gene
Arl5c	-0.60507	-0.63563	-0.51647	-0.01401	-0.38928	-0.33171	2.76633	-0.21192	-0.06224	Down-regulated Gene
Spats2l	-0.54755	-0.56602	-0.55402	-0.06675	-0.51733	-0.51894	2.74377	-0.02437	0.05122	Down-regulated Gene
Foxb1	-0.43905	-0.43905	-0.43905	-0.19452	0.035233	-0.43905	2.79362	-0.43905	-0.43905	Down-regulated Gene
Syt14	-0.39295	-0.53865	-0.53865	0.099068	-0.12884	-0.45161	2.76896	-0.53865	-0.27868	Down-regulated Gene
Scn2b	-0.42165	-0.47584	-0.41639	0.191674	-0.29703	-0.39584	2.77183	-0.47738	-0.47937	Down-regulated Gene
Gse1	-0.35644	-0.26906	-0.576	-0.18536	-0.39346	-0.24065	2.80968	-0.30397	-0.48474	Down-regulated Gene
Tctex1d1	-0.4285	-0.41514	-0.29785	-0.13798	-0.34858	-0.33223	2.8173	-0.4285	-0.4285	Down-regulated Gene
Gm37548	-0.42896	-0.35597	-0.32655	-0.15505	-0.33838	-0.39081	2.8198	-0.39511	-0.42896	Down-regulated Gene
Trbv6	-0.39869	-0.39869	-0.39869	-0.01755	-0.39869	-0.39869	2.80838	-0.39869	-0.39869	Down-regulated Gene
Gm43702	-0.43805	-0.518	-0.4692	-0.26172	-0.3338	-0.25483	2.80894	-0.41229	-0.12107	Down-regulated Gene
Nphs2	-0.41722	-0.4314	-0.4314	-0.33134	-0.37616	-0.18915	2.81996	-0.38324	-0.26005	Down-regulated Gene
Snai1	-0.34378	-0.45257	-0.40054	-0.20589	-0.45257	-0.25494	2.81926	-0.40345	-0.30552	Down-regulated Gene
Hspg2	-0.36514	-0.40808	-0.40808	-0.2458	-0.40808	-0.25655	2.82309	-0.40808	-0.32329	Down-regulated Gene
Gm43771	-0.40647	-0.44643	-0.44643	-0.17454	-0.38785	-0.18926	2.81421	-0.44643	-0.31681	Down-regulated Gene
Nron	-0.31215	-0.45825	-0.38322	-0.31957	-0.2976	-0.23796	2.82126	-0.33994	-0.47258	Down-regulated Gene
Rag1	-0.43458	-0.43085	-0.40234	-0.20091	-0.30372	-0.16962	2.81453	-0.43626	-0.43626	Down-regulated Gene
Chrna9	-0.46994	-0.46096	-0.43848	-0.23485	-0.24469	-0.10342	2.8076	-0.44065	-0.41463	Down-regulated Gene
Gm26822	-0.36873	-0.36873	-0.3423	-0.36873	-0.28772	-0.35391	2.82755	-0.36873	-0.36873	Down-regulated Gene
Cdkl1	-0.35778	-0.35778	-0.35778	-0.35778	-0.3238	-0.35778	2.82827	-0.35778	-0.35778	Down-regulated Gene
BC065403	-0.35449	-0.35449	-0.35449	-0.34702	-0.35449	-0.35449	2.82842	-0.35449	-0.35449	Down-regulated Gene
Trim29	-0.35355	-0.35355	-0.35355	-0.35355	-0.35355	-0.35355	2.82843	-0.35355	-0.35355	Down-regulated Gene
Gm34096	-0.35355	-0.35355	-0.35355	-0.35355	-0.35355	-0.35355	2.82843	-0.35355	-0.35355	Down-regulated Gene
Hrh3	-0.35355	-0.35355	-0.35355	-0.35355	-0.35355	-0.35355	2.82843	-0.35355	-0.35355	Down-regulated Gene
Gm37920	-0.35355	-0.35355	-0.35355	-0.35355	-0.35355	-0.35355	2.82843	-0.35355	-0.35355	Down-regulated Gene
4732414G09Rik	-0.35355	-0.35355	-0.35355	-0.35355	-0.35355	-0.35355	2.82843	-0.35355	-0.35355	Down-regulated Gene
Olig3	-0.35355	-0.35355	-0.35355	-0.35355	-0.35355	-0.35355	2.82843	-0.35355	-0.35355	Down-regulated Gene
Gm17021	-0.35355	-0.35355	-0.35355	-0.35355	-0.35355	-0.35355	2.82843	-0.35355	-0.35355	Down-regulated Gene
AC153887.1	-0.35355	-0.35355	-0.35355	-0.35355	-0.35355	-0.35355	2.82843	-0.35355	-0.35355	Down-regulated Gene
Igkv4-58	-0.35355	-0.35355	-0.35355	-0.35355	-0.35355	-0.35355	2.82843	-0.35355	-0.35355	Down-regulated Gene
Ighv2-9	-0.35355	-0.35355	-0.35355	-0.35355	-0.35355	-0.35355	2.82843	-0.35355	-0.35355	Down-regulated Gene
Peg10	-0.35355	-0.35355	-0.35355	-0.35355	-0.35355	-0.35355	2.82843	-0.35355	-0.35355	Down-regulated Gene
Gm37461	-0.35749	-0.35749	-0.35749	-0.35749	-0.35749	-0.34656	2.82836	-0.35749	-0.33688	Down-regulated Gene
Gm37498	-0.3596	-0.3596	-0.3596	-0.3596	-0.3596	-0.32559	2.82826	-0.34508	-0.3596	Down-regulated Gene
Gm27255	-0.35605	-0.35605	-0.35605	-0.35605	-0.35605	-0.33602	2.82837	-0.35605	-0.35605	Down-regulated Gene
Gm27230	-0.35956	-0.35956	-0.35956	-0.34807	-0.35956	-0.32694	2.82828	-0.35956	-0.35545	Down-regulated Gene
Gm15340	-0.36711	-0.36711	-0.36711	-0.33792	-0.35181	-0.32256	2.82814	-0.35271	-0.36179	Down-regulated Gene
Gm43152	-0.36661	-0.32991	-0.36661	-0.36661	-0.36661	-0.29814	2.8277	-0.36661	-0.36661	Down-regulated Gene
Slc7a11	-0.36692	-0.31794	-0.37669	-0.36275	-0.35362	-0.29221	2.82731	-0.37628	-0.38091	Down-regulated Gene
Esrp2	-0.36518	-0.39505	-0.39505	-0.36949	-0.33613	-0.34067	2.82723	-0.31263	-0.31303	Down-regulated Gene
Slit3	-0.36981	-0.36981	-0.36981	-0.35279	-0.36981	-0.36981	2.82757	-0.29247	-0.33329	Down-regulated Gene
Gm37150	-0.38127	-0.32746	-0.38127	-0.38127	-0.35427	-0.36645	2.82731	-0.34367	-0.29164	Down-regulated Gene
Lsmem1	-0.38419	-0.38419	-0.37044	-0.38419	-0.38419	-0.33509	2.82375	-0.1973	-0.38419	Down-regulated Gene
Xrra1	-0.38528	-0.39049	-0.35823	-0.36909	-0.39049	-0.35415	2.82537	-0.2294	-0.34825	Down-regulated Gene
A930030B08Rik	-0.38804	-0.35035	-0.35317	-0.36852	-0.36913	-0.33613	2.82692	-0.27354	-0.38804	Down-regulated Gene
Mafb	-0.35715	-0.37313	-0.34931	-0.37313	-0.37313	-0.30931	2.82769	-0.3194	-0.37313	Down-regulated Gene
Podxl2	-0.41205	-0.38499	-0.39105	-0.29663	-0.39912	-0.28915	2.82577	-0.31726	-0.33552	Down-regulated Gene
Bcl6	-0.30532	-0.3876	-0.45345	-0.45821	-0.382	-0.32064	2.82136	-0.25357	-0.26056	Down-regulated Gene
Slc6a19os	-0.38087	-0.38087	-0.38087	-0.38087	-0.38087	-0.31156	2.82498	-0.38087	-0.2282	Down-regulated Gene
Adcy1	-0.38872	-0.42338	-0.42338	-0.42338	-0.34716	-0.33972	2.81817	-0.34003	-0.1324	Down-regulated Gene
Ntrk3	-0.45778	-0.46073	-0.45259	-0.41435	-0.32295	-0.24507	2.815	-0.28813	-0.1734	Down-regulated Gene
Capn3	-0.47643	-0.44019	-0.53086	-0.36934	-0.27541	-0.27231	2.81258	-0.21809	-0.22996	Down-regulated Gene
C78197	-0.43683	-0.39028	-0.49732	-0.46409	-0.16632	-0.35126	2.80783	-0.12173	-0.38	Down-regulated Gene
Whrn	-0.52438	-0.45819	-0.61737	-0.34835	-0.0639	-0.14826	2.77683	-0.10106	-0.5153	Down-regulated Gene
P3h4	-0.3913	-0.45643	-0.45643	-0.45643	-0.45643	-0.25637	2.78184	-0.43851	0.130059	Down-regulated Gene
Fst	-0.41596	-0.41596	-0.41596	-0.41596	-0.41596	-0.41596	2.80955	-0.25443	-0.05934	Down-regulated Gene
Slc6a19	-0.41392	-0.41392	-0.41392	-0.40499	-0.3673	-0.37578	2.80971	-0.38773	-0.03213	Down-regulated Gene
Pcsk1	-0.39592	-0.41196	-0.37611	-0.41196	-0.41196	-0.41196	2.80221	-0.41196	0.029596	Down-regulated Gene
Pax7	-0.28949	-0.41937	-0.41937	-0.41937	-0.41937	-0.41937	2.80374	-0.41937	0.001963	Down-regulated Gene
9130230L23Rik	-0.37231	-0.40251	-0.40395	-0.39959	-0.4843	-0.24161	2.80734	-0.44637	-0.05671	Down-regulated Gene
Gm44111	-0.42217	-0.42217	-0.31348	-0.42217	-0.42217	-0.21577	2.81654	-0.42217	-0.17645	Down-regulated Gene
Dysf	-0.22148	-0.54765	-0.25661	-0.41163	-0.54765	-0.05761	2.79392	-0.48588	-0.26542	Down-regulated Gene
Gm29395	-0.17198	-0.53488	-0.16475	-0.43739	-0.53488	-0.27547	2.80153	-0.44752	-0.23466	Down-regulated Gene
Dirc2	-0.11984	-0.62631	-0.60963	-0.41321	-0.56894	-0.43362	2.74211	-0.08449	0.113924	Down-regulated Gene
6430550D23Rik	-0.11921	-0.67954	-0.28903	-0.26288	-0.55775	-0.52555	2.77901	-0.14367	-0.20138	Down-regulated Gene
Gm16534	-0.52164	-0.35693	-0.43389	-0.36193	-0.46297	-0.54916	2.78249	-0.14402	0.048056	Down-regulated Gene
Clec4n	-0.46662	-0.46662	-0.46662	-0.46662	-0.46662	-0.46662	2.77341	-0.01393	0.040207	Down-regulated Gene
Vamp1	-0.29687	-0.459	-0.4757	-0.39546	-0.53041	-0.56927	2.77524	0.046285	-0.09482	Down-regulated Gene
Patj	-0.2685	-0.40744	-0.39327	-0.38906	-0.61217	-0.58927	2.77937	-0.0902	-0.02945	Down-regulated Gene
Slc37a2	-0.46412	-0.48181	-0.4266	-0.16518	-0.46659	-0.29583	2.80945	-0.16734	-0.34198	Down-regulated Gene
Ppp1r3b	-0.46764	-0.38726	-0.43953	-0.30626	-0.54863	-0.41064	2.79071	0.057888	-0.28864	Down-regulated Gene
1810019D21Rik	-0.40657	-0.40657	-0.40657	-0.40657	-0.40657	-0.30582	2.8125	-0.06727	-0.40657	Down-regulated Gene
Gm5441	-0.32023	-0.43429	-0.27063	-0.43429	-0.43429	-0.43429	2.80699	-0.0447	-0.43429	Down-regulated Gene
Tle2	-0.0984	-0.4864	-0.481	-0.45691	-0.4405	-0.48764	2.79289	-0.06368	-0.27838	Down-regulated Gene
Gm12193	-0.10607	-0.44256	-0.44256	-0.44256	-0.23857	-0.44256	2.8088	-0.25138	-0.44256	Down-regulated Gene
Gm42787	-0.06013	-0.42663	-0.42663	-0.312	-0.42663	-0.3047	2.81	-0.42663	-0.42663	Down-regulated Gene
Fmnl2	0.131448	-0.30884	-0.48704	-0.45599	-0.4336	-0.3935	2.78217	-0.34474	-0.48992	Down-regulated Gene
Hs6st1	-0.18785	-0.85917	-0.02695	0.013689	-0.40201	-0.53282	2.73783	-0.43696	-0.30576	Down-regulated Gene
Phxr2	-0.49851	-0.49851	-0.1038	0.076516	-0.49851	-0.49851	2.77573	-0.38405	-0.37036	Down-regulated Gene
Wdr78	-0.5328	-0.4331	-0.01523	-0.04812	-0.45342	-0.42972	2.78465	-0.41349	-0.45878	Down-regulated Gene
A930003A15Rik	-0.52117	-0.28371	-0.11147	-0.15869	-0.38242	-0.23398	2.79326	-0.54969	-0.55213	Down-regulated Gene
Insl5	-0.52126	-0.28038	0.09726	-0.00356	-0.48706	-0.482	2.75494	-0.53897	-0.53897	Down-regulated Gene
Gm1070	-0.65763	-0.49386	0.101881	-0.29179	-0.74287	0.022515	2.69852	-0.6274	-0.00938	Down-regulated Gene
Igha	-0.63902	-0.63902	-0.63902	-0.15802	-0.63902	0.384921	2.57499	-0.63902	0.393194	Down-regulated Gene
Cnga1	-0.70232	-0.65085	-0.38656	0.046973	-0.42196	-0.40791	2.61361	-0.65867	0.567682	Down-regulated Gene
Hsdl1	-1.36207	-1.02663	-0.64707	0.693771	-0.14169	0.069317	2.17813	0.561825	-0.32557	Down-regulated Gene
Klc3	-0.93422	-1.05278	-0.47813	0.546539	-0.52658	-0.59637	2.35524	0.538036	0.148267	Down-regulated Gene
Unc5cl	-0.98042	-1.09625	-0.79463	0.049406	-0.24604	-0.22045	2.37864	0.560344	0.349396	Down-regulated Gene
Socs1	-0.91027	-0.90904	-0.1741	-0.03957	-0.46295	-0.19053	2.57335	0.522414	-0.40931	Down-regulated Gene
Gm45746	-0.57262	-0.58107	-0.02714	-0.40741	-0.89505	-0.11684	2.65843	0.347715	-0.40602	Down-regulated Gene
Gm23346	-0.59335	-0.81675	-0.39833	-0.58745	-0.37201	-0.29713	2.65901	0.42395	-0.01794	Down-regulated Gene
Atl1	-0.48899	-0.57637	-0.44013	-0.57637	-0.57637	-0.281	2.67795	0.508829	-0.24757	Down-regulated Gene
Gm27549	-0.49443	-0.49443	-0.49443	-0.49443	-0.49443	-0.49443	2.6873	0.508867	-0.22957	Down-regulated Gene
Rasl11b	-0.651	-0.51162	-0.48791	-0.59451	-0.29282	-0.49191	2.65856	0.545052	-0.17384	Down-regulated Gene
Map4k5	-0.34583	-0.50463	-0.49107	-0.50024	-0.50037	-0.42863	2.7504	0.270329	-0.24997	Down-regulated Gene
Ankrd50	-0.46947	-0.52391	-0.47218	-0.43654	-0.48605	-0.3918	2.76629	0.163974	-0.15031	Down-regulated Gene
Gm12259	-0.5308	-0.5308	-0.5308	-0.39716	-0.5308	-0.5308	2.70757	0.319437	0.024138	Down-regulated Gene
4930512B01Rik	-0.4432	-0.4432	-0.4432	-0.40623	-0.4432	-0.4432	2.76899	0.222233	-0.36901	Down-regulated Gene
F13a1	-0.47442	-0.46291	-0.40412	-0.47304	-0.44112	-0.37729	2.75784	0.271561	-0.3965	Down-regulated Gene
D6Ertd474e	-0.36001	-0.4739	-0.4739	-0.4739	-0.4739	-0.39812	2.75047	0.300792	-0.39751	Down-regulated Gene
Lrrc3b	-0.44493	-0.44493	-0.44493	-0.44493	-0.44493	-0.44493	2.73288	0.381638	-0.44493	Down-regulated Gene
Fn3k	-0.53476	-0.53476	-0.52261	-0.38184	-0.39635	-0.30094	2.70252	0.462594	-0.49385	Down-regulated Gene
Cacnb3	-0.25864	-0.61245	-0.55164	-0.52703	-0.38576	-0.57835	2.57774	0.797107	-0.46098	Down-regulated Gene
Ttll10	-0.202	-0.49862	-0.49862	-0.49862	-0.49862	-0.49862	2.68488	0.508822	-0.49862	Down-regulated Gene
2810404F17Rik	-0.51956	-0.51956	-0.19755	-0.51956	-0.51956	-0.51956	2.61843	0.69651	-0.51956	Down-regulated Gene
Gpat3	-0.84565	-0.84565	-0.46386	-0.58354	-0.40262	0.120489	2.39241	0.991106	-0.3627	Down-regulated Gene
Gm13982	-0.6726	-0.6726	-0.499	-0.38131	-0.6726	-0.14753	2.50835	0.897339	-0.36005	Down-regulated Gene
Gm5514	-0.7059	-0.7059	-0.7059	-0.12478	-0.33037	0.198208	2.56447	0.516077	-0.7059	Down-regulated Gene
Art5	-0.53693	-0.46116	-0.60329	0.138646	-0.7849	-0.60761	2.42796	0.970053	-0.54277	Down-regulated Gene
Itpr1	-0.25599	-0.19336	-0.5609	-0.14716	-0.53549	-0.64105	2.70438	0.305106	-0.67555	Down-regulated Gene
Cntnap1	-0.21193	-0.42093	-1.03338	-0.32019	0.18354	-0.32608	2.41765	0.744692	-1.03338	Down-regulated Gene
Ppef2	-0.97042	-0.37463	-0.53147	-0.50797	0.508353	-0.80635	2.53939	0.142581	0.000517	Down-regulated Gene
Gm17767	-0.63497	-0.19187	-0.63497	-0.63497	0.029107	-0.63497	2.64564	0.445973	-0.38895	Down-regulated Gene
Steap4	-0.58516	-0.58516	-0.58516	-0.58516	0.435605	-0.58516	2.54438	0.530977	-0.58516	Down-regulated Gene
Phf2os1	-0.30505	-0.02956	-0.33684	-0.44298	-0.37852	-0.54295	2.7896	-0.1619	-0.59181	Down-regulated Gene
Ubxn10	-0.31055	-0.15232	-0.3929	-0.3929	-0.3929	-0.3929	2.8203	-0.3929	-0.3929	Down-regulated Gene
Gm17056	-0.44922	-0.22467	-0.24146	-0.39108	-0.44922	-0.24824	2.818	-0.42319	-0.39093	Down-regulated Gene
5730422E09Rik	-0.49564	-0.07078	-0.1016	-0.34301	-0.53721	-0.42475	2.79535	-0.42214	-0.40022	Down-regulated Gene
Vsx2	-0.48981	0.102352	-0.48981	-0.48981	-0.48981	-0.24519	2.77427	-0.48981	-0.18237	Down-regulated Gene
Itga3	-0.58585	0.168008	-0.35336	-0.52083	-0.46145	-0.55125	2.7509	-0.37902	-0.06716	Down-regulated Gene
Gm572	-0.71701	0.192948	-0.57669	-0.71701	0.183941	-0.29262	2.67706	-0.50603	-0.24458	Down-regulated Gene
Gm19353	-0.47361	-0.47763	-0.73383	-0.46044	0.164858	-0.26018	2.68691	-0.66075	0.214685	Down-regulated Gene
Myo5b	-0.04859	-0.49399	-0.8461	-0.65874	0.311681	-0.38231	2.63562	-0.63299	0.115425	Down-regulated Gene
Plxdc1	-0.66422	-0.66909	-0.59771	0.521216	-0.04406	0.084152	2.58891	-0.72688	-0.49231	Down-regulated Gene
Wscd1	-0.80678	-0.82002	-0.33688	0.111459	0.009783	0.263563	2.60716	-0.79272	-0.23556	Down-regulated Gene
Ccdc162	-0.917	-0.71013	-0.35225	-0.23162	0.276015	0.170218	2.64142	-0.36569	-0.51096	Down-regulated Gene
Gm37514	-0.57927	-0.57927	-0.57927	-0.43148	0.272535	0.122368	2.69983	-0.445	-0.48046	Down-regulated Gene
Gm3086	-0.56697	-0.56697	-0.48523	-0.39474	0.015345	0.254978	2.72209	-0.41153	-0.56697	Down-regulated Gene
Gm37099	-0.58704	-0.58704	-0.58704	-0.097	0.67168	-0.23931	2.59983	-0.58704	-0.58704	Down-regulated Gene
Rragd	-0.59537	-0.52732	-0.46729	-0.35071	-0.03041	-0.07448	2.78337	-0.38203	-0.35575	Down-regulated Gene
Tdrd5	-0.51453	-0.5113	-0.47611	-0.27308	-0.17137	-0.04396	2.79506	-0.45305	-0.35167	Down-regulated Gene
Sema7a	-0.47174	-0.49951	-0.22704	-0.28953	-0.29703	-0.04723	2.79902	-0.48997	-0.47698	Down-regulated Gene
Gm11633	-0.55654	-0.55654	-0.29065	-0.08024	-0.28326	-0.07103	2.78488	-0.49224	-0.45437	Down-regulated Gene
Ccdc153	-0.5061	-0.5061	-0.41349	-0.15637	-0.04423	-0.16894	2.78737	-0.5061	-0.48605	Down-regulated Gene
Morc1	-0.51258	-0.56769	-0.21683	-0.19331	-0.03526	-0.0696	2.76426	-0.59097	-0.57804	Down-regulated Gene
Zdhhc14	-0.68946	-0.40808	-0.19937	-0.02075	-0.07547	-0.13983	2.74841	-0.59583	-0.61962	Down-regulated Gene
Rag2	-0.4721	-0.2973	-0.34816	-0.0841	-0.32734	0.173056	2.73386	-0.69043	-0.68748	Down-regulated Gene
Gm12305	-0.54076	-0.54076	-0.42643	-0.09295	-0.35472	0.166236	2.7563	-0.42615	-0.54076	Down-regulated Gene
Scn5a	-0.67059	-0.71119	-0.44007	0.354866	-0.22033	-0.15617	2.67072	-0.11604	-0.71119	Down-regulated Gene
Ldhb	-0.68646	-0.64175	-0.64653	-0.09552	-0.11093	-0.03385	2.7146	0.052298	-0.55186	Down-regulated Gene
Mvb12b	-0.19705	-0.37521	-0.59181	-0.0438	0.026105	0.027558	2.64246	-0.31012	-1.17813	Down-regulated Gene
Arhgap24	-0.94938	-0.58589	0.006335	-0.40565	0.128811	0.756191	2.44475	-0.53574	-0.85942	Down-regulated Gene
Cdr2l	-1.02923	-1.04352	-0.01656	-0.258	-0.24923	0.65425	2.42916	-0.61453	0.127674	Down-regulated Gene
2010300C02Rik	-1.2261	-1.15519	-0.22396	-0.37901	-0.11482	0.768957	2.31384	-0.06238	0.078639	Down-regulated Gene
Elavl3	-0.65649	-0.76638	-0.76638	-0.68332	-0.76638	0.87335	2.28775	0.57759	-0.09974	Down-regulated Gene
Dnajb4	-0.72472	-0.71225	-0.77948	-0.63429	-0.26149	0.750093	2.48206	0.22178	-0.3417	Down-regulated Gene
Bambi-ps1	-0.69556	-0.59735	-0.73454	-0.48573	-0.06167	0.404117	2.65795	-0.37283	-0.11438	Down-regulated Gene
Ntn1	-0.55323	-0.57475	-0.51798	-0.33398	-0.3819	0.094204	2.7683	-0.10847	-0.3922	Down-regulated Gene
Ets2	-0.53791	-0.55112	-0.48279	-0.32043	-0.30981	-0.00994	2.79182	-0.21023	-0.36959	Down-regulated Gene
Smyd1	-0.52876	-0.52876	-0.45872	-0.41544	-0.39688	0.131933	2.76894	-0.44752	-0.12481	Down-regulated Gene
Rmnd5a	-0.48429	-0.47917	-0.48595	-0.47185	-0.15521	0.177499	2.7651	-0.45095	-0.41516	Down-regulated Gene
Gtf2h4	-0.46306	-0.44722	-0.45211	-0.3687	-0.24718	0.28939	2.74617	-0.52799	-0.52931	Down-regulated Gene
Arl4d	-0.09544	-0.40541	-0.76806	-0.76806	-0.76806	0.546375	2.5855	-0.26355	-0.0633	Down-regulated Gene
Rptoros	0.01358	-0.9315	-0.61644	-0.69965	-0.5012	0.291855	2.55845	-0.48993	0.37485	Down-regulated Gene
Gm32391	-0.18312	1.83013	-0.88409	-0.86805	-1.17977	-0.35085	1.59876	0.090334	-0.05334	Down-regulated Gene
Cecr2	-0.75328	0.886304	-0.87706	-0.43547	-0.66333	-0.56685	2.42063	0.178045	-0.189	Down-regulated Gene
Gm5134	-0.19315	0.548776	0.043502	-0.4458	-0.89766	-1.17846	2.41401	0.299638	-0.59085	Down-regulated Gene
Gm336	-0.65305	0.960962	0.431887	-0.97329	-0.97329	-0.97329	2.06735	0.469512	-0.3568	Down-regulated Gene
Micu1	0.322038	0.516208	-0.55511	-1.49322	-0.73647	0.270471	1.25444	1.59175	-1.17011	Down-regulated Gene
Gria2	1.85892	-0.74535	-0.51955	0.665151	-0.90045	-0.52568	1.48473	-0.90045	-0.41731	Down-regulated Gene
B3gnt8	1.76	-0.58112	-0.1109	-0.57703	-0.77567	-0.39671	1.92107	-0.64742	-0.59222	Down-regulated Gene
Gm37419	1.57799	-0.52995	-0.52995	-0.52995	-0.52995	-0.52995	2.13167	-0.52995	-0.52995	Down-regulated Gene
Cyp11a1	2.02896	0.025084	-0.61624	-0.61624	-0.61624	-0.61624	1.62182	-0.59469	-0.61624	Down-regulated Gene
Gm13063	2.41388	-0.51068	-0.51068	-0.51068	-0.51068	-0.51068	1.16088	-0.51068	-0.51068	Down-regulated Gene
Sgce	2.25965	-1.02468	-0.16973	-0.83005	-0.83593	-0.40319	1.0425	-0.31708	0.278497	Down-regulated Gene
Slco3a1	1.59132	-0.20449	-0.95474	-1.04567	-0.92442	-0.79886	1.63836	0.352798	0.345713	Down-regulated Gene
B430306N03Rik	1.16367	-0.33989	-0.83577	-0.9971	-0.88171	-1.00545	1.83171	0.27977	0.784768	Down-regulated Gene
6430548M08Rik	1.60806	-0.2508	-0.50438	-0.91255	-0.58495	-0.91255	1.80464	-0.75693	0.509446	Down-regulated Gene
C1qa	1.00918	-0.58677	-0.58677	-0.58677	-0.58677	-0.58677	2.43091	-0.58677	0.080519	Down-regulated Gene
Ighv1-76	1.3017	-0.70593	-0.70593	-0.70593	-0.70593	-0.70593	1.39053	1.54336	-0.70593	Down-regulated Gene
Cdk5r1	0.968448	-1.46735	-0.31485	-0.47672	0.174347	-0.0737	1.8832	0.59139	-1.28475	Down-regulated Gene
Lrrc23	0.949188	-1.01374	0.348381	-0.28119	-0.91522	0.2804	2.15108	-0.46445	-1.05444	Down-regulated Gene
Fndc3b	0.958821	-0.93383	-0.20467	-0.78023	-0.45377	0.304373	2.33736	-0.75914	-0.46891	Down-regulated Gene
Ptges	0.660151	-0.74516	-0.74516	-0.14212	-0.74516	1.04582	2.16194	-0.74516	-0.74516	Down-regulated Gene
Cited4	0.962796	-1.15012	-0.9072	-1.15012	-1.15012	1.054	1.25819	0.511742	0.570838	Down-regulated Gene
G630030J09Rik	0.830084	1.12214	-1.18958	-1.18958	-1.18958	-0.39378	1.50572	-0.10613	0.610704	Down-regulated Gene
Chrnb1	0.969232	1.20152	-0.53003	-1.02522	-1.25587	-1.12527	0.896018	-0.35908	1.2287	Down-regulated Gene
Sema4g	1.27608	1.09463	-1.13511	-0.3058	-1.10762	-1.35718	1.10927	-0.2352	0.660926	Down-regulated Gene
Nradd	1.26302	0.564813	-0.47685	-0.49366	-1.5099	-1.28726	1.38223	0.831897	-0.2743	Down-regulated Gene
Selenop	1.64688	0.953451	-0.31639	-1.02996	-1.26851	-1.25578	0.963764	0.320428	-0.01388	Down-regulated Gene
Ap3m2	1.40633	-0.06937	-0.45456	-0.76765	-1.12595	-1.59229	1.05473	0.543542	1.00522	Down-regulated Gene
Arap3	1.80735	-0.05865	-0.42758	-1.10301	-1.19208	-1.05245	0.388938	1.21242	0.425056	Down-regulated Gene
Mctp2	1.17129	0.094844	-0.44604	-0.9212	-1.04174	-1.2588	0.350314	0.110518	1.94082	Down-regulated Gene
Gm29336	0.952416	0.121638	-0.55058	-0.85035	-0.85035	-0.85035	0.830086	-0.85035	2.04782	Down-regulated Gene
Epsti1	0.379568	-0.07694	-0.29551	-1.02272	-1.16059	-0.80656	1.45158	-0.33892	1.8701	Down-regulated Gene
Gm11738	0.537467	-0.81839	-0.4635	-0.91015	-0.56345	-1.04267	1.59384	-0.07872	1.74556	Down-regulated Gene
Prkcz	0.721514	-0.75797	-1.07588	-0.77524	-0.84873	-0.84207	1.33319	0.664841	1.58035	Down-regulated Gene
Abca1	0.445471	-0.3179	-0.93456	-0.88927	-0.95316	-1.00289	1.75709	0.602184	1.29304	Down-regulated Gene
Gm8000	-0.27814	-0.47534	-0.63886	-0.02377	-1.29122	-1.06653	0.598207	1.3841	1.79155	Down-regulated Gene
Olfr99	0.544645	-0.9689	-0.44347	-0.55491	-1.22959	-0.98643	0.747111	1.3108	1.58073	Down-regulated Gene
Gramd1a	0.560807	-0.62201	-0.85254	-0.94993	-0.91457	-0.91968	0.701463	1.44494	1.55153	Down-regulated Gene
Gm42868	0.128801	-0.80663	-0.80663	-0.80663	-0.80663	-0.72301	0.76822	0.974484	2.07804	Down-regulated Gene
Hmgb1-ps8	0.136047	-0.52242	-0.81544	-0.91484	-0.82344	-0.92353	0.711027	1.25947	1.89312	Down-regulated Gene
Zc3h12d	0.256789	-0.80565	-0.72075	-0.70779	-0.76779	-0.84481	0.182908	1.45478	1.95231	Down-regulated Gene
Crim1	0.392391	-0.60586	-0.70292	-0.38586	-0.86085	-1.10225	0.426873	0.505656	2.33282	Down-regulated Gene
Sik1	0.463327	0.019597	-0.81916	-0.39917	-1.06172	-1.34448	0.204277	0.892434	2.04489	Down-regulated Gene
Chil5	-0.2985	0.002171	-0.48451	-1.0716	-0.71817	-1.23115	0.644447	1.35879	1.79853	Down-regulated Gene
Treml2	0.1233	0.010715	-0.41016	-0.883	-1.00416	-1.11483	-0.04953	1.31283	2.01484	Down-regulated Gene
Zcchc11	0.66494	0.115754	-0.4206	-1.25055	-1.33055	-1.03328	0.64417	1.03646	1.57366	Down-regulated Gene
Gm38118	-0.76562	-0.78669	-0.52912	-0.47297	-0.80992	-0.78563	1.54422	0.957491	1.64824	Down-regulated Gene
Traj11	-0.77365	-0.77365	-0.77365	-0.77365	-0.77365	-0.28906	1.63105	1.07289	1.45339	Down-regulated Gene
Traj19	-0.73143	-0.73143	-0.73143	-0.73143	-0.70103	-0.44518	1.91812	0.783823	1.36999	Down-regulated Gene
Plcxd2	-0.88871	-0.95001	-0.79526	-0.59038	-0.4815	-0.39062	1.78464	0.949757	1.36209	Down-regulated Gene
Il21r	-0.72003	-0.89232	-0.68425	-0.65467	-0.6068	-0.38918	1.69156	0.470811	1.78488	Down-regulated Gene
Atp1b1	-1.00777	-0.93366	-0.62678	-0.32006	-0.43998	-0.48897	1.13869	0.532777	2.14575	Down-regulated Gene
Meis3	-1.04446	-0.91909	-0.92186	-0.14864	-0.35096	-0.4355	1.31082	0.543449	1.96623	Down-regulated Gene
Gm20692	-0.825	-1.42493	-0.65192	-0.09458	-0.29167	-0.59407	1.36444	0.819643	1.69809	Down-regulated Gene
Cldn10	-0.67942	-0.3349	-0.97609	-0.72452	-0.33493	-0.8129	1.42	0.454699	1.98807	Down-regulated Gene
Ampd1	-0.64577	-0.75103	-0.72776	-0.72662	-0.61952	-0.57389	0.998497	0.969914	2.07616	Down-regulated Gene
Trav9n-1	-0.67645	-0.67645	-0.67645	-0.67645	-0.67645	-0.67645	1.38395	0.720093	1.95465	Down-regulated Gene
Trav12-1	-0.66494	-0.66494	-0.52794	-0.66494	-0.66494	-0.66494	1.03864	0.548973	2.26504	Down-regulated Gene
Trav13-2	-0.68181	-0.68181	-0.68181	-0.43113	-0.68181	-0.50392	1.10875	0.22532	2.32822	Down-regulated Gene
Crmp1	-0.7258	-0.7258	-0.7258	-0.47261	-0.3356	-0.7258	1.01819	0.373596	2.31961	Down-regulated Gene
Slc28a2	-0.39951	-0.30652	-0.74388	-0.94983	-0.75891	-0.64965	1.13784	0.488906	2.18156	Down-regulated Gene
Arl4c	-0.31671	-0.55243	-0.40863	-0.71621	-1.00736	-0.89553	1.31665	0.57057	2.00965	Down-regulated Gene
Cd96	-0.78757	-0.39889	-0.20989	-0.67998	-0.80344	-0.89867	0.968076	0.576072	2.23429	Down-regulated Gene
Gramd3	-0.24772	-0.66903	-0.67652	-0.69181	-0.68815	-0.6905	1.54036	0.067349	2.05601	Down-regulated Gene
Gm1043	-0.58903	-0.75144	-0.5184	-0.50576	-0.63239	-0.68611	1.85238	0.024873	1.8059	Down-regulated Gene
Trav16d-dv11	-0.46956	-0.62438	-0.62438	-0.62438	-0.62438	-0.62438	1.77275	-0.09907	1.91776	Down-regulated Gene
Gm14085	-0.7084	-0.54979	-0.64551	-0.67712	-0.61159	-0.37626	1.68075	-0.10439	1.99231	Down-regulated Gene
Mgat5b	-0.636	-0.636	-0.636	-0.34625	-0.636	-0.636	1.47342	-0.10929	2.16211	Down-regulated Gene
Trav16n	-0.62232	-0.62232	-0.62232	-0.62232	-0.62232	-0.62232	0.553647	0.779992	2.40029	Down-regulated Gene
Trav8d-2	-0.65591	-0.65591	-0.65591	-0.65591	-0.65591	-0.65591	0.754245	0.962252	2.21898	Down-regulated Gene
Trav7d-4	-0.65259	-0.65259	-0.65259	-0.65259	-0.65259	-0.65259	0.581956	1.14246	2.1911	Down-regulated Gene
Acpp	-1.05339	-1.06256	-0.2873	-0.24008	-0.64548	-0.60603	0.93898	0.936183	2.01968	Down-regulated Gene
Hsd11b1	-0.83911	-0.83983	-0.13183	-0.3056	-0.93618	-0.91046	0.917792	1.13825	1.90696	Down-regulated Gene
Atg16l2	-0.60487	-0.87147	0.607773	-1.49437	-0.33068	-0.79958	0.69581	1.14705	1.65033	Down-regulated Gene
Prr33	-0.1379	-0.38339	-0.82292	-0.6667	-0.83352	-0.79876	2.13823	0.171491	1.33346	Down-regulated Gene
Trav1	-0.68238	-0.33846	-0.68238	-0.68238	-0.68238	-0.68238	2.11625	0.207277	1.42681	Down-regulated Gene
Impg2	-0.62388	-0.54232	-0.52109	-0.53541	-0.73888	-0.68475	2.30971	0.160569	1.17605	Down-regulated Gene
Xkrx	-0.62343	-0.59638	-0.47205	-0.48386	-0.64598	-0.55093	2.42446	-0.13846	1.08662	Down-regulated Gene
Traj3	-0.57593	-0.57593	-0.57593	-0.57593	-0.57593	-0.57593	2.49585	0.079891	0.879864	Down-regulated Gene
Gm9885	-0.57163	-0.57163	-0.57163	-0.57163	-0.35871	-0.57163	2.47572	-0.2751	1.01622	Down-regulated Gene
Fam71b	-0.69254	0.176755	-0.46726	-0.63402	-0.64985	-0.75816	2.01986	-0.56666	1.57188	Down-regulated Gene
Mapk10	-0.63937	-0.20703	-0.63937	-0.63937	-0.42241	-0.5203	1.87753	-0.63937	1.82967	Down-regulated Gene
Gm44174	-0.56157	-0.56157	-0.56157	-0.56157	-0.56157	-0.35208	2.03279	-0.56157	1.68869	Down-regulated Gene
Gm43363	-0.53031	-0.53031	-0.53031	-0.53031	-0.53031	-0.53031	2.12197	-0.53031	1.59017	Down-regulated Gene
Grm6	-0.22484	-0.56997	-0.56997	-0.56997	-0.56997	-0.56997	2.24575	-0.56997	1.39888	Down-regulated Gene
Cd8b1	-0.64909	-0.64909	-0.64894	-0.63634	-0.42863	0.01394	2.25353	-0.5742	1.31883	Down-regulated Gene
Rimkla	-0.88134	-0.03137	-0.60187	-1.20525	-0.43041	-0.00252	2.29207	-0.11654	0.977225	Down-regulated Gene
Serpinf2	-0.42103	-0.82461	-0.82461	0.09053	-0.82461	0.275125	1.2326	-0.82461	2.12122	Down-regulated Gene
Drc1	-0.33731	-0.79334	-0.63628	0.347312	-0.46459	-0.76907	1.30199	-0.79334	2.14464	Down-regulated Gene
Cmah	-0.86931	-0.56918	-0.32318	0.659904	-0.98468	-1.03362	1.00514	0.033816	2.08111	Down-regulated Gene
Gm43652	-0.85655	-0.85655	-0.14862	-0.26264	-0.85655	-0.54047	0.968501	0.223076	2.32981	Down-regulated Gene
Gm15672	-1.17689	0.716879	-1.037	0.160767	-1.3195	-0.62102	0.984628	0.774172	1.51796	Down-regulated Gene
Prag1	-0.09387	-1.04672	-0.48425	1.50424	-0.6745	-0.85159	-0.71809	0.509155	1.85561	Down-regulated Gene
Nppa	-0.5341	-0.5341	-0.5341	1.7847	-0.5341	-0.5341	-0.5341	-0.5341	1.95397	Down-regulated Gene
Adamtsl2	-0.48158	-0.86375	-0.90695	0.898712	-0.28294	-0.71698	0.35202	-0.35404	2.35551	Down-regulated Gene
Gm15589	-0.69535	-0.69535	-0.69535	1.59798	-0.69535	-0.69535	0.94619	-0.69535	1.62792	Down-regulated Gene
Gm44104	-1.26744	-1.38457	0.405605	0.474702	0.648252	-1.29033	1.57345	0.126302	0.714029	Down-regulated Gene
Nxnl1	-1.32104	-1.43393	-0.16444	1.13985	0.489738	-0.98683	0.599393	0.170466	1.50679	Down-regulated Gene
Sh3pxd2a	-1.5131	-0.88039	1.7962	1.04038	-0.47539	-0.94383	0.210786	0.088884	0.676462	Down-regulated Gene
Tmem221	-1.6544	-1.18482	0.960904	1.50357	-0.15951	-0.80939	0.069704	0.338463	0.935483	Down-regulated Gene
Rgcc	-1.56337	-1.27538	1.06521	0.903169	0.219857	0.07807	0.311508	-1.05135	1.31229	Down-regulated Gene
Khdc3	-1.12653	-1.12653	1.70212	0.680865	-0.9805	-0.40528	-0.32686	0.236344	1.34638	Down-regulated Gene
Cdh5	-0.64068	-0.64068	2.08678	-0.34649	-0.64068	-0.64068	-0.64068	-0.10589	1.56899	Down-regulated Gene
Gm13031	-0.49275	-0.03566	1.60581	0.28863	-1.13723	-1.13723	0.77606	-1.13723	1.2696	Down-regulated Gene
Lamb3	-0.67537	0.077598	0.693665	0.231058	-1.25344	-1.17125	0.361511	-0.44002	2.17625	Down-regulated Gene
Slfn4	1.71405	-1.12404	-1.12404	0.950323	-1.12404	0.12149	0.030236	-0.49601	1.05205	Down-regulated Gene
Ighv1-20	2.28842	-0.52166	-0.52166	-0.52166	-0.52166	-0.52166	-0.52166	-0.52166	1.36318	Down-regulated Gene
Man1c1	2.40281	-0.73362	-0.65182	-0.73362	-0.56874	-0.33122	-0.53812	0.167125	0.987206	Down-regulated Gene
Fcgrt	1.03544	-0.5694	-0.62066	-0.58599	-0.61283	-0.66313	-0.35188	-0.06701	2.43546	Down-regulated Gene
Gm10640	1.14926	-0.45625	-0.61	-0.61	-0.61	-0.61	-0.57677	-0.05263	2.37639	Down-regulated Gene
Plaur	1.11167	-0.13324	-0.41045	-0.71024	-0.69817	-0.75405	-0.65648	-0.11006	2.36102	Down-regulated Gene
Cd7	1.47239	-0.36121	-0.62708	-0.68388	-0.63442	-0.68498	-0.68489	0.084464	2.11962	Down-regulated Gene
Fam46a	1.47715	-0.0282	-0.76626	-0.80027	-0.57887	-0.69739	-0.50894	-0.21026	2.11305	Down-regulated Gene
Runx3	1.21812	0.63511	-0.04539	-0.69068	-0.76681	-0.89821	-0.92349	-0.54956	2.02091	Down-regulated Gene
Ppp3cc	0.397769	0.629706	-0.08797	-0.37916	-0.73682	-0.84484	-1.18653	-0.1594	2.36724	Down-regulated Gene
Gpr68	0.400302	0.331989	0.234715	-0.60636	-0.67134	-0.72605	-0.75595	-0.70843	2.50112	Down-regulated Gene
Ccdc102a	0.358629	0.054283	-0.33669	-0.54759	-0.55944	-0.62213	-0.61672	-0.41423	2.68389	Down-regulated Gene
Trav13d-4	0.124032	-0.52781	0.363042	-0.52781	-0.52781	-0.52781	-0.52781	-0.52781	2.6798	Down-regulated Gene
Klrb1c	0.99142	-0.78217	0.447426	-0.78217	-0.78217	-0.55236	-0.78217	-0.00825	2.25046	Down-regulated Gene
Mgll	-0.05074	0.231884	-1.01928	0.761289	-1.01928	-0.93314	-0.83568	0.87875	1.98619	Down-regulated Gene
Tekt5	0.401408	-0.69439	-0.69439	-0.48732	-0.69439	-0.25359	-0.69439	0.623041	2.49403	Down-regulated Gene
Ctss	0.523476	-0.61638	-0.62886	-0.66575	-0.60642	-0.64787	-0.65337	0.990372	2.30481	Down-regulated Gene
Hvcn1	0.283736	-0.0076	-0.81244	-0.63981	-0.41936	-0.56939	-1.06272	0.902488	2.3251	Down-regulated Gene
Tmsb4x	0.186655	-0.11542	-0.31744	-0.78494	-0.73446	-0.8825	-0.57575	0.778672	2.44518	Down-regulated Gene
Sorl1	0.232675	-0.41029	-0.46769	-0.49692	-0.65642	-0.76907	-0.45933	0.396154	2.63089	Down-regulated Gene
Fam174b	-0.01398	-0.90223	-0.12478	0.14744	-0.19302	-0.85427	-0.93554	0.349755	2.52663	Down-regulated Gene
Dnaja4	0.468338	-0.58574	-0.63468	-0.73218	-0.91171	-0.01939	-0.95726	1.50807	1.86453	Down-regulated Gene
Klk8	0.45081	-0.16282	-0.14861	-0.71421	-0.83644	-0.92517	-0.97836	1.31724	1.99755	Down-regulated Gene
Ccnd2	0.159862	-0.14932	-0.33402	-0.23053	-0.78208	-0.99942	-1.06474	1.33793	2.06233	Down-regulated Gene
Lfng	-0.28321	-0.44744	-0.03078	-0.2604	-0.69987	-0.89711	-0.95254	1.59655	1.97481	Down-regulated Gene
Ikzf4	-0.52052	-0.69783	-0.12343	-0.22	-0.6186	-0.77589	-0.70275	1.77621	1.88282	Down-regulated Gene
Gm24371	-0.61857	-0.68667	-0.06178	-0.48064	-0.68667	-0.63188	-0.5147	1.8601	1.82081	Down-regulated Gene
Slc15a1	-0.57762	-0.66555	-0.61719	-0.53907	-0.13914	-0.6207	-0.54274	1.8626	1.8394	Down-regulated Gene
Nr4a3	-0.52746	-0.59549	-0.59549	-0.55296	-0.41938	-0.58902	-0.45554	1.85949	1.87583	Down-regulated Gene
Gm17455	-0.55211	-0.55211	-0.55211	-0.50978	-0.47	-0.55211	-0.55211	1.86098	1.87933	Down-regulated Gene
Ccr7	-0.51373	-0.55157	-0.54791	-0.53708	-0.51947	-0.54437	-0.52537	1.93677	1.80275	Down-regulated Gene
Cd200	-0.16208	-0.81539	-0.72633	-0.07968	-0.47812	-0.6688	-0.69686	1.9459	1.68135	Down-regulated Gene
Rapgef4os2	-0.4025	-0.6926	-0.65736	0.046611	-0.6926	-0.55457	-0.6926	1.8998	1.74581	Down-regulated Gene
Bcl3	0.163788	-0.32937	-0.61289	-0.70545	-0.70545	-0.70545	-0.70545	1.89367	1.70659	Down-regulated Gene
Relb	0.173938	-0.63044	-0.67346	-0.63434	-0.55829	-0.68539	-0.60802	1.9252	1.6908	Down-regulated Gene
Card6	0.002041	-0.62545	-0.53159	-0.41511	-0.68768	-0.73435	-0.65897	1.68025	1.97086	Down-regulated Gene
Tubb4a	-0.1453	-0.73741	-0.6546	-0.78379	-0.55338	-0.59316	-0.19126	1.87319	1.78571	Down-regulated Gene
Cd52	-0.29045	-0.5461	-0.64368	-0.67739	-0.64238	-0.67806	-0.21558	1.80275	1.89088	Down-regulated Gene
Lta	-0.45643	-0.5786	-0.61394	-0.58254	-0.57901	-0.60887	-0.30359	1.93978	1.78318	Down-regulated Gene
Stk17b	-0.45303	-0.4928	-0.59773	-0.68243	-0.56034	-0.74381	-0.15927	1.96811	1.7213	Down-regulated Gene
Lysmd2	-0.15311	-0.39392	-0.76002	-0.78533	-0.55129	-0.89048	-0.07559	1.73663	1.87311	Down-regulated Gene
Sptb	-0.36459	-0.62676	-0.54071	-0.83341	-0.72971	-0.08439	-0.41217	1.39119	2.20055	Down-regulated Gene
Ifit3b	-0.35719	-0.41811	-0.39687	-0.62014	-0.62014	-0.49495	-0.60532	1.0528	2.45991	Down-regulated Gene
Amigo2	-0.52454	-0.43173	-0.48134	-0.51365	-0.53699	-0.52042	-0.53699	1.09846	2.4472	Down-regulated Gene
2010016I18Rik	-0.47483	-0.54883	-0.56491	-0.52378	-0.53892	-0.57637	-0.35419	1.19216	2.38967	Down-regulated Gene
Chd7	-0.44986	-0.59524	-0.58893	-0.50102	-0.35814	-0.59578	-0.56345	1.39337	2.25904	Down-regulated Gene
Rapgef4	-0.53879	-0.71179	-0.65633	-0.48881	-0.3582	-0.39075	-0.47484	1.32165	2.29786	Down-regulated Gene
Gm26771	-0.5493	-0.58941	-0.55264	-0.25773	-0.57479	-0.58941	-0.56423	1.50649	2.17103	Down-regulated Gene
Celf5	-0.58435	-0.31361	-0.58435	-0.44415	-0.58435	-0.58435	-0.58435	1.50238	2.17713	Down-regulated Gene
Ifit1	-0.37256	-0.41461	-0.50296	-0.51059	-0.58446	-0.63422	-0.62984	1.39062	2.2586	Down-regulated Gene
Ifi27l2a	-0.3347	-0.52552	-0.51604	-0.57158	-0.5628	-0.55961	-0.57195	1.35798	2.28422	Down-regulated Gene
Gm38244	-0.41577	-0.56315	-0.56315	-0.55459	-0.52851	-0.56315	-0.49817	1.49291	2.1936	Down-regulated Gene
Ephx1	-0.43515	-0.57284	-0.57496	-0.5783	-0.50749	-0.58479	-0.43193	1.49623	2.18923	Down-regulated Gene
Col6a2	-0.51965	-0.55057	-0.55057	-0.55057	-0.55057	-0.55057	-0.43061	1.55788	2.14521	Down-regulated Gene
Gimap3	-0.45355	-0.55349	-0.55287	-0.55271	-0.5375	-0.55173	-0.52032	1.65438	2.06779	Down-regulated Gene
Slfn1	-0.53055	-0.5338	-0.5338	-0.5338	-0.5338	-0.5338	-0.5338	1.72514	2.00818	Down-regulated Gene
Gm11707	-0.50759	-0.54009	-0.52723	-0.54009	-0.54009	-0.54009	-0.54009	1.74534	1.98991	Down-regulated Gene
Fam46c	-0.55831	-0.57358	-0.57358	-0.57358	-0.48205	-0.45007	-0.51946	1.72795	2.00268	Down-regulated Gene
Apol7e	-0.14805	-0.62625	-0.6852	-0.64192	-0.67132	-0.67869	-0.03484	1.14531	2.34096	Down-regulated Gene
Srsf12	-0.55405	-0.60658	-0.60658	-0.55729	-0.55924	-0.60658	-0.17938	1.51839	2.15133	Down-regulated Gene
Raver2	-0.44416	-0.51617	-0.68429	-0.61717	-0.63366	-0.69405	-0.05684	1.54677	2.09957	Down-regulated Gene
Stx1a	-0.53468	-0.61319	-0.68222	-0.61033	-0.67433	-0.57808	0.080974	1.50426	2.10759	Down-regulated Gene
Egr3	-0.6437	-0.69922	-0.69922	-0.57773	-0.43135	-0.69922	0.212597	1.38438	2.15346	Down-regulated Gene
Trav7n-4	-0.62764	-0.62764	-0.62764	-0.62764	-0.62764	-0.62764	0.336349	1.14798	2.28153	Down-regulated Gene
Trav7-3	-0.62777	-0.62777	-0.62777	-0.62777	-0.62777	-0.62777	0.324699	1.17018	2.27172	Down-regulated Gene
Trav6-1	-0.61965	-0.61965	-0.61965	-0.61965	-0.61965	-0.61965	0.199062	1.27692	2.2419	Down-regulated Gene
Gm43063	-0.49047	-0.5854	-0.67416	-0.67416	-0.67416	-0.55194	0.123432	1.25652	2.27036	Down-regulated Gene
Vsir	-0.39814	-0.70244	-0.66291	-0.53926	-0.63948	-0.6273	0.108783	1.09197	2.36879	Down-regulated Gene
Tmie	-0.58915	-0.57376	-0.58806	-0.58547	-0.59398	-0.59805	0.092447	1.00635	2.42968	Down-regulated Gene
Dennd2d	-0.6296	-0.6638	-0.49524	-0.33905	-0.61241	-0.77543	0.102276	1.0028	2.41046	Down-regulated Gene
Traf1	-0.56885	-0.85166	-0.80044	-0.24515	-0.55293	-0.58416	0.178887	1.11701	2.30729	Down-regulated Gene
Trpm1	-0.08033	-0.59329	-0.60512	-0.5773	-0.00305	-0.53341	-0.56614	0.262694	2.69593	Down-regulated Gene
Rflnb	-0.20368	-0.44016	-0.38879	-0.44688	-0.47024	-0.46196	-0.40522	0.02145	2.79548	Down-regulated Gene
Crtam	-0.36762	-0.41394	-0.41238	-0.42844	-0.37062	-0.42445	-0.37831	-0.01122	2.80698	Down-regulated Gene
Adam19	-0.33601	-0.39371	-0.39371	-0.39371	-0.39371	-0.38481	-0.34969	-0.17696	2.8223	Down-regulated Gene
Ggt1	-0.22556	-0.34524	-0.4224	-0.4224	-0.4224	-0.3991	-0.40542	-0.17532	2.81785	Down-regulated Gene
Adgrg5	-0.28848	-0.21278	-0.37696	-0.39699	-0.38267	-0.39699	-0.39699	-0.37162	2.82348	Down-regulated Gene
Itgae	-0.3215	-0.37512	-0.37003	-0.31965	-0.34622	-0.35374	-0.37135	-0.37025	2.82787	Down-regulated Gene
Gpr55	-0.35316	-0.47489	-0.30267	-0.36979	-0.24031	-0.40315	-0.29517	-0.38344	2.82258	Down-regulated Gene
Serp2	-0.32441	-0.64152	-0.64152	-0.24479	-0.12889	-0.07888	-0.49162	-0.22281	2.77445	Down-regulated Gene
Kcnc1	-0.05983	-0.45146	-0.45146	-0.45146	-0.45146	-0.11143	-0.36936	-0.45146	2.79794	Down-regulated Gene
Ly6c2	-0.06095	-0.16221	-0.42951	-0.48039	-0.41738	-0.46287	-0.39788	-0.39144	2.80263	Down-regulated Gene
Jaml	0.244186	-0.40844	-0.46033	-0.46381	-0.4578	-0.44716	-0.39599	-0.37468	2.76402	Down-regulated Gene
Prf1	-0.31092	-0.49879	-0.49879	-0.42737	-0.42548	-0.49879	0.122791	-0.24114	2.7785	Down-regulated Gene
F2rl1	-0.28355	-0.45648	-0.45648	-0.45648	-0.45648	-0.45648	0.265847	-0.45648	2.75657	Down-regulated Gene
Gm1720	-0.59136	-0.59136	-0.15168	-0.12814	-0.59136	-0.59136	-0.39791	0.344117	2.69907	Down-regulated Gene
Zfp683	-0.51931	-0.51931	-0.51931	-0.35445	-0.51931	-0.32129	-0.51931	0.619081	2.6532	Down-regulated Gene
Gabrr2	-0.49916	-0.49222	-0.51274	-0.51168	-0.49262	-0.4197	-0.37438	0.658354	2.64413	Down-regulated Gene
Gm19585	-0.48514	-0.34923	-0.49834	-0.50453	-0.42746	-0.41159	-0.47367	0.434326	2.71563	Down-regulated Gene
Gm26564	-0.45374	-0.45374	-0.45374	-0.45374	-0.45374	-0.45374	-0.45374	0.466722	2.70943	Down-regulated Gene
Ifit3	-0.27346	-0.39741	-0.46223	-0.49653	-0.47963	-0.47468	-0.5248	0.383004	2.72573	Down-regulated Gene
Ifi213	-0.25313	-0.4239	-0.49718	-0.49888	-0.51291	-0.53478	-0.53418	0.595895	2.65907	Down-regulated Gene
Rgs11	-0.25942	-0.35682	-0.46605	-0.52444	-0.55313	-0.57053	-0.57647	0.683437	2.62341	Down-regulated Gene
A530021J07Rik	-0.22923	-0.52211	-0.52211	-0.52211	-0.52211	-0.52211	-0.52211	0.769665	2.5922	Down-regulated Gene
Ifi214	-0.31	-0.50486	-0.54116	-0.5067	-0.54116	-0.50192	-0.50455	0.84354	2.56681	Down-regulated Gene
Gm5547	-0.26202	-0.29823	-0.60211	-0.59033	-0.54864	-0.63866	-0.08765	0.323962	2.70367	Down-regulated Gene
Ifit1bl1	-0.2459	-0.13088	-0.36897	-0.52388	-0.66642	-0.6908	-0.48099	0.429251	2.6786	Down-regulated Gene
Acsbg1	-0.18164	-0.03618	-0.52775	-0.55606	-0.59204	-0.53463	-0.49119	0.187224	2.73227	Down-regulated Gene
Adam6b	-0.31386	0.38461	-0.58005	-0.58005	-0.58005	-0.58005	-0.58005	0.176132	2.65335	Down-regulated Gene
Ankrd55	-0.58421	-0.60764	-0.58145	-0.571	-0.46675	-0.57646	0.176842	0.633277	2.57738	Down-regulated Gene
Trav12-2	-0.55501	-0.55501	-0.55501	-0.55501	-0.34416	-0.55501	0.289639	0.139214	2.69037	Down-regulated Gene
Tdrp	-0.55185	-0.57256	-0.57256	-0.57256	-0.57256	-0.56505	0.536056	0.283161	2.58792	Down-regulated Gene
Trav6n-6	-0.60762	-0.60762	-0.60762	-0.60762	-0.60762	-0.60762	0.763119	0.429456	2.45316	Down-regulated Gene
Cnr2	-0.30759	-0.50866	-0.78457	-0.7518	-0.54341	-0.72185	0.656071	0.523566	2.43824	Down-regulated Gene
Sidt1	-0.25732	-0.61664	-0.67741	-0.63303	-0.59327	-0.64993	0.506277	0.366099	2.55523	Down-regulated Gene
E030030I06Rik	0.509199	-0.828	-0.73792	-0.88493	-0.70095	-0.75346	0.640314	0.523065	2.23268	Down-regulated Gene
Asb4	0.343337	-0.87486	-0.87486	-0.87486	-0.24872	-0.87486	0.404066	0.761028	2.23972	Down-regulated Gene
Klra5	-0.67618	-0.67618	-0.67618	-0.67618	-0.67618	0.648789	-0.67618	1.58664	1.82164	Down-regulated Gene
Hspa12a	-1.15625	-1.15625	-0.51169	0.201892	-0.5066	1.08209	-0.58906	0.695382	1.94048	Down-regulated Gene
Actg2	0.482782	-1.39798	-0.24891	-0.79241	0.918287	-1.18322	-0.38684	1.70924	0.899053	Down-regulated Gene
Susd2	1.02968	-1.20746	-0.73588	-0.9505	1.27672	-0.70836	-0.75626	0.688646	1.36341	Down-regulated Gene
Rasgef1a	-0.66998	-0.75054	-0.75054	-0.75054	1.39052	-0.75054	-0.0775	0.291987	2.06714	Down-regulated Gene
Map2	-0.17024	-0.63904	-0.94218	-0.16961	1.97839	-0.25964	-0.75927	-0.66505	1.62664	Down-regulated Gene
Tlr7	1.13698	-0.22545	-0.79044	-0.87306	-0.88415	-0.8596	-0.49831	1.40118	1.59285	Down-regulated Gene
Bin1	0.849641	0.143064	-0.26545	-0.90011	-1.00098	-1.087	-0.77107	1.55256	1.47934	Down-regulated Gene
Rps6ka1	0.636455	0.136819	-0.37587	-0.83202	-0.81536	-1.04615	-0.90776	1.71811	1.48577	Down-regulated Gene
C920009B18Rik	0.382982	-0.40367	-0.10462	-0.73248	-0.89106	-1.41596	-0.01383	1.97133	1.20732	Down-regulated Gene
Sh3bp2	0.655353	0.011472	-0.94463	-0.68148	-0.84683	-0.63641	-0.41555	2.38678	0.471295	Down-regulated Gene
Dusp6	0.719742	-0.32189	-0.69281	-0.80938	-0.86589	-0.92356	-0.06113	2.27466	0.680251	Down-regulated Gene
Rel	1.03434	-0.11236	-0.51582	-0.8854	-0.96747	-1.02042	-0.35218	2.03892	0.780394	Down-regulated Gene
Scn11a	1.10977	-1.04054	-0.76291	-0.05219	-0.69204	-0.65804	-0.68666	2.0417	0.740906	Down-regulated Gene
Gm26888	-0.00259	-0.93178	-0.27159	0.841424	-0.81714	-0.93178	-0.86473	2.05102	0.927172	Down-regulated Gene
Bcl2	-0.66129	-0.44298	0.8446	-0.36013	-0.7673	-0.95138	-0.87975	1.80543	1.4128	Down-regulated Gene
Spaca1	-0.64682	0.139598	-0.41702	-0.73216	-0.55929	-0.43105	-0.63197	2.52794	0.750778	Down-regulated Gene
Cyp2d22	-0.40822	-0.5605	0.14708	-0.71923	-0.76687	-0.68569	-0.36231	2.43953	0.916217	Down-regulated Gene
G0s2	-0.3751	-0.17462	0.199837	-0.70302	-0.85012	-1.05156	-0.38445	2.27935	1.05968	Down-regulated Gene
Afp	-0.37953	-0.06937	-0.57147	-0.77278	-0.55029	-0.7519	-0.55855	2.01634	1.63756	Down-regulated Gene
Bcl2a1b	-0.10705	-0.41067	-0.62814	-0.62814	-0.62814	-0.62814	-0.62814	2.10763	1.5508	Down-regulated Gene
Gpr18	-0.20845	-0.44606	-0.42239	-0.6618	-0.67014	-0.72266	-0.55562	2.02209	1.66503	Down-regulated Gene
Chic1	-0.39246	-0.46656	-0.48157	-0.66725	-0.66725	-0.66725	-0.31385	2.20114	1.45506	Down-regulated Gene
Maml2	-0.29213	-0.16758	-0.41346	-0.64391	-0.76868	-0.89241	-0.31165	2.34789	1.14194	Down-regulated Gene
Trav7-5	-0.60149	-0.60149	-0.60149	-0.60149	-0.57478	-0.60149	-0.00951	2.24877	1.34298	Down-regulated Gene
Trav6-3	-0.64776	-0.54358	-0.64776	-0.59381	-0.64776	-0.64776	0.169439	2.17426	1.38471	Down-regulated Gene
Zhx2	-0.69739	-0.46614	-0.48342	-0.47188	-0.63223	-0.82417	-0.00682	2.20661	1.37544	Down-regulated Gene
Phxr4	-0.50905	-0.31649	-0.55933	-0.65664	-0.72412	-0.78692	0.005326	2.25406	1.29316	Down-regulated Gene
Rrad	-0.07359	-0.31218	-0.80962	-0.89622	-0.62473	-0.87032	0.186234	2.18733	1.21309	Down-regulated Gene
Eno2	-0.59781	-0.77003	-0.58847	-0.57963	-0.47659	-0.19604	-0.40877	2.2515	1.36583	Down-regulated Gene
Cd2	-0.54531	-0.58875	-0.58875	-0.57526	-0.51246	-0.49358	-0.32551	2.30432	1.32529	Down-regulated Gene
Hs3st3b1	-0.51463	-0.57641	-0.57098	-0.54453	-0.46207	-0.57641	-0.43864	2.20066	1.483	Down-regulated Gene
Pacsin1	-0.52703	-0.55991	-0.56079	-0.55191	-0.53645	-0.5724	-0.38108	2.17836	1.51121	Down-regulated Gene
Rgmb	-0.57215	-0.57215	-0.54175	-0.41914	-0.52269	-0.48021	-0.57215	2.20951	1.47072	Down-regulated Gene
Gpr146	-0.31879	-0.51104	-0.28777	-0.63662	-0.6068	-0.65148	-0.51508	2.42306	1.10452	Down-regulated Gene
Bach2	-0.4116	-0.51593	-0.28036	-0.55021	-0.5984	-0.64831	-0.55141	2.40153	1.15468	Down-regulated Gene
Galnt9	-0.53086	-0.42806	-0.53086	-0.53086	-0.42768	-0.53086	-0.53086	2.48461	1.02544	Down-regulated Gene
Arhgap20	-0.48493	-0.50575	-0.5182	-0.51369	-0.48445	-0.48395	-0.52267	2.48542	1.02822	Down-regulated Gene
Izumo1r	-0.49944	-0.53412	-0.53193	-0.47512	-0.44627	-0.51861	-0.49515	2.49734	1.0033	Down-regulated Gene
Lad1	-0.41088	-0.53335	-0.53335	-0.50653	-0.48709	-0.53335	-0.53335	2.45492	1.08298	Down-regulated Gene
Gimap4	-0.46993	-0.52955	-0.5284	-0.52563	-0.47603	-0.52851	-0.51551	2.41385	1.1597	Down-regulated Gene
Trav7-1	-0.53663	-0.53663	-0.53663	-0.53663	-0.53663	-0.53663	-0.34467	2.41498	1.14947	Down-regulated Gene
Inpp4b	-0.52853	-0.51984	-0.53905	-0.53435	-0.56622	-0.59019	-0.2668	2.4247	1.12027	Down-regulated Gene
Apol9b	-0.19471	-0.4577	-0.62016	-0.62016	-0.45931	-0.62016	-0.62016	2.32089	1.27149	Down-regulated Gene
Tnfrsf9	-0.2266	-0.6054	-0.5909	-0.54233	-0.40201	-0.62225	-0.61861	2.30314	1.30496	Down-regulated Gene
Tesc	-0.51124	-0.49192	-0.46356	-0.49201	-0.43416	-0.40663	-0.53332	2.62755	0.705284	Down-regulated Gene
Acvrl1	-0.43832	-0.49352	-0.49362	-0.4751	-0.48806	-0.48883	-0.49191	2.60649	0.762873	Down-regulated Gene
Ptgfrn	-0.48195	-0.36941	-0.56142	-0.46199	-0.43381	-0.52617	-0.56142	2.57995	0.816232	Down-regulated Gene
Zcchc12	-0.68537	-0.59418	-0.33638	-0.07618	-0.5178	-0.62345	-0.53842	2.53061	0.841173	Down-regulated Gene
Gm26581	0.292629	-0.68835	-0.68835	-0.68835	-0.68835	-0.68835	-0.07922	2.42898	0.79937	Down-regulated Gene
Bcl2a1d	-0.02579	-0.62135	-0.62135	-0.62135	-0.62135	-0.62135	-0.16458	2.54474	0.752404	Down-regulated Gene
Sdc3	-0.20217	-0.49229	-0.55118	-0.57035	-0.49306	-0.57035	-0.50287	2.57049	0.811786	Down-regulated Gene
Apol9a	0.035444	-0.55155	-0.55155	-0.55155	-0.55155	-0.55155	-0.55155	2.58941	0.684441	Down-regulated Gene
Id2	0.003149	-0.51945	-0.46278	-0.51332	-0.5478	-0.54789	-0.51841	2.68425	0.422263	Down-regulated Gene
Styk1	-0.0915	-0.87419	-0.87419	-0.28258	0.273266	-0.87419	-0.53866	2.31433	0.947719	Down-regulated Gene
Rtn4rl1	-1.00109	0.104756	-0.56731	-0.58144	-0.63544	-1.05549	0.755786	2.12137	0.858872	Down-regulated Gene
Trav10	-0.7848	-0.10179	-0.7848	-0.7848	-0.44204	-0.7221	0.438569	2.35604	0.825726	Down-regulated Gene
Pik3r3	-0.70472	-0.67311	-0.68391	-0.48278	-0.59244	-0.27282	0.383564	2.56143	0.464786	Down-regulated Gene
Cd5	-0.57353	-0.5892	-0.64793	-0.61151	-0.53357	-0.53017	0.206348	2.51843	0.761126	Down-regulated Gene
Trav7d-3	-0.60085	-0.60085	-0.60085	-0.60085	-0.60085	-0.60085	0.239336	2.42868	0.937072	Down-regulated Gene
Trav9n-4	-0.60417	-0.60417	-0.60417	-0.60417	-0.60417	-0.60417	0.34005	2.44831	0.83666	Down-regulated Gene
Gm12490	-0.61032	-0.61032	-0.61032	-0.61032	-0.61032	-0.61032	0.423389	2.43836	0.800154	Down-regulated Gene
Epb41l1	-0.35974	-0.63583	-0.58222	-0.63179	-0.74904	-0.61226	0.418685	2.48405	0.668153	Down-regulated Gene
CAAA01194877.1	-0.35776	-0.56368	-0.4694	-0.57545	-0.64129	-0.66215	-0.12698	2.52544	0.871263	Down-regulated Gene
Nab2	-0.56078	-0.61325	-0.61215	-0.48337	-0.4399	-0.54207	-0.14757	2.54068	0.858408	Down-regulated Gene
Trav14d-3-dv8	-0.56519	-0.56519	-0.56519	-0.56519	-0.45735	-0.56519	0.004987	2.59308	0.685228	Down-regulated Gene
Cd69	-0.52857	-0.53496	-0.61593	-0.58187	-0.53033	-0.65515	0.047939	2.48289	0.915977	Down-regulated Gene
A630023P12Rik	-0.54579	-0.59634	-0.59634	-0.56474	-0.56611	-0.58793	-0.04389	2.41197	1.08917	Down-regulated Gene
A430093F15Rik	-0.51315	-0.65755	-0.71824	-0.61611	-0.37743	-0.5581	-0.01558	2.42884	1.02732	Down-regulated Gene
Gm42449	-0.81129	-0.85502	-0.80938	-0.3938	-0.28949	-0.4226	0.238214	2.33967	1.0037	Down-regulated Gene
Klhl4	-0.3283	-0.94494	-0.03566	-0.73555	-1.0234	-0.85549	0.807327	1.8506	1.26541	Down-regulated Gene
Gsn	-0.45068	-0.57978	-0.80383	-0.88461	-0.69634	-0.59221	0.744598	2.03075	1.23211	Down-regulated Gene
Trav8n-2	-0.64713	-0.64713	-0.64713	-0.64713	-0.64713	-0.64713	0.64587	2.26319	0.973724	Down-regulated Gene
Trav6-2	-0.65163	-0.65163	-0.65163	-0.65163	-0.65163	-0.65163	0.669545	2.23433	1.00588	Down-regulated Gene
4930417O13Rik	-0.586	-0.73406	-0.70075	-0.60681	-0.61608	-0.69204	0.614457	2.16412	1.15717	Down-regulated Gene
Tuba3a	-0.64789	-0.64789	-0.64789	-0.64789	-0.6046	-0.64789	0.465672	2.24242	1.13595	Down-regulated Gene
Egr1	-0.70728	-0.77014	-0.76876	-0.45968	-0.5835	-0.67936	0.734668	2.13329	1.10077	Down-regulated Gene
St3gal6	-0.36818	-0.66925	-0.7812	-0.84512	-0.61339	-0.8489	0.927857	1.69925	1.49893	Down-regulated Gene
Gm26740	-0.21548	-0.50272	-0.67472	-0.86525	-0.88566	-0.87127	0.725842	1.73677	1.55249	Down-regulated Gene
H60b	-0.45452	-0.42598	-0.76441	-0.81882	-0.74489	-0.80529	0.622561	1.78398	1.60737	Down-regulated Gene
A130048G24Rik	-0.46046	-0.4993	-0.7909	-0.85584	-0.90135	-0.60515	0.884313	1.5515	1.67717	Down-regulated Gene
Gm12000	-0.70595	-0.68583	-0.73836	-0.82576	-0.80095	-0.43392	1.11808	1.57871	1.49398	Down-regulated Gene
Trav12-3	-0.69523	-0.76186	-0.76186	-0.76186	-0.66417	-0.58029	1.23455	1.47092	1.5198	Down-regulated Gene
Atp11a	-0.56825	-0.88125	-0.73174	-0.53079	-0.53145	-0.93081	1.1014	1.54173	1.53116	Down-regulated Gene
Traj12	-0.68754	-0.68754	-0.68754	-0.68754	-0.68754	-0.68754	0.827423	1.50507	1.79273	Down-regulated Gene
Chrna2	-0.74268	-0.74268	-0.56676	-0.74268	-0.55185	-0.74268	0.73958	1.60196	1.74777	Down-regulated Gene
Gm43423	-0.84322	-0.80758	-0.60309	-0.68889	-0.37279	-0.79273	0.849858	1.63887	1.61956	Down-regulated Gene
Bicdl1	-0.86206	-0.79207	-0.59235	-0.61598	-0.58188	-0.61794	0.695477	1.80036	1.56644	Down-regulated Gene
Trac	-0.70968	-0.72157	-0.72199	-0.70896	-0.64885	-0.60451	0.786792	1.71935	1.6094	Down-regulated Gene
Trav3-1	-0.69009	-0.69009	-0.69009	-0.69009	-0.69009	-0.69009	0.893477	1.81416	1.4329	Down-regulated Gene
Cd6	-0.70633	-0.79772	-0.83098	-0.71818	-0.58908	-0.34863	0.629079	1.94841	1.41345	Down-regulated Gene
Trav9-2	-0.71383	-0.71383	-0.71383	-0.71383	-0.48655	-0.53948	0.333029	1.89195	1.65639	Down-regulated Gene
Egr2	-0.63544	-0.70444	-0.70444	-0.59226	-0.56815	-0.67334	0.384616	2.08349	1.40995	Down-regulated Gene
Trav8-1	-0.61251	-0.61251	-0.61251	-0.61251	-0.61251	-0.61251	0.015104	1.99007	1.66986	Down-regulated Gene
Trav4-3	-0.64217	-0.64217	-0.64217	-0.64217	-0.64217	-0.53199	0.111396	1.97226	1.65917	Down-regulated Gene
Trav3-3	-0.73297	-0.73297	-0.56308	-0.61769	-0.51071	-0.73297	0.342465	1.68002	1.86791	Down-regulated Gene
Trav6d-4	-0.65727	-0.65727	-0.65727	-0.65727	-0.65727	-0.65727	0.427123	1.61202	1.90446	Down-regulated Gene
2310016D23Rik	-0.81214	-0.81214	-0.47587	-0.38897	-0.53855	-0.81214	0.307867	1.8694	1.66255	Down-regulated Gene
Pde11a	-0.8404	-0.75932	-0.18625	-0.24326	-0.79741	-0.90268	0.259687	1.94216	1.52747	Down-regulated Gene
Il1rl2	0.501221	-0.39124	-0.51058	-0.92035	-1.00438	-0.99299	1.01794	2.1018	0.198572	Down-regulated Gene
Gm42372	-0.03381	-0.41582	-0.75728	-0.79467	-0.74135	-1.08502	1.04266	2.07385	0.71143	Down-regulated Gene
Aknaos	0.200003	-0.76853	-0.25324	-1.02189	-0.76701	-1.18258	1.41013	1.66384	0.71928	Down-regulated Gene
Mir155hg	0.30587	-0.91477	0.307905	0.097883	-1.19917	-1.73313	1.05145	1.39307	0.690886	Down-regulated Gene
Lox	-0.69908	-0.69908	-0.69908	-0.69908	1.36109	-0.69908	1.0996	1.73379	-0.69908	Down-regulated Gene
Tnfrsf19	-0.75648	-0.7973	-0.84539	-0.29186	0.74632	-0.70683	0.31877	2.41399	-0.08123	Down-regulated Gene
Shank3	-0.86772	-0.86772	-0.18001	-0.86772	0.251312	-0.86772	0.750518	2.27864	0.370416	Down-regulated Gene
Gm37198	-1.24965	-0.68617	-0.02766	-0.56218	0.190403	-0.38652	1.00368	2.27004	-0.55195	Down-regulated Gene
Gm15634	-0.69814	-0.69814	-0.69814	-0.69814	-0.69814	0.685307	0.400886	2.43551	-0.03102	Down-regulated Gene
Map3k9	-0.57829	-0.76964	-0.76964	0.067664	-0.53764	-0.515	0.429262	2.59452	0.078763	Down-regulated Gene
Tgfbr3	-0.70744	-0.79413	-0.14368	-0.26123	-0.62568	-0.66153	0.338976	2.60237	0.252352	Down-regulated Gene
Cmya5	-0.70442	-0.74738	-0.40051	-0.55253	-0.43593	-0.60915	0.637966	2.53688	0.275081	Down-regulated Gene
Adamts14	-0.59051	-0.74669	-0.67686	-0.41547	-0.67534	-0.74669	1.35628	2.1127	0.382576	Down-regulated Gene
Cdyl2	-0.7607	-0.6704	-0.78583	-0.18281	-0.82842	-0.63031	1.20745	2.12097	0.530045	Down-regulated Gene
Trav2	-0.5824	-0.72915	-0.52158	-0.12624	-0.87182	-1.01555	0.983351	2.13286	0.730527	Down-regulated Gene
Trav6-4	-0.66357	-0.66357	-0.66357	-0.66357	-0.66357	-0.48829	0.997129	2.30461	0.504408	Down-regulated Gene
Trav9d-1	-0.61011	-0.61011	-0.61011	-0.61011	-0.61011	-0.44671	1.02035	2.42813	0.048762	Down-regulated Gene
Cd28	-0.88908	-0.91784	-0.86592	-0.43018	-0.18012	-0.15152	1.30425	2.16212	-0.03171	Down-regulated Gene
Zscan10	-0.7611	-0.7611	-0.55604	-0.32902	0.065625	-0.7611	1.06345	2.36689	-0.3276	Down-regulated Gene
S100a3	-0.44689	-0.62571	-0.62571	-0.62571	-0.36355	-0.62571	1.10818	2.41456	-0.20945	Down-regulated Gene
Trav9-1	-0.52271	-0.52271	-0.52271	-0.52271	-0.52271	-0.52271	0.953043	2.51799	-0.33477	Down-regulated Gene
5930412G12Rik	-0.51574	-0.51574	-0.51574	-0.51574	-0.51574	-0.51574	1.24762	2.36253	-0.51574	Down-regulated Gene
Gm42900	-0.57224	-0.57224	-0.2732	-0.49348	-0.57224	-0.57224	0.668779	2.62105	-0.23419	Down-regulated Gene
Padi3	-0.79749	-0.79749	-0.05342	-0.30997	-0.66241	-0.50097	0.993603	2.42194	-0.2938	Down-regulated Gene
4732465J04Rik	-0.34255	0.260935	-0.76874	-0.50233	-0.76874	-0.76874	1.02793	2.34511	-0.48288	Down-regulated Gene
Ldhd	-1.21058	0.154752	-1.32576	-0.11312	-0.59789	-0.17098	1.63172	1.64038	-0.00852	Down-regulated Gene
Cdh3	-0.16932	-0.65718	-0.1905	-0.41118	-0.18681	-0.39552	-0.10709	2.77478	-0.65718	Down-regulated Gene
Atp1a2	0.277298	-0.59484	-0.59484	-0.59484	-0.24237	-0.49812	0.164099	2.67843	-0.59484	Down-regulated Gene
Gm5408	0.33292	-0.43972	-0.43972	-0.43972	-0.43972	-0.43972	-0.43972	2.74512	-0.43972	Down-regulated Gene
Piwil2	0.624704	-0.41763	-0.54103	-0.46963	-0.63336	-0.47983	-0.48697	2.64488	-0.24113	Down-regulated Gene
Itih5	0.278038	-0.12289	-0.98401	-0.34557	-0.31565	-0.70474	-0.38115	2.65921	-0.08324	Down-regulated Gene
Arhgef17	0.10346	-0.01885	-0.8834	-0.07787	0.23525	-0.8834	-0.6592	2.59986	-0.41584	Down-regulated Gene
Tnfsf11	-0.24487	-0.48024	-0.3582	-0.04117	-0.21304	-0.57881	-0.62959	2.78322	-0.2373	Down-regulated Gene
Tacc2	-0.63034	-0.34139	-0.47967	0.106172	-0.32407	-0.68743	-0.27465	2.75264	-0.12127	Down-regulated Gene
Prlr	-0.45511	-0.14987	-0.47372	-0.47756	-0.45878	-0.4018	0.020268	2.79106	-0.39448	Down-regulated Gene
Cd177	-0.43958	-0.0572	-0.43958	-0.43958	-0.43958	-0.43958	-0.10292	2.79763	-0.43958	Down-regulated Gene
Hap1	-0.44618	0.220384	-0.37766	-0.44618	-0.44618	-0.44618	-0.38097	2.76916	-0.44618	Down-regulated Gene
Aplp1	-0.41861	-0.59664	-0.59664	-0.59664	-0.08171	-0.59664	0.088824	2.71655	0.081513	Down-regulated Gene
Ccr4	-0.52554	-0.55661	-0.54889	-0.406	-0.36024	-0.39036	0.175764	2.75919	-0.14731	Down-regulated Gene
Chrna10	-0.45337	-0.45337	-0.45337	-0.45337	-0.45337	-0.45337	0.122786	2.7783	-0.18086	Down-regulated Gene
2600014E21Rik	-0.48073	-0.48073	-0.48073	-0.27302	-0.48073	-0.48073	0.039747	2.78333	-0.14642	Down-regulated Gene
Gm14718	-0.40383	-0.40383	-0.25488	-0.40383	-0.22286	-0.40383	-0.32519	2.82209	-0.40383	Down-regulated Gene
Tnfrsf4	-0.39225	-0.40721	-0.39426	-0.37485	-0.37086	-0.37087	-0.23498	2.82423	-0.27894	Down-regulated Gene
Chl1	-0.34076	-0.39006	-0.39006	-0.36907	-0.39006	-0.38727	-0.27113	2.8258	-0.28741	Down-regulated Gene
Il21	-0.37902	-0.37902	-0.37902	-0.37902	-0.31314	-0.3607	-0.29275	2.82716	-0.34448	Down-regulated Gene
Zbtb7b	-0.33896	-0.36068	-0.36068	-0.36068	-0.35502	-0.36068	-0.33089	2.82827	-0.36068	Down-regulated Gene
Akr1c18	-0.35894	-0.35894	-0.35894	-0.34277	-0.35894	-0.35894	-0.33192	2.82831	-0.35894	Down-regulated Gene
2010110G14Rik	-0.35355	-0.35355	-0.35355	-0.35355	-0.35355	-0.35355	-0.35355	2.82843	-0.35355	Down-regulated Gene
Lmx1b	-0.35355	-0.35355	-0.35355	-0.35355	-0.35355	-0.35355	-0.35355	2.82843	-0.35355	Down-regulated Gene
Cd40lg	-0.35698	-0.35698	-0.35282	-0.35698	-0.35246	-0.35698	-0.35115	2.8284	-0.34405	Down-regulated Gene
Asb2	-0.23524	-0.32969	-0.38142	-0.38142	-0.38142	-0.38142	-0.35347	2.82553	-0.38142	Down-regulated Gene
Pla2g4f	-0.38565	-0.38565	-0.38565	-0.34595	-0.38565	-0.34339	-0.38565	2.8242	-0.20658	Down-regulated Gene
Itm2a	-0.39234	-0.39797	-0.3949	-0.37229	-0.31795	-0.36002	-0.36166	2.82485	-0.22772	Down-regulated Gene
Ccr8	-0.36291	-0.40612	-0.40612	-0.40612	-0.27202	-0.40612	-0.40612	2.81888	-0.15335	Down-regulated Gene
Mapk11	-0.33897	-0.46497	-0.43905	-0.45463	-0.42945	-0.44789	-0.19572	2.80093	-0.03026	Down-regulated Gene
Ckb	-0.40514	-0.4343	-0.44387	-0.42157	-0.44071	-0.42196	-0.24531	2.79998	0.012893	Down-regulated Gene
B630019A10Rik	-0.39517	-0.44981	-0.44031	-0.4398	-0.2762	-0.44981	-0.36799	2.79997	0.019138	Down-regulated Gene
Ncmap	-0.4132	-0.46584	-0.31477	-0.46584	-0.46584	-0.23769	-0.46584	2.79364	0.03539	Down-regulated Gene
Gpnmb	-0.32607	-0.3258	-0.52876	-0.45551	-0.59483	-0.22437	-0.24599	2.79759	-0.09626	Down-regulated Gene
Gpr183	-0.24427	-0.14384	-0.5448	-0.41963	-0.52712	-0.51047	-0.35955	2.78882	-0.03914	Down-regulated Gene
Trio	0.005597	-0.36278	-0.47631	-0.49067	-0.51303	-0.52934	-0.2597	2.78644	-0.16021	Down-regulated Gene
Arhgap29	-0.48428	-0.49396	-0.47136	-0.42811	-0.49396	-0.40707	-0.40798	2.70293	0.48379	Down-regulated Gene
Gpr83	-0.47518	-0.47518	-0.47518	-0.45681	-0.45066	-0.46465	-0.47282	2.66561	0.604885	Down-regulated Gene
Espn	-0.33811	-0.49783	-0.25925	-0.46201	-0.49739	-0.60848	-0.5124	2.69118	0.484284	Down-regulated Gene
Vipr1	-0.41921	-0.51213	-0.49924	-0.49961	-0.39208	-0.50325	-0.28751	2.72442	0.388627	Down-regulated Gene
AC117245.3	-0.4971	-0.4971	-0.35502	-0.45112	-0.45251	-0.4971	-0.31742	2.74183	0.325532	Down-regulated Gene
Foxp3	-0.3585	-0.45098	-0.45098	-0.45098	-0.45098	-0.45098	-0.45098	2.74792	0.316437	Down-regulated Gene
Pyroxd2	-0.43154	-0.34537	-0.46057	-0.42083	-0.42203	-0.44267	-0.46057	2.77011	0.213474	Down-regulated Gene
Xylt2	-0.58314	-0.53268	-0.4629	-0.56746	-0.43579	-0.50466	-0.1175	2.66233	0.541798	Down-regulated Gene
Trav7-4	-0.50661	-0.50661	-0.50661	-0.50661	-0.50661	-0.50661	-0.14113	2.6816	0.499191	Down-regulated Gene
Nr4a1	-0.41405	-0.60681	-0.64474	-0.41938	-0.37279	-0.59222	-0.1343	2.66247	0.521807	Down-regulated Gene
Cap2	-0.61251	-0.43045	-0.50669	-0.26974	-0.30562	-0.68189	-0.10853	2.7403	0.17512	Down-regulated Gene
Tmem35a	-0.64185	-0.47297	-0.51628	-0.4558	-0.43464	-0.38233	-0.04836	2.73999	0.212247	Down-regulated Gene
Kcnip3	1.02785	-0.10712	-0.98248	-0.18963	-0.98248	-0.57423	0.159564	2.28226	-0.63374	Down-regulated Gene
Ppp1r14a	0.305257	-0.78659	-0.78659	0.863977	-0.78659	-0.78659	0.592048	2.17168	-0.78659	Down-regulated Gene
Gm15347	-0.74552	-0.74552	1.17145	-0.10222	-0.74552	-0.74552	0.521487	2.13689	-0.74552	Down-regulated Gene
Sytl2	-0.67628	0.16344	0.984818	-0.42231	-0.66552	-0.72133	-0.61172	2.41167	-0.46277	Down-regulated Gene
Ptprn	-1.17306	-0.53957	0.847952	0.596693	-0.90444	-0.52456	-0.67047	2.16163	0.205819	Down-regulated Gene
Tubg2	-0.755	-0.84999	0.563115	0.966316	0.335865	-1.3803	-0.80056	1.94857	-0.02802	Down-regulated Gene
Gm11475	-0.53374	-0.53374	-0.53374	1.98272	-0.53374	-0.53374	-0.53374	1.75348	-0.53374	Down-regulated Gene
Zfp462	1.36996	-0.93504	-0.43599	-0.14603	-0.93504	-0.65523	1.71611	0.956305	-0.93504	UP-regualted Gene
Thsd7b	1.10872	-0.82342	-0.46351	-0.52147	-0.82342	-0.82342	2.24041	-0.28224	0.388359	UP-regualted Gene
Pam	1.79869	-1.213	-0.34083	-1.36257	-0.05227	-0.7396	1.22474	0.207612	0.477227	UP-regualted Gene
Mtus2	1.47879	-0.78813	-0.89151	-0.25085	-1.2572	0.62218	1.58687	-0.85149	0.351338	UP-regualted Gene
Dpf1	1.97486	0.245908	-0.61055	-0.99247	-0.99247	0.503702	1.16836	-0.99247	-0.30487	UP-regualted Gene
Slc18b1	1.76323	0.326538	-0.98255	-0.98255	-0.98255	0.709548	1.18989	-0.059	-0.98255	UP-regualted Gene
2900052L18Rik	1.54534	-0.39457	1.00007	0.450311	-0.39538	-0.61102	1.07588	-1.33531	-1.33531	UP-regualted Gene
Gm16386	1.70541	-0.97043	0.998757	0.093824	-0.00152	-0.86043	0.885538	-0.25266	-1.59849	UP-regualted Gene
Gm5127	2.1229	-0.66801	0.803176	-0.66801	-0.66801	-0.66801	1.08201	-0.66801	-0.66801	UP-regualted Gene
Shb	1.98816	-0.11133	-0.67713	-0.29413	0.690589	-0.92944	1.19218	-0.92944	-0.92944	UP-regualted Gene
Zfp870	2.36974	0.118485	-1.15133	-0.41823	0.673911	-0.06797	0.105712	-0.6269	-1.00342	UP-regualted Gene
Dkk3	2.37064	-0.51499	-0.51499	-0.51499	1.23432	-0.51499	-0.51499	-0.51499	-0.51499	UP-regualted Gene
Fggy	1.31985	0.237027	0.376334	1.37046	-0.80033	-0.8657	0.772915	-0.82496	-1.58559	UP-regualted Gene
Nkd1	1.88736	0.133988	-1.09049	1.28672	-1.09049	-0.07884	-0.28682	0.329059	-1.09049	UP-regualted Gene
Rhobtb3	1.70891	0.955808	-0.26435	1.42092	-0.80525	-0.91574	-0.7865	-0.88985	-0.42395	UP-regualted Gene
Gm12216	1.82593	1.30802	0.179025	0.462619	-0.84982	-1.0063	-1.19503	-0.73881	0.014368	UP-regualted Gene
Txnrd2	2.02445	1.14073	-0.08256	0.532256	-0.51569	-0.62251	-1.45851	-0.58392	-0.43424	UP-regualted Gene
Samd11	2.0598	1.19847	-0.86281	0.170202	-0.09416	-0.68171	-1.02246	-0.9895	0.222162	UP-regualted Gene
Ikbip	1.77032	1.47796	0.095394	0.402631	-0.22318	-0.45763	-0.74523	-1.11573	-1.20454	UP-regualted Gene
Mafg	1.9639	1.48198	-0.03887	0.03367	-0.19206	-0.37522	-0.89099	-0.92926	-1.05314	UP-regualted Gene
Nme4	1.88952	1.38332	0.163768	0.101367	-0.04329	-0.31892	-1.14867	-1.04046	-0.98664	UP-regualted Gene
Klhl5	1.70721	1.64726	0.230983	-0.08629	-0.21805	-0.17213	-0.94679	-1.08491	-1.07729	UP-regualted Gene
Dctd	1.79361	1.25848	0.111605	0.276914	0.036174	-0.01791	-1.43623	-1.01833	-1.00431	UP-regualted Gene
Hk2	1.71584	1.24479	-0.25047	0.557134	0.211976	-0.00921	-1.25426	-1.28136	-0.93444	UP-regualted Gene
Dyrk3	1.85686	0.936801	0.100687	0.661449	-0.06184	-0.00365	-0.84058	-1.27072	-1.37901	UP-regualted Gene
Abhd4	2.01003	1.09218	0.668015	-0.21075	-0.03702	-0.52909	-1.07151	-0.95638	-0.96548	UP-regualted Gene
Prdm5	2.29438	0.999694	0.136284	-0.09916	-0.24184	-0.39083	-1.08119	-0.70887	-0.90847	UP-regualted Gene
Anxa4	2.12426	1.13527	0.486507	-0.05868	-0.33026	-0.79465	-0.88312	-0.9581	-0.72122	UP-regualted Gene
Osbpl1a	2.08883	1.21388	0.56181	-0.15711	-0.57849	-0.62113	-0.77184	-0.86286	-0.87308	UP-regualted Gene
Pla2g4a	2.0218	1.38205	0.310965	-0.11426	-0.34084	-0.51554	-0.92979	-0.90397	-0.91042	UP-regualted Gene
Snx10	1.98506	1.50738	0.251301	-0.12874	-0.47572	-0.67829	-0.78317	-0.82613	-0.85169	UP-regualted Gene
Mapre2	1.97019	1.4805	0.26531	-0.13265	-0.44064	-0.80753	-1.00638	-0.44466	-0.88413	UP-regualted Gene
Pck2	2.25327	1.05991	0.385299	-0.13886	-0.7181	-0.80371	-0.83553	-0.44435	-0.75793	UP-regualted Gene
Rnf216	1.80692	1.48119	0.430646	-0.05953	-0.52595	-0.67311	-0.18557	-1.1606	-1.114	UP-regualted Gene
Kalrn	2.12362	1.07317	0.658313	-0.14998	-0.75261	-0.77073	-0.43937	-0.79644	-0.94598	UP-regualted Gene
Tmem150b	2.00129	1.09997	0.689726	0.218296	-0.66875	-0.83895	-0.71276	-0.85906	-0.92977	UP-regualted Gene
Vsig10l	2.15754	0.887666	0.886732	-0.53964	-0.39696	-0.51757	-0.88338	-0.76018	-0.83421	UP-regualted Gene
Amot	2.17075	0.970056	0.798514	-0.53123	-0.68506	-0.74699	-0.45574	-0.89498	-0.62531	UP-regualted Gene
B3gnt5	1.69962	1.63369	0.633999	-0.15528	-0.55063	-0.93266	-0.64007	-0.90658	-0.7821	UP-regualted Gene
Gab1	1.79673	1.58847	0.650058	-0.50091	-0.6877	-0.71519	-0.50494	-0.73311	-0.89341	UP-regualted Gene
Layn	1.7088	1.65915	0.727094	-0.64699	-0.70986	-0.6764	-0.65637	-0.69557	-0.70986	UP-regualted Gene
Arhgap18	1.90294	1.53115	0.531452	-0.38791	-0.7102	-0.62843	-0.88838	-0.69633	-0.65429	UP-regualted Gene
Cyfip1	1.91271	1.47284	0.588457	-0.29356	-0.65009	-0.82291	-0.82227	-0.64479	-0.74038	UP-regualted Gene
Evi2a	1.89376	1.30238	0.727032	-0.24028	-0.58118	-0.92879	-0.95996	-0.97634	-0.23662	UP-regualted Gene
Ccl5	2.51155	0.972683	-0.52908	-0.52908	-0.40518	-0.50611	-0.52908	-0.49993	-0.48577	UP-regualted Gene
Rnase4	2.45869	1.01001	-0.15298	-0.38073	-0.6632	-0.6632	-0.47104	-0.6632	-0.47435	UP-regualted Gene
Fads3	2.10501	1.42503	0.110822	-0.09353	-0.71723	-0.69616	-0.71723	-0.69949	-0.71723	UP-regualted Gene
Kit	2.17274	1.42097	0.043306	-0.47685	-0.63224	-0.68978	-0.70293	-0.65927	-0.47594	UP-regualted Gene
Serpinb1a	2.17678	1.35966	0.224532	-0.56433	-0.64427	-0.64555	-0.63964	-0.64495	-0.62223	UP-regualted Gene
Ogfrl1	2.25781	1.19801	0.27322	-0.41877	-0.63869	-0.67006	-0.78209	-0.6596	-0.55983	UP-regualted Gene
Mgst1	2.16856	1.47456	-0.09009	-0.55711	-0.62089	-0.62089	-0.51236	-0.62089	-0.62089	UP-regualted Gene
Pygl	2.14882	1.51012	-0.12137	-0.60319	-0.60149	-0.57483	-0.58937	-0.60744	-0.56125	UP-regualted Gene
Gm19590	2.15783	1.52107	-0.23913	-0.54588	-0.57238	-0.57717	-0.58145	-0.58145	-0.58145	UP-regualted Gene
Slc35f5	2.27602	1.3579	-0.28542	-0.56825	-0.64111	-0.63336	-0.54196	-0.45833	-0.50549	UP-regualted Gene
Myo1f	2.18333	1.31156	0.025048	-0.74132	-0.73288	-0.71898	0.002089	-0.77788	-0.55096	UP-regualted Gene
Nfix	2.20088	1.16301	0.433588	-0.71492	-0.71354	-0.46195	-0.92735	-0.63474	-0.34497	UP-regualted Gene
Endod1	2.31583	1.09932	0.207746	-0.69809	-0.54152	-0.71795	-0.82982	-0.57834	-0.25717	UP-regualted Gene
Gm2a	2.34441	0.882008	0.449624	-0.5011	-0.75281	-0.81333	-0.88411	-0.36854	-0.35615	UP-regualted Gene
Tcf7l2	2.30644	1.0685	0.160677	-0.45407	-0.83448	-0.98151	-0.68179	-0.21534	-0.36842	UP-regualted Gene
Serpinb6b	2.34954	1.05099	0.205024	-0.55635	-0.60821	-0.95195	-0.45568	-0.46279	-0.57057	UP-regualted Gene
Glrx	2.0274	1.4605	-0.04097	-0.48494	-0.91541	-0.60698	-0.62246	0.1355	-0.95263	UP-regualted Gene
Mycn	1.94276	1.76101	-0.19722	-0.41699	-0.62557	-0.57802	-0.60718	-0.64002	-0.63876	UP-regualted Gene
Rab11fip5	1.67121	1.99741	-0.18229	-0.29403	-0.71816	-0.70527	-0.61698	-0.43374	-0.71816	UP-regualted Gene
Bmpr2	1.9073	1.71993	-0.40315	-0.27611	-0.49694	-1.09208	-0.69143	-0.22239	-0.44515	UP-regualted Gene
Srgap3	2.31149	0.37796	0.487479	-0.63898	0.480051	-0.43517	-0.64662	-1.24725	-0.68895	UP-regualted Gene
Pon3	1.8868	0.550326	0.868949	0.187063	0.452227	-0.95337	-0.60831	-1.29825	-1.08543	UP-regualted Gene
Txnrd3	2.32237	-0.26444	0.174973	0.745449	0.224067	-0.40406	-1.22327	-0.79397	-0.78111	UP-regualted Gene
Stxbp1	2.11031	-0.06937	0.420085	0.633352	-0.23069	0.447324	-1.02656	-0.98781	-1.29664	UP-regualted Gene
Pecr	1.8908	0.19286	0.46471	0.591541	0.152564	0.428089	-1.24282	-1.26177	-1.21598	UP-regualted Gene
Pbx1	2.73384	0.292049	-0.3778	-0.54118	-0.61325	-0.54829	-0.40999	-0.17522	-0.36017	UP-regualted Gene
Ptger2	2.73783	0.249229	-0.25881	-0.51631	-0.52263	-0.60632	-0.5861	-0.26978	-0.22712	UP-regualted Gene
Mef2c	2.71583	0.434135	-0.33535	-0.4223	-0.47279	-0.49208	-0.47055	-0.47077	-0.48612	UP-regualted Gene
Ptger3	2.73658	0.290601	-0.17944	-0.41286	-0.34921	-0.56084	-0.55717	-0.41695	-0.55071	UP-regualted Gene
Eya1	2.73658	0.216297	-0.08238	-0.28703	-0.57031	-0.56089	-0.33745	-0.56227	-0.55255	UP-regualted Gene
Nynrin	2.74184	0.054898	-0.06349	-0.42094	-0.31318	-0.23054	-0.62109	-0.34711	-0.80039	UP-regualted Gene
P2ry1	2.60853	0.590207	-0.04763	-0.26002	-0.36524	-0.44198	-0.708	-0.66787	-0.708	UP-regualted Gene
Cnrip1	2.45523	0.672934	0.336245	-0.06094	-0.47877	-0.71674	-0.84841	-0.76721	-0.59234	UP-regualted Gene
Dkkl1	2.42277	0.570081	0.665969	-0.3179	-0.53579	-0.63462	-0.70915	-0.72225	-0.7391	UP-regualted Gene
Brsk1	2.60675	0.162151	0.478134	-0.28091	-0.37427	-0.58766	-0.49164	-0.75628	-0.75628	UP-regualted Gene
Akap7	2.46962	0.600126	0.226804	-0.40998	-0.14078	-0.81021	-0.16828	-0.71769	-1.0496	UP-regualted Gene
Ube2l6	2.48203	0.114373	0.808997	-0.30181	-0.76364	-0.74804	-0.76364	-0.49168	-0.33659	UP-regualted Gene
Pcgf2	2.58234	-0.31217	0.747604	-0.29607	-0.53934	-0.39143	-0.63436	-0.76819	-0.38839	UP-regualted Gene
Gzmk	2.58051	-0.4867	0.826359	-0.4867	-0.4867	-0.4867	-0.4867	-0.4867	-0.4867	UP-regualted Gene
Vcl	2.64667	-0.30888	0.294812	-0.06937	-0.4898	0.064429	-0.86359	-0.69317	-0.5811	UP-regualted Gene
Penk	2.73987	-0.44771	-0.44771	-0.44771	-0.44771	-0.40693	-0.44771	0.353336	-0.44771	UP-regualted Gene
Il18r1	2.76378	-0.15888	-0.50963	-0.51815	-0.51815	-0.51815	-0.51815	0.023384	-0.04606	UP-regualted Gene
Tpbgl	2.79162	-0.41342	-0.41342	-0.41342	-0.41342	0.102296	-0.41342	-0.41342	-0.41342	UP-regualted Gene
Il18rap	2.8008	0.039714	-0.37304	-0.40872	-0.40774	-0.41472	-0.412	-0.41472	-0.40957	UP-regualted Gene
S100a4	2.81684	-0.12954	-0.30212	-0.42123	-0.38513	-0.42123	-0.42123	-0.42123	-0.31514	UP-regualted Gene
Shisa6	2.82843	-0.35355	-0.35355	-0.35355	-0.35355	-0.35355	-0.35355	-0.35355	-0.35355	UP-regualted Gene
Gm38341	2.82843	-0.35355	-0.35355	-0.35355	-0.35355	-0.35355	-0.35355	-0.35355	-0.35355	UP-regualted Gene
AC122228.1	2.82843	-0.35355	-0.35355	-0.35355	-0.35355	-0.35355	-0.35355	-0.35355	-0.35355	UP-regualted Gene
Gm11837	2.82843	-0.35355	-0.35355	-0.35355	-0.35355	-0.35355	-0.35355	-0.35355	-0.35355	UP-regualted Gene
1700012B07Rik	2.82843	-0.35355	-0.35355	-0.35355	-0.35355	-0.35355	-0.35355	-0.35355	-0.35355	UP-regualted Gene
Tnfrsf11a	2.76428	-0.20561	-0.11892	-0.57671	-0.57671	-0.37231	0.064872	-0.40217	-0.57671	UP-regualted Gene
Sh3tc1	2.78198	-0.33409	-0.52844	-0.51744	0.087253	-0.38286	-0.24072	-0.51992	-0.34575	UP-regualted Gene
Vldlr	2.77389	-0.54873	-0.54873	-0.42001	-0.05614	-0.54873	-0.18768	-0.43173	-0.03213	UP-regualted Gene
Bank1	2.6587	-0.70801	0.196525	-0.6213	0.080331	-0.6056	-0.33643	-0.71837	0.054152	UP-regualted Gene
Hlf	2.68691	-0.67196	-0.04458	-0.296	-0.67196	-0.59193	0.261575	-0.60362	-0.06844	UP-regualted Gene
Fnip2	2.63909	-0.22241	-0.41589	-0.38745	-0.8865	0.093893	0.309334	-0.82366	-0.30641	UP-regualted Gene
Myo1e	2.4521	-0.19116	-0.8829	-0.96215	0.125372	-0.89138	-0.07352	0.624142	-0.2005	UP-regualted Gene
Gm16702	2.37914	0.510238	-0.88255	-1.20321	-0.53078	-0.42002	0.549969	-0.27567	-0.12711	UP-regualted Gene
Il17rd	2.46846	0.489158	-0.83763	-1.26954	0.054314	0.035033	-0.12933	-0.45399	-0.35647	UP-regualted Gene
Perp	2.26999	1.11454	-0.6613	-0.75753	-0.2878	-0.49975	-0.75753	0.336902	-0.75753	UP-regualted Gene
Csf1	2.54986	0.579087	-0.70119	-0.36994	-0.70119	-0.70119	-0.14783	0.193582	-0.70119	UP-regualted Gene
Abhd14b	2.34869	0.587721	0.271064	-0.41338	-1.00517	-1.16703	-0.37943	0.296002	-0.53846	UP-regualted Gene
Samsn1	2.03879	0.88249	-0.11139	-0.83604	-0.82153	-1.19139	-0.72752	0.850065	-0.08348	UP-regualted Gene
Cask	2.18472	-1.25275	-0.94004	0.315662	-0.13331	0.965655	-0.8075	-0.25771	-0.07474	UP-regualted Gene
Gm13283	1.51009	-0.52774	-0.52774	-0.52774	-0.52774	2.18406	-0.52774	-0.52774	-0.52774	UP-regualted Gene
Ambp	1.57671	-0.67109	-0.67109	-0.67109	-0.67109	1.86172	-0.67109	0.588088	-0.67109	UP-regualted Gene
Gm14418	1.91339	-1.07555	-0.59702	0.129387	0.460719	0.206391	-1.07555	1.11378	-1.07555	UP-regualted Gene
Gm14860	1.87494	-0.92426	-0.29376	0.134374	-0.92426	0.982677	-0.92426	0.9988	-0.92426	UP-regualted Gene
Tmem55a	1.94457	-0.07979	-0.34454	0.469059	-0.51523	0.401819	-1.64763	0.809428	-1.03769	UP-regualted Gene
Zfp119b	1.91025	0.230566	0.063242	0.060846	-0.05356	-0.20067	-2.14437	0.632395	-0.4987	UP-regualted Gene
Foxd2	0.735065	0.170884	2.06277	-0.79515	-0.79515	1.00703	-0.79515	-0.79515	-0.79515	UP-regualted Gene
A930012O16Rik	1.56495	0.419086	1.70332	-0.6552	-0.43193	-0.10901	-1.51453	-0.68264	-0.29404	UP-regualted Gene
Emp1	1.95933	0.424477	1.38969	-0.37789	-0.38778	-0.193	-0.71013	-1.05029	-1.05442	UP-regualted Gene
Wipi1	1.95447	-0.19929	1.73723	-0.36652	-0.6038	-0.5714	-0.7393	-0.69697	-0.51442	UP-regualted Gene
Slc9a2	2.04523	-0.18639	1.63988	-0.58739	-0.63368	-0.63368	-0.63368	-0.63368	-0.37662	UP-regualted Gene
Rnf144a	1.60646	1.06647	0.836178	-0.26801	-0.008	-0.01395	-1.67155	-1.28323	-0.26437	UP-regualted Gene
Mb21d1	1.16243	1.56702	0.935444	-0.55413	-0.09548	0.148109	-1.47185	-1.28341	-0.40814	UP-regualted Gene
Gm17745	1.76426	1.23284	0.789135	-1.1423	0.168667	-0.42305	-0.94077	-1.11037	-0.3384	UP-regualted Gene
Gpr34	0.635818	0.400446	2.39194	0.146015	-0.8221	-0.40645	-0.88669	-0.70593	-0.75304	UP-regualted Gene
Dst	1.33705	0.572128	1.69089	0.184842	-0.78887	-0.95024	0.071302	-0.72669	-1.39041	UP-regualted Gene
Soat2	1.68307	1.12895	1.25567	-0.20551	-0.3075	-0.86361	-0.79245	-0.98857	-0.91005	UP-regualted Gene
H2afy2	1.40598	1.30195	1.40078	-0.0213	-0.68819	-0.83531	-0.81054	-0.87669	-0.87669	UP-regualted Gene
Grn	1.2899	1.44735	1.23494	0.223264	-0.56661	-0.81079	-1.06464	-0.78375	-0.96967	UP-regualted Gene
Cysltr1	1.51905	1.09119	1.26032	0.326945	-0.47176	-0.64395	-1.05126	-0.97928	-1.05126	UP-regualted Gene
Slc22a3	1.55519	0.800545	1.45066	0.033223	0.0194	-0.67549	-1.05822	-1.06616	-1.05914	UP-regualted Gene
Gcat	1.22107	1.28119	1.2629	0.023001	0.251816	-0.70992	-1.17216	-1.04362	-1.11428	UP-regualted Gene
Uhrf1bp1	1.58597	0.565687	0.886969	0.94212	-0.19221	-0.22655	-1.47669	-0.88885	-1.19644	UP-regualted Gene
Crtap	1.68493	0.72274	0.885386	0.489799	0.078896	-0.56549	-1.70798	-1.02902	-0.55926	UP-regualted Gene
Megf8	1.10762	1.40824	0.732971	0.987582	-0.11394	-0.92249	-1.05619	-1.0738	-1.07001	UP-regualted Gene
Tcrg-V5	1.37761	1.19676	0.990568	0.549802	0.071591	-1.04658	-1.04658	-1.04658	-1.04658	UP-regualted Gene
Renbp	1.34644	0.757157	1.22637	0.944304	-0.25334	-0.72894	-1.0152	-1.14462	-1.13216	UP-regualted Gene
Maged1	1.09576	0.907231	1.14095	0.934128	0.16254	-0.84025	-1.50843	-0.99273	-0.8992	UP-regualted Gene
Galnt3	1.10306	0.796113	1.49844	0.793011	-0.42019	-1.32746	-1.2619	-0.43769	-0.74338	UP-regualted Gene
Fgd1	1.66069	-0.4418	1.61777	-0.17976	0.467901	-0.07701	-0.7973	-1.17268	-1.07782	UP-regualted Gene
Trdj2	1.56809	0.342847	1.30152	-0.97985	1.01146	-0.61558	-0.97985	-0.6688	-0.97985	UP-regualted Gene
Gpr157	1.07132	-0.27564	1.76382	-0.23333	1.06732	-1.3862	-0.33549	-0.97748	-0.69431	UP-regualted Gene
Rassf3	1.62637	0.569408	0.998573	-0.73405	-0.59869	-0.78982	-1.72388	0.731073	-0.07897	UP-regualted Gene
Cpq	1.24389	-0.30632	1.8955	-0.40506	0.023515	-0.94989	-1.60093	0.305734	-0.20643	UP-regualted Gene
Cnot6l	0.616437	0.382282	1.95739	-1.1252	-0.77418	-1.43682	-0.50811	0.617253	0.270953	UP-regualted Gene
Gm28512	0.59215	0.3762	1.63213	-0.6753	-1.39482	-1.22515	-0.84448	0.621938	0.917322	UP-regualted Gene
Sh3bp5	0.86439	-0.10222	1.96577	-0.03079	-0.76282	-1.18493	-1.1608	-0.48681	0.898211	UP-regualted Gene
Gm14322	1.31936	2.16324	-0.85502	-0.46455	-0.85502	-0.0238	-0.41211	-0.85502	-0.01708	UP-regualted Gene
Gm38158	0.52116	2.64443	-0.58392	-0.58392	-0.58392	-0.58392	-0.11019	-0.58392	-0.13579	UP-regualted Gene
Gm44423	0.52064	2.30188	-0.76157	-0.14818	-1.13692	-0.78052	0.320863	-0.78003	0.463834	UP-regualted Gene
Irak3	1.04771	2.32203	-0.30398	-0.55601	-0.80919	-0.80919	0.224646	-0.30682	-0.80919	UP-regualted Gene
AC123705.3	0.994133	2.39967	-0.12218	-0.64485	-0.29546	-0.78512	-0.19071	-0.3916	-0.96389	UP-regualted Gene
Kif13a	1.63021	1.97593	-0.01898	-0.83688	-0.42849	-0.72101	-0.1895	-0.67289	-0.73839	UP-regualted Gene
Selenbp1	1.4678	2.20034	-0.35736	-0.61238	-0.4133	-0.50477	-0.59754	-0.68938	-0.49341	UP-regualted Gene
Fam129a	1.52822	1.9529	0.174452	-0.69593	-0.47916	-0.85768	-1.00298	-0.01602	-0.6038	UP-regualted Gene
Phactr2	1.56427	1.88421	0.126584	-0.73184	-0.89604	-0.87693	-0.90342	-0.24028	0.073443	UP-regualted Gene
Prr13	1.34951	2.03951	0.393601	-0.46407	-0.69043	-0.85193	-0.91882	-0.77125	-0.08609	UP-regualted Gene
Rnf135	1.51163	1.78574	0.658297	-0.29054	-0.62324	-0.9849	-0.97501	-0.77964	-0.30234	UP-regualted Gene
Pias3	1.67555	1.43903	0.469392	-0.68569	-0.95058	-1.56347	-0.01294	-0.10164	-0.26966	UP-regualted Gene
Cers4	1.47384	0.96568	-0.3739	-1.16623	-0.92386	-1.15006	-0.66994	1.10846	0.736011	UP-regualted Gene
Gng2	1.83641	1.03935	-0.24008	-0.92144	-0.95007	-1.08065	-0.90197	0.693888	0.524567	UP-regualted Gene
Plekho1	2.07659	0.289367	-0.17862	-0.65167	-0.89329	-1.07537	-0.95558	0.296899	1.09168	UP-regualted Gene
Ifi203	2.00668	0.739807	-0.35838	-0.71392	-0.85584	-1.05859	-0.73996	-0.18325	1.16345	UP-regualted Gene
Zfp119a	1.60399	0.925363	-0.19811	-0.25893	-0.93744	-0.83098	-1.44193	-0.19536	1.3334	UP-regualted Gene
Tor3a	1.8097	1.2283	-0.0633	-0.06428	-0.76667	-0.86546	-1.4364	-0.55166	0.709759	UP-regualted Gene
Ms4a6c	2.33096	0.183343	0.533947	-0.32186	-1.10031	-0.9205	-0.9193	-0.22356	0.437288	UP-regualted Gene
Smpdl3a	2.24186	0.659698	0.256201	-0.4923	-0.66247	-0.99404	-0.97834	-0.66579	0.635179	UP-regualted Gene
Vwa5a	1.83969	1.03902	0.884757	-0.26842	-0.85205	-0.9822	-1.3915	-0.22923	-0.04007	UP-regualted Gene
Gm11714	0.141176	1.38719	1.03037	-0.71376	-1.2669	-1.19802	-0.69471	-0.08347	1.39813	UP-regualted Gene
F2r	0.577184	1.53951	1.2218	-0.96188	-1.33726	-1.30024	0.174251	-0.38432	0.470949	UP-regualted Gene
Stat4	1.47009	0.905288	1.11528	-0.68475	-1.00879	-1.39064	0.271255	-1.06405	0.38632	UP-regualted Gene
Cntn1	2.19808	0.328461	0.664309	-0.17873	-1.10915	-1.10915	0.41166	-0.94248	-0.263	UP-regualted Gene
Sh3pxd2b	2.02529	1.00478	-0.15319	-0.89856	-0.47915	-1.11845	0.5334	-1.11845	0.204343	UP-regualted Gene
2900041M22Rik	2.00222	0.600191	-0.57026	-0.99558	-0.99558	-0.99558	0.843672	-0.49873	0.609645	UP-regualted Gene
Armcx4	0.553869	1.63218	0.352025	-1.11292	-0.68004	0.05889	-0.98849	-1.17398	1.35847	UP-regualted Gene
Serpini1	0.022984	1.47471	-0.37598	-0.90072	0.112214	-0.55794	-0.7524	-1.01221	1.98934	UP-regualted Gene
Tgtp2	0.784871	0.244744	-0.12252	-0.44063	-0.87692	-1.02803	-1.03495	0.197722	2.27571	UP-regualted Gene
Tgtp1	0.204384	0.296639	0.377684	-0.3152	-0.84296	-0.96411	-0.9973	-0.19919	2.44005	UP-regualted Gene
BE692007	0.417881	1.07812	0.201096	-0.30725	-1.0519	-1.11603	-1.02752	-0.21306	2.01866	UP-regualted Gene
AW112010	1.18765	0.689908	0.21031	-0.24771	-0.71752	-0.8652	-1.21848	-0.89752	1.85857	UP-regualted Gene
Slc27a6	1.15279	0.15067	1.10375	-0.86122	-0.88237	-1.02603	-0.59123	-0.75867	1.7123	UP-regualted Gene
Fam124b	1.28908	-0.61316	-0.58119	-0.53757	-0.40849	-0.75001	-0.63171	-0.04834	2.2814	UP-regualted Gene
Cd38	1.69694	-0.20814	-0.6522	-0.64257	-0.51479	-0.65154	-0.69534	-0.32276	1.99039	UP-regualted Gene
Podn	2.21211	-0.59702	-0.59702	-0.59702	-0.59702	-0.59702	-0.59702	-0.03245	1.40247	UP-regualted Gene
Fkbp1b	1.86128	0.064918	-0.92211	-1.10205	0.931802	-0.13791	-0.59767	-1.10205	1.0038	UP-regualted Gene
Lancl3	0.135427	2.13221	-1.27471	-0.68705	0.434988	-0.21542	0.688661	0.060603	-1.27471	UP-regualted Gene
Sycp3	-0.66207	1.76622	-0.66207	-0.66207	1.74218	-0.66207	-0.66207	0.463989	-0.66207	UP-regualted Gene
Prtg	-0.70771	2.26899	-0.36926	-0.03516	1.1841	-0.01049	-0.78466	-0.79014	-0.75567	UP-regualted Gene
Serpine2	-0.27778	2.6899	-0.22002	-0.43706	0.286828	-0.11502	-0.52713	-0.48205	-0.91766	UP-regualted Gene
Lhfpl3	-0.53588	2.77682	-0.53588	-0.53588	-0.20339	0.011506	-0.24952	-0.53588	-0.1919	UP-regualted Gene
Rgs9bp	-0.38833	2.74644	0.25045	-0.37067	-0.51987	-0.51987	-0.51987	-0.1584	-0.51987	UP-regualted Gene
Gm595	-0.54183	2.70744	-0.54183	-0.54183	-0.54183	-0.54183	-0.16038	0.366524	-0.20444	UP-regualted Gene
Gm22442	0.00697	2.63607	-0.53593	-0.53593	-0.53593	-0.53593	-0.53593	0.572512	-0.53593	UP-regualted Gene
Pcdh7	-0.44032	2.53803	0.136282	0.015815	-0.782	-0.58608	-0.782	-0.67203	0.572316	UP-regualted Gene
Chpt1	0.707288	2.0619	1.15285	-0.84594	-0.79073	-0.84889	-0.19625	-0.77846	-0.46177	UP-regualted Gene
Slc25a24	0.588229	2.08316	1.26593	-0.67275	-0.7208	-0.84669	-0.75133	-0.39827	-0.54747	UP-regualted Gene
Scin	0.580867	2.30054	0.937828	-0.41437	-0.66705	-0.68626	-0.68387	-0.68309	-0.68459	UP-regualted Gene
Fcgr2b	0.928778	2.21846	0.790982	-0.68373	-0.64212	-0.63806	-0.68373	-0.60683	-0.68373	UP-regualted Gene
Dynlt1a	0.429155	2.24614	0.881623	-0.72011	0.108321	-0.38052	-1.03006	-0.96713	-0.56741	UP-regualted Gene
Plscr1	0.167989	2.40872	0.969328	-0.39903	-0.37234	-0.62029	-0.72295	-0.70004	-0.73138	UP-regualted Gene
Slc7a8	0.021851	2.26182	0.974372	-0.8675	0.359052	-0.7084	-0.53308	-0.4995	-1.00862	UP-regualted Gene
Acadl	0.591668	1.52395	1.63947	0.015422	-0.1936	-0.38917	-1.17883	-1.15106	-0.85785	UP-regualted Gene
Lair1	0.596435	1.96352	1.32909	-0.15996	-0.47234	-0.71321	-1.0703	-0.86756	-0.60567	UP-regualted Gene
Hdac9	0.157541	1.76614	1.77426	-0.39417	-0.68403	-0.71923	-0.66634	-1.0424	-0.19177	UP-regualted Gene
Fads2	0.805491	1.89728	0.866489	0.409887	-0.26541	-0.44297	-1.08466	-1.09378	-1.09233	UP-regualted Gene
Cdk6	0.698383	1.58493	1.23482	0.619767	-0.19701	-0.63002	-1.09384	-1.13608	-1.08095	UP-regualted Gene
Snx30	0.45491	1.72732	0.872539	1.01566	-0.29803	-0.43702	-1.16611	-1.19426	-0.97502	UP-regualted Gene
Podnl1	0.477136	1.91542	0.553616	0.7932	-0.52978	-1.26441	-0.9964	-1.1246	0.175812	UP-regualted Gene
A430010J10Rik	0.02017	1.90739	0.879852	0.984955	-1.0701	-1.0701	-0.21215	-0.3699	-1.0701	UP-regualted Gene
Aldh1b1	-0.26586	2.15863	1.31368	0.252391	-0.46256	-0.62414	-0.80149	-0.80486	-0.76581	UP-regualted Gene
Gm4969	-0.57645	1.85939	1.69773	0.242433	-0.28791	-0.82113	-0.61421	-0.82113	-0.67874	UP-regualted Gene
Il2ra	-0.55622	1.77595	1.5754	0.742307	-0.70387	-0.72868	-0.69693	-0.68929	-0.71867	UP-regualted Gene
Jun	-0.82971	1.93765	1.3278	0.767702	-0.73518	-0.43899	-0.53381	-0.93256	-0.5629	UP-regualted Gene
Ttc8	1.29761	1.63689	0.873451	0.267603	-0.61902	-0.31763	-1.163	-1.07014	-0.90578	UP-regualted Gene
Dcxr	1.7104	1.68835	0.348245	0.0216	-0.35386	-0.63817	-0.92552	-0.92552	-0.92552	UP-regualted Gene
Car9	1.448	1.83211	0.4991	0.134311	-0.43608	-0.64981	-0.95095	-0.96882	-0.90786	UP-regualted Gene
Gria3	1.53527	1.84219	0.433485	0.014152	-0.76013	-0.82061	-0.89395	-0.8977	-0.45271	UP-regualted Gene
Dtx4	1.49255	1.91641	0.377766	0.033114	-0.84539	-0.781	-0.81009	-0.78693	-0.59642	UP-regualted Gene
Rps6ka5	1.17173	2.20221	0.309817	-0.45102	-0.57539	-0.35035	-0.40949	-0.78124	-1.11627	UP-regualted Gene
Vipr2	1.14	2.20389	0.384009	-0.17125	-0.72277	-0.44994	-0.75908	-0.66184	-0.96302	UP-regualted Gene
Wwc2	1.07975	2.16384	0.557746	-0.0444	-0.67858	-0.69345	-0.80982	-0.76216	-0.81292	UP-regualted Gene
Slc16a7	1.36471	2.06835	0.489469	-0.46863	-0.64963	-0.73522	-0.67673	-0.76849	-0.62384	UP-regualted Gene
AC153891.1	1.48426	2.06604	0.212404	-0.31299	-0.62634	-0.70996	-0.70996	-0.70996	-0.69348	UP-regualted Gene
Six5	0.960819	2.26406	0.112891	0.37884	-0.6461	-0.73655	-0.72035	-0.72362	-0.88999	UP-regualted Gene
Ift22	1.51013	1.75168	0.161623	-0.07248	-0.02749	-0.11296	-0.968	-0.84303	-1.39947	UP-regualted Gene
Eea1	1.24024	2.15611	-0.12584	-0.35574	-0.0164	-0.07768	-0.96139	-0.85363	-1.00567	UP-regualted Gene
Nlgn2	1.17897	1.88727	-0.17903	0.260572	0.373108	-0.19971	-1.34001	-1.06488	-0.91629	UP-regualted Gene
Cdc42bpa	0.829339	1.74548	-0.33358	1.1096	-0.23205	-0.02194	-0.4196	-1.57187	-1.10538	UP-regualted Gene
Gm17586	0.810077	2.41978	-0.86769	0.267206	-0.13446	-0.46531	-0.55193	-0.60999	-0.86769	UP-regualted Gene
Prkca	-1.7074	1.23591	1.2821	0.844502	-0.16271	-0.65106	-0.91763	0.710832	-0.63456	UP-regualted Gene
Psors1c2	-0.42909	0.49047	1.32819	-0.18369	-0.90769	-0.90769	-0.49735	2.01455	-0.90769	UP-regualted Gene
Il7r	-0.50827	0.920983	0.399294	-0.21555	-0.75361	-1.05277	-1.11357	2.17958	0.143911	UP-regualted Gene
Gm45406	-0.57557	1.12879	0.249933	0.231834	-1.36114	-1.34193	1.4304	0.999342	-0.76166	UP-regualted Gene
Gm6257	-1.08762	1.36107	-1.08762	0.180377	-0.47321	-0.07608	0.519538	1.75117	-1.08762	UP-regualted Gene
Zfp618	0.312811	2.26247	0.115004	-0.43035	-0.88583	-0.91942	0.934381	-0.93651	-0.45255	UP-regualted Gene
Trps1	0.456815	1.5016	0.455092	0.083408	-0.4363	-0.78687	1.36532	-1.03101	-1.60805	UP-regualted Gene
Nr1d1	0.041514	0.196194	-0.62596	1.18898	-0.74273	-0.46556	2.1554	-1.20002	-0.54782	UP-regualted Gene
Stard13	-0.4743	1.17637	-0.77175	1.25496	-1.04445	0.814998	1.13306	-1.04445	-1.04445	UP-regualted Gene
BC025920	-0.35822	1.27026	-0.34209	2.12148	-0.61741	-0.28223	-0.36502	-1.4305	0.003717	UP-regualted Gene
Gm6525	-1.28663	1.92124	-0.49882	1.2039	0.323177	-0.84491	-0.34517	-0.90944	0.436666	UP-regualted Gene
Zfp111	0.227421	0.942711	1.37395	1.14879	0.215119	-0.86475	-0.60155	-0.62281	-1.81887	UP-regualted Gene
Gm37881	-0.42943	1.20565	1.78274	1.1721	-0.64652	-0.81358	-0.78449	-0.6729	-0.81358	UP-regualted Gene
Gm17590	-0.11231	0.673918	1.97957	1.10792	0.025534	-0.83239	-0.96767	-0.92927	-0.9453	UP-regualted Gene
Tcrg-C4	-0.52837	0.407042	2.15423	1.18283	-0.04615	-0.75751	-0.80569	-0.80562	-0.80075	UP-regualted Gene
Amph	-0.74529	0.375029	2.0877	1.16266	0.278766	-0.80489	-0.78878	-0.88497	-0.68023	UP-regualted Gene
Hmgn3	-0.66977	0.259048	1.99002	1.42704	-0.24542	-0.3402	-0.5624	-0.56256	-1.29575	UP-regualted Gene
A430034D21Rik	-0.55801	0.484902	1.72769	1.65316	-0.23361	-0.28066	-0.94469	-0.9041	-0.94469	UP-regualted Gene
Gm37552	-0.547	0.214667	1.67657	1.78135	0.028029	-0.41763	-0.91501	-0.92065	-0.90032	UP-regualted Gene
Gfpt2	0.384877	-0.20384	1.9413	1.28314	0.124074	-0.65744	-1.3125	-0.71361	-0.84599	UP-regualted Gene
B4galt4	0.742402	0.307515	1.5387	1.41249	-0.0679	-0.74696	-1.17152	-0.89121	-1.12353	UP-regualted Gene
Il20ra	1.37448	-0.2356	1.21471	1.50045	-0.23982	-0.93699	-0.85038	-0.88986	-0.93699	UP-regualted Gene
Aplf	-0.14608	1.51058	0.172528	0.477932	0.656316	1.09625	-1.06001	-1.44647	-1.26104	UP-regualted Gene
Nudt2	0.23895	0.329755	0.687865	1.12055	1.0334	0.614977	-1.5545	-0.92737	-1.54362	UP-regualted Gene
Parp1	0.234384	0.622499	0.679996	1.0126	0.836837	0.736979	-1.69429	-1.16101	-1.26799	UP-regualted Gene
Wdr31	0.28286	0.465836	1.31533	0.640796	0.903202	0.452883	-1.18953	-1.39082	-1.48055	UP-regualted Gene
Slfn9	-0.12036	0.793917	1.26878	0.652749	0.622739	0.697354	-1.52829	-0.83226	-1.55463	UP-regualted Gene
Il12rb2	0.313789	1.74472	0.848568	0.162107	0.496874	0.219458	-1.42183	-1.15983	-1.20386	UP-regualted Gene
AU020206	-0.18196	1.28449	1.35506	0.264201	0.557957	0.506834	-1.38966	-1.33813	-1.05879	UP-regualted Gene
Cntln	0.549842	1.10792	1.5112	0.049317	0.365036	0.273619	-1.18251	-1.36293	-1.31149	UP-regualted Gene
Mcoln2	0.060948	1.22426	1.25787	1.10347	0.409826	-0.46527	-1.10335	-1.26946	-1.2183	UP-regualted Gene
Kank3	0.162458	0.969712	0.680792	1.30561	0.827042	-0.06118	-1.51129	-1.38345	-0.98969	UP-regualted Gene
Fam111a	-0.28702	0.946538	1.01094	0.737115	0.861853	0.567294	-1.62011	-1.50219	-0.71442	UP-regualted Gene
Elovl5	-0.453	0.783728	1.32967	0.808995	0.948233	0.073381	-1.78583	-1.17704	-0.52813	UP-regualted Gene
Tmem17	0.871921	0.558733	0.650578	0.494939	1.41318	-0.07993	-1.61212	-1.05343	-1.24387	UP-regualted Gene
Lrrc49	1.04454	1.11854	0.518461	0.335201	0.982181	-0.04649	-1.54438	-1.31666	-1.09139	UP-regualted Gene
Zfp518b	1.10928	1.28944	0.343653	0.342675	0.958555	-0.29475	-1.38601	-0.90479	-1.45805	UP-regualted Gene
Mid1ip1	1.2729	0.903175	0.47303	0.36508	0.570952	0.484169	-1.37762	-1.59697	-1.09471	UP-regualted Gene
Zfp704	0.964536	1.3147	0.793335	0.327543	0.335362	0.120466	-0.69612	-1.55999	-1.59982	UP-regualted Gene
Golim4	0.977475	0.716012	1.18328	0.772491	0.340299	0.020027	-1.25937	-1.2156	-1.53462	UP-regualted Gene
Gm32742	-0.51641	1.72078	0.353744	1.68712	0.054594	-0.61056	-0.83319	-0.86399	-0.99209	UP-regualted Gene
Gja1	-0.06536	1.87673	0.466904	0.6456	0.936097	-0.56619	-0.97545	-1.11975	-1.19859	UP-regualted Gene
Lifr	-0.80902	1.49113	0.731063	0.761992	1.26105	-0.62245	-0.45384	-1.04096	-1.31897	UP-regualted Gene
Tmem132a	0.665441	1.86433	-0.0944	0.886127	0.257616	-0.65427	-1.48415	-0.19481	-1.24589	UP-regualted Gene
Tbc1d32	1.12095	1.46312	0.267915	-0.04585	0.623032	-0.46736	-1.07364	0.052664	-1.94083	UP-regualted Gene
Osbpl3	0.490143	1.78752	1.1461	-0.31124	-0.10007	-0.48773	-1.47509	0.243117	-1.29276	UP-regualted Gene
Plcb3	0.449553	-0.39926	0.678686	1.42771	0.443541	0.950834	-0.44096	-1.49218	-1.61792	UP-regualted Gene
Kcnq5	0.457559	-0.10487	0.541502	1.71362	-0.18676	1.07124	-1.08001	-1.58795	-0.82432	UP-regualted Gene
Gpr25	0.234722	-0.55383	0.09168	1.76615	0.051572	1.51467	-1.03499	-1.03499	-1.03499	UP-regualted Gene
Piezo1	0.380109	0.13993	0.515047	0.865374	0.657104	1.25842	-1.4962	-1.82212	-0.49767	UP-regualted Gene
Gas2	0.028318	0.258272	0.368502	0.922298	0.802236	1.4032	-1.65198	-1.47422	-0.65662	UP-regualted Gene
Gpt2	0.583597	-0.08455	-0.38918	0.687731	1.39765	1.29436	-1.49237	-1.29642	-0.70081	UP-regualted Gene
Ybx3	0.511622	0.648634	0.176154	0.86145	1.32583	0.536429	-1.38275	-1.30227	-1.3751	UP-regualted Gene
Lap3	0.265863	0.251769	-0.0286	1.19704	1.37401	0.750828	-1.54389	-1.25027	-1.01674	UP-regualted Gene
Suclg2	0.74105	0.428471	-0.05384	1.14412	1.16039	0.422388	-1.86154	-1.02831	-0.95272	UP-regualted Gene
Gfra1	0.01739	-0.79952	-0.06909	1.9823	1.24356	0.455394	-0.90089	-0.96354	-0.9656	UP-regualted Gene
Smyd2	-0.26243	-0.08552	0.094574	1.67486	1.10819	0.908692	-1.40943	-1.08914	-0.93979	UP-regualted Gene
Myc	0.268909	-0.26019	-0.22539	1.6023	1.21032	0.718466	-1.69067	-1.01695	-0.6068	UP-regualted Gene
Pycr1	0.982138	-1.01266	-0.54737	1.24768	1.57522	0.463068	-0.84396	-0.99578	-0.86834	UP-regualted Gene
2010204K13Rik	1.11519	-0.52858	-0.80528	1.43249	1.05461	0.671666	-1.3578	-1.03371	-0.54859	UP-regualted Gene
1700108F19Rik	1.27598	0.930938	-1.09734	0.477018	0.910861	0.794585	-1.09734	-1.09734	-1.09734	UP-regualted Gene
Evi5	1.53413	-0.07067	-0.21082	0.706288	0.743106	0.944673	-1.02815	-1.59912	-1.01944	UP-regualted Gene
Gm3222	1.6251	-0.37273	-0.74382	0.523331	1.64431	-0.03539	-0.46703	-0.85534	-1.31842	UP-regualted Gene
Kctd17	0.640246	0.305975	-0.76131	1.17625	1.80237	-0.51094	-0.54458	-0.55136	-1.55665	UP-regualted Gene
Pdzd4	-1.45746	-0.84576	1.12015	0.41541	1.45457	-1.17615	0.175909	0.916293	-0.60295	UP-regualted Gene
Gata3	-1.30136	0.134797	0.955674	0.594934	0.842795	-0.27246	-0.62973	1.38481	-1.70946	UP-regualted Gene
Gm11579	-1.16376	-1.0032	2.11173	1.13155	0.253919	0.00074	-0.28725	-0.19953	-0.8442	UP-regualted Gene
Fam169b	-1.53208	-0.60061	1.80183	0.969625	0.899047	0.312366	-0.69173	-0.73717	-0.42128	UP-regualted Gene
Gm44888	-1.90967	-0.28038	1.99219	0.808338	0.498604	-0.04694	-0.46968	-0.34836	-0.2441	UP-regualted Gene
Gm16158	-1.96735	-0.26288	1.6516	1.11084	0.269195	-0.53199	-0.22239	-0.612	0.56497	UP-regualted Gene
Ankrd35	-0.95386	0.448049	2.04102	-0.14899	0.454244	0.011303	-1.24335	-1.24335	0.634927	UP-regualted Gene
Tubb3	-1.15735	-0.03127	1.65191	0.814383	0.682797	-0.38484	-1.27023	-1.15098	0.845579	UP-regualted Gene
2310047D07Rik	-1.13344	-0.34768	2.10669	0.290257	1.20053	-0.26785	-0.4542	-1.13344	-0.26086	UP-regualted Gene
Tktl1	-0.48146	0.365082	2.41071	-0.92291	0.654835	-0.17053	-0.94741	-0.13509	-0.77324	UP-regualted Gene
Npnt	-0.45048	-0.34552	2.58898	-0.71851	0.553746	-0.30256	0.014208	-0.95509	-0.38477	UP-regualted Gene
Bves	-0.35355	-0.35355	2.82843	-0.35355	-0.35355	-0.35355	-0.35355	-0.35355	-0.35355	UP-regualted Gene
Gucy2e	-0.87397	0.114142	2.63365	0.035399	-0.33296	-0.22334	0.134074	-0.71634	-0.77066	UP-regualted Gene
Ly6c1	-0.88523	-0.15083	2.54458	0.097835	0.255686	-0.2417	-0.60029	0.083592	-1.10364	UP-regualted Gene
Xylt1	-0.31191	-0.1028	2.38006	0.675869	0.351528	-0.60857	-1.29311	-0.47693	-0.61414	UP-regualted Gene
Laptm4b	-0.15076	0.685229	2.28636	0.587076	-0.23953	-0.58764	-0.43567	-0.92686	-1.21821	UP-regualted Gene
Tcrg-C2	-0.64378	1.17424	2.11733	0.631268	-0.28476	-0.70436	-0.7638	-0.76359	-0.76255	UP-regualted Gene
Trgj4	-0.7186	0.818715	2.3162	0.365958	0.226557	-0.75221	-0.75221	-0.75221	-0.75221	UP-regualted Gene
Esm1	-0.64344	1.23481	2.27515	0.05439	-0.22061	-0.59376	-0.67021	-0.71817	-0.71817	UP-regualted Gene
Tcrg-C1	-0.46628	1.22627	2.30356	0.050865	-0.4697	-0.64015	-0.66772	-0.66825	-0.6686	UP-regualted Gene
Trgj2	-0.4843	1.24449	2.35328	-0.29036	-0.54604	-0.56406	-0.571	-0.571	-0.571	UP-regualted Gene
Trgj1	-0.43837	1.27874	2.31113	-0.1516	-0.51796	-0.61617	-0.62192	-0.62192	-0.62192	UP-regualted Gene
Plscr4	-0.16229	1.22342	2.32791	-0.24635	-0.54629	-0.67615	-0.55722	-0.65011	-0.71292	UP-regualted Gene
Il17rb	-0.18548	1.32831	2.08746	0.174781	-0.43019	-0.74718	-0.88219	-0.23324	-1.11228	UP-regualted Gene
Trdc	-0.88169	0.448784	1.79017	0.383039	0.875735	0.626303	-1.04155	-1.05526	-1.14554	UP-regualted Gene
1500009L16Rik	-0.83128	0.393606	1.76676	1.00234	0.719754	0.178774	-1.07473	-1.09165	-1.06357	UP-regualted Gene
Strip2	-0.83684	1.30992	1.85734	0.404148	0.178793	0.051026	-0.92022	-1.01654	-1.02764	UP-regualted Gene
Lrguk	-0.67475	0.678279	1.82742	0.266004	1.08463	-0.69539	-0.06381	-1.01576	-1.40662	UP-regualted Gene
Lamb2	-1.23339	1.23878	1.74011	-0.46145	0.756118	-0.14884	0.13634	-0.88135	-1.14631	UP-regualted Gene
Cdc20b	-1.00279	-1.00279	1.89609	0.384689	0.18499	0.828369	0.717006	-1.00279	-1.00279	UP-regualted Gene
Ifngr1	-0.82929	-0.73918	1.93754	0.227108	-0.05871	0.380744	1.22708	-1.12235	-1.02295	UP-regualted Gene
Scd1	-0.90113	0.445998	2.16103	-0.20355	-0.90113	0.355435	0.845626	-0.90113	-0.90113	UP-regualted Gene
Slc35b4	0.02095	0.284127	2.02186	-0.12741	0.06413	0.341868	0.340886	-1.12909	-1.81732	UP-regualted Gene
Gm12542	-0.09171	-1.18107	1.73989	0.512016	0.187039	-1.03091	1.41124	-0.66818	-0.87832	UP-regualted Gene
Mtss1l	-0.44787	-0.00175	2.20731	0.260995	-0.79663	-1.26779	1.05057	-0.56811	-0.43672	UP-regualted Gene
Rhoj	-0.75984	-0.47698	2.26923	1.28989	-0.4088	-0.51107	-0.02176	-0.69426	-0.68641	UP-regualted Gene
Rxfp1	-0.6804	-0.7544	1.73917	1.7774	-0.67377	-0.59403	0.435561	-0.56625	-0.68328	UP-regualted Gene
Lrrn3	0.449142	-0.67715	2.31511	0.918649	-0.78261	-0.63308	-0.88884	-0.1421	-0.55912	UP-regualted Gene
Gm13218	0.82947	-1.09866	2.07406	0.326432	-0.352	-0.82301	-0.51114	0.653508	-1.09866	UP-regualted Gene
Traf3ip2	1.03255	-1.96042	0.646642	0.586622	-0.33551	-0.67905	-0.47011	-0.36908	1.54836	UP-regualted Gene
Gm13856	1.25574	-1.99692	0.984687	-0.00097	0.213923	-0.78364	0.706512	-0.97544	0.596104	UP-regualted Gene
Jdp2	1.5858	-1.21464	1.62163	-0.13077	-0.61412	-0.88509	0.004972	-0.93718	0.569396	UP-regualted Gene
Gm26810	1.64561	-1.00583	1.87135	-0.29308	-0.3151	-0.62677	-0.41091	-1.00583	0.140548	UP-regualted Gene
Shc4	0.18119	-1.07208	2.25537	0.293767	0.580836	-0.30645	-1.34104	0.050714	-0.6423	UP-regualted Gene
Gm4795	0.185557	-1.16734	1.99284	-0.14474	0.789252	0.46534	-1.16734	0.213772	-1.16734	UP-regualted Gene
Lima1	0.775277	-2.00688	1.25521	-0.15907	0.936028	0.84174	-0.64532	-0.12942	-0.86756	UP-regualted Gene
Gm5148	1.41723	-1.01194	0.287215	-0.96564	1.83872	0.07947	-0.82513	0.113624	-0.93356	UP-regualted Gene
Gm24727	0.860177	-1.0089	0.446402	-1.0089	1.73123	0.996084	-1.0089	-1.0089	0.001693	UP-regualted Gene
4930447N08Rik	0.735682	0.062215	1.25501	-1.25207	1.35048	0.557682	-1.25207	-1.25207	-0.20485	UP-regualted Gene
1700066B19Rik	-0.17776	1.39379	1.26209	0.540144	-0.47098	0.128872	-1.6557	-1.41596	0.395506	UP-regualted Gene
Dpy19l1	-0.02417	0.96079	0.354448	0.063355	0.288679	0.441333	-1.91668	-1.49469	1.32694	UP-regualted Gene
Pou2af1	-1.17688	0.592587	1.18466	-0.9044	0.906114	0.234483	-1.79115	-0.02399	0.978579	UP-regualted Gene
Kdr	-0.82687	-0.82687	1.54342	-0.64237	-0.11116	-0.82687	0.219541	-0.49148	1.96265	UP-regualted Gene
Actn2	-0.51001	-0.18965	1.30504	-0.31198	-0.41507	-0.76871	-0.84666	-0.53056	2.26759	UP-regualted Gene
Ms4a4d	-1.39445	0.155853	1.8462	-0.19082	0.151019	-0.9675	-0.71197	-0.31096	1.42263	UP-regualted Gene
Fam184a	-0.2011	-0.79796	0.041796	1.50216	0.981569	-0.34384	1.29432	-1.58489	-0.89204	UP-regualted Gene
Ablim2	-0.79441	-0.69866	0.616852	1.71865	-0.69914	-0.74426	1.47602	-1.12394	0.248892	UP-regualted Gene
C430039J16Rik	-0.67027	-0.67027	0.991239	2.11949	-0.67027	-0.67027	0.910859	-0.67027	-0.67027	UP-regualted Gene
AC166078.1	-0.69196	-0.69196	0.014794	2.28641	-0.69196	-0.69196	1.1738	-0.0152	-0.69196	UP-regualted Gene
B230344G16Rik	-0.51613	-0.51613	-0.2039	2.62831	-0.51613	-0.51613	0.672375	-0.51613	-0.51613	UP-regualted Gene
Tnr	-0.84001	-0.95227	-0.22554	2.01852	0.021849	-0.77164	0.101215	1.42988	-0.78201	UP-regualted Gene
Popdc2	-0.87746	-0.87746	-0.87746	2.19372	-0.87746	-0.15102	0.262636	0.983483	0.221001	UP-regualted Gene
Gm38391	-0.41435	-1.06501	-1.06501	2.13243	-0.12401	0.505431	0.608573	0.486957	-1.06501	UP-regualted Gene
Gm5475	-0.86535	0.264708	-0.86535	1.76652	-0.86535	1.62437	-0.37692	0.18272	-0.86535	UP-regualted Gene
S1pr2	-0.89483	-0.09037	0.331256	1.9543	1.11754	0.044849	-1.45101	-0.06203	-0.9497	UP-regualted Gene
Gm11692	-0.69568	0.495415	0.389771	1.81903	1.3878	-0.84909	-0.84909	-0.84909	-0.84909	UP-regualted Gene
Acot6	-0.36285	-0.20692	0.945597	2.12138	0.748213	-0.5242	-1.13205	-0.95619	-0.63299	UP-regualted Gene
Slc23a4	-0.80997	-0.58707	1.09356	2.02656	0.731254	0.084063	-0.85424	-0.78395	-0.90021	UP-regualted Gene
Acot5	-0.72967	-0.38657	1.11427	2.34499	0.104471	-0.38981	-0.6482	-0.67981	-0.72967	UP-regualted Gene
Stum	-0.48017	-0.48017	0.748647	2.61258	-0.48017	-0.48017	-0.48017	-0.48017	-0.48017	UP-regualted Gene
Lipg	-0.55631	-0.55631	0.270105	2.72558	-0.0794	-0.25814	-0.43293	-0.55631	-0.55631	UP-regualted Gene
Arhgef10l	-0.2672	-0.14884	-0.34652	2.81223	-0.27466	-0.34013	-0.4869	-0.46411	-0.48387	UP-regualted Gene
Inhbb	-0.35355	-0.35355	-0.35355	2.82843	-0.35355	-0.35355	-0.35355	-0.35355	-0.35355	UP-regualted Gene
Necab1	-0.56695	-0.56695	-0.44312	2.76034	-0.18741	0.138524	-0.23602	-0.33147	-0.56695	UP-regualted Gene
Gm16157	-0.75125	-0.91128	0.285581	2.45792	-0.0093	0.604618	-0.76205	-0.69997	-0.21427	UP-regualted Gene
Pgpep1l	-0.96194	-0.96194	0.159374	2.40162	0.656622	0.23991	-0.47542	-0.73104	-0.3272	UP-regualted Gene
Hlcs	0.639601	-0.72894	-1.11676	1.95089	1.15887	-0.99774	-0.15745	0.051831	-0.8003	UP-regualted Gene
Stc1	0.055317	-0.735	-0.86322	2.25637	1.18883	-0.09436	-0.86322	-0.41432	-0.53038	UP-regualted Gene
Trgv2	-0.44087	-0.5531	-0.1573	2.5688	0.794829	-0.42809	-0.59505	-0.59482	-0.5944	UP-regualted Gene
Tcrg-V4	-0.40954	-0.06567	0.00346	2.42337	0.931282	-0.63573	-0.75531	-0.76098	-0.7309	UP-regualted Gene
Rxrg	0.619121	-0.69872	0.120147	2.55284	-0.69872	-0.69872	-0.69872	-0.1822	-0.31502	UP-regualted Gene
Tcrg-V3	0.67231	0.196762	0.059246	2.20028	0.50928	-1.06442	-1.06442	-0.772	-0.73703	UP-regualted Gene
Slc29a2	1.3384	-0.82815	0.180485	1.60385	0.506264	0.106986	-1.67152	-0.8326	-0.40372	UP-regualted Gene
Pcx	0.756487	-1.15973	0.394338	1.62738	0.970169	-0.59325	-1.5087	0.300299	-0.787	UP-regualted Gene
Fcrlb	0.014944	-0.60325	-0.60325	2.20228	-0.60325	-0.60325	-0.60325	-0.60325	1.40225	UP-regualted Gene
Gm29264	-0.77987	-1.10192	0.426765	2.11969	-0.71146	0.26669	0.039846	-1.10192	0.84218	UP-regualted Gene
Junos	-0.54003	-1.35386	1.2996	0.986023	-1.00483	-0.97077	0.364461	-0.22272	1.44213	UP-regualted Gene
Pla2r1	-0.52542	-1.97852	0.56717	0.493133	0.122996	-0.1118	0.790658	-0.98023	1.62201	UP-regualted Gene
Gm26896	-0.97168	-1.53557	0.540413	1.70854	1.1548	-0.31103	-0.65942	-0.51929	0.593234	UP-regualted Gene
Slc11a2	-1.61896	-1.79182	0.022936	0.681167	0.703463	0.405418	-0.01739	0.199379	1.41582	UP-regualted Gene
Ahcyl2	-1.51108	-1.20453	0.710902	1.45969	-0.02821	-0.68711	-0.61734	1.01887	0.858798	UP-regualted Gene
4931440P22Rik	-1.30114	-1.69842	0.253103	1.77905	-0.2534	-0.37675	0.258072	0.778144	0.561334	UP-regualted Gene
Slc35f2	-0.73345	-0.40519	0.079264	1.10745	1.30524	0.768854	-1.89872	-0.8668	0.643348	UP-regualted Gene
Snai3	-1.02763	-1.19178	-0.47436	0.586684	0.698132	1.06653	-0.40929	-1.01689	1.76861	UP-regualted Gene
Gm45716	-0.09705	-1.3813	-0.56308	-0.08004	0.97303	1.67717	-0.96102	-0.77944	1.21175	UP-regualted Gene
Kif12	-0.85168	-0.85168	-0.85168	0.285843	1.35461	-0.85168	-0.85168	1.18707	1.43087	UP-regualted Gene
Rap1gap2	0.390561	-1.08196	-1.24978	0.722267	0.804767	-0.60456	-1.3405	1.16912	1.19008	UP-regualted Gene
Commd10	-0.22995	0.425384	0.195735	-0.22132	2.24276	0.205276	-1.04407	-1.58636	0.012541	UP-regualted Gene
A330040F15Rik	-0.63687	-0.12671	0.19314	0.483001	2.30656	-0.31561	-0.98831	-1.32142	0.406223	UP-regualted Gene
Gzma	-0.69463	-0.64243	-0.29461	0.774764	2.41439	0.466669	-0.61772	-0.70727	-0.69916	UP-regualted Gene
Ppm1l	-0.16233	-0.57037	-0.25348	0.439091	2.53294	0.182282	-0.23456	-1.06133	-0.87224	UP-regualted Gene
Ighv1-47	-0.35355	-0.35355	-0.35355	-0.35355	2.82843	-0.35355	-0.35355	-0.35355	-0.35355	UP-regualted Gene
Etv5	-0.27132	-0.71116	-0.09802	0.705096	2.48019	-0.77789	-0.73971	0.174292	-0.76149	UP-regualted Gene
Grhl3	0.715996	-0.83183	-0.83183	-0.33042	2.39231	-0.65393	0.564161	-0.52801	-0.49646	UP-regualted Gene
Hunk	-0.703	-0.703	-0.703	-0.703	2.09104	-0.19189	1.44597	0.169883	-0.703	UP-regualted Gene
Greb1	-0.31824	-0.85589	-0.79974	-0.33761	2.32692	0.085391	1.09186	-0.38735	-0.80534	UP-regualted Gene
Gm14399	-0.46271	0.644377	-1.42782	0.040182	2.03148	-0.68398	0.993153	-0.33763	-0.79706	UP-regualted Gene
Ajuba	-0.72342	-0.87132	-0.87132	-0.71951	0.871499	-0.07555	2.05504	1.00281	-0.66824	UP-regualted Gene
Gm13855	-1.0733	-1.0733	-0.73109	-0.49871	1.6808	-0.15655	1.34245	1.00691	-0.49721	UP-regualted Gene
Phlda1	-1.1262	-1.1262	-1.1262	-0.45946	1.06215	1.45517	0.797003	0.956796	-0.43305	UP-regualted Gene
Igsf3	-1.00129	-1.21726	-1.06704	-0.33923	0.438814	1.4989	1.66033	0.194672	-0.16791	UP-regualted Gene
Trav21-dv12	-1.01042	-1.06947	-1.06947	-0.89094	0.135433	1.6322	1.28785	0.302934	0.681901	UP-regualted Gene
Gm14410	1.15017	-1.06165	-1.20338	-1.1307	1.58393	0.976343	0.358249	-0.3937	-0.27925	UP-regualted Gene
H2-Q3	0.337643	-0.99119	-0.99119	-0.99119	1.66499	1.18591	0.876123	-0.99119	-0.09989	UP-regualted Gene
Ripk4	-0.47083	-1.16535	-0.58228	-0.55106	1.77303	-0.05805	-0.13918	-0.60702	1.80075	UP-regualted Gene
Prkaa2	-0.90435	-0.90435	-0.58635	-0.90435	2.17935	0.570431	-0.45868	0.051957	0.956342	UP-regualted Gene
Pde6a	-1.0889	-0.07635	-1.0889	-1.0889	0.916156	1.74454	-0.65126	0.319733	1.01387	UP-regualted Gene
Lmo4	-0.28244	-0.57095	-0.76326	-0.59795	0.004365	2.13254	-0.37167	1.42202	-0.97267	UP-regualted Gene
Cnnm1	-0.8097	-0.8097	-0.8097	0.372385	-0.8097	2.3674	0.306899	0.606766	-0.41465	UP-regualted Gene
Traj61	-0.55849	-0.55849	-0.55849	-0.55849	-0.55849	2.71214	0.210855	0.060723	-0.19127	UP-regualted Gene
9630013D21Rik	-1.15487	-0.73363	-0.24415	-0.75796	-0.34064	2.47573	0.252347	0.422525	0.080642	UP-regualted Gene
Gm17090	0.093356	-0.52964	-0.52964	0.412804	-0.52964	2.67166	-0.52964	-0.52964	-0.52964	UP-regualted Gene
D430041D05Rik	-0.59673	-0.84298	-0.84298	0.087993	1.13527	2.30928	-0.26814	-0.63152	-0.35018	UP-regualted Gene
Pdlim4	-0.52685	-0.69308	-0.65332	-0.34743	0.641742	2.62507	-0.48189	-0.29472	-0.26952	UP-regualted Gene
Prdx4	0.450032	-0.73844	-0.66976	-0.37816	0.945579	2.26964	-0.99893	-0.10073	-0.77923	UP-regualted Gene
Sdc1	0.072929	-1.29425	-1.16243	0.997554	0.58395	1.86232	-1.05796	0.14845	-0.15056	UP-regualted Gene
Slc1a4	-0.95614	-0.87951	-0.59424	0.518625	1.47605	1.75644	-1.1298	0.160783	-0.35221	UP-regualted Gene
Hist1h3c	-0.90582	-0.7959	0.217715	0.758729	1.08464	1.88537	-1.31168	-0.60083	-0.33223	UP-regualted Gene
Chchd3	-0.75189	-0.56023	-0.49738	0.549845	1.90162	1.53373	-0.81646	-0.60148	-0.75777	UP-regualted Gene
Hist1h2ag	-0.78543	-0.41452	-0.27953	-0.20852	1.70862	1.94071	-0.72842	-0.85441	-0.37851	UP-regualted Gene
Ptpn9	-0.55633	-0.57486	-0.85457	0.340422	1.71778	1.21218	-0.14203	0.528879	-1.67147	UP-regualted Gene
Cyp39a1	-0.9204	-1.5003	-0.17212	-0.42647	1.079	1.45609	-0.71004	1.36808	-0.17385	UP-regualted Gene
Gk5	-1.65158	-1.1649	0.16863	0.216617	0.874362	1.63475	0.907815	-0.27712	-0.70858	UP-regualted Gene
Ptrh1	-1.33281	-0.71287	0.021216	0.623447	1.6541	1.36302	0.132664	-0.56962	-1.17914	UP-regualted Gene
Plod2	-0.92019	-0.54508	0.201652	0.750861	1.84361	1.11437	-0.17329	-1.1406	-1.13135	UP-regualted Gene
Stap1	-0.72671	-0.09715	-0.16053	0.350085	1.58914	0.875461	0.988365	-1.2182	-1.60046	UP-regualted Gene
Bmp7	-0.83529	-0.79453	-0.56013	0.959932	1.58931	1.60096	-0.45064	-0.70866	-0.80096	UP-regualted Gene
Trdv5	-0.78767	-0.91075	-0.42672	1.24444	1.32161	1.61338	-0.6537	-0.87579	-0.52479	UP-regualted Gene
Spry1	-1.04279	-0.73655	0.133634	1.28378	1.41168	1.25483	-0.63865	-1.24598	-0.41995	UP-regualted Gene
Elfn2	-0.81483	-0.81483	-0.17346	1.55908	1.51497	1.05226	-0.81483	-0.69354	-0.81483	UP-regualted Gene
Spats2	-0.79551	-0.79551	-0.47846	1.50125	1.85992	0.689755	-0.66893	-0.5938	-0.71872	UP-regualted Gene
Efr3b	-1.09053	-0.52081	-0.18351	1.37767	1.9115	0.394845	-0.12235	-1.21681	-0.55	UP-regualted Gene
Engase	-1.39043	-0.59669	-0.24981	1.71267	1.09734	0.605794	0.660238	-0.82787	-1.01123	UP-regualted Gene
Gm26781	-0.01107	0.367681	0.746383	0.857877	1.54445	0.38204	-1.3414	-1.27827	-1.26769	UP-regualted Gene
Mnd1	-0.35534	-0.06604	0.955736	1.02627	1.35501	0.741101	-1.30143	-1.33573	-1.01958	UP-regualted Gene
Oaf	0.399135	-0.12933	0.437363	0.929671	1.36525	0.903238	-1.33011	-1.33011	-1.2451	UP-regualted Gene
Dnph1	-0.19043	0.12547	0.567449	0.963999	1.18804	1.17529	-1.31979	-1.17764	-1.33239	UP-regualted Gene
Chchd6	-0.18407	-0.23493	0.388735	0.881621	1.43629	1.27701	-1.33233	-1.01092	-1.22141	UP-regualted Gene
Sapcd2	-0.44	-0.49406	0.825872	0.804075	1.21951	1.37129	-1.32266	-1.28857	-0.67545	UP-regualted Gene
Cyp51	-0.64321	0.101868	0.603808	1.01728	0.998088	1.41876	-1.41284	-1.05306	-1.03069	UP-regualted Gene
9530077C05Rik	-1.05894	0.020852	0.659615	0.616173	1.27149	1.51244	-0.82048	-1.27884	-0.9223	UP-regualted Gene
1190002N15Rik	-0.52202	0.347162	1.65159	0.581644	0.565165	0.882514	-0.68913	-1.39808	-1.41885	UP-regualted Gene
Pde5a	-0.90877	-0.19316	1.38733	0.883607	0.589768	1.26883	-0.53069	-1.44173	-1.05518	UP-regualted Gene
Angptl2	-1.061	-0.33129	1.59873	1.20965	0.823254	0.44744	-0.34143	-1.15722	-1.18814	UP-regualted Gene
Dmc1	-1.12516	0.536541	0.728042	-0.05106	-0.12845	2.09523	0.16917	-1.06412	-1.16019	UP-regualted Gene
Gm43434	-0.65946	0.989977	1.37925	-0.04794	-0.00896	1.48425	-0.92304	-1.40223	-0.81185	UP-regualted Gene
Gm10658	0.271287	0.647456	0.634389	-0.6508	0.022589	2.11663	-1.2509	-0.7676	-1.02305	UP-regualted Gene
Cchcr1	-0.452	-0.6818	1.29731	0.030106	-0.24879	2.11725	-1.18661	-0.0434	-0.83207	UP-regualted Gene
Lhx2	-0.56368	-0.56368	0.708332	-0.56368	-0.56368	2.56516	-0.56368	-0.56368	0.108585	UP-regualted Gene
Gpr82	-0.89748	-1.41513	0.813475	-0.12076	-1.41513	-0.03741	1.30771	1.2319	0.532826	UP-regualted Gene
Heg1	-1.69268	-1.18635	-0.04334	-0.43355	-0.13809	0.27567	1.86074	0.849959	0.507656	UP-regualted Gene
Trdv2-2	-1.19793	-0.92486	-0.90082	-0.43669	-0.24942	0.76883	1.99128	1.03963	-0.09002	UP-regualted Gene
Sox6	-0.74342	-0.74342	-0.74342	-0.28157	-0.74342	-0.25183	2.39987	0.923903	0.183327	UP-regualted Gene
Traj50	-0.72268	-0.80844	-0.80844	-0.59385	-0.44873	-0.63725	1.87764	1.51327	0.628485	UP-regualted Gene
Myrip	-0.67164	-0.67164	-0.67164	-0.67164	-0.67164	-0.67164	2.09306	0.832607	1.10418	UP-regualted Gene
Me3	-0.63227	-0.4378	0.049038	-0.68375	-0.11256	-0.7696	2.42266	0.933882	-0.7696	UP-regualted Gene
Tll2	0.123156	-0.72443	0.039212	-0.72443	-0.72443	-0.72443	2.16252	1.29724	-0.72443	UP-regualted Gene
Lix1l	0.158706	-0.96827	0.726935	-0.66126	-0.78224	-0.92985	2.36039	0.145395	-0.04981	UP-regualted Gene
Gm2065	-0.24993	-0.78113	0.713764	0.289763	-0.78113	-0.78113	2.42901	-0.05809	-0.78113	UP-regualted Gene
Gm15675	0.630261	0.034928	-0.31626	-0.65526	-0.31358	-0.65526	2.58568	-0.65526	-0.65526	UP-regualted Gene
Plau	0.302723	-0.61226	0.310608	-0.61226	-0.61226	-0.61226	2.62778	-0.61226	-0.17982	UP-regualted Gene
Dcbld1	-0.0298	-0.55928	0.059118	0.041317	-0.55928	-0.55928	2.72579	-0.55928	-0.55928	UP-regualted Gene
Ppp4r4	0.260329	-0.82658	-0.12061	-0.82658	-0.82658	0.360914	2.54805	-0.48858	-0.08036	UP-regualted Gene
Rab30	0.11923	-0.76237	-0.76237	-0.53703	-0.11608	0.049459	2.63018	-0.76237	0.141348	UP-regualted Gene
A930007I19Rik	-0.02063	-0.84632	-0.72379	-0.24219	-0.52119	-0.41102	2.68408	0.202754	-0.12169	UP-regualted Gene
Prdm1	0.136758	-0.42956	-0.40131	-0.34185	-0.63643	-0.63643	2.70844	0.183113	-0.58273	UP-regualted Gene
Traj53	-0.4274	-0.4274	-0.4274	-0.4274	-0.4274	-0.4274	2.76985	0.22194	-0.4274	UP-regualted Gene
4933413L06Rik	-0.36815	-0.36815	-0.36815	-0.24945	-0.36815	-0.36815	2.82649	-0.36815	-0.36815	UP-regualted Gene
Traj54	-0.35355	-0.35355	-0.35355	-0.35355	-0.35355	-0.35355	2.82843	-0.35355	-0.35355	UP-regualted Gene
Zbtb8b	-0.38308	-0.38308	-0.38308	-0.38308	-0.38308	-0.38308	2.82475	-0.23304	-0.29325	UP-regualted Gene
Fbxo27	-0.36169	-0.36417	-0.41156	-0.52123	-0.14143	-0.47411	2.81056	-0.20649	-0.32989	UP-regualted Gene
Nyap2	-0.40212	-0.40212	-0.40212	-0.40212	-0.40212	-0.40212	2.80499	-0.40212	0.009875	UP-regualted Gene
AC151730.1	-0.48285	-0.48285	-0.48285	-0.48285	-0.48285	-0.48285	2.73841	-0.13232	0.29102	UP-regualted Gene
Papss2	-0.38433	-0.47138	-0.469	0.026206	-0.24147	-0.33991	2.79566	-0.47438	-0.44139	UP-regualted Gene
Gm16055	-0.34866	-0.45468	-0.35988	-0.43737	-0.18778	-0.20078	2.81655	-0.40746	-0.41993	UP-regualted Gene
Wnt8b	-0.55177	-0.50701	-0.53219	-0.30052	-0.09997	-0.07437	2.78954	-0.30707	-0.41664	UP-regualted Gene
Gm20125	-0.63963	-0.63963	-0.41553	-0.40337	-0.1817	0.211545	2.71283	-0.00489	-0.63963	UP-regualted Gene
Arfgef3	-0.32092	-1.09791	-0.26301	0.385113	-0.48957	-0.41878	2.53184	-0.70902	0.382262	UP-regualted Gene
Ppm1e	-0.57463	-0.13755	0.325229	-0.65857	0.013589	0.074047	2.59955	-0.80447	-0.8372	UP-regualted Gene
Plpp3	-0.33541	-0.8475	0.85525	-0.38919	-0.20188	0.256295	2.32461	-1.2753	-0.38688	UP-regualted Gene
Lpar4	-1.12831	-0.48506	0.310573	0.203787	0.635469	0.591718	2.05353	-1.05339	-1.12831	UP-regualted Gene
Col27a1	-0.90591	-1.07651	-0.26264	0.427153	0.33259	0.534013	2.32015	-0.52125	-0.84759	UP-regualted Gene
Coro2b	-1.29504	-0.48629	-0.17637	0.508096	-0.28662	0.831167	2.15168	-0.06771	-1.17891	UP-regualted Gene
Epb41l5	-0.99304	-0.75884	-0.50532	1.33836	-0.08305	0.69008	1.90672	-0.77621	-0.81871	UP-regualted Gene
Gm14305	-0.73774	-0.67796	0.195658	-0.81396	-0.67688	1.13946	2.24304	0.039693	-0.71131	UP-regualted Gene
Tubb2b	-0.92448	-0.79303	-0.39703	-0.49047	0.217205	1.2869	2.18741	-0.40192	-0.68459	UP-regualted Gene
2210010C04Rik	-0.60108	-0.26738	-0.77476	-0.51202	-0.52014	1.6232	2.03827	-0.77476	-0.21132	UP-regualted Gene
Fam81a	0.150073	-1.05665	-0.54006	-0.62296	0.19288	2.17247	1.15555	-0.85969	-0.59162	UP-regualted Gene
Ttc16	-0.89946	-1.08577	-0.28939	-0.06169	-0.31978	0.902994	1.9644	-1.1366	0.925289	UP-regualted Gene
Gm32200	-0.64409	-0.89621	-0.70835	0.207232	-0.59053	0.445813	0.787473	-0.89621	2.29488	UP-regualted Gene
Aebp2	0.210324	-0.54094	-0.87878	-1.72092	-0.65247	0.413148	0.964747	1.79937	0.405512	UP-regualted Gene
Gm43445	0.29654	-1.28653	-1.21029	-1.10624	-0.14772	0.378953	1.79873	0.21833	1.05822	UP-regualted Gene
Traj44	-0.68855	-0.68855	-0.68855	-0.68855	-0.68855	-0.06246	2.20246	-0.02913	1.33188	UP-regualted Gene
Traj52	-0.86116	-0.86116	-0.86116	-0.86116	-0.86116	0.634111	1.70072	0.819357	1.15159	UP-regualted Gene
Acoxl	-0.85535	-0.95303	-0.72119	-0.46432	-0.71776	-0.47291	1.24074	1.39093	1.55288	UP-regualted Gene
Trav23	-0.93951	-0.93951	-0.93951	-0.25849	-0.93951	0.510237	0.605452	0.917427	1.98341	UP-regualted Gene
Tenm4	-0.62384	-0.01778	0.439473	-0.80899	-1.31101	-1.22198	1.67356	0.952832	0.917738	UP-regualted Gene
Camk2b	-0.20595	0.511245	-0.27408	-1.1035	-1.35271	-1.06364	1.54945	1.2535	0.685678	UP-regualted Gene
Hcn1	0.395179	-0.04495	-0.98156	-0.82	-0.98156	-0.98156	1.44736	0.19315	1.77395	UP-regualted Gene
Pkhd1l1	-0.36048	1.18102	-0.89229	-1.20807	0.486161	-0.92609	1.9535	-0.49248	0.258724	UP-regualted Gene
Gpr161	0.400384	1.50364	-1.21169	-1.03982	0.289472	-1.50749	0.928337	-0.23289	0.870051	UP-regualted Gene
Gm17477	0.721059	1.41685	-1.02814	-1.13492	-0.91753	-1.24133	0.977602	0.778291	0.428115	UP-regualted Gene
Hpgds	1.60438	0.812266	-0.73489	-0.92713	-1.28428	-0.68203	1.47797	-0.00633	-0.25994	UP-regualted Gene
Senp6	1.00031	0.454249	-0.82284	-0.71946	-1.09058	-0.94255	2.12202	-0.09446	0.093311	UP-regualted Gene
Nqo2	0.076365	0.561457	-0.6531	-1.33576	-0.75589	-0.81154	2.21522	0.556217	0.147025	UP-regualted Gene
Gm13522	-0.41291	1.17459	-0.74072	-0.74072	-0.74072	-0.74072	1.9063	1.03563	-0.74072	UP-regualted Gene
Btg4	-0.88603	1.24007	-0.62496	-0.88603	-0.35256	-0.39024	1.92186	0.863915	-0.88603	UP-regualted Gene
Cd55	0.303469	-0.94013	0.031231	-0.01247	0.279537	-0.94013	-0.94013	-0.25377	2.47239	UP-regualted Gene
B4galt1	-0.3255	-1.50046	0.969267	0.099923	-0.09126	-0.62506	-1.01289	0.475449	2.01052	UP-regualted Gene
2010007H06Rik	-0.22557	-1.07441	-0.01358	0.884538	-0.72917	-0.97968	-0.82478	1.00603	1.95662	UP-regualted Gene
Ms4a6d	-0.78226	-0.75722	-0.12082	0.655359	-0.55207	-0.7185	-0.63797	0.482489	2.431	UP-regualted Gene
Ms4a6b	-0.69823	-0.6774	-0.01387	-0.19275	-0.19513	-0.68099	-0.64672	0.48594	2.61917	UP-regualted Gene
AC125206.2	-0.43661	-0.82666	-0.47193	-0.0034	-0.83053	-0.53001	-0.13715	0.702419	2.53385	UP-regualted Gene
Cd226	-0.47635	-0.50374	-0.48869	-0.48903	-0.46551	-0.49198	-0.3846	0.652456	2.64745	UP-regualted Gene
Scml4	-0.91532	-0.94928	-0.66202	-0.2779	-0.2112	-0.25671	-0.13527	1.06728	2.34044	UP-regualted Gene
Zfp365	-0.52263	-0.91355	-0.80925	-0.28888	-0.13246	-0.4367	-0.41588	1.22123	2.29812	UP-regualted Gene
Thbs2	-0.62756	-0.62756	-0.29636	-0.62756	-0.62756	-0.62756	0.559838	0.319431	2.55491	UP-regualted Gene
Grik1	-0.82079	-0.15978	-0.41307	-0.13668	-0.82079	-0.63875	0.618305	-0.199	2.57057	UP-regualted Gene
Adamts13	-0.53403	-0.53403	-0.53403	-0.14541	-0.53403	-0.53403	0.764372	-0.53403	2.58523	UP-regualted Gene
Gm37068	-0.53558	-0.53558	-0.53558	-0.09628	-0.53558	-0.22386	-0.04635	-0.2694	2.77822	UP-regualted Gene
Art2b	-0.12001	-0.45456	-0.45456	-0.44486	-0.31427	-0.45456	-0.41056	-0.15323	2.8066	UP-regualted Gene
Gm17213	-0.41882	-0.41882	0.147816	-0.41882	-0.41882	-0.41882	-0.41882	-0.41882	2.78393	UP-regualted Gene
C430049B03Rik	0.156205	-0.26931	-0.81266	-0.81266	-0.27469	0.143077	-0.81266	0.071013	2.61168	UP-regualted Gene
4930523C07Rik	-0.79535	-0.82091	-0.48469	-0.75533	-0.42401	-0.50097	0.198928	1.81637	1.76595	UP-regualted Gene
1810046K07Rik	-0.61114	-0.61114	-0.61114	-0.61114	-0.61114	0.000545	-0.61114	1.97116	1.69516	UP-regualted Gene
Anxa6	-0.15346	-0.50365	-0.28291	-0.55029	-0.54796	-0.78041	-0.81862	1.54899	2.08833	UP-regualted Gene
Gm37169	-0.20646	-0.7299	-0.3368	-0.62511	-0.3358	-0.79589	-0.6022	1.488	2.14416	UP-regualted Gene
Ttc39b	0.217496	-0.55789	-0.72845	-0.76074	-0.37276	-0.79581	-0.54053	1.44797	2.0907	UP-regualted Gene
Ttc3	-0.66059	-0.24844	-1.1978	-0.19903	-0.28388	-0.93875	0.04666	1.77251	1.70931	UP-regualted Gene
Basp1	0.079891	-0.52757	-1.26157	-0.39125	-0.52256	-0.91665	0.3532	2.16582	1.02069	UP-regualted Gene
Rora	0.20565	-0.46783	-0.80886	-0.87922	-0.64821	-0.89118	0.098926	2.10703	1.28369	UP-regualted Gene
Zfp862-ps	0.170692	0.407671	-0.66125	-0.3586	-1.50141	-0.92793	-0.28984	1.72976	1.4309	UP-regualted Gene
Plp1	1.22957	-1.05676	-0.89421	-0.09061	0.267538	-1.33383	-0.57644	1.65617	0.798591	UP-regualted Gene
Enpp1	1.54584	-0.95344	-0.53261	-0.51553	-0.31607	-1.09793	-0.60274	1.69813	0.774339	UP-regualted Gene
A530083M17Rik	1.68037	-0.75129	-0.38254	-0.61651	-0.82625	-1.20948	-0.28529	1.1869	1.2041	UP-regualted Gene
Zfp516	2.24634	-0.45726	-0.09042	-0.50593	-0.53798	-1.41252	-0.55192	0.784894	0.524795	UP-regualted Gene
St6galnac3	1.57379	-0.23277	0.202699	-0.34251	-0.26645	-1.66617	-1.0658	1.4955	0.301702	UP-regualted Gene
Zfp931	1.66558	-0.19095	-1.00462	-1.27849	0.497337	-1.21666	-0.12203	0.354755	1.29508	UP-regualted Gene
Gpm6b	1.26598	1.13941	-0.86923	-1.04371	0.572842	-1.68111	-0.59813	0.658219	0.55573	UP-regualted Gene
Gm44618	-0.48916	-0.48916	-0.48916	0.856871	-0.48916	-0.48916	-0.48916	2.56726	-0.48916	UP-regualted Gene
Chd3	-0.18958	-0.19241	0.073472	-0.40633	-0.24768	-0.79284	-1.20993	2.53293	0.432361	UP-regualted Gene
Iigp1	-0.37413	-0.20099	-0.23273	-0.3219	-0.64589	-0.71383	-0.76087	2.59312	0.657214	UP-regualted Gene
Enc1	-0.24313	-0.22183	-0.31188	-0.57826	-0.64731	-0.62436	-0.68989	2.57352	0.743127	UP-regualted Gene
Ramp3	-0.53728	-0.53728	-0.53728	-0.53728	-0.53728	-0.53728	0.009645	2.63241	0.581629	UP-regualted Gene
Tmem64	-0.51548	-0.39882	-0.36309	-0.13192	-0.44168	-0.29343	-0.48381	2.80692	-0.17868	UP-regualted Gene
Myo6	-0.2765	-0.23337	-0.47625	-0.51488	-0.07108	-0.47079	-0.45261	2.80207	-0.30658	UP-regualted Gene
Fam110b	0.117897	-0.3886	-0.80553	-0.71083	0.16219	-0.65762	-0.10646	2.6705	-0.28155	UP-regualted Gene
P4ha2	0.574826	-0.63764	-0.81646	-0.80709	-0.10726	-0.89229	-0.11518	2.44958	0.351519	UP-regualted Gene
Ptprv	0.288951	-0.22657	-0.2535	-0.03951	-0.45145	-0.87636	0.137537	2.55424	-1.13334	UP-regualted Gene
Inppl1	0.314893	-0.00207	-0.63781	-0.49984	-0.63511	-0.45612	-0.06592	2.67389	-0.69192	UP-regualted Gene
Gm20648	-0.18406	-0.17892	-0.4988	-0.81249	-0.95454	-0.47387	1.11585	2.34815	-0.36131	UP-regualted Gene
Rbm11	0.964058	-0.72492	-0.72492	-0.72492	-0.72492	-0.72492	0.87187	2.13595	-0.3473	UP-regualted Gene
F2rl2	1.18571	1.01168	0.370504	-1.30238	-1.05139	0.131918	-0.50896	1.37413	-1.21122	UP-regualted Gene
St3gal5	1.47507	0.085257	-0.64666	-0.20492	-0.15446	-0.5732	-0.95947	2.00661	-1.02823	UP-regualted Gene
Capsl	0.600991	0.001883	0.12809	-0.68269	0.69997	-1.28692	-0.04409	1.99996	-1.41719	UP-regualted Gene

## Sheet: Fig. 2b
Data for Fig. 2b
	DN1	DN2a	DN2b	DN3	DN4	ISP	DP	CD4+SP	CD8+SP
Cyp1a2	-0.4292	-0.4292	-0.4292	-0.4292	2.55037	-0.4292	0.454003	-0.4292	-0.4292
Gm2000	-0.10234	0.065555	-0.55376	-0.27471	2.49902	0.162062	-0.71799	-0.88197	-0.19588
Slc30a5	0.45341	-0.30227	-0.57157	0.027201	0.783999	2.11504	-0.7292	-0.59025	-1.18637
Enthd1	0.444171	-1.33444	-0.7258	0.333758	0.169246	2.20815	-0.14667	-0.53736	-0.41105
Try4	-0.33333	-0.33333	-0.33333	-0.33333	-0.33333	2.66667	-0.33333	-0.33333	-0.33333
Prss50	-0.60719	-0.60719	-0.60719	-0.60719	-0.0482	2.50987	0.355704	-0.09065	-0.29795
Umad1	-0.48349	0.779567	0.126047	-0.78252	0.820875	1.82804	-0.27661	-1.46111	-0.5508
Krcc1	-0.53357	0.159678	-1.46474	-0.6371	0.74226	1.75852	-0.15347	-0.79115	0.919585
Mrps26	-1.32925	-0.47418	-0.47739	0.842898	1.39582	1.41709	0.104215	-0.80495	-0.67425
Mrpl58	-1.32689	-0.74805	0.071832	0.668759	1.34527	1.49403	-0.14616	-1.02651	-0.33229
Cdca7	-0.51617	-0.18245	0.224373	0.648517	1.36086	1.34298	-0.23269	-1.42409	-1.22133
Snu13	-0.57963	-0.20088	-0.03588	0.781153	1.54798	1.35433	-0.81769	-1.10577	-0.94361
Psmg1	-0.36858	-0.57974	-0.08204	0.947018	1.46536	1.28664	-1.40977	-0.48467	-0.77422
Sdhb	-0.65851	-0.40844	-0.1985	0.706006	1.59818	1.3839	-1.34656	-0.53002	-0.54606
Lsm4	-0.76215	-0.74953	-0.21178	0.411053	1.4821	1.7437	-0.98482	-0.41239	-0.51618
Stra8	-0.62592	-0.62592	-0.43699	0.17038	1.86254	1.53366	-0.62592	-0.62592	-0.62592
Mki67	-0.51251	-0.41766	0.565978	-0.07072	1.0292	1.95804	-0.96959	-1.06682	-0.51592
Tpx2	-0.63567	-0.30125	0.754617	0.154076	1.27707	1.58547	-1.05633	-1.07733	-0.70064
Fam83d	-0.86114	-0.54752	1.3433	0.018233	0.816306	1.59804	-0.61915	-0.9803	-0.76776
Rdm1	-0.16479	-0.33276	1.32093	0.104557	0.971724	1.26899	-1.27169	-1.20855	-0.68842
Dtl	-0.26629	0.492225	0.803272	0.447778	1.03442	1.12997	-1.13184	-1.43398	-1.07556
Prim2	-0.77917	0.526116	0.998276	0.518771	0.956055	1.08438	-1.1816	-1.29712	-0.8257
Mrpl39	-0.75642	0.41593	0.507735	0.897764	1.02452	1.20861	-1.28833	-1.02955	-0.98026
Smyd2	-0.24742	-0.08063	0.089166	1.57907	1.04481	0.856723	-1.32882	-1.02685	-0.88605
Tomm20	-0.17676	0.153794	0.01742	0.846449	1.41121	1.14422	-1.31815	-0.91532	-1.16286
Vdac1	-0.27714	0.2567	0.090241	0.935924	1.24235	1.18154	-0.94047	-1.40477	-1.08437
Hint1	0.094838	0.176608	0.389211	0.597835	1.21677	1.1403	-1.6175	-1.1689	-0.82916
Psma1	0.188501	0.611021	0.02805	0.032497	1.47998	1.09539	-1.56107	-0.98957	-0.8848
Vps29	0.189972	0.822696	-0.6473	0.139515	1.20731	1.0237	-2.02184	-0.36816	-0.34589
Rps16	0.0345	0.230976	0.137409	0.316535	1.32233	1.15995	-1.92315	-0.96828	-0.31028
Rpl11	0.34305	0.139707	-0.32749	0.421927	1.53167	0.956135	-1.80704	-0.99001	-0.26795
Rpl38	0.686457	-0.47066	0.375655	0.580891	1.20932	0.82641	-1.86959	-1.05146	-0.28703
Rpl34	0.989336	-0.20877	0.000966	0.010163	1.01343	0.843654	-2.20118	-0.6068	0.159194
Qrsl1	-0.98959	-0.43652	-0.34693	1.31442	0.966412	0.979096	-1.74791	0.141882	0.119138
Mien1	-1.81802	0.402642	-0.53145	1.0174	0.752011	1.19384	-0.6391	-0.79887	0.42155
Smndc1	-2.1491	-0.05315	-0.44616	0.47891	-0.07813	1.61251	0.542434	-0.10415	0.196837
Smc4	-1.97719	-0.76931	0.885828	0.105492	0.731686	1.11229	0.407548	-0.8144	0.318063
Tcof1	-1.42394	-1.21837	0.233531	1.22462	1.06499	1.14646	-0.29029	-0.62277	-0.11423
Atp5h	-1.07331	-0.83345	0.442635	0.242739	1.00262	1.82143	-0.0791	-1.21388	-0.30968
Med29	-0.69891	-1.15449	0.659453	0.256595	0.83842	1.92539	-0.93114	-0.45335	-0.44197
Cdkn2aipnl	-1.07238	-0.67878	1.18833	0.672322	0.622391	1.40068	-0.07887	-0.85248	-1.20121
Ubald2	-0.83489	-0.89421	1.70806	0.601787	-0.64462	1.39426	-0.37069	-0.84477	-0.11493
Poc1b	0.514924	-0.37288	0.297373	-0.01492	0.076495	1.5923	0.706125	-0.87582	-1.9236
Mettl6	-1.02128	0.184807	0.512422	0.370301	0.972153	0.92853	0.862958	-1.51321	-1.29667
Hmgb1	-0.85766	-0.05213	0.572074	0.107773	0.989397	1.36908	0.596705	-1.36019	-1.36505
Lbr	-1.05729	-0.26926	0.327846	-0.05163	0.928126	1.52426	0.819554	-1.54395	-0.67765
Mns1	-1.00279	-0.39985	0.001982	0.052363	0.818825	1.71611	0.951857	-1.17802	-0.96047
Aars2	-0.92623	-0.72813	-0.11341	0.823755	1.04023	1.33014	0.766365	-1.2936	-0.89912
Desi1	-0.89664	-0.60084	0.186049	1.22247	0.703401	1.20098	0.625112	-1.22011	-1.22042
Dhx30	-0.55403	-1.3093	-0.54265	1.17721	0.380718	1.15711	0.294742	0.826265	-1.43006
Hnrnpll	-0.9439	-0.75382	-0.54167	0.15445	1.352	1.53936	0.317146	0.242654	-1.36622
Mlf2	-0.6741	-1.04376	-0.54509	0.330665	0.742405	2.0167	0.516067	-0.30852	-1.03438
Wdr91	-1.1542	-0.34001	0.194842	1.16101	1.35367	0.341274	0.483955	-0.34898	-1.69157
Dnaaf1	-1.19643	0.145233	-0.23708	0.262305	2.00624	0.867916	-0.33876	-0.31299	-1.19643
Atxn10	-0.77403	0.232081	0.466608	0.221096	1.20957	0.601109	-0.84875	0.846544	-1.95423
Lyrm7	-1.29508	-0.65383	0.166184	0.480633	1.00206	0.679957	1.37033	-1.49185	-0.25842
Hbs1l	-0.83037	-0.27117	0.151684	0.685142	1.1111	0.616372	1.21656	-1.5139	-1.16541
Dgcr6	-0.811	-0.30235	0.420845	0.687945	0.508574	1.13129	1.10676	-1.17402	-1.56805
Rnf157	-1.025	-0.50247	0.808008	1.01383	0.304819	0.612653	1.24092	-1.22414	-1.22863
Cux1	-0.3373	-0.61019	0.292631	0.265092	0.324877	0.64627	1.92256	-1.295	-1.20894
Dgke	-1.01125	-0.54204	0.204448	0.377762	0.349525	0.698407	1.95535	-1.03608	-0.99612
Gm525	-0.89202	-0.77675	-0.27803	0.963902	0.497875	0.451139	1.86292	-0.91216	-0.91687
Lamc1	-0.56878	-0.37217	0.796476	0.239241	-0.19904	-0.44303	2.26566	-0.88017	-0.83819
Mgat4a	-0.51667	-0.19178	1.01373	0.439066	-0.23668	-0.65367	2.03068	-1.15782	-0.72685
Nck2	-1.20944	-0.28733	1.24717	0.598357	0.111036	0.006534	1.56739	-0.97157	-1.06216
Ahi1	-0.895	-0.26919	1.25074	1.19726	-1.10511	-0.22545	1.35406	-0.944	-0.36332
Ypel2	-0.80686	-0.50188	0.508181	1.80167	-0.50999	-0.36368	1.39694	-0.55345	-0.97094
Taf1c	-0.93192	-0.86261	-0.88782	1.43253	-0.26405	0.787554	1.53355	-0.70322	-0.10401
C1qtnf9	-0.48411	-0.48411	-0.48411	1.13872	-0.48411	-0.48411	2.25006	-0.48411	-0.48411
Nmur1	-0.50269	-0.50269	-0.50269	1.61784	-0.50269	-0.50269	1.90098	-0.50269	-0.50269
Trim80	-0.39406	-0.67513	-0.67513	2.13775	-0.67513	-0.48812	1.01344	-0.67513	0.431521
Ch25h	-0.33333	-0.33333	-0.33333	2.66667	-0.33333	-0.33333	-0.33333	-0.33333	-0.33333
Tmem131	-0.80671	-0.29111	0.841069	2.34172	-0.36356	-0.61271	-0.05877	-0.45002	-0.5999
Wnt7b	-0.4883	-0.4883	1.21438	2.20369	-0.4883	-0.4883	-0.4883	-0.4883	-0.4883
Emid1	-0.85659	0.422006	0.540267	2.03471	-0.43963	-0.84171	0.562944	-1.17281	-0.24919
2010109I03Rik	0.586836	1.00967	1.69295	0.471436	-0.36513	-0.2234	-1.07465	-1.11813	-0.97957
Kctd1	0.487276	0.969926	1.40793	0.909437	-0.38904	-0.832	-0.03954	-1.31724	-1.19675
Runx1	-0.13883	1.0214	1.79637	0.543596	-0.34853	-0.94506	-0.33301	-0.08524	-1.51071
B3gnt2	-0.60753	1.34294	1.83604	0.044095	-0.09935	-0.08817	-0.418	-0.65715	-1.35286
Ngly1	-0.93855	0.765531	2.15462	0.536389	-0.03605	-0.77838	-0.47683	-0.70275	-0.52399
Myl10	-0.44519	0.464308	1.90743	1.34166	-0.56477	-0.66359	-0.68447	-0.65004	-0.70535
Ascc1	0.006785	0.806992	1.22852	1.06511	0.393274	-0.51471	-1.91105	-0.70416	-0.37076
9430015G10Rik	0.017467	0.164768	1.57484	0.702843	0.734703	-0.12301	-1.93858	-0.71404	-0.41898
Slc23a4	-0.76365	-0.5535	1.03102	1.91066	0.689433	0.079255	-0.80538	-0.73911	-0.84873
Fkbp5	-0.61351	0.013406	0.608153	1.74542	0.661394	0.693033	-0.82049	-1.14246	-1.14496
Lgals9	-0.72827	0.717522	1.94247	0.214336	0.540145	0.162517	-0.67808	-1.05489	-1.11575
Cd24a	-0.54129	0.186427	1.48928	0.978452	0.894618	0.169583	-0.62064	-1.1918	-1.36464
Dhx40	-1.16993	0.388236	1.50487	1.192	0.375725	-0.38893	0.289624	-1.0032	-1.1884
Srp14	-0.04168	-0.59265	2.20858	0.38153	0.38829	-0.23788	-0.7403	-1.36683	0.000954
Ly6c1	-0.8346	-0.1422	2.39905	0.09224	0.241063	-0.22788	-0.56596	0.078811	-1.04052
Pla2g1b	-0.65527	-0.65527	1.72815	-0.65527	1.17108	-0.65527	-0.65527	1.03239	-0.65527
2700049A03Rik	0.897742	0.769859	1.18532	-0.67297	-0.5855	0.317498	0.7894	-1.23213	-1.46921
Pgpep1	0.641106	0.776948	0.145728	0.05874	-0.73264	-1.17751	1.90226	-1.04736	-0.56728
Tmem218	0.549795	0.339531	0.26902	0.60911	-0.64291	-0.64281	1.87618	-1.09967	-1.25824
Myb	0.09988	0.764417	0.735977	-0.01796	-0.49615	-0.45527	1.83433	-1.29112	-1.1741
Prodh	-0.08444	0.523426	0.010717	1.23472	-0.29514	-0.08329	1.48502	-1.39023	-1.40078
Wdr12	0.18949	0.227183	-0.22824	0.134545	0.550052	0.073462	1.88081	-1.41944	-1.40786
Haus3	-0.56489	0.548831	0.377251	0.437909	0.273992	0.974421	0.897316	-2.13568	-0.80915
Xrcc6	-0.00587	-0.05384	0.289255	0.709278	0.628391	0.949732	0.794225	-1.67482	-1.63635
Tax1bp1	0.327562	0.691362	0.509502	-0.43271	0.699772	0.855561	0.621879	-1.67808	-1.59485
Ly6e	0.376542	1.0424	1.04007	-0.124	0.553578	0.767956	-0.78824	-1.58147	-1.28682
Trim37	0.084332	0.772714	0.856265	0.648656	0.766817	0.768236	-1.2692	-1.30779	-1.32003
Tbc1d1	-0.43355	0.292759	-0.06184	-1.48494	-0.12287	0.77406	-1.28592	0.635274	1.68702
Rpl24	0.308119	0.791338	-0.83715	-1.44013	-0.17065	0.260821	-0.46479	-0.44563	1.99807
Tspoap1	1.78776	0.758719	-0.04337	-1.59996	0.695278	-0.11299	-0.39815	-0.085	-1.00229
Coa4	1.40003	1.08692	0.078412	-0.43471	-0.55057	0.21562	-1.69421	0.797275	-0.89876
Commd9	0.452386	1.95091	0.312178	-0.29607	0.312779	0.177105	-1.02429	-0.29089	-1.59411
Irf2bp2	2.24778	0.841901	-0.28752	-0.37226	-0.06735	0.038682	-1.02184	-0.77883	-0.60057
Sh2b2	2.3134	0.873507	-0.11374	-0.05973	-0.44297	-0.51839	-0.68736	-0.68306	-0.68166
Pla2g15	2.34477	0.815941	-0.26191	-0.65499	-0.53979	-0.78631	-0.00911	-0.36447	-0.54413
Chit1	2.40379	0.82072	-0.41223	-0.53137	-0.53137	-0.53137	-0.53137	-0.26266	-0.42412
Sulf2	2.4988	0.544111	-0.50897	-0.55765	-0.58795	-0.54652	-0.32502	-0.20208	-0.31473
Poll	2.29317	0.616815	-0.57045	-0.29693	-0.62689	-0.76122	-0.96298	0.151128	0.15734
BC107364	2.47214	-0.51693	-0.51693	0.105904	-0.51693	-0.51693	0.523512	-0.51693	-0.51693
Lag3	2.475	0.12481	-0.46538	-0.5113	-0.51392	-0.55146	0.500702	-0.5586	-0.49985
Ceacam19	2.66667	-0.33333	-0.33333	-0.33333	-0.33333	-0.33333	-0.33333	-0.33333	-0.33333
Oxt	2.66667	-0.33333	-0.33333	-0.33333	-0.33333	-0.33333	-0.33333	-0.33333	-0.33333
Adad2	2.66667	-0.33333	-0.33333	-0.33333	-0.33333	-0.33333	-0.33333	-0.33333	-0.33333
Gm11733	2.53976	-0.43268	0.489016	-0.43268	-0.43268	-0.43268	-0.43268	-0.43268	-0.43268
Ripor1	1.35514	0.83171	0.394876	-0.75744	-0.91257	-0.79368	1.43546	-0.69837	-0.85513
Ptpre	1.96529	1.27068	-0.16539	-0.4581	-0.72108	-0.85692	0.28757	-0.46751	-0.85455
Cabyr	1.92396	1.24708	0.20472	-0.52698	-0.84111	-1.01488	-0.11717	-0.05769	-0.81794
Atp13a2	2.06003	0.996983	0.55025	-0.53111	-0.59125	-0.59118	-0.34266	-0.4944	-1.05666
Cxxc5	2.00225	1.07264	0.22581	-0.13398	-0.73502	-0.6152	-0.39505	-1.29657	-0.12488
Cbfa2t3	1.68414	1.08967	0.670128	-0.09838	-0.66927	-0.49327	0.18073	-1.18096	-1.18279
Map3k20	1.82161	1.11189	0.346096	-0.37294	-0.52147	-0.66013	0.42059	-1.06549	-1.08015
Cmtm7	1.41925	1.32904	1.04258	-0.06564	-0.37077	-0.59174	-0.66927	-1.07169	-1.02177
Osbpl1a	1.96937	1.14445	0.52968	-0.14812	-0.54541	-0.5856	-0.7277	-0.81351	-0.82315
Abhd4	1.89507	1.02972	0.629811	-0.1987	-0.0349	-0.49883	-1.01023	-0.90168	-0.91026
Myo1b	1.79426	1.55921	-0.07387	-0.63378	-0.82675	-0.78568	0.034222	-0.72154	-0.34609
Ggta1	1.59328	1.83318	0.034027	-0.538	-0.41633	-0.58046	-0.71253	-0.77458	-0.43859
Plpp7	1.14996	2.15226	-0.21744	0.026376	-0.51583	-0.52988	-0.55237	-0.77514	-0.73794
Celsr3	0.957814	1.90615	-0.28183	-0.48842	-0.11935	-1.10182	0.071994	0.379697	-1.32423
Nxpe3	1.3708	1.5951	-0.11514	-0.87741	-1.07633	-1.09036	0.194528	0.451225	-0.4524
Dusp5	0.983568	0.433703	-0.00032	-0.50108	-0.77014	-1.27414	0.0327	1.92181	-0.8261
Thbs1	-0.80983	1.09437	0.364696	1.1609	-0.80983	-0.80983	-0.80983	1.42918	-0.80983
Prl5a1	-0.47719	1.02715	-0.47719	-0.47719	-0.47719	-0.47719	-0.47719	2.31321	-0.47719
Gpr3	-0.48346	2.25668	-0.48346	-0.48346	-0.48346	-0.48346	-0.48346	1.12751	-0.48346
Nr5a2	-0.64784	2.48146	-0.64784	-0.64784	-0.64784	0.325134	-0.197	0.08806	-0.10629
Dcn	-0.84014	1.77944	-0.84014	0.515416	-0.84014	1.10302	0.494782	-0.53212	-0.84014
Elfn1	-0.62804	-0.62804	0.576045	1.27478	-0.62804	-0.62804	-0.62804	-0.62804	1.91742
Traf3ip2	0.973503	-1.8483	0.60966	0.553072	-0.31632	-0.64022	-0.44323	-0.34797	1.45981
Gm5218	1.57931	-1.03835	0.132071	1.42952	0.157466	-0.38211	-1.03835	-1.03835	0.198797
Il20ra	1.29587	-0.22212	1.14524	1.41464	-0.22611	-0.8834	-0.80174	-0.83897	-0.8834
Pxn	0.722952	0.142744	1.01444	1.41024	-0.3811	-0.50845	0.384447	-1.3267	-1.45857
Abr	0.563953	0.159288	1.87836	0.445009	-0.76779	-1.29427	0.523214	-0.39665	-1.11112
St6galnac5	0.133072	-0.25961	0.711652	0.693752	-1.1504	-1.1504	1.95827	-0.52784	-0.40849
Rpusd4	0.430636	-0.50843	0.637214	1.03547	-0.57371	-0.71844	1.54042	-0.15968	-1.68349
1500015O10Rik	1.24511	-0.90343	-0.90343	0.314564	-0.90343	-0.47129	1.80946	-0.53442	0.346878
Poln	1.66732	-0.95491	-0.22316	0.30871	-0.88932	-0.99239	1.51469	-0.20566	-0.22529
Sirt4	0.683089	1.02137	-0.13651	-0.20882	-0.63819	-1.90898	1.48635	-0.3969	0.098587
Lrrc8d	1.80989	0.55263	-0.37962	0.463224	-0.83891	-1.63984	-0.26431	-0.37756	0.6745
Padi2	0.217021	1.93379	1.00789	-0.48357	-1.04662	-0.88547	-0.05987	-0.99246	0.309289
Tctn1	0.371993	1.25633	0.547608	-0.39037	-1.23353	-1.04658	1.47056	-1.02431	0.048303
Herpud1	0.898132	-0.49597	0.65837	-0.34438	-0.88363	-1.01136	-1.26168	1.11602	1.32451
Atp1a1	0.9992	0.946582	0.498068	-1.01165	-1.43534	-0.9003	-0.54524	0.169025	1.27964
Znrf2	0.747974	1.0504	0.032238	-0.72086	-0.65457	-1.21381	-0.62996	-0.4357	1.82429
Fli1	1.31838	0.501718	0.888529	-1.10925	-1.16488	-1.38292	0.641149	0.515943	-0.20867
Tbcel	0.304955	0.00909	-0.14154	-0.61655	-1.12998	-1.27654	2.07306	0.404985	0.372507
Ube2b	0.459287	0.362771	0.277222	-1.09811	-1.15535	-1.40796	1.54784	0.778591	0.23571
Vgll4	0.661031	-0.03377	-0.1523	-0.71333	-1.27179	-1.52213	1.14687	0.980403	0.905012
Ap3m2	1.3259	-0.0654	-0.42856	-0.72375	-1.06155	-1.50123	0.994411	0.512457	0.947727
Sfi1	0.994478	0.085319	0.16991	-0.47558	-1.35641	-1.73872	0.863524	0.531339	0.926134
Lpp	0.197514	0.861376	0.266281	-0.06371	-1.4885	-1.58937	-0.11969	1.47488	0.461216
Map7	0.61528	1.00574	0.741267	-0.67894	-1.55835	-1.48518	-0.02337	0.630265	0.753295
Map3k8	0.253187	0.640198	0.538905	-0.37122	-1.17906	-1.79936	0.154338	0.213657	1.54935
Nckipsd	-0.77849	0.503609	0.22966	0.893738	-1.07827	-1.88153	0.609613	0.5424	0.959264
Tdrkh	-0.7587	-0.77859	-0.71023	-0.30048	1.09291	1.82217	0.893748	-0.39058	-0.87026
Tubb2a	-0.85559	-0.81835	-0.62061	-0.43885	0.65639	1.74137	1.39312	-0.35935	-0.69813
Ctcf	-0.98088	-0.14845	-0.4366	-0.39213	0.395943	1.86938	1.28259	-0.55909	-1.03075
Ccnd3	-1.07948	-0.62937	0.066108	-0.5023	0.138098	1.51056	1.75654	-0.65885	-0.60131
Ano6	-1.223	-0.97177	-0.34453	0.006926	0.963744	1.22887	1.51802	-0.63235	-0.54592
Eaf1	-1.24273	-0.81281	-0.36219	0.341723	0.636942	0.936509	1.83566	-0.61169	-0.72141
A130051J06Rik	-1.029	-0.7734	-0.7052	0.223906	0.699652	0.633037	2.01468	-0.1572	-0.90646
Tcf7	-1.34087	-0.91404	-0.71824	-0.03778	0.73329	1.03665	1.6853	0.163857	-0.60817
Cyb5a	-0.99598	-0.96793	-0.82285	-0.26571	0.583528	1.16753	1.85839	-0.35296	-0.20401
Igsf3	-0.94402	-1.14764	-1.00601	-0.31983	0.413718	1.41318	1.56537	0.183538	-0.1583
Bcl11b	-1.69457	-0.8478	0.302064	0.312134	-0.1116	0.118473	1.90135	0.548111	-0.52817
Hsdl1	-1.28417	-0.96792	-0.61007	0.654093	-0.13359	0.065353	2.05356	0.529693	-0.30695
Itpr2	-1.12556	-1.15248	-0.46259	0.682308	0.503951	0.130285	2.06071	-0.36949	-0.26713
Supt5	-0.98426	-0.99771	-0.32552	0.454205	0.29778	0.565163	2.15089	-0.49168	-0.66886
Mbtps1	-1.02342	-0.69731	-0.89628	0.465154	-0.02152	0.37221	2.27878	-0.25847	-0.21916
Kremen1	-0.75165	-0.75816	-0.56799	0.233054	0.001369	0.164126	2.47228	-0.27457	-0.51847
Gm16486	-0.51067	-0.51067	-0.51067	-0.33107	-0.51067	0.827492	2.40437	-0.34743	-0.51067
Slc6a18	-0.45501	-0.45501	-0.45501	-0.45501	-0.45501	0.732724	2.45233	-0.45501	-0.45501
Gm11168	-0.71258	-0.45615	-0.42846	-0.57989	-0.45869	0.624598	2.40714	0.183488	-0.57945
Tsc22d4	-0.75065	-1.0514	-0.33583	-0.42378	-0.32635	0.46693	2.24784	0.655118	-0.48188
Mef2a	-0.62673	-0.88162	-0.80689	-0.59833	0.300082	0.760934	2.24568	-0.07116	-0.32196
Colq	-0.86893	-0.67028	-0.35697	-0.61435	0.26307	0.85124	2.26283	-0.45652	-0.41009
Tubb2b	-0.8716	-0.74767	-0.37432	-0.46242	0.204783	1.2133	2.06231	-0.37894	-0.64544
Cdr2l	-0.97037	-0.98384	-0.01561	-0.24325	-0.23497	0.616832	2.29023	-0.57939	0.120372
Gm19410	-0.79097	-0.79097	0.259604	-0.79097	-0.79097	0.97792	2.07779	-0.34501	0.193582
Ppm1h	-0.98469	-0.87676	-0.18494	0.42718	-0.11933	-0.35912	2.40608	-0.33447	0.026054
Rhoh	-1.00956	-0.73432	0.333486	0.003473	-0.31371	-0.39627	2.45241	-0.21404	-0.12146
Klf3	-0.45787	-0.74271	0.014562	0.235652	-0.22753	-0.40824	2.51179	-0.79978	-0.12587
Gm10720	-0.30292	-0.68635	-0.68635	0.183099	-0.13183	-0.53211	2.55619	-0.29493	-0.10481
Ppp2r5a	-0.82409	-0.38603	-0.66038	-0.67953	-0.33145	-0.06167	2.43311	0.020231	0.489811
Lipa	-0.46873	-0.54641	-0.47069	-0.48934	-0.38377	-0.30183	2.60176	-0.04622	0.105227
Lyst	-0.52228	-0.62015	-0.54046	-0.49595	-0.30524	-0.05247	2.55687	-0.30246	0.282134
Itga6	-0.4577	-0.87895	-0.61811	-0.36789	-0.3294	0.021169	2.524	-0.03408	0.140966
Sla	-0.57758	-0.53392	-0.63725	-0.5414	-0.16633	0.213338	2.55224	-0.0008	-0.3083
Camk4	-0.75315	-0.79003	-0.76623	-0.46622	-0.03966	0.075471	2.4396	0.15955	0.140667
Pptc7	-0.72272	-0.67417	-0.79031	-0.54379	-0.06968	0.03504	2.4527	0.283185	0.029734
Gtf2ird1	-0.65121	-0.9147	-0.65095	-0.47976	-0.31709	-0.01412	2.3796	0.560789	0.087429
Paf1	-0.58984	-1.28823	-0.83249	0.055738	-0.27201	0.127295	2.23253	0.10845	0.458555
4930426L09Rik	0.48899	-0.40131	-0.41912	-0.68871	1.28222	-0.69694	1.92478	-0.69314	-0.79676
Btrc	-0.0104	-0.37417	-0.4689	-0.42822	0.380535	-0.50167	2.21269	0.553252	-1.36312
Sox4	1.24249	0.195625	-0.85116	-0.50409	-0.20118	-0.31159	1.85875	-0.07176	-1.35708
P3h3	1.24984	-0.83499	-0.83499	-0.33753	-0.29896	-0.00186	2.03079	-0.1373	-0.83499
7530416G11Rik	0.790611	-0.56532	-0.56532	0.282285	-0.56532	-0.56532	2.319	-0.56532	-0.56532
Hpd	0.621731	-0.59536	-0.59536	-0.34175	-0.59536	-0.59536	2.37017	0.326649	-0.59536
Rnf169	-0.06201	-0.02348	-0.16269	-0.61807	-0.99391	-0.41367	2.52895	-0.12473	-0.1304
Galnt4	-0.15288	-0.04762	-0.43466	-0.49224	-0.6257	-0.33222	2.62579	-0.25514	-0.28533
Eif4e3	-0.17839	-0.42656	-0.04539	-0.35942	-0.64349	-0.71046	2.58852	-0.04018	-0.18464
Ip6k2	0.238619	-0.17294	-0.67543	-0.42335	-0.8311	-0.63423	2.48266	0.110365	-0.0946
Nid1	0.323118	-0.52469	-0.52469	-0.37614	-0.52469	-0.52469	2.53748	-0.45718	0.071484
Kat6a	-0.44106	-0.36285	-0.52111	-0.45283	-0.83379	-0.56002	2.42142	0.227393	0.522859
Sema4d	-0.4651	-0.28768	-0.1442	-0.48054	-0.76745	-0.59098	2.46104	-0.31887	0.593768
Kctd2	-0.22133	-0.64084	-0.29676	-0.05329	-0.87841	-0.6251	2.39562	-0.33836	0.658469
Ifitm10	-0.34067	-0.61419	-0.59945	-0.03297	-0.61419	-0.44308	2.47057	-0.38941	0.563394
Ccdc162	-0.86456	-0.66952	-0.3321	-0.21838	0.26023	0.160483	2.49036	-0.34478	-0.48173
Pde10a	-0.54263	-0.54263	-0.41509	-0.36341	0.27794	-0.0859	2.5707	-0.38037	-0.5186
Cdk20	-0.5686	-0.51884	-0.30352	-0.37462	-0.04378	0.141094	2.59052	-0.36852	-0.55374
Agfg2	-0.73164	-0.59533	-0.24879	-0.17098	-0.12778	0.430678	2.50056	-0.5841	-0.47261
Ctsl	-0.46331	-0.54438	-0.47292	-0.31183	-0.04194	0.475217	2.50501	-0.63983	-0.50603
Rag2	-0.4451	-0.2803	-0.32825	-0.07929	-0.30862	0.163159	2.57751	-0.65095	-0.64817
B230118H07Rik	-0.14965	-0.50141	-0.4666	-0.05508	-0.26592	0.119328	2.57523	-0.63088	-0.62503
Ptpn14	-0.65519	-0.34986	-0.51722	-0.29018	-0.19144	0.132296	2.57953	-0.61654	-0.09139
C2cd4d	-0.35013	-0.44104	-0.44104	-0.44104	-0.24113	0.186514	2.60996	-0.44104	-0.44104
Lingo4	-0.38174	-0.46869	-0.46869	-0.44042	-0.22869	0.304894	2.58285	-0.44558	-0.45393
Rorc	-0.46238	-0.47979	-0.47913	-0.42531	-0.14958	0.364588	2.56092	-0.45729	-0.47203
Chrna9	-0.44306	-0.43459	-0.4134	-0.22142	-0.23069	-0.0975	2.64703	-0.41545	-0.39091
Atl2	-0.45815	-0.4222	-0.35992	-0.36247	-0.27119	-0.08118	2.65072	-0.31207	-0.38354
Glcci1	-0.46622	-0.48559	-0.47784	-0.4228	-0.32302	-0.06576	2.63663	-0.17438	-0.22102
Capn3	-0.44918	-0.41501	-0.5005	-0.34821	-0.25966	-0.25673	2.65172	-0.20562	-0.2168
Ntn1	-0.52159	-0.54188	-0.48835	-0.31488	-0.36006	0.088817	2.60997	-0.10227	-0.36977
Ets2	-0.50715	-0.5196	-0.45518	-0.3021	-0.29209	-0.00937	2.63216	-0.19821	-0.34846
Clk3	-0.54108	-0.5668	-0.37107	-0.30182	-0.27635	-0.02646	2.63232	-0.25927	-0.28947
Nyap1	-0.49176	-0.48257	-0.42586	-0.33836	-0.3525	-0.0074	2.63549	-0.35551	-0.18154
Smyd1	-0.49852	-0.49852	-0.43248	-0.39168	-0.37418	0.124388	2.61059	-0.42192	-0.11767
Ldlrad3	-0.00582	-0.21964	-0.3672	-0.39096	-0.35918	-0.2327	2.63122	-0.51538	-0.54035
Eci2	-0.14808	-0.34449	-0.11139	-0.26835	-0.41687	-0.06179	2.60408	-0.50207	-0.75105
Carf	-0.05541	-0.47929	0.091635	-0.46861	-0.2469	-0.2509	2.58505	-0.44313	-0.73245
Insl5	-0.49145	-0.26435	0.091697	-0.00336	-0.4592	-0.45443	2.59738	-0.50814	-0.50814
Wdr78	-0.50233	-0.40833	-0.01436	-0.04537	-0.42748	-0.40515	2.6254	-0.38985	-0.43254
Phxr2	-0.47	-0.47	-0.09786	0.07214	-0.47	-0.47	2.61698	-0.36209	-0.34918
Btg2	-0.66993	-0.68655	-0.52664	-0.08829	-0.40873	-0.25843	2.55896	0.108435	-0.02883
Spats2l	-0.51624	-0.53365	-0.52234	-0.06293	-0.48775	-0.48926	2.58685	-0.02298	0.048291
Tex44	-0.42589	-0.42589	-0.42589	-0.42589	-0.42589	-0.42589	2.55983	-0.42589	0.421413
Dynlrb2	-0.41743	-0.41743	-0.41743	-0.41743	-0.41743	-0.41743	2.58154	-0.41743	0.340458
Axdnd1	-0.41294	-0.34732	-0.3243	-0.18447	-0.34368	-0.29145	2.66073	-0.39944	-0.35715
Slc7a11	-0.34593	-0.29975	-0.35515	-0.342	-0.3334	-0.2755	2.66561	-0.35476	-0.35912
Medag	-0.33484	-0.35782	-0.32357	-0.35782	-0.27498	-0.32724	2.66578	-0.3317	-0.35782
1700029P11Rik	-0.33333	-0.33333	-0.33333	-0.33333	-0.33333	-0.33333	2.66667	-0.33333	-0.33333
Cyp11b2	-0.33333	-0.33333	-0.33333	-0.33333	-0.33333	-0.33333	2.66667	-0.33333	-0.33333
Acot12	-0.33333	-0.33333	-0.33333	-0.33333	-0.33333	-0.33333	2.66667	-0.33333	-0.33333
Gm3336	-0.33333	-0.33333	-0.33333	-0.33333	-0.33333	-0.33333	2.66667	-0.33333	-0.33333
4930407I10Rik	-0.33333	-0.33333	-0.33333	-0.33333	-0.33333	-0.33333	2.66667	-0.33333	-0.33333
Olig3	-0.33333	-0.33333	-0.33333	-0.33333	-0.33333	-0.33333	2.66667	-0.33333	-0.33333
Esrp2	-0.3443	-0.37246	-0.37246	-0.34836	-0.3169	-0.32118	2.66554	-0.29475	-0.29513
Xrra1	-0.36324	-0.36815	-0.33775	-0.34798	-0.36815	-0.33389	2.66378	-0.21628	-0.32833
Bcl6	-0.28785	-0.36543	-0.42752	-0.432	-0.36016	-0.3023	2.66	-0.23907	-0.24566
Slc6a19	-0.39025	-0.39025	-0.39025	-0.38183	-0.3463	-0.35429	2.64902	-0.36556	-0.03029
Cep97	-0.56995	-0.30089	-0.16274	-0.33936	-0.50492	-0.43991	2.63449	-0.20193	-0.1148
Bcl2l1	-0.48541	-0.28931	-0.39996	-0.59257	-0.42232	0.145332	2.58678	-0.01486	-0.52767
Ssbp2	-0.4043	-0.49986	-0.46976	-0.46173	-0.32251	-0.03306	2.62109	-0.00855	-0.42132
Gpr162	-0.35267	-0.40906	-0.40906	-0.40906	-0.40906	-0.02854	2.64402	-0.21752	-0.40906
Plxnd1	-0.27304	-0.36565	-0.39983	-0.42989	-0.46694	-0.3421	2.62975	0.083074	-0.43537
Uspl1	-0.58553	-0.39795	-0.26928	-0.09302	-0.27532	-0.27725	2.63764	-0.23819	-0.50109
Mier1	-0.56877	-0.46901	-0.10482	-0.16111	-0.39721	-0.25082	2.63853	-0.31856	-0.36823
Slc37a2	-0.43757	-0.45425	-0.4022	-0.15574	-0.43991	-0.27891	2.64877	-0.15777	-0.32242
Gse1	-0.33606	-0.25368	-0.54306	-0.17476	-0.37096	-0.22688	2.649	-0.28659	-0.45702
Dact1	-0.27261	-0.52021	-0.52021	-0.23936	-0.15968	-0.15234	2.64085	-0.35011	-0.42633
Nabp1	-0.66933	-0.582	-0.40582	-0.34232	-0.51149	-0.48341	2.38958	0.823505	-0.21872
Camk1g	-0.58721	-0.4355	-0.5127	-0.17493	-0.54914	-0.58721	2.34644	0.918994	-0.41874
Cyp1a1	-0.47682	-0.47682	-0.47682	-0.47682	-0.47682	-0.47682	2.31625	1.02151	-0.47682
Cd4	-0.48007	-0.48709	-0.48694	-0.48542	-0.48456	-0.45129	2.28617	1.07593	-0.48672
Ptms	-0.17017	-0.64439	-0.47811	-0.67347	-0.47674	-0.27797	2.33519	0.914511	-0.52885
Gm10719	-0.29016	-0.53724	-0.53724	-0.53724	-0.17991	-0.53724	2.43234	0.723922	-0.53724
Gm21738	-0.48592	-0.50677	-0.49587	-0.45761	-0.28909	-0.25287	2.57366	0.329322	-0.41485
Gm10717	-0.49769	-0.56954	-0.46148	-0.4256	-0.21385	-0.35751	2.55595	0.389166	-0.41944
Lrrc3b	-0.41948	-0.41948	-0.41948	-0.41948	-0.41948	-0.41948	2.57658	0.359812	-0.41948
Ttll10	-0.19045	-0.4701	-0.4701	-0.4701	-0.4701	-0.4701	2.53133	0.479722	-0.4701
4930512M02Rik	-0.49892	-0.49892	-0.49892	-0.49892	-0.49892	-0.49892	2.51457	0.424839	0.054115
Socs1	-0.85821	-0.85705	-0.16414	-0.0373	-0.43647	-0.17964	2.42618	0.492536	-0.3859
Nedd4l	-0.61594	-0.74495	-0.14919	0.059173	-0.49517	-0.46113	2.50675	0.333205	-0.43275
Rab3c	-0.03115	-0.80715	-0.80715	-0.07952	-0.33672	-0.54899	2.43419	0.496958	-0.32047
Prep	-0.43151	-0.2475	-0.3619	0.105191	0.155667	0.286945	2.38748	-0.87808	-1.01629
Mad1l1	-0.66267	-0.58252	-0.11861	-0.08702	0.287168	0.381401	2.38395	-0.85585	-0.74585
Ppm1e	-0.54176	-0.12968	0.306629	-0.62091	0.012812	0.069812	2.45088	-0.75846	-0.78932
Rbms3	-0.50593	0.545802	-0.44106	-0.50593	-0.50593	-0.33215	2.51113	-0.25999	-0.50593
Clic6	-0.59565	1.37109	-0.59565	-0.59565	-0.59565	0.216799	1.98603	-0.59565	-0.59565
2210010C04Rik	-0.56671	-0.25209	-0.73045	-0.48274	-0.49039	1.53036	1.9217	-0.73045	-0.19923
Fam117a	1.14783	-0.10766	-0.083	-0.47669	-1.05471	-1.03618	2.03929	-0.21889	-0.21
Wasf2	0.782892	0.036541	-0.3777	-1.0095	-0.80576	-0.66539	2.2476	0.066741	-0.27542
Pik3r1	0.140504	0.511228	-0.18341	-0.79525	-0.96435	-0.97363	2.27221	0.073628	-0.08094
Kcnh8	-0.66256	-0.11431	-0.17665	-0.08518	-0.94791	-0.94791	2.20581	-0.17479	0.903493
Prex1	0.060558	-0.3123	-0.29853	-0.77317	-0.90325	-0.88473	2.21322	0.05442	0.843786
Kctd18	-0.13725	-0.06446	-0.33418	-0.62227	-0.89543	-0.83661	2.41691	0.343791	0.1295
Fam160b1	-0.25489	-0.26475	-0.40974	-0.49461	-0.75706	-0.95025	2.3247	0.754564	0.052028
Stard5	-0.40332	-0.5575	0.021201	-0.74865	-0.9386	-0.72178	2.21025	0.692683	0.445721
Il4ra	0.259762	-0.24557	-0.67864	-0.93167	-0.94565	-0.8954	1.9046	0.917568	0.615
Mon2	0.188896	-0.04688	-0.78078	-0.88555	-1.1233	-0.73746	1.91543	0.651665	0.817978
Lrig2	-0.19527	0.222995	-0.54255	-0.64756	-1.2082	-1.08191	1.777	0.895992	0.779512
Ica1l	-0.06364	0.539757	-0.87358	-0.97757	-0.30988	-0.88471	2.22777	-0.03607	0.377928
Rad9b	-0.28347	1.18018	0.043233	-0.9797	-1.01061	-0.97775	1.82821	-0.2358	0.435715
Gm10718	-0.37695	0.786109	-0.68045	-0.68045	-0.68045	-0.68045	1.96852	1.02459	-0.68045
Erbb2	-0.4361	0.459796	-0.627	0.697526	-0.98079	-0.98079	2.07867	0.369554	-0.58085
Trak1	-0.554	-0.32529	1.07219	-0.2558	-0.93229	-0.72133	2.20408	-0.29825	-0.18931
1700010I14Rik	-0.69159	-0.66292	1.20425	-0.40009	-1.22633	-0.40272	1.93106	0.275931	-0.0276
Tnfaip3	-0.96884	-0.8663	0.424989	-0.15435	-0.63879	-0.64294	2.19545	0.681248	-0.03047
Map3k15	-0.56089	-0.81907	0.145828	-0.50678	-0.66767	-0.6529	2.34425	0.594885	0.122358
Ctsd	-0.14106	-0.0092	-0.0651	-0.16651	-1.22117	-1.39337	1.75417	0.043768	1.19846
Stx8	-0.10445	-1.14454	0.037084	0.356534	-0.94104	-1.22656	1.41922	0.145972	1.45778
Anapc16	0.340216	-1.22426	0.616421	0.152447	-1.02718	-0.61262	1.59384	-0.91905	1.0802
Fam71b	-0.65293	0.166646	-0.44054	-0.59776	-0.61268	-0.7148	1.90434	-0.53425	1.48198
Cplx3	-0.56648	-0.56648	-0.56648	-0.56648	-0.56648	-0.56648	1.82598	-0.08058	1.65346
Cd8b1	-0.61196	-0.61196	-0.61183	-0.59995	-0.40412	0.013142	2.12465	-0.54136	1.2434
Cd8a	-0.61541	-0.61502	-0.61571	-0.61401	-0.59249	0.352196	1.9732	-0.59916	1.3264
Them5	-0.57342	-0.57342	0.288412	-0.57342	-0.57342	-0.57342	2.27467	-0.57342	0.877409
Hid1	-1.11557	-0.95346	0.553005	0.21321	-0.55963	-0.5101	1.90587	-0.53494	1.00161
Spats1	-0.54681	-0.2167	0.05509	0.170139	0.378955	-1.0525	2.06944	-1.35626	0.498658
Htr5b	1.16675	-0.7976	-0.7976	-0.7976	-0.7976	-0.1441	1.9881	0.318472	-0.13882
Arl4d	-0.08998	-0.38222	-0.72413	-0.72413	-0.72413	0.515128	2.43763	-0.24848	-0.05968
Taf8	-0.72742	-0.38365	-0.46738	-0.75173	-0.56804	-0.03367	2.4676	0.330977	0.133306
Clec16a	-0.59551	-0.3967	-0.29131	-0.86876	-0.60028	-0.05647	2.47291	0.405851	-0.06974
Hivep2	-0.91914	-0.90046	-0.50762	-0.28711	-0.4251	-0.62717	1.86519	1.30614	0.495264
Rasgrp1	-1.04696	-0.93217	-0.49855	-0.43956	-0.2452	-0.48677	1.91522	1.11667	0.61732
Sh3kbp1	-0.99117	-0.9494	-0.50467	-0.35413	-0.13981	-0.42306	2.20514	0.526041	0.631064
Klf13	-0.63627	-0.64973	-0.5943	-0.58442	-0.59226	-0.3472	2.30913	0.353513	0.741543
Fam78a	-0.8527	-0.77833	-0.44492	-0.46344	-0.51312	-0.30535	2.14159	0.073463	1.14281
Gm10722	-0.53175	-0.86836	-0.56509	-0.61375	-0.86836	0.319696	1.9179	1.31227	-0.10256
Setd1b	-0.70528	-0.93806	-0.46465	-0.53069	-0.72509	0.142909	2.18396	0.886996	0.149899
Satb1	-0.68053	-0.70445	-0.68347	-0.65491	-0.47873	-0.17469	1.91782	1.48531	-0.02634
Pvr	-0.60093	-0.68624	-0.6375	-0.58872	-0.4872	-0.2476	2.25323	1.01915	-0.02418
Dgkd	-0.63374	-0.8018	-0.93019	-0.66772	-0.27287	-0.27779	2.06401	0.956642	0.563451
Fam208a	-0.40759	-0.57658	-0.67088	-0.78835	-0.60158	-0.57231	2.12786	0.972128	0.517296
Pip4k2a	0.261608	-0.56069	-0.66254	-0.82927	-0.72863	-0.55295	2.15922	0.992645	-0.07939
Aqp4	-0.06308	-0.90752	-0.57349	-0.90752	0.116311	-0.53295	2.23142	0.838202	-0.20138
Rapgef1	-0.10473	-1.08085	-0.67771	-0.98129	-0.20794	-0.23466	2.13706	0.7646	0.385516
Trim33	-0.23346	-0.30465	-0.45655	-1.35437	-0.86253	-0.5086	1.50467	1.31881	0.896679
Map3k1	-0.35352	-0.42305	-0.52609	-1.02381	-0.77393	-0.41482	1.90592	1.38455	0.224761
Mxd4	-0.22957	-0.52447	-0.76559	-0.52764	-0.87274	-0.82781	1.83766	1.23742	0.672734
Sdk2	-0.54931	-0.56741	-1.23994	-0.89193	-0.57407	0.241755	1.57353	1.29054	0.716824
Zfp957	-1.00438	-1.00438	-1.00438	0.905307	-1.00438	0.350733	1.12238	1.27741	0.361681
Ceacam20	-0.74987	-0.74987	-0.74987	0.744434	-0.74987	-0.74987	1.74637	1.25878	-0.00025
Ets1	-1.14186	-1.02956	-0.65681	-0.24652	-0.26402	-0.13306	1.10164	1.90415	0.466035
Igsf23	-0.70556	-0.71473	-0.71473	-0.5255	-0.64861	-0.44191	1.19452	1.94669	0.609825
Cdyl2	-0.71719	-0.63206	-0.74089	-0.17235	-0.78104	-0.59426	1.1384	1.99967	0.499732
Dnajb13	-0.77321	-0.77264	-0.58397	-0.46787	-0.68985	-0.38106	1.54189	1.76524	0.361481
Cd247	-1.07535	-0.91933	-0.42133	-0.38104	-0.32455	-0.44459	1.55056	1.69234	0.323288
Ldhd	-1.14134	0.145901	-1.24994	-0.10665	-0.56369	-0.1612	1.5384	1.54656	-0.00804
Jazf1	-1.32847	-0.5492	-0.26018	-1.28976	0.156636	-0.2238	1.22573	1.29428	0.974769
Jund	-1.24742	-0.36632	-0.79289	-0.92247	-0.36725	-0.01202	1.40529	1.3362	0.966878
Fryl	-1.24575	-0.5253	-0.23152	-0.60009	-0.5073	-0.71552	1.49884	1.29742	1.02922
Mfhas1	-0.69545	-0.75291	-0.76698	-0.76507	-0.50934	-0.43953	1.53166	1.4258	0.971808
Zfp36	-0.5148	-0.6853	-0.81343	-0.72711	-0.58753	-0.56842	1.35186	1.68549	0.859244
Plekhg2	-0.66642	-0.77478	-0.68816	-0.57649	-0.58137	-0.55788	0.970517	1.89934	0.975243
Mturn	-0.49706	-0.70307	-0.69829	-0.65843	-0.64757	-0.72473	0.980522	1.67958	1.26905
Btg1	-0.54718	-0.76059	-0.66502	-0.60194	-0.69965	-0.70066	1.23869	1.53974	1.19663
Ptprc	-0.67019	-0.62999	-0.76021	-0.6983	-0.58031	-0.60695	0.956738	1.50503	1.48418
Il6st	-0.39952	-0.88264	-0.81264	-0.70371	-0.51804	-0.61046	1.02617	1.40445	1.4964
Itk	-0.84631	-0.81253	-0.65162	-0.61931	-0.49887	-0.51208	1.05201	1.33208	1.55664
Ago2	-0.55042	-0.70691	-1.08554	-0.99455	-0.29888	-0.06063	0.742965	1.58151	1.37245
Ikzf1	-1.16569	-0.89315	-1.08449	-0.50968	0.30155	-0.0858	0.941734	1.64056	0.854961
Rab10	-0.91352	-0.7804	-1.37563	-0.39044	0.247757	0.651031	0.957169	1.75695	-0.15292
Gm10715	-0.8316	-0.8316	-0.8316	-0.55266	1.30324	-0.5347	0.88271	1.66808	-0.27188
Ucp3	-0.66226	-0.66226	0.346113	-0.66226	-0.66226	-0.09688	0.827595	2.23449	-0.66226
Cntn6	0.119712	-0.66002	-0.66002	-0.66002	-0.66002	-0.66002	1.39064	1.96073	-0.17099
St8sia1	0.001655	-0.59093	-0.39895	-0.92025	-0.91032	-0.81158	0.94819	1.91612	0.766067
Cmtm6	-0.01583	-0.38374	-0.70207	-0.88361	-0.84044	-0.74079	0.439355	1.91088	1.21623
Gm20696	-0.13209	-0.23673	-0.59418	-0.71616	-0.80865	-0.767	-0.09811	1.98283	1.37009
Fyn	-0.27193	-0.45746	-0.54051	-0.66025	-0.65638	-0.71622	-0.06265	2.11746	1.24794
Dusp6	0.678579	-0.30348	-0.65318	-0.76309	-0.81637	-0.87074	-0.05764	2.14457	0.641346
Pde4c	-0.37541	-0.08031	-0.28703	0.570164	-0.6089	-0.67589	-0.84392	2.42685	-0.12556
Gm2310	-0.44613	-0.44613	-0.44613	0.631273	-0.44613	-0.44613	-0.44613	2.49164	-0.44613
Gm17535	-0.33333	-0.33333	-0.33333	-0.33333	-0.33333	-0.33333	-0.33333	2.66667	-0.33333
Chl1	-0.32127	-0.36775	-0.36775	-0.34796	-0.36775	-0.36512	-0.25562	2.66419	-0.27097
Lrrc2	0.237182	-0.76258	-0.28682	-0.76258	-0.60055	-0.28357	0.214285	2.48104	-0.2364
Qrich2	-0.58825	-0.58825	-0.58825	-0.58825	-0.58825	-0.14049	0.366085	2.45979	0.255863
Tnfrsf18	-0.37139	-0.36911	-0.41331	-0.47056	-0.64803	-0.67274	0.021766	2.50752	0.415855
Armc12	-0.42381	-0.42381	-0.42381	-0.42381	-0.42381	-0.42381	-0.42381	2.5655	0.401135
Csk	0.439043	-0.0295	-0.62307	-0.52838	-0.10878	-0.3305	-1.44335	2.17557	0.448963
Lman1l	-0.45734	-0.75111	-0.5768	-0.65929	-0.22166	-0.75111	1.11223	0.164545	2.14053
Cldn10	-0.64057	-0.31575	-0.92027	-0.68309	-0.31577	-0.76641	1.33879	0.428695	1.87437
Il21r	-0.67885	-0.84129	-0.64512	-0.61723	-0.5721	-0.36692	1.59482	0.443885	1.6828
Lrrc8c	-0.62026	-0.69309	-0.45945	-0.66471	-0.90938	-0.37678	1.38794	0.512588	1.82316
Chd2	-0.20432	-0.30301	-0.56408	-0.62761	-0.9834	-1.08367	1.11631	0.967025	1.68276
Ifnar1	0.050859	-0.70058	-0.34689	-0.83035	-0.8417	-0.92032	0.551305	1.18443	1.85325
Tgfbr2	0.039409	-0.46467	-0.51321	-0.6837	-0.75663	-0.7992	-0.21301	1.54457	1.84646
Fam240a	-0.61712	-0.61712	-0.61712	-0.61712	-0.61712	-0.61712	0.403362	1.88359	1.41576
Slfn2	-0.62315	-0.69716	-0.63087	-0.5888	-0.60818	-0.60789	0.469033	1.74166	1.54537
Ddit4	-0.32953	-0.77283	-0.75263	-0.60302	-0.62677	-0.71069	0.599678	1.59698	1.59881
Als2cl	-0.53576	-0.67967	-0.67575	-0.672	-0.65613	-0.63918	0.685918	1.56862	1.60395
Supt4a	-0.41801	-0.63636	-0.59889	-0.65709	-0.75465	-0.66165	0.431423	1.5877	1.70754
Rhof	-0.33861	-0.53748	-0.69299	-0.63052	-0.67339	-0.66835	0.146338	1.56702	1.82799
Sag	-0.66841	-0.78309	-0.46444	-0.43361	-0.88305	-0.65579	0.870008	1.42491	1.59347
Gtf2i	-0.48769	-0.42439	-0.67728	-0.45738	-0.94696	-0.78353	0.737113	1.17436	1.86575
Gm17455	-0.52053	-0.52053	-0.52053	-0.48062	-0.44312	-0.52053	-0.52053	1.75455	1.77185
Slfn1	-0.5002	-0.50327	-0.50327	-0.50327	-0.50327	-0.50327	-0.50327	1.62648	1.89333
Ppara	-0.13517	-0.69457	-0.69457	-0.27174	-0.69457	-0.24451	-0.69457	1.57892	1.85078
Fam174b	-0.01318	-0.85063	-0.11764	0.139008	-0.18199	-0.80541	-0.88204	0.329753	2.38213
Gm10721	-0.47597	-0.47597	-0.47597	-0.47597	-0.47597	1.00877	-0.47597	-0.47597	2.32305
Tecta	-0.25147	-0.55462	-0.19488	0.01401	-0.55462	-0.21303	-0.39634	-0.4685	2.61944
Tdgf1	-0.38685	-0.38685	-0.33415	-0.38685	-0.38685	-0.38685	-0.21453	-0.1748	2.65773
Krtap5-4	-0.33333	-0.33333	-0.33333	-0.33333	-0.33333	-0.33333	-0.33333	-0.33333	2.66667
Ly6c2	-0.05747	-0.15293	-0.40494	-0.45292	-0.39351	-0.43639	-0.37512	-0.36905	2.64234
Syt6	0.453865	-0.57933	-0.57933	-0.57933	-0.57933	-0.57933	0.324558	-0.31332	2.43154
Tdrp	-0.52029	-0.53981	-0.53981	-0.53981	-0.53981	-0.53274	0.505398	0.266967	2.43992
Ankrd55	-0.5508	-0.57289	-0.5482	-0.53834	-0.44005	-0.54349	0.166728	0.59706	2.42998
Kcna2	-0.58392	-0.53583	-0.5288	-0.35571	-0.38433	-0.29212	0.169086	-0.07648	2.5881
Vsir	-0.37537	-0.66227	-0.62499	-0.50842	-0.6029	-0.59143	0.102562	1.02951	2.23331
Tmie	-0.55546	-0.54095	-0.55443	-0.55199	-0.56001	-0.56384	0.08716	0.9488	2.29072
Abcc4	1.04715	-0.20522	-0.8311	0.138448	-0.54908	-1.18704	0.314233	-0.69267	1.96529
Il10rb	1.25575	-0.31183	-0.67551	-0.94224	-0.5886	-0.64093	-0.15798	0.012096	2.04924
Unc50	0.70799	-1.03988	0.016355	-0.97021	-0.91438	0.869078	-0.08697	-0.48922	1.90723
Fam118b	-2.23452	-0.61423	0.966373	0.579535	0.206212	0.118117	0.390641	0.993235	-0.40536
Slc35b1	-2.03887	-0.90857	-0.47588	0.488303	1.21263	0.151336	0.313228	0.920512	0.33731
Dad1	-1.03581	-1.13386	-0.68708	0.078629	0.787781	0.548211	-1.05696	1.21632	1.28276
Ucp2	-1.32066	-1.21956	-0.59287	0.377527	0.908574	1.02366	-0.57845	1.43711	-0.03533
Noct	-1.69856	-0.0495	-1.41916	0.624542	0.399858	1.14479	-0.44276	0.765068	0.675713
Ifit2	-1.41145	-0.16432	-0.67201	-0.81858	-0.117	1.30245	-0.49404	1.39336	0.981586
Rgs10	-0.52544	-0.77392	-0.81729	-0.56512	-0.34735	-0.23884	-0.05392	2.1298	1.19206
Lef1	-0.9461	-1.00513	-0.95159	0.08651	-0.01203	-0.16443	-0.04452	2.03821	0.999073
Zbtb11	-1.07908	-0.90155	-1.09966	0.232213	0.232836	-0.74571	0.681383	1.12187	1.5577
Actn1	-0.83886	-1.11018	-0.77576	-0.30183	-0.25172	-0.28432	0.622273	0.961996	1.9784
Id3	-0.90158	-1.14503	-0.94179	-0.15038	0.317882	-0.08092	0.329846	0.436711	2.13527
Grb7	-1.30706	-0.84069	-0.25133	-1.25902	1.58377	0.325682	0.351321	0.365139	1.03219
Zfp1	-0.41608	-1.45285	1.53986	0.013469	-0.95608	-0.12296	0.02746	-0.17671	1.54389
Ift80	-1.61776	-0.67356	0.70623	-0.0763	-0.66405	-0.58506	0.759433	0.462744	1.68833
Agrp	-0.77876	-1.02112	0.490485	-0.26319	0.146333	-0.85986	0.597388	-0.47805	2.16676
Rgcc	-1.47396	-1.20244	1.00429	0.851516	0.207283	0.073605	0.293692	-0.99122	1.23724
Slc12a3	-1.34272	-0.085	1.55929	0.609782	-0.08892	0.21596	-0.60448	-1.34272	1.0788

## Sheet: Fig. 2h
Data for Fig. 2h
	WT(z-sorce)			KO(z-sorce)
Syt6	0.912871	0.912871	0.912871	-0.912871	-0.912871
Spats2l	0.826206	0.922359	0.986461	-0.904553	-0.915237
Als2cl	0.880903	0.883856	0.969498	-0.921263	-0.979588
Sema4d	0.915919	0.820371	0.996538	-0.9622	-0.856948
Pip4k2a	0.881018	1.02381	0.819687	-0.984075	-0.972123
Zfp36	1.07723	0.824176	0.822985	-0.880544	-0.859703
Mgat4a	0.940976	0.927295	0.854328	-1.07475	-0.746396
Lyst	0.797217	1.04939	0.874196	-1.01046	-0.942769
Hsdl1	0.901138	0.766893	1.05149	-1.01475	-0.777067
Bcl6	0.881762	0.723979	1.11167	-0.913748	-0.879615
Insl5	0.777886	0.804983	1.13285	-0.961689	-0.862788
Ets2	0.822102	0.761215	1.13214	-0.930396	-0.937758
Pvr	1.06498	0.782174	0.86629	-1.04951	-0.7377
Btg1	0.986749	0.676405	1.05026	-0.839254	-0.987912
Socs1	0.708822	0.900522	1.1036	-0.80814	-0.979589
Tdrp	1.07454	0.981697	0.655325	-0.924488	-0.911827
Ntn1	1.15623	0.709453	0.841914	-0.920493	-0.835179
Itga6	1.08996	0.937376	0.677982	-1.05232	-0.832601
Cldn10	0.980597	0.690376	1.03336	-0.707965	-0.998187
Cd247	1.00056	1.06	0.643455	-0.989012	-0.778401
Ptpn14	0.997536	0.644405	1.05879	-0.96991	-0.742897
Mier1	0.88681	0.927405	0.886098	-0.900816	-1.16219
Cdyl2	0.821774	0.6747	1.20049	-0.851189	-0.910018
Tmie	0.913499	1.16518	0.617877	-0.900183	-0.932142
Gtf2ird1	1.15842	0.890003	0.647489	-1.01244	-0.890003
Stard5	0.61087	1.01581	1.06772	-0.811609	-0.832375
Rag2	0.587499	0.966862	1.13936	-0.928603	-0.852911
Cd8b1	0.763522	1.22469	0.700371	-1.00058	-0.824083
Mfhas1	1.13583	0.576412	0.97511	-1.00293	-0.876208
Cep97	0.826214	0.65272	1.20674	-0.783804	-1.02901
Map3k8	1.13581	0.584319	0.965111	-0.807542	-0.833803
Chrna9	1.21171	0.59656	0.871992	-0.775559	-0.946995
Galnt4	0.940373	0.6225	1.11376	-1.01743	-1.02466
Plxnd1	1.06171	0.796301	0.818081	-0.74447	-1.23932
Ikzf1	1.2491	0.801193	0.625618	-0.980506	-0.785067
Slc35b1	0.906892	0.748483	1.02042	-0.539911	-1.11018
Clk3	1.01184	1.13826	0.52227	-1.01085	-0.883833
Rad9b	0.740528	0.689013	1.2428	-0.895073	-0.727649
Il4ra	1.04181	1.13487	0.494298	-0.936291	-0.843228
Mbtps1	1.20027	0.57006	0.898629	-1.07548	-0.814243
Klf13	1.22391	0.783066	0.654836	-1.14289	-0.771612
Rhof	0.987883	1.19755	0.472219	-0.882105	-0.967105
Prss50	0.835189	1.29075	0.531484	-0.885806	-0.885806
Ctsd	0.529155	0.900818	1.22634	-0.840876	-0.750172
Atp1a1	0.853019	0.566035	1.23612	-0.946867	-0.669404
Vsir	1.25833	0.838209	0.555804	-1.08284	-0.805669
Hid1	1.07298	0.711241	0.860488	-0.882411	-1.2492
Taf1c	0.59905	1.21597	0.829635	-1.1627	-0.851211
Ldlrad3	1.14853	0.739669	0.753647	-1.04253	-1.11591
Paf1	0.6682	1.35019	0.61969	-1.00967	-0.83846
Il21r	0.775747	1.34979	0.509701	-0.848144	-0.905495
Agfg2	0.538561	0.901315	1.19448	-0.96013	-0.565594
Kcnh8	1.19253	1.05753	0.382511	-0.900025	-0.832523
Emid1	0.798359	0.646402	1.18643	-0.646402	-0.718873
Wdr12	0.461714	1.26582	0.902501	-0.922092	-1.02895
Lrrc3b	0.471623	1.34231	0.813679	-0.803314	-0.958794
Ccnd3	1.31822	0.574174	0.734705	-0.863278	-0.667393
Dgkd	1.30811	0.783353	0.53561	-1.10508	-0.694364
Dusp6	1.25209	0.968242	0.40622	-0.859748	-0.761347
Lef1	1.32277	0.699569	0.603849	-0.636434	-0.918502
Kcna2	0.898386	1.2202	0.505063	-1.13974	-0.898386
Gse1	1.3013	0.830797	0.487457	-1.10049	-0.842983
Atl2	0.765496	1.14466	0.705966	-0.89402	-1.26311
Myb	0.705908	0.562368	1.34368	-0.708869	-1.13405
Mad1l1	0.6791	0.709239	1.22305	-0.870941	-0.504959
Chl1	1.42757	0.688292	0.484354	-0.866738	-0.866738
Nyap1	1.26571	0.796511	0.536919	-1.05449	-0.480486
Axdnd1	0.954301	0.944645	0.698426	-0.914069	-1.31961
Esrp2	1.38425	0.827322	0.385411	-0.897947	-0.873733
Wdr78	1.212	1.09706	0.282002	-0.913256	-0.895573
Vgll4	0.565262	1.4105	0.613105	-1.09331	-0.721196
Capn3	1.35744	0.33868	0.891526	-0.881112	-0.765653
Slc37a2	0.87479	0.337951	1.37385	-0.869542	-0.820739
Dhx30	1.32569	0.426526	0.833839	-0.580229	-1.09513
Cyb5a	0.603461	0.821426	1.15911	-1.03168	-0.358802
Fam118b	1.24893	0.734217	0.59797	-0.446585	-1.24893
Mturn	0.703563	0.518477	1.34424	-0.741529	-1.23984
Pptc7	0.288715	1.27185	1.00298	-0.950982	-1.01666
Sulf2	1.03689	1.21988	0.304969	-0.792919	-0.609938
Hbs1l	0.463805	1.05885	1.032	-0.668118	-1.37501
Slfn1	1.34934	0.974709	0.22741	-0.782133	-0.900439
Map3k1	1.26763	0.908601	0.37388	-1.18954	-0.88908
Gtf2i	1.09111	1.13364	0.322524	-1.22681	-0.807576
Mef2a	1.25381	0.769088	0.517034	-1.13586	-1.08496
Rasgrp1	1.47636	0.764772	0.291029	-0.915787	-0.754488
Itk	1.31167	0.858994	0.358485	-1.22927	-0.819025
Kremen1	1.1196	0.241674	1.16623	-1.14595	-0.516933
Xrra1	0.855842	0.227172	1.44442	-0.829723	-0.85159
Rgcc	0.352108	0.665152	1.50746	-0.76702	-0.760313
Dusp5	1.10923	0.995388	0.417761	-0.444464	-0.686898
Tcf7	1.16177	0.993251	0.364482	-1.13286	-1.07156
Cd8a	1.12209	1.24408	0.143765	-0.997371	-0.886396
Satb1	1.53691	0.552638	0.415284	-0.642861	-0.849469
Tbcel	0.505871	0.757783	1.2401	-0.243719	-1.22679
Hivep2	1.26807	1.06316	0.171166	-0.988421	-0.990832
Uspl1	1.23011	1.11374	0.146957	-1.04362	-0.933959
4930407I10Rik	0.275241	0.688102	1.51383	-0.963343	-0.550482
Lipa	0.784964	0.293353	1.39714	-1.05836	-1.04138
Ankrd55	0.884646	0.239094	1.35088	-1.1596	-0.908555
Ifitm10	1.03189	0.0812509	1.36095	-0.68657	-0.832822
Slfn2	1.20536	1.08778	0.178748	-1.09304	-0.994825
Prex1	1.56901	0.554971	0.347737	-0.998276	-0.620025
Supt4a	0.28721	1.49715	0.684847	-0.890676	-0.49955
Cmtm6	0.177046	1.12009	1.16706	-0.40829	-0.838259
Olig3	0.54025	0.385573	1.53557	-1.03342	-0.952723
Ssbp2	0.494828	0.361141	1.60332	-0.699072	-0.97016
Cdr2l	0.964076	1.38211	0.10856	-0.951114	-0.990001
Nabp1	0.390411	0.493206	1.57099	-0.572742	-1.07799
Erbb2	1.18084	0.0908341	1.18084	-0.999175	-0.45417
Mns1	0.928519	1.25985	0.257521	-1.28761	-0.300256
Klf3	0.62179	0.322543	1.48803	-0.762226	-0.435417
Smyd1	0.326162	0.459329	1.64625	-0.785492	-0.837601
Ptprc	1.03967	1.2276	0.163632	-0.845314	-1.24761
Sag	0.36347	1.05737	1.0078	-0.379991	-1.51997
Ap3m2	1.48735	0.0775817	0.862265	-0.640603	-0.766951
Slc6a19	0.86285	0.0501529	1.51228	-0.765473	-0.794027
Map3k20	0.724401	0.133202	1.56741	-0.950662	-0.666011
Slc7a11	0.55756	0.220914	1.63985	-0.777971	-0.803094
Grb7	1.26333	0.889142	0.258368	-1.17424	-1.06733
Arl4d	1.03037	0.440961	0.93868	-1.20937	-0.0174638
Tex44	1.50414	0.0752071	0.827278	-0.52645	-0.977692
Eaf1	0.209286	0.922627	1.25277	-0.837144	-1.33825
Ldhd	0.888967	-0.0238649	1.51542	-0.865102	-0.847203
Tnfrsf18	1.47272	-0.0317247	0.924604	-0.655517	-0.650931
1700010I14Rik	1.51759	0.00844046	0.838982	-0.528373	-1.0348
Fam174b	0.312875	1.53803	0.51048	-1.03084	-1.07036
Dnaaf1	0.815872	-0.0145692	1.5589	-0.801303	-0.626473
Sox4	0.524595	0.280705	1.54618	-0.270186	-0.949925
Ttll10	1.55479	0.680221	0.0971744	-1.06892	-0.340111
Cd4	1.52831	0.732559	0.0675538	-1.23413	-0.522271
Rnf157	1.35511	0.0965485	0.872857	-1.02969	-0.150459
Tax1bp1	0.965206	1.06465	0.292487	-1.60868	-0.298336
Noct	0.0178674	1.67954	0.607492	-0.607492	-0.857635
4930512M02Rik	-0.219265	1.20595	1.31559	-0.767426	-0.767426
Armc12	0.688177	1.59318	0.00942708	-0.38651	-0.839011
Pik3r1	0.697132	0.748283	0.834311	-1.2815	-1.24662
Bcl2l1	0.863037	0.0509707	1.35147	-0.937761	-0.0870955
Cxxc5	0.137006	0.354823	1.76765	-0.762609	-0.868534
Supt5	1.33434	0.579484	0.344205	-1.52496	-0.0740694
Ly6c2	0.581916	1.71528	-0.0396068	-0.642849	-0.78909
Phxr2	0.621718	-0.0532901	1.68752	-0.905931	-0.799351
Clec16a	0.859148	1.00016	0.389097	-1.71046	-0.127958
Wasf2	1.50709	0.149591	0.577882	-1.31963	-0.131591
Il6st	1.62668	0.731357	-0.132368	-1.00873	-0.755935
Ypel2	0.181613	1.53508	0.507036	-0.84643	-1.2754
Ip6k2	0.0967641	0.722009	1.39191	-0.037217	-0.796443
Gm17455	1.59995	-0.172967	0.778353	-1.08105	-0.518902
Prep	0.503402	-0.100384	1.76141	-0.762026	-0.514281
Lrrc2	0.257627	0.0858757	1.80339	-0.429378	-0.944632
Plekhg2	1.65128	0.715375	-0.22658	-0.966832	-0.795384
Aars2	0.940227	0.335055	0.832457	0.35578	-0.958189
Srp14	-0.207386	0.730931	1.58275	-0.390201	-0.475383
Tecta	1.79381	-0.0779918	0.389959	-0.545943	-0.545943
Fam117a	0.0235803	1.71879	0.357992	-1.13143	-0.773863
Smndc1	-0.261026	1.39605	0.964916	-0.378341	-1.32273
Jund	-0.107068	0.435813	1.76587	-0.324221	-0.821862
Fam71b	0.343699	-0.0995763	1.84698	-0.677761	-0.671337
Tsc22d4	-0.135376	1.3974	0.820089	-1.47348	-0.309911
Cdca7	-0.0045726	0.575494	1.50635	-0.671519	-0.00979843
Gm20696	1.57187	-1.3424e-15	0.483651	-1.3424e-15	-0.725476
C1qtnf9	-0.164663	0.391076	1.8113	-0.411659	-0.967398
Btg2	-0.520964	1.31557	1.22576	-0.393316	-0.905732
Ets1	1.38236	-0.381874	0.975118	-1.06601	-0.925094
Chd2	1.32447	1.07733	-0.443856	-1.21936	-0.622819
Plpp7	-0.430307	0.902256	1.48525	-0.097166	-1.09659
Ifnar1	1.59211	-0.492416	0.848365	-1.04169	-0.512886
Nid1	1.93649	0	0	-0.645497	-0.645497
Gm2310	1.38558	-0.643697	1.1892	-0.643697	-0.709157
Padi2	0.122351	-0.136655	1.9216	-0.450833	-0.657731
Anapc16	-0.52354	1.22773	1.19762	-0.0367983	-1.08053
Lag3	1.05865	1.44923	-0.616692	-0.678361	-0.925037
Pgpep1	0.905794	-0.434486	1.40656	-0.729054	0.0662776
Taf8	0.43941	1.56895	-0.13577	-1.17422	-0.942583
Ddit4	-0.505841	1.63232	0.745805	-0.951154	-0.772403
Actn1	1.70552	-0.351654	0.510932	-1.19562	-0.17169
Mrpl39	-0.140643	0.683589	1.31158	0.42847	-1.18075
Tctn1	1.47387	-0.443937	0.807965	-0.603754	0.035515
Medag	0.0566249	-0.164951	1.94248	-0.460385	-0.829678
Tcof1	1.81592	0.364245	-0.346828	-1.06472	-0.485408
Dynlrb2	1.91605	-0.312825	0.215067	-0.723407	-0.371479
Ccdc162	0.0537927	-0.205815	1.95525	-0.430341	-0.640834
Rgs10	0.212746	0.387529	1.1983	0.617566	-1.02314
Unc50	-0.00536901	-0.0984318	1.89168	-0.259502	-0.467104
Pla2g15	0.156989	0.239615	1.37985	0.322241	-0.454443
B230118H07Rik	0.29961	-0.422752	1.89276	-0.660241	-0.333694
Mien1	-0.392231	0.237443	1.90405	-0.533495	-0.873128
Lyrm7	0.710029	-0.667472	1.70452	-0.512923	-0.371813
Lrrc8d	1.71707	0.29456	-0.265823	-0.136504	-0.265823
Trim80	0.250241	-0.442734	1.90568	-0.288739	-0.635226
Map7	0.238489	-0.193491	1.66605	0.292486	-1.13845
Herpud1	0.414685	0.0538141	1.24089	0.671093	-1.16175
Kctd1	1.22069	-0.303928	0.772275	-0.244138	0.204279
Fyn	1.88183	-0.258764	0.0569667	-0.0154486	-0.794638
Tdgf1	1.90348	0.271925	-0.495864	-0.303916	-0.783784
Lrrc8c	1.52644	0.425956	-0.276328	-1.55057	-0.066367
4930426L09Rik	1.34717	0.219308	0.0939889	-1.09654	0.657923
Pla2g1b	0.275241	1.30739	0.0688102	-1.16977	0.688102
Kctd18	1.62723	-0.813615	0.826328	-0.368669	-0.457658
Camk1g	0.41215	-0.623795	1.84911	-0.724048	-0.657213
Ngly1	0.135289	-0.27702	1.74587	-0.354327	0.0644231
Lbr	-0.655385	1.37266	0.881439	-1.0744	-0.817835
Psmg1	-0.858812	0.922366	1.53449	-0.166411	-0.668151
Qrich2	0.204739	1.92455	-0.532322	-0.532322	-0.778009
Rnf169	0.203829	1.59946	-0.227809	-0.808123	-1.22058
Dhx40	1.26003	-0.81239	1.1274	-1.09424	0.0497382
Fkbp5	0.552864	0.648915	0.367623	-1.14518	0.95765
Ubald2	0.402801	0.149453	1.01284	-1.07562	0.876162
Lingo4	-0.31582	0.28055	1.59834	0.222837	-1.45085
Igsf23	-0.216983	-0.274296	2.02317	-0.471927	-0.531216
Sh2b2	0.792554	1.3455	-0.645102	0.460787	-1.08746
Ube2b	-0.767066	0.889963	1.35031	0.0598864	-1.32219
Trak1	1.44322	0.74809	-0.7514	-1.28764	0.172127
Rapgef1	1.63435	0.345647	-0.550474	-1.37405	0.0640086
Cabyr	1.11365	-0.833837	1.14723	-0.699528	0.34137
Kat6a	1.25451	0.401823	-0.231686	-1.32757	-0.898222
Gm525	-0.341505	-0.310865	2.03661	-0.448858	-0.46582
Zfp957	1.12853	-0.877747	1.12853	-0.877747	0.376177
Aqp4	-0.325197	-0.325197	2.01622	-0.325197	-0.325197
Gpr3	1.68419	0.403256	-0.735349	-1.16233	0.118605
Slc6a18	-0.645497	1.93649	0	-0.645497	-0.645497
Cyp1a1	-0.712832	0.142566	1.85336	-0.712832	0.142566
Sirt4	0.621604	-0.949484	1.59158	0.17077	-0.963145
Fam208a	0.0648479	-0.291317	1.45359	0.304286	-1.64115
Clic6	-0.408248	-0.408248	2.04124	-0.408248	-0.408248
Cplx3	-0.408248	2.04124	-0.408248	-0.408248	-0.408248
Htr5b	-0.408248	-0.408248	2.04124	-0.408248	-0.408248
Prl5a1	-0.408248	-0.408248	2.04124	-0.408248	-0.408248
Rab3c	-0.408248	-0.408248	2.04124	-0.408248	-0.408248
Wnt7b	-0.408248	-0.408248	2.04124	-0.408248	-0.408248
Cyp1a2	-0.408248	-0.408248	2.04124	-0.408248	-0.408248
Gm5218	-0.408248	-0.408248	2.04124	-0.408248	-0.408248
Eif4e3	-0.768006	0.350066	1.63232	0.173963	-1.25504
Mxd4	-0.472389	1.67216	-0.0107711	-0.829813	-0.963023
Lrig2	1.57828	2.98255e-15	-0.402966	-1.44396	0.470127
Ucp3	1.36699	-0.720778	0.472234	0.770487	-0.869904
Sdk2	1.11803	0	0	-1.11803	1.11803
9430015G10Rik	1.42351	0.491079	-0.83297	-1.13135	0.640268
Cdk20	1.14996	-0.46176	0.35076	0.67044	-0.00888
Mon2	1.39083	0.681699	-1.04049	-0.875867	-0.68592
Map3k15	1.05066	0.0674738	-0.10603	-0.337369	-1.66757
Desi1	1.3299	0.801865	-1.16207	-1.09925	0.167832
Xrcc6	0.108017	-0.979733	1.77726	0.0351351	-0.00875112
Cbfa2t3	0.82257	1.21208	-1.1447	-0.962268	-0.518523
Acot12	1.1847	0.740436	-1.03661	0.740436	-0.592349
Ptpre	-0.747175	0.94968	0.677345	-0.411993	-1.41754
Sfi1	0.681921	0.614478	-0.442124	0.457112	-1.85842
A130051J06Rik	1.74967	-0.188885	-0.725716	0.586538	-0.815188
Carf	0.110845	-1.09992	1.81615	0.127898	-0.537172
Myl10	-0.159919	-0.68528	1.67033	0.718115	-0.70717
Tmem131	1.18682	-0.121976	-0.26621	-1.45214	-0.442496
Ppm1h	1.05631	0.394663	-0.691822	-1.63205	0.756825
Dgke	1.02065	1.18731	-1.49893	-0.43592	-0.329479
Ceacam20	-0.597614	-0.597614	1.79284	-0.597614	0.597614
Fam78a	1.17892	0.912488	-1.51647	-0.617006	-0.198323
Ch25h	-1.20748	-0.0635513	1.84299	-0.317757	-0.0635513
Ifit2	0.66668	-0.972342	0.832749	-1.43445	0.926613
Ago2	0.394145	1.2438	-1.18716	-0.722206	-0.679723
Ano6	1.56222	-0.136094	-0.988871	-0.514503	0.843422
Zbtb11	-0.78599	1.47639	-0.265537	-0.509831	-0.924069
Stra8	-0.332814	-0.671269	1.42715	0.073332	0.817933
Eci2	-0.0933519	-1.04884	1.56502	0.653464	-0.0713868
Pde10a	0.381	-0.889001	0.889001	-1.397	1.143
Prodh	1.6301	-0.626962	-0.626962	-0.626962	-0.626962
Glcci1	0.87846	-0.143528	-0.361413	-0.662303	-1.19664
Ppara	-0.113228	1.2455	-0.792594	-0.792594	-0.792594
Pde4c	1.25793	-0.483821	-0.483821	1.25793	-0.483821
Sdhb	-1.21591	0.329163	1.09523	0.788159	0.241889
Stx8	-0.360489	0.459934	0.0870146	0.459934	1.13119
Nmur1	-1.34139	0.0583212	1.45803	0.758175	-0.641533
Hpd	-0.641533	-0.641533	1.45803	-0.641533	-0.641533
Tgfbr2	1.75103	-1.25613	-0.362789	0.140502	0.153084
Tbc1d1	0.89168	-0.272309	-0.496564	-1.2334	1.48969
Bcl11b	0.817753	-1.24905	0.507591	0.527464	0.71129
Tmem218	0.674249	-1.41592	0.741674	0.229245	0.863039
Myo1b	0.645497	0.645497	-1.29099	-1.29099	0.645497
1500015O10Rik	1.62412	-0.680374	-0.943745	0.504794	-0.81206
Slc12a3	0.816497	-1.63299	0.816497	0.816497	-0.408248
Umad1	-1.11463	-0.283724	1.37809	0.749843	-1.05383
Trim33	0.0655359	0.540671	-0.663551	-0.778239	-0.868351
Dact1	0.775659	-1.44392	0.59666	0.954657	-1.01432
Fam160b1	-0.237068	0.998331	-0.860435	-0.395743	-0.96244
Rab10	0.410269	1.1492	-1.68188	0.0808667	-0.560132
Nxpe3	-1.3112	-0.404471	1.55566	0.155566	-0.577815
Commd9	0.784794	-1.46722	0.421866	0.645206	0.691736
Cdkn2aipnl	-1.45769	-0.319897	1.51648	0.504918	0.185021
Rpusd4	-1.3122	1.67962	-0.629856	-0.069984	0.17496
Slc30a5	-1.35769	0.196088	0.848292	1.21276	-0.961256
Avp	1.14408	-0.768972	-0.768972	-0.768972	-0.20631
Mrpl58	-1.24447	-0.563107	1.37292	0.456595	0.710345
Jazf1	-1.02023	-0.974206	1.53418	0.176431	-0.398887
Mrps26	-0.739256	-0.166218	0.39029	1.36005	0.59416
Atp5h	-1.57761	-0.191572	1.23949	0.268658	0.775446
Lamc1	1.1441	-0.079294	-1.59721	1.00817	-0.192571
Btrc	1.18114	-1.65123	-0.0987576	0.38713	0.683403
Haus3	-1.08944	1.06563	-0.552011	0.0229137	-0.776982
Cd24a	-0.539204	0.894037	-1.01845	-1.1222	0.795931
Thbs1	-0.442807	-1.10702	0.885615	0.885615	-1.10702
Qrsl1	-0.81314	-0.316987	0.447916	1.77099	-0.151602
Tnfaip3	0.234638	0.277399	-1.22582	-0.997213	0.182009
2700049A03Rik	0.897991	-1.32639	-0.362492	-0.832084	1.19458
Abr	0.984504	-0.606192	-1.196	-0.615129	1.35984
Setd1b	0.289215	0.284004	-1.39918	-0.674835	-0.0547164
P3h3	-0.981558	1.16771	-1.0154	0.0676936	-0.440009
Krcc1	-0.975123	-1.19487	1.28002	0.961389	-0.203265
Ptms	-0.855863	1.26138	-1.3086	0.227645	0.922546
1700029P11Rik	0.0964037	-0.867634	-0.192807	-0.385615	-0.578422
Tdrkh	-0.0747652	0.807465	-1.70465	-0.523357	0.598122
Rpl38	-0.844028	-1.20838	1.04909	0.540942	1.04585
B3gnt2	0.0853113	-1.3792	0.241715	0.98108	1.05217
Oxt	-0.0168216	-0.117751	-0.925187	1.79991	0.185037
Sla	0.487859	0.0349689	-1.60772	0.00682321	1.43202
Poc1b	0.372608	-0.298087	-1.17638	-0.968782	0.64408
Zfp1	0.571774	-1.69521	-0.0316056	0.752788	-0.557408
Rhoh	-0.602985	0.977862	-1.53664	0.17506	-0.139695
St8sia1	0.305067	-0.187734	-1.32155	-0.0580493	-0.447103
Psma1	-1.78284	-0.108976	0.667802	0.717495	0.853496
Cyp11b2	-0.408248	-0.408248	-0.408248	-0.408248	2.04124
Them5	-0.408248	-0.408248	-0.408248	2.04124	-0.408248
Fmod	-0.408248	-0.408248	-0.408248	-0.408248	-0.408248
Gm11733	-0.408248	-0.408248	-0.408248	-0.408248	-0.408248
Hfe2	-0.408248	-0.408248	-0.408248	-0.408248	-0.408248
Clpsl2	-0.408248	-0.408248	-0.408248	2.04124	-0.408248
7530416G11Rik	-0.408248	-0.408248	-0.408248	-0.408248	-0.408248
Rps16	-0.927606	-0.915728	0.610125	1.43946	0.543173
Lman1l	-0.657169	-1.37408	0.776655	0.776655	-0.585478
C2cd4d	0.166786	0.171099	-1.63191	-0.25593	0.0632636
Tcte1	0.662994	-0.99449	-0.99449	1.49174	-0.497245
Hmgb1	-0.074796	-0.681906	-0.599339	-0.575055	1.95927
4930415F15Rik	-1.0225	-1.37508	1.0225	0.105776	0.317327
Dad1	-0.41429	0.108666	-1.09345	1.08666	1.24966
Mlf2	-1.46806	0.224527	-0.237088	0.855715	1.26395
Rpl24	-0.988224	-1.27771	0.744464	1.32764	-0.0692851
Coa4	0.439384	-1.88473	-0.0809392	0.71689	0.855643
Nck2	-1.20454	-1.16734	0.809636	1.12394	0.512067
Elfn1	0.545943	-0.389959	-1.79381	1.01389	0.0779918
Ctcf	0.632272	-0.596801	-1.68488	-0.00620744	0.959493
Vps29	-1.60106	0.227139	-0.304699	1.4404	-0.188359
Lsm4	-1.0517	-0.894437	0.255274	1.54467	0.635256
Rdm1	-0.731425	-1.01027	0.0450438	-0.255248	1.83392
Ica1l	-1.3355	-0.969189	0.587619	0.129734	0.221311
Med29	-0.861943	-0.401453	-0.46049	1.93642	0.129882
Kctd2	-0.0539428	-1.71096	0.0235135	0.966821	1.03321
Mettl6	-0.768966	-0.448728	-0.531753	1.97085	-0.199654
Wdr91	-0.741987	-1.31614	0.291495	0.58299	1.48397
Fam83d	-0.792389	-0.212854	-0.781657	0.0983779	1.91211
Hnrnpll	-1.56629	0.24997	-0.482601	0.921855	-0.274534
Spats1	-0.172486	-1.41438	-0.275977	0.189734	1.69036
Tomm20	-1.00649	-0.967022	0.0986757	1.45251	0.860452
Enthd1	-1.0451	-0.975426	0.139347	0.905753	1.39347
Vdac1	-0.5839	-0.81109	-0.5105	0.673222	1.74044
Dcn	-0.645497	-0.645497	-0.645497	1.29099	1.29099
Camk4	-0.400213	-0.771489	-0.775496	-0.282686	0.38107
Fryl	-0.347345	-0.0978882	-1.51253	-0.116834	0.581014
2010109I03Rik	-1.15605	-1.27262	0.466305	1.19491	0.612026
Mki67	-0.247484	-0.427551	-1.32745	-0.370688	1.04443
St6galnac5	0	-1.40563	-0.602414	1.60644	0.200805
Tpx2	-0.560203	-0.365286	-1.11616	-0.335384	1.61822
Colq	0.0189283	-1.6306	-0.43535	0.96765	1.10199
Ctsl	-1.08174	-0.27933	-0.714135	1.59033	0.78792
Gm2000	-1.17863	-0.737198	-0.19276	1.60437	0.657739
Rpl11	-1.30441	-0.980838	0.16897	1.31392	0.76148
Atxn10	-0.665342	-0.279866	-1.20043	0.0352033	1.69152
Rpl34	-1.02564	-0.510295	-0.657537	1.16876	1.33827
Hint1	-1.33349	-0.83645	-0.0397633	1.28521	0.932071
Ppm1e	-0.93095	-1.00816	-0.276376	1.70413	0.201967
Dnajb13	-1.19826	-0.0277708	-1.00078	0.225252	0.496788
Ucp2	0.0880999	-0.986831	-1.34233	0.480749	1.34711
Poll	0.17172	-1.40406	-1.02527	1.15658	0.595969
Lgals9	-0.957704	-0.870965	-0.450949	0.616966	1.65535
Id3	-1.05939	-0.686182	-0.550372	1.70975	0.359666
Tubb2a	-0.633399	-0.998898	-0.693322	0.481558	1.69279
Atp13a2	-0.272205	-1.69786	-0.365064	0.853029	0.945888
Irf2bp2	-1.08639	-1.17768	-0.0858156	1.0097	1.17403
Lpp	-0.317793	-0.523424	-1.51419	0.990767	0.224325
Ppp2r5a	-1.06783	-0.0635151	-1.23626	0.370213	0.686034
Rorc	-0.565758	-0.656881	-1.14571	1.51474	0.0546455
Ggta1	-0.43101	-0.947141	-1.00119	0.314813	1.6173
Abcc4	-0.252403	-0.834028	-1.31689	0.241429	0.845002
Cux1	-0.664777	-0.671706	-1.08974	0.111245	0.820289
Trim37	-0.494909	-0.603789	-1.34615	0.207862	1.24717
Poln	-0.866422	-1.06831	-0.513123	0.0925305	1.00101
Dtl	-0.226305	-1.08762	-1.13828	0.452611	1.36459
Ahi1	-1.16769	-1.13577	-0.162254	0.380365	1.06662
Il10rb	-0.688983	-1.24353	-0.537743	0.168045	1.07549
Osbpl1a	-0.840464	-1.15193	-0.484503	1.45845	0.716867
Smyd2	-0.595114	-1.07072	-0.814623	1.29267	1.07316
Agrp	-0.999556	-0.923399	-0.561655	1.53265	0.352224
Ly6e	-0.994336	-0.433415	-1.07249	0.517459	1.4603
2210010C04Rik	-0.896896	-0.82284	-0.798155	0.682958	1.52225
Slc23a4	-0.980182	-1.02632	-0.5161	1.00642	1.28595
Runx1	-0.225859	-1.32253	-0.979131	0.571724	0.94836
Ift80	-0.870629	-0.778601	-0.883283	0.695008	0.333795
Snu13	-1.04448	-0.292924	-1.20319	0.812154	1.19759
Pxn	-0.275673	-0.982084	-1.28647	0.591548	0.821275
Cmtm7	-1.33099	-0.744571	-0.479478	0.922304	1.17736
Gpr162	-0.711386	-1.32006	-0.52556	1.25496	0.813148
Prim2	-0.979973	-0.877119	-0.722837	0.40856	1.41996
Tubb2b	-0.829581	-0.955175	-0.799173	0.678291	1.44524
Fli1	-0.830691	-1.04744	-0.710907	1.24214	0.31467
Sh3kbp1	-0.748852	-1.05848	-0.814219	1.31364	0.460435
Znrf2	-1.11384	-0.927459	-0.584654	1.26083	0.548599
Igsf3	-0.754272	-0.951943	-0.926974	0.598216	1.36185
Ascc1	-1.03482	-0.980689	-0.618396	0.564261	1.28468
Csk	-0.760984	-0.568246	-1.30977	0.731551	0.835041
Il20ra	-0.85345	-0.886647	-0.928144	1.13009	0.482746
Smc4	-1.00176	-0.881634	-0.791187	1.03127	0.522109
Traf3ip2	-0.679453	-0.999766	-1.00185	1.12387	0.951234
Abhd4	-0.802749	-0.908461	-0.981138	0.776321	1.21238
Tspoap1	-1.08042	-0.678684	-0.934332	0.909985	0.690858
Ly6c1	-0.939357	-0.959041	-0.797196	0.674719	0.830002
Nedd4l	-0.741381	-0.827516	-1.13514	0.778296	0.870584
Itpr2	-1.0271	-0.890675	-0.799125	0.814682	0.809297

## Sheet: Fig. 3e
Data for Fig. 3e
GENE_NAME	DN1	DN2a	DN2b	DN3	DN4	ISP	DP	CD4SP	CD8SP
Ets1	-1.14186	-1.02956	-0.65681	-0.246519	-0.264018	-0.133057	1.10164	1.90415	0.466035
Cd8a	-0.615409	-0.615024	-0.615707	-0.614009	-0.592489	0.352196	1.9732	-0.599155	1.3264
Cd8b1	-0.611965	-0.611965	-0.611829	-0.599951	-0.404117	0.0131424	2.12465	-0.541363	1.2434
Chd2	-0.204316	-0.303013	-0.564077	-0.627614	-0.983402	-1.08367	1.11631	0.967025	1.68276
1810026B05Rik	-0.496421	-0.533881	-0.566558	-0.807796	-0.811055	-0.704122	1.66409	1.24626	1.00949
Ccnd3	-1.07948	-0.629368	0.0661077	-0.5023	0.138098	1.51056	1.75654	-0.65885	-0.601311
Taf8	-0.727415	-0.383653	-0.467378	-0.751725	-0.568041	-0.0336658	2.46759	0.330977	0.133306
Fli1	1.31838	0.501718	0.888529	-1.10925	-1.16488	-1.38292	0.641149	0.515943	-0.20867
Rgcc	-1.47396	-1.20244	1.00429	0.851516	0.207283	0.0736047	0.293692	-0.991222	1.23724
Zfp957	-1.00438	-1.00438	-1.00438	0.905307	-1.00438	0.350733	1.12238	1.27741	0.361681
Mad1l1	-0.662667	-0.582524	-0.118609	-0.087016	0.287168	0.381401	2.38395	-0.855845	-0.745852
E030018B13Rik	-0.898809	-0.182288	-0.767793	-0.950422	-0.644778	-0.343649	1.57433	1.42621	0.7872
Klf13	-0.636271	-0.649728	-0.594302	-0.584423	-0.59226	-0.347203	2.30913	0.353513	0.741543
Ptprc	-0.670193	-0.629992	-0.760205	-0.698297	-0.580312	-0.606954	0.956738	1.50503	1.48418
Il6st	-0.399523	-0.882644	-0.812639	-0.703712	-0.51804	-0.610457	1.02617	1.40445	1.4964
St8sia1	0.00165462	-0.590927	-0.398949	-0.92025	-0.910323	-0.811581	0.94819	1.91612	0.766067
Cd247	-1.07535	-0.919325	-0.421333	-0.381037	-0.32455	-0.44459	1.55056	1.69234	0.323288
Abtb2	-0.859809	-0.853037	-0.658481	-0.286242	-0.582198	-0.315491	2.09846	0.967532	0.489264
Rhoh	-1.00956	-0.734322	0.333486	0.00347333	-0.313713	-0.396272	2.45241	-0.214042	-0.121459
Chrna9	-0.443065	-0.434593	-0.413398	-0.221417	-0.230693	-0.0975018	2.64703	-0.415448	-0.390913
Vdac1	-0.277144	0.2567	0.0902411	0.935924	1.24235	1.18154	-0.940468	-1.40477	-1.08437
Tcf7	-1.34087	-0.914037	-0.718235	-0.0377798	0.73329	1.03665	1.6853	0.163857	-0.608168
Gm20139	-0.481677	-0.481677	-0.0747995	-0.43779	-0.481677	-0.481677	2.61379	-0.204694	0.0302028
Id3	-0.901577	-1.14503	-0.941794	-0.15038	0.317882	-0.0809243	0.329846	0.436711	2.13527
Rpl11	0.34305	0.139707	-0.327489	0.421927	1.53167	0.956135	-1.80704	-0.99001	-0.267951
Eif2ak3	-0.547264	-0.800183	-0.719373	-0.361442	-0.275366	-0.39169	2.43365	0.474449	0.187214
Rpia	-0.380729	2.26322	-0.677193	0.228496	0.602236	-0.450742	-0.675912	-1.08155	0.172174
Bcl11b	-1.69457	-0.847801	0.302064	0.312134	-0.111597	0.118473	1.90135	0.548111	-0.528169
Msi2	1.55587	0.897288	0.317524	-0.480299	-1.23336	-1.25092	0.678272	0.382026	-0.866408
Aars2	-0.926233	-0.728131	-0.113406	0.823755	1.04023	1.33014	0.766365	-1.2936	-0.899117
Spats1	-0.546813	-0.216698	0.0550902	0.170139	0.378955	-1.0525	2.06944	-1.35626	0.498658
Tmem151b	-0.777161	-0.515867	0.791736	1.41015	0.285112	1.40844	-0.510432	-1.0258	-1.06618
Cdc5l	-0.73095	0.496554	-0.242981	0.362324	1.42854	1.324	-0.110208	-1.3849	-1.14238
Gm14005	1.74177	-0.949549	-0.261264	-0.660832	-0.949549	0.587004	1.15235	-0.949549	0.289624
9530068E07Rik	1.32589	0.919799	0.724119	0.19524	0.232781	-0.609168	-1.99275	-0.15254	-0.643362
Runx1	-0.138825	1.0214	1.79637	0.543596	-0.348527	-0.945061	-0.333009	-0.0852405	-1.51071
2610307P16Rik	1.04408	0.488422	0.56655	-0.192028	-0.850594	-1.00369	1.70834	-0.642392	-1.11869
Usp2	-0.460402	-0.947248	0.0589427	-0.0484222	0.299341	2.01055	0.954672	-1.15504	-0.71239
Thy1	-1.34252	-1.22633	-0.0703551	0.155528	0.628826	0.842181	1.71145	-0.789105	0.0903303
Bcl2l1	-0.485409	-0.289312	-0.399957	-0.592573	-0.422324	0.145332	2.58678	-0.0148649	-0.527671
Cox4i2	2.31693	0.99348	-0.462287	-0.354903	-0.597722	-0.54313	-0.474856	-0.293148	-0.584364
Tpx2	-0.635669	-0.301253	0.754617	0.154076	1.27707	1.58547	-1.05633	-1.07733	-0.700643
B230118H07Rik	-0.149647	-0.501412	-0.466595	-0.0550812	-0.26592	0.119328	2.57523	-0.630875	-0.62503
Akap13	0.780738	0.611914	0.169988	-0.852363	-1.35914	-1.49583	1.32839	0.210638	0.605667
Fam160b1	-0.254893	-0.26475	-0.409739	-0.494607	-0.757058	-0.950248	2.3247	0.754564	0.0520285
B230217O12Rik	-0.602533	-1.20572	-1.08809	0.172454	0.742757	-0.812077	1.73272	0.21899	0.841489
Cux1	-0.337305	-0.610185	0.292631	0.265092	0.324877	0.64627	1.92256	-1.295	-1.20894
1700027F09Rik	-0.487884	-0.487884	-0.487884	-0.487884	-0.487884	2.20861	-0.487884	-0.487884	1.20658
C030018K13Rik	0.691346	-0.981239	1.51128	0.064308	-0.981239	-0.981239	0.76535	0.892669	-0.981239
Naif1	-0.306403	-0.337541	0.32582	-1.11779	-0.706058	0.171449	-0.493975	2.3785	0.0860059
Fam102a	-0.309825	-0.483584	-0.468263	-0.490129	-0.488682	-0.545554	-0.479656	2.37842	0.887268
Slc25a25	-1.20466	-0.824656	0.285304	-0.000631797	0.989593	1.63267	-1.396	0.08704	0.43133
Eif4e3	-0.178385	-0.426563	-0.045387	-0.359416	-0.643495	-0.710457	2.58852	-0.0401826	-0.184636
Gpr27	-0.40523	-0.40523	0.229323	-0.40523	-0.40523	-0.40523	-0.40523	2.60728	-0.40523
Ahi1	-0.894996	-0.269192	1.25074	1.19726	-1.10511	-0.225448	1.35406	-0.944002	-0.363318
Ldlrad3	-0.0058186	-0.219639	-0.367195	-0.39096	-0.359178	-0.232696	2.63122	-0.515382	-0.540345
Prkch	-0.911633	-0.880016	-0.296185	0.502638	-0.138677	-0.727691	-0.447731	0.707373	2.19192
Cerk	-0.38687	-0.484893	-0.281626	-0.333503	-0.314487	-0.181868	2.65376	-0.448044	-0.222471
Tbc1d22a	-0.208315	-0.156452	1.22105	0.339473	-1.10993	-0.71695	1.9197	-0.823873	-0.464707
Cd44	2.44181	0.629317	-0.320848	-0.626738	-0.633805	-0.613534	-0.553289	-0.0930145	-0.229902
Igf1r	0.416942	0.00232577	0.780099	1.43171	0.733828	-0.429897	-0.036069	-1.10216	-1.79678
Dad1	-1.03581	-1.13386	-0.687075	0.078629	0.787781	0.548211	-1.05696	1.21632	1.28277
Abhd4	1.89507	1.02972	0.629811	-0.198696	-0.0348986	-0.498835	-1.01023	-0.90168	-0.910262
Olfr49	-0.480682	-0.480682	-0.480682	-0.480682	-0.480682	-0.480682	1.08166	-0.480682	2.28312
Lbr	-1.05729	-0.269258	0.327846	-0.0516326	0.928126	1.52427	0.819554	-1.54395	-0.677652
Capn11	1.76563	-0.40388	1.66942	-0.71357	-0.408016	-0.431966	-0.0280237	-0.627929	-0.821666
Mrpl14	-0.199232	-0.184232	0.890283	0.208105	0.919302	1.62624	-1.22253	-1.14042	-0.897525
Slc29a1	-0.373172	-0.154371	0.832293	0.713186	0.99203	1.3555	-0.975889	-1.25257	-1.13701
Tmem63b	-0.612653	-1.36959	-0.602121	0.150649	-0.24034	0.0940015	1.72452	1.41698	-0.56145
Hsp90ab1	0.175199	0.665752	0.0540996	0.80943	1.32399	0.645073	-1.58232	-1.11108	-0.980141
Saysd1	0.138737	-1.18886	0.474994	0.588717	-0.76903	-0.980869	-0.88193	0.965413	1.65283
Gng2	1.73138	0.979913	-0.226354	-0.868744	-0.895735	-1.01885	-0.850386	0.654204	0.494566
Reep1	-1.08858	-1.14506	-0.483888	0.154416	1.59885	0.989077	0.00395163	-0.939264	0.910504
Mrpl35	-0.599616	-0.290838	-0.0625819	0.953656	1.51001	1.25727	-1.30187	-0.810934	-0.6551
Arid1b	1.21267	0.535095	0.0701834	-1.09802	-0.924653	-1.05045	1.65752	0.149385	-0.551727
Nfatc3	-0.43121	-0.43668	-0.540107	-0.563829	-0.338823	0.00436074	2.61295	-0.263837	-0.0428212
Pla2g15	2.34478	0.815941	-0.261911	-0.654991	-0.539795	-0.786306	-0.00911111	-0.364469	-0.544135
Slc7a6	-1.11593	-1.17845	-0.6559	0.643253	0.807329	0.638619	-0.828071	1.66617	0.0229821
1810019D21Rik	-0.383317	-0.383317	-0.383317	-0.383317	-0.383317	-0.288327	2.65165	-0.0634231	-0.383317
Esrp2	-0.344299	-0.372459	-0.372459	-0.348358	-0.316902	-0.321182	2.66554	-0.294752	-0.295126
A330009N23Rik	1.85667	-1.0277	0.00519648	1.14505	0.260073	0.177258	-1.0277	-0.875804	-0.513046
Grasp	-0.426129	-0.770576	-0.488721	2.33692	0.594838	0.447206	-0.465693	-0.608126	-0.619722
6030408B16Rik	-0.333333	-0.333333	-0.333333	-0.333333	2.66667	-0.333333	-0.333333	-0.333333	-0.333333
Nr4a1	-0.390368	-0.572102	-0.607865	-0.395396	-0.351466	-0.558352	-0.12662	2.5102	0.491965
Gm525	-0.892015	-0.776751	-0.278033	0.963902	0.497875	0.451139	1.86292	-0.912163	-0.916871
Dgke	-1.01125	-0.54204	0.204448	0.377762	0.349525	0.698407	1.95535	-1.03608	-0.996123
Phf2	-0.911644	-0.623465	-0.414178	-0.239074	0.0623434	0.36055	2.48094	-0.415291	-0.300176
Ikzf1	-1.16569	-0.893154	-1.08449	-0.50968	0.30155	-0.085797	0.941734	1.64056	0.854961
Il10rb	1.25575	-0.311825	-0.675508	-0.942243	-0.588595	-0.640931	-0.157984	0.012096	2.04924
Ifnar1	0.0508585	-0.700581	-0.346888	-0.830349	-0.841703	-0.920319	0.551305	1.18443	1.85325
A930006K02Rik	-0.444715	-0.797035	0.219629	-0.264192	-0.134703	0.261687	2.40349	-1.07572	-0.168441
Cdkl3	-0.912279	-0.479497	0.0121795	0.79509	0.673738	-0.809689	1.85369	0.180951	-1.31418
Cdkn2aipnl	-1.07238	-0.678783	1.18833	0.672322	0.622391	1.40068	-0.0788741	-0.852482	-1.20121
Ube2b	0.459287	0.362771	0.277222	-1.09811	-1.15535	-1.40796	1.54784	0.778591	0.23571
Mns1	-1.00279	-0.39985	0.00198165	0.0523627	0.818825	1.71611	0.951857	-1.17802	-0.960475
Tex14	-0.494128	-1.10659	0.13942	-0.305588	-0.463671	-1.01628	2.07768	0.876478	0.292679
Rad51c	-0.694189	-0.661941	0.784754	-0.36449	1.04627	1.94746	-0.767379	-0.539423	-0.751066
Iqch	-0.780301	-0.95098	-0.95098	0.00984845	0.905866	1.4961	1.27142	-0.95098	-0.0500013
Hivep2	-0.919137	-0.900457	-0.507618	-0.287112	-0.425096	-0.62717	1.86519	1.30614	0.495264
Fyb	-1.95747	-0.273975	0.964901	0.0154354	-0.335458	-0.708025	1.48338	0.50227	0.308944
Hdac7	-0.723763	-0.925117	-0.526408	-0.0751918	-0.220374	0.0448099	2.49432	-0.211671	0.143396
Slc48a1	0.411563	1.63718	1.54387	-0.0139122	-0.479415	-0.537559	-0.666737	-0.885516	-1.00947
Clec16a	-0.595507	-0.396698	-0.291308	-0.868761	-0.600283	-0.0564669	2.47291	0.405851	-0.0697379
Ascc1	0.00678504	0.806992	1.22852	1.06511	0.393274	-0.514708	-1.91105	-0.704157	-0.370762
Anapc16	0.340216	-1.22426	0.616421	0.152447	-1.02718	-0.612621	1.59384	-0.919054	1.0802
Ddit4	-0.329533	-0.772828	-0.752627	-0.603016	-0.626774	-0.710687	0.599678	1.59698	1.59881
Fam169b	-1.44446	-0.566262	1.69878	0.914172	0.847629	0.294502	-0.652171	-0.695009	-0.397187
Pgpep1l	-0.906921	-0.906921	0.150259	2.26426	0.619069	0.226189	-0.448227	-0.689228	-0.308485
Gm16157	-0.708284	-0.859165	0.269249	2.31735	-0.00877024	0.570039	-0.718465	-0.659942	-0.202015
Ppm1e	-0.541764	-0.129684	0.306629	-0.620906	0.012812	0.0698122	2.45088	-0.75846	-0.789319
Elf1	0.771057	0.0305929	-0.705606	-1.01513	-0.73735	-0.759052	2.16719	0.00419673	0.244101
Wbp4	-0.737684	-0.483901	-0.333473	-0.583358	1.20184	1.48572	-0.679363	1.21584	-1.08562
A430093F15Rik	-0.483807	-0.619941	-0.677167	-0.580875	-0.35584	-0.52618	-0.0146931	2.28994	0.968569
Cd5	-0.540726	-0.555501	-0.610876	-0.576536	-0.503055	-0.499847	0.194546	2.3744	0.717597
Cd6	-0.665938	-0.752098	-0.783457	-0.67711	-0.555391	-0.328692	0.593101	1.83698	1.33261
Hpcal1	-0.969036	-0.939767	-0.751263	0.263739	-0.105189	-0.0175376	1.98822	-0.582691	1.11353
Stk17b	-0.427123	-0.46462	-0.563541	-0.643401	-0.528294	-0.70127	-0.150158	1.85555	1.62286
Tmem30b	2.183	-0.603762	-0.603762	-0.603762	-0.603762	-0.603762	-0.603762	0.645116	0.794456
Ptk2b	-0.241994	-0.547808	-0.669025	-0.700935	-0.655189	-0.796356	0.411435	2.01833	1.18154
Chrna2	-0.700202	-0.700202	-0.53435	-0.700202	-0.520287	-0.700202	0.697283	1.51034	1.64782
Rapgef1	-0.104728	-1.08085	-0.677713	-0.981291	-0.20794	-0.23466	2.13706	0.7646	0.385516
Als2cl	-0.535762	-0.67967	-0.675752	-0.672003	-0.656128	-0.639179	0.685918	1.56862	1.60395
Tmie	-0.555459	-0.540948	-0.554428	-0.55199	-0.560013	-0.563843	0.0871595	0.9488	2.29072
Tdgf1	-0.386849	-0.386849	-0.334152	-0.386849	-0.386849	-0.386849	-0.214526	-0.1748	2.65773
Lrrc2	0.237182	-0.76258	-0.286816	-0.76258	-0.600551	-0.283573	0.214285	2.48104	-0.236402
Prss50	-0.607193	-0.607193	-0.607193	-0.607193	-0.0482011	2.50987	0.355704	-0.0906491	-0.297949
Btrc	-0.0103962	-0.374172	-0.4689	-0.428221	0.380535	-0.501669	2.21269	0.553252	-1.36312
Slc44a2	-0.437296	-0.714359	-0.101627	-0.686699	-0.872791	-0.994284	0.890605	1.35775	1.5587
Kri1	-0.0175793	-0.312457	-0.422253	-0.476923	-1.52772	-0.545384	0.469051	1.97844	0.854826
Ilf3	0.440089	1.20045	0.25026	0.414451	0.715803	0.795901	-1.54414	-1.04212	-1.2307
Cdkn2d	-1.09662	-1.00003	-0.218775	-0.793953	-0.568654	0.00704663	1.51873	0.781952	1.37031
Ap1m2	-0.0959746	-0.761894	-0.535704	-0.443996	-0.761894	-0.635071	0.319324	0.565641	2.34957
Apbb1ip	-0.0677916	-0.363976	-0.606086	-0.587593	-0.880522	-0.896582	2.14826	0.336023	0.918269
Foxp1	0.380398	0.0929956	-0.50257	-0.892748	-1.14285	-1.12022	0.382268	1.68621	1.11653
Ifngr1	-0.781863	-0.696905	1.82673	0.214119	-0.0553553	0.358969	1.1569	-1.05816	-0.964447
Il22ra2	0.523611	0.48715	0.803605	1.93737	-0.867443	-0.867443	-0.281964	-0.867443	-0.867443
Ggta1	1.59328	1.83318	0.034027	-0.538001	-0.416326	-0.580461	-0.712533	-0.774582	-0.438585
Psd2	-0.717681	-0.717681	0.324824	-0.54276	-0.717681	-0.159123	-0.227061	2.42186	0.335308
Ppp1r16b	-0.81709	-0.861387	-0.548443	-0.5679	-0.619931	-0.514754	1.54799	1.39777	0.983748
Fam83d	-0.861142	-0.547515	1.3433	0.0182325	0.816306	1.59804	-0.619155	-0.980303	-0.76776
Dhx35	1.12236	0.754819	0.115202	1.01699	0.0604045	0.292196	-1.904	-0.313094	-1.14488
Ddx39	-0.791253	-0.711082	-0.289716	0.678257	1.53563	1.60025	-0.663728	-0.824561	-0.533792
Pkn1	-0.0364883	-0.484819	-0.845783	-0.814681	-1.1302	-0.342476	1.81595	0.952516	0.885977
Itpr2	-1.12556	-1.15248	-0.462588	0.682308	0.503951	0.130285	2.06071	-0.369494	-0.267133
5730422E09Rik	-0.467292	-0.066736	-0.0957896	-0.323394	-0.506486	-0.400455	2.63548	-0.397998	-0.377329
Alox5ap	1.71909	1.47738	0.634157	-0.533094	-0.6385	-0.665134	-0.66968	-0.648035	-0.676184
Uspl1	-0.585532	-0.397945	-0.269275	-0.0930185	-0.275325	-0.277253	2.63764	-0.238193	-0.501095
Cnot6	-0.567567	0.688149	-0.419391	-0.887069	-0.222701	0.570175	2.21295	-0.575476	-0.799073
Gse1	-0.336059	-0.253676	-0.543058	-0.174759	-0.370955	-0.226884	2.649	-0.286587	-0.457017
5830432E09Rik	1.37012	0.43511	-0.285504	-0.55543	-0.674281	-0.723419	1.87608	-0.670885	-0.771794
Ptpre	1.96529	1.27068	-0.165389	-0.458099	-0.721078	-0.856916	0.28757	-0.467511	-0.854552
Mki67	-0.51251	-0.417659	0.565978	-0.0707205	1.0292	1.95804	-0.96959	-1.06682	-0.515917
Abcg1	0.315112	-0.182135	-0.0212168	-0.860231	-1.27217	-1.32139	1.25617	1.11086	0.974994
Tff3	1.93067	-0.502053	-0.502053	-0.502053	-0.502053	-0.502053	1.5837	-0.502053	-0.502053
Map3k8	0.253187	0.640198	0.538905	-0.371217	-1.17906	-1.79936	0.154338	0.213657	1.54935
Itpkb	-0.67113	-0.743964	-0.748354	-0.67845	-0.542614	-0.506895	1.57858	1.51551	0.797311
Gm5069	-0.43091	0.486793	-0.291676	1.11888	1.50037	0.487573	-0.219834	-1.63284	-1.01836
Nfia	-0.369045	-0.595991	-0.192597	0.361252	-0.596904	-0.629324	2.54049	-0.273937	-0.243946
Fbxo15	-0.457719	-0.575529	-0.575529	-0.575529	-0.00804177	0.534507	2.47422	-0.240853	-0.575529
Zfp217	1.6056	0.276545	0.638105	-1.14359	-0.282126	-1.74727	0.580546	-0.245341	0.317522
B3gnt2	-0.607527	1.34294	1.83604	0.0440948	-0.0993543	-0.088175	-0.418004	-0.657151	-1.35286
Lyst	-0.522276	-0.620149	-0.540458	-0.495953	-0.305236	-0.0524719	2.55687	-0.302459	0.282134
Sag	-0.668414	-0.783094	-0.464438	-0.433606	-0.883048	-0.65579	0.870008	1.42491	1.59347
Scarna6	1.24128	-0.797639	1.62192	0.476907	-0.797639	-0.797639	0.648085	-0.797639	-0.797639
Dgkd	-0.633737	-0.801798	-0.930185	-0.667718	-0.272871	-0.277793	2.06401	0.956642	0.563451
Ldlrad4	0.368655	1.01178	0.837991	0.0550908	-0.441105	-0.669575	1.4245	-1.5344	-1.05293
Rbm38	-0.669984	-1.13143	-0.552198	-0.480531	-0.262701	-0.239406	0.0339345	1.92956	1.37276
Rae1	-0.252434	-0.514689	-0.0226935	1.32949	1.36152	0.865331	-1.53224	-0.926389	-0.307894
Spo11	-0.426048	-0.430975	-0.368485	-0.0451005	-0.397893	-0.369442	2.64747	-0.253591	-0.355941
Acoxl	-0.80643	-0.898528	-0.679946	-0.437761	-0.676712	-0.445863	1.16978	1.31138	1.46407
Crispld2	-0.216402	-0.555188	-0.785621	-0.67007	-0.701004	-0.54806	1.9718	1.3716	0.132944
Zdhhc7	-0.804244	-1.48045	-1.2911	-0.252733	0.738069	1.21827	1.01552	0.386496	0.470169
6430548M08Rik	1.51609	-0.236455	-0.47553	-0.860359	-0.551495	-0.860359	1.70143	-0.713638	0.480311
Frs2	-0.301924	-0.070006	-0.311424	-0.455547	-0.697503	-0.929779	2.44957	0.472893	-0.156278
Cct2	-0.302871	0.319023	-0.216269	0.726886	1.55759	1.13534	-1.24148	-1.08488	-0.893334
Dnajb12	0.313432	-0.445753	0.158203	1.03708	1.00941	0.724022	-1.18822	0.280891	-1.88907
Il21r	-0.678852	-0.841292	-0.64512	-0.617227	-0.572097	-0.366921	1.59482	0.443885	1.6828
Cdk20	-0.568597	-0.518836	-0.303525	-0.374616	-0.0437826	0.141094	2.59052	-0.368516	-0.553739
Ctsl	-0.463312	-0.544376	-0.472919	-0.311826	-0.0419379	0.475217	2.50501	-0.639827	-0.506029
Ets2	-0.507146	-0.519601	-0.45518	-0.302101	-0.292089	-0.00937277	2.63216	-0.198211	-0.348456
Lat	-1.67652	-1.29602	-0.0550564	0.216827	-0.0315899	-0.0485297	1.47355	1.08314	0.334191
Nfatc2ip	-0.845664	-1.76954	0.523125	-1.00221	0.883765	1.33677	0.479202	0.193281	0.201266
Spns1	-0.784372	-0.302603	-0.735587	-0.660152	-0.457639	-0.975034	1.47118	1.27079	1.17342
Supt4a	-0.41801	-0.636361	-0.598893	-0.657091	-0.754653	-0.661648	0.431423	1.5877	1.70754
Mpo	2.58712	0.317988	-0.413182	-0.415376	-0.415376	-0.415376	-0.415048	-0.415376	-0.415376
1110028F11Rik	-0.490069	-0.490069	-0.490069	-0.490069	-0.490069	-0.490069	2.54517	0.158825	0.236419
Pde10a	-0.54263	-0.54263	-0.415093	-0.363414	0.27794	-0.085899	2.5707	-0.380368	-0.518601
Zpbp	0.141223	2.04829	-0.710133	-1.11102	0.530267	0.52302	-0.469121	-1.11557	0.163052
Ubqln4	0.652472	0.631068	-0.346652	0.601925	1.38142	0.337501	-1.9503	-0.734126	-0.573309
Lmna	-0.331044	-0.6958	-0.628538	-0.45871	-0.0431535	-0.0676493	-0.610292	2.51367	0.321519
Sema4a	-0.640045	-0.206684	0.877141	-0.195685	-0.703283	-0.941641	-0.968901	0.861249	1.91785
Rab25	2.21171	-0.319171	-1.0315	-0.662893	-1.0315	0.145542	0.640963	-0.0311148	0.0779744
Mex3a	0.789566	2.12299	-0.439349	0.244722	-0.457129	-0.446073	-0.38519	0.00582088	-1.43536
Lamtor2	-0.411148	-0.604021	0.679029	0.492222	1.46267	0.900258	-1.9034	-0.292412	-0.32319
Rapgef4	-0.507976	-0.671085	-0.618791	-0.460858	-0.337713	-0.3684	-0.447679	1.24606	2.16644
Olfr1423	-0.979291	-0.979291	-0.979291	-0.0235425	0.87444	0.74351	-0.437236	-0.116708	1.89741
Olfr1424	-0.333333	-0.333333	-0.333333	-0.333333	-0.333333	-0.333333	2.66667	-0.333333	-0.333333
Osbp	-0.334227	-0.711361	-0.598196	-0.81248	-1.00037	-0.302802	1.8409	0.813412	1.10513
1700007L15Rik	0.241811	0.37219	-0.992049	0.497494	1.58522	-1.9817	0.341891	-0.110896	0.04604
Zfp148	-0.355187	-0.7229	-0.549571	-0.263088	-0.493949	-0.264081	2.40243	0.780535	-0.534192
Rnf125	-1.3449	-0.971721	-0.416966	0.296288	0.372208	0.0852654	0.261646	-0.424463	2.14264
Rnf138	0.229863	1.50081	-0.176357	0.593725	0.999952	-0.119953	-1.84549	-0.281602	-0.900951
Cldn4	-0.566556	-0.566556	-0.50823	0.934387	-0.268579	-0.254616	2.33969	-0.551731	-0.557805
Abhd11	-0.21011	0.0855157	0.358828	1.75574	0.75211	-0.273272	-1.74455	-0.991051	0.266788
Cldn3	-0.333333	-0.333333	-0.333333	-0.333333	-0.333333	-0.333333	2.66667	-0.333333	-0.333333
Wbscr25	-0.333333	-0.333333	-0.333333	-0.333333	-0.333333	-0.333333	-0.333333	2.66667	-0.333333
Cdyl2	-0.717191	-0.632062	-0.74089	-0.172353	-0.781038	-0.59426	1.13839	1.99967	0.499732
Atp10a	-0.379078	-0.55247	-0.269091	-0.479513	-0.538005	-0.0238171	2.6212	-0.0997909	-0.279434
Lrig1	-0.510786	-0.612175	-0.593196	-0.40859	-0.446748	-0.335725	2.52615	0.389522	-0.00844925
Cxxc5	2.00225	1.07264	0.22581	-0.133975	-0.735023	-0.615197	-0.395053	-1.29657	-0.124879
Bcl2l11	-0.370538	-0.739095	-0.724808	-0.53497	-0.502578	-0.502217	0.538608	2.33695	0.498647
Rreb1	1.12333	0.0921842	-0.119047	-0.703577	-1.05657	-1.09983	1.88389	0.351025	-0.471399
Igsf23	-0.705558	-0.714729	-0.714729	-0.525501	-0.648614	-0.441906	1.19452	1.94669	0.609825
Ceacam20	-0.749866	-0.749866	-0.749866	0.744434	-0.749866	-0.749866	1.74637	1.25878	-0.000252153
Ceacam19	2.66667	-0.333333	-0.333333	-0.333333	-0.333333	-0.333333	-0.333333	-0.333333	-0.333333
Pvr	-0.600933	-0.686242	-0.637498	-0.588724	-0.487197	-0.247602	2.25323	1.01915	-0.024182
Scarb2	-1.31149	0.169717	-0.255071	-1.1266	-0.335347	0.00768005	2.06364	0.737068	0.050397
Nup54	-0.124363	0.515224	0.593381	0.639973	0.985626	1.07327	-1.66477	-1.1226	-0.895745
Colq	-0.868935	-0.670285	-0.356969	-0.614349	0.26307	0.85124	2.26283	-0.456516	-0.410092
Mettl6	-1.02128	0.184807	0.512422	0.370301	0.972153	0.92853	0.862958	-1.51321	-1.29667
Eaf1	-1.24273	-0.812809	-0.362194	0.341723	0.636942	0.936509	1.83566	-0.611691	-0.721413
Ppm1h	-0.984687	-0.876764	-0.184943	0.42718	-0.11933	-0.359118	2.40608	-0.334475	0.0260543
Dusp10	-1.02969	-1.07793	-1.00398	-0.369903	0.159852	0.333878	1.17925	1.76158	0.0469395
1700056E22Rik	0.248622	-1.02592	1.37379	-1.00057	-1.56403	0.463753	-0.119001	0.765986	0.857371
Znrf1	-0.117503	-0.294089	-0.484053	-0.612348	-0.644282	-0.592592	2.52004	0.38471	-0.15988
Ldhd	-1.14134	0.145901	-1.24994	-0.106653	-0.563695	-0.161201	1.5384	1.54656	-0.00803609
Wdr59	-0.00177551	-0.362149	0.370631	-0.23505	-0.883297	-1.3165	-0.650645	1.53665	1.54214
Ikzf3	-0.807953	-0.923904	-0.923904	-0.731179	-0.128971	0.281545	2.00818	0.277739	0.948444
Mien1	-1.81802	0.402642	-0.531454	1.0174	0.752011	1.19384	-0.639104	-0.798866	0.42155
Grb7	-1.30706	-0.840686	-0.251326	-1.25902	1.58377	0.325682	0.351321	0.365139	1.03219
Erbb2	-0.4361	0.459796	-0.627003	0.697526	-0.980793	-0.980793	2.07867	0.369554	-0.580854
Mettl8	-1.09454	0.726746	1.03246	0.714917	0.341529	0.487868	0.602229	-1.28738	-1.52383
Dcaf17	-0.366301	0.145019	-0.0473414	-0.328035	0.156681	-0.725446	2.50687	-0.669082	-0.672362
Olfr263	-0.495135	-0.495135	1.36049	-0.495135	-0.495135	-0.495135	2.10546	-0.495135	-0.495135
Trim27	-0.501706	-0.605436	-0.422031	0.533084	1.51076	1.69994	-0.504473	-0.731636	-0.978504
Olfr1368	-0.333333	-0.333333	-0.333333	-0.333333	2.66667	-0.333333	-0.333333	-0.333333	-0.333333
Myo1d	-0.232524	-0.649165	-0.649165	0.00194852	-0.649165	-0.649165	2.40442	0.652794	-0.229979
Cdk5r1	0.913061	-1.38343	-0.296848	-0.44946	0.164376	-0.0694874	1.7755	0.557568	-1.21127
Lbh	-0.575197	-0.55195	-0.505026	-0.766285	-0.661983	-0.687912	0.562518	1.92429	1.26155
BC035044	2.00761	1.45314	-0.395956	-0.489979	-0.45188	-0.487997	-0.255586	-0.721619	-0.657737
Clec2i	-0.637616	0.440296	2.17372	-0.169869	-0.550463	-1.43757	-0.306439	0.421617	0.066325
Klrb1c	0.934719	-0.737439	0.421838	-0.737439	-0.737439	-0.520773	-0.737439	-0.00777993	2.12175
Klrb1b	2.41704	-0.461797	-0.461797	-0.461797	-0.461797	-0.461797	-0.461797	-0.461797	0.815537
Srp14	-0.0416808	-0.592655	2.20858	0.38153	0.38829	-0.23788	-0.740303	-1.36683	0.000954104
Bmf	-0.525682	-0.54543	-0.479814	0.0912597	-0.485033	-0.547136	2.49592	-0.462135	0.45805
Smad7	1.82726	0.356996	-0.28297	-0.670011	-0.827782	-0.955741	-0.986449	0.416396	1.1223
Irf2bpl	-0.313693	-0.620799	-0.428941	-0.492495	-0.731016	-0.695308	-0.163592	1.95545	1.49039
Psmb8	-0.55248	0.299388	0.628609	0.720371	0.91775	0.851338	-2.09911	-0.843626	0.077758
Brd2	-0.433992	-1.45463	-0.581662	-0.744213	-0.416925	0.483897	0.781665	1.88503	0.480825
Tap1	0.0754769	-0.0164499	0.0462077	-0.710026	-0.96627	-0.838489	-0.707085	1.06116	2.05548
H2-DMb1	2.54368	0.207015	0.0635767	-0.150765	-0.387565	-0.477581	-0.644877	-0.594853	-0.558629
H2-DMb2	2.23931	0.135107	-0.567902	-0.143528	-0.629776	-0.863138	-0.756258	0.900857	-0.314676
H2-DMa	2.39383	0.0310513	-0.253639	-0.225329	-0.591361	-0.619232	-0.916202	-0.44086	0.62174
Psmb9	0.460919	0.421406	1.15799	-0.225442	-0.495602	-0.498236	-2.00368	-0.119402	1.30206
Tap2	-0.381838	0.895787	1.18837	-0.884429	-1.81255	-0.65109	0.768275	0.732733	0.144743
Smndc1	-2.1491	-0.0531472	-0.44616	0.47891	-0.0781319	1.61251	0.542434	-0.104148	0.196837
Zfp704	0.909373	1.23951	0.747963	0.30881	0.316182	0.113576	-0.656312	-1.47078	-1.50833
Pde4d	1.05354	1.61802	-0.192985	-1.03969	-1.07001	-0.987021	-0.22506	0.982216	-0.139025
2010109I03Rik	0.586836	1.00967	1.69295	0.471436	-0.365127	-0.223402	-1.07465	-1.11813	-0.979572
Ly6e	0.376542	1.0424	1.04007	-0.124005	0.553578	0.767956	-0.788239	-1.58147	-1.28682
Cyp11b2	-0.333333	-0.333333	-0.333333	-0.333333	-0.333333	-0.333333	2.66667	-0.333333	-0.333333
Glb1	1.68583	1.20741	0.399852	-0.382236	-0.976883	-1.41976	0.277233	-0.526277	-0.265169
Crtap	1.58856	0.681405	0.83475	0.461787	0.0743843	-0.53315	-1.6103	-0.970167	-0.527274
Ccr4	-0.49548	-0.524779	-0.517502	-0.382784	-0.339639	-0.368035	0.165712	2.60139	-0.138881
Tmppe	-0.346915	-1.14071	0.696525	0.70099	-0.699904	-1.39312	0.28382	0.147463	1.75185
Cyp11a1	1.91292	0.0236491	-0.580992	-0.580992	-0.580992	-0.580992	1.52907	-0.560679	-0.580992
Gm16130	1.30563	-0.492766	-0.492766	-0.492766	2.14374	-0.492766	-0.492766	-0.492766	-0.492766
Sema7a	-0.444756	-0.470941	-0.214059	-0.272969	-0.280043	-0.0445274	2.63895	-0.461946	-0.449704
Xbp1	-0.586901	0.0422984	1.5603	1.32498	-0.568636	-0.55573	0.789289	-0.688746	-1.31686
Ccdc117	-0.453627	-0.323663	-0.298363	0.936021	0.951008	1.26621	0.640288	-1.59689	-1.12098
Ankrd36	-0.321731	2.47716	-0.644777	-0.644777	-0.644777	5.29735e-05	0.150683	0.272938	-0.644777
Tnfrsf1b	-0.0200459	-0.221605	0.159631	-0.307543	-0.56072	-0.989417	-0.89334	0.487552	2.34549
Vps13d	-0.59087	-0.751276	-0.517331	-0.468557	-0.589229	-0.625617	2.23822	0.651707	0.652954
Tnfrsf8	-0.735678	-0.742397	-0.651541	1.04332	1.68426	1.17223	-0.285396	-0.742397	-0.742397
Mef2a	-0.626732	-0.881622	-0.806891	-0.598333	0.300082	0.760934	2.24568	-0.0711563	-0.321962
Creg1	0.890031	1.66777	1.27853	-0.327207	-0.365872	-0.671993	-1.01297	-0.659109	-0.79918
Gramd3	-0.233549	-0.630765	-0.637832	-0.652241	-0.648791	-0.651012	1.45227	0.063497	1.93842
Spsb4	1.01287	1.77781	0.248712	-0.578054	-0.778559	0.263486	0.344305	-1.14528	-1.14528
Arl4c	-0.298594	-0.52084	-0.385263	-0.675251	-0.949745	-0.844317	1.24135	0.537939	1.89472
Ano6	-1.223	-0.971769	-0.344527	0.00692584	0.963744	1.22888	1.51802	-0.632346	-0.545923
Prkcq	-0.820243	-0.743928	-0.240043	-0.580334	-0.620709	-0.734674	0.546557	1.76521	1.42816
Wwox	0.322633	-1.15957	0.689864	2.10545	-0.0289063	-0.179533	-1.0933	-0.64338	-0.0132646
Tex2	0.427413	1.0326	0.0413699	0.545409	-0.584762	-1.19109	-1.8107	1.10692	0.432834
Ern1	1.58594	0.616423	1.28428	0.442791	-0.74137	-0.932028	-0.483694	-0.751025	-1.02131
Snord104	0.586517	-0.426249	-1.30645	-0.271509	1.71652	0.455527	-1.43561	0.691903	-0.0106539
Tsc22d4	-0.75065	-1.0514	-0.335828	-0.423782	-0.326354	0.46693	2.24784	0.655118	-0.481879
Irs3	-0.333333	-0.333333	-0.333333	-0.333333	-0.333333	-0.333333	-0.333333	-0.333333	2.66667
Agfg2	-0.731645	-0.595329	-0.248793	-0.17098	-0.127779	0.430678	2.50056	-0.584103	-0.47261
Nyap1	-0.491755	-0.482569	-0.42586	-0.33836	-0.352496	-0.00740357	2.63549	-0.355506	-0.181539
Cytip	-0.476166	-0.51871	-0.432955	-0.567527	-0.47643	-0.649917	-0.0873473	2.37545	0.8336
Gm13546	-0.4288	-0.455154	-0.506585	-0.453321	-0.300108	-0.339819	-0.303226	2.61122	0.175798
1700016K19Rik	-0.563177	-0.563177	-0.563177	-0.563177	-0.563177	-0.563177	1.38602	-0.0498659	2.0429
4933411E08Rik	-0.453399	-0.453399	-0.453399	-0.453399	-0.453399	-0.453399	2.45997	0.713824	-0.453399
Ptp4a2	-0.29805	1.63897	-0.212215	0.265816	-0.216354	0.832093	-2.08855	0.0889364	-0.0106501
Khdrbs1	-0.854398	-0.989352	-0.760783	0.0605211	0.91188	1.35354	1.48949	-0.389342	-0.82156
A630001G21Rik	-0.155774	0.637121	1.07719	-0.618141	-1.00173	-1.22019	1.83798	-0.246148	-0.310311
Kdm6b	-0.597951	-1.00505	-0.82602	-0.15967	-0.249148	-0.597165	1.45132	1.83802	0.145668
Tmem88	-1.46723	0.982639	-0.143947	0.642379	-1.2861	-0.91782	1.20371	0.402438	0.583928
Chd3	-0.178737	-0.181403	0.0692697	-0.383087	-0.233511	-0.747496	-1.14074	2.38807	0.407634
Cyb5d1	-0.779153	-0.571125	-0.324351	0.356174	-0.552128	-0.0676997	2.43333	0.24319	-0.73824
Rcbtb2	-0.493544	-0.269836	-0.175031	-0.564434	-0.0333567	0.232282	2.54868	-0.556013	-0.68875
Sema4d	-0.465102	-0.287678	-0.144199	-0.480544	-0.767446	-0.590976	2.46104	-0.318867	0.593768
Hivep1	0.0992583	0.00997046	-0.304014	-0.613618	-0.996243	-0.908307	2.37516	0.118127	0.219669
Gm8615	-0.623259	-0.688531	0.628289	-0.7744	-1.07223	-0.714325	1.51163	0.276184	1.45664
Enthd1	0.444171	-1.33444	-0.725797	0.333758	0.169246	2.20815	-0.146675	-0.537362	-0.41105
Prex1	0.0605582	-0.312303	-0.298531	-0.773166	-0.903252	-0.884731	2.21322	0.0544202	0.843786
Herpud2	0.0920948	-0.896801	-1.23498	-0.576549	0.152699	-0.12832	2.20906	0.601698	-0.218899
Nck2	-1.20944	-0.287327	1.24717	0.598357	0.111036	0.00653435	1.56739	-0.971572	-1.06216
Lef1	-0.946098	-1.00513	-0.951591	0.0865105	-0.012027	-0.164427	-0.0445232	2.03821	0.999073
Ppp2r5c	-0.807805	-0.342591	-0.658458	-0.262533	-0.268648	0.262701	2.54083	-0.124163	-0.339339
Il4ra	0.259762	-0.245572	-0.678639	-0.931669	-0.945651	-0.895401	1.9046	0.917568	0.615
C230035I16Rik	1.35264	1.81566	0.226279	-0.0913481	-0.196225	-0.25803	-0.973957	-0.901066	-0.973957
Abt1	-0.330663	-0.29104	-0.612324	1.51581	1.16079	1.00735	-0.943085	-0.142486	-1.36435
Btn1a1	0.0252837	-0.752039	-0.752039	-0.752039	1.72721	-0.579638	1.61631	-0.604824	0.0717723
Btn2a2	-0.550769	0.861983	-0.550769	-0.550769	-0.550769	-0.550769	2.32894	0.113691	-0.550769
Copb1	-0.906197	-1.24217	-1.07035	0.56922	0.720446	1.81758	-0.424469	0.168672	0.367267
Psma1	0.188501	0.611021	0.0280503	0.0324967	1.47998	1.09539	-1.56107	-0.989569	-0.884805
Smyd1	-0.498519	-0.498519	-0.432483	-0.391676	-0.374182	0.124388	2.61059	-0.421922	-0.117673
Krcc1	-0.533572	0.159678	-1.46474	-0.637103	0.74226	1.75852	-0.153469	-0.791155	0.919585
Ninj2	-0.610531	-0.269854	-0.359533	0.932617	-0.441879	-0.610531	-0.610531	-0.370185	2.34043
Mir706	0.666686	-0.944463	1.36737	-0.944463	-0.944463	-0.944463	-0.266349	0.889947	1.12019
Wnk1	-0.312978	-0.477469	-0.595782	-0.921474	-0.731358	-0.821583	1.25847	0.919832	1.68234
Lamc1	-0.568775	-0.37217	0.796476	0.239241	-0.199039	-0.443035	2.26566	-0.88017	-0.838188
4930465M20Rik	-0.4298	-0.4298	2.54859	-0.4298	-0.4298	-0.4298	0.460016	-0.4298	-0.4298
Hist1h2ah	-0.587286	-0.525193	0.399338	-0.232563	1.27596	1.94928	-0.779964	-0.800994	-0.698579
Hist1h2ag	-0.740511	-0.390813	-0.263541	-0.19659	1.61091	1.82972	-0.686765	-0.805546	-0.356862
Hist1h4i	-0.125007	-0.42902	1.08159	-0.27336	1.50539	1.17731	-1.06931	-1.02346	-0.844151
Pom121l2	-0.714587	-0.714587	-0.714587	0.765234	2.11683	-0.714587	-0.714587	0.611536	0.0793353
Hist1h2bj	-0.608819	-0.72014	-0.137411	-0.0989742	0.980059	2.19024	-0.816548	-0.810637	0.0222262
Hist1h2bk	-0.816103	-0.501258	0.00186947	0.165593	2.12382	1.03765	-0.775558	-0.844492	-0.391526
Prss16	1.18397	0.953316	-0.431437	-0.828258	-0.778588	-0.801	-0.828258	1.69049	-0.160238
Poli	1.5818	1.23505	0.680959	-0.103038	-0.649702	-0.70918	-1.50749	-0.547962	0.0195651
Mbd2	-1.08864	-0.918614	-0.217146	-0.586975	-0.445645	-0.0996941	2.02504	0.228046	1.10363
Zfp438	-0.281586	-0.852025	-0.185462	-0.509133	-0.534172	0.824601	2.33029	-0.705718	-0.0867994
Fstl4	-0.72815	-1.43642	-0.952434	1.0711	0.361499	0.988701	0.656541	0.971447	-0.932285
9130230L23Rik	-0.351014	-0.379486	-0.380847	-0.376737	-0.456599	-0.227794	2.64678	-0.42084	-0.053465
Cacnb1	-0.314435	-0.887501	-0.377535	0.135201	-0.751399	-0.529166	2.46449	0.115185	0.145162
Rpl19	0.158913	0.0888796	-0.161072	0.208488	1.43627	1.07995	-1.96077	-0.905872	0.0552139
Stac2	-0.381673	-0.381673	-0.381673	-0.280497	-0.381673	-0.273981	2.6606	-0.197754	-0.381673
Arl5c	-0.570468	-0.599275	-0.486929	-0.0132118	-0.36702	-0.312735	2.60812	-0.199803	-0.0586788
Plxdc1	-0.626237	-0.630828	-0.563527	0.491407	-0.0415381	0.0793393	2.44085	-0.685305	-0.464159
Mgat4a	-0.516669	-0.191782	1.01373	0.439066	-0.236676	-0.653674	2.03068	-1.15782	-0.726854
4930594C11Rik	-0.335644	-0.431982	0.860003	0.723444	-0.526966	-0.719851	2.05875	-0.61559	-1.01216
Unc50	0.70799	-1.03988	0.0163551	-0.970208	-0.914385	0.869078	-0.0869673	-0.489217	1.90723
Coa5	0.259136	0.138353	-0.380968	0.886346	1.3067	-0.679211	-2.1335	0.502162	0.100976
Pip4k2a	0.261608	-0.560694	-0.662538	-0.829273	-0.728631	-0.552949	2.15922	0.992645	-0.0793879
Cmah	-0.819592	-0.53663	-0.304695	0.622163	-0.928367	-0.974503	0.947656	0.0318818	1.96209
Extl3	-0.211969	-0.401923	-0.155565	-0.465067	-0.732765	-0.830603	0.152943	2.50673	0.138218
Cxcr6	0.00577606	-0.479463	-0.451636	-0.463354	-0.431877	-0.35048	-0.136705	-0.322704	2.63044
Lztfl1	-0.343325	-0.641338	-0.42351	-0.750459	-0.477863	-0.731999	1.34938	2.03544	-0.0163198
Ccr9	-0.669959	-0.724346	-0.650054	-0.468761	-0.374588	-0.552193	2.28988	0.705641	0.444384
Psma3	0.620604	0.458225	-0.179906	1.29185	0.854681	0.498418	-1.77389	-0.961323	-0.808657
Actr10	-2.07046	-0.292715	-0.244178	0.00181834	0.522994	-0.0207056	1.73452	0.514058	-0.145334
Arid4a	-0.0505942	-0.409074	-0.455243	-0.864856	-1.01082	-0.822747	1.94259	0.893868	0.776876
3110056K07Rik	0.170948	0.240321	-0.212837	-0.461355	-1.18313	-1.32781	1.622	1.34979	-0.197921
Cd28	-0.838229	-0.865348	-0.816402	-0.405582	-0.169816	-0.142851	1.22966	2.03846	-0.0298965
Itga6	-0.457705	-0.878951	-0.618108	-0.367894	-0.329398	0.0211688	2.524	-0.0340755	0.140966
Pdk1	0.0413111	-0.547466	-0.231363	-0.305968	-0.72531	-1.14494	2.23386	-0.156666	0.836539
Scml4	-0.862976	-0.894989	-0.624162	-0.262008	-0.199124	-0.242032	-0.127535	1.00624	2.20659
Cnn3	-0.385853	-0.0162115	0.714365	-0.178644	-0.869914	-1.21993	2.14115	0.388145	-0.57311
Jakmip1	-0.118329	-0.829572	-0.413617	-0.760125	-0.734571	-0.759774	2.02441	0.979202	0.612372
Jdp2	1.49511	-1.14518	1.52889	-0.123291	-0.579	-0.834468	0.00468803	-0.883585	0.536831
Batf	0.700184	0.0610456	0.327715	-0.135318	-0.791669	-1.56803	-1.05941	0.974648	1.49083
Iyd	-0.333333	-0.333333	-0.333333	-0.333333	-0.333333	-0.333333	2.66667	-0.333333	-0.333333
Pvt1	-0.228667	-1.12759	-0.570987	0.386667	-0.453494	-0.273259	-0.911467	1.45298	1.72582
H2afy3	-0.0587085	-0.534848	-0.534848	-0.354901	2.57802	-0.534848	-0.534848	-0.212333	0.187314
Bcl6	-0.287854	-0.365433	-0.427521	-0.432001	-0.360156	-0.302301	2.66	-0.239072	-0.245662
Rps6ka1	0.600055	0.128994	-0.354378	-0.784432	-0.768728	-0.986317	-0.855842	1.61985	1.4008
Smg1	-0.455555	-0.652225	-0.743736	-0.45538	-0.398811	-0.347368	2.46903	0.118535	0.465514
4930583K01Rik	-0.752084	0.755938	-0.0113827	-0.752084	-0.752084	-0.752084	1.67003	1.34583	-0.752084
5430437J10Rik	0.634674	2.18398	0.0432195	-0.91141	-0.91141	-0.91141	0.211753	0.170256	-0.509648
Actn1	-0.838857	-1.11018	-0.775757	-0.301826	-0.251723	-0.284316	0.622273	0.961996	1.9784
8430423G03Rik	-0.361863	0.0298317	2.4126	0.641514	-0.597754	-0.585454	-0.207723	-0.607328	-0.723824
5930430L01Rik	-0.886541	-0.0557424	0.822508	0.770189	-0.186554	-0.326969	1.91598	-0.922981	-1.12989
Gm15408	-0.533523	1.01797	1.15349	0.496927	-0.0276875	-1.17861	1.20138	-1.07138	-1.05856
Katnal1	0.631598	1.10367	1.29858	0.470084	-0.134838	-0.91247	0.216808	-1.29052	-1.38291
Map4k5	-0.326049	-0.475765	-0.462983	-0.471626	-0.471754	-0.404118	2.5931	0.254869	-0.235678
Atl1	-0.461024	-0.543403	-0.414954	-0.543403	-0.543403	-0.264929	2.5248	0.479729	-0.233409
4931403G20Rik	-0.0742837	-0.600179	-0.600179	-0.600179	-0.387641	-0.600179	2.34226	0.885399	-0.36502
Nhsl1	-0.445846	-0.499661	-0.49643	-0.435984	-0.39679	-0.398004	2.60699	0.0505605	0.0151648
Hebp2	1.79994	1.41935	-0.357895	-0.817876	-0.817876	-0.407125	0.471416	-0.472057	-0.817876
Dntt	0.00624578	-0.261018	1.46387	0.537829	0.269129	0.175299	0.860317	-1.52355	-1.52812
Blnk	1.07852	0.738065	-1.16744	-1.06729	-1.10859	-0.711616	0.74408	0.308628	1.18564
Vgll4	0.661031	-0.0337679	-0.152296	-0.713331	-1.27179	-1.52213	1.14687	0.980403	0.905012
Ints7	-0.340938	0.194725	0.637373	0.846432	1.04538	1.16472	-1.23007	-1.35251	-0.965112
Dtl	-0.266286	0.492225	0.803272	0.447778	1.03442	1.12998	-1.13184	-1.43398	-1.07556
Tbc1d2b	-0.964391	-0.155767	0.457065	-0.246879	-0.938946	-1.39592	1.26559	0.550775	1.42847
Slamf1	-0.658786	-0.645176	-0.585773	-0.603888	-0.550537	-0.368483	2.30473	0.750887	0.357028
Ebf1	2.60897	-0.590724	-0.456129	-0.590724	-0.158619	-0.350344	-0.0178424	-0.0804478	-0.364143
Ctdsp1	0.596178	-0.852098	-0.470742	-0.927657	-0.244033	0.352566	2.06278	-1.05342	0.536431
Mir26b	-0.333333	-0.333333	-0.333333	-0.333333	-0.333333	-0.333333	2.66667	-0.333333	-0.333333
Slc11a1	0.778442	-0.765858	-0.765858	0.985052	-0.765858	-0.765858	0.209109	1.85669	-0.765858
Vil1	1.06367	-0.649592	-0.524318	-0.908345	-0.385798	-0.15208	1.30645	-1.18583	1.43584
Osbpl1a	1.96937	1.14445	0.52968	-0.148124	-0.54541	-0.585604	-0.7277	-0.813513	-0.823147
Cabyr	1.92396	1.24708	0.20472	-0.526975	-0.841111	-1.01488	-0.117174	-0.0576872	-0.817945
Wdtc1	-0.45156	-0.850409	0.328109	-0.337802	0.0701825	-0.0382073	2.47268	-0.693992	-0.498995
Map3k6	1.23963	1.63884	-0.161647	0.663115	-0.548681	0.0825621	-0.94639	-0.689772	-1.27765
Tmem222	-0.174337	0.0544169	1.70373	1.20807	0.283221	0.157828	-1.17518	-1.05298	-1.00477
Sytl1	0.924454	0.772752	1.32767	1.06064	-0.601669	-0.824572	-0.630567	-1.30002	-0.728692
Il2ra	-0.524407	1.67438	1.4853	0.699853	-0.663617	-0.687007	-0.657071	-0.649865	-0.677568
Il15ra	2.01445	0.24053	-0.553271	0.294715	-0.379205	-1.35453	0.410218	0.411184	-1.08409
D16Ertd472e	0.384242	0.312088	0.00354316	-0.454067	-0.788391	-1.34223	2.24671	-0.102126	-0.259769
Plcxd2	-0.837888	-0.895674	-0.749781	-0.556614	-0.453965	-0.368281	1.68257	0.895439	1.28419
Evi5	1.44639	-0.0666255	-0.198763	0.665895	0.700607	0.890646	-0.96935	-1.50766	-0.96114
4930428O21Rik	0.753213	2.09176	0.317442	-0.817943	-0.0998897	-0.612675	0.278376	-0.95514	-0.95514
Gfi1	-0.70915	-0.240696	-0.064395	0.32291	0.000556328	0.482231	2.24248	-1.03951	-0.994432
Camk4	-0.753155	-0.790027	-0.766226	-0.466216	-0.0396624	0.075471	2.4396	0.15955	0.140667
Sytl2	-0.637599	0.154093	0.928496	-0.398157	-0.627458	-0.680079	-0.576735	2.27374	-0.436301
Trpc4ap	-0.518815	-0.677697	-0.603303	-0.416168	-0.336596	-0.173909	2.557	0.223002	-0.0535143
Edem2	1.31882	1.63136	0.75988	-0.198419	-0.783967	-0.904776	-1.12892	-0.216444	-0.477539
Ncor2	0.0315245	-0.463366	-0.649145	-0.89437	-0.611966	-1.19268	1.29621	1.26675	1.21704
Gm7457	0.156493	-0.807744	-0.81158	-0.462371	-0.806948	-0.822354	0.575305	1.91055	1.06865
Gm1661	-0.655882	-0.655882	1.03732	-0.655882	1.18089	-0.655882	1.71708	-0.655882	-0.655882
Kif2c	-0.541417	-0.281467	0.649162	0.136513	1.36423	1.5794	-1.0107	-1.03024	-0.865476
Tmem53	-0.134299	-0.622614	-0.0699123	-0.264917	0.148507	-0.622614	-0.571897	2.56846	-0.43071
Snord55	-0.179611	-0.244578	-0.497281	-0.392164	2.39642	0.619164	-0.0489464	-0.748961	-0.904045
Rps8	0.487708	0.175252	0.0107382	0.339204	1.33599	1.00264	-1.87375	-1.07297	-0.404807
Wasf2	0.782892	0.0365413	-0.377697	-1.0095	-0.805762	-0.665392	2.2476	0.0667408	-0.275422
Gpr3	-0.483456	2.25668	-0.483456	-0.483456	-0.483456	-0.483456	-0.483456	1.12751	-0.483456
Alox12e	-0.498172	-0.498172	2.04565	-0.498172	-0.498172	-0.498172	-0.498172	1.44155	-0.498172
0610010K14Rik	-0.245057	-0.397099	0.322278	-0.828542	-1.328	-0.2757	0.228125	2.24052	0.283472
Rnasek	-0.493054	-0.243497	0.240582	-0.612762	-0.552012	-0.510484	2.57211	-0.162914	-0.237973
Alox12	-0.837311	-0.204544	-1.28417	-0.445774	-0.215231	-0.0948669	0.449878	2.23464	0.39738
Alox15	0.712981	0.352668	1.67115	-0.760451	0.359331	-0.464495	0.639942	-1.04467	-1.46646
Ldlrap1	1.05327	-0.361937	-0.469158	-0.867214	-0.793827	-0.793275	-0.00113309	0.108108	2.12516
Man1c1	2.26539	-0.691664	-0.614545	-0.691664	-0.536209	-0.312276	-0.507345	0.157567	0.930746
Helz	-0.58114	-0.343079	-0.392581	-0.215886	-0.239002	-0.291157	2.6494	-0.220468	-0.366089
Pif1	-0.611411	-0.519641	0.484102	-0.0505773	1.56659	1.59701	-0.861449	-1.00855	-0.596075
Plekho2	1.02234	1.62975	0.63946	-0.564826	-1.30092	-1.18542	-0.559371	-0.0743983	0.393379
Grap2	-1.03551	-0.923186	-0.55914	-0.0823134	-0.482124	-0.447062	1.06334	0.473898	1.9921
1600014C10Rik	0.341133	0.15998	0.371583	-0.259143	-0.648827	-1.35653	-1.24979	0.908066	1.73352
Plekhf1	-0.153676	-0.345442	-0.385987	-0.469498	-0.165977	-0.241394	2.64714	-0.405702	-0.479461
Pop4	-0.665347	-0.644775	0.124765	0.674486	1.7201	1.23666	-0.465828	-1.04334	-0.936729
Cstad	0.489578	-0.963751	-0.8039	0.131252	-0.963751	-0.515617	1.46401	1.61904	-0.45686
4933433G15Rik	-0.872185	2.23557	-0.162215	0.851489	-0.872185	-0.260852	-0.680296	0.171866	-0.411193
Mapk6	-1.33833	-0.205966	-0.349484	0.896224	1.57803	0.892682	0.351484	-0.62435	-1.20029
Leo1	0.359245	-1.22955	-0.22868	-0.000853468	0.429349	1.81927	0.817048	-0.656617	-1.30921
Fam107b	1.11343	1.52773	-0.0936349	-1.13762	-0.322848	-0.476007	1.00432	-1.29717	-0.3182
Ankrd11	-0.249135	-0.472576	-0.532817	-0.575363	-1.04137	-0.775253	2.01585	0.917826	0.712839
2810013P06Rik	0.744891	-0.672317	0.945681	0.297061	-1.6475	-1.45413	0.407574	0.508768	0.869974
4921511C10Rik	0.991938	1.59018	0.501653	-0.568366	-1.28843	-1.23841	-0.308174	0.69502	-0.375414
Tsnax	-1.08223	-1.03071	-1.42893	0.663987	1.18299	0.439698	0.186317	1.27096	-0.202078
Egln1	1.93418	-1.19555	0.573218	0.442726	-1.05187	0.499819	0.0737659	-0.892002	-0.384283
Sh3kbp1	-0.99117	-0.949401	-0.50467	-0.354133	-0.139814	-0.423056	2.20514	0.526041	0.631064
Sdccag8	0.644568	1.02669	-0.278497	-0.824238	-0.946766	-1.01777	1.92372	-0.237818	-0.289884
Sipa1l1	-1.48494	-0.483251	0.425624	-0.242662	-0.421252	-0.521988	0.00662967	2.12486	0.59698
Vav1	-0.0662473	-0.550742	-0.471254	-0.439938	-1.03182	-1.03261	1.91192	1.03777	0.642917
C3	1.03195	-0.778756	1.81942	-0.778756	-0.778756	0.678018	0.364399	-0.778756	-0.778756
Gpr108	0.612982	-0.433864	-0.195464	-0.825096	-0.898004	-0.92619	0.16613	2.2248	0.27471
Trip10	1.42979	1.79459	0.207156	-0.255883	-0.325403	-0.172254	-0.656497	-1.10288	-0.918625
Sv2c	-0.134963	0.998845	-0.0668116	-0.718879	-1.05769	-0.883298	1.77353	-0.796362	0.885631
Nmur1	-0.502689	-0.502689	-0.502689	1.61784	-0.502689	-0.502689	1.90098	-0.502689	-0.502689
Cxcr4	-0.298161	0.397147	0.416319	0.0204983	-0.242852	-0.0796899	2.15496	-1.36603	-1.0022
Ctla4	-0.912492	-0.904562	0.971189	2.08937	0.357539	-0.583828	-0.39729	0.0230385	-0.642961
Hs2st1	-0.384359	-0.314349	-0.711534	-0.534933	-0.68781	-0.466143	2.45524	0.454523	0.189367
lpp	0.197514	0.861376	0.266281	-0.0637074	-1.4885	-1.58937	-0.119693	1.47488	0.461216
Trp53i11	-0.72731	-0.881549	-0.344451	0.285319	0.113161	0.369348	2.36341	-0.769471	-0.408455
Tspan18	-0.724563	0.36291	-0.724563	0.119539	-0.724563	-0.724563	2.29871	0.539748	-0.422657
Hlcs	0.603022	-0.687256	-1.05289	1.83932	1.09259	-0.940677	-0.148441	0.0488672	-0.754531
Letm2	0.00198575	-0.264986	-0.448436	-0.409747	-1.05562	-0.909642	2.2933	0.24614	0.547008
Ptprk	-0.266812	0.900392	0.395815	-0.401979	-0.4592	-0.575284	2.11379	-1.26169	-0.445039
Pptc7	-0.722718	-0.674168	-0.790305	-0.543789	-0.0696778	0.0350403	2.4527	0.283185	0.0297343
Vps29	0.189972	0.822696	-0.6473	0.139515	1.20731	1.0237	-2.02184	-0.368164	-0.345894
Tctn1	0.371993	1.25633	0.547608	-0.390374	-1.23353	-1.04658	1.47055	-1.02431	0.0483029
Rad9b	-0.283475	1.18018	0.0432331	-0.979702	-1.01061	-0.977746	1.82821	-0.235805	0.435715
Vti1a	-1.12682	1.11542	0.300736	-0.591063	-0.548403	-1.16643	-0.410748	1.58135	0.845963
Prkar2b	0.0988336	0.861807	0.528618	0.252675	0.521822	1.30329	-0.510755	-1.49632	-1.55998
Hbp1	0.633797	0.211232	-0.432932	-0.72042	-0.973159	-1.16777	2.1065	0.313582	0.0291642
Snx18	1.20976	0.184567	-1.58208	-0.795804	0.0912604	1.10171	-0.535272	1.11278	-0.786926
Rcsd1	0.31055	-0.176717	0.545319	0.20902	-0.482267	-0.530685	2.20367	-1.04006	-1.03883
Mpzl1	0.6968	2.15728	-0.210494	-0.0368099	0.46649	-0.793569	-1.12505	-0.444555	-0.710091
Slc35b4	0.0197518	0.267878	1.90623	-0.120126	0.0604621	0.322316	0.321391	-1.06452	-1.71338
Metap2	-0.669026	-0.13238	0.193383	0.887175	1.39967	1.29621	-0.713115	-1.08355	-1.17837
St6galnac5	0.133072	-0.259609	0.711652	0.693752	-1.1504	-1.1504	1.95827	-0.527837	-0.408491
Ankrd6	0.597867	-0.303584	-0.566818	-0.523231	-0.457012	-0.439625	2.49145	-0.284049	-0.514995
Med13l	1.16373	0.716228	0.619837	-0.803477	-1.0958	-1.08845	1.33785	0.107242	-0.957156
4930426L09Rik	0.48899	-0.401309	-0.419123	-0.688711	1.28222	-0.69694	1.92478	-0.693145	-0.796758
Pdcl3	-0.743561	1.07372	0.946381	0.340301	0.23973	0.530505	-1.7761	0.589695	-1.20067
Slc16a10	-0.924074	-0.401952	-0.280329	1.20008	1.15277	0.118454	-1.27358	1.30371	-0.895075
Stx8	-0.104446	-1.14454	0.0370842	0.356534	-0.941038	-1.22656	1.41922	0.145972	1.45778
Tiam1	0.0738872	-0.770219	0.382345	0.597037	-0.714258	0.57306	-0.995139	1.96055	-1.10726
Gch1	-0.138472	-0.214735	0.520399	-0.663068	0.319287	-0.140396	2.24231	-1.29524	-0.630087
Ankrd44	-0.336925	-0.381905	-0.551527	-0.961821	-0.667644	-0.589033	0.204875	1.2649	2.01908
Ccr7	-0.484354	-0.520024	-0.516578	-0.506368	-0.48976	-0.513241	-0.495324	1.826	1.69965
Smarce1	0.361315	0.363799	-0.158902	0.677087	-1.26606	0.541311	1.4735	-0.220741	-1.77131
Thrb	-0.574842	-0.340061	2.22463	0.895977	-0.260096	-0.679039	0.258523	-0.61488	-0.910215
Wisp1	-0.492127	-0.492127	-0.335796	-0.492127	0.00975811	-0.492127	2.57516	-0.492127	0.21151
Sla	-0.577578	-0.533925	-0.63725	-0.541397	-0.166325	0.213338	2.55223	-0.000797048	-0.3083
Mir1967	0.272642	-0.720438	-0.720438	-0.720438	2.152	-0.720438	0.53349	0.644062	-0.720438
Urb2	-0.321608	-0.304984	1.25104	0.89012	0.48217	0.557145	0.456972	-1.22098	-1.78987
Taf5l	-0.63405	-0.659581	0.241236	1.29542	0.955755	1.06243	0.294302	-1.1503	-1.4052
Tnfsf11	-0.230867	-0.452771	-0.337714	-0.0388174	-0.200857	-0.545707	-0.593584	2.62404	-0.223727
Fos	-0.345666	-0.707012	-0.707012	-0.656816	-0.418886	-0.680298	0.112362	1.7615	1.64183
Trat1	-1.14119	0.492892	1.13513	-0.344524	-0.524907	-0.609405	1.90275	-0.0279293	-0.882821
Retnlb	-0.488325	-0.488325	1.21493	2.20334	-0.488325	-0.488325	-0.488325	-0.488325	-0.488325
Tns4	2.28447	-0.779568	-0.779568	-0.779568	0.478281	-0.0798258	0.318631	0.116711	-0.779568
Map3k13	-0.580455	-0.555312	-0.434574	-0.385765	-0.452937	-0.31157	2.58768	-0.00377863	0.136709
1300002E11Rik	-0.770897	-0.816574	-0.274022	0.0444966	-0.186427	-0.0930688	2.55197	-0.260657	-0.194819
Ehhadh	-0.845012	-0.570117	-0.445368	-0.494331	0.0253915	-0.295604	2.51522	0.27607	-0.166249
Hivep3	-1.26296	-1.12529	-1.00232	1.1972	0.36073	0.24679	-0.230554	1.54337	0.273032
Rbm47	2.57924	0.3126	-0.252166	-0.412175	-0.469376	-0.505605	-0.310549	-0.483127	-0.458839
B4galt1	-0.30688	-1.41465	0.913834	0.0942086	-0.0860422	-0.589308	-0.954959	0.448258	1.89554
Mir5123	-0.333333	-0.333333	2.66667	-0.333333	-0.333333	-0.333333	-0.333333	-0.333333	-0.333333
Ndufa12	-0.0935256	-0.30878	0.382862	0.643622	1.24942	1.39022	-1.43888	-1.14241	-0.682522
Gm4792	-0.333333	-0.333333	-0.333333	-0.333333	-0.333333	-0.333333	-0.333333	2.66667	-0.333333
Ptprj	1.51776	0.863994	0.988451	0.253516	-0.304932	-0.0874837	-0.626864	-1.41058	-1.19386
1700072O05Rik	2.66667	-0.333333	-0.333333	-0.333333	-0.333333	-0.333333	-0.333333	-0.333333	-0.333333
Hecw2	-0.187563	-0.52672	-0.473308	-0.696197	-0.640617	-0.353197	2.48492	-0.11318	0.505862
Pag1	-1.01445	-0.960042	0.434688	0.694387	-0.675398	-0.971195	1.94694	0.131842	0.413227
Ppp2ca	-0.864752	-0.579973	-1.22138	-0.407874	1.14171	1.26771	1.34468	0.0521823	-0.732289
Tmem104	-0.0129601	-0.627673	-0.521464	-0.168075	-0.847927	-0.869444	-0.270989	2.01353	1.305
Nat9	2.05235	1.01959	-0.249943	-0.273208	0.171973	-0.366536	-0.582517	-0.366991	-1.40472
Fdxr	2.0678	0.474505	-0.0264775	-0.314081	0.304477	0.397135	-1.31346	-1.07798	-0.511927
Grin2c	-0.657583	-0.657583	0.959475	1.37736	-0.657583	-0.657583	1.60867	-0.657583	-0.657583
Nup214	-1.05721	-0.399053	0.0127148	0.592804	0.0175673	0.475883	2.13592	-0.908987	-0.869648
Fam78a	-0.852703	-0.778329	-0.444916	-0.463444	-0.513124	-0.305351	2.14159	0.0734629	1.14281
Nudt1	-0.396389	-0.138167	0.161987	0.546596	1.18497	1.69603	-0.939746	-1.27877	-0.836502
Syt13	-0.69614	-0.699589	-0.690356	-0.365273	0.656693	1.80122	1.34943	-0.681337	-0.674643
Stra8	-0.625917	-0.625917	-0.436991	0.17038	1.86254	1.53366	-0.625917	-0.625917	-0.625917
Wdr91	-1.1542	-0.34001	0.194842	1.16101	1.35367	0.341274	0.483955	-0.348975	-1.69157
Lamb3	-0.636748	0.0731601	0.653993	0.217844	-1.18176	-1.10426	0.340835	-0.414854	2.05179
Camk1g	-0.587209	-0.435504	-0.512696	-0.174932	-0.549144	-0.587209	2.34644	0.918994	-0.418742
Znrf2	0.747974	1.0504	0.0322381	-0.720859	-0.654572	-1.21381	-0.629959	-0.435705	1.82429
Sp100	-0.387266	-0.549607	-0.584378	-0.670388	-0.66696	-0.702552	0.198617	1.43041	1.93212
Trak1	-0.553996	-0.325294	1.07219	-0.255801	-0.932292	-0.721328	2.20408	-0.29825	-0.18931
L3mbtl3	0.203271	0.956418	-0.373633	-0.516652	-1.15826	-1.29358	0.186669	1.89122	0.10455
Itk	-0.846313	-0.81253	-0.651622	-0.619312	-0.498869	-0.512082	1.05201	1.33208	1.55664
Fam71b	-0.652932	0.166646	-0.440542	-0.597756	-0.61268	-0.714802	1.90434	-0.534254	1.48198
Erc1	-0.736804	-1.0003	-0.804734	-0.518414	-0.401842	0.0585123	1.29969	1.91011	0.193786
1700108F19Rik	1.203	0.877697	-1.03459	0.449737	0.858768	0.749142	-1.03459	-1.03459	-1.03459
Fasl	2.50716	0.576717	-0.353927	-0.47367	-0.478584	-0.483209	-0.483209	-0.347207	-0.464068
Mprip	-0.0637898	-0.248343	-0.0981142	-0.235937	-0.443294	-0.456722	2.62276	-0.485774	-0.590784
Olfr225	-0.559567	-0.559567	-0.137093	-0.559567	-0.559567	-0.559567	2.40084	-0.237421	0.771505
Olfr222	-0.503165	-0.503165	-0.503165	-0.503165	-0.503165	-0.503165	-0.503165	1.64931	1.87285
4930447K03Rik	-0.898855	0.0752438	1.20406	0.614391	-0.898855	-0.362327	1.79362	-0.898855	-0.628424
Tubb2a	-0.855589	-0.818348	-0.620611	-0.43885	0.65639	1.74137	1.39312	-0.359348	-0.698134
Tubb2b	-0.871604	-0.747673	-0.374322	-0.462424	0.204783	1.2133	2.06231	-0.378937	-0.645436
Chd7	-0.424131	-0.561196	-0.555249	-0.472364	-0.33766	-0.561707	-0.531224	1.31368	2.12985
Hdac4	-0.532881	-0.39338	0.354885	2.54721	-0.175561	-0.308124	-0.672353	-0.538794	-0.281001
Ramp3	-0.506553	-0.506553	-0.506553	-0.506553	-0.506553	-0.506553	0.00909317	2.48186	0.548365
Gm11978	-0.370984	-0.370984	-0.370984	-0.0551951	-0.370984	-0.370984	2.65208	-0.370984	-0.370984
Gm11981	-0.493386	-0.493386	-0.493386	-0.493386	-0.493386	1.31943	-0.493386	-0.493386	2.13427
Cpne5	-0.240649	1.15573	0.55775	1.78563	0.0602776	-0.4843	-0.591133	-1.08297	-1.16034
Rab44	-0.314618	1.59095	0.791334	1.44811	-0.502354	-0.449684	-0.827026	-0.868359	-0.868359
Kcnip1	-0.49453	0.012249	-0.49453	-0.407116	-0.327276	-0.49453	2.60448	-0.454805	0.0560562
Kcnmb1	0.268157	-1.37514	0.0248469	0.459419	-0.930518	-1.29381	1.41582	0.357272	1.07396
Galnt10	-0.813193	-0.827967	-0.581735	-0.446711	-0.341929	-0.390911	0.201838	2.1846	1.016
Azin1	0.632616	0.202331	-0.112077	-0.127623	1.27058	1.45047	-1.27504	-0.794073	-1.24718
Galnt2	-0.753976	-0.507579	-0.490805	1.62065	-0.510731	-0.0727031	0.167068	1.66369	-1.11561
Ncoa3	-0.196336	-0.76456	-0.426364	-0.614976	-0.805266	-0.678121	0.767431	2.20331	0.514886
Mvb12b	-0.185781	-0.353751	-0.557965	-0.041297	0.0246122	0.0259823	2.49134	-0.292384	-1.11075
Zyg11b	-0.618169	-0.905116	-0.540589	-0.575785	-0.523607	-0.57092	1.80805	1.43778	0.488351
Wnt5b	-0.648985	-1.07687	0.234527	-0.343927	-0.310217	1.84298	1.05715	0.444474	-1.19914
Fbxl14	-1.86863	-0.914067	0.167236	0.406161	0.234758	1.5828	0.873803	-0.381934	-0.10013
Ifngr2	-0.486634	-0.875118	-0.434316	-0.663873	-0.518343	-0.427421	0.119581	2.14457	1.14155
Pex12	0.949429	1.12086	-0.260347	1.21906	-0.505813	0.52897	-1.50021	-1.16184	-0.390104
AA465934	-1.3013	-0.275558	1.01459	-0.460109	2.04671	-0.362102	0.323494	-0.29415	-0.691575
AI662270	0.174064	0.962827	0.424753	0.388573	1.33256	0.463097	-1.40438	-1.10951	-1.23199
Ap2b1	-1.10612	-0.681461	-0.845007	-0.206683	0.562413	-0.953357	1.54239	1.35715	0.330674
Snord7	-0.313838	-0.578851	-0.580233	0.700814	-0.921713	-1.36221	1.21468	0.263892	1.57746
Ttll10	-0.190447	-0.470101	-0.470101	-0.470101	-0.470101	-0.470101	2.53133	0.479722	-0.470101
Tnfrsf18	-0.371385	-0.369111	-0.413315	-0.470563	-0.648026	-0.672738	0.0217657	2.50752	0.415855
9430015G10Rik	0.017467	0.164768	1.57484	0.702843	0.734703	-0.123014	-1.93858	-0.714042	-0.418982
Cep97	-0.569953	-0.300892	-0.162741	-0.339359	-0.504917	-0.439905	2.63449	-0.201926	-0.1148
Rpl24	0.308119	0.791338	-0.83715	-1.44013	-0.170651	0.260821	-0.464791	-0.445628	1.99807
Zbtb11	-1.07908	-0.901552	-1.09966	0.232213	0.232836	-0.745714	0.681383	1.12187	1.5577
Nxpe3	1.3708	1.5951	-0.115144	-0.87741	-1.07633	-1.09036	0.194528	0.451225	-0.452403
Kcnh2	-0.539346	-0.615049	-0.749372	-0.201231	-0.673492	-0.296046	2.443	0.415389	0.216143
Nos3	-0.552925	-0.552925	-0.552925	0.2286	-0.552925	-0.136998	2.52559	0.147429	-0.552925
Abcb8	0.713435	0.111067	0.195222	1.06347	0.772508	0.574191	-1.98711	-0.277694	-1.16509
Atg9b	-0.265839	-0.483758	-0.137472	2.06563	0.58982	0.832147	-0.97448	-0.592134	-1.03392
Mir1931	-0.212031	-0.409158	-0.679028	-0.744997	-0.61372	-0.475304	2.37043	0.741291	0.0225148
Cdk17	-0.314365	-0.385378	-0.624923	-0.7461	-0.677868	-0.694106	2.26227	0.747631	0.432836
Sorl1	0.219368	-0.386825	-0.440946	-0.468502	-0.618875	-0.725086	-0.433059	0.373497	2.48043
Kat2b	-0.367214	0.171998	-0.461823	-0.569897	-1.17804	-0.607954	2.29261	0.471124	0.249203
Pp2d1	-0.731966	-0.891597	0.141799	0.677968	-0.891597	-0.456606	2.22639	0.299339	-0.373731
Bach1	-0.637639	-0.36754	-0.150188	-0.542229	0.00622433	0.253248	2.48996	-0.123106	-0.928728
Klf7	-0.460034	-0.417676	-0.673191	-0.59907	-0.528323	-0.528298	2.43869	0.411938	0.355964
Larp1	0.000259434	-0.152382	0.0566216	1.25869	1.08782	1.0864	-1.55082	-1.00437	-0.782219
Tcof1	-1.42394	-1.21837	0.233531	1.22462	1.06499	1.14646	-0.290295	-0.62277	-0.114231
Arsi	-0.632938	-0.632938	-0.632938	-0.300105	0.113307	2.0726	1.26911	-0.623163	-0.632938
Camk2a	1.12277	0.580882	1.3521	0.535356	-0.164191	-0.387764	-0.186344	-1.37213	-1.48068
Kidins220	-0.158357	-0.330572	-0.442817	-0.398892	-0.856461	-0.748457	2.46929	0.306128	0.160143
Abhd12b	1.71085	0.077889	-0.0773328	-0.904207	-0.767097	-0.584154	1.64043	-0.652228	-0.44415
Nin	0.570672	0.603081	-0.299046	-0.402242	-1.50426	-0.176522	0.912855	-1.24663	1.54209
Myo18a	0.0356128	-0.245403	-0.3571	-0.536119	-0.502811	-0.0931096	2.59915	-0.225058	-0.675162
Acot11	2.21695	1.03823	-0.475153	-0.681083	-0.527153	-0.695553	-0.59886	-0.420461	0.143088
Zfyve28	-0.336125	-0.56536	-0.573207	-0.253643	-0.582911	-0.61208	2.47739	0.556993	-0.111061
Poln	1.66732	-0.954914	-0.223165	0.30871	-0.88932	-0.992386	1.51469	-0.205655	-0.225288
Haus3	-0.564889	0.548831	0.377251	0.437909	0.273992	0.974421	0.897316	-2.13568	-0.809149
Mxd4	-0.229567	-0.524469	-0.765585	-0.527639	-0.87274	-0.827809	1.83766	1.23742	0.672734
Tg	-0.911958	-0.50815	-0.727605	-0.152025	-0.417194	0.290413	2.45815	-0.183418	0.151783
Zfp553	-0.944818	-0.881099	0.904466	0.676995	1.37394	0.53548	0.314232	-0.348191	-1.631
Sephs2	0.0604769	0.134328	0.00438199	0.892525	1.09385	1.27636	-0.687744	-1.5195	-1.25467
Itgal	-0.277264	-0.503621	-0.49564	-0.790029	-0.874919	-0.885443	0.89929	1.74308	1.18455
Dctpp1	-0.233036	0.0556594	0.256181	0.97504	1.24499	1.15954	-1.32166	-1.1011	-1.03563
Zfp771	0.116812	0.773757	0.577339	0.75274	1.10642	0.535759	-1.26173	-1.27135	-1.32975
Stard7	-0.402195	-0.613986	-0.665761	0.396577	1.37863	1.90316	-0.739341	-0.654658	-0.602423
Dusp2	-0.221707	-0.827099	-1.19893	-0.384013	-0.235116	-0.545503	0.292314	1.99372	1.12633
Adra2b	-0.72675	-0.72675	-0.197002	-0.72675	2.26695	-0.253699	0.386883	-0.72675	0.703868
Astl	-0.575158	-0.0551162	-0.575158	-0.440605	-0.575158	-0.288722	0.251779	2.5633	-0.305165
1600002D24Rik	-0.625169	-0.625169	-0.625169	-0.625169	-0.625169	-0.625169	2.05203	0.87045	0.82853
Sh3pxd2a	-1.42656	-0.830036	1.69347	0.980876	-0.448203	-0.889855	0.198731	0.0838004	0.637775
Krtap5-4	-0.333333	-0.333333	-0.333333	-0.333333	-0.333333	-0.333333	-0.333333	-0.333333	2.66667
Ifitm10	-0.34067	-0.614188	-0.599449	-0.0329727	-0.614188	-0.443084	2.47056	-0.389406	0.563394
Gm19589	1.94121	-0.188789	0.0594628	0.504091	-1.04261	-0.0110474	-1.04261	-1.04261	0.822914
Ankrd50	-0.44262	-0.493947	-0.445176	-0.41157	-0.458255	-0.369393	2.60808	0.154596	-0.141717
Myb	0.0998801	0.764417	0.735977	-0.0179592	-0.496148	-0.455268	1.83433	-1.29112	-1.1741
Itga4	0.485111	2.24824	0.737495	-0.320859	-0.507515	-0.758843	-0.61998	-0.785178	-0.478472
Map4k4	-0.0329127	-0.822158	-0.691925	-0.462538	-0.899061	-0.92029	1.32156	1.46002	1.0473
Rbm17	-0.582536	-0.157059	-0.236266	0.850653	1.63896	1.23268	-0.668295	-1.18891	-0.889224
Kcna3	-0.819183	-0.787072	-0.225249	-0.0734221	-0.085587	0.376692	2.43409	-0.758637	-0.061628
Kcna2	-0.583921	-0.535829	-0.528805	-0.355708	-0.384327	-0.292122	0.169086	-0.0764769	2.5881
AI504432	-1.11551	-0.112896	0.455387	-0.0825295	-0.0730634	0.302091	2.13312	-1.36444	-0.142156
Trub1	0.43911	1.01091	-1.61502	0.763048	1.20652	-0.107618	-0.714076	0.261734	-1.24461
Gpx8	-0.774713	1.00154	0.0469916	-0.774713	1.45373	1.3713	-0.774713	-0.774713	-0.774713
Ccno	-0.954429	-0.954429	0.784025	1.75205	1.15707	-0.166593	-0.840773	-0.145023	-0.63189
Mir449b	-0.465328	-0.465328	-0.465328	-0.465328	-0.465328	2.39653	0.860766	-0.465328	-0.465328
Mcidas	-0.789331	1.05681	-0.789331	1.12164	-0.326105	1.69534	-0.390364	-0.789331	-0.789331
Mir449a	-0.48474	-0.48474	-0.48474	1.14961	-0.48474	-0.48474	2.24356	-0.48474	-0.48474
Mir449c	-0.424186	-0.424186	-0.424186	0.404818	-0.424186	2.56449	-0.424186	-0.424186	-0.424186
Rere	0.75713	-0.455073	-0.544446	-0.917258	-1.20154	-0.961214	0.972649	1.23624	1.11352
Mcoln2	0.0574619	1.15425	1.18593	1.04036	0.386387	-0.438663	-1.04025	-1.19685	-1.14862
Wdr63	1.48789	-0.752044	-0.752044	-0.752044	-0.752044	-0.752044	1.13348	1.28534	-0.146489
Mcoln3	0.117271	0.340538	-1.10558	-0.807556	-0.488719	-1.11469	0.780683	0.329635	1.94842
Ubl7	1.17512	1.03224	0.519563	-0.175398	0.0460708	-1.1303	0.899928	-0.758533	-1.6087
Vps45	-1.97255	-0.224391	0.890684	0.20182	1.01963	0.51355	-0.985308	0.908985	-0.352419
Plekho1	1.95783	0.272818	-0.168403	-0.614401	-0.842206	-1.01387	-0.900934	0.279919	1.02925
B330016D10Rik	2.01411	0.851557	0.320456	-0.52044	-1.04971	0.0642205	0.150368	-1.05769	-0.772873
Fblim1	1.56059	-0.792884	-0.373163	-0.792884	-0.364056	-0.792884	1.71502	0.395909	-0.555649
Spen	-0.526929	-0.423173	-1.02427	-0.708724	-0.541011	0.491975	2.30627	0.0587357	0.36712
Socs4	-1.23886	-0.895392	-1.00523	0.486779	0.858181	0.814646	1.45092	0.396863	-0.867906
Wdhd1	-0.266173	0.602004	0.822595	0.245844	0.97938	1.12992	-1.48097	-1.42539	-0.607206
Ablim1	-0.751726	-0.925493	-0.629302	-0.517206	-0.547829	-0.584318	1.45244	1.12897	1.37446
Filip1l	0.296207	0.711342	0.406065	-0.289216	-0.737462	-1.27252	-1.40987	0.716295	1.57916
Cmss1	-0.168348	-0.230371	0.200624	0.416118	1.53641	1.35097	-1.4764	-0.894831	-0.734172
Man1a	-0.897128	-1.22582	-0.769573	-0.668233	0.0620486	-0.203652	1.07563	1.34168	1.28505
Gm16998	-0.982888	1.2983	-0.982888	0.197555	-0.982888	-0.982888	0.989046	1.16293	0.283725
Pdlim1	-1.81188	-0.0166905	0.886169	0.461545	0.476915	1.30218	-1.32917	-0.103231	0.13417
Gimap4	-0.44305	-0.49926	-0.498176	-0.49557	-0.448804	-0.498285	-0.48603	2.2758	1.09337
Gimap3	-0.42761	-0.521833	-0.521252	-0.521101	-0.506761	-0.520175	-0.490565	1.55976	1.94954
Gimap5	0.0315781	-0.276154	-0.291809	-0.502754	-0.638453	-0.880537	-0.249935	0.309322	2.49874
Gimap1	0.050288	-0.113953	-0.102037	-0.606443	-1.08885	-1.50307	1.49677	0.635498	1.2318
Gimap6	-0.266139	-0.631921	-0.663932	-0.703068	-0.603141	-0.753285	0.428307	2.03355	1.15963
Gimap7	-0.365642	-0.370255	-0.432478	-0.631335	-0.563964	-0.761415	-0.29804	1.32553	2.0976
Gtf2ird1	-0.651206	-0.914698	-0.650949	-0.479756	-0.31709	-0.0141161	2.3796	0.560789	0.0874291
Vav3	1.22341	1.51252	0.614058	-0.130119	-0.968163	-1.32219	-0.686443	0.442057	-0.685128
Tcf12	-1.07475	-0.515904	0.0704627	0.294343	0.155422	0.350375	2.26759	-0.794265	-0.753277
Wdr26	0.588474	-0.0940682	-0.924536	-1.06859	-0.880295	-0.850098	1.63782	1.11349	0.477801
Mbp	-1.30931	-1.38986	-0.0340378	0.131621	0.300752	-0.526648	0.706491	1.84128	0.279709
Itm2b	1.47164	0.671175	0.493869	-1.26445	-1.17646	-1.15848	-0.184564	0.821404	0.325862
Lrguk	-0.636161	0.639487	1.72291	0.250791	1.0226	-0.65562	-0.0601639	-0.957669	-1.32617
Socs1	-0.858207	-0.85705	-0.164143	-0.0373047	-0.436471	-0.179638	2.42618	0.492536	-0.3859
Prm2	-0.333333	-0.333333	-0.333333	-0.333333	-0.333333	-0.333333	2.66667	-0.333333	-0.333333
Prm3	-0.333333	-0.333333	-0.333333	-0.333333	-0.333333	-0.333333	2.66667	-0.333333	-0.333333
Tnp2	-0.519013	1.56236	-1.06216	-0.382638	-1.06216	-0.339378	1.22758	-0.453636	1.02905
Prm1	0.0809326	-0.585365	-0.40975	-0.585365	-0.299607	0.102603	2.57165	-0.585365	-0.289731
Rbx1	-0.444243	-0.296903	-0.162601	0.107377	1.76139	1.49972	-1.23384	-0.765361	-0.465543
Acsf3	0.696325	1.46706	-0.151777	0.939504	0.501848	-0.0388355	-1.59841	-0.89214	-0.923569
Cbfa2t3	1.68414	1.08967	0.670128	-0.0983765	-0.669271	-0.493272	0.18073	-1.18096	-1.18279
Mir1198	-0.37167	-1.33118	0.538491	-0.67414	-0.0576894	0.415999	1.99997	0.459147	-0.978924
1110008L16Rik	1.27041	1.72266	0.0436623	0.359329	-0.213588	-0.107223	-1.2064	-1.05414	-0.814708
Psma6	-0.796096	-0.18614	-0.274384	0.334561	1.62262	1.6151	-0.507036	-0.976115	-0.832503
Kctd1	0.487276	0.969926	1.40793	0.909437	-0.389035	-0.831996	-0.039544	-1.31724	-1.19675
Bcat1	-0.701784	-0.701495	-0.489889	0.678863	1.8055	1.34103	-0.675866	-0.700209	-0.556144
Lrmp	-1.38844	0.107779	0.842758	-0.133724	0.979848	1.44717	0.249503	-1.03572	-1.06918
Ppp4r1l-ps	0.488122	-1.42396	0.574659	0.747896	-0.592814	-1.37849	1.59392	0.156894	-0.166228
Ankrd60	-0.502163	-0.502163	-0.502163	-0.502163	1.92599	-0.502163	1.58915	-0.502163	-0.502163
Nrp1	-0.679814	-0.943963	-0.46854	0.534571	1.19946	1.81204	0.196901	-0.730011	-0.920649
4933432G23Rik	-0.480682	-0.480682	-0.480682	-0.480682	-0.480682	-0.480682	1.08166	-0.480682	2.28312
Irf2bp2	2.24778	0.841901	-0.287516	-0.372256	-0.0673528	0.0386818	-1.02184	-0.778827	-0.60057
Dirc2	-0.112989	-0.590488	-0.574769	-0.389576	-0.536397	-0.40882	2.58528	-0.0796546	0.107409
Hspbap1	-0.691003	-1.10443	-0.835695	-0.677909	-0.337654	-0.163981	1.41216	1.45742	0.941087
5830428M24Rik	-0.288669	-0.339076	-0.0694685	-0.236399	-0.983048	-1.16268	2.14809	0.0326738	0.898573
Map3k1	-0.353524	-0.423054	-0.526092	-1.02381	-0.773933	-0.414815	1.90592	1.38455	0.224761
Cmtm6	-0.0158264	-0.383736	-0.70207	-0.883613	-0.840438	-0.740787	0.439355	1.91088	1.21623
Cmtm7	1.41926	1.32904	1.04258	-0.0656395	-0.370765	-0.59174	-0.669268	-1.07169	-1.02177
Mthfd1l	-0.140006	0.112467	-0.166407	0.712556	1.1035	0.847796	-1.82703	-1.30915	0.666274
St6gal1	-0.533999	-0.546594	-0.610406	-0.564965	-0.363612	-0.63873	0.1653	2.37519	0.717817
Elf4	-0.196259	-1.06165	-0.411705	-0.595594	-0.545677	-0.598868	1.72007	0.0487278	1.64095
Rhoq	0.965241	1.10819	-0.635983	-1.77824	-0.16869	0.317664	-1.04405	0.2368	0.999068
Tmem247	-0.466238	-0.466238	-0.466238	-0.466238	2.39098	-0.466238	-0.466238	0.872692	-0.466238
Atp6v1e2	-1.02099	-1.02099	0.728338	-0.287193	-1.02099	-0.239938	0.64371	0.294176	1.92388
Cd4	-0.480067	-0.487086	-0.486945	-0.485424	-0.484561	-0.451289	2.28617	1.07593	-0.486721
Lag3	2.475	0.12481	-0.465379	-0.511296	-0.513924	-0.551458	0.500702	-0.558601	-0.499851
Ptms	-0.170169	-0.644386	-0.478115	-0.673465	-0.476743	-0.277969	2.33519	0.914511	-0.528851
Mlf2	-0.674096	-1.04376	-0.545087	0.330665	0.742405	2.0167	0.516067	-0.308522	-1.03438
Gpr162	-0.352666	-0.409059	-0.409059	-0.409059	-0.409059	-0.0285372	2.64402	-0.217524	-0.409059
E330017L17Rik	-0.715994	2.03848	0.982989	-0.00282239	-0.715994	-0.715994	-0.715994	0.561322	-0.715994
1700003M07Rik	2.66667	-0.333333	-0.333333	-0.333333	-0.333333	-0.333333	-0.333333	-0.333333	-0.333333
Slc38a11	0.0223559	-0.667741	0.0484014	-0.16707	0.298092	-0.667741	2.46918	-0.667741	-0.667741
Vwa8	-0.113167	-0.371677	0.254429	1.70557	0.779426	0.846134	-1.47182	-0.642667	-0.986222
Cngb1	1.47893	0.324086	-0.124409	-0.585691	0.329945	-0.981779	1.48994	-0.65557	-1.27545
Sell	0.541531	1.20978	1.90974	-0.29364	-0.669971	-0.964725	-0.710649	-0.73793	-0.284137
Sele	2.23868	0.694231	0.53875	-0.447846	-0.80295	-0.672009	-0.255884	-0.740986	-0.551984
Selp	-0.598457	-0.513729	-0.583384	-0.861272	-0.861272	-0.537093	1.30664	1.48364	1.16492
Cldn10	-0.640566	-0.315746	-0.920269	-0.683087	-0.315771	-0.766409	1.33879	0.428695	1.87437
Tmcc3	-0.553375	-0.711154	-0.705354	-0.686825	-0.260457	-0.271942	1.80578	1.65586	-0.272536
Gabbr2	-0.0483937	1.02838	-0.608813	-0.608813	-0.608813	-0.608813	2.2479	-0.608813	-0.183818
Anks6	1.43822	-0.285992	0.0500538	-0.90598	-0.90598	-0.90598	1.69763	0.40212	-0.584097
Fcgr4	1.53829	-0.747064	0.274639	-0.747064	-0.747064	0.282989	1.6394	-0.747064	-0.747064
Fcgr3	2.56995	0.382762	-0.368052	-0.430776	-0.430776	-0.430776	-0.430776	-0.430776	-0.430776
Gphb5	0.678578	2.40271	-0.53901	-0.53901	-0.53901	-0.53901	-0.53901	0.152779	-0.53901
Itgb3	-0.294029	-0.362123	-0.19396	-0.468037	-0.393108	-0.494806	-0.474978	2.62636	0.0546795
Pik3r5	-1.24265	-1.61897	-0.711543	0.805347	0.363278	0.00831721	1.37059	0.780557	0.245068
Pik3r6	2.56719	0.385436	-0.448666	-0.418028	-0.346776	-0.493863	-0.36718	-0.424936	-0.453178
Lonp2	-0.598151	-0.632187	-0.653305	-0.549487	-0.753927	-0.783537	1.09909	1.4546	1.41691
Gm10638	-0.364224	-0.364224	2.65704	-0.364224	-0.364224	-0.364224	-0.364224	-0.364224	-0.107469
Siah1a	-0.355985	-0.608326	-0.679743	-0.852924	-0.462907	-0.6873	0.583833	0.986655	2.0767
Pecr	1.78266	0.18183	0.438133	0.55771	0.143839	0.403607	-1.17174	-1.18961	-1.14643
Mreg	1.04841	0.998937	-0.839236	-0.363637	-0.839236	-0.839236	-0.0447463	1.71798	-0.839236
Ly6i	1.73904	-0.589425	-0.334291	-1.01253	-0.145856	-0.406756	-0.830121	1.61683	-0.0368977
Ly6a	2.13351	1.05138	0.360643	-0.499465	-0.607504	-0.684777	-0.842345	-0.443318	-0.468125
Disp1	-1.49718	-0.813816	-0.0724881	0.788753	-0.527763	-0.13551	1.72952	0.985695	-0.45721
Arap2	-0.183943	0.0509945	-0.427958	-0.836939	-0.853644	-0.98986	2.12177	0.908196	0.211383
Tshz2	-0.467038	-0.566341	1.5776	1.91133	-0.566341	-0.566341	-0.190183	-0.566341	-0.566341
Ipmk	-0.826339	0.807476	-1.20899	-0.148539	1.15119	1.59813	0.112512	-0.437564	-1.04788
Cisd1	-0.267978	-0.0589924	0.537259	1.06406	0.967267	1.22004	-1.28321	-1.26284	-0.915614
Ube2d1	-0.563257	-0.720107	-0.69144	-0.0905834	-0.6369	-0.293994	2.45609	0.208741	0.331448
Jak1	-0.274026	-0.0458659	-0.255051	-0.691721	-0.826391	-1.09472	0.0831781	0.972737	2.13186
Cnst	-1.03563	-0.923076	-0.372744	-0.459016	-0.458049	0.0171621	1.81558	1.488	-0.0722233
Tfb2m	0.353485	-1.42103	-0.868958	-0.49995	-0.0293814	-0.403625	1.953	0.934017	-0.0175513
Lrrc1	-0.600702	-0.397735	-0.613788	-0.443461	-0.104395	-0.295766	2.59548	0.107545	-0.247179
Gpr156	-0.458106	-0.458106	0.769896	-0.458106	-0.458106	-0.458106	2.43685	-0.458106	-0.458106
Tex9	0.763062	1.92772	0.634778	-0.814119	-0.536651	-0.753598	-0.618	-1.08138	0.478186
Nfkbia	-0.483736	-0.672634	-0.805892	-0.906781	-0.622395	-0.415868	1.52274	1.43695	0.947623
Ccr1	2.66667	-0.333333	-0.333333	-0.333333	-0.333333	-0.333333	-0.333333	-0.333333	-0.333333
Ccr1l1	-0.527041	-0.527041	-0.527041	-0.527041	-0.527041	-0.527041	0.445832	0.25251	2.46391
Tns3	1.71	1.41779	0.00690079	0.23559	-0.49918	-0.675319	-0.0499396	-1.06369	-1.08215
Tec	0.425244	0.812076	1.33689	0.280644	-1.05829	-1.02797	1.12754	-1.10294	-0.793193
Txk	-0.669015	-0.682714	-0.665631	-0.679568	-0.671022	-0.601036	1.5978	1.23902	1.13217
Ubac2	-0.430627	-0.735317	-0.41225	-0.493492	-0.398557	-0.724249	-0.295343	1.75712	1.73271
Timm8a2	-0.503645	-0.503645	-0.503645	1.69284	-0.503645	1.83267	-0.503645	-0.503645	-0.503645
Gpr183	-0.2303	-0.135616	-0.513641	-0.395628	-0.496975	-0.481272	-0.338985	2.62932	-0.0369062
Trio	0.00527679	-0.342033	-0.449066	-0.462609	-0.483691	-0.499065	-0.244845	2.62708	-0.151046
Il6ra	-0.0216467	-0.526288	-0.532142	-0.541566	-0.533899	-0.537358	-0.530479	2.35189	0.87149
She	-0.693405	0.100647	0.484436	-0.766616	-0.670781	-0.729043	-0.410669	2.32527	0.360167
Sema4f	-0.431546	-0.640448	-0.640448	-0.372391	-0.0550143	-0.640448	-0.640448	1.40985	2.0109
M1ap	2.58291	-0.00683967	-0.529121	-0.464462	0.141989	-0.369254	-0.266833	-0.624341	-0.464045
Spats2l	-0.516236	-0.533645	-0.522338	-0.0629339	-0.487746	-0.489265	2.58685	-0.0229766	0.048291
Gm4285	0.968817	-0.375047	-1.28298	-0.508459	-0.96935	-0.766446	1.57182	0.467016	0.894628
Slc25a30	-0.516619	-0.415622	-0.989128	0.290133	-0.81299	-0.418551	1.86156	-0.420004	1.42122
Snora31	-0.499617	0.818385	1.54175	0.245207	-1.67674	-0.821107	0.984915	-0.218651	-0.374139
Tpt1	-0.330586	0.234965	-0.145205	-0.210461	0.979189	1.37902	-2.11667	-0.346416	0.55616
Gpr18	-0.196526	-0.420551	-0.398233	-0.623952	-0.631813	-0.681326	-0.523844	1.90644	1.56981
Emid1	-0.856586	0.422006	0.540267	2.03471	-0.439629	-0.84171	0.562944	-1.17281	-0.249189
Tmsb10	0.181386	-0.353663	-0.405021	-0.681726	-0.618897	-0.774478	-0.704613	1.45587	1.90114
Ctsd	-0.141062	-0.0091965	-0.0651027	-0.166506	-1.22117	-1.39337	1.75417	0.0437685	1.19846
Ehd3	-1.18917	-0.77536	0.30319	0.266626	-0.401757	-0.763943	-0.0353538	0.374199	2.22157
Armc2	0.274271	1.37653	0.034547	-0.163575	-1.07274	-0.651301	1.75648	-1.036	-0.518202
Mtss1	-0.504192	-0.502804	-0.476114	-0.43989	-0.480405	-0.390623	2.5365	0.462262	-0.204731
Slc38a1	0.322939	0.475056	0.57855	0.854711	0.943031	0.372094	-0.46753	-2.09565	-0.983199
Slc38a2	-0.000583723	1.90003	0.00449465	-0.910409	-0.329663	0.0326948	1.24441	-0.872921	-1.06805
A330035P11Rik	0.424536	2.42147	-0.168287	-0.61248	-0.563056	-0.776083	0.110295	-0.786645	-0.0497526
Tm9sf2	0.324229	1.97527	1.03873	0.0122829	-0.699214	-0.761446	-1.27682	-0.423135	-0.189893
2010308F09Rik	-0.472861	-0.472861	-0.472861	-0.472861	-0.472861	-0.472861	2.34663	-0.472861	0.963397
Ddx3x	-0.769174	-0.458622	-0.617055	0.23795	1.40056	1.46062	0.764901	-1.15459	-0.864592
Efhc1	0.790951	0.288758	1.69496	0.893957	-0.543378	-0.839807	0.00116352	-1.18896	-1.09765
Tram2	0.319822	0.751061	1.52188	-0.99518	-1.14878	-1.07359	-0.388966	1.17384	-0.160079
Lrrc32	0.39382	0.577115	-0.547203	-0.673215	-0.580747	-0.719905	-0.773023	2.30341	0.0197448
Tgfbr2	0.0394087	-0.464674	-0.513214	-0.683703	-0.756633	-0.7992	-0.213012	1.54457	1.84646
Ptpn18	1.57219	-0.753837	0.803987	-0.651393	-0.230132	-0.342455	-1.69614	0.650886	0.646886
Imp4	0.0181922	0.230128	-0.298883	1.87532	0.897078	0.397805	-1.0419	-0.780526	-1.29721
Ccdc115	1.10826	0.764754	-0.173362	0.0439967	0.452324	-0.18219	-2.41575	0.216393	0.185571
Cfc1	2.66667	-0.333333	-0.333333	-0.333333	-0.333333	-0.333333	-0.333333	-0.333333	-0.333333
Prss39	1.60459	0.0664009	-0.783406	-0.343352	-0.783406	-0.783406	-0.416105	1.78089	-0.342207
Esr1	1.41284	0.827637	1.36861	0.35839	-0.611159	-0.915857	-0.551045	-1.0354	-0.854013
Gcnt4	2.34936	-0.24299	-0.588508	-0.468174	-0.49095	-1.06172	0.683173	-0.138626	-0.0415646
2010111I01Rik	1.95064	0.83507	0.321412	-0.553891	-0.974997	-0.854952	-0.787283	-0.594157	0.658163
Mir23b	0.313734	-0.942215	-0.942215	-0.942215	0.899048	-0.942215	1.72045	0.759229	0.0764038
Gm16907	1.20244	0.632811	0.133903	-1.00544	-1.18511	-1.26836	1.28874	-0.363491	0.564512
Spata13	-1.08143	-0.606496	-0.649672	-0.335456	-0.394303	-0.165405	2.28197	0.682609	0.268183
C1qtnf9	-0.484111	-0.484111	-0.484111	1.13872	-0.484111	-0.484111	2.25006	-0.484111	-0.484111
Mipep	-0.646147	0.442244	-0.212568	0.714437	0.788674	1.79615	-1.24695	-1.03037	-0.60547
Irf4	-0.419171	-0.40968	-0.461777	-0.3494	-0.388972	-0.404116	-0.275254	2.63151	0.0768562
Ssbp2	-0.404299	-0.499864	-0.469756	-0.461727	-0.322508	-0.0330643	2.62109	-0.00855132	-0.421323
Nudcd3	0.117698	-0.887907	-0.497709	1.06634	0.850489	1.20458	0.650189	-1.04974	-1.45394
Npc1l1	-0.189373	-0.851461	-0.851461	0.483059	-0.204366	-0.496346	2.14506	0.816346	-0.851461
Rps15a-ps6	-0.864234	1.3716	-0.956778	-0.175796	1.34764	-0.785456	-1.07645	0.873435	0.266031
Crtc3	-0.512685	-0.572745	-0.0801256	-0.603214	-0.410954	-0.791643	2.47269	0.200791	0.297885
Gm15880	-0.250321	0.640401	-0.676284	-0.199181	-0.842912	-1.35602	1.91609	0.891272	-0.123043
Rbpj	1.12736	1.76357	0.163634	-1.04508	0.079638	-0.520472	0.188358	-0.311201	-1.44581
1700073E17Rik	0.506388	-0.835633	-0.335656	-0.416179	-0.835633	-0.835633	1.51734	-0.45439	1.68939
Pik3r1	0.140504	0.511228	-0.183406	-0.795247	-0.964351	-0.973631	2.27221	0.0736275	-0.0809355
Trpm1	-0.0757345	-0.559356	-0.57051	-0.544281	-0.00287379	-0.502905	-0.533762	0.247671	2.54175
Adrb2	-1.16588	-0.943254	0.03728	0.232363	-0.451351	-0.606121	-0.135634	2.02019	1.0124
Cox10	-1.1188	-0.453108	-0.153162	1.0915	0.742502	1.02332	-1.86017	0.411274	0.31664
Cnih3	-0.7971	-0.7971	0.676707	0.439346	1.60106	-0.7971	1.26839	-0.7971	-0.7971
1600020E01Rik	-0.665041	-0.808552	-0.145874	-0.301544	-0.847334	-0.722787	1.98549	1.24052	0.265118
Asprv1	2.16123	-1.03299	-0.387859	-0.353086	-0.382767	-0.852129	0.985496	0.189501	-0.327393
Pcbp1	0.0444328	-0.195059	-0.438881	0.53596	1.43857	1.57217	-1.10708	-0.955192	-0.89492
Spred2	-0.708928	-0.999046	-0.75165	-0.743006	-0.0547349	-0.381055	0.737477	1.94164	0.959307
Gm17746	-0.465217	0.859313	-0.465217	-0.465217	-0.465217	-0.465217	2.39721	-0.465217	-0.465217
Gm12216	1.7215	1.23322	0.168786	0.436162	-0.801221	-0.948748	-1.12668	-0.696561	0.0135465
Slc22a5	-0.133518	0.236537	-0.12951	1.73466	0.62774	0.598328	-0.843864	-1.8362	-0.254175

## Sheet: Fig. S2c
Data for Fig. S2c
	WT-1	WT-2	WT-3	KO-1	KO-2	KO-3
Pou2af1	-0.99641	-1.00381	-0.98699	1.17409	0.946605	0.866516
Il18r1	-1.00529	-0.97229	-1.01579	1.1143	0.989794	0.889289
Strip2	-0.97498	-0.99891	-1.00848	1.15152	1.04304	0.7878
Slc35f2	-0.97275	-0.99391	-0.99115	1.3197	0.829182	0.808935
Ppm1l	-1.06313	-0.96919	-0.95979	1.09288	0.874461	1.02477
Ahcyl2	-0.99039	-0.972	-1.01695	1.17975	0.779234	1.02036
Prr13	-1.00371	-0.94645	-1.00692	0.996219	1.27023	0.690637
Gm32742	-0.96927	-0.98192	-0.99141	1.19103	0.592177	1.1594
Col27a1	-0.90417	-1.0313	-1.01613	1.15386	0.635204	1.16253
Tmem64	-0.96474	-1.04009	-0.96067	1.02991	0.712229	1.22337
Cdk6	-1.04939	-0.94427	-0.95539	0.746674	0.864929	1.33744
Ankrd35	-1.0196	-0.97749	-0.99554	0.893279	0.971478	1.12788
1500009L16Rik	-1.05691	-0.97222	-0.9342	0.818394	1.29025	0.854691
Il12rb2	-0.99297	-0.88926	-1.04291	0.758652	1.40975	0.756731
Fam169b	-1.0327	-0.90188	-1.05655	1.10061	0.997722	0.892794
1190002N15Rik	-0.90633	-1.0971	-0.96356	1.14245	0.716225	1.10831
Ms4a6b	-0.92259	-0.89471	-1.15016	1.23427	0.869041	0.864162
Commd10	-0.95177	-1.03852	-1.00806	0.983455	0.973303	1.04159
Rnf144a	-0.98701	-0.91925	-1.08719	1.06951	1.00764	0.916303
Fam111a	-1.06112	-0.9837	-0.91741	0.703541	1.2266	1.03209
Stc1	-0.9586	-0.99868	-0.97196	1.40617	0.731477	0.791598
AC151730.1	-0.92298	-0.98932	-1.01072	1.34525	0.572764	1.00501
AC153891.1	-0.98736	-0.98545	-0.99884	1.26218	0.887253	0.822215
Cnot6l	-1.03833	-0.99433	-0.94908	1.01948	0.796976	1.16529
2010007H06Rik	-0.95053	-0.97158	-1.00314	1.2171	0.53314	1.17501
Cd226	-1.04275	-0.79819	-1.1	1.23781	0.647774	1.05536
Tcrg-C1	-1.00685	-0.92154	-0.99054	1.35953	0.993796	0.565607
Arhgap18	-1.03392	-0.99842	-0.96293	1.04049	0.894573	1.06021
Rps6ka5	-0.87854	-1.03204	-1.06693	1.07855	1.12042	0.778536
Bmp7	-1.10294	-0.95615	-0.92308	0.836247	1.16082	0.985097
Ly6c1	-0.87328	-1.02901	-1.05058	0.739117	0.909222	1.30454
Gata3	-0.97287	-0.82054	-1.10028	1.42202	0.915564	0.556101
Cers4	-1.0762	-0.87365	-0.93037	1.31386	0.422649	1.14372
Arhgef10l	-0.8669	-0.95919	-1.06467	1.05808	0.471355	1.36133
Gm16602	-1.03688	-0.87194	-0.97217	1.49172	0.815483	0.573788
Acadl	-0.96224	-1.04501	-0.98714	1.00595	1.09091	0.897537
Pde5a	-1.15399	-0.94552	-0.87717	0.910208	0.889703	1.17678
Prkca	-1.02289	-0.84246	-1.11311	0.814214	1.08213	1.08213
Stat4	-0.97184	-0.98316	-1.03975	0.986181	0.909218	1.09936
Emp1	-0.89993	-0.94788	-1.02099	0.679796	1.53678	0.652228
Trgj1	-0.99824	-0.97702	-0.96048	1.37423	0.6839	0.877609
Slc35b4	-0.81952	-0.89803	-1.18852	1.37093	0.928128	0.607019
Nlgn2	-1.08233	-0.74808	-1.1264	1.01499	1.1766	0.76522
Mapre2	-1.05825	-0.89919	-0.99463	0.824968	1.32758	0.799519
Plekho1	-0.90124	-0.9444	-1.1096	1.3044	0.808778	0.842066
Cchcr1	-1.15037	-0.88698	-0.94577	0.881495	1.12137	0.980266
Smpdl3a	-0.92463	-0.94025	-1.07109	1.35424	0.910962	0.670773
Pck2	-0.99163	-0.99736	-1.00309	0.854059	1.04895	1.08907
Fbxo27	-0.79489	-1.12877	-1.02211	1.13186	0.658865	1.15504
Ttc3	-1.11398	-0.91007	-0.92228	0.85553	0.76029	1.33051
Gria3	-0.94293	-0.84315	-1.05269	0.992822	0.374179	1.47177
Lmo4	-0.88965	-1.01176	-0.96638	1.15341	0.382299	1.33209
Gm37552	-0.91751	-0.87709	-0.92496	1.70207	0.752302	0.265185
Gm14305	-0.82043	-0.99727	-1.03978	0.696307	0.616389	1.5448
Ybx3	-1.12367	-0.87299	-0.98349	1.04176	1.11763	0.820764
Tenm4	-0.9669	-0.90244	-0.90244	0.193381	1.09582	1.48259
Piezo1	-1.17916	-0.76606	-0.99739	0.70731	1.23883	0.996477
Gm16702	-0.95698	-0.89589	-0.95698	0.33596	0.926436	1.54745
Il20ra	-1.01673	-0.93491	-0.97127	1.23796	0.528821	1.15613
Ptpn9	-1.15697	-0.94703	-0.87132	0.801336	1.09388	1.08011
Sh3bp5	-1.09733	-1.02012	-0.8348	1.30153	0.856247	0.794474
Elovl5	-1.00805	-1.07637	-0.87192	0.733473	0.943367	1.27949
Mycn	-0.91588	-1.06172	-0.99755	1.1784	1.03255	0.764207
Hlcs	-0.79826	-0.9059	-1.2557	0.831579	0.996869	1.13141
Sdc1	-0.88505	-0.93328	-0.93885	1.31235	0.131559	1.31327
Rnf135	-1.07286	-0.96161	-0.92622	1.15208	1.13186	0.676754
Kdr	-1.04269	-0.91144	-0.95519	1.40726	0.926021	0.576029
Fam124b	-1.01922	-1.03266	-0.93858	1.13123	0.875861	0.983383
Trgv2	-1.03201	-0.92081	-0.98013	1.24017	1.12533	0.567452
Gm6257	-0.97324	-0.96818	-1.02384	1.27853	0.772518	0.914202
Sva	-0.96685	-0.96685	-0.96685	1.47098	0.64409	0.785476
Slc27a6	-1.03753	-0.8982	-1.05246	1.06739	0.848435	1.07236
Il2ra	-0.90088	-0.94102	-1.12067	1.26209	0.914738	0.785733
Slfn9	-1.06005	-0.76396	-1.01997	0.346917	1.16393	1.33313
Traf3ip2	-1.09747	-0.7443	-1.09519	1.23114	1.04202	0.663797
Gm684	-0.97393	-0.96636	-1.03449	1.10766	0.736756	1.13037
Dpy19l1	-1.08173	-0.98999	-0.90972	1.16582	0.993815	0.821809
Gm13855	-0.85633	-0.90071	-1.02892	1.6461	0.706764	0.433098
Tcrg-C2	-1.0626	-0.89398	-1.00136	1.06066	1.21709	0.680182
Gm14399	-1.13752	-0.87663	-0.90609	1.31986	0.583488	1.0169
B4galt1	-1.1086	-0.98367	-0.83427	0.587221	1.28446	1.05486
Lap3	-0.93265	-0.90209	-1.12745	1.15674	1.09944	0.70601
Mafg	-0.96237	-1.00883	-0.88734	1.46381	0.974285	0.420443
Vldlr	-0.99787	-0.99787	-0.91804	1.31719	0.518894	1.0777
Anxa6	-1.26557	-0.69288	-0.97397	0.850521	1.23978	0.84212
Gm16157	-0.84973	-0.95449	-0.94402	1.66455	0.299153	0.784548
Dkkl1	-0.99241	-0.87473	-1.12186	1.09048	0.943379	0.955146
B3gnt5	-1.10161	-0.83183	-1.03146	0.883984	0.835423	1.24549
Rassf3	-0.88441	-1.15511	-0.93218	0.966685	1.18961	0.815413
Camk2b	-0.83284	-0.83284	-1.26256	1.18071	1.09477	0.652767
Srgap3	-0.71115	-1.06525	-1.10066	0.669838	0.740658	1.46656
Chpt1	-0.7178	-1.13594	-1.09413	1.09065	0.724774	1.13246
Pdzd4	-1.14581	-0.87595	-0.79997	1.49776	0.944944	0.379026
Gm43445	-0.87524	-0.84643	-0.91366	0.668093	0.176969	1.79027
Oaf	-0.96617	-0.79528	-0.99246	1.01218	1.54456	0.197178
Kif12	-0.9959	-0.9959	-0.9959	0.984321	0.845358	1.15803
Enc1	-1.06907	-0.80756	-0.91216	1.19484	0.216055	1.37789
Tor3a	-0.91426	-0.80564	-1.1562	0.744742	1.48537	0.645992
Il7r	-1.05683	-0.7982	-1.08424	1.33257	0.758958	0.847741
Gm595	-0.8883	-0.92348	-0.92348	0.48373	0.51891	1.73263
Mb21d1	-0.78138	-1.1529	-0.99957	0.675226	1.29443	0.964188
Galnt3	-0.81785	-0.92452	-0.86052	1.84905	0.24891	0.504932
Hdac9	-0.80318	-0.92889	-1.09651	1.08254	0.328254	1.41778
Glrx	-0.85388	-0.83399	-1.26176	1.1059	1.09596	0.747771
Slc25a24	-0.85604	-0.75477	-1.26598	1.29974	1.07307	0.503981
Bmpr2	-1.11586	-0.85444	-0.78183	0.307405	0.815713	1.62901
Kif13a	-0.73772	-1.05125	-0.94982	0.636285	0.405747	1.69676
Me3	-0.99021	-0.99021	-0.91501	0.513907	1.41638	0.965143
Gm14410	-0.79855	-0.88554	-1.09968	1.04168	0.252056	1.49003
Gm32200	-0.87042	-0.73058	-1.17162	1.11425	1.42889	0.229483
F2rl2	-0.98039	-0.8418	-1.08818	1.31403	1.06765	0.528692
Plpp3	-0.80357	-1.12402	-1.00749	0.871542	0.72588	1.33766
Gucy2e	-0.82713	-0.89035	-1.08001	0.563713	0.595323	1.63845
Il17rd	-0.9323	-0.9323	-1.00052	0.363824	1.25065	1.25065
BC025920	-0.79156	-0.82396	-1.33582	1.00322	1.02914	0.918987
Rxrg	-0.89113	-0.93683	-0.93683	0.365593	0.731186	1.66802
Cntln	-1.20685	-0.80832	-0.80832	0.319726	1.25864	1.24513
Hlf	-0.92481	-1.00155	-0.94842	1.36557	0.409277	1.09993
Akap7	-1.10122	-1.0538	-0.78508	1.11176	0.637549	1.19079
Nqo2	-1.22052	-0.70921	-0.99327	0.637247	1.10879	1.17697
Snx10	-0.67884	-1.20512	-1.02207	1.33479	0.900029	0.671208
Trdv2-2	-1.0542	-0.91009	-1.03203	1.03979	0.987686	0.968841
Sycp3	-0.87762	-0.81868	-0.98569	1.78472	0.438812	0.45846
Pcdh7	-0.82292	-0.98751	-0.82292	0.082292	1.72814	0.822922
Myo1f	-1.19185	-0.6322	-0.92979	1.64194	0.580379	0.53152
Traj61	-1.26592	-0.76598	-0.92366	0.884596	1.15922	0.911748
Cnrip1	-1.04932	-0.87135	-0.8491	1.19764	0.174269	1.39786
Ms4a6d	-0.91168	-0.96895	-0.96895	1.52264	0.878264	0.448678
Gm14434	-0.74485	-0.7091	-0.69122	0.2026	2.09751	-0.15493
Ccl5	-0.96559	-0.69299	-0.88726	1.86695	0.134211	0.544678
Gm28512	-1.04996	-0.89661	-0.93805	1.44507	0.5084	0.931146
Gas2	-1.02289	-1.15545	-0.71801	0.647317	0.846151	1.40289
Ift22	-0.77841	-1.09664	-1.06856	1.15904	1.13096	0.653615
Kit	-0.91177	-0.69453	-1.26726	0.964437	0.549696	1.35943
A930007I19Rik	-0.89007	-1.0198	-0.98737	1.00178	0.504496	1.39097
Osbpl3	-1.38861	-0.66141	-0.86918	1.04232	1.0631	0.813773
Gm12216	-0.81785	-0.93626	-0.90995	1.76069	0.695067	0.208301
Anxa4	-0.98817	-1.05772	-0.91862	1.18523	1.08091	0.698386
Gm37881	-0.9198	-0.89261	-1.02466	1.48035	0.365719	0.991002
Hunk	-0.90964	-0.86658	-0.86658	0.037677	1.67396	0.931171
Lix1l	-0.91239	-0.80935	-1.22153	0.723474	0.981091	1.23871
Trav21-dv12	-0.96721	-0.91756	-1.0456	1.32692	1.00553	0.597919
Kank3	-1.10964	-0.77155	-0.9666	1.42606	1.02295	0.398777
Chchd6	-0.8188	-0.82577	-1.2375	1.26774	1.12817	0.48616
Uhrf1bp1	-1.3401	-0.74555	-0.8588	1.00979	0.868234	1.06642
Ajuba	-1.25272	-0.70143	-0.97035	1.27513	0.750734	0.89864
Vcl	-1.36674	-0.73218	-0.82981	1.0576	0.797266	1.07387
Rxfp1	-0.79412	-0.62308	-1.33168	1.57603	0.720818	0.452038
Prdm1	-0.81698	-0.73136	-1.13806	0.831247	0.189082	1.66606
Gm45716	-0.80357	-0.99103	-0.9676	1.69208	0.526274	0.543849
Gm42877	-1.11656	-0.82944	-0.91318	0.92116	0.466561	1.47146
Cnnm1	-0.75947	-1.12316	-1.05898	0.759471	0.887832	1.29431
Maged1	-1.41113	-0.8323	-0.65071	1.00633	0.722589	1.16522
Wwc2	-1.10787	-0.96337	-0.89111	0.842945	1.27646	0.842945
Osbpl1a	-0.53075	-0.92068	-1.26188	1.59766	0.785288	0.330363
Mnd1	-1.2266	-0.83326	-0.80017	1.38712	1.01216	0.460741
Gm44888	-0.94583	-0.84189	-0.94583	1.44473	0.103938	1.18489
Tcrg-C4	-1.06424	-0.73391	-0.98377	1.36119	1.20981	0.210935
Gm26896	-0.67265	-1.03098	-1.21957	0.836098	0.798379	1.28872
Zfp931	-0.81854	-0.97201	-1.09841	0.752333	0.662053	1.47457
Inppl1	-1.1068	-0.58595	-1.17191	0.618507	0.846377	1.39978
Gm16158	-1.21207	-0.44669	-1.18156	1.34345	0.81963	0.677233
Rbm11	-0.95007	-0.99641	-1.04276	0.857379	1.13545	0.996414
Sapcd2	-0.46186	-0.89139	-1.25626	1.12694	1.4641	0.018474
9530077C05Rik	-0.85661	-0.59129	-1.16742	0.257741	1.77387	0.583708
Pon3	-1.21879	-1.00621	-0.7086	1.24713	0.73694	0.949519
Gm29264	-0.67982	-1.11832	-1.14314	0.999734	0.751524	1.19003
Pla2g4a	-1.1959	-0.63823	-1.04719	1.18351	1.18351	0.514299
Kctd17	-0.65231	-0.86112	-1.22506	1.47167	0.206829	1.06
Sh3pxd2b	-0.99542	-0.87831	-0.87831	1.69807	0.409878	0.644094
Layn	-0.99352	-0.79564	-0.91932	0.540047	1.75206	0.416372
Gm5127	-0.92649	-0.84097	-0.92649	1.76747	0.356344	0.57015
Gm43434	-1.39861	-0.76645	-0.63855	0.638554	0.697019	1.46803
Gm17477	-0.93248	-0.99138	-0.9207	1.22303	0.316063	1.30548
Hpgds	-0.88557	-0.6838	-1.05372	1.80478	0.56049	0.257826
Smyd2	-0.89238	-0.65191	-1.17291	1.41604	1.17558	0.125574
B230344G16Rik	-0.88099	-0.9619	-1.09674	0.764124	1.35744	0.818062
Abhd14b	-1.20302	-0.78458	-0.98072	1.13764	0.967644	0.863034
Wdr31	-1.21941	-0.73918	-0.93692	0.729761	1.40773	0.75801
Zfp365	-0.94542	-0.73619	-1.24765	0.681945	1.21665	1.03067
Prkaa2	-0.60001	-1.03451	-1.09658	1.32417	0.144831	1.2621
Fads3	-1.03692	-0.55834	-1.00877	1.66564	0.905545	0.032844
Tmem150b	-0.70688	-1.01614	-1.10449	1.06031	1.41375	0.353438
Pycr1	-1.17016	-0.61052	-1.11929	0.712274	0.864904	1.32279
Ttc8	-0.83051	-0.69043	-1.39086	0.870537	1.19074	0.850525
Il18rap	-0.92368	-0.79579	-0.92368	1.54895	1.12263	-0.02842
Lamb2	-0.88722	-0.96382	-1.00212	0.338294	1.21914	1.29573
Fam188b	-1.04766	-1.08694	-0.65478	0.248818	1.30957	1.231
Gm17745	-1.01613	-0.90954	-1.03745	0.795849	0.881118	1.28615
Hist1h3c	-1.12974	-0.65368	-1.01614	0.977369	1.48048	0.341718
Gm37169	-0.87513	-0.46862	-1.33246	1.59783	0.767859	0.310531
Nynrin	-1.36479	-0.35095	-1.09183	0.623903	1.24781	0.935855
Trdv5	-1.52024	-0.46783	-0.70567	0.541013	1.50194	0.650784
Zfp119a	-0.71495	-1.04766	-1.01202	1.59031	0.330737	0.853579
Gpt2	-1.06685	-0.75307	-0.90996	0.345157	1.69441	0.690315
Gm17586	-1.0788	-0.7814	-1.00882	0.723084	1.51031	0.635614
Nudt2	-0.56713	-0.77314	-1.4537	0.904346	1.37154	0.518083
Soat2	-0.44529	-1.02001	-1.06661	1.6983	0.859504	-0.02589
Rap1gap2	-0.94037	-0.3587	-1.23121	1.24091	1.38633	-0.09695
Dst	-1.20814	-0.66748	-0.86773	0.614084	0.473913	1.65536
A430010J10Rik	-1.24146	-0.58228	-0.97779	1.13159	1.32935	0.340577
Irak3	-0.81143	-0.73576	-0.88711	0.777799	-0.18079	1.83729
Epb41l5	-1.1027	-0.96041	-0.60471	0.177855	0.818131	1.67183
Ms4a6c	-1.20073	-0.7797	-0.93564	1.37227	0.764103	0.779697
Six5	-0.6395	-0.83134	-1.0369	1.90935	0.306045	0.292341
Gm5475	-0.95391	-0.95391	-0.95391	1.31163	0.357718	1.19239
Gpm6b	-0.75769	-0.55859	-0.89043	2.06292	-0.09402	0.237816
Pcx	-1.14714	-0.73342	-1.0343	1.25997	0.582972	1.07192
Slc23a4	-0.56536	-1.07374	-1.12428	1.10247	1.40869	0.252207
S100a4	-0.79297	-0.97428	-0.93032	1.71231	0.756347	0.228919
Rgs9bp	-1.10674	-1.10674	-0.69171	1.17592	1.17592	0.553372
Rnase4	-0.97197	-1.1125	-0.69092	1.03053	1.48724	0.257632
Gm14418	-0.96896	-0.67827	-1.05201	1.73028	0.359898	0.609059
Ms4a4d	-0.54955	-0.85676	-1.36876	1.49847	0.761181	0.515418
Ptger2	-1.22085	-0.6472	-1.04434	1.2944	0.720744	0.897253
Pygl	-0.9595	-1.1151	-0.72611	0.51865	1.60782	0.674245
Tmem132a	-1.46567	-0.54123	-0.68345	0.952093	0.288393	1.44987
St3gal5	-1.16028	-0.51931	-1.00004	0.709224	0.299714	1.67068
Dctd	-1.47122	-0.40814	-0.88273	1.22443	1.09155	0.446111
Ube2l6	-0.93428	-1.22841	-0.60555	0.242221	1.22841	1.29761
Gja1	-1.00936	-0.37187	-1.32811	1.54061	0.47812	0.690617
Fam81a	-1.30327	-0.77492	-0.88059	1.02148	0.915811	1.02148
4930447N08Rik	-0.93027	-0.93027	-1.11428	1.2165	0.848486	0.909823
Gm13218	-0.67804	-0.64324	-0.87292	2.03296	0.411231	-0.24999
Btg4	-0.79772	-0.79772	-0.94967	1.78538	-0.03799	0.797724
Plp1	-1.11115	-0.45636	-1.28972	1.0913	0.615099	1.15083
1810046K07Rik	-0.99357	-0.99357	-0.7163	1.17842	0.069319	1.4557
AC123694.2	-0.9624	-0.94675	-0.66507	1.41621	1.30667	-0.14866
Tll2	-0.93722	-1.068	-0.93722	1.28596	1.02441	0.63208
Gab1	-1.3112	-0.66102	-0.56349	0.769379	0.054182	1.71214
Dyrk3	-1.29384	-0.46003	-1.09257	1.26509	0.977566	0.603791
Ighv1-47	-1.04622	-1.04622	-0.87656	1.24415	0.921802	0.803042
Csf1	-0.8109	-0.46947	-0.8109	2.09127	0.213395	-0.21339
Fcrlb	-0.56263	-1.04489	-1.02078	1.12527	-0.00804	1.51108
Lrguk	-0.70804	-1.04521	-1.18007	0.977775	0.708044	1.24751
Fads2	-0.83934	-0.66214	-0.92369	0.090022	1.96423	0.37092
Fcgr2b	-0.81514	-0.8701	-0.92505	1.4929	1.21813	-0.10075
Popdc2	-1.12029	-0.79635	-1.03931	0.742363	1.22827	0.985318
AC125206.2	-1.06875	-1.1284	-0.74067	1.198	1.07869	0.661135
Mef2c	-0.78521	-0.35692	-0.89229	2.1058	-0.14277	0.071383
P4ha2	-1.1903	-0.45403	-1.11667	0.723995	1.53389	0.503115
Traj50	-1.13313	-1.04385	-0.50614	1.46139	0.116766	1.10496
Tnfrsf11a	-0.71247	-0.71247	-1.13995	1.63868	0.997459	-0.07125
Enpp1	-0.93172	-1.08281	-0.78063	1.03245	0.276998	1.48572
Fnip2	-0.91948	-0.57823	-0.86261	-0.40761	1.1849	1.58303
1700066B19Rik	-1.34509	-0.28084	-1.12337	1.27118	1.00512	0.472998
AC125374.3	-0.33424	-0.94543	-1.28923	1.49932	0.028649	1.04093
Gm11837	-0.79418	-0.99482	-0.99482	1.16201	0.208995	1.41281
AC123705.3	-0.9282	-1.08963	-0.96856	1.12999	0.847491	1.00892
Capsl	-1.35524	-0.81486	-0.6862	1.2952	0.523225	1.03787
9630013D21Rik	-0.36641	-1.03723	-1.1226	1.78021	0.170246	0.575786
Shb	-1.28115	-1.01477	-0.25369	0.583495	0.279063	1.68706
Prtg	-0.83129	-0.6593	-1.34726	0.544638	0.888621	1.40459
Traj44	-1.07345	-0.75856	-0.77837	1.63442	-0.02138	0.997332
Gm13522	-0.565	-0.78138	-1.21414	1.8152	0.264466	0.480847
Gm38341	-0.98265	-0.98265	-0.98265	1.21582	0.616239	1.11589
Rab30	-0.95059	-0.57035	-0.95059	1.71106	-0.19012	0.950586
Gm44423	-1.10525	-0.6011	-0.71744	-0.05817	0.601102	1.88087
Perp	-0.41392	-1.25939	-0.94234	1.48837	1.06564	0.061648
Lipg	-0.62744	-0.69716	-0.52287	0.348578	2.09147	-0.59258
Gm14322	-0.71189	-0.86816	-1.07651	0.954971	0.069452	1.63213
Gm2065	-1.28906	-0.78022	-0.88199	0.848067	0.949835	1.15337
Pgpep1l	-0.34521	-1.04858	-1.05211	1.82134	0.027641	0.596921
Gm44618	-1.04116	-1.04116	-0.76955	0.724286	0.588482	1.53911
Trgj4	-1.12019	-0.35037	-0.87233	0.464032	1.90924	-0.03038
Grhl3	-0.94554	-0.94554	-0.81947	1.44982	0.063036	1.19768
Slc1a4	-1.39361	-0.34109	-0.86735	0.126692	1.47158	1.00379
Brsk1	-1.23422	-1.14049	-0.48432	1.29672	0.921762	0.640547
Gm20125	-0.78087	-0.78087	-0.78087	2.03026	0.156174	0.156174
Gm20648	-0.62104	-1.06197	-0.81125	1.87754	0.070606	0.546116
Traj52	-1.46099	-0.73332	-0.52871	1.17279	0.289737	1.26049
Dkk3	-0.71987	-0.71987	-0.5849	0.224961	-0.31494	2.11463
Cdc20b	-1.12679	-0.89204	-0.75119	1.31459	0.187798	1.26764
Pbx1	-0.34956	-1.24844	-0.94881	1.74782	0.549314	0.249688
C430049B03Rik	-0.2062	-1.07684	-1.21431	1.71836	0.572786	0.206203
Tcrg-V5	-0.79043	-0.99663	-0.61595	1.9536	0.430902	0.018505
1700012B07Rik	-0.99875	-0.69913	-0.99875	1.39825	1.24844	0.049938
Lima1	-0.59832	-1.25104	-0.59832	1.84936	0.543928	0.054393
Slc9a2	-0.5322	-0.98837	-0.98837	1.74866	0.836315	-0.07603
Cd55	-0.87428	-0.25067	-0.65418	2.09705	-0.54413	0.226212
Traj53	-0.95723	-0.36432	-1.24687	-0.02016	1.14351	1.44508
Gm11692	-0.76352	-0.76352	-0.76352	1.82843	0.863984	-0.40185
4833427G06Rik	-0.93865	-0.93865	-0.93865	1.62131	0.682656	0.511992
Mtus2	-0.48396	-0.90548	-1.32699	1.15526	0.218563	1.3426
Gm6525	-1.22731	-1.19458	-0.37638	0.507289	0.998213	1.29277
Txnrd2	-0.36693	-0.36693	-1.22843	2.02611	0.207397	-0.27121
Penk	-1.02955	-0.83241	-0.76669	0.941932	0.021905	1.66481
Adamts13	-0.81088	-0.40544	-1.41905	1.62177	0.405442	0.608164
Bank1	-0.46376	-0.72261	-0.33434	2.18939	-0.0755	-0.59318
Tpbgl	-0.97811	-0.65207	-1.19546	1.5215	0.543393	0.76075
AC166078.1	-0.88256	-1.16311	-0.67215	1.46703	0.134429	1.11635
Gm3222	-0.96736	-0.68003	-1.02483	1.27385	1.38878	0.009578
Gm45406	-1.07202	-0.54335	-1.07202	1.57132	0.954542	0.161538
Tnr	-0.95578	-0.51465	-1.39691	0.808736	0.808736	1.24987
Slc18b1	-0.92921	-0.7301	-0.92921	0.265489	0.464606	1.85842
Pla2r1	-0.31235	-1.24939	-1.24939	1.09322	0.624695	1.09322
Gm17090	-1.28005	-0.55506	-0.94021	0.532409	0.690999	1.55192
Serpine2	-0.98655	-1.01713	-0.99596	0.984979	0.989685	1.02497
Actn2	-0.99088	-1.00103	-1.00103	1.10932	1.01034	0.873287
Scin	-0.9748	-0.97971	-0.99932	0.940468	1.30668	0.706679
Gfra1	-0.95291	-0.99554	-1.03658	0.975361	0.838004	1.17166
Greb1	-0.97037	-1.00047	-0.99713	0.925784	0.775295	1.26689
Necab1	-0.98529	-0.98342	-0.99088	1.02503	0.685944	1.24861
Tcrg-V4	-0.96396	-0.95023	-1.0035	1.39768	0.921367	0.598649
Elfn2	-0.94819	-0.96518	-0.98526	0.724271	1.48097	0.693385
Slc22a3	-0.9758	-0.97744	-1.02681	0.888582	1.22098	0.870482
Fam129a	-0.92125	-1.00576	-1.04072	1.26994	0.885317	0.812471
F2r	-1.02871	-0.95547	-1.01217	1.0858	0.942867	0.967674
Gzma	-0.90054	-1.06709	-1.01425	0.99712	1.16236	0.82239
Gm26781	-0.95644	-0.9392	-0.96465	1.54965	0.733712	0.576928
Gpr82	-0.97073	-0.966	-0.96363	0.913145	0.553409	1.43382
Thbs2	-0.98574	-0.97938	-0.96666	1.38004	0.890348	0.661402
Slc11a2	-0.99761	-0.98614	-0.97084	1.27682	1.00016	0.677613
Plod2	-1.08239	-0.98361	-0.92408	0.903399	0.960389	1.12629
Evi2a	-0.94732	-0.99427	-1.04123	1.19477	0.937629	0.850425
Snai3	-0.93881	-0.93568	-1.04533	1.35623	0.992367	0.571223
Gpr25	-0.94063	-0.96265	-1.0177	1.41878	0.827177	0.675021
Ifngr1	-0.86747	-1.0161	-1.09745	1.16509	0.954888	0.861046
Nkd1	-1.00462	-1.0111	-0.95925	0.78425	1.22498	0.965729
Wnt8b	-0.85813	-0.95974	-1.11796	1.35481	0.851113	0.729906
St6galnac3	-0.95308	-0.92602	-1.01622	1.374	0.481049	1.04027
Fggy	-0.93074	-0.96671	-0.98726	1.34517	0.430694	1.10885
Nyap2	-0.86103	-0.86103	-0.86103	1.84654	0.150421	0.586122
Hmgn3	-0.84618	-1.06872	-1.03597	1.15382	0.650931	1.14611
Chd3	-1.13907	-0.86236	-0.98856	0.993439	0.969966	1.02658
Coro2b	-0.89936	-0.89801	-1.14643	0.990317	1.27811	0.67537
Zfp516	-1.08166	-0.96366	-0.94551	0.869866	1.03325	1.08771
S1pr2	-1.04991	-0.95834	-0.89835	0.484697	1.16359	1.25832
Fam184a	-0.97206	-0.92608	-0.88392	1.55325	0.261856	0.966951
Papss2	-0.9318	-0.97157	-1.00231	0.745892	1.46361	0.696176
Gk5	-0.98582	-0.94143	-0.96362	1.42601	0.963622	0.501231
Igsf3	-1.01545	-0.82626	-1.0428	0.655313	1.49183	0.737369
Podnl1	-0.85337	-1.03326	-1.07713	1.19998	1.03764	0.726132
Samsn1	-0.83048	-1.04854	-1.09387	1.17088	0.801695	1.00032
Serpinb6b	-1.03685	-0.96065	-0.96065	0.657285	1.16142	1.13944
Grn	-1.07019	-0.9346	-0.98948	0.960423	0.941053	1.09278
Zfp704	-1.06834	-0.94031	-0.96876	0.846422	0.909014	1.22198
Hcn1	-0.92081	-0.99399	-0.98667	1.29646	0.469554	1.13547
Parp1	-1.08151	-0.87711	-1.03371	1.06576	0.983339	0.943228
Xylt1	-0.96831	-0.89561	-1.10764	0.78252	1.2066	0.982441
Tubb2b	-0.87545	-0.90876	-1.04634	0.743031	1.58318	0.504346
Laptm4b	-0.84647	-0.96054	-1.14719	1.28507	0.820741	0.848393
Gm2a	-1.03789	-0.82455	-1.03789	1.38694	0.976794	0.536598
AU020206	-1.06945	-0.94492	-0.93196	1.34058	0.867922	0.737838
Ttc39b	-0.92294	-0.96529	-1.01823	0.760586	0.686469	1.45941
Heg1	-1.09692	-0.86973	-0.99381	0.703123	1.20119	1.05614
Cdc42bpa	-0.97875	-0.81937	-0.95423	0.33306	0.749897	1.66939
Aplf	-0.88247	-1.06685	-1.00539	1.29692	0.918718	0.739071
Pias3	-0.99457	-0.88315	-1.09671	0.769659	1.05132	1.15346
Ogfrl1	-0.95101	-0.96664	-1.02917	1.34704	0.862421	0.737357
Stxbp1	-0.96456	-0.84482	-1.12421	0.791605	1.36369	0.778301
Amph	-0.873	-0.99229	-0.92722	1.45861	0.23316	1.10073
Aebp2	-0.81755	-1.11099	-1.00776	1.22601	0.614281	1.09602
Chchd3	-0.93769	-0.95039	-1.04012	1.02685	1.32056	0.580797
Iigp1	-1.13431	-0.91601	-0.8732	1.29696	0.582135	1.04442
Vwa5a	-1.04708	-0.85992	-1.06731	1.00661	0.789101	1.17859
Cntn1	-0.97242	-1.01836	-0.97242	1.09493	0.681457	1.18681
Scml4	-1.1311	-0.79384	-0.99501	0.645918	0.916119	1.35791
Spats2	-0.97713	-0.96787	-0.87831	1.54277	0.901987	0.378551
Angptl2	-1.12325	-0.77709	-1.03848	0.704094	1.29516	0.939577
Stap1	-0.70107	-1.10767	-1.12171	1.26661	0.6999	0.963942
A430034D21Rik	-0.89819	-0.877	-0.93844	1.72859	0.679996	0.305045
Senp6	-1.06118	-1.02929	-0.84894	0.873209	0.719505	1.34669
Basp1	-0.85782	-1.09454	-1.03536	0.94969	0.931091	1.10694
Ifi203	-1.12728	-0.72728	-1.08015	0.983878	0.690225	1.26061
Myc	-0.75849	-0.84018	-1.18621	1.62246	0.538126	0.624298
Engase	-0.92169	-0.84092	-1.04861	1.62003	0.665648	0.52554
Tgtp2	-1.2012	-0.75187	-0.98675	1.07866	1.17823	0.682938
Mcoln2	-0.91049	-0.83046	-1.07403	1.07287	1.44519	0.296925
Snx30	-1.04524	-0.91735	-0.99113	0.892758	1.31577	0.745195
Ptprv	-0.95784	-0.88309	-1.13224	0.769593	1.1184	1.08518
Myo1e	-0.83371	-0.94797	-1.04954	1.22305	1.31192	0.296241
Klhl5	-0.89286	-0.9702	-1.01941	1.18111	1.28656	0.414794
D430041D05Rik	-0.73242	-1.08002	-1.08002	0.633113	1.42761	0.831737
Plcb3	-1.13216	-0.99104	-0.83388	0.795396	0.891614	1.27007
Golim4	-0.79966	-1.00936	-1.11001	1.37284	0.894721	0.651469
Suclg2	-0.96095	-0.91474	-1.10471	1.18515	0.856557	0.938704
Gpr34	-0.99205	-0.84166	-0.9129	1.33505	0.116091	1.29547
Abhd4	-1.07478	-0.87937	-0.99517	0.850417	1.3281	0.770804
Lrrn3	-0.9215	-0.93856	-0.8703	0.921496	1.62115	0.187712
4930523C07Rik	-0.80562	-0.82411	-1.27399	1.23017	1.09664	0.576909
Tgtp1	-1.19252	-0.97462	-0.81247	1.04726	1.01178	0.920571
Cyfip1	-1.1077	-0.76078	-1.05292	0.882507	0.681661	1.35723
Trps1	-0.71822	-1.15645	-1.03472	0.864296	0.677641	1.36745
Il17rb	-1.2597	-0.61153	-1.01391	1.29216	0.987133	0.605852
Aldh1b1	-0.64585	-0.98536	-1.19334	1.37702	1.07306	0.374474
Phlda1	-0.75137	-0.92995	-1.07645	0.279581	1.60172	0.876479
Serpini1	-0.83854	-1.0901	-1.0239	0.670828	1.20043	1.08127
Serpinb1a	-0.94672	-0.88647	-0.96393	1.65245	0.611063	0.533604
Eea1	-1.27581	-0.73939	-0.92786	1.18882	0.797381	0.956857
Trdc	-1.35169	-0.72428	-0.85693	0.841048	1.14272	0.949138
Tcf7l2	-1.15193	-0.79588	-0.98438	1.04721	0.628327	1.25665
Rora	-0.77751	-0.82741	-1.17667	0.918881	0.320153	1.54256
Fgd1	-1.07437	-0.82927	-1.00084	0.494294	1.26637	1.14382
Prdx4	-0.73837	-1.25118	-0.97601	0.957667	1.04772	0.960168
Rnf216	-1.36187	-0.79145	-0.78195	0.862755	0.948318	1.1242
Pdlim4	-0.99134	-0.90718	-0.92088	0.540197	1.61765	0.661545
Plscr1	-0.93517	-0.84274	-1.15703	0.78419	1.34807	0.802678
Ptrh1	-0.54378	-1.12899	-1.22245	1.25537	0.90595	0.733894
Pde6a	-0.8304	-0.94051	-0.99212	0.80746	1.64015	0.315414
Acoxl	-0.98512	-1.05776	-0.91248	1.24842	0.676418	1.03052
Dtx4	-0.95531	-0.85816	-1.14961	0.89054	0.825773	1.24676
Zfp618	-0.81219	-1.05893	-1.05893	1.03837	1.28511	0.606574
Tmem55a	-0.97827	-1.01233	-0.95557	0.819326	0.770129	1.35671
Crtap	-1.08496	-0.84931	-1.05129	1.12423	0.922249	0.939081
Tubb3	-0.9719	-0.76188	-0.98503	0.951116	1.60415	0.163533
Slc7a8	-0.90151	-1.05855	-0.84917	1.59364	0.791005	0.424584
Nr1d1	-1.2155	-0.71891	-0.94411	0.828618	0.620742	1.42915
Zfp870	-0.9104	-0.87023	-1.17147	1.23841	0.716268	0.99742
Mid1ip1	-0.84963	-0.98042	-0.88917	0.735064	1.70535	0.278817
Gm19590	-0.9104	-0.89186	-0.99387	1.59359	0.851668	0.350869
Gm5148	-0.60869	-1.15563	-1.03801	1.54966	0.749837	0.502832
Acot5	-0.91105	-0.6573	-0.89519	0.368298	1.9437	0.151548
Rab11fip5	-0.78982	-1.0483	-0.98368	0.631852	1.60117	0.588771
Kcnq5	-0.72856	-0.99861	-1.21802	0.773568	1.21239	0.959225
Tbc1d32	-1.07947	-0.88439	-1.00144	0.793346	1.26155	0.910397
Hk2	-1.19722	-0.80043	-0.86884	1.47087	0.82779	0.567823
Renbp	-0.86685	-0.96303	-1.08881	1.36008	0.967964	0.590643
Kalrn	-1.08114	-0.79495	-1.08114	0.731357	1.20833	1.01754
Lair1	-1.22618	-0.67752	-1.02667	0.694142	1.09317	1.14305
Ablim2	-0.8063	-0.90978	-0.96152	1.31508	1.36682	-0.00431
Npnt	-1.1432	-0.87939	-0.87939	1.09923	1.2971	0.505647
Gng2	-1.06905	-0.46836	-1.30933	0.759132	1.3337	0.753908
Zfp462	-0.93158	-1.06791	-0.93158	1.11335	0.568035	1.24968
Lifr	-1.29262	-0.92476	-0.74083	1.03716	0.91454	1.0065
Spry1	-0.71024	-0.97938	-1.01783	0.603437	1.73127	0.372742
Cyp39a1	-1.3061	-0.6866	-0.90343	0.614331	1.25447	1.02733
Plscr4	-1.00547	-0.93769	-1.03937	1.06196	0.790822	1.12974
Rhoj	-0.64386	-1.04475	-1.08119	1.54283	0.923266	0.303706
Nfix	-1.12476	-0.56836	-1.2145	1.22647	0.939295	0.741864
BE692007	-0.82867	-0.6391	-0.93207	1.95463	0.463883	-0.01867
AW112010	-0.79665	-0.71317	-1.27628	1.10058	1.38869	0.296835
Gm4795	-0.91093	-0.91093	-0.91093	1.70002	0.725263	0.307511
Dnph1	-0.43727	-1.10488	-1.29214	0.973259	1.27653	0.584498
Art2b	-1.00895	-0.74844	-1.07097	0.526183	0.733969	1.56821
Pam	-1.33499	-0.70165	-0.88792	0.937599	0.788577	1.19839
Dcxr	-0.77634	-0.8569	-0.98873	1.81634	0.578593	0.227043
Stum	-0.78782	-1.03232	-0.95082	1.57564	0.271663	0.923654
Evi5	-1.05673	-0.66569	-1.19638	1.20569	0.647072	1.06604
Cask	-0.49173	-1.04841	-1.0113	0.491732	0.231949	1.82776
Zfp111	-0.73458	-0.92789	-1.15987	1.27585	0.309298	1.23719
Cysltr1	-0.88023	-0.88023	-1.13912	1.44979	0.724893	0.724893
Jun	-1.13035	-0.76198	-1.01783	1.02076	0.571304	1.3181
Dpf1	-1.23996	-0.8838	-0.84423	1.13443	0.896992	0.936565
Gm43385	-0.91583	-0.88183	-1.18106	1.09039	1.03598	0.85236
Jdp2	-0.40382	-1.13921	-1.31726	1.12889	0.989556	0.741844
Gm25995	-0.973	-0.86768	-0.973	1.60596	0.453399	0.754327
Grik1	-0.68201	-0.83172	-1.18104	0.615471	1.71334	0.365956
Arfgef3	-0.32889	-1.18908	-1.18908	0.328894	0.936084	1.44208
Gm38158	-0.91693	-0.8158	-0.91693	0.728152	1.7597	0.161812
Zfp518b	-0.74529	-0.66615	-1.43782	0.600193	0.976138	1.27294
2210010C04Rik	-0.87434	-0.9825	-0.90138	0.748143	1.66755	0.342523
4933413L06Rik	-0.72552	-0.85547	-0.85547	1.84088	-0.17326	0.768838
1700108F19Rik	-0.82974	-0.89197	-0.89197	1.84617	0.4771	0.290409
Gm37068	-0.86703	-0.69272	-1.30826	0.783505	0.674558	1.40995
2900052L18Rik	-0.78655	-0.656	-1.04764	1.86356	0.616836	0.009791
A530083M17Rik	-0.64396	-0.89595	-1.00794	1.81989	0.055997	0.671959
Nme4	-0.79213	-0.93044	-1.06246	1.49624	1.03731	0.25147
Etv5	-0.9527	-0.44341	-1.11233	1.83699	0.506756	0.164696
Gm17590	-0.52878	-0.76446	-0.86598	2.05286	-0.23508	0.341438
Mtss1l	-1.07145	-0.54372	-1.14341	0.799591	0.391799	1.5672
Scd1	-1.02932	-0.68215	-0.73697	1.1085	1.62011	-0.28017
Gcat	-1.04289	-0.65867	-1.09778	0.439112	1.56434	0.795891
Zfp119b	-0.96114	-0.64848	-1.12326	1.5633	0.22002	0.949559
Efr3b	-1.36151	-0.57728	-0.9694	0.991182	1.12189	0.795124
Rhobtb3	-0.74853	-0.92127	-0.87808	-0.01439	1.79935	0.762926
Zfp973	-0.8541	-0.80086	-1.06708	0.703249	0.317239	1.70155
Eya1	-1.13077	-0.65465	-1.13077	0.654654	1.24979	1.01174
P2ry1	-1.27119	-0.88006	-0.78227	0.831166	1.2712	0.831166
Ikbip	-0.44584	-1.07653	-1.33751	1.07653	0.663318	1.12003
Pcgf2	-1.09095	-0.86981	-0.82559	1.65117	0.545476	0.589704
Txnrd3	-0.86084	-1.05418	-1.05418	1.2107	0.768769	0.989733
Ramp3	-0.56307	-0.98102	-1.08053	0.566388	1.77546	0.282779
Shc4	-1.11204	-0.91386	-0.71567	1.39831	1.20012	0.143134
Gm38391	-0.81636	-0.75734	-1.34748	1.1311	1.07208	0.718002
Cpq	-1.00539	-0.74413	-0.59317	1.90918	-0.19837	0.631879
Tktl1	-0.76363	-1.05257	-0.97002	1.13513	1.42407	0.227025
Phactr2	-1.23814	-0.36911	-0.90174	0.892397	-0.03271	1.6493
Gpr157	-0.61134	-0.85587	-1.18192	1.75249	0.556995	0.339631
H2-Q3	-0.62066	-0.67088	-1.3023	1.57496	0.993768	0.025113
Esm1	-0.74319	-0.69592	-0.91652	1.33669	1.46275	-0.44381
Selenbp1	-1.16694	-0.59207	-0.73947	0.336569	0.277608	1.88429
Lrrc49	-1.21043	-0.53484	-1.12598	0.900783	1.32302	0.647438
Gm11579	-0.35574	-1.08782	-1.38255	1.15595	0.989572	0.680578
Gm13856	-0.9055	-0.54515	-1.37673	1.27047	1.06257	0.494328
Thsd7b	-1.18456	-0.56653	-1.18456	0.97855	0.97855	0.97855
Car9	-0.58836	-0.81099	-0.98591	1.97182	0.36574	0.047705
Prdm5	-0.46933	-0.98132	-0.85332	1.74931	-0.38399	0.938652
Endod1	-1.19326	-0.54239	-1.16071	0.922063	1.2475	0.726803
Ttc16	-0.73151	-0.86586	-1.13458	1.68694	0.388146	0.656863
Slc16a7	-1.13958	-0.47789	-1.13958	1.39691	0.294086	1.06606
Foxd2	-0.79349	-1.29738	-0.75874	1.11783	0.440182	1.29159
Armcx4	-1.3005	-0.65186	-0.84549	1.08106	1.3715	0.345294
Slc29a2	-0.44912	-1.08317	-1.26433	1.45304	0.592537	0.75105
Plau	-0.93226	-0.81926	-0.93226	0.367255	1.77978	0.536757
Ptger3	-0.84237	-0.96564	-1.08891	1.00673	0.513638	1.37655
Zfp862-ps	-1.31068	-0.26678	-1.24109	0.916316	1.0555	0.846722
Slc35f5	-1.11464	-0.7884	-0.89715	0.89715	0.353423	1.54962
H2afy2	-0.8578	-0.8578	-0.61271	-0.40848	1.02119	1.7156
Stard13	-0.848	-0.848	-1.166	1.06	1.378	0.423999
Lancl3	-1	-1	-1	1	1	1
Dmc1	-1.12328	-0.90092	-0.2656	0.322072	0.030884	1.93684
Zbtb8b	-0.75124	-0.67216	-0.83031	0.434926	-0.19769	2.01648
Sox6	-0.79472	-0.79472	-0.79472	1.9868	1	0.39736
Acot6	-0.76427	-0.56271	-1.46976	1.30179	0.999436	0.495518
Fam110b	-0.68431	-0.72268	-0.8378	2.04014	0.351748	-0.14709
A330040F15Rik	-0.7474	-0.82298	-1.1001	1.72154	0.739	0.209943
Gm42426	-0.81639	-1.0788	-0.86012	1.26103	0.145784	1.3485
Samd11	-0.52921	-1.03056	-1.25339	0.584915	0.752034	1.47621
Lhx2	-1.45535	-0.69857	-0.52393	0.785889	1.54267	0.349284
4930407G08Rik	-0.97747	-0.97747	-0.80581	0.424363	0.653233	1.68315
2310047D07Rik	-0.46384	-1.05883	-1.30835	0.956468	1.31154	0.563005
Megf8	-1.03618	-0.94339	-0.57222	0.170119	0.541288	1.84038
B4galt4	-1.21106	-0.45807	-1.06046	1.27381	1.23616	0.219623
Gfpt2	-0.97238	-0.66531	-0.91097	-0.11259	0.99285	1.6684
Gm16386	-1.09923	-0.51895	-0.97185	1.2785	-0.0802	1.39173
Gm10658	-1.05331	-0.87217	-0.99293	0.778243	0.717862	1.42231
Pecr	-0.57243	-1.11175	-0.91305	1.78353	0.619741	0.193965
AC122228.1	-0.93724	-1.36254	-0.51194	1.42555	0.763969	0.622202
Amot	-1.14097	-0.26079	-1.23876	0.521585	0.521585	1.59735
Myrip	-0.76255	-1.03169	-1.03169	0.313993	1.39054	1.1214
Myo6	-0.5229	-0.77549	-1.14773	1.89663	0.101922	0.447569
4931440P22Rik	-1.22034	-0.97422	-0.48198	1.67155	0.625551	0.379432
Gm12542	-0.63572	-0.93255	-0.76929	1.63505	1.13044	-0.42793
Shisa6	-0.77339	-0.77339	-0.77339	1.54678	-0.48337	1.25676
2010204K13Rik	-0.72559	-1.12623	-0.80572	1.73163	0.716689	0.20922
A930012O16Rik	-1.22018	-0.80421	-0.77648	1.27565	1.24792	0.277315
AC155241.2	-0.98092	-0.79106	-0.69614	-0.12657	1.81945	0.775243
Dcbld1	-0.82761	-1.07589	-0.57932	0.165521	1.90349	0.413803
Vsig10l	-1.02821	-1.14461	-0.5626	0.601404	1.64901	0.485003
Gm26810	-0.95343	-0.78393	-0.65681	0.021187	0.402558	1.97042
Cyp51	-0.78789	-0.82732	-0.72479	-0.18849	1.94882	0.579677
Inhbb	-0.81598	-0.71757	-0.81598	0.660163	-0.22552	1.91488
Gm22442	-1.11335	-0.79525	-0.9176	1.39475	0.3181	1.11335
Ambp	-0.99113	-0.99113	-0.99113	1.2046	1.02162	0.747156
Gm13791	-1.09653	-0.48519	-0.92186	0.548266	1.84373	0.111594
AC123694.3	-1.06089	-0.80963	-1.06089	1.36799	0.781708	0.781708
Gzmk	-0.71104	-0.47213	-0.71104	2.15588	-0.33561	0.073948
Trdj2	-1.48496	-0.04642	-1.03986	0.749762	0.41555	1.40592
Dynlt1a	-0.80512	-1.20436	-0.85835	0.512351	1.43059	0.924894
AC159633.2	-1.16946	-0.50571	-1.07464	1.58035	0.726961	0.442498
Trgj2	-0.48389	-0.89885	-0.93905	0.377632	-0.03877	1.98293
Lpar4	-0.45841	-1.1522	-1.19935	1.36925	0.484606	0.956115
Gm16055	-0.34445	-1.08947	-1.34226	1.3767	0.604461	0.795021
Ppm1e	-0.30275	-1.0198	-1.10438	1.86678	0.221244	0.338913
Psors1c2	-1.2356	-0.96924	-0.31445	-0.09248	1.2171	1.39467
Junos	-0.88163	-1.2055	-0.88163	0.845647	0.953602	1.16951
Gm45599	-1.00436	-0.4905	-0.86421	-0.1635	0.630641	1.89192
Fkbp1b	-0.8904	-1.09012	-0.94033	0.55754	1.05683	1.30648
Gpr161	-0.95238	-0.80201	-0.65163	1.15289	-0.35088	1.60401
Ppp4r4	-0.6398	-0.9969	-0.55052	1.85988	-0.46125	0.788589
Cd38	-0.6433	-0.48891	-0.6433	2.17436	-0.45031	0.051464
Gm14860	-1.08072	-0.86517	-0.7574	1.57767	0.122741	1.00288
Lhfpl3	-1.07703	-0.63136	-1.07703	0.259973	1.37415	1.15131
Hist1h2ag	-1.25188	-0.19666	-1.15595	1.01206	1.41496	0.17747
Mgst1	-0.70154	-0.70154	-1.05825	1.72412	-0.20214	0.939345
Trav23	-1.12291	-0.56743	-0.7287	1.92328	0.427064	0.068689
Sh3tc1	-1.50624	-0.54772	-0.68465	1.36931	0.958514	0.410792
Pkhd1l1	-0.70711	-1.41421	-0.70711	0.707107	0.707107	1.41421
Vipr2	-0.81071	-0.81071	-1.135	0.594522	1.67547	0.486427
2900041M22Rik	-0.6166	-0.84783	-0.69368	1.07905	1.69566	-0.6166
Tmem17	-0.41537	-0.7269	-1.43897	0.074174	1.45381	1.05327
Gm11714	-1.30428	-0.8244	-0.78749	1.20584	0.652138	1.05819
Bves	-0.83786	-0.83786	-0.40696	1.89116	-0.55059	0.742103
Gm13283	-0.65512	-0.93027	-1.0875	0.759941	1.70332	0.209639
Tcrg-V3	-0.94371	-0.94371	-0.65458	1.39348	1.34529	-0.19677
Wipi1	-1.20731	-0.95314	-0.4448	0.063543	1.58857	0.953142
Traj54	-1.51865	-0.77778	-0.48575	0.968551	0.539318	1.27431
Gm15675	-0.74709	-0.18677	-0.84047	2.14788	-0.09339	-0.28016
Podn	-0.94445	-0.59028	-0.59028	2.06598	0.295141	-0.23611
C430039J16Rik	-0.58043	-0.80879	-0.80879	0.78976	-0.46624	1.87449
Gm4969	-1.39029	-0.78362	-0.48028	1.33973	1.18807	0.12639
Gm17213	-0.85859	-1.17399	-0.85859	1.03382	0.508147	1.34922
AC226737.1	-1.17065	-0.67574	-0.82802	0.866091	1.64652	0.161797
Ripk4	-0.80228	-0.6607	-0.37754	2.17087	-0.09439	-0.23596
Gm24727	-1.39325	-0.68279	-0.65623	1.54154	0.791243	0.399494
Gramd1a	0.867927	0.887084	1.22464	-0.975271	-0.993943	-1.01043
Jup	0.793745	1.30202	0.866039	-1.00024	-0.993572	-0.967991
Gramd3	1.32408	0.958139	0.661974	-0.954352	-0.990865	-0.99898
Sema7a	1.40281	0.827996	0.697645	-0.960679	-0.963222	-1.00455
Map4k5	0.824653	0.974036	1.18439	-0.970987	-1.03196	-0.980133
Cd5	0.901859	1.28503	0.776877	-0.937368	-1.0124	-1.014
Tdrp	0.717872	1.17711	1.0754	-1.01273	-0.998857	-0.95879
F13a1	1.43384	0.827221	0.652675	-0.951352	-0.940724	-1.02166
Ets2	1.2402	0.900567	0.83387	-1.0192	-1.02726	-0.928176
BC065403	1.12587	1.07233	0.784746	-0.991258	-1.0142	-0.97749
Podxl2	1.39418	0.822323	0.715931	-0.968612	-0.959746	-1.00408
Kcnh3	1.05247	1.16872	0.754863	-0.957917	-1.04472	-0.973417
Kcnh2	0.772065	1.10337	1.10219	-1.02104	-1.06498	-0.891605
Ldhb	1.16139	0.842717	0.982637	-1.00179	-0.962181	-1.02277
Cd96	1.16666	1.00668	0.810641	-0.980341	-1.00207	-1.00157
Ccr9	0.72251	0.997073	1.24291	-1.0184	-1.04991	-0.89418
Plxdc1	1.03922	1.14997	0.793523	-0.997633	-0.958169	-1.02691
Ntn1	0.922271	1.26659	0.777167	-1.00835	-0.914893	-1.04278
Bambi-ps1	0.883188	1.56091	0.372096	-0.963134	-0.91014	-0.94292
AL590503.1	1.07497	1.06887	0.841206	-0.888636	-1.10817	-0.988239
Spats2l	1.08061	0.905063	1.01039	-0.990888	-1.00259	-1.00259
Egr1	0.725988	1.24201	0.992797	-0.900277	-1.10551	-0.955007
Card9	1.40081	0.93665	0.573892	-0.972831	-0.915703	-1.02282
Chrna9	0.955219	1.32736	0.653498	-0.849582	-1.03738	-1.04912
Brdt	1.25034	0.782176	0.938231	-1.03339	-0.968681	-0.968681
Xkrx	1.28283	1.07823	0.567579	-0.982977	-1.04554	-0.900123
Il4ra	0.541477	1.14124	1.24319	-1.02566	-0.92371	-0.976543
Btg1	1.1505	1.08093	0.740965	-0.919357	-1.0822	-0.970836
Cd69	0.822761	0.674599	1.4197	-0.927261	-1.07542	-0.914377
Traf1	1.34342	1.03479	0.530683	-0.847892	-1.03307	-1.02793
Itm2a	0.855582	1.26556	0.842972	-0.869054	-1.10153	-0.993535
Hs6st1	0.985396	0.810369	1.18464	-1.06208	-0.980626	-0.937695
P3h4	0.99151	1.45256	0.417822	-0.99151	-0.92602	-0.944357
Ccr4	0.950574	1.39083	0.57014	-0.910178	-1.05438	-0.946994
Slc37a2	1.50497	0.958284	0.370207	-0.952536	-0.899074	-0.981854
Nsg2	1.28309	0.921239	0.751343	-1.00926	-0.855737	-1.09068
Gm37150	1.48843	0.416058	0.947851	-0.968361	-0.959571	-0.924411
Cd6	0.700351	1.34868	0.891014	-0.94537	-0.914907	-1.07977
Sqrdl	1.43673	0.790567	0.684098	-0.86889	-0.990045	-1.05246
Ptcra	1.52101	0.807391	0.536973	-0.97807	-0.877629	-1.00968
Mafb	0.93846	1.26306	0.766225	-1.0025	-1.0025	-0.962749
Chl1	0.530583	1.56382	0.753986	-0.949464	-0.949464	-0.949464
Apol7e	0.787266	1.5141	0.572923	-0.896854	-0.985492	-0.991939
Rps6ka1	0.909836	1.37311	0.64322	-0.899751	-0.941351	-1.08506
Whrn	0.517947	1.37232	1.0146	-0.909735	-1.02152	-0.973613
Aim1	0.472282	1.56389	0.801259	-0.895965	-1.00064	-0.940825
Xbp1	1.26497	0.58957	1.0833	-0.97	-0.95535	-1.01249
Slfn1	0.249115	1.47813	1.06774	-0.856784	-0.986382	-0.951823
Hsdl1	1.15185	0.987147	0.840089	-1.1116	-0.851234	-1.01625
Insl5	1.24097	0.852132	0.881814	-1.05348	-0.945137	-0.976303
Gm27255	1.55628	0.403647	0.864311	-1.00847	-0.943356	-0.87241
Scn5a	1.47625	0.997881	0.365204	-0.946444	-0.90015	-0.992737
Peg13	0.817991	1.21739	0.940882	-0.925521	-0.979286	-1.07145
Wscd1	0.813894	1.39579	0.722616	-0.977434	-0.954614	-1.00025
Vamp1	0.681239	1.3517	0.906103	-0.913438	-1.0434	-0.982204
Pacsin1	0.485393	1.56828	0.781337	-0.859807	-1.03468	-0.940519
Zcchc11	0.786079	1.30187	0.87287	-0.942303	-0.999337	-1.01917
Cnga1	1.50536	0.253076	1.03412	-0.933762	-0.951216	-0.907582
Selenop	1.32837	1.11789	0.441781	-0.887124	-1.03025	-0.970667
Dirc2	1.08945	0.771714	1.11592	-0.982432	-0.902999	-1.09165
Rasl11b	0.783157	0.919919	1.25736	-1.14339	-0.933793	-0.883251
Arpp21	1.10327	1.2044	0.642815	-1.06885	-0.884879	-0.996766
Wdr78	0.308917	1.32768	1.20177	-1.00042	-0.981051	-0.856897
Stk17b	1.0456	0.849161	1.08576	-0.860358	-1.15757	-0.962593
Gtf2h4	1.45086	0.68005	0.76781	-0.810809	-0.9895	-1.09841
Rmnd5a	0.64998	1.06632	1.23121	-1.11611	-0.946292	-0.885116
Atg16l2	1.0148	0.819128	1.14716	-0.913126	-1.1088	-0.959167
Aldh7a1	1.08303	0.965844	0.937101	-1.09703	-0.825076	-1.06387
Micu1	0.989706	0.995465	1.01274	-0.957067	-0.968587	-1.07226
Cnr2	0.803063	1.41091	0.696579	-0.8075	-0.962788	-1.14026
Pitpnm2	0.489896	1.6164	0.708053	-0.970862	-0.876455	-0.967035
Adamtsl2	0.423436	0.991525	1.44915	-0.949445	-0.996785	-0.917884
Il34	1.65339	0.753948	0.365951	-0.912674	-0.93031	-0.93031
Cyp11a1	1.2732	0.805061	0.890177	-0.961108	-1.00367	-1.00367
Cacnb3	0.476734	1.16209	1.25778	-1.11382	-0.963812	-0.818982
Ptp4a3	0.912111	1.27725	0.749635	-0.919682	-0.797388	-1.22192
Hrh3	1.25203	1.04413	0.656045	-0.937867	-0.965587	-1.04875
Pip4k2a	0.897922	0.965107	1.12153	-1.078	-1.06491	-0.841647
Plcxd2	0.608927	1.25313	1.06708	-1.1725	-0.91436	-0.842265
Patj	1.36687	0.85913	0.689883	-1.10414	-1.07512	-0.736627
Gm37065	1.2023	1.02587	0.727927	-0.988138	-0.811705	-1.15625
Padi4	0.962718	1.23337	0.770412	-1.06718	-0.860629	-1.03869
Epsti1	1.47771	0.849072	0.560628	-0.97152	-0.926556	-0.989335
Gm44174	1.29244	0.946518	0.719008	-0.99497	-0.987985	-0.975013
Dusp4	0.312881	1.80678	0.534322	-0.847203	-0.870338	-0.93644
Tns1	0.916879	1.15027	0.916879	-1.10581	-1.00579	-0.872424
Pvr	0.948973	1.16662	0.856829	-1.14968	-0.80811	-1.01464
Tdrd5	1.09117	1.21591	0.616143	-0.788764	-1.22725	-0.907204
Slc15a1	1.36877	1.27375	0.0927599	-0.884613	-0.938912	-0.911762
Smyd1	1.80338	0.357293	0.50317	-0.860463	-0.917546	-0.885833
Ptprk	1.66919	0.652803	0.454483	-0.859387	-0.908967	-1.00813
Bicdl1	0.80578	1.05546	1.11094	-1.18408	-0.924314	-0.863786
Slco3a1	0.979602	1.22757	0.741682	-1.02428	-1.16502	-0.759554
Runx3	1.20478	1.14123	0.569291	-0.849965	-0.849965	-1.21537
Meis3	1.09216	1.15376	0.708367	-0.926326	-1.18693	-0.841038
Rptoros	1.53057	0.812584	0.516658	-0.962973	-0.904758	-0.992081
Epcam	1.49053	0.510032	0.871269	-0.909113	-0.924595	-1.03813
Nab2	0.808375	0.643164	1.43618	-0.861126	-1.2072	-0.819389
Sh3pxd2a	0.79614	1.33716	0.804937	-1.16562	-0.870915	-0.901705
Rel	0.79166	1.25524	0.920037	-0.96283	-1.09121	-0.912905
Ston2	0.89478	1.1128	0.976537	-1.14913	-0.876612	-0.958368
5730422E09Rik	1.52391	1.14524	-0.00780037	-0.828967	-0.909807	-0.922571
B3gnt8	1.03521	1.30141	0.591549	-0.916902	-0.902113	-1.10916
Mcam	0.99593	1.25093	0.715426	-1.0356	-0.925095	-1.0016
Gm17021	0.523541	1.48189	0.866653	-1.00863	-1.04412	-0.819327
CT010575.2	0.988942	1.10896	0.873725	-0.984141	-0.787313	-1.20017
Ccr7	0.511067	1.56019	0.77362	-0.874995	-0.99752	-0.972358
Gm44900	1.1818	1.25697	0.432545	-0.760343	-0.932868	-1.1781
Il21r	0.558349	0.849788	1.47862	-0.929095	-0.99192	-0.965743
Slc7a11	1.79637	0.610776	0.241999	-0.852225	-0.879746	-0.917174
Nr4a1	0.61869	1.01128	1.26704	-0.610045	-1.17433	-1.11263
Glt8d2	1.47695	0.988087	0.365903	-0.789581	-0.994013	-1.04734
AC122326.1	1.36601	1.00607	0.541153	-0.973576	-0.966077	-0.973576
Gm16534	1.51742	0.548155	0.805465	-0.97636	-0.94734	-0.94734
Gm26740	1.49327	0.904826	0.425858	-0.680656	-1.14203	-1.00127
Fbln2	0.509602	1.3905	0.975584	-0.990479	-0.722379	-1.16283
Gm15612	0.615008	1.61118	0.600978	-0.95642	-0.942389	-0.928358
Prnp	1.0346	1.08417	0.841816	-0.70595	-1.07499	-1.17964
Bach2	0.355973	1.64897	0.748662	-0.735891	-1.09985	-0.917869
Chrnb1	1.17045	0.894916	0.921798	-0.966599	-1.05396	-0.966599
Ppfibp2	0.777016	0.718002	1.42617	-0.9934	-0.9934	-0.934386
St8sia6	1.20136	1.32856	0.31094	-0.918688	-1.00349	-0.918688
Sh3bp2	0.500811	1.2393	1.15781	-0.757159	-1.00672	-1.13404
Grm6	1.51214	0.953811	0.360587	-0.965443	-1.00034	-0.860756
Ccr8	0.62808	1.71098	0.406086	-0.89339	-0.909633	-0.94212
Ifi213	0.255849	1.47732	1.04816	-0.850079	-1.14719	-0.784054
AC101882.1	1.5285	1.0229	0.22237	-0.948	-0.877777	-0.948
2010300C02Rik	1.62296	0.798232	0.361026	-0.910846	-1.03008	-0.84129
Pik3r3	0.932217	0.823528	1.1914	-1.09943	-1.16632	-0.681396
Gse1	0.533983	1.4255	0.910092	-1.20552	-0.923442	-0.740611
Mctp2	0.946652	1.27206	0.739572	-0.887486	-0.976235	-1.09457
Cdyl2	1.31507	0.900208	0.739097	-0.93243	-0.996875	-1.02507
Cmah	1.53677	0.863147	0.436362	-0.918418	-0.858122	-1.05974
Trio	1.12974	1.3966	0.289106	-0.791706	-1.0986	-0.925139
Gm43127	0.470765	1.26477	1.16064	-1.0001	-1.0782	-0.817872
Map3k8	1.05723	1.24422	0.640089	-0.884617	-0.913385	-1.14353
Cd44	0.801251	1.59525	0.398813	-0.830255	-0.852009	-1.11305
Gm38244	0.83172	1.4971	0.529276	-0.824159	-1.15685	-0.877086
4930417O13Rik	0.806344	1.18217	0.922796	-0.543444	-1.21569	-1.15217
Phf2os1	1.17585	0.769423	1.02484	-0.839893	-1.04613	-1.08409
Lysmd2	0.777409	0.960329	1.23471	-0.960329	-1.04036	-0.971762
Stx1a	0.354022	1.22668	1.27403	-1.01922	-1.02599	-0.809516
Sell	1.72057	0.775159	0.171707	-0.731722	-0.981848	-0.953862
Gm43770	0.468179	1.23539	1.19914	-1.00281	-1.00583	-0.894071
Tesc	0.392763	1.39431	1.0676	-0.839084	-1.12294	-0.892642
2010016I18Rik	0.442125	1.80489	0.395818	-0.695714	-0.900789	-1.04633
Prkcz	0.340615	0.884713	1.56152	-0.933373	-1.11916	-0.734312
Fam46c	0.930964	0.848517	1.19892	-1.06838	-1.02715	-0.88287
Nphs2	0.162555	1.2651	1.33361	-0.85192	-1.10635	-0.802991
Lad1	0.373356	1.74233	0.601518	-0.871164	-0.93339	-0.912648
Adgrg1	0.736913	1.51554	0.55616	-1.14708	-0.552685	-1.10885
Acan	1.08601	0.914535	0.971693	-0.943114	-1.22891	-0.800218
Slc6a19	1.65661	0.945205	0.0549398	-0.838533	-0.869813	-0.948413
Adgrl2	0.903178	1.64214	0.164214	-0.985285	-0.903178	-0.821071
Trav14n-3	0.832889	1.35182	0.757644	-0.879593	-0.988569	-1.07419
A630023P12Rik	0.578875	1.61509	0.617253	-0.773965	-1.04261	-0.994641
Slit3	0.609948	1.82985	0.160513	-0.866769	-0.866769	-0.866769
Trav8d-2	1.05626	1.40366	0.405302	-0.94383	-1.04164	-0.879747
Ptgfrn	1.30897	1.23464	0.243625	-0.673065	-0.97037	-1.1438
Mn1	-0.142206	1.36737	1.36737	-0.864175	-0.864175	-0.864175
Relb	0.625515	1.39589	0.892181	-0.885597	-0.90535	-1.12263
Atl1	1.38972	1.24678	0.103236	-0.94501	-0.897363	-0.897363
Tmem35a	1.22022	1.00382	0.700873	-0.647976	-1.13125	-1.14568
Rgmb	1.32311	1.13705	0.423808	-0.909637	-1.00267	-0.971657
Maml2	0.385366	1.47484	0.965373	-1.14303	-0.947085	-0.73546
Amigo2	0.171041	1.64933	0.879642	-0.745252	-0.904076	-1.05068
Gria2	1.78351	0.445878	0.445878	-0.757993	-1.02552	-0.891756
Arhgap20	0.329245	1.54939	0.910265	-1.0071	-1.0652	-0.716592
E330020D12Rik	1.8507	0.399284	0.31185	-0.566867	-0.938463	-1.0565
Apoe	1.78546	0.229604	0.586063	-0.582655	-1.14948	-0.868991
Nwd1	1.81578	0.603693	0.204363	-0.865216	-0.909064	-0.849556
Ephx1	0.673026	1.38809	0.803577	-0.736324	-1.35347	-0.774895
Ica1	1.69265	0.742392	0.296957	-0.861175	-0.979958	-0.890871
Trav5-1	0.0514056	1.58123	1.04662	-0.81632	-0.931469	-0.931469
Sertad4	1.98067	0.0433148	0.374082	-0.712725	-0.783604	-0.901736
Trav6-3	1.00332	0.832665	1.13866	-0.970952	-1.16514	-0.83855
Spns3	1.82662	0.55773	0.221848	-0.748478	-0.835558	-1.02216
Fam71b	2.02326	0.376503	-0.10908	-0.74245	-0.735413	-0.812825
Padi3	1.16644	1.44639	0.13664	-0.973144	-0.843169	-0.933152
Prr33	0.257719	1.46368	1.0771	-1.04488	-0.847392	-0.906219
Gm590	0.386801	1.56742	0.863899	-0.939373	-0.939373	-0.939373
Acpp	1.59248	0.541257	0.67266	-1.14822	-0.716462	-0.941725
A930003A15Rik	1.56137	0.832486	0.323411	-0.456468	-1.11413	-1.14667
Me1	1.75475	0.335692	0.610349	-0.946041	-0.900265	-0.854489
Tmem38a	1.26511	0.996817	0.682721	-0.972823	-0.828863	-1.14296
Trav3-3	0.908192	1.25402	0.808	-0.914656	-1.04394	-1.01162
Ccl22	-0.0886455	0.6965	1.86156	-0.873791	-0.848464	-0.747155
Rrad	0.745147	1.18077	0.982066	-0.550263	-1.13492	-1.22281
Hs3st3b1	0.532384	1.84358	0.183661	-0.639326	-1.08569	-0.834611
Mcf2l	1.18636	1.07337	0.677919	-1.18636	-1.01688	-0.734413
Kcnh8	0.419019	1.30635	1.15847	-0.985928	-0.911983	-0.985928
Trav7-1	0.93895	1.36045	0.625395	-0.854992	-1.07602	-0.993779
Gm1043	0.768473	0.504997	1.5589	-0.768473	-0.988037	-1.07586
Klk8	0.417492	1.44724	0.955506	-0.675893	-1.24862	-0.895727
Epas1	0.679253	1.27775	0.964254	-1.23025	-0.973754	-0.717253
Kcnip3	1.79969	0.213713	0.618642	-0.79861	-0.832354	-1.00107
Ap3m2	0.944564	1.62931	0.0849865	-0.701746	-0.840152	-1.11697
Tmie	0.67685	1.00069	1.27639	-0.986101	-1.02111	-0.946715
Jaml	0.752665	1.48651	0.639766	-0.940832	-0.809115	-1.129
Gm17767	1.88409	0.551906	0.0951561	-0.856405	-0.818343	-0.856405
Arhgap29	0.719023	1.59351	0.485826	-1.08825	-1.02995	-0.680157
Tro	1.0912	0.661876	1.19853	-0.840762	-1.05542	-1.05542
Med12l	0.843649	1.01428	1.12803	-1.09011	-0.919483	-0.976358
Ceacam1	1.61257	0.748098	0.41561	-0.6816	-1.11383	-0.980839
Fam222a	0.890749	0.899259	1.13755	-1.21982	-0.573029	-1.13471
Filip1l	0.147248	1.49847	1.06538	-0.597655	-1.11735	-0.996091
Pld4	1.36826	1.23847	0.0594896	-0.535406	-0.935609	-1.1952
Dysf	1.29708	1.13149	0.469155	-1.0211	-0.855518	-1.0211
Prag1	0.889661	1.5382	0.340898	-0.70674	-0.806515	-1.2555
Gm43819	1.20934	1.31937	0.267949	-0.667326	-1.14413	-0.985197
Lamb3	1.52895	1.01821	0.153877	-0.651521	-0.828316	-1.22119
Crmp1	0.0982858	1.47429	1.14667	-0.753525	-1.01562	-0.950097
Rtn4rl1	0.299022	0.858892	1.56509	-1.24062	-0.947962	-0.534421
Gm26822	1.88504	0.57244	0.0473995	-0.805792	-0.958928	-0.740162
Gm3086	1.71355	0.839975	0.0383989	-0.777577	-0.67678	-1.13757
Spaca1	1.36518	0.805106	0.758433	-0.805106	-1.13182	-0.991798
Cdk15	0.914366	1.50602	0.43029	-0.968152	-0.914366	-0.968152
Gm42787	1.72884	0.863309	0.0110965	-0.801169	-0.907695	-0.894379
4930512B01Rik	1.02484	1.11396	0.846607	-0.935724	-1.11396	-0.935724
Apol9b	0.543883	1.90722	0.00725177	-0.674415	-0.790443	-0.993493
Gramd1c	1.69853	0.750043	0.24553	-1.04602	-0.682774	-0.965302
Raver2	0.293948	1.0355	1.43634	-1.3094	-0.768273	-0.688106
Nxnl1	0.948455	1.02906	0.932334	-0.50244	-1.09892	-1.30849
Trav8-1	0.708338	1.18427	1.06052	-0.781314	-1.05259	-1.11922
Gm43702	0.857009	1.46626	0.56457	-1.06821	-0.921995	-0.897625
Trav14-1	0.1696	1.95346	0.338068	-0.717573	-0.816752	-0.926799
Atp1a3	1.53287	0.894413	0.273213	-1.29704	-0.934676	-0.468776
Traj17	1.37648	0.633102	0.874943	-0.710554	-1.27541	-0.89856
Mgat5b	0.579884	1.17976	1.17976	-0.979804	-0.979804	-0.979804
AC117245.3	1.62488	0.00855201	1.00914	-0.786785	-0.915065	-0.940721
Gm12193	1.39205	1.11383	0.341626	-0.91321	-0.975668	-0.958634
1700016L21Rik	1.7616	0.108255	0.757784	-0.915246	-0.915246	-0.79715
5730508B09Rik	1.95107	-0.0213575	0.443483	-0.840482	-1.00632	-0.5264
Trav7n-4	1.29723	0.928869	0.731044	-0.967525	-1.04256	-0.94706
4930539E08Rik	1.64473	0.749413	0.271911	-0.941741	-1.24018	-0.484134
Arap3	0.92652	1.39411	0.510885	-0.528203	-1.0997	-1.20361
Asb2	0.942799	1.33605	0.579796	-0.569712	-0.993216	-1.29572
Gm27549	1.28678	1.33932	0.0939815	-0.810114	-1.13003	-0.779943
Cdh1	1.74986	0.8166	0.0388857	-0.8166	-0.855485	-0.933257
Sdk1	1.48379	0.79007	0.55883	-0.71299	-0.82861	-1.29109
Col15a1	1.50159	1.01277	0.284344	-0.980826	-0.798718	-1.01916
Trav7d-3	0.869219	1.16603	0.937061	-1.14907	-1.02186	-0.801378
4930452B06Rik	1.70418	0.745043	0.248347	-0.916317	-0.727915	-1.05334
Trav9-4	0.035396	1.78213	0.760815	-0.737748	-0.866605	-0.973986
Ifit1	-0.214414	1.37984	1.36753	-0.873043	-0.971529	-0.68838
Hes1	1.63392	0.835784	0.218358	-0.941199	-0.579778	-1.16709
Afp	0.655349	1.57454	0.604283	-0.978768	-1.0809	-0.774503
Epb41l4b	0.194181	1.67702	0.776726	-0.812032	-0.600197	-1.2357
Map3k19	1.08124	1.24479	0.590592	-1.20844	-0.935861	-0.772312
Nradd	1.18471	-0.192087	1.52735	-0.584568	-1.04558	-0.889831
Lynx1	-0.101105	1.60297	1.00737	-1.11031	-0.387875	-1.01105
Gpr183	0.815211	1.50748	0.395311	-0.365048	-1.22755	-1.12541
Grm4	0.292735	1.88947	0.372572	-0.984656	-0.745145	-0.824982
Ptk2	0.518032	1.11007	1.23341	-1.25808	-1.03606	-0.567368
Trpm1	0.678096	1.37957	0.818392	-0.584565	-1.14575	-1.14575
Gimap4	0.124544	1.6916	0.830821	-0.634546	-1.05705	-0.955366
Aqp9	0.545178	1.91446	0.0126786	-0.824106	-0.824106	-0.824106
Trav3-1	1.05044	0.977153	0.966684	-1.05393	-0.886417	-1.05393
Gm43579	1.40778	0.734329	0.768572	-0.90935	-1.17188	-0.829449
Trav9n-4	0.654563	1.83125	0.0891428	-0.858318	-0.858318	-0.858318
Mgll	0.915657	1.6024	0.228914	-0.8012	-0.915657	-1.03011
Traj8	1.20439	0.509349	1.14115	-0.698432	-1.37389	-0.782566
Ccnd2	-0.120862	1.61289	1.07387	-0.73212	-0.99885	-0.834922
Tnfrsf4	0.00155315	1.92591	0.518753	-0.841809	-0.688047	-0.91636
Ptprf	0.7606	1.22903	0.907056	-1.2663	-0.536258	-1.09413
Cldn10	1.13199	1.07419	0.756269	-0.775537	-1.09346	-1.09346
Adamts17	0.459573	1.77264	0.459573	-0.787839	-0.984798	-0.919145
Rab44	1.62828	1.00798	-0.0155074	-1.039	-0.759865	-0.821895
Khdc1a	1.01094	0.733429	1.20917	-1.05059	-0.773073	-1.12988
Sh3gl3	-0.15659	1.72249	0.91717	-0.91717	-0.55925	-1.00665
AC117639.1	1.53806	1.11474	-0.126996	-0.43743	-1.00186	-1.08652
Gm37874	0.950148	1.17434	0.806024	-0.955486	-1.30779	-0.667239
Fgd6	0.697486	1.33685	0.871857	-1.27872	-0.871857	-0.75561
Tubb4a	0.295824	0.785839	1.65698	-0.738652	-0.956437	-1.04355
Gm45746	1.23976	1.45229	-0.0354218	-0.885545	-0.885545	-0.885545
Trav7d-4	0.665091	0.870278	1.37263	-1.09669	-1.09669	-0.714619
Trav7-3	0.109542	0.807505	1.71486	-1.07118	-0.902506	-0.658219
B430306N03Rik	0.837477	0.563394	1.47701	-1.08111	-0.807023	-0.989746
Sdc3	0.301923	0.981251	1.47942	-0.830289	-1.28317	-0.649135
Slc23a3	0.901371	0.835417	1.23114	-0.879386	-1.1432	-0.94534
Gm5441	1.99689	0.322078	0.0644157	-0.837404	-0.837404	-0.708572
Gm11342	2.06044	0.367207	-0.306006	-0.689534	-0.603852	-0.828256
Gm4894	1.8064	0.680331	0.117299	-0.868009	-0.868009	-0.868009
Trav6d-3	0.638571	1.41385	0.863288	-1.05804	-0.968156	-0.889505
Bcl2a1b	1.02959	0.983721	0.953139	-0.71358	-1.21818	-1.03469
Igkv1-110	1.09673	0.328026	1.35518	-0.513576	-1.03047	-1.2359
Lrrc32	0.106112	1.85695	0.583614	-0.928477	-0.689725	-0.928477
Prss50	0.582211	0.914903	1.41394	-0.970352	-0.970352	-0.970352
Gm38365	0.982728	1.38141	0.542074	-1.07366	-0.905788	-0.926772
Gm44104	0.841587	0.986549	1.03487	-0.438914	-1.45365	-0.970442
Hvcn1	1.43278	1.15322	-0.139784	-0.235885	-0.882385	-1.32795
Unc5cl	0.808034	1.65482	0.228471	-0.986184	-0.597494	-1.10765
Baiap3	1.39796	1.10873	0.337439	-0.915906	-1.01232	-0.915906
Gm1720	1.60322	1.06382	-0.04495	-0.824084	-0.884017	-0.913984
Fkbp10	0.461169	1.75711	0.426143	-1.22005	-0.799749	-0.624621
6430550D23Rik	1.53474	0.820905	0.46399	-0.678139	-1.10644	-1.03505
Coro2a	0.627073	1.79473	0.108116	-0.54058	-0.767624	-1.22171
Ikzf4	0.103544	1.70108	0.754391	-0.517719	-0.724807	-1.31649
Sstr2	0.710047	0.0405741	1.80555	-0.963636	-0.65933	-0.933205
Gm20692	1.07731	0.985206	0.866006	-0.607739	-1.32836	-0.99243
Ppp3cc	1.2137	1.1616	0.200675	-0.117704	-1.00338	-1.4549
AC160562.1	1.11352	1.47711	-0.0568121	-0.931718	-0.340872	-1.26123
Scara3	2.09043	0.341465	-0.458063	-0.657945	-0.607975	-0.707916
Trav14n-1	0.967384	0.945059	1.00087	-0.818555	-1.43805	-0.656705
Zfp683	-0.162459	2.10036	0.168261	-0.510585	-0.806492	-0.789086
Iglv2	-0.535117	1.55184	1.25753	-0.758083	-0.758083	-0.758083
Cyp2d22	0.619461	1.00865	1.24217	-0.50919	-1.11244	-1.24865
Fam174b	0.559203	0.342737	1.68482	-1.12923	-1.17252	-0.285013
Hhipl2	0.915334	0.682622	1.33422	-0.923091	-1.1558	-0.853277
Neurl3	0.905234	1.66616	-0.19679	-0.223029	-1.04955	-1.10202
Gm37514	2.02937	0.212024	0.0908674	-0.726939	-0.878385	-0.726939
App	1.52659	0.79187	0.546962	-0.922487	-1.02045	-0.922487
Gm12000	0.43966	1.09704	1.31617	-1.27543	-0.786612	-0.790825
H60b	0.196879	2.01423	0.121157	-0.560349	-0.938963	-0.832951
Hecw2	1.44055	0.734976	0.734976	-1.02897	-1.02897	-0.852572
Kcnmb4os1	0.381261	0.532089	1.76385	-1.00133	-1.00133	-0.674538
Thrb	0.969593	1.22815	0.646396	-1.48671	-0.646396	-0.711035
Rimkla	0.190799	1.41736	1.17205	-0.953994	-0.872223	-0.953994
Traj19	1.91413	0.102561	0.395609	-0.417754	-1.04957	-0.944977
Gm13031	1.19713	0.965428	0.733725	-0.533825	-1.07901	-1.28345
Chil5	1.67969	0.938651	-0.13174	-0.617533	-1.21037	-0.658702
Gm12503	0.726477	1.73723	0.221102	-0.915992	-0.915992	-0.852821
9130230L23Rik	0.921593	1.56457	0.278621	-0.750134	-1.13592	-0.878728
Gm17056	0.362427	1.71121	0.610162	-0.600987	-0.903774	-1.17904
Gm10277	1.75672	-0.16587	0.829351	-0.448603	-1.14978	-0.821811
F2rl1	0.161985	1.56585	0.971909	-0.647939	-1.18789	-0.863919
Pde11a	1.09217	0.600695	1.14678	-0.436869	-1.03756	-1.36522
Gulo	0.239182	0.81322	1.67428	-0.908893	-0.908893	-0.908893
Mxra7	1.86896	0.512458	0.186896	-0.771701	-0.898308	-0.898308
2310016D23Rik	0.56168	1.08015	1.2759	-0.78741	-1.04665	-1.08368
Ggt1	0.0862883	1.9723	0.271192	-0.394461	-0.949172	-0.986152
Ptprn	1.7028	0.925051	-0.170869	-0.48904	-0.842562	-1.12538
Aire	0.485071	1.21268	1.21268	-0.970143	-0.970143	-0.970143
Wdfy2	-0.00218065	1.01089	1.60527	-1.11992	-0.871325	-0.622731
B630019A10Rik	1.79208	0.587194	0.114388	-0.343165	-1.06	-1.0905
4732465J04Rik	0.789823	1.61399	0.377742	-0.755483	-1.06454	-0.961524
Lyz2	0.624163	0.571214	1.34139	0.099481	-1.31572	-1.32053
Gm34096	0.923872	1.48991	0.435911	-0.910859	-0.852304	-1.08653
Rasgef1a	0.108655	0.977893	1.55739	-0.470837	-0.977893	-1.1952
Col9a3	0.904954	0.743355	1.19583	-0.452477	-1.45439	-0.937274
1810019D21Rik	0.0931533	1.65813	0.875641	-1.09921	-0.987425	-0.540289
Adgrg5	0.347928	1.79893	0.516431	-0.906485	-0.80351	-0.953291
Serp2	0.190907	1.88932	0.414728	-0.625384	-1.13886	-0.730711
Mdga1	1	1	1	-1	-1	-1
Egr3	0.294621	2.0473	-0.171758	-0.442559	-0.818671	-0.908937
Gm11345	0.678617	1.67122	0.374758	-0.617845	-1.00273	-1.10402
Traj3	-0.0849417	1.7046	0.770089	-1.02004	-1.19258	-0.177122
Rapgef4os2	0.281495	1.97046	0.197046	-0.816335	-0.816335	-0.816335
Igkv4-58	1.28089	0.580706	1.06416	-0.819656	-1.05305	-1.05305
Slc9a7	0.43045	0.889596	1.52092	-1.00438	-1.00438	-0.832203
Yes1	-0.0394976	1.85639	0.67146	-0.750455	-0.987441	-0.750455
Plaur	0.286534	1.67299	0.674741	-0.434422	-0.933546	-1.26629
Klra1	1.95472	0.651574	-0.46541	-0.651574	-0.698115	-0.791197
AC091785.2	1.19991	1.35042	0.271757	-0.882166	-1.00759	-0.932337
Sorl1	0.611003	1.56674	0.582474	-0.487376	-1.21487	-1.05796
Ifi44	1.69734	0.771517	0.154303	-0.617213	-1.23443	-0.771517
Gm29336	1.12562	0.467955	1.30268	-0.872672	-0.948557	-1.07503
Gm27883	1.57891	1.04638	-0.109268	-0.413568	-1.14867	-0.953784
4732414G09Rik	0.165897	0.564048	1.83316	-1.10321	-0.804598	-0.655292
Trav13-2	0.0192151	1.61022	0.964597	-0.483451	-1.14291	-0.967671
Trav4-2	1.38887	0.937072	0.58567	-0.870138	-0.953805	-1.08767
Gm12846	1.70909	-0.029467	0.884011	-0.707209	-1.11975	-0.736676
Gm336	0.59393	1.35119	0.905744	-1.00968	-0.541961	-1.29922
Lbp	0.905358	0.905358	1.17696	-0.995893	-0.995893	-0.995893
Galnt9	0.83473	0.695608	1.39122	-0.83473	-0.973852	-1.11297
6430548M08Rik	0.982932	0.8922	0.982932	-0.650247	-0.650247	-1.55757
Slc27a2	1.66108	0.990259	-0.0638877	-0.734708	-0.926371	-0.926371
Epb41l1	0.754829	1.07833	1.07833	-1.18616	-1.18616	-0.539164
Gm37920	1.73483	0.180242	0.754765	-0.935007	-0.799825	-0.935007
Mpzl2	-0.138592	1.83634	0.692959	-0.658311	-0.554367	-1.17803
Tekt5	1.18491	1.40709	0.148114	-0.666514	-1.0368	-1.0368
Acnat1	0.668353	1.79941	0.154235	-0.874	-0.874	-0.874
Gm44101	1.45144	0.76028	0.691164	-1.10586	-0.898513	-0.898513
Cox6a2	1.29752	1.21078	0.278298	-1.02283	-0.589124	-1.17463
Gm15634	0.571303	1.86934	-0.00840151	-0.449481	-0.915764	-1.06699
Gm15638	0.593923	1.26811	1.07548	-0.947066	-0.947066	-1.04338
Bcl2a1d	1.15791	0.544899	1.15791	-0.665405	-1.38844	-0.806869
Gm37548	2.18268	-0.0297333	-0.307384	-0.563677	-0.616443	-0.665441
Serpinf2	0.657403	0.692939	1.47472	-0.941686	-0.586333	-1.29704
Ptges	0.961848	1.66564	-0.0234597	-0.868009	-0.727251	-1.00877
Trav6-4	0.79022	1.37198	0.746588	-1.12958	-1.08595	-0.69326
Zeb2	1.00765	1.53338	0.219054	-0.832405	-0.832405	-1.09527
Dchs1	1.14354	-0.0672673	1.54715	-0.874475	-0.874475	-0.874475
Asb4	2.0285	-0.159545	0.387466	-0.706556	-0.843308	-0.706556
Gm37099	0.531995	0.744793	1.48959	-0.425596	-1.27679	-1.06399
Col6a2	1	0.866025	1.73205	-0.866025	-0.866025	-0.866025
Gm45469	0.567296	1.38124	0.937272	-1.20859	-0.949605	-0.727619
Gm42449	-0.0612	1.80818	0.556363	-0.111273	-1.06265	-1.12942
Fam46a	0.7497	1.64934	0.29988	-0.59976	-0.869652	-1.22951
Amh	1.34679	-0.645969	1.47476	-0.828791	-0.664251	-0.682534
Serpinf1	2.0916	0.226479	-0.199834	-0.786015	-0.786015	-0.546214
Map2	0.658505	1.78737	0.0940721	-0.47036	-1.03479	-1.03479
Gm23346	1.54545	0.287247	0.949115	-1.0496	-0.751429	-0.980789
Gm4779	-0.0628695	-0.440086	2.20043	-0.565825	-0.565825	-0.565825
Ncf4	0.949125	1.47682	0.0476395	-0.0842853	-1.35956	-1.02975
E030018B13Rik	1.24275	1.2144	0.236265	-1.18132	-1.1955	-0.316595
Gm16619	2.07364	0.36621	-0.417526	-0.627456	-0.58547	-0.809395
Adam6b	0.957328	1.0657	0.957328	-1.10183	-0.7767	-1.10183
Bmp1	0.959019	0.531348	1.15342	-1.37373	-1.25709	-0.0129597
Akr1c12	1.75843	0.802759	-0.0382266	-0.68808	-0.68808	-1.1468
Myrfl	2.11305	0.260068	-0.471373	-0.715187	-0.715187	-0.471373
Gm22814	1.92938	0.0334342	0.452744	-0.572906	-0.770495	-1.07216
Gm44745	1.99507	-0.175139	0.190369	-0.0380738	-0.929	-1.04322
Nectin3	-0.0977064	1.66101	0.928211	-0.977064	-1.12362	-0.390826
Gm11633	-0.0989072	1.39318	1.32536	-0.819516	-0.878861	-0.92125
Gm6226	0.487692	1.35589	0.970025	-0.476974	-1.05577	-1.28086
Hmox1	0.924462	1.23262	0.787505	-0.958702	-0.753266	-1.23262
Gm14718	1.95306	0.633212	-0.51694	-0.450948	-0.856329	-0.762054
AC161825.1	0.417128	1.4122	0.99005	-1.27149	-0.90964	-0.638255
Olfr99	0.27116	1.72063	0.626133	-1.03041	-0.438786	-1.14873
Gm44111	1.99444	0.233021	0.111924	-0.73576	-1.05502	-0.548609
Tnfrsf19	-0.418884	1.92109	0.70777	-0.765548	-0.678882	-0.765548
C1qa	1.72044	0.385335	0.580716	-0.738106	-1.21028	-0.738106
Gm37214	0.93387	1.708	-0.0983021	-0.688114	-0.983021	-0.872431
Aknaos	1.83253	0.561583	0.206899	-0.798039	-0.798039	-1.00494
Ighv6-3	0.125738	-0.491059	2.15454	-0.638886	-0.700056	-0.450279
Sgce	1.26323	0.757937	0.757937	-1.26323	-1.26323	-0.252646
Itgad	2.13621	-0.100359	-0.014337	-0.616491	-0.874558	-0.530469
Dnase1l3	1.10184	0.500835	1.30217	-0.901504	-1.10184	-0.901504
Pdzd3	1.7029	0.531736	0.208656	-0.55866	-0.356735	-1.5279
Gm16229	-0.351718	1.32791	1.45712	-0.782393	-0.911595	-0.739325
AC098839.1	0.444426	1.35029	0.98029	-0.384886	-1.27799	-1.11213
Fst	1.92652	0.576551	-0.0984355	-0.857795	-0.689048	-0.857795
Samd14	1.52441	0.177257	1.02809	-0.744481	-1.1699	-0.815384
Slc44a3	0.754474	0.387433	1.6109	-0.591344	-1.08073	-1.08073
5930412G12Rik	0.405616	0.101404	1.92668	-0.963338	-0.50702	-0.963338
Rflnb	-0.463704	1.89839	0.750019	-0.603749	-0.837158	-0.743794
Gm7694	0.402826	1.54022	0.829347	-1.30326	-0.734564	-0.734564
Lox	1.10644	1.53474	0.0356915	-0.820905	-1.03505	-0.820905
Zfp536	1.94989	0.456357	-0.041487	-0.539331	-0.788253	-1.03717
Ctla2a	-0.0715097	1.88309	0.500568	-0.83428	-1.19183	-0.286039
Gm27254	0.457939	0.300029	1.84755	-0.931669	-0.742177	-0.931669
Gm19582	1.71574	0.786917	0.0387008	-0.45151	-0.890119	-1.19973
Gm16214	1.85255	0.81857	-0.525608	-0.473909	-0.835803	-0.835803
Btbd3	-0.331099	1.65549	0.923592	-0.121984	-0.958444	-1.16756
Ppfia4	0.549314	0.549314	1.598	-0.499376	-1.39825	-0.799002
Akr1c18	-0.210018	1.12885	1.60139	-0.840072	-0.840072	-0.840072
Gpnmb	0.495261	1.40959	0.952424	-0.647648	-1.10481	-1.10481
AW121686	1.59298	1.06199	-0.106199	-1.06199	-0.95579	-0.530994
Fcgrt	1.99718	-0.251573	0.39533	-0.405598	-1.11411	-0.621232
Gpr156	0.273861	1.64317	0.821584	-1.09545	-0.821584	-0.821584
Gm5878	1.78569	0.686803	0.137361	-0.961524	-0.961524	-0.686803
Pla2g4f	1.53206	1.06066	0.117851	-0.942809	-1.06066	-0.707107
Scn11a	1.53598	1.02398	-2.37e-16	-1.19465	-0.341328	-1.02398
Rbp7	1.94516	0.60759	-0.284125	-0.677528	-0.939797	-0.651301
Gm13063	1.39134	1.39134	-0.428474	-0.544018	-0.832877	-0.977307
AC101882.2	0.971375	1.18203	0.830935	-0.994782	-0.994782	-0.994782
Ttyh2	0.897999	1.48365	0.429478	-1.21035	-0.976086	-0.624695
Tmem56	1.37361	1.37361	-0.274721	-0.686803	-0.686803	-1.09888
AC153887.2	1.79821	0.568552	0.290887	-0.85944	-0.938772	-0.85944
Gm43363	0.31783	2.07812	-0.268933	-0.709006	-0.709006	-0.709006
Specc1	1.16276	1.16276	0.626099	-0.98387	-0.98387	-0.98387
Gm5408	1.59415	1.01446	0.0869535	-0.898519	-0.898519	-0.898519
Itga7	0.39736	1.9868	-1.38e-16	-0.794719	-0.794719	-0.794719
Mcmdc2	0.887875	0.147979	1.62777	-0.591916	-1.18383	-0.887875
Traj5	-0.627869	1.74976	0.968811	-0.563054	-1.01044	-0.517208
1600002D24Rik	2.17047	-0.231797	-0.105362	-0.358232	-0.800755	-0.67432
Fjx1	0.877097	0.773909	1.18666	-0.464345	-0.877097	-1.49622
Ccr10	-0.504958	1.70594	1.05086	-0.668728	-0.914383	-0.668728
Dnaja4	0.389844	-0.14994	2.0092	-0.959616	-0.509796	-0.779688
Tubg2	1.53213	1.11554	-0.273098	-0.717462	-0.356417	-1.30069
Ifi205	0.0819232	1.55654	1.065	-0.901155	-0.901155	-0.901155
B230110C06Rik	0.950871	1.61427	0.154793	-0.906645	-0.906645	-0.906645
Lmx1b	0.356235	1.63868	0.783718	-0.926212	-0.926212	-0.926212
Duxbl1	0.662266	1.45699	0.662266	-1.19208	-1.19208	-0.39736
Socs2	-2.27e-16	1.30931	1.30931	-0.654654	-0.654654	-1.30931
AC114412.2	1.788	0.393359	0.500639	-0.893998	-0.893998	-0.893998
Sulf2	0.334077	1.13586	1.33631	-0.868599	-0.668153	-1.26949
Gm45468	-0.472927	1.59075	1.20381	-0.77388	-0.77388	-0.77388
2010110G14Rik	-0.134498	1.84262	0.753189	-0.820438	-0.820438	-0.820438
Aplp1	-0.79958	1.03039	1.72281	-0.552287	-0.849039	-0.552287
Gm44651	2.14973	-0.0212845	-0.148991	-0.751038	-0.751038	-0.47738
Gm11475	1.50676	1.28697	-0.632496	-0.866935	-0.442015	-0.852282
Nppa	0.41689	1.70136	0.619701	-1.00279	-0.732374	-1.00279
Ighv1-20	2.21505	-0.345467	-0.193055	-0.558844	-0.558844	-0.558844
Apol9a	-0.388276	0.238939	2.12058	-0.657082	-0.657082	-0.657082
Gm42900	0.531463	0.895895	1.35144	-1.01737	-0.379617	-1.3818
Gm572	2.04604	0.260405	-0.230644	-1.03418	-0.721693	-0.319926
Ighv2-9	2.12549	-0.633992	0.242851	-0.466361	-0.633992	-0.633992
AC158355.1	1.54715	0.437237	0.840841	-0.773574	-0.975376	-1.07628
Arhgef17	0.722315	1.44463	0.361158	-2.51e-16	-1.44463	-1.08347
Atp1a2	2.00597	0.345857	-0.0691714	-0.899229	-0.4842	-0.899229
Pcdhgb4	0.601929	0.601929	1.56502	-0.601929	-0.842701	-1.32424
Ighv1-76	2.16721	-0.440001	0.0683231	-0.456398	-0.669566	-0.669566
Dlx1	1.11735	1.58508	-0.441745	-0.285835	-1.06538	-0.909474
Gm5134	1.9665	0.392645	-0.172961	-0.241817	-0.969727	-0.974645
Fzd3	1.38242	0.434474	0.908445	-1.22443	-0.276483	-1.22443
Actg2	0.25289	2.11508	-0.43681	-0.574751	-0.781661	-0.574751
Mir1931	2.20906	-0.378571	-0.174629	-0.472122	-0.698516	-0.485219
Gm13448	-0.262426	1.74155	0.882706	-0.405567	-0.834992	-1.12127
Cdh5	1	1.18818	1.48522	-0.891133	-0.891133	-0.891133
Clec4n	1.81932	-0.199378	0.697823	-0.274145	-1.02181	-1.02181
Gm8000	0.727148	1.87409	-0.239884	-0.779622	-0.644688	-0.937046
Ptafr	0.92967	0.422577	1.43676	-0.591608	-0.845154	-1.35225
Tex44	0.906238	1.64771	0.0823853	-0.576697	-1.07101	-0.988623
Prss16	1.27559	1.11614	0.478345	-0.797241	-1.27559	-0.797241
Gm17455	0.852643	1.75266	-0.189476	-1.18423	-0.568429	-0.663167
Arl4c	1.15164	1.05906	0.768994	-0.982233	-0.975831	-1.02163
Dhrs3	1.36641	0.870414	0.703001	-0.973702	-0.974069	-0.992058
Arl5c	0.941729	1.08328	0.971849	-0.977155	-0.990898	-1.02881
Inpp4b	0.668311	1.38	0.883852	-0.942143	-0.999078	-0.990944
Bcl6	1.21778	0.965922	0.793079	-1.00096	-0.96357	-1.01225
Cd2	1.15342	1.16429	0.634474	-0.919312	-1.0124	-1.02048
Gm15340	1.57166	0.779638	0.486748	-0.960374	-0.937596	-0.940072
Ankrd50	0.915268	1.03815	1.04302	-1.04498	-0.959154	-0.992312
Gbp8	1.25286	0.942611	0.773296	-0.968302	-0.948728	-1.05174
Gm27230	1.36957	0.962205	0.59147	-0.983678	-0.972941	-0.966626
Slamf1	0.975955	1.08235	0.936549	-0.937206	-0.986463	-1.07119
Rag2	1.24811	0.643573	1.05914	-1.01723	-0.934317	-0.999273
Scn4b	0.381334	1.38321	1.09896	-0.967703	-0.939744	-0.956054
Zdhhc14	1.18452	0.967483	0.831431	-1.03605	-0.968023	-0.979361
Ppp1r3b	1.09057	1.02902	0.869615	-0.92801	-0.959575	-1.10162
Zfp36	0.901535	1.18005	0.90284	-0.964587	-0.941758	-1.07808
Rragd	1.00426	0.552346	1.35934	-0.956741	-0.935221	-1.02399
A930030B08Rik	0.689535	1.34731	0.904694	-1.00408	-1.02252	-0.91494
Tgfbr3	1.00831	1.07763	0.906628	-0.905087	-1.01139	-1.07609
Ankrd6	0.408364	1.09289	1.37273	-0.960679	-0.932493	-0.980812
Hspg2	0.579558	1.21626	1.14279	-0.987698	-0.963209	-0.987698
Gm14085	1.45112	1.1252	0.207968	-0.914129	-0.951377	-0.918785
Itpr1	0.9232	1.17638	0.885565	-1.07146	-0.97224	-0.941448
Zbtb7b	0.22765	1.58672	0.944747	-0.919706	-0.933365	-0.906047
Rbm24	1.41692	1.01678	0.444263	-0.947009	-0.965478	-0.965478
Errfi1	0.966393	1.1782	0.83401	-1.08365	-1.02691	-0.868051
Socs1	1.20893	0.776475	0.986473	-0.885273	-1.07309	-1.01352
Ampd1	0.955474	1.32265	0.666629	-1.00769	-0.997903	-0.939155
Pdk1	1.18418	1.25315	0.461937	-0.942901	-0.903261	-1.0531
Cd28	0.982132	1.04314	0.966879	-0.975353	-1.12534	-0.891461
A430093F15Rik	0.93406	1.24467	0.792065	-0.929623	-0.978433	-1.06274
Trac	1.08563	0.98962	0.911774	-0.846007	-1.10943	-1.03158
Gm44175	1.27438	1.33752	0.159155	-0.902636	-0.960923	-0.907494
Lyst	0.957634	0.873308	1.14955	-1.1069	-1.03275	-0.840837
Dapk1	0.729702	1.05756	1.18178	-1.01751	-1.0562	-0.895328
Xrra1	1.58229	0.937528	0.248854	-0.908916	-0.93287	-0.926882
Klc3	0.782806	1.1631	1.02792	-1.04114	-1.08079	-0.851895
Capn3	0.976618	1.487	0.371006	-0.96521	-0.838731	-1.03068
Slc28a2	0.964215	1.29817	0.687101	-0.908792	-1.06938	-0.97132
Scn2b	1.01826	1.32461	0.584754	-0.906514	-0.975875	-1.04524
Esrp2	0.422197	1.51637	0.906286	-0.983652	-0.957126	-0.904076
Lypd6b	1.38725	1.11603	0.345466	-0.90827	-0.931621	-1.00886
Arap2	0.784357	1.22961	0.954361	-1.10997	-0.888698	-0.969652
Ntrk3	1.38493	0.833978	0.698126	-0.7736	-1.03021	-1.11323
Zcchc12	0.745482	1.13926	1.08877	-0.920493	-1.08204	-0.970977
Tox3	1.12751	1.12751	0.716371	-0.965543	-1.01538	-0.99046
Rag1	0.83207	1.15457	0.988495	-1.14126	-0.999085	-0.834782
Atp1b1	1.54286	0.629035	0.686617	-1.08794	-0.859112	-0.911459
Car2	1.20445	1.31189	0.335563	-0.916375	-0.930389	-1.00513
Id2	1.11343	1.1357	0.712594	-0.826721	-1.07446	-1.06054
Nron	1.56981	0.928965	0.288116	-0.95025	-0.91148	-0.925164
Trp53inp2	0.717142	0.998068	1.24622	-0.940322	-0.940322	-1.08078
Acvrl1	0.249414	1.68604	0.788147	-0.9358	-0.899884	-0.887912
Hsd11b1	1.14717	0.844112	0.967759	-0.714808	-1.06878	-1.17545
Sema4g	0.861381	1.37898	0.691422	-0.900008	-0.969536	-1.06224
Igfbp4	0.375143	1.52036	0.93566	-0.930531	-0.939324	-0.961305
Egr2	0.823269	1.01097	1.13611	-0.836441	-1.19539	-0.938526
Gsn	0.765747	1.29901	0.874255	-0.920419	-0.812624	-1.20597
Bcl2	0.527641	1.57806	0.731889	-0.89237	-0.911822	-1.0334
Gm11998	1.2951	0.889735	0.775318	-1.05864	-0.924606	-0.976911
Bin1	0.663936	1.26573	1.0084	-0.788888	-1.00975	-1.13943
Sytl2	0.319406	1.67341	0.756853	-0.972105	-0.888782	-0.888782
Dusp6	0.444992	1.3716	1.06066	-0.941807	-0.834014	-1.10142
Hmgb1-ps8	1.3223	1.09609	0.470105	-0.803103	-1.1124	-0.972987
Pip5k1b	0.933197	0.977635	1.07392	-0.918384	-1.17761	-0.888759
Fmnl2	1.76963	0.381319	0.536959	-0.876255	-1.01944	-0.792209
Ccdc153	1.83525	0.507872	0.276353	-0.9518	-0.856988	-0.810684
Mfhas1	1.06818	1.24423	0.631428	-1.09865	-0.959838	-0.885353
Itgae	0.480628	1.67216	0.6264	-0.875693	-0.920059	-0.983438
Xylt2	0.651961	1.4617	0.785926	-0.872258	-1.06279	-0.964545
Itga6	0.742693	1.19399	1.02684	-1.15276	-0.912069	-0.898697
Cdk17	1.12395	0.578399	1.2225	-1.00688	-1.12418	-0.793795
Cd8b1	0.767218	0.836396	1.34159	-1.09608	-0.902738	-0.946385
Pak6	0.42665	1.52609	0.886119	-1.05022	-0.918939	-0.86971
Kcnmb4	1.04246	0.979766	0.955654	-0.920289	-1.22411	-0.833485
Gpr146	0.48271	1.60903	0.719332	-0.804516	-0.993814	-1.01274
Treml2	0.495544	1.29559	1.1078	-1.12606	-0.953923	-0.818952
Rapgef4	0.780497	1.28289	0.888151	-0.816382	-0.995806	-1.13935
Tmsb4x	1.51803	0.528308	0.805208	-0.786317	-0.93985	-1.12538
Cd40lg	0.229294	1.601	0.923265	-0.91109	-0.967907	-0.874566
Rgcc	1.65134	0.385715	0.728638	-0.840229	-0.832881	-1.09258
Izumo1r	0.538259	1.84317	0.222617	-0.839787	-0.912924	-0.851335
Vav3	0.804093	1.2804	0.880917	-1.05505	-0.962863	-0.947498
Sorcs2	1.22766	1.26836	0.373046	-0.969921	-0.969921	-0.929225
Nr4a3	0.832941	1.14434	0.984845	-0.86079	-1.24815	-0.853195
Mvb12b	0.948219	1.386	0.551948	-1.05578	-0.70857	-1.12182
Bbc3	0.912311	0.53803	1.43926	-1.07237	-0.961558	-0.855676
Tlr7	0.888237	1.02901	1.06924	-0.841311	-1.08264	-1.06253
Fn3k	1.33997	1.01281	0.562977	-0.835605	-1.04008	-1.04008
Rasal1	1.03966	1.18177	0.716247	-0.690112	-1.06253	-1.18503
Tle6	0.413679	0.966681	1.46824	-1.09743	-0.85308	-0.898092
Dnajb4	1.26659	0.24157	1.29896	-1.03881	-0.9453	-0.823017
Pax7	1.13434	0.822611	1.03043	-0.995792	-0.995792	-0.995792
Vsir	0.608853	1.37843	0.918212	-1.1862	-0.882566	-0.836735
Trav7-4	0.867163	1.27376	0.824613	-1.0547	-1.01688	-0.893954
Spint2	1.5659	0.511397	0.738457	-0.756356	-0.873977	-1.18542
Zhx2	0.431513	1.54505	0.848516	-1.11735	-0.856153	-0.851571
Itih5	0.600799	1.69618	0.461387	-0.833152	-0.932732	-0.992479
Lsmem1	1.35309	0.987628	0.569953	-0.871027	-0.897132	-1.14252
Sptssa	1.66802	0.402191	0.682235	-0.751749	-0.890778	-1.10991
Crispld2	1.61083	0.556469	0.651091	-0.822312	-0.957487	-1.03859
Cdkl1	1.57107	0.752964	0.516621	-0.919616	-1.01961	-0.901435
Dennd2d	1.20579	1.36322	0.185946	-0.673055	-0.912617	-1.16929
Cecr2	1.04675	1.4217	0.390577	-0.921762	-0.921762	-1.0155
Gm45818	1.42696	0.546346	0.924409	-0.952072	-1.04889	-0.896746
Vipr1	0.215118	1.77104	0.674824	-0.916464	-0.881102	-0.863421
Ifitm10	1.49085	1.13037	0.0890059	-0.7521	-0.91231	-1.04582
Lzts2	1.12595	0.597442	1.19488	-0.719995	-1.01872	-1.17957
Gm12709	1.9743	0.374981	0.0677677	-0.727373	-0.831284	-0.858391
Gm37691	1.03226	1.29408	0.607918	-1.05332	-0.863726	-1.01721
Itga3	1.22794	0.688071	1.0374	-1.09033	-1.02681	-0.836271
Tmem221	1.20845	1.13416	0.599274	-0.995489	-0.90634	-1.04006
Gm38118	1.03654	1.23115	0.689616	-1.09577	-0.951924	-0.909616
Plekha7	0.594069	1.51621	0.735936	-1.17927	-0.718203	-0.948737
Tnfsf11	1.09027	1.04477	0.839984	-0.86653	-0.912037	-1.19646
Tle2	0.414677	1.17818	1.24225	-1.02156	-1.22979	-0.583751
Pyroxd2	0.445773	1.70204	0.607872	-0.871284	-0.952333	-0.932071
Arhgap24	1.56739	0.486144	0.762742	-0.921996	-0.745979	-1.1483
Trav16n	0.938625	1.01641	1.01419	-1.20162	-1.04382	-0.723785
Traj1	0.690262	1.33363	0.91555	-0.875052	-1.10354	-0.960848
Cd52	0.351231	1.55228	0.900103	-0.780622	-0.986254	-1.03674
G630030J09Rik	1.35346	1.10738	0.418342	-1.00894	-0.935118	-0.935118
Smim3	1.19634	0.769689	0.955362	-0.620887	-1.02384	-1.27667
C920009B18Rik	1.34625	1.34625	-0.0585324	-0.679877	-0.990549	-0.963534
Cdk5r1	1.19482	0.641847	1.10595	-0.888711	-1.1652	-0.888711
Gm43916	1.68397	0.463423	0.622311	-0.887125	-0.901569	-0.981013
Trav8n-2	0.781581	1.15863	1.03687	-1.09971	-0.938683	-0.938683
Sidt1	0.702799	1.53767	0.603747	-0.768834	-1.16504	-0.910337
Gm37461	1.96111	0.394271	0.0870468	-0.834625	-0.773181	-0.834625
Sik1	1.03518	1.28767	0.580712	-0.712003	-0.984685	-1.20687
Gpat3	1.32747	0.839058	0.782704	-1.077	-0.870366	-1.00186
Tacc2	0.310188	1.26014	1.26014	-0.988724	-1.08566	-0.756083
Trav1	1.20306	0.773537	1.00023	-0.992275	-0.992275	-0.992275
AC141560.1	0.809021	1.35233	0.782301	-0.901057	-0.963403	-1.07919
Tuba3a	1.03618	1.55258	0.140069	-0.988924	-0.821853	-0.918046
Ggt5	1.37386	1.14001	0.321542	-0.847702	-0.906164	-1.08155
Slc6a19os	2.02086	0.444505	-0.237164	-0.731374	-0.68877	-0.808062
Trav9-1	0.299909	1.28609	1.25087	-0.926411	-1.01927	-0.89119
Gm42372	1.34027	1.27889	0.122773	-0.787795	-1.0845	-0.869644
Gm10640	1.65227	0.710067	0.423309	-0.928549	-0.928549	-0.928549
Gm37233	1.02929	1.26913	0.609581	-0.754482	-1.26413	-0.889389
Lfng	0.153902	1.77066	0.670761	-0.564658	-1.08782	-0.942847
Gm44110	1.27148	0.501744	1.13869	-1.02112	-0.896637	-0.994151
Gpr18	0.707507	1.48083	0.652662	-0.592332	-1.15176	-1.09691
Ckb	0.966234	1.34843	0.514967	-0.705297	-1.40062	-0.723716
Prlr	0.868698	1.54855	0.415464	-0.944237	-0.944237	-0.944237
Chn2	0.293137	1.61225	0.864753	-0.850096	-0.982008	-0.938037
Ppef2	1.40981	0.944374	0.539642	-0.856682	-0.917392	-1.11976
Cpa3	1.02709	1.39751	0.454612	-0.926061	-0.875548	-1.0776
Gm11707	-0.138083	1.44198	1.28811	-0.848222	-0.836386	-0.9074
Ublcp1	1.60435	0.964799	0.0683285	-0.614957	-0.828142	-1.19438
Tnfrsf9	0.813807	1.47691	0.532491	-0.592773	-1.24583	-0.984606
Gm37120	1.4403	1.31258	-0.219947	-0.943642	-0.773361	-0.815931
Maff	1.38316	1.00215	0.503386	-0.785098	-1.04141	-1.06219
Rgs11	0.711777	1.36494	0.862506	-1.04673	-0.946245	-0.946245
Cmya5	0.200727	1.65427	0.823672	-0.588337	-0.962105	-1.12822
Tmprss4	1.8849	0.712148	-0.236249	-0.65436	-0.848118	-0.858316
Gm12305	0.968683	1.50884	0.281602	-0.85489	-0.667635	-1.2366
Olig3	1.68213	0.591814	0.422374	-1.13206	-1.04366	-0.5206
Trav14d-3-dv8	0.746609	1.49463	0.636731	-1.00722	-0.795914	-1.07484
Tctex1d1	1.85328	0.622164	0.0730208	-0.830984	-0.797282	-0.920195
Gm43152	1.90709	0.124811	0.453237	-0.956728	-0.935494	-0.592912
Glis3	0.654654	0.453222	1.66181	-0.956802	-1.05752	-0.75537
Ifi27l2a	-0.113934	1.78103	0.839784	-0.737278	-0.898309	-0.871297
Il1rl2	0.942117	1.41433	0.442124	-1.08563	-1.22452	-0.488419
Hap1	0.699879	1.56444	0.576371	-0.782218	-1.02923	-1.02923
Gm3739	1.02841	1.25106	0.662638	-0.86408	-1.16624	-0.91179
Cacnb1	0.0712502	1.55663	1.04218	-0.675065	-1.1388	-0.85621
Gpr83	-0.151697	1.94616	0.569788	-0.784384	-0.817683	-0.762184
Lrtm2	1.83449	0.638084	0.0877365	-0.72582	-0.989029	-0.845461
Cap2	0.749422	1.39952	0.77651	-0.957094	-1.09253	-0.875831
Gm43771	0.146528	1.57969	0.989567	-0.756728	-1.05781	-0.901249
Gm43063	1.14805	1.35114	0.352594	-1.06907	-0.882896	-0.89982
Snai1	0.412671	1.65867	0.700209	-1.05697	-0.833329	-0.881251
Clic4	0.961637	0.938519	1.05411	-1.21756	-0.652988	-1.08372
Lrrc3b	0.891341	0.516637	1.47043	-0.879986	-1.05031	-0.948114
Drc1	0.582536	1.23789	1.11306	-0.962224	-0.884206	-1.08705
Lrrc23	0.416135	1.35391	1.0843	-0.697467	-1.13119	-1.02569
Adcy1	1.67746	0.722637	0.34697	-0.999169	-0.78003	-0.967864
Trav13n-4	0.490042	1.48001	0.879356	-0.967106	-0.72981	-1.15249
Gm12490	1.79671	0.556421	0.304633	-0.935658	-0.78645	-0.935658
Cd200	0.451302	1.68575	0.610585	-0.723411	-1.0818	-0.942425
Gm37498	1.88613	0.635658	-0.0521031	-0.802388	-0.802388	-0.864912
Tnnt3	0.775839	1.00915	1.1869	-1.04618	-1.0684	-0.857312
Srsf12	0.925853	1.0493	1.00815	-1.1316	-1.0493	-0.802406
Shank3	-0.163436	1.43006	1.30748	-0.898896	-0.898896	-0.776319
Foxb1	1.03233	0.449729	1.40029	-0.960786	-0.930122	-0.991449
Cdr2l	0.118921	1.05609	1.51403	-1.04189	-1.08449	-0.562658
Cd7	0.288464	1.81508	0.515833	-0.681333	-1.05255	-0.8855
Ifit1bl1	1.44281	1.01336	0.335274	-0.693151	-1.26952	-0.828768
Zdhhc23	0.710521	1.09475	1.13134	-1.00937	-1.22893	-0.698323
Traj12	1.46268	0.664524	0.722771	-0.6805	-1.28495	-0.884534
Plcb4	1.50649	0.598812	0.712271	-1.02744	-1.21653	-0.573599
Bcl3	0.0507464	1.93561	0.442219	-0.572709	-0.978681	-0.877188
Tbc1d9	1.7169	0.754151	0.176503	-0.641831	-1.1232	-0.882517
Adamts14	1.53355	0.862333	0.442819	-1.06743	-0.899623	-0.871655
Trav14-2	0.834864	1.4471	0.569934	-0.65008	-1.23782	-0.963989
Ldhd	1.66006	0.973815	-0.0261427	-0.947672	-0.928065	-0.731995
AC153887.1	1.038	1.44675	0.338829	-1.13481	-0.865896	-0.82287
2310075C17Rik	2.02847	0.0396139	0.261568	-0.720624	-0.832475	-0.776549
Appl2	0.315039	1.89455	0.315039	-0.617131	-1.03143	-0.876067
Trim13	0.888393	1.10807	0.920699	-0.765634	-1.4182	-0.733328
Trav6-5	0.0753004	1.55863	1.03878	-0.632342	-1.06781	-0.972554
Gm10390	1.76483	0.847117	-0.0705931	-0.917711	-0.776524	-0.847117
Erg	0.583438	1.88759	0.0343199	-0.857998	-0.789358	-0.857998
Smad7	-0.0400812	1.7693	0.73864	-0.383635	-1.08219	-1.00203
Rph3al	1.53107	0.542659	0.775227	-1.1047	-0.775227	-0.969033
Klrb1c	0.249481	1.79626	0.598754	-0.798339	-0.997923	-0.848235
Zc3h12d	0.447803	1.88632	0.126812	-0.455729	-1.06205	-0.943161
Mapk11	-0.00148929	1.41036	1.19143	-0.747623	-1.32398	-0.528698
Sptb	0.275102	1.26547	1.26547	-1.15543	-0.935347	-0.715265
Klhl4	0.456155	1.63218	0.669977	-1.0406	-0.612958	-1.10475
Zbtb16	1.63869	0.799361	0.319744	-0.759393	-0.999201	-0.999201
Myo5b	1.79759	0.437251	0.437251	-0.825918	-0.923084	-0.923084
Trav12-3	1.0398	1.14141	0.8	-1.0818	-0.919221	-0.980186
Gm45519	0.881364	1.53913	0.412461	-0.87051	-1.00076	-0.961686
Gm12256	0.469102	0.0491336	1.92664	-0.675519	-1.0329	-0.736455
Steap4	1.55635	0.753859	0.534996	-0.851131	-0.924085	-1.06999
Eno2	0.406313	1.01578	1.4221	-0.914204	-1.16815	-0.761837
Fam163b	1.04341	1.18202	0.696891	-0.689191	-0.943306	-1.28983
Card6	0.0356368	2.02581	0.265905	-0.704512	-0.885437	-0.737407
H19	-0.26024	2.02247	0.453108	-0.727878	-0.727878	-0.759583
Rab6b	0.394837	1.18871	1.2492	-0.794715	-1.3038	-0.73423
Lrp1	0.995864	1.40795	0.480762	-0.961524	-1.06454	-0.858503
Crim1	0.866841	0.952104	1.16526	-0.966315	-1.09421	-0.923683
Ccr2	1.65582	0.815171	0.12737	-0.407585	-1.01896	-1.17181
Cited4	1.43091	1.24824	-0.00434926	-0.943791	-0.917695	-0.813313
Prf1	0.912749	1.43048	0.360497	-0.306806	-1.08916	-1.30776
Zscan10	1.82767	0.732777	-0.0883894	-0.892448	-0.601618	-0.977986
Fscn1	0.226139	0.946955	1.58297	-0.833886	-1.00349	-0.918688
Gm26581	0.83957	1.58037	0.395092	-0.938343	-0.938343	-0.938343
Man1c1	0.0759554	1.59506	0.987421	-0.607644	-1.06338	-0.987421
St3gal6	1.2388	1.19339	0.421344	-0.653461	-1.19086	-1.00921
Gm3052	1.97533	0.275538	0.124186	-0.52779	-1.02842	-0.818851
Adam19	0.10234	1.77914	0.574678	-0.251914	-1.07851	-1.12574
Mir155hg	1.54979	1.12019	-0.0438837	-0.861505	-1.0278	-0.736783
Hif3a	0.533369	1.89104	0.0484881	-0.630345	-0.77581	-1.06674
Phxr2	1.84858	0.681058	-0.0583764	-0.992398	-0.875645	-0.603222
Kctd12	1.4969	0.480906	0.806025	-0.494452	-1.22597	-1.06341
Ccdc102a	0.669079	1.64899	0.416199	-0.595323	-1.1643	-0.974643
Abca1	1.03828	0.828404	1.09459	-0.958082	-1.23962	-0.763565
Gm43423	1.70139	-0.0903742	0.923388	-0.679771	-0.750498	-1.10414
Trav10	0.975596	0.808516	1.18877	-0.839243	-1.08698	-1.04665
Traj15	0.64743	0.962199	1.30776	-0.9277	-1.22365	-0.766039
Ifi214	0.0182059	1.43827	1.2198	-0.855678	-1.07415	-0.746442
G0s2	1.80404	-0.206556	0.777466	-0.472508	-0.770374	-1.13207
Atp11a	0.298491	0.843343	1.60513	-0.972829	-1.11409	-0.660044
CAAA01194877.1	1.90409	0.337822	0.291756	-0.767778	-0.767778	-0.998112
Nfam1	0.957277	0.957277	1.05221	-0.893986	-1.27373	-0.79905
Bambi	1.45669	1.14555	0.070713	-1.11727	-0.551562	-1.00413
Fam167a	1.75399	0.931546	-0.444792	-0.428008	-0.780485	-1.03225
Gm15672	1.58893	0.464838	0.71935	-0.701675	-0.807722	-1.26372
Nol4l	1.9103	0.093949	0.407112	-0.970806	-1.03344	-0.407112
Hspa12a	0.396436	1.52315	0.897197	-0.730277	-0.980657	-1.10585
Trav16d-dv11	0.327947	0.976512	1.49866	-0.826279	-1.15606	-0.820783
Gm5421	1.12331	1.46457	0.142191	-1.00956	-0.668299	-1.05222
Gm1070	1.88214	0.126948	0.52435	-0.73409	-0.965908	-0.833441
Dnaaf1	1.70769	0.893743	-0.0159597	-0.877784	-0.686267	-1.02142
Gm5855	2.09005	0.353993	-0.516403	-0.615742	-0.658316	-0.653585
2310040G24Rik	2.10966	0.206251	-0.288752	-0.489111	-0.742505	-0.795541
Lta	-0.0354701	1.83558	0.594124	-0.310363	-0.975427	-1.10844
Trav6d-4	0.947823	1.13358	0.904957	-0.938297	-1.12405	-0.924009
Klf9	0.598572	1.33907	0.857747	-0.36408	-1.32673	-1.10458
Trav9-2	0.56384	0.903025	1.39639	-1.08363	-1.17173	-0.60789
C130021I20Rik	0.683012	1.54228	0.616914	-1.16773	-0.903338	-0.771142
Gm12292	1.27872	1.22922	0.288744	-1.09723	-1.09723	-0.602237
Gm12504	1.12702	1.33056	0.358083	-0.772705	-0.750089	-1.29287
Crtam	0.311459	2.06341	-0.272526	-0.447722	-0.856511	-0.798113
Trav12-2	0.415404	0.369319	1.83251	-0.694474	-0.928738	-0.994025
Fndc3b	1.42435	0.402533	0.866994	-0.247712	-1.26953	-1.17663
Gm11738	1.34092	1.40853	-0.236633	-0.64229	-0.935264	-0.935264
Gm19585	0.189093	1.94933	0.330913	-0.728565	-0.937124	-0.803646
Gm5547	1.77603	0.902378	-0.298151	-0.678517	-0.720119	-0.981621
Art5	2.02139	0.380728	-0.208027	-0.467079	-0.773231	-0.953782
Elavl3	1.64068	0.699073	0.271069	-1.26975	-1.01294	-0.328136
Susd3	1.38955	1.3036	-0.0429757	-0.759238	-0.988441	-0.90249
Morc1	1.90022	0.694475	-0.253629	-0.878828	-0.755162	-0.70707
Gimap3	-0.120016	1.69689	0.94346	-0.604525	-1.0457	-0.870116
Gm5297	0.584537	1.36392	0.974229	-1.00206	-0.974229	-0.946394
AC153556.2	1.93189	0.606501	-0.207334	-0.625879	-0.92816	-0.777019
Ly6c2	-0.0433871	0.637457	1.879	-0.704206	-0.864405	-0.904455
Peg10	1.58036	0.850963	0.364698	-0.850963	-1.0941	-0.850963
Trav7-5	-0.0331242	1.5642	1.10046	-0.909076	-0.986366	-0.736094
Vsx2	0.977008	1.5353	0.279145	-0.977008	-0.837436	-0.977008
Cdkn1a	-0.339673	1.4538	1.31793	-0.801627	-0.638585	-0.991844
Gpr68	1.12188	1.53399	-0.206059	-0.343431	-1.12188	-0.984503
Gm15347	-0.182986	1.10181	1.61573	-0.860424	-0.825384	-0.848744
Espn	1	1	0.904762	-0.52381	-1.38095	-1
Trav12-1	0.970449	1.04402	0.959939	-1.00548	-1.20518	-0.763747
Macrod2	1.9191	0.408988	0.0314606	-0.534831	-1.22697	-0.597752
Ankrd55	1.47981	0.969081	0.261914	-1.27028	-0.995273	-0.445254
Gm32391	0.615292	1.80875	0.201561	-0.848678	-0.960067	-0.816853
Foxp3	-0.233904	1.88835	0.656073	-0.473513	-0.781582	-1.05542
Nav1	0.196116	1.96116	0.196116	-0.392232	-0.980581	-0.980581
Traj6	-0.0981221	1.94918	0.534358	-0.846953	-0.818098	-0.720364
Ifit3	-0.32551	1.90794	0.699364	-0.721924	-0.895959	-0.663912
Traj11	0.699085	0.852662	1.28729	-1.28102	-1.14808	-0.409941
Spry2	0.384361	0.763857	1.61042	-0.66655	-1.19201	-0.900086
Cd177	0.731539	1.89096	-0.345066	-0.593513	-0.84196	-0.84196
Trim29	1.83553	0.0496088	0.644914	-1.04178	-0.644914	-0.84335
Trav4-3	0.715153	1.3092	0.815929	-0.59493	-0.780569	-1.46478
AC132332.1	0.54925	1.14427	1.19004	-1.32736	-0.778105	-0.778105
Snx9	1.80689	0.283434	0.389721	-0.283434	-1.02745	-1.16916
Gm43551	-0.147267	1.56471	1.11187	-0.942509	-0.522798	-1.064
Trav6-1	-0.295966	1.71189	0.995522	-0.971979	-0.790364	-0.649107
Mst1r	0.769309	1.08764	1.08764	-0.663198	-1.1407	-1.1407
Il21	0.940634	1.76369	-0.470317	-0.470317	-0.940634	-0.823055
C78197	1.98891	0.556269	-0.361087	-0.78268	-0.630438	-0.770969
AC140488.1	1.19558	0.990621	0.785665	-1.05894	-0.853984	-1.05894
Celf5	-0.3649	1.98089	0.573415	-0.677672	-0.677672	-0.834058
A530040E14Rik	1.46909	0.674052	0.604919	-0.397518	-1.39995	-0.950586
Ccdc152	1.22431	1.4567	-0.273265	-0.337816	-0.880042	-1.18989
Klra5	0.0431934	1.9869	0.367144	-0.799078	-0.799078	-0.799078
Gm12259	0.00992897	1.76736	0.779424	-0.67517	-1.08722	-0.794318
Ppp1r14a	1.38046	0.46631	0.99264	-0.58635	-1.05728	-1.19579
Trav6-2	0.749716	1.41076	0.765839	-0.959314	-1.03993	-0.927068
Lrrc66	1.03005	1.49358	0.257513	-0.824042	-1.13306	-0.824042
Cntnap1	0.191182	1.91182	0.334568	-0.52575	-0.74083	-1.17099
Gm17200	-0.118142	0.85653	1.77213	-0.767923	-0.915601	-0.826994
Impg2	0.524396	-0.0781015	1.86328	-1.08226	-1.01532	-0.21199
Gpr55	0.0247267	1.89407	0.410464	-1.31052	-0.568715	-0.450027
Gm19353	0.207577	1.7207	0.693744	-0.639119	-1.25639	-0.726519
E030030I06Rik	0.632285	0.985188	1.24986	-0.867553	-1.39691	-0.602876
Trav9n-1	0.230824	1.06179	1.48542	-0.860838	-1.08895	-0.828251
Piwil2	1.84985	0.639039	0.0336336	-0.874475	-0.672673	-0.975376
2300002M23Rik	0.128821	1.28821	1.28821	-0.729988	-0.687048	-1.28821
Gm37198	1.83157	0.119338	0.617443	-0.721215	-1.03253	-0.814609
Gm37953	1.74202	0.219467	0.713266	-0.973883	-0.768133	-0.932733
Ighv1-7	0.388671	0.274913	1.88647	-0.938498	-0.938498	-0.673064
Pcsk1	2.02868	0.387623	-0.155774	-0.731774	-0.818717	-0.710038
Trav6n-6	0.415076	1.14815	1.24857	-0.920531	-1.3423	-0.548971
4930519F09Rik	0.380716	1.98686	0.0237948	-0.779279	-0.797125	-0.814971
Scnn1a	0.436564	1.69775	0.533578	-0.630593	-1.30969	-0.727607
2810404F17Rik	2.05097	0.201075	0.0402151	-0.764086	-0.764086	-0.764086
Rnd1	1.07905	1.07905	0.797557	-0.891387	-1.26671	-0.797557
Bex1	0.833016	0.606687	1.30453	-0.675843	-1.60002	-0.468375
Gm42868	1.46519	1.14744	0.0882643	-0.653156	-1.07682	-0.970907
Gabrr2	-0.25848	1.98168	0.534192	-0.637584	-0.77544	-0.844368
Khdc3	1.51477	-0.216395	1.18381	-1.15835	-0.801935	-0.521894
Acsbg1	0.127245	1.96856	0.0823352	-0.142215	-1.08533	-0.950598
Susd2	0.0852609	1.49207	1.10839	-1.19365	-0.746033	-0.746033
Cfap73	0.326979	0.387037	1.84843	-1.13442	-0.814112	-0.61392
Klra9	0.202902	1.96815	0.263773	-0.649286	-0.892769	-0.892769
Trav10n	0.525692	1.75581	0.328557	-0.452095	-1.08293	-1.07504
Arvcf	-0.123169	2.09388	0.184754	-0.8006	-0.615846	-0.739016
Rufy4	0.977577	0.195515	1.48592	-0.860268	-1.36861	-0.430134
Phxr4	2.00929	0.345095	-0.0612785	-0.912728	-0.854674	-0.525705
Trav13d-4	-0.103046	0.650949	1.8875	-0.706242	-0.796721	-0.93244
Rin2	0.677942	1.1864	0.93217	-1.483	-0.974541	-0.338971
Gm9885	-0.0785826	1.74846	0.864408	-0.785826	-1.02157	-0.726889
Igha	0.570087	0.517625	1.56162	-0.269305	-1.36838	-1.01164
Arl4d	1.02827	1.12871	0.483049	-1.3248	-0.0191307	-1.2961
Nat8l	0.0677285	0.4741	1.8964	-1.15139	-0.541828	-0.745014
Carmil1	0.546608	1.01513	1.24939	-0.390434	-1.09322	-1.32748
2600014E21Rik	1.94145	0.27735	0.27735	-0.83205	-0.83205	-0.83205
Cdh3	0.981981	0.654654	1.30931	-0.981981	-0.981981	-0.981981
Amz1	1.47788	0.0268705	1.15543	-0.940466	-0.618021	-1.10169
Ctss	0.481623	1.15307	1.09032	-0.189825	-1.2723	-1.26289
Trav2	0.803076	1.7494	-0.0217048	-1.12431	-0.559983	-0.846486
Rbm47	1.39772	1.05542	0.370824	-0.656073	-0.998371	-1.16952
Tmem159	1.30952	1.48221	-0.41732	-0.762689	-0.935373	-0.676347
Syt14	0.361588	0.836171	1.51415	-1.06216	-1.26556	-0.384187
P2ry12	2.07667	0.310683	-0.37609	-0.474201	-0.621366	-0.915698
Csf2rb	-0.224105	1.01709	1.63769	-0.43097	-0.844702	-1.155
Gm6030	0.153774	-0.19915	2.07973	-0.960458	-0.773912	-0.299986
Gm17970	0.642616	1.39911	0.862245	-1.11441	-0.748363	-1.0412
Ncmap	1.12095	1.51658	1	-0.989071	-1.05501	-0.593442
Slfn4	-0.477138	1.06438	1.57823	-0.110109	-0.917573	-1.13779
Sds	1.6347	0.724662	0.421315	-0.792072	-0.893188	-1.09542
Map3k9	0.713468	1.86599	-0.274411	-0.439057	-0.932996	-0.932996
Cldn1	-0.0825911	-0.379919	2.19692	-0.677247	-0.578137	-0.479028
Mapk10	1.93733	-0.113961	0.569803	-0.797724	-0.797724	-0.797724
Osgin1	1.43561	1.31921	-0.252201	-0.950605	-0.892405	-0.659604
Hes5	1.23742	0.768505	0.846658	-1.3807	-0.442868	-1.02902
Arrdc5	1.6388	1.09885	-0.407331	-0.776772	-0.521005	-1.03254
Chd7	0.68432	1.64709	0.25957	-0.306764	-0.986365	-1.29785
Ifit3b	0.151922	1.97499	0.199898	-0.471759	-1.14341	-0.711636
Gm26771	0.856971	1.09429	1.01518	-0.725129	-1.12065	-1.12065
Ubxn10	1.82258	0.891902	-0.504118	-0.736788	-0.736788	-0.736788
Igkv3-7	1.78372	-0.0995764	0.757647	-0.476235	-1.1776	-0.787953
A130048G24Rik	2.14648	0.0750516	-0.315217	-0.645444	-0.825568	-0.435299
Gm43652	2.07372	-0.51125	0.361896	-0.614648	-0.844423	-0.465294
Trbv6	0.143172	0.652598	1.8013	-0.985556	-0.665916	-0.945601
Ddr1	0.793884	1.58777	0.317554	-1.27021	-0.476331	-0.952661
Gm26909	1.91341	-0.272787	0.662482	-0.939166	-0.600131	-0.763803
Gm8152	0.416754	1.07238	1.2096	-0.848755	-0.29986	-1.55012
Dgkeos	-0.540792	1.53047	1.26778	-0.847615	-0.553822	-0.856021
D6Ertd474e	0.849157	0.566105	1.41526	-1.32091	-0.566105	-0.943508
Anxa3	1.29777	0.567775	1.05444	-0.892218	-0.892218	-1.13555
Bex6	1.19266	1.55472	-0.51114	-0.404652	-0.745412	-1.08617
Ccdc162	2.14187	0.0589269	-0.22546	-0.471415	-0.701999	-0.801918
Igkv10-96	1.75033	-0.229801	0.76634	-0.667131	-0.290541	-1.3292
Etv1	1.84769	0.349563	0.349563	-0.848939	-0.549314	-1.14857
Gm25551	1.67473	0.157136	0.779623	-0.431273	-1.09693	-1.08329
Gm24371	0.379368	1.77881	0.514254	-0.750305	-0.868331	-1.0538
Gm5514	0.731826	-0.30134	1.88799	-0.707227	-0.731826	-0.879422
Ccr1	0.904594	0.611212	1.34467	-1.00239	-1.29577	-0.562315
Gm15589	0.597845	1.00175	1.25179	-1.30628	-1.06586	-0.479237
Gm26564	1.49506	0.373765	0.934414	-0.747531	-1.22809	-0.827624
Lrp4	1	1.92154	0.480384	-0.960769	-0.960769	-0.480384
Igkv8-27	2.13075	-0.0072722	-0.138172	-0.807214	-0.807214	-0.370882
C3ar1	1.83174	0.2102	0.570542	-0.870828	-0.870828	-0.870828
Slc17a8	0.956689	-0.318896	1.75393	-0.797241	-0.797241	-0.797241
Gm37166	0.0640233	2.11277	-0.106705	-0.661574	-0.917667	-0.490845
S100a3	1.25209	0.695608	0.973852	-1.25209	-0.695608	-0.973852
1700013M08Rik	-0.139972	1.53969	1.17976	-0.859828	-0.859828	-0.859828
Nos1	2.20483	-0.5322	-0.0760286	-0.5322	-0.5322	-0.5322
Chrna10	1.15435	1.15435	0.22611	0.0119005	-1.41616	-1.13055
Styk1	1	1.6641	0.83205	-1.1094	-0.27735	-1.1094
Chic1	1.09888	1.09888	0.686803	-0.549442	-1.37361	-0.961524
Trav13n-1	0.497676	0.68325	1.59425	-1.10501	-0.582028	-1.08814
Anpep	-0.294086	0.147043	2.13212	-0.735215	-0.51465	-0.735215
Ttll10	0.106449	1.70319	0.745145	-1.17094	-0.372572	-1.01127
Bpifc	1.17382	1.55112	-0.335377	-0.461144	-0.838444	-1.08998
Gm26888	1.4853	0.698963	0.698963	-0.873704	-1.13582	-0.873704
C1ql3	0.5547	1.1094	1.1094	-0.27735	-1.38675	-1.1094
Zmynd15	-0.109326	1.20259	1.42124	-0.327978	-0.983935	-1.20259
Chrna2	0.514236	1.5983	0.347457	-1.23695	0.0138983	-1.23695
Gm29395	0.694167	1.49042	0.694167	-1.14333	-0.898333	-0.837083
D730001G18Rik	1.93887	0.550816	-0.242359	-0.50675	-1.10163	-0.638946
Erich3	-0.417585	1.37207	1.37207	-1.13345	-0.775515	-0.417585
Trav9d-1	0.0487038	0.938077	1.4717	-0.0402336	-1.09478	-1.32347
Kcnc1	0.177705	1.59934	0.888523	-0.533114	-1.24393	-0.888523
Gm14001	1.39615	-0.582858	1.4097	-0.853954	-0.515084	-0.853954
Bst1	2.20733	-0.153081	-0.370358	-0.577758	-0.449368	-0.656768
Gm13982	0.959405	1.24193	0.712196	-1.3361	-0.806371	-0.771055
Gm37419	1.59446	0.556731	0.630416	-0.806441	-1.26083	-0.714335
A530021J07Rik	0.743428	1.46676	0.502316	-0.341575	-1.42658	-0.944354
Cyb561	-0.0714894	1.78723	0.786383	-0.786383	-0.643405	-1.07234
Ppm1j	-0.273652	1.36826	1.36826	-1.05551	-0.899142	-0.508211
Apobec2	1.67034	0.870707	-0.0355391	-0.675242	-0.515316	-1.31495
