# Supplementary material for: Chromatin organizer SATB1 controls the cell identity of CD4+ CD8+ double-positive thymocytes by regulating the activity of super-enhancers
Source: Nat Commun. 2022 Sep 22;13:5554. doi: 10.1038/s41467-022-33333-6 (PMC9500044; doi:10.1038/s41467-022-33333-6)
Supplement: Supplementary file 11 — Source Data [file 41467_2022_33333_MOESM11_ESM.zip]

Archive with 14 entries (14 files):
- Figure 1-3 data source.xlsx
- __MACOSX/._Figure 1-3 data source.xlsx
- Figure 4-5 data source.xlsx
- __MACOSX/._Figure 4-5 data source.xlsx
- Figure S4-7 data source.xlsx
- __MACOSX/._Figure S4-7 data source.xlsx
- data source information.docx
- __MACOSX/._data source information.docx
- Figure S1-3 data source.xlsx
- __MACOSX/._Figure S1-3 data source.xlsx
- Figure 6-7 data source.xlsx
- __MACOSX/._Figure 6-7 data source.xlsx
- Figure 4a-b data source.xlsx
- __MACOSX/._Figure 4a-b data source.xlsx
