# Supplementary material for: Chromatin organizer SATB1 controls the cell identity of CD4+ CD8+ double-positive thymocytes by regulating the activity of super-enhancers
Source: Nat Commun. 2022 Sep 22;13:5554. doi: 10.1038/s41467-022-33333-6 (PMC9500044; doi:10.1038/s41467-022-33333-6)
Supplement: Supplementary file 11 — Source Data [file 41467_2022_33333_MOESM11_ESM.zip › Figure 1-3 data source.xlsx]

## Sheet: Figure 1c
Figure 1c. Differentially expressed genes of DP cells from WT and SATB1 cKO mice by using bulk RNA-seq.
gene_id	baseMean	log2FoldChange	lfcSE	stat	pvalue	padj	GeneSymbol	Type
ENSMUSG00000045414	3426.02	1.58669	0.0983002	16.1412	1.31e-58	2.79e-56	1190002N15Rik	Upregulated genes
ENSMUSG00000087651	666.923	2.24972	0.13217	17.0214	5.7e-65	1.48e-62	1500009L16Rik	Upregulated genes
ENSMUSG00000020617	3.31539	1.12193	0.38215	2.93583	0.00332661	0.0156408	1700012B07Rik	Upregulated genes
ENSMUSG00000073598	26.2661	1.21268	0.335763	3.61173	0.000304159	0.00200111	1700066B19Rik	Upregulated genes
ENSMUSG00000101009	10.2182	2.21615	0.396327	5.59173	2.25e-08	3.44e-07	1700108F19Rik	Upregulated genes
ENSMUSG00000036027	6.94444	1.66028	0.39731	4.17881	2.93e-05	0.000247105	1810046K07Rik	Upregulated genes
ENSMUSG00000044694	109.707	4.01334	0.28032	14.317	1.71e-46	2.44e-44	2010007H06Rik	Upregulated genes
ENSMUSG00000063018	22.7358	1.2323	0.338266	3.64299	0.00026949	0.00179862	2010204K13Rik	Upregulated genes
ENSMUSG00000029882	21.7958	1.9934	0.355463	5.6079	2.05e-08	3.15e-07	2210010C04Rik	Upregulated genes
ENSMUSG00000100783	42.6942	1.11579	0.286617	3.89296	9.9e-05	0.000744015	2310047D07Rik	Upregulated genes
ENSMUSG00000054418	4.32977	1.13823	0.386862	2.94222	0.00325871	0.0153597	2900041M22Rik	Upregulated genes
ENSMUSG00000043993	84.4577	1.49002	0.267612	5.56785	2.58e-08	3.89e-07	2900052L18Rik	Upregulated genes
ENSMUSG00000032057	2.37262	1.03167	0.363401	2.83894	0.00452636	0.0202851	4833427G06Rik	Upregulated genes
ENSMUSG00000086713	5.37215	1.56474	0.39495	3.96188	7.44e-05	0.000573937	4930407G08Rik	Upregulated genes
ENSMUSG00000106583	6.67785	1.68783	0.397453	4.24662	2.17e-05	0.000189295	4930447N08Rik	Upregulated genes
ENSMUSG00000090394	3168.84	1.00022	0.102833	9.72666	2.32e-22	1.14e-20	4930523C07Rik	Upregulated genes
ENSMUSG00000074580	27.8502	1.23753	0.330526	3.74413	0.00018102	0.00126895	4931440P22Rik	Upregulated genes
ENSMUSG00000079048	12.7161	2.21321	0.395457	5.5966	2.19e-08	3.35e-07	4933413L06Rik	Upregulated genes
ENSMUSG00000036411	350.346	1.03481	0.176388	5.86669	4.45e-09	7.45e-08	9530077C05Rik	Upregulated genes
ENSMUSG00000059027	376.452	1.21766	0.34533	3.52607	0.000421775	0.00266304	9630013D21Rik	Upregulated genes
ENSMUSG00000086213	12.498	1.53526	0.381716	4.02201	5.77e-05	0.000456905	A330040F15Rik	Upregulated genes
ENSMUSG00000097603	19.373	1.73552	0.368215	4.71335	2.44e-06	2.61e-05	A430010J10Rik	Upregulated genes
ENSMUSG00000103594	375.626	3.45531	0.324437	10.6502	1.74e-26	1.12e-24	A430034D21Rik	Upregulated genes
ENSMUSG00000106024	31.4995	1.91294	0.344859	5.54704	2.91e-08	4.36e-07	A530083M17Rik	Upregulated genes
ENSMUSG00000097855	237.775	1.04875	0.154523	6.78706	1.14e-11	2.63e-10	A930007I19Rik	Upregulated genes
ENSMUSG00000054181	23.4503	1.20345	0.333597	3.6075	0.000309166	0.00202912	A930012O16Rik	Upregulated genes
ENSMUSG00000042073	117.452	1.09537	0.196069	5.58664	2.31e-08	3.53e-07	Abhd14b	Upregulated genes
ENSMUSG00000040997	172.59	1.80404	0.184353	9.78581	1.3e-22	6.41e-21	Abhd4	Upregulated genes
ENSMUSG00000029095	88.0453	1.833	0.259704	7.05802	1.69e-12	4.21e-11	Ablim2	Upregulated genes
ENSMUSG00000114049	13.2916	1.44883	0.383473	3.77818	0.000157978	0.00112829	AC122228.1	Upregulated genes
ENSMUSG00000112728	9.85409	1.6351	0.394065	4.14933	3.33e-05	0.000278341	AC123694.2	Upregulated genes
ENSMUSG00000112796	4.28468	1.36347	0.391263	3.4848	0.000492507	0.00305867	AC123694.3	Upregulated genes
ENSMUSG00000113687	25.0419	1.13272	0.319791	3.54208	0.000396987	0.00252589	AC123705.3	Upregulated genes
ENSMUSG00000111293	39.0742	1.0736	0.284424	3.77463	0.000160248	0.00114164	AC125206.2	Upregulated genes
ENSMUSG00000111325	26.6678	1.24433	0.344975	3.60702	0.000309729	0.0020305	AC125374.3	Upregulated genes
ENSMUSG00000111118	241.384	2.66425	0.178978	14.8859	4.07e-50	6.59e-48	AC151730.1	Upregulated genes
ENSMUSG00000110958	86.6143	4.89691	0.333815	14.6695	1.01e-48	1.53e-46	AC153891.1	Upregulated genes
ENSMUSG00000113275	6.25906	1.42133	0.396793	3.58204	0.000340922	0.00221329	AC155241.2	Upregulated genes
ENSMUSG00000113679	28.9702	1.07112	0.314666	3.40399	0.000664102	0.00396578	AC159633.2	Upregulated genes
ENSMUSG00000111774	4.32649	1.08054	0.392754	2.75119	0.00593796	0.0254553	AC166078.1	Upregulated genes
ENSMUSG00000112742	7.76597	1.02285	0.39369	2.59811	0.00937388	0.0374718	AC226737.1	Upregulated genes
ENSMUSG00000026003	1726.02	1.05401	0.0824979	12.7762	2.23e-37	2.24e-35	Acadl	Upregulated genes
ENSMUSG00000042540	67.155	2.42556	0.32656	7.4276	1.11e-13	3.02e-12	Acot5	Upregulated genes
ENSMUSG00000043487	69.3416	1.02908	0.251306	4.09491	4.22e-05	0.000343153	Acot6	Upregulated genes
ENSMUSG00000027380	157.713	1.44702	0.178812	8.09241	5.85e-16	1.89e-14	Acoxl	Upregulated genes
ENSMUSG00000052374	705.21	4.98169	0.155901	31.9542	4.72e-224	1.49e-220	Actn2	Upregulated genes
ENSMUSG00000014852	7.66738	1.10536	0.396368	2.78872	0.00529163	0.0231723	Adamts13	Upregulated genes
ENSMUSG00000030232	6278.66	1.06534	0.0928151	11.478	1.7e-30	1.33e-28	Aebp2	Upregulated genes
ENSMUSG00000029772	3544.81	1.80184	0.0807173	22.3228	2.22e-110	1.31e-107	Ahcyl2	Upregulated genes
ENSMUSG00000022178	128.993	1.26372	0.200371	6.30689	2.85e-10	5.63e-09	Ajuba	Upregulated genes
ENSMUSG00000039166	103.737	1.75011	0.224664	7.78986	6.71e-15	2.03e-13	Akap7	Upregulated genes
ENSMUSG00000035561	576.044	1.41994	0.157094	9.03883	1.58e-19	6.64e-18	Aldh1b1	Upregulated genes
ENSMUSG00000028356	3.42527	1.3329	0.382332	3.48623	0.000489877	0.00304634	Ambp	Upregulated genes
ENSMUSG00000041688	35.4249	1.20135	0.318139	3.77618	0.00015925	0.00113652	Amot	Upregulated genes
ENSMUSG00000021314	98.5293	3.30487	0.287039	11.5137	1.13e-30	8.89e-29	Amph	Upregulated genes
ENSMUSG00000004105	1483.59	1.18232	0.109768	10.7711	4.72e-27	3.12e-25	Angptl2	Upregulated genes
ENSMUSG00000038354	158.798	4.6362	0.263285	17.6091	2.1e-69	5.76e-67	Ankrd35	Upregulated genes
ENSMUSG00000029994	140.652	1.21861	0.18231	6.68424	2.32e-11	5.17e-10	Anxa4	Upregulated genes
ENSMUSG00000018340	4534.6	1.2025	0.125939	9.54831	1.32e-21	6.24e-20	Anxa6	Upregulated genes
ENSMUSG00000030051	642.256	1.29676	0.108284	11.9755	4.77e-33	4.17e-31	Aplf	Upregulated genes
ENSMUSG00000019852	303.834	1.09009	0.192586	5.66027	1.51e-08	2.37e-07	Arfgef3	Upregulated genes
ENSMUSG00000039031	844.091	1.34856	0.0964059	13.9884	1.84e-44	2.48e-42	Arhgap18	Upregulated genes
ENSMUSG00000040964	246.448	2.64728	0.200488	13.2042	8.3e-40	9.25e-38	Arhgef10l	Upregulated genes
ENSMUSG00000049804	339.648	1.3271	0.302032	4.39392	1.11e-05	0.000104323	Armcx4	Upregulated genes
ENSMUSG00000030651	262.965	2.08844	0.332679	6.27763	3.44e-10	6.72e-09	Art2b	Upregulated genes
ENSMUSG00000097415	3986.96	1.13233	0.0881292	12.8485	8.76e-38	9.12e-36	AU020206	Upregulated genes
ENSMUSG00000075010	258.381	1.09957	0.171247	6.42096	1.35e-10	2.79e-09	AW112010	Upregulated genes
ENSMUSG00000097800	23.0263	1.92371	0.344293	5.58742	2.3e-08	3.52e-07	B230344G16Rik	Upregulated genes
ENSMUSG00000022686	590.459	1.06427	0.112747	9.4395	3.75e-21	1.72e-19	B3gnt5	Upregulated genes
ENSMUSG00000028413	3068.66	1.05624	0.107721	9.80537	1.07e-22	5.34e-21	B4galt1	Upregulated genes
ENSMUSG00000022793	36.0299	1.17253	0.304721	3.84788	0.000119143	0.000875687	B4galt4	Upregulated genes
ENSMUSG00000037922	23.5131	1.07145	0.387066	2.76814	0.00563766	0.0244389	Bank1	Upregulated genes
ENSMUSG00000045763	656.527	1.09996	0.104797	10.4961	9e-26	5.54e-24	Basp1	Upregulated genes
ENSMUSG00000074862	190.417	1.7987	0.223102	8.06224	7.49e-16	2.4e-14	BC025920	Upregulated genes
ENSMUSG00000099757	216.224	1.44103	0.223036	6.46098	1.04e-10	2.18e-09	BE692007	Upregulated genes
ENSMUSG00000008999	864.051	1.55517	0.111972	13.8889	7.4e-44	9.53e-42	Bmp7	Upregulated genes
ENSMUSG00000067336	534.611	1.42351	0.169367	8.4049	4.28e-17	1.53e-15	Bmpr2	Upregulated genes
ENSMUSG00000035390	20.3429	1.06035	0.342485	3.09606	0.00196111	0.0100485	Brsk1	Upregulated genes
ENSMUSG00000032056	7.12739	1.66648	0.397348	4.19401	2.74e-05	0.000233184	Btg4	Upregulated genes
ENSMUSG00000071317	6.97754	1.12753	0.397097	2.83944	0.00451925	0.0202628	Bves	Upregulated genes
ENSMUSG00000097932	3.30827	1.00591	0.373704	2.69172	0.00710855	0.0296419	C430039J16Rik	Upregulated genes
ENSMUSG00000087365	10.533	1.16413	0.391835	2.97097	0.00296861	0.0142079	C430049B03Rik	Upregulated genes
ENSMUSG00000057897	349.081	1.40275	0.151966	9.23064	2.69e-20	1.19e-18	Camk2b	Upregulated genes
ENSMUSG00000039676	12.1962	1.34655	0.381678	3.52798	0.000418739	0.00264652	Capsl	Upregulated genes
ENSMUSG00000028463	48.257	1.38629	0.303157	4.57286	4.81e-06	4.86e-05	Car9	Upregulated genes
ENSMUSG00000031012	189.77	1.41287	0.231473	6.10381	1.04e-09	1.9e-08	Cask	Upregulated genes
ENSMUSG00000040312	1323	1.18145	0.099446	11.8803	1.5e-32	1.28e-30	Cchcr1	Upregulated genes
ENSMUSG00000035042	86.2763	1.9898	0.279653	7.11524	1.12e-12	2.83e-11	Ccl5	Upregulated genes
ENSMUSG00000034028	849.125	2.05278	0.143797	14.2755	3.11e-46	4.37e-44	Cd226	Upregulated genes
ENSMUSG00000029084	25.526	1.13152	0.366023	3.0914	0.00199216	0.0101718	Cd38	Upregulated genes
ENSMUSG00000026399	37.6258	1.02844	0.35448	2.90125	0.00371673	0.0172212	Cd55	Upregulated genes
ENSMUSG00000078926	16.8584	1.06375	0.355065	2.99594	0.00273603	0.0132589	Cdc20b	Upregulated genes
ENSMUSG00000026490	532.132	2.26357	0.183424	12.3406	5.47e-35	5.13e-33	Cdc42bpa	Upregulated genes
ENSMUSG00000040274	10071.2	1.98341	0.112056	17.7002	4.18e-70	1.16e-67	Cdk6	Upregulated genes
ENSMUSG00000008206	474.27	2.29212	0.170155	13.4708	2.32e-41	2.7e-39	Cers4	Upregulated genes
ENSMUSG00000053768	4112.07	1.0466	0.0917353	11.4089	3.77e-30	2.9e-28	Chchd3	Upregulated genes
ENSMUSG00000030086	224.542	1.00386	0.158634	6.32818	2.48e-10	4.95e-09	Chchd6	Upregulated genes
ENSMUSG00000018474	12688.2	1.69653	0.111322	15.2399	1.92e-52	3.4e-50	Chd3	Upregulated genes
ENSMUSG00000060002	435.873	1.18637	0.130264	9.10746	8.43e-20	3.65e-18	Chpt1	Upregulated genes
ENSMUSG00000025189	121.859	1.21549	0.198147	6.13428	8.55e-10	1.58e-08	Cnnm1	Upregulated genes
ENSMUSG00000034724	8970.44	1.22787	0.0841493	14.5915	3.18e-48	4.63e-46	Cnot6l	Upregulated genes
ENSMUSG00000044629	48.5662	2.29597	0.313012	7.33508	2.22e-13	5.91e-12	Cnrip1	Upregulated genes
ENSMUSG00000038070	496.117	1.32728	0.164874	8.05026	8.26e-16	2.63e-14	Cntln	Upregulated genes
ENSMUSG00000055022	46.9954	3.74618	0.340736	10.9944	4.07e-28	2.82e-26	Cntn1	Upregulated genes
ENSMUSG00000045672	4945.36	3.07581	0.145694	21.1114	6.25e-99	2.89e-96	Col27a1	Upregulated genes
ENSMUSG00000042705	755.379	1.56045	0.0995734	15.6713	2.38e-55	4.5e-53	Commd10	Upregulated genes
ENSMUSG00000041729	1633.62	1.89223	0.127204	14.8756	4.75e-50	7.62e-48	Coro2b	Upregulated genes
ENSMUSG00000039007	124.162	1.25646	0.256911	4.89064	1.01e-06	1.16e-05	Cpq	Upregulated genes
ENSMUSG00000032431	239.049	1.15103	0.146645	7.8491	4.19e-15	1.28e-13	Crtap	Upregulated genes
ENSMUSG00000014599	13.3989	1.55421	0.390039	3.98475	6.75e-05	0.00052629	Csf1	Upregulated genes
ENSMUSG00000030447	285.826	1.51088	0.159405	9.47829	2.58e-21	1.2e-19	Cyfip1	Upregulated genes
ENSMUSG00000023963	117.515	1.59147	0.238457	6.67402	2.49e-11	5.53e-10	Cyp39a1	Upregulated genes
ENSMUSG00000001467	1189.17	1.05686	0.297494	3.55253	0.000381542	0.0024358	Cyp51	Upregulated genes
ENSMUSG00000052821	30.9197	1.95712	0.323151	6.05635	1.39e-09	2.52e-08	Cysltr1	Upregulated genes
ENSMUSG00000068373	208.091	2.12631	0.211889	10.035	1.07e-23	5.71e-22	D430041D05Rik	Upregulated genes
ENSMUSG00000019891	6.89742	1.42349	0.397418	3.58184	0.000341186	0.00221397	Dcbld1	Upregulated genes
ENSMUSG00000031562	101.375	1.00211	0.23374	4.28728	1.81e-05	0.000161056	Dctd	Upregulated genes
ENSMUSG00000039450	45.3646	1.90114	0.305507	6.2229	4.88e-10	9.31e-09	Dcxr	Upregulated genes
ENSMUSG00000030772	4.06184	1.15142	0.380671	3.02472	0.00248867	0.0122545	Dkk3	Upregulated genes
ENSMUSG00000030792	83.9159	2.30537	0.243891	9.45247	3.31e-21	1.53e-19	Dkkl1	Upregulated genes
ENSMUSG00000022429	181.631	1.04264	0.248988	4.18752	2.82e-05	0.000239147	Dmc1	Upregulated genes
ENSMUSG00000040658	324.701	1.02385	0.162289	6.30877	2.81e-10	5.57e-09	Dnph1	Upregulated genes
ENSMUSG00000030584	51.0401	1.6614	0.276974	5.99842	1.99e-09	3.51e-08	Dpf1	Upregulated genes
ENSMUSG00000043067	711.718	1.01846	0.101795	10.005	1.45e-23	7.67e-22	Dpy19l1	Upregulated genes
ENSMUSG00000026131	769.248	1.45307	0.306282	4.74423	2.09e-06	2.27e-05	Dst	Upregulated genes
ENSMUSG00000039982	53.6791	2.29232	0.285691	8.02376	1.03e-15	3.26e-14	Dtx4	Upregulated genes
ENSMUSG00000092074	27.4734	1.07957	0.316536	3.41059	0.000648223	0.00388196	Dynlt1a	Upregulated genes
ENSMUSG00000016526	58.2926	1.07458	0.26051	4.12492	3.71e-05	0.000305927	Dyrk3	Upregulated genes
ENSMUSG00000036499	296.935	1.46311	0.168107	8.70345	3.22e-18	1.25e-16	Eea1	Upregulated genes
ENSMUSG00000020658	71.7814	1.34756	0.256906	5.24534	1.56e-07	2.08e-06	Efr3b	Upregulated genes
ENSMUSG00000043460	745.122	4.24749	0.171608	24.7512	3.01e-135	2.48e-132	Elfn2	Upregulated genes
ENSMUSG00000032349	4339.62	1.07368	0.0979493	10.9616	5.85e-28	4.02e-26	Elovl5	Upregulated genes
ENSMUSG00000030208	2277.06	1.4277	0.115848	12.3239	6.73e-35	6.25e-33	Emp1	Upregulated genes
ENSMUSG00000041773	624.986	1.24765	0.14258	8.75051	2.12e-18	8.33e-17	Enc1	Upregulated genes
ENSMUSG00000037419	83.1189	1.02256	0.228443	4.47621	7.6e-06	7.38e-05	Endod1	Upregulated genes
ENSMUSG00000033857	1772.04	1.09928	0.10643	10.3287	5.23e-25	3.05e-23	Engase	Upregulated genes
ENSMUSG00000037370	30.423	1.13069	0.311816	3.62613	0.0002877	0.0019074	Enpp1	Upregulated genes
ENSMUSG00000026383	104.814	1.08172	0.233471	4.63322	3.6e-06	3.73e-05	Epb41l5	Upregulated genes
ENSMUSG00000042379	38.525	1.57269	0.334521	4.70134	2.58e-06	2.76e-05	Esm1	Upregulated genes
ENSMUSG00000013089	279.98	1.02068	0.18627	5.47956	4.26e-08	6.23e-07	Etv5	Upregulated genes
ENSMUSG00000078771	279.967	3.1467	0.168885	18.6322	1.76e-77	5.66e-75	Evi2a	Upregulated genes
ENSMUSG00000011831	165.802	1.08791	0.177101	6.14289	8.1e-10	1.51e-08	Evi5	Upregulated genes
ENSMUSG00000025932	20.1081	1.85038	0.358112	5.16705	2.38e-07	3.08e-06	Eya1	Upregulated genes
ENSMUSG00000048376	1031.81	2.02284	0.0937583	21.5751	3.08e-103	1.67e-100	F2r	Upregulated genes
ENSMUSG00000021675	43.9322	2.55217	0.312352	8.17082	3.06e-16	1.02e-14	F2rl2	Upregulated genes
ENSMUSG00000024665	854.411	1.0885	0.28158	3.8657	0.000110769	0.000820828	Fads2	Upregulated genes
ENSMUSG00000024664	31.8917	1.86469	0.346371	5.3835	7.31e-08	1.03e-06	Fads3	Upregulated genes
ENSMUSG00000049119	93.117	1.02016	0.25139	4.0581	4.95e-05	0.000397053	Fam110b	Upregulated genes
ENSMUSG00000024691	3651.41	1.61866	0.106705	15.1694	5.64e-52	9.89e-50	Fam111a	Upregulated genes
ENSMUSG00000043230	67.5845	2.88007	0.27422	10.5028	8.39e-26	5.19e-24	Fam124b	Upregulated genes
ENSMUSG00000026483	661.807	3.44659	0.155134	22.2169	2.36e-109	1.35e-106	Fam129a	Upregulated genes
ENSMUSG00000074071	5466.98	1.27929	0.0788066	16.2333	2.93e-59	6.39e-57	Fam169b	Upregulated genes
ENSMUSG00000019856	379.629	2.70264	0.190833	14.1623	1.57e-45	2.18e-43	Fam184a	Upregulated genes
ENSMUSG00000038022	44.8744	1.52919	0.299351	5.10835	3.25e-07	4.14e-06	Fam188b	Upregulated genes
ENSMUSG00000032224	13.1028	1.61318	0.378661	4.26022	2.04e-05	0.000179314	Fam81a	Upregulated genes
ENSMUSG00000037463	605.727	1.45947	0.1256	11.62	3.26e-31	2.67e-29	Fbxo27	Upregulated genes
ENSMUSG00000026656	50.4541	1.06045	0.275773	3.84538	0.000120365	0.000884326	Fcgr2b	Upregulated genes
ENSMUSG00000070524	15.8933	1.47684	0.373589	3.95311	7.71e-05	0.000592728	Fcrlb	Upregulated genes
ENSMUSG00000025265	158.159	1.68113	0.197476	8.51306	1.69e-17	6.29e-16	Fgd1	Upregulated genes
ENSMUSG00000028573	317.821	2.77985	0.175205	15.8663	1.08e-56	2.16e-54	Fggy	Upregulated genes
ENSMUSG00000020635	6.1661	1.24961	0.39734	3.14493	0.00166127	0.00872203	Fkbp1b	Upregulated genes
ENSMUSG00000061175	68.1132	1.01115	0.27929	3.62042	0.00029413	0.00194458	Fnip2	Upregulated genes
ENSMUSG00000055210	84.7954	1.01467	0.229229	4.42645	9.58e-06	9.11e-05	Foxd2	Upregulated genes
ENSMUSG00000031714	59.5569	1.2624	0.305423	4.13328	3.58e-05	0.000296425	Gab1	Upregulated genes
ENSMUSG00000026994	45.0029	2.86068	0.336238	8.50789	1.77e-17	6.57e-16	Galnt3	Upregulated genes
ENSMUSG00000030498	180.621	1.30933	0.187505	6.9829	2.89e-12	7.01e-11	Gas2	Upregulated genes
ENSMUSG00000015619	4828.7	1.54474	0.113644	13.5928	4.42e-42	5.3e-40	Gata3	Upregulated genes
ENSMUSG00000006378	55.2806	1.4806	0.277682	5.33201	9.71e-08	1.34e-06	Gcat	Upregulated genes
ENSMUSG00000020363	38.586	1.17127	0.305772	3.83053	0.000127868	0.000934738	Gfpt2	Upregulated genes
ENSMUSG00000025089	3070.38	2.79609	0.100343	27.8652	7.06e-171	1.11e-167	Gfra1	Upregulated genes
ENSMUSG00000050953	35.5132	1.40786	0.329362	4.2745	1.92e-05	0.000169224	Gja1	Upregulated genes
ENSMUSG00000041440	972.565	1.57882	0.113764	13.878	8.61e-44	1.09e-41	Gk5	Upregulated genes
ENSMUSG00000021591	284.214	1.27205	0.150193	8.46945	2.47e-17	9.04e-16	Glrx	Upregulated genes
ENSMUSG00000074284	37.6645	1.08968	0.287097	3.7955	0.000147346	0.00106076	Gm10658	Upregulated genes
ENSMUSG00000086795	95.717	1.08209	0.233019	4.64381	3.42e-06	3.57e-05	Gm11579	Upregulated genes
ENSMUSG00000081548	2.54692	1.02846	0.36206	2.84057	0.0045033	0.0202009	Gm11692	Upregulated genes
ENSMUSG00000087113	8.90043	1.10976	0.389327	2.85046	0.00436565	0.0196676	Gm11714	Upregulated genes
ENSMUSG00000086587	4.53522	1.39244	0.391625	3.55554	0.000377203	0.00241379	Gm11837	Upregulated genes
ENSMUSG00000081769	62.1733	1.8698	0.277897	6.72837	1.72e-11	3.88e-10	Gm12216	Upregulated genes
ENSMUSG00000073843	10.1998	1.45585	0.39402	3.69485	0.000220013	0.00149887	Gm12542	Upregulated genes
ENSMUSG00000079603	17.507	1.605	0.378386	4.24169	2.22e-05	0.000192937	Gm13218	Upregulated genes
ENSMUSG00000100505	16.6191	1.00954	0.356403	2.83257	0.00461758	0.0206305	Gm13283	Upregulated genes
ENSMUSG00000086447	9.51142	1.36208	0.394051	3.45661	0.000547006	0.00335318	Gm13522	Upregulated genes
ENSMUSG00000086980	12.3507	1.33992	0.384376	3.48596	0.000490375	0.00304844	Gm13791	Upregulated genes
ENSMUSG00000087613	73.8536	2.95488	0.295558	9.99764	1.56e-23	8.24e-22	Gm13855	Upregulated genes
ENSMUSG00000087356	59.0457	1.22569	0.267424	4.58332	4.58e-06	4.64e-05	Gm13856	Upregulated genes
ENSMUSG00000078878	586.519	1.66245	0.144351	11.5167	1.09e-30	8.62e-29	Gm14305	Upregulated genes
ENSMUSG00000078864	5.79708	1.3426	0.396662	3.38475	0.000712442	0.00420934	Gm14322	Upregulated genes
ENSMUSG00000090093	238.853	1.70366	0.171523	9.93255	3e-23	1.56e-21	Gm14399	Upregulated genes
ENSMUSG00000078870	309.727	1.43126	0.170579	8.39057	4.84e-17	1.72e-15	Gm14410	Upregulated genes
ENSMUSG00000078867	17.6346	1.59307	0.363608	4.3813	1.18e-05	0.000109954	Gm14418	Upregulated genes
ENSMUSG00000078881	26.037	2.79675	0.388045	7.20728	5.71e-13	1.48e-11	Gm14434	Upregulated genes
ENSMUSG00000082812	6.81913	1.22035	0.396946	3.07434	0.00210966	0.0106682	Gm14860	Upregulated genes
ENSMUSG00000086825	7.30997	1.07247	0.39589	2.709	0.0067487	0.0284355	Gm15675	Upregulated genes
ENSMUSG00000089890	434.634	1.21271	0.362924	3.34149	0.000833314	0.00481392	Gm16055	Upregulated genes
ENSMUSG00000086628	107.415	2.36418	0.248411	9.5172	1.78e-21	8.3e-20	Gm16157	Upregulated genes
ENSMUSG00000086410	161.254	1.18976	0.200717	5.92753	3.08e-09	5.26e-08	Gm16158	Upregulated genes
ENSMUSG00000096975	44.1417	1.12566	0.295108	3.81442	0.000136506	0.000990619	Gm16386	Upregulated genes
ENSMUSG00000076755	153.846	3.02849	0.23238	13.0325	7.99e-39	8.66e-37	Gm16602	Upregulated genes
ENSMUSG00000097796	50.4342	3.94858	0.355273	11.1142	1.07e-28	7.74e-27	Gm16702	Upregulated genes
ENSMUSG00000090322	8.30973	1.00066	0.391713	2.55459	0.0106314	0.0415691	Gm17090	Upregulated genes
ENSMUSG00000090743	3.43256	1.02033	0.386255	2.6416	0.00825166	0.0336821	Gm17213	Upregulated genes
ENSMUSG00000084917	111.201	1.17771	0.208156	5.6578	1.53e-08	2.4e-07	Gm17477	Upregulated genes
ENSMUSG00000097062	14.6074	1.83974	0.376325	4.88868	1.02e-06	1.17e-05	Gm17586	Upregulated genes
ENSMUSG00000106588	86.3776	1.70165	0.312448	5.44619	5.15e-08	7.44e-07	Gm17590	Upregulated genes
ENSMUSG00000110647	29.5438	1.58295	0.314663	5.03063	4.89e-07	6.04e-06	Gm17745	Upregulated genes
ENSMUSG00000107061	32.2982	2.53837	0.338096	7.50786	6.01e-14	1.67e-12	Gm19590	Upregulated genes
ENSMUSG00000101969	2.96176	1.14747	0.371288	3.09051	0.00199813	0.010194	Gm20125	Upregulated genes
ENSMUSG00000093779	12.3574	1.16077	0.379517	3.05855	0.00222409	0.0111703	Gm20648	Upregulated genes
ENSMUSG00000102882	9.06776	1.2986	0.390697	3.32379	0.000888035	0.00508686	Gm2065	Upregulated genes
ENSMUSG00000087881	11.8641	1.32812	0.379535	3.49932	0.000466439	0.00291302	Gm22442	Upregulated genes
ENSMUSG00000088856	7.79427	1.00939	0.394094	2.56128	0.0104286	0.0408775	Gm24727	Upregulated genes
ENSMUSG00000093137	10.2356	2.25772	0.395612	5.7069	1.15e-08	1.84e-07	Gm25995	Upregulated genes
ENSMUSG00000097433	458.43	3.30545	0.167351	19.7516	7.77e-87	3e-84	Gm26781	Upregulated genes
ENSMUSG00000097817	6.36204	1.41635	0.396891	3.56862	0.000358868	0.00231287	Gm26810	Upregulated genes
ENSMUSG00000097718	46.7088	1.76784	0.294274	6.00747	1.88e-09	3.32e-08	Gm26896	Upregulated genes
ENSMUSG00000100183	62.5822	1.86234	0.262568	7.09279	1.31e-12	3.3e-11	Gm28512	Upregulated genes
ENSMUSG00000100465	64.0479	1.47416	0.254812	5.78528	7.24e-09	1.19e-07	Gm29264	Upregulated genes
ENSMUSG00000000594	1272.54	1.42709	0.110917	12.8663	6.97e-38	7.37e-36	Gm2a	Upregulated genes
ENSMUSG00000103114	381.834	1.44113	0.173254	8.31802	8.94e-17	3.13e-15	Gm32200	Upregulated genes
ENSMUSG00000079311	4.8508	1.08825	0.39598	2.74824	0.00599156	0.0256483	Gm3222	Upregulated genes
ENSMUSG00000110266	1834.94	5.19902	0.244049	21.3032	1.06e-100	5.15e-98	Gm32742	Upregulated genes
ENSMUSG00000104417	37.1581	1.84567	0.330596	5.58285	2.37e-08	3.6e-07	Gm37068	Upregulated genes
ENSMUSG00000103175	123.487	1.10989	0.224741	4.93855	7.87e-07	9.37e-06	Gm37169	Upregulated genes
ENSMUSG00000102941	519.555	3.64898	0.315869	11.5522	7.19e-31	5.73e-29	Gm37552	Upregulated genes
ENSMUSG00000104101	29.4031	2.24125	0.336728	6.65597	2.81e-11	6.22e-10	Gm37881	Upregulated genes
ENSMUSG00000103367	10.3559	2.23099	0.396269	5.62998	1.8e-08	2.79e-07	Gm38158	Upregulated genes
ENSMUSG00000103315	3.39817	1.31666	0.381598	3.45038	0.000559799	0.00342274	Gm38341	Upregulated genes
ENSMUSG00000103622	21.7445	1.7511	0.357673	4.89582	9.79e-07	1.14e-05	Gm38391	Upregulated genes
ENSMUSG00000106658	14.8264	1.49156	0.371503	4.01492	5.95e-05	0.000469673	Gm42426	Upregulated genes
ENSMUSG00000104658	67.4677	1.58296	0.256649	6.1678	6.92e-10	1.3e-08	Gm42877	Upregulated genes
ENSMUSG00000105715	21.257	2.0851	0.354752	5.87762	4.16e-09	7e-08	Gm43385	Upregulated genes
ENSMUSG00000106112	174.671	1.25142	0.220618	5.67235	1.41e-08	2.22e-07	Gm43434	Upregulated genes
ENSMUSG00000104969	340.966	3.01843	0.335573	8.99487	2.37e-19	9.72e-18	Gm43445	Upregulated genes
ENSMUSG00000108064	33.7431	1.08972	0.318813	3.41807	0.000630663	0.003796	Gm44423	Upregulated genes
ENSMUSG00000108905	3.90846	1.27512	0.388201	3.28468	0.00102099	0.00572696	Gm44618	Upregulated genes
ENSMUSG00000109096	100.633	1.40071	0.231111	6.06076	1.35e-09	2.45e-08	Gm44888	Upregulated genes
ENSMUSG00000110258	5.4776	1.08352	0.397201	2.72789	0.00637416	0.0270436	Gm45406	Upregulated genes
ENSMUSG00000110301	6.42317	1.27835	0.396946	3.22047	0.00127981	0.00695636	Gm45599	Upregulated genes
ENSMUSG00000110344	207.551	1.05606	0.168693	6.26025	3.84e-10	7.48e-09	Gm45716	Upregulated genes
ENSMUSG00000095168	11.7447	2.53521	0.395262	6.414	1.42e-10	2.91e-09	Gm4795	Upregulated genes
ENSMUSG00000085601	11.6576	1.01949	0.381877	2.66969	0.00759213	0.0313479	Gm4969	Upregulated genes
ENSMUSG00000073010	10.4429	2.25029	0.395867	5.68445	1.31e-08	2.08e-07	Gm5127	Upregulated genes
ENSMUSG00000058174	345.359	1.16899	0.156496	7.46972	8.04e-14	2.21e-12	Gm5148	Upregulated genes
ENSMUSG00000087444	5.9492	1.82063	0.395672	4.60136	4.2e-06	4.29e-05	Gm5475	Upregulated genes
ENSMUSG00000079606	25.096	3.27467	0.379579	8.62711	6.29e-18	2.39e-16	Gm595	Upregulated genes
ENSMUSG00000091866	42.1886	3.53168	0.340393	10.3753	3.21e-25	1.91e-23	Gm6257	Upregulated genes
ENSMUSG00000104043	12.8807	1.0533	0.375027	2.80859	0.00497597	0.021988	Gm6525	Upregulated genes
ENSMUSG00000079559	39.9347	3.45548	0.342328	10.0941	5.87e-24	3.19e-22	Gm684	Upregulated genes
ENSMUSG00000043004	468.451	1.11835	0.159043	7.03178	2.04e-12	5.02e-11	Gng2	Upregulated genes
ENSMUSG00000034109	833.877	1.0153	0.102272	9.92739	3.16e-23	1.64e-21	Golim4	Upregulated genes
ENSMUSG00000031342	47.1934	1.48857	0.323531	4.60102	4.2e-06	4.3e-05	Gpm6b	Upregulated genes
ENSMUSG00000047875	85.8864	1.1368	0.238905	4.75839	1.95e-06	2.13e-05	Gpr157	Upregulated genes
ENSMUSG00000040836	14.3756	1.18662	0.378796	3.1326	0.00173263	0.00903905	Gpr161	Upregulated genes
ENSMUSG00000052759	275.943	3.3855	0.18748	18.0579	6.83e-73	1.96e-70	Gpr25	Upregulated genes
ENSMUSG00000040229	59.4861	3.24505	0.331441	9.79073	1.23e-22	6.14e-21	Gpr34	Upregulated genes
ENSMUSG00000047678	230.628	5.80937	0.300004	19.3643	1.54e-83	5.85e-81	Gpr82	Upregulated genes
ENSMUSG00000031700	88.7424	1.16216	0.236201	4.92023	8.64e-07	1.02e-05	Gpt2	Upregulated genes
ENSMUSG00000036523	739.154	3.60635	0.134747	26.7639	8.51e-158	1.08e-154	Greb1	Upregulated genes
ENSMUSG00000037188	5.88962	1.27406	0.397321	3.20664	0.00134297	0.00724971	Grhl3	Upregulated genes
ENSMUSG00000001986	332.199	2.02974	0.175363	11.5745	5.55e-31	4.46e-29	Gria3	Upregulated genes
ENSMUSG00000022935	34.2125	1.96709	0.346104	5.68354	1.32e-08	2.09e-07	Grik1	Upregulated genes
ENSMUSG00000034708	461.719	1.62425	0.120467	13.483	1.97e-41	2.33e-39	Grn	Upregulated genes
ENSMUSG00000020890	89.3686	2.09101	0.256892	8.13964	3.96e-16	1.3e-14	Gucy2e	Upregulated genes
ENSMUSG00000023132	4974.22	2.72004	0.13551	20.0727	1.28e-89	5.27e-87	Gzma	Upregulated genes
ENSMUSG00000042385	6.41714	1.36209	0.392312	3.47195	0.000516695	0.00319424	Gzmk	Upregulated genes
ENSMUSG00000020086	11.3462	1.68617	0.395191	4.26672	1.98e-05	0.000174663	H2afy2	Upregulated genes
ENSMUSG00000092253	62.1268	1.41148	0.297757	4.74038	2.13e-06	2.31e-05	H2-Q3	Upregulated genes
ENSMUSG00000021730	594.226	3.63269	0.273135	13.3	2.31e-40	2.63e-38	Hcn1	Upregulated genes
ENSMUSG00000004698	112.181	2.05011	0.241476	8.48988	2.07e-17	7.64e-16	Hdac9	Upregulated genes
ENSMUSG00000075254	3899.35	1.23536	0.0999092	12.3648	4.05e-35	3.88e-33	Heg1	Upregulated genes
ENSMUSG00000069301	22.3537	1.0391	0.343692	3.02335	0.00249997	0.0123005	Hist1h2ag	Upregulated genes
ENSMUSG00000069310	95.8491	1.10598	0.223947	4.93858	7.87e-07	9.37e-06	Hist1h3c	Upregulated genes
ENSMUSG00000000628	220.927	1.22764	0.16969	7.23458	4.67e-13	1.22e-11	Hk2	Upregulated genes
ENSMUSG00000040820	590.847	1.51068	0.139949	10.7945	3.65e-27	2.44e-25	Hlcs	Upregulated genes
ENSMUSG00000003949	256.368	3.03566	0.382541	7.93552	2.1e-15	6.52e-14	Hlf	Upregulated genes
ENSMUSG00000066456	627.461	2.305	0.14634	15.751	6.77e-56	1.29e-53	Hmgn3	Upregulated genes
ENSMUSG00000029919	69.0129	1.50758	0.266965	5.64711	1.63e-08	2.54e-07	Hpgds	Upregulated genes
ENSMUSG00000053414	95.6512	2.6157	0.396314	6.60006	4.11e-11	8.94e-10	Hunk	Upregulated genes
ENSMUSG00000039997	3394.8	1.05964	0.101841	10.4049	2.36e-25	1.41e-23	Ifi203	Upregulated genes
ENSMUSG00000020009	30838.1	1.44027	0.0854719	16.8508	1.03e-63	2.61e-61	Ifngr1	Upregulated genes
ENSMUSG00000007987	237.974	1.03491	0.150106	6.89449	5.41e-12	1.29e-10	Ift22	Upregulated genes
ENSMUSG00000076709	5.48815	1.62416	0.395929	4.10215	4.09e-05	0.000333877	Ighv1-47	Upregulated genes
ENSMUSG00000042035	1360	1.89988	0.136935	13.8743	9.06e-44	1.14e-41	Igsf3	Upregulated genes
ENSMUSG00000054072	245.47	2.08326	0.185813	11.2116	3.58e-29	2.63e-27	Iigp1	Upregulated genes
ENSMUSG00000019975	135.282	1.00668	0.199478	5.04659	4.5e-07	5.58e-06	Ikbip	Upregulated genes
ENSMUSG00000018341	610.525	2.46105	0.148487	16.5742	1.07e-61	2.6e-59	Il12rb2	Upregulated genes
ENSMUSG00000015966	2032.21	1.26188	0.137368	9.18612	4.07e-20	1.79e-18	Il17rb	Upregulated genes
ENSMUSG00000040717	28.9162	2.88549	0.357031	8.08189	6.38e-16	2.05e-14	Il17rd	Upregulated genes
ENSMUSG00000026070	798.541	4.10924	0.130922	31.3869	3.06e-216	8.27e-213	Il18r1	Upregulated genes
ENSMUSG00000026068	60.2313	1.44141	0.271705	5.30505	1.13e-07	1.54e-06	Il18rap	Upregulated genes
ENSMUSG00000020007	65.6806	3.2788	0.297675	11.0147	3.25e-28	2.27e-26	Il20ra	Upregulated genes
ENSMUSG00000026770	3588.15	2.44064	0.239592	10.1867	2.27e-24	1.27e-22	Il2ra	Upregulated genes
ENSMUSG00000003882	2753.58	2.06156	0.238046	8.66035	4.7e-18	1.8e-16	Il7r	Upregulated genes
ENSMUSG00000037035	31.5605	1.32149	0.376293	3.51188	0.000444955	0.00279357	Inhbb	Upregulated genes
ENSMUSG00000032737	78.9162	1.51187	0.254472	5.9412	2.83e-09	4.86e-08	Inppl1	Upregulated genes
ENSMUSG00000020227	48.7148	1.42643	0.304883	4.67861	2.89e-06	3.06e-05	Irak3	Upregulated genes
ENSMUSG00000034271	124.16	1.35454	0.233769	5.79433	6.86e-09	1.13e-07	Jdp2	Upregulated genes
ENSMUSG00000052684	1525.59	2.01528	0.334948	6.0167	1.78e-09	3.16e-08	Jun	Upregulated genes
ENSMUSG00000087366	16.8007	1.13778	0.352608	3.22677	0.00125198	0.00683057	Junos	Upregulated genes
ENSMUSG00000061751	72.2046	1.77376	0.246564	7.19392	6.3e-13	1.62e-11	Kalrn	Upregulated genes
ENSMUSG00000042099	106.38	1.38139	0.216408	6.38324	1.73e-10	3.52e-09	Kank3	Upregulated genes
ENSMUSG00000028033	265.625	1.10377	0.151292	7.29559	2.97e-13	7.86e-12	Kcnq5	Upregulated genes
ENSMUSG00000033287	195.939	1.05623	0.183893	5.74372	9.26e-09	1.5e-07	Kctd17	Upregulated genes
ENSMUSG00000062960	47.9987	3.52473	0.334881	10.5253	6.61e-26	4.12e-24	Kdr	Upregulated genes
ENSMUSG00000028357	21.9322	3.34459	0.381108	8.77595	1.69e-18	6.72e-17	Kif12	Upregulated genes
ENSMUSG00000021375	294.752	1.54949	0.184564	8.39541	4.64e-17	1.66e-15	Kif13a	Upregulated genes
ENSMUSG00000005672	258.423	1.08567	0.159774	6.79503	1.08e-11	2.51e-10	Kit	Upregulated genes
ENSMUSG00000054920	495.108	1.31163	0.130326	10.0642	7.95e-24	4.27e-22	Klhl5	Upregulated genes
ENSMUSG00000055541	121.185	1.60775	0.223938	7.17943	7e-13	1.79e-11	Lair1	Upregulated genes
ENSMUSG00000052911	78.1589	1.21352	0.235763	5.14719	2.64e-07	3.41e-06	Lamb2	Upregulated genes
ENSMUSG00000047344	4.8598	1.65249	0.392919	4.20568	2.6e-05	0.00022267	Lancl3	Upregulated genes
ENSMUSG00000039682	463.36	1.15102	0.11753	9.79344	1.2e-22	5.99e-21	Lap3	Upregulated genes
ENSMUSG00000022257	775.065	1.43265	0.109903	13.0356	7.68e-39	8.36e-37	Laptm4b	Upregulated genes
ENSMUSG00000060594	27.6253	1.94229	0.340995	5.69594	1.23e-08	1.95e-07	Layn	Upregulated genes
ENSMUSG00000106379	3.51917	1.17185	0.384452	3.04811	0.00230288	0.0114738	Lhfpl3	Upregulated genes
ENSMUSG00000000247	75.0858	1.06543	0.267706	3.97986	6.9e-05	0.000535493	Lhx2	Upregulated genes
ENSMUSG00000054263	156.059	1.38802	0.197638	7.02305	2.17e-12	5.31e-11	Lifr	Upregulated genes
ENSMUSG00000023022	17.2376	1.04827	0.360962	2.9041	0.00368314	0.0171049	Lima1	Upregulated genes
ENSMUSG00000053846	26.4395	1.26568	0.371023	3.41133	0.000646469	0.00387636	Lipg	Upregulated genes
ENSMUSG00000049288	148.491	1.20967	0.185347	6.52652	6.73e-11	1.43e-09	Lix1l	Upregulated genes
ENSMUSG00000028266	10703.8	2.66217	0.230202	11.5645	6.24e-31	4.98e-29	Lmo4	Upregulated genes
ENSMUSG00000049929	594.57	1.32133	0.392094	3.36993	0.00075186	0.00440569	Lpar4	Upregulated genes
ENSMUSG00000056215	19.5998	1.361	0.345955	3.93404	8.35e-05	0.00063615	Lrguk	Upregulated genes
ENSMUSG00000047766	25.719	1.59085	0.340011	4.6788	2.89e-06	3.05e-05	Lrrc49	Upregulated genes
ENSMUSG00000036295	50.2031	3.30577	0.338647	9.76171	1.64e-22	8.11e-21	Lrrn3	Upregulated genes
ENSMUSG00000079018	198.528	2.79135	0.203892	13.6903	1.16e-42	1.43e-40	Ly6c1	Upregulated genes
ENSMUSG00000051510	914.754	1.07789	0.111486	9.66844	4.11e-22	1.98e-20	Mafg	Upregulated genes
ENSMUSG00000025151	193.861	1.21592	0.199623	6.09112	1.12e-09	2.05e-08	Maged1	Upregulated genes
ENSMUSG00000024277	783.739	1.37407	0.11312	12.1471	5.94e-34	5.31e-32	Mapre2	Upregulated genes
ENSMUSG00000032344	378.391	1.2008	0.140418	8.55162	1.21e-17	4.55e-16	Mb21d1	Upregulated genes
ENSMUSG00000011008	351.149	1.76389	0.171425	10.2896	7.85e-25	4.51e-23	Mcoln2	Upregulated genes
ENSMUSG00000030621	56.8964	2.39783	0.285667	8.39382	4.71e-17	1.67e-15	Me3	Upregulated genes
ENSMUSG00000005583	46.9669	1.19266	0.320322	3.72331	0.000196628	0.00136174	Mef2c	Upregulated genes
ENSMUSG00000045039	46.0292	1.13732	0.292477	3.8886	0.000100826	0.000756015	Megf8	Upregulated genes
ENSMUSG00000008540	7.52289	1.17987	0.396739	2.97393	0.00294015	0.0140967	Mgst1	Upregulated genes
ENSMUSG00000008035	330.761	1.26719	0.16843	7.52356	5.33e-14	1.49e-12	Mid1ip1	Upregulated genes
ENSMUSG00000033752	109.324	1.32625	0.218534	6.06887	1.29e-09	2.34e-08	Mnd1	Upregulated genes
ENSMUSG00000024678	24.265	1.54049	0.353967	4.35206	1.35e-05	0.000123867	Ms4a4d	Upregulated genes
ENSMUSG00000024677	5374.34	1.6708	0.104235	16.0291	8e-58	1.65e-55	Ms4a6b	Upregulated genes
ENSMUSG00000079419	72.0669	1.08716	0.234863	4.62891	3.68e-06	3.8e-05	Ms4a6c	Upregulated genes
ENSMUSG00000024679	31.6908	2.43046	0.333041	7.29778	2.93e-13	7.74e-12	Ms4a6d	Upregulated genes
ENSMUSG00000033763	101.006	1.27531	0.234342	5.44208	5.27e-08	7.58e-07	Mtss1l	Upregulated genes
ENSMUSG00000029651	90.3802	1.11127	0.395633	2.80884	0.00497205	0.021981	Mtus2	Upregulated genes
ENSMUSG00000022346	2533.97	1.5082	0.145515	10.3646	3.59e-25	2.13e-23	Myc	Upregulated genes
ENSMUSG00000037169	228.232	1.70665	0.156344	10.916	9.66e-28	6.59e-26	Mycn	Upregulated genes
ENSMUSG00000032220	130.978	2.38698	0.235789	10.1234	4.35e-24	2.39e-22	Myo1e	Upregulated genes
ENSMUSG00000024300	655.2	1.00344	0.136458	7.35351	1.93e-13	5.18e-12	Myo1f	Upregulated genes
ENSMUSG00000033577	356.553	1.16338	0.310081	3.75186	0.000175529	0.00123594	Myo6	Upregulated genes
ENSMUSG00000041794	4.8474	1.47999	0.393506	3.76103	0.000169213	0.00119904	Myrip	Upregulated genes
ENSMUSG00000040536	623.84	7.06223	0.270077	26.149	1.01e-150	1.13e-147	Necab1	Upregulated genes
ENSMUSG00000001911	251.803	1.01746	0.156291	6.51001	7.51e-11	1.59e-09	Nfix	Upregulated genes
ENSMUSG00000031661	179.072	3.55762	0.217093	16.3875	2.35e-60	5.17e-58	Nkd1	Upregulated genes
ENSMUSG00000051790	632.488	1.72686	0.142108	12.1517	5.62e-34	5.04e-32	Nlgn2	Upregulated genes
ENSMUSG00000024177	117.44	1.13086	0.205256	5.50952	3.6e-08	5.32e-07	Nme4	Upregulated genes
ENSMUSG00000040998	46.9245	2.08846	0.296497	7.04377	1.87e-12	4.63e-11	Npnt	Upregulated genes
ENSMUSG00000046949	421.042	1.0814	0.139591	7.7469	9.42e-15	2.81e-13	Nqo2	Upregulated genes
ENSMUSG00000020889	253.693	1.32791	0.17329	7.66293	1.82e-14	5.3e-13	Nr1d1	Upregulated genes
ENSMUSG00000028443	130.303	1.03739	0.212766	4.87572	1.08e-06	1.24e-05	Nudt2	Upregulated genes
ENSMUSG00000054976	153.906	5.31496	0.337119	15.7658	5.35e-56	1.04e-53	Nyap2	Upregulated genes
ENSMUSG00000075592	78.4981	1.38805	0.281296	4.9345	8.04e-07	9.55e-06	Nynrin	Upregulated genes
ENSMUSG00000032014	120.198	2.15997	0.244772	8.82438	1.1e-18	4.41e-17	Oaf	Upregulated genes
ENSMUSG00000026158	177.012	2.08066	0.179142	11.6146	3.48e-31	2.83e-29	Ogfrl1	Upregulated genes
ENSMUSG00000044252	240.789	1.09632	0.180544	6.07232	1.26e-09	2.29e-08	Osbpl1a	Upregulated genes
ENSMUSG00000029822	220.414	1.2467	0.185246	6.72999	1.7e-11	3.85e-10	Osbpl3	Upregulated genes
ENSMUSG00000027765	30.9532	1.63919	0.321395	5.10022	3.39e-07	4.3e-06	P2ry1	Upregulated genes
ENSMUSG00000018906	43.6798	1.05623	0.284008	3.71902	0.000199999	0.00138105	P4ha2	Upregulated genes
ENSMUSG00000026335	170.384	1.17802	0.189043	6.23151	4.62e-10	8.86e-09	Pam	Upregulated genes
ENSMUSG00000024899	1752.76	1.5472	0.111346	13.8954	6.75e-44	8.83e-42	Papss2	Upregulated genes
ENSMUSG00000026496	6047.44	1.05847	0.0800864	13.2166	7.04e-40	7.89e-38	Parp1	Upregulated genes
ENSMUSG00000052534	16.0665	1.08446	0.364951	2.97153	0.00296319	0.0141928	Pbx1	Upregulated genes
ENSMUSG00000029108	28.3704	2.74511	0.368527	7.44888	9.41e-14	2.58e-12	Pcdh7	Upregulated genes
ENSMUSG00000018537	25.7903	1.67526	0.335118	4.999	5.76e-07	7.04e-06	Pcgf2	Upregulated genes
ENSMUSG00000040618	230.462	1.81574	0.155909	11.6461	2.4e-31	1.98e-29	Pck2	Upregulated genes
ENSMUSG00000024892	58.8875	1.14064	0.252109	4.5244	6.06e-06	6e-05	Pcx	Upregulated genes
ENSMUSG00000053965	1402.72	1.38702	0.1088	12.7483	3.19e-37	3.18e-35	Pde5a	Upregulated genes
ENSMUSG00000024575	335.909	2.57741	0.31783	8.10941	5.09e-16	1.65e-14	Pde6a	Upregulated genes
ENSMUSG00000020388	606.704	3.03359	0.363027	8.35638	6.47e-17	2.29e-15	Pdlim4	Upregulated genes
ENSMUSG00000002006	775.787	1.21527	0.133968	9.07134	1.18e-19	5.03e-18	Pdzd4	Upregulated genes
ENSMUSG00000026189	52.2855	1.03098	0.272282	3.78646	0.00015281	0.00109551	Pecr	Upregulated genes
ENSMUSG00000045573	7.91672	1.10363	0.394153	2.80001	0.00511016	0.0224814	Penk	Upregulated genes
ENSMUSG00000019851	10.4623	1.33856	0.392099	3.41384	0.00064055	0.00384661	Perp	Upregulated genes
ENSMUSG00000030553	294.261	1.19236	0.360969	3.3032	0.00095587	0.00542108	Pgpep1l	Upregulated genes
ENSMUSG00000062866	205.27	1.04605	0.219642	4.76251	1.91e-06	2.09e-05	Phactr2	Upregulated genes
ENSMUSG00000020205	1800.34	1.24746	0.138028	9.03773	1.6e-19	6.69e-18	Phlda1	Upregulated genes
ENSMUSG00000028101	645.757	1.32012	0.111855	11.8021	3.81e-32	3.19e-30	Pias3	Upregulated genes
ENSMUSG00000014444	1791.94	1.3398	0.119895	11.1747	5.42e-29	3.94e-27	Piezo1	Upregulated genes
ENSMUSG00000038725	5.81872	1.17314	0.397415	2.95192	0.003158	0.0149857	Pkhd1l1	Upregulated genes
ENSMUSG00000056220	72.9677	1.45025	0.250887	5.7805	7.45e-09	1.22e-07	Pla2g4a	Upregulated genes
ENSMUSG00000054580	7.36625	1.02575	0.39559	2.59296	0.00951535	0.0379094	Pla2r1	Upregulated genes
ENSMUSG00000021822	10.8256	1.68903	0.3896	4.33529	1.46e-05	0.000133246	Plau	Upregulated genes
ENSMUSG00000024960	735.897	1.16654	0.116577	10.0065	1.43e-23	7.57e-22	Plcb3	Upregulated genes
ENSMUSG00000015745	1056.75	1.09266	0.0915789	11.9314	8.12e-33	7.03e-31	Plekho1	Upregulated genes
ENSMUSG00000032374	1472.24	2.16479	0.114365	18.9288	6.6e-80	2.36e-77	Plod2	Upregulated genes
ENSMUSG00000031425	42.9074	1.21028	0.288835	4.1902	2.79e-05	0.000236605	Plp1	Upregulated genes
ENSMUSG00000028517	66.7529	2.20867	0.270618	8.16155	3.31e-16	1.1e-14	Plpp3	Upregulated genes
ENSMUSG00000032369	89.6254	2.02897	0.243566	8.33028	8.07e-17	2.84e-15	Plscr1	Upregulated genes
ENSMUSG00000032377	32.7485	2.07225	0.315155	6.57534	4.85e-11	1.05e-09	Plscr4	Upregulated genes
ENSMUSG00000028600	5.11346	1.06154	0.394238	2.69264	0.00708893	0.0295796	Podn	Upregulated genes
ENSMUSG00000012889	241.882	2.57476	0.185649	13.869	9.77e-44	1.23e-41	Podnl1	Upregulated genes
ENSMUSG00000029759	64.9325	1.49764	0.258691	5.78931	7.07e-09	1.16e-07	Pon3	Upregulated genes
ENSMUSG00000022803	8.41502	1.49807	0.393804	3.8041	0.000142322	0.00102615	Popdc2	Upregulated genes
ENSMUSG00000032053	955.023	3.91785	0.118276	33.1247	1.31e-240	6.21e-237	Pou2af1	Upregulated genes
ENSMUSG00000046442	1480.73	1.07894	0.324876	3.32108	0.000896704	0.00513316	Ppm1e	Upregulated genes
ENSMUSG00000027784	1306.86	2.82495	0.120635	23.4173	2.85e-121	1.86e-118	Ppm1l	Upregulated genes
ENSMUSG00000021209	11.3692	1.22329	0.392719	3.11492	0.00183996	0.0095048	Ppp4r4	Upregulated genes
ENSMUSG00000038151	92.8116	1.61193	0.256738	6.27849	3.42e-10	6.69e-09	Prdm1	Upregulated genes
ENSMUSG00000029913	72.3954	1.3606	0.300728	4.52437	6.06e-06	6e-05	Prdm5	Upregulated genes
ENSMUSG00000025289	530.695	1.02817	0.121725	8.44664	3e-17	1.09e-15	Prdx4	Upregulated genes
ENSMUSG00000028518	41.6329	1.68661	0.313081	5.38713	7.16e-08	1.01e-06	Prkaa2	Upregulated genes
ENSMUSG00000050965	1866.57	1.17831	0.0925943	12.7255	4.27e-37	4.23e-35	Prkca	Upregulated genes
ENSMUSG00000023048	885.481	2.6055	0.120984	21.5358	7.19e-103	3.79e-100	Prr13	Upregulated genes
ENSMUSG00000036030	22.1686	1.19542	0.341704	3.49839	0.000468073	0.00291937	Prtg	Upregulated genes
ENSMUSG00000024409	32.4014	1.06363	0.327416	3.24856	0.00115993	0.00639089	Psors1c2	Upregulated genes
ENSMUSG00000037759	36.8523	1.28325	0.295019	4.34971	1.36e-05	0.000125141	Ptger2	Upregulated genes
ENSMUSG00000040016	14.8614	1.58356	0.369074	4.29064	1.78e-05	0.00015886	Ptger3	Upregulated genes
ENSMUSG00000032290	689.485	1.31464	0.119491	11.002	3.74e-28	2.6e-26	Ptpn9	Upregulated genes
ENSMUSG00000097993	446.13	1.25773	0.123977	10.1448	3.49e-24	1.94e-22	Ptprv	Upregulated genes
ENSMUSG00000053746	630.012	1.07473	0.131243	8.1889	2.64e-16	8.84e-15	Ptrh1	Upregulated genes
ENSMUSG00000025140	23.0245	1.89326	0.354166	5.34568	9.01e-08	1.25e-06	Pycr1	Upregulated genes
ENSMUSG00000021069	35.9458	1.31772	0.303245	4.34541	1.39e-05	0.000127499	Pygl	Upregulated genes
ENSMUSG00000051343	103.847	1.73189	0.233276	7.42423	1.13e-13	3.09e-12	Rab11fip5	Upregulated genes
ENSMUSG00000030643	14.8233	1.29229	0.376689	3.43065	0.000602129	0.00364615	Rab30	Upregulated genes
ENSMUSG00000041046	150.625	1.0211	0.207269	4.92646	8.37e-07	9.91e-06	Ramp3	Upregulated genes
ENSMUSG00000038807	98.1252	1.29989	0.27293	4.76272	1.91e-06	2.09e-05	Rap1gap2	Upregulated genes
ENSMUSG00000025795	592.582	1.06066	0.113033	9.38368	6.37e-21	2.92e-19	Rassf3	Upregulated genes
ENSMUSG00000032940	15.7672	2.22283	0.375084	5.92623	3.1e-09	5.3e-08	Rbm11	Upregulated genes
ENSMUSG00000031387	174.482	1.22794	0.170347	7.2085	5.66e-13	1.47e-11	Renbp	Upregulated genes
ENSMUSG00000056043	22.9233	1.51871	0.340083	4.46571	7.98e-06	7.73e-05	Rgs9bp	Upregulated genes
ENSMUSG00000021589	42.0605	1.63205	0.314355	5.19175	2.08e-07	2.72e-06	Rhobtb3	Upregulated genes
ENSMUSG00000046768	54.4713	1.95897	0.298302	6.56705	5.13e-11	1.1e-09	Rhoj	Upregulated genes
ENSMUSG00000005251	5.09171	1.014	0.391823	2.58789	0.00965655	0.0383912	Ripk4	Upregulated genes
ENSMUSG00000021876	17.4237	1.61886	0.364437	4.44207	8.91e-06	8.54e-05	Rnase4	Upregulated genes
ENSMUSG00000020707	141.619	2.13076	0.200302	10.6378	1.99e-26	1.27e-24	Rnf135	Upregulated genes
ENSMUSG00000020642	1263.83	1.34546	0.0865628	15.5431	1.77e-54	3.26e-52	Rnf144a	Upregulated genes
ENSMUSG00000045078	770.441	1.27072	0.151118	8.40881	4.14e-17	1.49e-15	Rnf216	Upregulated genes
ENSMUSG00000032238	460.409	1.41179	0.163912	8.61311	7.11e-18	2.7e-16	Rora	Upregulated genes
ENSMUSG00000021180	1920.1	1.19153	0.0856174	13.917	5e-44	6.67e-42	Rps6ka5	Upregulated genes
ENSMUSG00000034009	155.814	1.55988	0.248443	6.2786	3.42e-10	6.69e-09	Rxfp1	Upregulated genes
ENSMUSG00000015843	21.1917	3.08612	0.383129	8.05503	7.95e-16	2.53e-14	Rxrg	Upregulated genes
ENSMUSG00000001020	44.2968	1.27856	0.284151	4.49958	6.81e-06	6.66e-05	S100a4	Upregulated genes
ENSMUSG00000043895	857.354	2.11558	0.145375	14.5525	5.63e-48	8.14e-46	S1pr2	Upregulated genes
ENSMUSG00000096351	25.2317	1.33639	0.333227	4.01045	6.06e-05	0.000477656	Samd11	Upregulated genes
ENSMUSG00000022876	1055.21	1.34189	0.0980563	13.6849	1.25e-42	1.53e-40	Samsn1	Upregulated genes
ENSMUSG00000026955	390.152	1.08478	0.183755	5.90343	3.56e-09	6.04e-08	Sapcd2	Upregulated genes
ENSMUSG00000037071	84.975	1.567	0.290201	5.39969	6.68e-08	9.48e-07	Scd1	Upregulated genes
ENSMUSG00000002565	873.036	4.55337	0.153179	29.7259	3.55e-194	6.74e-191	Scin	Upregulated genes
ENSMUSG00000044770	2051.46	1.2507	0.114015	10.9696	5.35e-28	3.7e-26	Scml4	Upregulated genes
ENSMUSG00000020592	916.25	3.53863	0.328057	10.7866	3.98e-27	2.65e-25	Sdc1	Upregulated genes
ENSMUSG00000068874	51.7928	1.45735	0.311445	4.67931	2.88e-06	3.05e-05	Selenbp1	Upregulated genes
ENSMUSG00000034252	9048.55	1.05749	0.0994097	10.6377	1.99e-26	1.27e-24	Senp6	Upregulated genes
ENSMUSG00000044734	75.0065	2.38065	0.266229	8.94213	3.82e-19	1.56e-17	Serpinb1a	Upregulated genes
ENSMUSG00000042842	640.941	1.67129	0.1225	13.6432	2.22e-42	2.69e-40	Serpinb6b	Upregulated genes
ENSMUSG00000026249	1678.04	4.89254	0.125043	39.1268	0	0	Serpine2	Upregulated genes
ENSMUSG00000027834	263.86	1.38112	0.153927	8.97256	2.9e-19	1.19e-17	Serpini1	Upregulated genes
ENSMUSG00000021892	640.333	1.27756	0.116531	10.9632	5.74e-28	3.96e-26	Sh3bp5	Upregulated genes
ENSMUSG00000040711	22.4265	2.01379	0.35344	5.6977	1.21e-08	1.94e-07	Sh3pxd2b	Upregulated genes
ENSMUSG00000036553	17.9491	1.05432	0.356196	2.95993	0.00307707	0.0146641	Sh3tc1	Upregulated genes
ENSMUSG00000044813	31.5574	1.19053	0.340217	3.49933	0.000466424	0.00291302	Shb	Upregulated genes
ENSMUSG00000035109	49.862	1.39098	0.282717	4.92005	8.65e-07	1.02e-05	Shc4	Upregulated genes
ENSMUSG00000053930	4.52052	1.40567	0.384053	3.66009	0.000252124	0.0017019	Shisa6	Upregulated genes
ENSMUSG00000040841	107.872	1.04384	0.22582	4.62243	3.79e-06	3.91e-05	Six5	Upregulated genes
ENSMUSG00000023030	1979.51	1.77333	0.0932529	19.0164	1.25e-80	4.55e-78	Slc11a2	Upregulated genes
ENSMUSG00000020102	45.9575	1.29256	0.290741	4.44573	8.76e-06	8.42e-05	Slc16a7	Upregulated genes
ENSMUSG00000037455	4.17393	1.04483	0.39252	2.66185	0.00777117	0.0319896	Slc18b1	Upregulated genes
ENSMUSG00000020142	31.6496	1.01253	0.322108	3.14346	0.00166962	0.00875855	Slc1a4	Upregulated genes
ENSMUSG00000023828	577.865	3.23787	0.137038	23.6276	2.01e-123	1.46e-120	Slc22a3	Upregulated genes
ENSMUSG00000029847	403.049	1.5658	0.347325	4.50818	6.54e-06	6.42e-05	Slc23a4	Upregulated genes
ENSMUSG00000040322	336.856	1.35409	0.160428	8.44043	3.16e-17	1.14e-15	Slc25a24	Upregulated genes
ENSMUSG00000024600	210.197	1.62876	0.159086	10.2382	1.34e-24	7.54e-23	Slc27a6	Upregulated genes
ENSMUSG00000024891	48.5155	1.23699	0.28369	4.36037	1.3e-05	0.000119603	Slc29a2	Upregulated genes
ENSMUSG00000018999	5383.34	1.43776	0.117133	12.2746	1.24e-34	1.14e-32	Slc35b4	Upregulated genes
ENSMUSG00000042195	848.16	2.8539	0.114772	24.8659	1.74e-136	1.57e-133	Slc35f2	Upregulated genes
ENSMUSG00000026342	17.5532	1.54419	0.360788	4.28005	1.87e-05	0.000165833	Slc35f5	Upregulated genes
ENSMUSG00000022180	71.8063	2.04131	0.264903	7.7059	1.3e-14	3.83e-13	Slc7a8	Upregulated genes
ENSMUSG00000026062	3.32919	1.10301	0.38016	2.90144	0.00371454	0.017217	Slc9a2	Upregulated genes
ENSMUSG00000069793	1247.26	1.38403	0.136216	10.1606	2.97e-24	1.66e-22	Slfn9	Upregulated genes
ENSMUSG00000019872	500.606	1.40793	0.118942	11.8371	2.51e-32	2.12e-30	Smpdl3a	Upregulated genes
ENSMUSG00000026603	189.979	1.03354	0.1842	5.61095	2.01e-08	3.1e-07	Smyd2	Upregulated genes
ENSMUSG00000006587	1236.93	2.13779	0.115989	18.4311	7.4e-76	2.3e-73	Snai3	Upregulated genes
ENSMUSG00000038301	180.363	1.44277	0.187279	7.70385	1.32e-14	3.88e-13	Snx10	Upregulated genes
ENSMUSG00000028385	1017.46	1.01475	0.0998938	10.1583	3.04e-24	1.69e-22	Snx30	Upregulated genes
ENSMUSG00000023045	46.8914	1.51351	0.314485	4.81266	1.49e-06	1.66e-05	Soat2	Upregulated genes
ENSMUSG00000051910	6.41692	1.61701	0.394863	4.09511	4.22e-05	0.000343011	Sox6	Upregulated genes
ENSMUSG00000051934	944.887	1.32772	0.122548	10.8343	2.37e-27	1.6e-25	Spats2	Upregulated genes
ENSMUSG00000037211	207.33	1.29459	0.192648	6.71996	1.82e-11	4.1e-10	Spry1	Upregulated genes
ENSMUSG00000030257	196.893	1.87416	0.204865	9.14829	5.78e-20	2.54e-18	Srgap3	Upregulated genes
ENSMUSG00000056091	71.8439	1.09749	0.254744	4.30818	1.65e-05	0.000148942	St3gal5	Upregulated genes
ENSMUSG00000052544	264.95	3.0591	0.190513	16.0572	5.09e-58	1.07e-55	St6galnac3	Upregulated genes
ENSMUSG00000029254	5366.63	1.06722	0.0992747	10.7502	5.91e-27	3.88e-25	Stap1	Upregulated genes
ENSMUSG00000016128	6.672	1.68456	0.397449	4.23844	2.25e-05	0.000195277	Stard13	Upregulated genes
ENSMUSG00000062939	1040.87	1.0942	0.0886712	12.3399	5.52e-35	5.15e-33	Stat4	Upregulated genes
ENSMUSG00000014813	139.358	3.51037	0.235758	14.8897	3.85e-50	6.34e-48	Stc1	Upregulated genes
ENSMUSG00000039629	1469.92	3.04599	0.0985346	30.9129	8.01e-210	1.69e-206	Strip2	Upregulated genes
ENSMUSG00000053963	22.5711	2.23889	0.36294	6.16878	6.88e-10	1.3e-08	Stum	Upregulated genes
ENSMUSG00000026797	261.301	2.03872	0.176115	11.576	5.45e-31	4.39e-29	Stxbp1	Upregulated genes
ENSMUSG00000061838	568.011	1.04018	0.104858	9.91996	3.41e-23	1.76e-21	Suclg2	Upregulated genes
ENSMUSG00000023289	32.7791	3.81039	0.371527	10.256	1.11e-24	6.31e-23	Sva	Upregulated genes
ENSMUSG00000020059	29.0938	2.69083	0.35762	7.52429	5.3e-14	1.48e-12	Sycp3	Upregulated genes
ENSMUSG00000038122	122.19	1.44584	0.198549	7.28204	3.29e-13	8.65e-12	Tbc1d32	Upregulated genes
ENSMUSG00000024985	164.682	1.68236	0.19367	8.68673	3.73e-18	1.44e-16	Tcf7l2	Upregulated genes
ENSMUSG00000076749	2545.92	3.32305	0.237412	13.997	1.63e-44	2.22e-42	Tcrg-C1	Upregulated genes
ENSMUSG00000076752	2561.93	2.80242	0.280659	9.98517	1.77e-23	9.32e-22	Tcrg-C2	Upregulated genes
ENSMUSG00000076757	522.667	1.94978	0.322087	6.05359	1.42e-09	2.55e-08	Tcrg-C4	Upregulated genes
ENSMUSG00000076750	3.08432	1.05823	0.377752	2.8014	0.00508809	0.0224051	Tcrg-V3	Upregulated genes
ENSMUSG00000076745	610.217	4.48917	0.180758	24.8353	3.73e-136	3.21e-133	Tcrg-V4	Upregulated genes
ENSMUSG00000076747	4.76431	1.16376	0.393856	2.95478	0.00312889	0.0148624	Tcrg-V5	Upregulated genes
ENSMUSG00000048078	71.2771	3.73331	0.329654	11.3249	9.87e-30	7.37e-28	Tenm4	Upregulated genes
ENSMUSG00000078922	282.867	1.50381	0.157517	9.54695	1.34e-21	6.31e-20	Tgtp1	Upregulated genes
ENSMUSG00000078921	524.194	1.46512	0.142311	10.2952	7.4e-25	4.28e-23	Tgtp2	Upregulated genes
ENSMUSG00000023885	204.909	5.77666	0.302083	19.1227	1.63e-81	6.07e-79	Thbs2	Upregulated genes
ENSMUSG00000042581	10.7861	1.78184	0.38925	4.57762	4.7e-06	4.76e-05	Thsd7b	Upregulated genes
ENSMUSG00000031397	17.4747	1.74756	0.364737	4.79129	1.66e-06	1.83e-05	Tktl1	Upregulated genes
ENSMUSG00000025013	6.35757	1.64478	0.397394	4.13891	3.49e-05	0.000289752	Tll2	Upregulated genes
ENSMUSG00000024736	73.6854	1.23252	0.284523	4.33187	1.48e-05	0.000135139	Tmem132a	Upregulated genes
ENSMUSG00000046456	77.8642	1.29215	0.240373	5.37559	7.63e-08	1.07e-06	Tmem150b	Upregulated genes
ENSMUSG00000049904	12.4594	1.11883	0.384735	2.90807	0.00363671	0.0169059	Tmem17	Upregulated genes
ENSMUSG00000028221	394.646	1.00367	0.126664	7.92387	2.3e-15	7.12e-14	Tmem55a	Upregulated genes
ENSMUSG00000043252	1737.51	1.89332	0.100043	18.9251	7.08e-80	2.48e-77	Tmem64	Upregulated genes
ENSMUSG00000026321	6.9701	1.44429	0.397392	3.63442	0.000278608	0.00185426	Tnfrsf11a	Upregulated genes
ENSMUSG00000015829	12.7429	1.00515	0.374522	2.68382	0.00727859	0.0302535	Tnr	Upregulated genes
ENSMUSG00000060519	401.833	1.25843	0.145094	8.67319	4.2e-18	1.61e-16	Tor3a	Upregulated genes
ENSMUSG00000096606	12.1768	1.02912	0.373603	2.7546	0.00587648	0.0252832	Tpbgl	Upregulated genes
ENSMUSG00000019842	1003.16	1.04471	0.103313	10.112	4.89e-24	2.67e-22	Traf3ip2	Upregulated genes
ENSMUSG00000076886	22.1831	1.19792	0.343005	3.49242	0.00047866	0.0029805	Traj44	Upregulated genes
ENSMUSG00000076881	42.8666	1.08709	0.292916	3.71128	0.000206215	0.00141777	Traj50	Upregulated genes
ENSMUSG00000076879	17.129	1.10686	0.363183	3.04766	0.0023063	0.0114848	Traj52	Upregulated genes
ENSMUSG00000076878	15.5039	1.05258	0.367352	2.86532	0.00416588	0.0189338	Traj53	Upregulated genes
ENSMUSG00000091326	10.421	1.0528	0.38705	2.72005	0.0065272	0.0276237	Traj54	Upregulated genes
ENSMUSG00000090574	124.742	1.58561	0.215728	7.35003	1.98e-13	5.31e-12	Traj61	Upregulated genes
ENSMUSG00000076863	150.547	1.15636	0.177551	6.51279	7.38e-11	1.56e-09	Trav21-dv12	Upregulated genes
ENSMUSG00000106289	12.7265	1.12535	0.37878	2.97098	0.0029685	0.0142079	Trav23	Upregulated genes
ENSMUSG00000104876	4292.11	1.18613	0.136433	8.69385	3.5e-18	1.35e-16	Trdc	Upregulated genes
ENSMUSG00000076871	53.7827	1.0409	0.302841	3.43712	0.000587944	0.00356949	Trdj2	Upregulated genes
ENSMUSG00000076866	193.951	1.21233	0.158405	7.65336	1.96e-14	5.66e-13	Trdv2-2	Upregulated genes
ENSMUSG00000076873	278.276	1.01989	0.206799	4.9318	8.15e-07	9.68e-06	Trdv5	Upregulated genes
ENSMUSG00000104962	68.6296	3.80803	0.30993	12.2868	1.07e-34	9.86e-33	Trgj1	Upregulated genes
ENSMUSG00000105830	10.6648	1.3225	0.391849	3.37502	0.000738106	0.0043326	Trgj2	Upregulated genes
ENSMUSG00000098799	13.7539	1.24983	0.383106	3.26236	0.0011049	0.00613771	Trgj4	Upregulated genes
ENSMUSG00000076754	765.723	3.26533	0.311121	10.4954	9.07e-26	5.56e-24	Trgv2	Upregulated genes
ENSMUSG00000038679	989.437	1.06661	0.114172	9.34215	9.44e-21	4.28e-19	Trps1	Upregulated genes
ENSMUSG00000039021	74.7779	1.06343	0.238154	4.4653	8e-06	7.74e-05	Ttc16	Upregulated genes
ENSMUSG00000040785	7656.63	1.15744	0.0999292	11.5826	5.05e-31	4.09e-29	Ttc3	Upregulated genes
ENSMUSG00000038172	343.067	1.96297	0.153891	12.7556	2.9e-37	2.91e-35	Ttc39b	Upregulated genes
ENSMUSG00000021013	98.634	1.18202	0.222369	5.31558	1.06e-07	1.46e-06	Ttc8	Upregulated genes
ENSMUSG00000045136	7497.54	1.74223	0.132453	13.1535	1.62e-39	1.79e-37	Tubb2b	Upregulated genes
ENSMUSG00000062380	231.325	1.49068	0.19247	7.74499	9.56e-15	2.85e-13	Tubb3	Upregulated genes
ENSMUSG00000075704	29.8668	1.00737	0.358716	2.80826	0.00498098	0.0220051	Txnrd2	Upregulated genes
ENSMUSG00000000811	46.523	1.33171	0.270308	4.92664	8.37e-07	9.91e-06	Txnrd3	Upregulated genes
ENSMUSG00000027078	53.0038	1.1914	0.278208	4.28242	1.85e-05	0.000164225	Ube2l6	Upregulated genes
ENSMUSG00000039512	164.435	1.1805	0.186737	6.32173	2.59e-10	5.15e-09	Uhrf1bp1	Upregulated genes
ENSMUSG00000021823	165.464	1.21312	0.19317	6.28004	3.38e-10	6.63e-09	Vcl	Upregulated genes
ENSMUSG00000011171	19.7383	1.00762	0.342265	2.94399	0.00324014	0.0152944	Vipr2	Upregulated genes
ENSMUSG00000024924	69.9268	2.59813	0.271305	9.5764	1e-21	4.8e-20	Vldlr	Upregulated genes
ENSMUSG00000070604	9.86795	1.3998	0.391274	3.57754	0.000346848	0.00224763	Vsig10l	Upregulated genes
ENSMUSG00000023186	498.688	1.29755	0.117196	11.0717	1.72e-28	1.23e-26	Vwa5a	Upregulated genes
ENSMUSG00000028391	74.8165	1.36754	0.245988	5.55939	2.71e-08	4.08e-07	Wdr31	Upregulated genes
ENSMUSG00000041895	14.5642	1.00376	0.368863	2.72123	0.00650397	0.0275329	Wipi1	Upregulated genes
ENSMUSG00000036961	1637.63	2.04222	0.126517	16.1418	1.3e-58	2.79e-56	Wnt8b	Upregulated genes
ENSMUSG00000031563	90.749	1.33484	0.219314	6.08642	1.15e-09	2.1e-08	Wwc2	Upregulated genes
ENSMUSG00000030657	737.92	1.47821	0.11214	13.1819	1.12e-39	1.24e-37	Xylt1	Upregulated genes
ENSMUSG00000030189	1128.05	1.09374	0.0956234	11.438	2.7e-30	2.1e-28	Ybx3	Upregulated genes
ENSMUSG00000048485	21.4193	1.50768	0.365375	4.1264	3.68e-05	0.000304228	Zbtb8b	Upregulated genes
ENSMUSG00000087598	123.536	1.27185	0.208689	6.09449	1.1e-09	2.01e-08	Zfp111	Upregulated genes
ENSMUSG00000057835	85.4671	1.12975	0.229596	4.9206	8.63e-07	1.01e-05	Zfp119a	Upregulated genes
ENSMUSG00000062101	81.8205	1.2888	0.243972	5.28256	1.27e-07	1.72e-06	Zfp119b	Upregulated genes
ENSMUSG00000037855	132.863	1.05332	0.191773	5.49253	3.96e-08	5.83e-07	Zfp365	Upregulated genes
ENSMUSG00000060206	19.0008	2.62542	0.373742	7.02469	2.15e-12	5.25e-11	Zfp462	Upregulated genes
ENSMUSG00000058881	275.993	2.37708	0.162447	14.6329	1.73e-48	2.58e-46	Zfp516	Upregulated genes
ENSMUSG00000046572	209.272	1.01154	0.18035	5.60877	2.04e-08	3.14e-07	Zfp518b	Upregulated genes
ENSMUSG00000028358	40.5284	2.56804	0.322031	7.97452	1.53e-15	4.8e-14	Zfp618	Upregulated genes
ENSMUSG00000040209	2983.89	1.2014	0.0896883	13.3953	6.44e-41	7.4e-39	Zfp704	Upregulated genes
ENSMUSG00000107476	43.7645	1.28968	0.300736	4.28841	1.8e-05	0.000160308	Zfp862-ps	Upregulated genes
ENSMUSG00000095325	102.236	1.64383	0.216453	7.59441	3.09e-14	8.79e-13	Zfp870	Upregulated genes
ENSMUSG00000078861	138.62	1.13121	0.189916	5.95639	2.58e-09	4.45e-08	Zfp931	Upregulated genes
ENSMUSG00000078879	97.998	1.17345	0.22691	5.17145	2.32e-07	3.02e-06	Zfp973	Upregulated genes
ENSMUSG00000086899	6.28846	-1.16988	0.394218	-2.9676	0.00300137	0.0143322	1600002D24Rik	Downregulated gene
ENSMUSG00000106586	2.40049	-1.02766	0.361239	-2.84484	0.00444344	0.0199844	1700013M08Rik	Downregulated gene
ENSMUSG00000101483	10.1054	-2.22086	0.396436	-5.60206	2.12e-08	3.26e-07	1700016L21Rik	Downregulated gene
ENSMUSG00000086390	11.348	-1.56015	0.388913	-4.01156	6.03e-05	0.000475618	1810019D21Rik	Downregulated gene
ENSMUSG00000091575	180.816	-1.86137	0.227065	-8.19755	2.45e-16	8.24e-15	2010016I18Rik	Downregulated gene
ENSMUSG00000106095	2.42604	-1.02684	0.361097	-2.84366	0.00445982	0.0200343	2010110G14Rik	Downregulated gene
ENSMUSG00000026090	188.471	-1.73085	0.194519	-8.89812	5.68e-19	2.29e-17	2010300C02Rik	Downregulated gene
ENSMUSG00000039269	10.1972	-1.37253	0.390672	-3.51326	0.000442647	0.00278277	2300002M23Rik	Downregulated gene
ENSMUSG00000085965	33.7627	-1.24395	0.298704	-4.1645	3.12e-05	0.000261962	2310016D23Rik	Downregulated gene
ENSMUSG00000101655	30.5808	-1.56009	0.360723	-4.32489	1.53e-05	0.000139018	2310040G24Rik	Downregulated gene
ENSMUSG00000089718	51.9097	-1.71891	0.310387	-5.53794	3.06e-08	4.57e-07	2310075C17Rik	Downregulated gene
ENSMUSG00000100303	3.69098	-1.23112	0.38385	-3.20729	0.00133994	0.00723749	2600014E21Rik	Downregulated gene
ENSMUSG00000085329	3.55758	-1.30314	0.379022	-3.43816	0.000585676	0.00355686	2810404F17Rik	Downregulated gene
ENSMUSG00000086943	42.6979	-1.14122	0.297326	-3.8383	0.000123889	0.000908808	4732414G09Rik	Downregulated gene
ENSMUSG00000101517	8.43868	-1.60812	0.395248	-4.06862	4.73e-05	0.000381149	4732465J04Rik	Downregulated gene
ENSMUSG00000108129	385.585	-1.43663	0.168685	-8.51665	1.64e-17	6.12e-16	4930417O13Rik	Downregulated gene
ENSMUSG00000021747	58.654	-1.47921	0.272805	-5.4222	5.89e-08	8.41e-07	4930452B06Rik	Downregulated gene
ENSMUSG00000020992	13.0244	-2.25463	0.386529	-5.83301	5.44e-09	9.06e-08	4930512B01Rik	Downregulated gene
ENSMUSG00000090126	31.137	-1.0996	0.31867	-3.45058	0.000559376	0.00342126	4930519F09Rik	Downregulated gene
ENSMUSG00000048905	82.6569	-1.57119	0.28507	-5.51158	3.56e-08	5.26e-07	4930539E08Rik	Downregulated gene
ENSMUSG00000097191	105.785	-2.82409	0.278566	-10.138	3.75e-24	2.07e-22	5730422E09Rik	Downregulated gene
ENSMUSG00000050549	446.461	-1.02629	0.185238	-5.54038	3.02e-08	4.52e-07	5730508B09Rik	Downregulated gene
ENSMUSG00000072591	4.99647	-1.27068	0.393406	-3.22994	0.00123815	0.0067668	5930412G12Rik	Downregulated gene
ENSMUSG00000031824	30.1192	-1.23542	0.326071	-3.78881	0.000151371	0.00108602	6430548M08Rik	Downregulated gene
ENSMUSG00000074646	78.2332	-1.04777	0.230518	-4.54529	5.49e-06	5.48e-05	6430550D23Rik	Downregulated gene
ENSMUSG00000054598	22.1897	-1.4543	0.343025	-4.23964	2.24e-05	0.000194504	9130230L23Rik	Downregulated gene
ENSMUSG00000102642	28.4604	-1.06533	0.348125	-3.06021	0.00221183	0.0111196	A130048G24Rik	Downregulated gene
ENSMUSG00000067577	207.752	-2.66171	0.179699	-14.812	1.22e-49	1.92e-47	A430093F15Rik	Downregulated gene
ENSMUSG00000053528	6.89814	-1.02877	0.396832	-2.59245	0.00952938	0.0379573	A530021J07Rik	Downregulated gene
ENSMUSG00000072109	29.9655	-1.16655	0.322283	-3.61966	0.000294988	0.0019489	A530040E14Rik	Downregulated gene
ENSMUSG00000048215	56.1593	-2.29322	0.292581	-7.8379	4.58e-15	1.4e-13	A630023P12Rik	Downregulated gene
ENSMUSG00000075330	478.444	-1.05394	0.153623	-6.86056	6.86e-12	1.61e-10	A930003A15Rik	Downregulated gene
ENSMUSG00000108985	353.787	-3.074	0.17108	-17.9682	3.46e-72	9.78e-70	A930030B08Rik	Downregulated gene
ENSMUSG00000015243	641.275	-1.73495	0.365954	-4.7409	2.13e-06	2.3e-05	Abca1	Downregulated gene
ENSMUSG00000113780	52.4626	-1.00191	0.259294	-3.864	0.000111546	0.000825939	AC091785.2	Downregulated gene
ENSMUSG00000113252	25.3956	-1.06991	0.326808	-3.2738	0.0010611	0.0059274	AC098839.1	Downregulated gene
ENSMUSG00000112082	28.4466	-3.32952	0.371377	-8.96535	3.09e-19	1.27e-17	AC101882.1	Downregulated gene
ENSMUSG00000112265	2.55963	-1.11357	0.368383	-3.02284	0.00250411	0.0123177	AC101882.2	Downregulated gene
ENSMUSG00000113985	2.36614	-1.03735	0.362249	-2.86365	0.00418797	0.0190023	AC114412.2	Downregulated gene
ENSMUSG00000111546	21.4503	-2.05226	0.362689	-5.65846	1.53e-08	2.39e-07	AC117245.3	Downregulated gene
ENSMUSG00000111006	32.031	-1.73618	0.355558	-4.88298	1.04e-06	1.2e-05	AC117639.1	Downregulated gene
ENSMUSG00000111013	32.5209	-3.48681	0.358754	-9.71922	2.5e-22	1.22e-20	AC122326.1	Downregulated gene
ENSMUSG00000112095	23.0258	-1.2602	0.335725	-3.75366	0.000174273	0.00122866	AC132332.1	Downregulated gene
ENSMUSG00000111381	6.85683	-1.44872	0.396744	-3.65152	0.000260697	0.00174394	AC140488.1	Downregulated gene
ENSMUSG00000113497	19.8705	-2.67172	0.370798	-7.20534	5.79e-13	1.5e-11	AC141560.1	Downregulated gene
ENSMUSG00000111005	20.0492	-1.50739	0.365497	-4.12421	3.72e-05	0.000306743	AC153556.2	Downregulated gene
ENSMUSG00000112017	46.8231	-1.59352	0.286131	-5.56922	2.56e-08	3.87e-07	AC153887.1	Downregulated gene
ENSMUSG00000112021	19.2877	-1.0321	0.343985	-3.00042	0.00269605	0.0130986	AC153887.2	Downregulated gene
ENSMUSG00000110982	5.17917	-1.1017	0.397118	-2.77423	0.00553328	0.0240579	AC158355.1	Downregulated gene
ENSMUSG00000111147	144.623	-1.07489	0.238402	-4.50871	6.52e-06	6.41e-05	AC160562.1	Downregulated gene
ENSMUSG00000110917	13.9415	-1.25254	0.370401	-3.38158	0.000720704	0.0042502	AC161825.1	Downregulated gene
ENSMUSG00000030607	89.4055	-2.03021	0.252032	-8.05536	7.92e-16	2.53e-14	Acan	Downregulated gene
ENSMUSG00000070985	4.00427	-1.44554	0.385796	-3.7469	0.000179037	0.00125551	Acnat1	Downregulated gene
ENSMUSG00000032561	175.105	-1.35884	0.197886	-6.86677	6.57e-12	1.55e-10	Acpp	Downregulated gene
ENSMUSG00000032281	23.369	-1.25763	0.370677	-3.39278	0.000691865	0.00410312	Acsbg1	Downregulated gene
ENSMUSG00000059430	3.94242	-1.01663	0.382897	-2.65509	0.00792876	0.0325676	Actg2	Downregulated gene
ENSMUSG00000000530	76.1147	-3.99146	0.327446	-12.1896	3.53e-34	3.2e-32	Acvrl1	Downregulated gene
ENSMUSG00000011256	112.477	-1.3418	0.278095	-4.82494	1.4e-06	1.57e-05	Adam19	Downregulated gene
ENSMUSG00000051804	6.96468	-1.37247	0.396422	-3.46214	0.0005359	0.00329362	Adam6b	Downregulated gene
ENSMUSG00000059901	88.8384	-1.25628	0.224359	-5.59939	2.15e-08	3.3e-07	Adamts14	Downregulated gene
ENSMUSG00000058145	45.5124	-1.40651	0.285785	-4.92157	8.59e-07	1.01e-05	Adamts17	Downregulated gene
ENSMUSG00000036040	146.387	-2.5475	0.223295	-11.4087	3.78e-30	2.9e-28	Adamtsl2	Downregulated gene
ENSMUSG00000020431	195.448	-2.23839	0.377967	-5.92219	3.18e-09	5.42e-08	Adcy1	Downregulated gene
ENSMUSG00000031785	707.486	-1.36926	0.169609	-8.073	6.86e-16	2.2e-14	Adgrg1	Downregulated gene
ENSMUSG00000061577	71.6509	-1.55755	0.389808	-3.99569	6.45e-05	0.000505486	Adgrg5	Downregulated gene
ENSMUSG00000028184	41.4747	-2.67808	0.335074	-7.99251	1.32e-15	4.17e-14	Adgrl2	Downregulated gene
ENSMUSG00000054932	18.9049	-1.94417	0.36222	-5.36737	7.99e-08	1.12e-06	Afp	Downregulated gene
ENSMUSG00000019866	289.016	-2.59694	0.186793	-13.9028	6.09e-44	8.02e-42	Aim1	Downregulated gene
ENSMUSG00000000731	4.59041	-1.61343	0.391363	-4.1226	3.75e-05	0.000308357	Aire	Downregulated gene
ENSMUSG00000086953	12.1209	-1.25887	0.378746	-3.32377	0.000888079	0.00508686	Aknaos	Downregulated gene
ENSMUSG00000021211	8.47056	-1.36238	0.395432	-3.44528	0.00057046	0.00347894	Akr1c12	Downregulated gene
ENSMUSG00000021214	2.87841	-1.14592	0.369896	-3.09795	0.00194864	0.00999535	Akr1c18	Downregulated gene
ENSMUSG00000113216	750.982	-2.07335	0.119031	-17.4185	5.97e-68	1.59e-65	AL590503.1	Downregulated gene
ENSMUSG00000053644	1356.74	-1.15817	0.097426	-11.8877	1.37e-32	1.18e-30	Aldh7a1	Downregulated gene
ENSMUSG00000035262	77.011	-1.00881	0.286093	-3.52615	0.00042165	0.00266304	Amh	Downregulated gene
ENSMUSG00000048218	67.7006	-2.11018	0.288151	-7.32318	2.42e-13	6.44e-12	Amigo2	Downregulated gene
ENSMUSG00000070385	210.314	-2.72023	0.182549	-14.9014	3.23e-50	5.37e-48	Ampd1	Downregulated gene
ENSMUSG00000050022	16.5918	-1.14559	0.359576	-3.18596	0.00144276	0.00771154	Amz1	Downregulated gene
ENSMUSG00000044864	3036.28	-2.18003	0.0945188	-23.0645	1.05e-117	6.64e-115	Ankrd50	Downregulated gene
ENSMUSG00000049985	42.0031	-1.14705	0.293707	-3.90542	9.41e-05	0.000709509	Ankrd55	Downregulated gene
ENSMUSG00000040183	789.215	-2.67083	0.15337	-17.4143	6.43e-68	1.69e-65	Ankrd6	Downregulated gene
ENSMUSG00000039062	3.07739	-1.02459	0.371472	-2.7582	0.0058121	0.0250746	Anpep	Downregulated gene
ENSMUSG00000029484	3.83352	-1.17292	0.389914	-3.00816	0.00262835	0.0128257	Anxa3	Downregulated gene
ENSMUSG00000031539	349.017	-1.01816	0.159835	-6.37006	1.89e-10	3.83e-09	Ap3m2	Downregulated gene
ENSMUSG00000006651	16.3438	-1.09817	0.386935	-2.83813	0.0045379	0.0203224	Aplp1	Downregulated gene
ENSMUSG00000040694	6.70711	-1.01687	0.397255	-2.55975	0.0104749	0.0410418	Apobec2	Downregulated gene
ENSMUSG00000002985	739.546	-1.13335	0.158954	-7.13004	1e-12	2.55e-11	Apoe	Downregulated gene
ENSMUSG00000071716	464.995	-2.11092	0.146273	-14.4314	3.28e-47	4.71e-45	Apol7e	Downregulated gene
ENSMUSG00000057346	2.63401	-1.00228	0.357774	-2.80144	0.00508747	0.0224051	Apol9a	Downregulated gene
ENSMUSG00000068246	23.6911	-2.16254	0.37139	-5.82284	5.79e-09	9.6e-08	Apol9b	Downregulated gene
ENSMUSG00000022892	24.2822	-1.4494	0.328849	-4.40749	1.05e-05	9.87e-05	App	Downregulated gene
ENSMUSG00000020263	82.4665	-1.47604	0.266678	-5.53492	3.11e-08	4.65e-07	Appl2	Downregulated gene
ENSMUSG00000032204	10.9923	-2.06488	0.394786	-5.23038	1.69e-07	2.24e-06	Aqp9	Downregulated gene
ENSMUSG00000037999	2318.87	-1.35241	0.10078	-13.4194	4.66e-41	5.38e-39	Arap2	Downregulated gene
ENSMUSG00000024451	30.4541	-1.8761	0.34207	-5.48454	4.15e-08	6.08e-07	Arap3	Downregulated gene
ENSMUSG00000053199	69.0823	-1.99414	0.276783	-7.20473	5.82e-13	1.5e-11	Arhgap20	Downregulated gene
ENSMUSG00000057315	117.692	-1.8795	0.238993	-7.86425	3.71e-15	1.14e-13	Arhgap24	Downregulated gene
ENSMUSG00000039831	50.432	-1.83572	0.290644	-6.31604	2.68e-10	5.34e-09	Arhgap29	Downregulated gene
ENSMUSG00000032875	12.0071	-1.05008	0.382536	-2.74505	0.00605009	0.0258774	Arhgef17	Downregulated gene
ENSMUSG00000049866	3153.42	-3.03858	0.0950533	-31.9671	3.12e-224	1.18e-220	Arl4c	Downregulated gene
ENSMUSG00000034936	45.1748	-1.00971	0.310912	-3.24759	0.00116388	0.00640895	Arl4d	Downregulated gene
ENSMUSG00000038352	6503.24	-2.10089	0.0782403	-26.8517	8.05e-159	1.09e-155	Arl5c	Downregulated gene
ENSMUSG00000032503	9680.23	-1.10759	0.0896959	-12.3482	4.98e-35	4.69e-33	Arpp21	Downregulated gene
ENSMUSG00000073380	9.78134	-1.21053	0.393445	-3.07674	0.00209278	0.0106032	Arrdc5	Downregulated gene
ENSMUSG00000070424	104.606	-1.09848	0.26137	-4.20276	2.64e-05	0.000225155	Art5	Downregulated gene
ENSMUSG00000000325	38.5633	-1.05961	0.316064	-3.35253	0.000800769	0.00465143	Arvcf	Downregulated gene
ENSMUSG00000021200	38.7536	-1.73853	0.317153	-5.48167	4.21e-08	6.17e-07	Asb2	Downregulated gene
ENSMUSG00000042607	5.57483	-1.40361	0.394628	-3.55679	0.000375408	0.00240338	Asb4	Downregulated gene
ENSMUSG00000047767	823.143	-1.21099	0.101416	-11.9409	7.25e-33	6.3e-31	Atg16l2	Downregulated gene
ENSMUSG00000021066	52.8712	-2.26845	0.296371	-7.65408	1.95e-14	5.63e-13	Atl1	Downregulated gene
ENSMUSG00000031441	677.053	-1.6578	0.363527	-4.56033	5.11e-06	5.13e-05	Atp11a	Downregulated gene
ENSMUSG00000007097	3.45467	-1.04638	0.38215	-2.73813	0.00617899	0.0263337	Atp1a2	Downregulated gene
ENSMUSG00000040907	134.222	-1.46624	0.256213	-5.72273	1.05e-08	1.68e-07	Atp1a3	Downregulated gene
ENSMUSG00000026576	1597.73	-1.7367	0.13556	-12.8113	1.42e-37	1.45e-35	Atp1b1	Downregulated gene
ENSMUSG00000097301	5.00075	-1.22088	0.394771	-3.09263	0.00198389	0.0101474	AW121686	Downregulated gene
ENSMUSG00000097547	2.42586	-1.05175	0.363468	-2.89365	0.0038079	0.0176024	B230110C06Rik	Downregulated gene
ENSMUSG00000059479	152.577	-1.97787	0.195592	-10.1122	4.88e-24	2.67e-22	B3gnt8	Downregulated gene
ENSMUSG00000043740	26.1923	-1.59907	0.329673	-4.85048	1.23e-06	1.39e-05	B430306N03Rik	Downregulated gene
ENSMUSG00000068463	75.2057	-1.05903	0.25944	-4.08197	4.47e-05	0.000361596	B630019A10Rik	Downregulated gene
ENSMUSG00000040270	399.369	-1.65148	0.177627	-9.29743	1.44e-20	6.45e-19	Bach2	Downregulated gene
ENSMUSG00000047507	16.4716	-1.66884	0.36363	-4.58939	4.45e-06	4.52e-05	Baiap3	Downregulated gene
ENSMUSG00000024232	85.3635	-1.1192	0.246451	-4.54126	5.59e-06	5.58e-05	Bambi	Downregulated gene
ENSMUSG00000081219	552.056	-3.20353	0.176235	-18.1776	7.77e-74	2.3e-71	Bambi-ps1	Downregulated gene
ENSMUSG00000002083	383.99	-1.48778	0.152008	-9.78757	1.27e-22	6.32e-21	Bbc3	Downregulated gene
ENSMUSG00000097211	313.235	-3.6876	0.169428	-21.7651	4.97e-105	2.77e-102	BC065403	Downregulated gene
ENSMUSG00000057329	832.025	-1.47455	0.128403	-11.4838	1.59e-30	1.25e-28	Bcl2	Downregulated gene
ENSMUSG00000089929	17.3081	-1.71163	0.362404	-4.72298	2.32e-06	2.5e-05	Bcl2a1b	Downregulated gene
ENSMUSG00000099974	24.633	-1.20404	0.33087	-3.63903	0.00027367	0.00182395	Bcl2a1d	Downregulated gene
ENSMUSG00000053175	45.8281	-1.86296	0.330041	-5.64464	1.66e-08	2.57e-07	Bcl3	Downregulated gene
ENSMUSG00000022508	3289.62	-2.17876	0.0884431	-24.6345	5.39e-134	4.26e-131	Bcl6	Downregulated gene
ENSMUSG00000050071	26.0999	-1.2057	0.351551	-3.42966	0.000604343	0.00365499	Bex1	Downregulated gene
ENSMUSG00000075269	8.67558	-1.19275	0.396999	-3.00441	0.002661	0.012965	Bex6	Downregulated gene
ENSMUSG00000041609	1492.09	-1.08756	0.103571	-10.5006	8.58e-26	5.3e-24	Bicdl1	Downregulated gene
ENSMUSG00000024381	561.273	-1.45553	0.128304	-11.3444	7.91e-30	5.94e-28	Bin1	Downregulated gene
ENSMUSG00000022098	47.6736	-1.04592	0.302593	-3.45652	0.000547194	0.00335325	Bmp1	Downregulated gene
ENSMUSG00000050108	5.46259	-1.08666	0.395991	-2.74416	0.0060666	0.0259364	Bpifc	Downregulated gene
ENSMUSG00000029279	468.803	-2.12226	0.128722	-16.4871	4.54e-61	1.06e-58	Brdt	Downregulated gene
ENSMUSG00000029082	62.4565	-1.03321	0.396205	-2.60777	0.00911337	0.0366158	Bst1	Downregulated gene
ENSMUSG00000062098	15.9209	-1.20393	0.386417	-3.11563	0.00183552	0.00948444	Btbd3	Downregulated gene
ENSMUSG00000036478	10739.5	-1.31526	0.0799245	-16.4563	7.56e-61	1.71e-58	Btg1	Downregulated gene
ENSMUSG00000052951	23.0371	-1.44335	0.33689	-4.28433	1.83e-05	0.000163049	C130021I20Rik	Downregulated gene
ENSMUSG00000036887	32.4749	-1.01348	0.304793	-3.32513	0.00088376	0.00506671	C1qa	Downregulated gene
ENSMUSG00000049630	5.66916	-1.08406	0.396814	-2.73191	0.00629676	0.0267633	C1ql3	Downregulated gene
ENSMUSG00000040552	7.48858	-1.13409	0.39473	-2.87308	0.00406488	0.0185549	C3ar1	Downregulated gene
ENSMUSG00000087242	234.498	-1.36906	0.370059	-3.69955	0.000215978	0.00147579	C78197	Downregulated gene
ENSMUSG00000097352	157.377	-1.83534	0.239751	-7.6552	1.93e-14	5.6e-13	C920009B18Rik	Downregulated gene
ENSMUSG00000111212	29.0904	-1.50907	0.331015	-4.55893	5.14e-06	5.16e-05	CAAA01194877.1	Downregulated gene
ENSMUSG00000020882	354.385	-1.02821	0.166042	-6.19248	5.92e-10	1.12e-08	Cacnb1	Downregulated gene
ENSMUSG00000003352	435.697	-1.92258	0.169041	-11.3734	5.67e-30	4.28e-28	Cacnb3	Downregulated gene
ENSMUSG00000021373	43.6514	-1.75757	0.285983	-6.14572	7.96e-10	1.49e-08	Cap2	Downregulated gene
ENSMUSG00000079110	1148.93	-2.02567	0.145811	-13.8924	7.04e-44	9.14e-42	Capn3	Downregulated gene
ENSMUSG00000027562	131.368	-3.11833	0.243576	-12.8023	1.59e-37	1.62e-35	Car2	Downregulated gene
ENSMUSG00000041849	160.277	-1.13018	0.225307	-5.01617	5.27e-07	6.48e-06	Card6	Downregulated gene
ENSMUSG00000026928	490.496	-2.47274	0.14737	-16.7791	3.47e-63	8.54e-61	Card9	Downregulated gene
ENSMUSG00000021338	17.4892	-1.13334	0.353021	-3.21042	0.00132541	0.0071713	Carmil1	Downregulated gene
ENSMUSG00000063605	25.7221	-1.63103	0.342699	-4.75936	1.94e-06	2.12e-05	Ccdc102a	Downregulated gene
ENSMUSG00000091119	17.631	-1.36358	0.378041	-3.60696	0.000309804	0.0020305	Ccdc152	Downregulated gene
ENSMUSG00000070306	247.994	-2.42727	0.224855	-10.7948	3.64e-27	2.44e-25	Ccdc153	Downregulated gene
ENSMUSG00000075225	387.942	-1.09656	0.368209	-2.97809	0.0029005	0.0139347	Ccdc162	Downregulated gene
ENSMUSG00000031779	18.2901	-2.58473	0.388507	-6.65299	2.87e-11	6.33e-10	Ccl22	Downregulated gene
ENSMUSG00000000184	1114.79	-1.56588	0.314744	-4.97511	6.52e-07	7.9e-06	Ccnd2	Downregulated gene
ENSMUSG00000025804	6.31307	-1.15022	0.397287	-2.89518	0.00378946	0.01753	Ccr1	Downregulated gene
ENSMUSG00000044052	4.34387	-1.13879	0.38814	-2.93398	0.00334648	0.0157187	Ccr10	Downregulated gene
ENSMUSG00000049103	67.6347	-1.39562	0.281429	-4.95907	7.08e-07	8.52e-06	Ccr2	Downregulated gene
ENSMUSG00000047898	734.595	-1.95009	0.125676	-15.5168	2.67e-54	4.86e-52	Ccr4	Downregulated gene
ENSMUSG00000037944	445.154	-3.08016	0.310099	-9.93283	3e-23	1.56e-21	Ccr7	Downregulated gene
ENSMUSG00000042262	53.2265	-2.78883	0.308364	-9.04396	1.51e-19	6.36e-18	Ccr8	Downregulated gene
ENSMUSG00000029530	19608.1	-2.50908	0.134243	-18.6906	5.9e-78	1.93e-75	Ccr9	Downregulated gene
ENSMUSG00000052212	6.51535	-1.49383	0.395153	-3.78037	0.000156592	0.00111966	Cd177	Downregulated gene
ENSMUSG00000027863	1695.89	-3.19883	0.130199	-24.5688	2.72e-133	2.06e-130	Cd2	Downregulated gene
ENSMUSG00000022661	62.0485	-1.5796	0.268979	-5.87258	4.29e-09	7.21e-08	Cd200	Downregulated gene
ENSMUSG00000026012	1167.43	-1.43411	0.0965844	-14.8483	7.14e-50	1.14e-47	Cd28	Downregulated gene
ENSMUSG00000031132	75.3148	-2.98575	0.294608	-10.1347	3.88e-24	2.14e-22	Cd40lg	Downregulated gene
ENSMUSG00000005087	261.499	-1.49352	0.173724	-8.59708	8.18e-18	3.09e-16	Cd44	Downregulated gene
ENSMUSG00000024669	3157.87	-2.61165	0.100482	-25.9913	6.2e-149	6.53e-146	Cd5	Downregulated gene
ENSMUSG00000000682	1942.75	-2.01054	0.26063	-7.71414	1.22e-14	3.6e-13	Cd52	Downregulated gene
ENSMUSG00000024670	4297.14	-1.51386	0.101544	-14.9084	2.91e-50	4.87e-48	Cd6	Downregulated gene
ENSMUSG00000030156	975.106	-2.33641	0.145749	-16.0304	7.84e-58	1.63e-55	Cd69	Downregulated gene
ENSMUSG00000025163	99.6253	-1.37036	0.239931	-5.71149	1.12e-08	1.8e-07	Cd7	Downregulated gene
ENSMUSG00000053044	26189.4	-1.05753	0.100536	-10.519	7.06e-26	4.39e-24	Cd8b1	Downregulated gene
ENSMUSG00000022657	2058.98	-1.49781	0.0797759	-18.7753	1.2e-78	4e-76	Cd96	Downregulated gene
ENSMUSG00000000303	35.5733	-1.73785	0.31867	-5.45345	4.94e-08	7.16e-07	Cdh1	Downregulated gene
ENSMUSG00000061048	2.86115	-1.19853	0.373959	-3.20499	0.00135069	0.00728521	Cdh3	Downregulated gene
ENSMUSG00000031871	3.89699	-1.02464	0.391144	-2.6196	0.00880333	0.035627	Cdh5	Downregulated gene
ENSMUSG00000026023	10.1044	-2.31835	0.39556	-5.86092	4.6e-09	7.7e-08	Cdk15	Downregulated gene
ENSMUSG00000020015	5088.88	-1.13657	0.107366	-10.5859	3.46e-26	2.19e-24	Cdk17	Downregulated gene
ENSMUSG00000048895	230.75	-1.19918	0.156664	-7.6545	1.94e-14	5.62e-13	Cdk5r1	Downregulated gene
ENSMUSG00000020990	63.7597	-2.41476	0.276991	-8.71781	2.84e-18	1.11e-16	Cdkl1	Downregulated gene
ENSMUSG00000023067	25.8012	-1.39646	0.349668	-3.99368	6.51e-05	0.000508932	Cdkn1a	Downregulated gene
ENSMUSG00000050910	162.555	-1.23922	0.216499	-5.72389	1.04e-08	1.67e-07	Cdr2l	Downregulated gene
ENSMUSG00000031758	353.806	-1.10906	0.126464	-8.76982	1.79e-18	7.06e-17	Cdyl2	Downregulated gene
ENSMUSG00000074272	61.696	-1.69579	0.27255	-6.22196	4.91e-10	9.36e-09	Ceacam1	Downregulated gene
ENSMUSG00000071226	48.8454	-2.60411	0.302397	-8.61156	7.21e-18	2.73e-16	Cecr2	Downregulated gene
ENSMUSG00000034818	8.0395	-1.44084	0.397386	-3.62578	0.000288086	0.00190862	Celf5	Downregulated gene
ENSMUSG00000094282	16.1976	-1.23851	0.366014	-3.38378	0.000714962	0.00422018	Cfap73	Downregulated gene
ENSMUSG00000041235	184.818	-1.12807	0.36686	-3.07494	0.00210545	0.0106519	Chd7	Downregulated gene
ENSMUSG00000031327	5.71523	-1.10573	0.397207	-2.78377	0.00537319	0.0234591	Chic1	Downregulated gene
ENSMUSG00000043873	83.0283	-1.11825	0.260119	-4.29901	1.72e-05	0.00015421	Chil5	Downregulated gene
ENSMUSG00000030077	94.1243	-4.82514	0.330252	-14.6105	2.41e-48	3.54e-46	Chl1	Downregulated gene
ENSMUSG00000004633	37.4111	-2.1468	0.317888	-6.75331	1.45e-11	3.29e-10	Chn2	Downregulated gene
ENSMUSG00000066279	12.9024	-1.08041	0.386871	-2.79268	0.00522741	0.0229333	Chrna10	Downregulated gene
ENSMUSG00000022041	16.0501	-1.02837	0.377721	-2.72256	0.00647781	0.0274344	Chrna2	Downregulated gene
ENSMUSG00000029205	1742.86	-1.76834	0.106842	-16.5509	1.58e-61	3.78e-59	Chrna9	Downregulated gene
ENSMUSG00000041189	158.575	-1.63142	0.175648	-9.28797	1.57e-20	7.03e-19	Chrnb1	Downregulated gene
ENSMUSG00000070803	11.1604	-1.93748	0.391406	-4.95006	7.42e-07	8.87e-06	Cited4	Downregulated gene
ENSMUSG00000001270	331.144	-1.185	0.174554	-6.78871	1.13e-11	2.61e-10	Ckb	Downregulated gene
ENSMUSG00000022512	5.02666	-1.19492	0.386289	-3.09333	0.00197924	0.0101304	Cldn1	Downregulated gene
ENSMUSG00000022132	37.6501	-1.4288	0.290001	-4.92689	8.35e-07	9.9e-06	Cldn10	Downregulated gene
ENSMUSG00000023349	4.37129	-1.01656	0.388565	-2.61618	0.00889191	0.0359164	Clec4n	Downregulated gene
ENSMUSG00000037242	2429.47	-1.40542	0.235358	-5.97143	2.35e-09	4.08e-08	Clic4	Downregulated gene
ENSMUSG00000016756	3115.51	-2.29081	0.262812	-8.71654	2.87e-18	1.12e-16	Cmah	Downregulated gene
ENSMUSG00000047419	98.9125	-1.68834	0.25994	-6.4951	8.3e-11	1.75e-09	Cmya5	Downregulated gene
ENSMUSG00000067220	475.434	-2.08728	0.167361	-12.4718	1.06e-35	1.03e-33	Cnga1	Downregulated gene
ENSMUSG00000062585	310.118	-2.03323	0.172767	-11.7686	5.66e-32	4.71e-30	Cnr2	Downregulated gene
ENSMUSG00000017167	32.0119	-1.14288	0.320366	-3.56741	0.000360524	0.00232117	Cntnap1	Downregulated gene
ENSMUSG00000028339	159.555	-2.1234	0.390998	-5.4307	5.61e-08	8.05e-07	Col15a1	Downregulated gene
ENSMUSG00000020241	3.70895	-1.35426	0.381646	-3.54848	0.00038746	0.00247192	Col6a2	Downregulated gene
ENSMUSG00000027570	69.932	-1.00221	0.249178	-4.02207	5.77e-05	0.000456905	Col9a3	Downregulated gene
ENSMUSG00000028337	89.0964	-1.14486	0.252028	-4.54258	5.56e-06	5.55e-05	Coro2a	Downregulated gene
ENSMUSG00000030785	8.25141	-1.45758	0.395901	-3.68167	0.000231709	0.00157307	Cox6a2	Downregulated gene
ENSMUSG00000001865	23.1343	-2.37371	0.356087	-6.6661	2.63e-11	5.82e-10	Cpa3	Downregulated gene
ENSMUSG00000024074	80.3496	-1.10315	0.221932	-4.97067	6.67e-07	8.06e-06	Crim1	Downregulated gene
ENSMUSG00000031825	116.731	-1.98834	0.225012	-8.83663	9.86e-19	3.96e-17	Crispld2	Downregulated gene
ENSMUSG00000029121	31.2486	-1.99394	0.334189	-5.96649	2.42e-09	4.19e-08	Crmp1	Downregulated gene
ENSMUSG00000032021	19.05	-1.62736	0.381977	-4.26035	2.04e-05	0.000179293	Crtam	Downregulated gene
ENSMUSG00000071713	15.5516	-1.16729	0.371974	-3.1381	0.00170045	0.00889566	Csf2rb	Downregulated gene
ENSMUSG00000113211	366.994	-1.42361	0.143314	-9.93354	2.98e-23	1.55e-21	CT010575.2	Downregulated gene
ENSMUSG00000044258	19.4702	-1.15094	0.366588	-3.1396	0.00169177	0.00886247	Ctla2a	Downregulated gene
ENSMUSG00000038642	181.142	-1.12895	0.354737	-3.1825	0.00146011	0.00778672	Ctss	Downregulated gene
ENSMUSG00000019590	8.6456	-1.00538	0.391451	-2.56834	0.0102186	0.0402656	Cyb561	Downregulated gene
ENSMUSG00000032323	54.1827	-3.62631	0.318735	-11.3772	5.43e-30	4.12e-28	Cyp11a1	Downregulated gene
ENSMUSG00000061740	85.2855	-1.00571	0.226444	-4.44131	8.94e-06	8.57e-05	Cyp2d22	Downregulated gene
ENSMUSG00000072679	9.13234	-1.17665	0.390666	-3.0119	0.00259619	0.0126916	D6Ertd474e	Downregulated gene
ENSMUSG00000101026	5.89973	-1.07342	0.396329	-2.70842	0.00676046	0.0284724	D730001G18Rik	Downregulated gene
ENSMUSG00000021559	1397.04	-1.43679	0.101895	-14.1007	3.76e-45	5.2e-43	Dapk1	Downregulated gene
ENSMUSG00000036862	5.95901	-1.41279	0.396713	-3.56124	0.000369106	0.00236838	Dchs1	Downregulated gene
ENSMUSG00000003534	9.75455	-1.18382	0.389493	-3.03939	0.00237058	0.0117524	Ddr1	Downregulated gene
ENSMUSG00000027901	1036.56	-1.18326	0.136304	-8.68104	3.92e-18	1.51e-16	Dennd2d	Downregulated gene
ENSMUSG00000063109	1728.93	-1.10194	0.365571	-3.0143	0.00257575	0.0126079	Dgkeos	Downregulated gene
ENSMUSG00000066026	2077.17	-3.49317	0.112829	-30.9598	1.87e-210	4.44e-207	Dhrs3	Downregulated gene
ENSMUSG00000022848	858.22	-1.28516	0.103896	-12.3696	3.82e-35	3.67e-33	Dirc2	Downregulated gene
ENSMUSG00000041911	10.8366	-1.03776	0.389344	-2.66541	0.00768956	0.0316881	Dlx1	Downregulated gene
ENSMUSG00000031831	15.9842	-1.63542	0.373964	-4.37321	1.22e-05	0.000113496	Dnaaf1	Downregulated gene
ENSMUSG00000032285	11.7923	-1.13093	0.385777	-2.93156	0.00337267	0.0158181	Dnaja4	Downregulated gene
ENSMUSG00000028035	1204.86	-1.2809	0.134249	-9.54118	1.41e-21	6.66e-20	Dnajb4	Downregulated gene
ENSMUSG00000025279	8.56782	-1.28851	0.391429	-3.29181	0.000995455	0.00560698	Dnase1l3	Downregulated gene
ENSMUSG00000073102	77.6676	-1.38686	0.233049	-5.95095	2.67e-09	4.6e-08	Drc1	Downregulated gene
ENSMUSG00000031530	227.872	-2.41164	0.218867	-11.0187	3.1e-28	2.18e-26	Dusp4	Downregulated gene
ENSMUSG00000019960	632.093	-1.5899	0.143272	-11.097	1.3e-28	9.34e-27	Dusp6	Downregulated gene
ENSMUSG00000048502	4.91391	-1.13478	0.393592	-2.88313	0.0039375	0.0180648	Duxbl1	Downregulated gene
ENSMUSG00000033788	11.5203	-2.37586	0.392501	-6.05313	1.42e-09	2.56e-08	Dysf	Downregulated gene
ENSMUSG00000095061	34.2565	-1.07082	0.308612	-3.46979	0.000520865	0.00321687	E030018B13Rik	Downregulated gene
ENSMUSG00000097327	33.0753	-1.07442	0.304518	-3.52825	0.000418319	0.00264475	E030030I06Rik	Downregulated gene
ENSMUSG00000073538	168.643	-1.76103	0.246392	-7.14728	8.85e-13	2.26e-11	E330020D12Rik	Downregulated gene
ENSMUSG00000038418	1767.94	-1.86868	0.111009	-16.8336	1.38e-63	3.45e-61	Egr1	Downregulated gene
ENSMUSG00000037868	365.272	-2.05567	0.174651	-11.7702	5.56e-32	4.64e-30	Egr2	Downregulated gene
ENSMUSG00000033730	69.9821	-1.14034	0.286688	-3.97764	6.96e-05	0.00054006	Egr3	Downregulated gene
ENSMUSG00000003410	25.8661	-1.48827	0.354558	-4.19753	2.7e-05	0.000229902	Elavl3	Downregulated gene
ENSMUSG00000004267	32.8229	-1.62583	0.317985	-5.11293	3.17e-07	4.05e-06	Eno2	Downregulated gene
ENSMUSG00000024140	71.8169	-1.65652	0.256926	-6.44744	1.14e-10	2.36e-09	Epas1	Downregulated gene
ENSMUSG00000027624	11.7045	-1.44766	0.3841	-3.76897	0.000163921	0.00116503	Epb41l1	Downregulated gene
ENSMUSG00000028434	50.4145	-1.73698	0.324151	-5.35856	8.39e-08	1.17e-06	Epb41l4b	Downregulated gene
ENSMUSG00000045394	119.192	-2.34072	0.226566	-10.3313	5.09e-25	2.98e-23	Epcam	Downregulated gene
ENSMUSG00000038776	398.468	-1.0462	0.147931	-7.07221	1.52e-12	3.81e-11	Ephx1	Downregulated gene
ENSMUSG00000022014	1633.05	-1.07745	0.0974394	-11.0576	2.01e-28	1.43e-26	Epsti1	Downregulated gene
ENSMUSG00000040732	9.72882	-2.1733	0.397065	-5.4734	4.41e-08	6.42e-07	Erg	Downregulated gene
ENSMUSG00000078161	6.54557	-1.07124	0.397331	-2.6961	0.00701575	0.0293401	Erich3	Downregulated gene
ENSMUSG00000028967	272.508	-2.82691	0.187692	-15.0614	2.91e-51	5.01e-49	Errfi1	Downregulated gene
ENSMUSG00000028943	45.6569	-1.10782	0.280313	-3.95208	7.75e-05	0.000594595	Espn	Downregulated gene
ENSMUSG00000084128	170.167	-3.05951	0.22662	-13.5006	1.55e-41	1.85e-39	Esrp2	Downregulated gene
ENSMUSG00000022895	12400.8	-2.25924	0.100874	-22.3967	4.24e-111	2.59e-108	Ets2	Downregulated gene
ENSMUSG00000004151	17.1797	-1.0533	0.357256	-2.94831	0.00319512	0.0151315	Etv1	Downregulated gene
ENSMUSG00000039109	2561.18	-3.21233	0.137068	-23.436	1.83e-121	1.24e-118	F13a1	Downregulated gene
ENSMUSG00000021678	14.7948	-1.58735	0.378845	-4.18997	2.79e-05	0.00023674	F2rl1	Downregulated gene
ENSMUSG00000009216	58.8783	-1.30706	0.25681	-5.08961	3.59e-07	4.53e-06	Fam163b	Downregulated gene
ENSMUSG00000035095	77.6966	-1.41958	0.312963	-4.53593	5.73e-06	5.72e-05	Fam167a	Downregulated gene
ENSMUSG00000078670	59.1378	-1.3328	0.300989	-4.42807	9.51e-06	9.05e-05	Fam174b	Downregulated gene
ENSMUSG00000041930	210.11	-1.09991	0.17802	-6.17857	6.47e-10	1.22e-08	Fam222a	Downregulated gene
ENSMUSG00000032265	27.6723	-1.13943	0.321875	-3.53996	0.000400192	0.00254287	Fam46a	Downregulated gene
ENSMUSG00000044468	123.317	-1.62433	0.199299	-8.15019	3.63e-16	1.2e-14	Fam46c	Downregulated gene
ENSMUSG00000020401	84.9564	-2.10037	0.301853	-6.95826	3.44e-12	8.32e-11	Fam71b	Downregulated gene
ENSMUSG00000064080	386.769	-1.70365	0.178291	-9.55544	1.23e-21	5.84e-20	Fbln2	Downregulated gene
ENSMUSG00000003420	22.6415	-1.11168	0.359543	-3.09193	0.00198862	0.0101564	Fcgrt	Downregulated gene
ENSMUSG00000020021	72.1847	-1.17671	0.241174	-4.87909	1.07e-06	1.22e-05	Fgd6	Downregulated gene
ENSMUSG00000043336	133.614	-1.35914	0.22329	-6.0869	1.15e-09	2.1e-08	Filip1l	Downregulated gene
ENSMUSG00000075012	11.5172	-1.12262	0.381346	-2.94384	0.00324163	0.0152944	Fjx1	Downregulated gene
ENSMUSG00000001555	26.2519	-1.57637	0.346315	-4.55184	5.32e-06	5.33e-05	Fkbp10	Downregulated gene
ENSMUSG00000036053	660.983	-1.86581	0.172376	-10.8241	2.65e-27	1.78e-25	Fmnl2	Downregulated gene
ENSMUSG00000025175	231.071	-1.55095	0.160091	-9.68794	3.39e-22	1.64e-20	Fn3k	Downregulated gene
ENSMUSG00000039286	50.5745	-1.28433	0.302354	-4.24778	2.16e-05	0.000188517	Fndc3b	Downregulated gene
ENSMUSG00000059246	31.7898	-1.81639	0.316511	-5.73881	9.53e-09	1.54e-07	Foxb1	Downregulated gene
ENSMUSG00000039521	41.049	-1.23839	0.31953	-3.87568	0.000106329	0.000792259	Foxp3	Downregulated gene
ENSMUSG00000029581	22.1098	-1.70416	0.34822	-4.89391	9.88e-07	1.14e-05	Fscn1	Downregulated gene
ENSMUSG00000021765	6.3701	-1.29731	0.397417	-3.26437	0.00109709	0.00610143	Fst	Downregulated gene
ENSMUSG00000007989	4.80208	-1.04625	0.394053	-2.6551	0.00792848	0.0325676	Fzd3	Downregulated gene
ENSMUSG00000009633	50.1422	-1.49176	0.327095	-4.56063	5.1e-06	5.13e-05	G0s2	Downregulated gene
ENSMUSG00000097149	19.6063	-2.90746	0.378213	-7.68736	1.5e-14	4.39e-13	G630030J09Rik	Downregulated gene
ENSMUSG00000023267	18.7722	-1.23736	0.362963	-3.40905	0.000651896	0.00390149	Gabrr2	Downregulated gene
ENSMUSG00000033316	5.35238	-1.5036	0.396281	-3.79428	0.000148071	0.001064	Galnt9	Downregulated gene
ENSMUSG00000034438	5138.32	-2.01364	0.0937802	-21.4719	2.85e-102	1.46e-99	Gbp8	Downregulated gene
ENSMUSG00000006345	26.5533	-1.47273	0.354153	-4.15844	3.2e-05	0.00026829	Ggt1	Downregulated gene
ENSMUSG00000006344	24.7009	-2.55424	0.359185	-7.1112	1.15e-12	2.91e-11	Ggt5	Downregulated gene
ENSMUSG00000039264	699.365	-1.51078	0.361112	-4.18368	2.87e-05	0.000242515	Gimap3	Downregulated gene
ENSMUSG00000054435	936.948	-1.37465	0.262688	-5.23301	1.67e-07	2.21e-06	Gimap4	Downregulated gene
ENSMUSG00000052942	22.4332	-2.30044	0.365506	-6.29386	3.1e-10	6.11e-09	Glis3	Downregulated gene
ENSMUSG00000020251	250.762	-1.69342	0.173722	-9.74787	1.88e-22	9.25e-21	Glt8d2	Downregulated gene
ENSMUSG00000069804	93.6244	-1.08046	0.256373	-4.2144	2.5e-05	0.000214916	Gm10277	Downregulated gene
ENSMUSG00000097368	30.7723	-1.87013	0.340537	-5.4917	3.98e-08	5.86e-07	Gm10390	Downregulated gene
ENSMUSG00000070823	71.7502	-1.65566	0.25467	-6.50118	7.97e-11	1.68e-09	Gm1043	Downregulated gene
ENSMUSG00000100985	13.2669	-2.72915	0.393222	-6.94047	3.91e-12	9.4e-11	Gm10640	Downregulated gene
ENSMUSG00000073018	29.7065	-1.42787	0.325977	-4.38029	1.19e-05	0.000110356	Gm1070	Downregulated gene
ENSMUSG00000084788	51.4668	-1.57247	0.330251	-4.76144	1.92e-06	2.1e-05	Gm11342	Downregulated gene
ENSMUSG00000086344	7.55347	-1.57703	0.397085	-3.97151	7.14e-05	0.000552338	Gm11345	Downregulated gene
ENSMUSG00000081511	7.35023	-1.11836	0.397339	-2.81462	0.00488354	0.0216655	Gm11475	Downregulated gene
ENSMUSG00000082715	20.6531	-1.17572	0.345741	-3.40058	0.000672433	0.00400543	Gm11633	Downregulated gene
ENSMUSG00000086481	16.9765	-2.57235	0.3887	-6.61782	3.65e-11	7.97e-10	Gm11707	Downregulated gene
ENSMUSG00000085511	33.4703	-1.36522	0.321488	-4.24655	2.17e-05	0.000189295	Gm11738	Downregulated gene
ENSMUSG00000087452	76.2003	-3.1599	0.277162	-11.4009	4.14e-30	3.16e-28	Gm11998	Downregulated gene
ENSMUSG00000073145	87.7755	-1.00068	0.228022	-4.38852	1.14e-05	0.000106839	Gm12000	Downregulated gene
ENSMUSG00000081934	17.9918	-2.06337	0.365024	-5.6527	1.58e-08	2.47e-07	Gm12193	Downregulated gene
ENSMUSG00000087654	103.898	-1.3538	0.259657	-5.21379	1.85e-07	2.44e-06	Gm12256	Downregulated gene
ENSMUSG00000085744	26.438	-1.18703	0.330288	-3.59393	0.00032573	0.00212532	Gm12259	Downregulated gene
ENSMUSG00000086490	15.4068	-1.58595	0.370598	-4.27944	1.87e-05	0.00016613	Gm12292	Downregulated gene
ENSMUSG00000084993	97.8284	-1.69418	0.265062	-6.39165	1.64e-10	3.35e-09	Gm12305	Downregulated gene
ENSMUSG00000081569	12.5833	-2.30493	0.392271	-5.87587	4.21e-09	7.07e-08	Gm12490	Downregulated gene
ENSMUSG00000087326	14.3294	-1.59205	0.373645	-4.26086	2.04e-05	0.000178971	Gm12503	Downregulated gene
ENSMUSG00000084274	45.5486	-1.19565	0.279885	-4.27193	1.94e-05	0.000171022	Gm12504	Downregulated gene
ENSMUSG00000085181	100.466	-2.40353	0.289049	-8.31528	9.15e-17	3.19e-15	Gm12709	Downregulated gene
ENSMUSG00000081046	13.8364	-1.4486	0.379649	-3.81562	0.000135843	0.000986633	Gm12846	Downregulated gene
ENSMUSG00000087698	26.7288	-1.40188	0.325917	-4.30134	1.7e-05	0.000152959	Gm13031	Downregulated gene
ENSMUSG00000084869	4.99352	-1.19377	0.393069	-3.03705	0.0023891	0.0118287	Gm13063	Downregulated gene
ENSMUSG00000086001	7.74713	-1.04136	0.395854	-2.63066	0.00852192	0.0346509	Gm13448	Downregulated gene
ENSMUSG00000085681	8.64402	-1.01449	0.389336	-2.60569	0.00916896	0.0368002	Gm13982	Downregulated gene
ENSMUSG00000082651	3.52043	-1.01109	0.378468	-2.67152	0.00755075	0.0312179	Gm14001	Downregulated gene
ENSMUSG00000079071	248.585	-3.805	0.232122	-16.3922	2.17e-60	4.85e-58	Gm14085	Downregulated gene
ENSMUSG00000085808	22.0652	-1.24512	0.367654	-3.38667	0.000707475	0.00418391	Gm14718	Downregulated gene
ENSMUSG00000085903	660.178	-4.21179	0.179047	-23.5234	2.35e-122	1.65e-119	Gm15340	Downregulated gene
ENSMUSG00000085465	7.55449	-1.57131	0.397303	-3.95495	7.66e-05	0.000588674	Gm15347	Downregulated gene
ENSMUSG00000086729	11.6015	-1.09204	0.378361	-2.88624	0.00389869	0.0179225	Gm15589	Downregulated gene
ENSMUSG00000085828	56.1948	-2.85425	0.299462	-9.53126	1.55e-21	7.29e-20	Gm15612	Downregulated gene
ENSMUSG00000086279	9.30785	-1.45638	0.395768	-3.67987	0.000233354	0.00158253	Gm15634	Downregulated gene
ENSMUSG00000085826	22.786	-1.20857	0.329052	-3.67289	0.000239818	0.00162346	Gm15638	Downregulated gene
ENSMUSG00000086873	61.71	-1.16093	0.257555	-4.50748	6.56e-06	6.43e-05	Gm15672	Downregulated gene
ENSMUSG00000086360	5.01926	-1.21138	0.388523	-3.1179	0.00182142	0.00942958	Gm16214	Downregulated gene
ENSMUSG00000085731	7.29069	-1.30152	0.39715	-3.27715	0.00104862	0.00586462	Gm16229	Downregulated gene
ENSMUSG00000090157	443.291	-1.28884	0.133303	-9.66855	4.1e-22	1.98e-20	Gm16534	Downregulated gene
ENSMUSG00000097465	22.9154	-1.26468	0.364878	-3.46602	0.000528221	0.00325543	Gm16619	Downregulated gene
ENSMUSG00000091661	145.994	-2.17427	0.216646	-10.036	1.06e-23	5.66e-22	Gm17021	Downregulated gene
ENSMUSG00000090387	31.9531	-1.3391	0.316293	-4.23375	2.3e-05	0.000199028	Gm17056	Downregulated gene
ENSMUSG00000086860	12.5761	-1.75697	0.384955	-4.56409	5.02e-06	5.05e-05	Gm1720	Downregulated gene
ENSMUSG00000090608	27.3932	-1.17336	0.329691	-3.55897	0.000372314	0.00238654	Gm17200	Downregulated gene
ENSMUSG00000090439	5.40094	-1.00803	0.396497	-2.54234	0.0110112	0.0427718	Gm17455	Downregulated gene
ENSMUSG00000099413	23.5931	-2.29842	0.363849	-6.31696	2.67e-10	5.31e-09	Gm17767	Downregulated gene
ENSMUSG00000103230	10.2756	-1.19594	0.383491	-3.11857	0.0018173	0.00941924	Gm17970	Downregulated gene
ENSMUSG00000098492	40.1397	-1.04143	0.294617	-3.53484	0.000408016	0.00258402	Gm19353	Downregulated gene
ENSMUSG00000101942	9.87641	-1.21591	0.389896	-3.11855	0.00181744	0.00941924	Gm19582	Downregulated gene
ENSMUSG00000100150	32.7936	-1.35634	0.319935	-4.23944	2.24e-05	0.000194587	Gm19585	Downregulated gene
ENSMUSG00000093739	71.8289	-1.07375	0.23741	-4.52276	6.1e-06	6.03e-05	Gm20692	Downregulated gene
ENSMUSG00000088077	26.3071	-1.13819	0.33307	-3.41726	0.000632558	0.00380619	Gm22814	Downregulated gene
ENSMUSG00000065750	15.27	-1.26791	0.363733	-3.48583	0.00049061	0.00304889	Gm23346	Downregulated gene
ENSMUSG00000084611	3.75102	-1.13252	0.388376	-2.91605	0.00354497	0.0165484	Gm24371	Downregulated gene
ENSMUSG00000088707	20.7609	-1.00735	0.341759	-2.94753	0.00320325	0.0151557	Gm25551	Downregulated gene
ENSMUSG00000097274	18.1912	-1.00032	0.346584	-2.88623	0.0038989	0.0179225	Gm26564	Downregulated gene
ENSMUSG00000097108	6.37905	-1.92949	0.396536	-4.86586	1.14e-06	1.3e-05	Gm26581	Downregulated gene
ENSMUSG00000097705	305.856	-1.91717	0.200414	-9.56603	1.11e-21	5.29e-20	Gm26740	Downregulated gene
ENSMUSG00000097250	3.40722	-1.17902	0.384157	-3.0691	0.00214702	0.0108398	Gm26771	Downregulated gene
ENSMUSG00000096921	42.7563	-1.88947	0.319847	-5.90742	3.48e-09	5.91e-08	Gm26822	Downregulated gene
ENSMUSG00000097294	3.60411	-1.05975	0.387568	-2.73436	0.00625023	0.0265954	Gm26888	Downregulated gene
ENSMUSG00000097839	18.9422	-1.08543	0.35805	-3.03152	0.00243328	0.0120161	Gm26909	Downregulated gene
ENSMUSG00000098959	473.327	-3.22066	0.151941	-21.1968	1.02e-99	4.85e-97	Gm27230	Downregulated gene
ENSMUSG00000099019	3.44693	-1.19571	0.382649	-3.12482	0.00177912	0.00924596	Gm27254	Downregulated gene
ENSMUSG00000098801	129.957	-3.50243	0.268611	-13.0391	7.34e-39	8.03e-37	Gm27255	Downregulated gene
ENSMUSG00000098970	39.0497	-1.71256	0.312861	-5.47388	4.4e-08	6.41e-07	Gm27549	Downregulated gene
ENSMUSG00000099233	54.596	-1.08565	0.281503	-3.85662	0.000114965	0.000848603	Gm27883	Downregulated gene
ENSMUSG00000100367	5.50305	-1.5292	0.396494	-3.8568	0.000114882	0.000848321	Gm29336	Downregulated gene
ENSMUSG00000101595	5.56075	-1.07763	0.397451	-2.71134	0.00670111	0.0282582	Gm29395	Downregulated gene
ENSMUSG00000101462	100.682	-1.23013	0.254889	-4.82613	1.39e-06	1.56e-05	Gm3052	Downregulated gene
ENSMUSG00000079076	86.4151	-1.61424	0.274117	-5.88886	3.89e-09	6.58e-08	Gm3086	Downregulated gene
ENSMUSG00000104011	8.62678	-1.53958	0.394471	-3.90289	9.51e-05	0.000716689	Gm32391	Downregulated gene
ENSMUSG00000101439	28.0851	-1.22891	0.3228	-3.80703	0.000140646	0.00101561	Gm336	Downregulated gene
ENSMUSG00000109880	6.60318	-1.60863	0.397449	-4.04739	5.18e-05	0.000414426	Gm34096	Downregulated gene
ENSMUSG00000104413	646.464	-1.31095	0.118399	-11.0723	1.71e-28	1.23e-26	Gm37065	Downregulated gene
ENSMUSG00000103728	9.3525	-1.40675	0.395858	-3.55367	0.000379891	0.00242772	Gm37099	Downregulated gene
ENSMUSG00000103966	32.1871	-2.33317	0.357345	-6.52917	6.61e-11	1.41e-09	Gm37120	Downregulated gene
ENSMUSG00000102925	147.568	-3.84815	0.256142	-15.0235	5.15e-51	8.79e-49	Gm37150	Downregulated gene
ENSMUSG00000102461	19.6091	-1.02776	0.359698	-2.85729	0.00427279	0.0193316	Gm37166	Downregulated gene
ENSMUSG00000104069	29.4633	-1.11163	0.31714	-3.50517	0.000456322	0.0028536	Gm37198	Downregulated gene
ENSMUSG00000104022	6.06376	-1.32058	0.397287	-3.32399	0.00088739	0.00508598	Gm37214	Downregulated gene
ENSMUSG00000102336	253.766	-1.0565	0.152587	-6.92395	4.39e-12	1.05e-10	Gm37233	Downregulated gene
ENSMUSG00000091472	45.2813	-1.77198	0.284891	-6.21985	4.98e-10	9.48e-09	Gm3739	Downregulated gene
ENSMUSG00000110291	6.63112	-1.02982	0.396428	-2.59775	0.00938362	0.0375028	Gm37419	Downregulated gene
ENSMUSG00000104281	22.6104	-2.90195	0.384026	-7.55667	4.14e-14	1.17e-12	Gm37461	Downregulated gene
ENSMUSG00000103907	12.4187	-2.31245	0.394404	-5.86317	4.54e-09	7.61e-08	Gm37498	Downregulated gene
ENSMUSG00000104370	25.8518	-1.52911	0.346638	-4.41126	1.03e-05	9.73e-05	Gm37514	Downregulated gene
ENSMUSG00000103012	1079.35	-1.44412	0.397335	-3.63451	0.000278514	0.00185426	Gm37548	Downregulated gene
ENSMUSG00000104348	105.537	-1.79245	0.216709	-8.27122	1.33e-16	4.56e-15	Gm37691	Downregulated gene
ENSMUSG00000102171	94.524	-1.05567	0.216342	-4.87962	1.06e-06	1.22e-05	Gm37874	Downregulated gene
ENSMUSG00000102488	4.65528	-1.47423	0.392126	-3.75958	0.000170202	0.0012047	Gm37920	Downregulated gene
ENSMUSG00000104061	16.7918	-1.24386	0.358464	-3.46997	0.000520518	0.00321577	Gm37953	Downregulated gene
ENSMUSG00000103089	98.6328	-1.78408	0.218863	-8.15157	3.59e-16	1.19e-14	Gm38118	Downregulated gene
ENSMUSG00000104350	96.3567	-2.46439	0.288488	-8.54241	1.31e-17	4.91e-16	Gm38244	Downregulated gene
ENSMUSG00000103591	84.6895	-1.01529	0.219438	-4.62679	3.71e-06	3.83e-05	Gm38365	Downregulated gene
ENSMUSG00000108348	250.039	-1.19016	0.170703	-6.97208	3.12e-12	7.55e-11	Gm42372	Downregulated gene
ENSMUSG00000104612	56.013	-1.06809	0.301684	-3.54043	0.000399476	0.00254002	Gm42449	Downregulated gene
ENSMUSG00000107133	21.0883	-2.13636	0.365671	-5.8423	5.15e-09	8.58e-08	Gm42787	Downregulated gene
ENSMUSG00000104943	6.86009	-1.35583	0.397249	-3.41304	0.000642436	0.00385584	Gm42868	Downregulated gene
ENSMUSG00000106671	7.54316	-1.10756	0.396317	-2.79463	0.00519585	0.0228318	Gm42900	Downregulated gene
ENSMUSG00000105731	15.3122	-2.30102	0.381369	-6.03357	1.6e-09	2.87e-08	Gm43063	Downregulated gene
ENSMUSG00000105140	60.2961	-2.52003	0.291884	-8.63369	5.94e-18	2.26e-16	Gm43127	Downregulated gene
ENSMUSG00000107152	580.846	-1.07291	0.169088	-6.34528	2.22e-10	4.47e-09	Gm43152	Downregulated gene
ENSMUSG00000106725	2.83821	-1.09513	0.365958	-2.9925	0.00276702	0.0133855	Gm43363	Downregulated gene
ENSMUSG00000105033	24.3908	-1.69249	0.357442	-4.73502	2.19e-06	2.36e-05	Gm43423	Downregulated gene
ENSMUSG00000105493	9.56003	-1.48384	0.39594	-3.74764	0.000178509	0.00125273	Gm43551	Downregulated gene
ENSMUSG00000107191	50.6592	-1.37296	0.267952	-5.12391	2.99e-07	3.84e-06	Gm43579	Downregulated gene
ENSMUSG00000105008	14.5962	-1.18099	0.386393	-3.05645	0.00223978	0.0112273	Gm43652	Downregulated gene
ENSMUSG00000105453	35.9885	-1.73949	0.303345	-5.73435	9.79e-09	1.58e-07	Gm43702	Downregulated gene
ENSMUSG00000106768	108.994	-1.83002	0.220077	-8.31536	9.15e-17	3.19e-15	Gm43770	Downregulated gene
ENSMUSG00000107049	38.7045	-1.95895	0.320142	-6.11901	9.42e-10	1.73e-08	Gm43771	Downregulated gene
ENSMUSG00000105826	214.716	-1.0016	0.166538	-6.01424	1.81e-09	3.2e-08	Gm43819	Downregulated gene
ENSMUSG00000108232	33.1633	-2.56482	0.336714	-7.61721	2.59e-14	7.4e-13	Gm43916	Downregulated gene
ENSMUSG00000108219	10.043	-1.44483	0.386641	-3.73688	0.000186319	0.00129984	Gm44101	Downregulated gene
ENSMUSG00000107583	84.0465	-1.12033	0.24283	-4.61365	3.96e-06	4.07e-05	Gm44104	Downregulated gene
ENSMUSG00000107855	96.4097	-1.51565	0.220473	-6.87454	6.22e-12	1.47e-10	Gm44110	Downregulated gene
ENSMUSG00000107959	9.26252	-1.32914	0.394784	-3.36676	0.000760558	0.00444701	Gm44111	Downregulated gene
ENSMUSG00000108289	142.835	-2.1308	0.193076	-11.0361	2.56e-28	1.81e-26	Gm44174	Downregulated gene
ENSMUSG00000108132	1373.35	-2.20354	0.150445	-14.6469	1.41e-48	2.12e-46	Gm44175	Downregulated gene
ENSMUSG00000109281	3.41894	-1.06176	0.37689	-2.81715	0.00484524	0.0215359	Gm44651	Downregulated gene
ENSMUSG00000108455	92.0915	-1.00192	0.293362	-3.4153	0.000637108	0.00383236	Gm44745	Downregulated gene
ENSMUSG00000109002	590.385	-1.31359	0.132393	-9.92191	3.34e-23	1.73e-21	Gm44900	Downregulated gene
ENSMUSG00000109688	2.57689	-1.02829	0.360643	-2.85128	0.00435434	0.0196349	Gm45468	Downregulated gene
ENSMUSG00000109698	6.28347	-1.40815	0.397452	-3.54294	0.000395688	0.00251848	Gm45469	Downregulated gene
ENSMUSG00000110058	43.4271	-1.48398	0.283723	-5.23038	1.69e-07	2.24e-06	Gm45519	Downregulated gene
ENSMUSG00000110654	6.75704	-1.93298	0.396404	-4.8763	1.08e-06	1.24e-05	Gm45746	Downregulated gene
ENSMUSG00000110618	236.294	-1.36737	0.159955	-8.54847	1.25e-17	4.67e-16	Gm45818	Downregulated gene
ENSMUSG00000045010	4.83859	-1.31392	0.377148	-3.48383	0.000494296	0.00306878	Gm4779	Downregulated gene
ENSMUSG00000054156	6.31052	-1.87607	0.395846	-4.73939	2.14e-06	2.32e-05	Gm4894	Downregulated gene
ENSMUSG00000033255	181.91	-1.0469	0.394097	-2.65645	0.00789691	0.0324508	Gm5134	Downregulated gene
ENSMUSG00000105124	13.9484	-1.53101	0.370335	-4.13412	3.56e-05	0.000295596	Gm5297	Downregulated gene
ENSMUSG00000105920	2.57654	-1.0943	0.366688	-2.98429	0.00284241	0.0137008	Gm5408	Downregulated gene
ENSMUSG00000097245	15.6572	-1.63585	0.372965	-4.38608	1.15e-05	0.000107938	Gm5421	Downregulated gene
ENSMUSG00000101930	7.8497	-1.89304	0.397336	-4.76433	1.89e-06	2.07e-05	Gm5441	Downregulated gene
ENSMUSG00000045104	6.19177	-1.15721	0.397399	-2.91196	0.00359173	0.016742	Gm5514	Downregulated gene
ENSMUSG00000104835	47.5965	-1.28488	0.304407	-4.22093	2.43e-05	0.000209584	Gm5547	Downregulated gene
ENSMUSG00000070577	7.12874	-1.1085	0.397402	-2.78937	0.00528112	0.0231422	Gm572	Downregulated gene
ENSMUSG00000105558	70.4622	-1.4193	0.328014	-4.32695	1.51e-05	0.000137924	Gm5855	Downregulated gene
ENSMUSG00000072952	3.62952	-1.18494	0.384291	-3.08346	0.00204612	0.0104052	Gm5878	Downregulated gene
ENSMUSG00000096393	13.0515	-2.70869	0.393477	-6.88399	5.82e-12	1.38e-10	Gm590	Downregulated gene
ENSMUSG00000062284	25.0993	-1.12288	0.358791	-3.12963	0.00175027	0.00911853	Gm6030	Downregulated gene
ENSMUSG00000086926	12.5907	-1.2829	0.377461	-3.39876	0.000676913	0.00402578	Gm6226	Downregulated gene
ENSMUSG00000102752	7.87886	-1.27266	0.395544	-3.21749	0.00129316	0.0070249	Gm7694	Downregulated gene
ENSMUSG00000101132	7.90883	-1.02736	0.394557	-2.60384	0.0092186	0.036968	Gm8000	Downregulated gene
ENSMUSG00000081798	14.5826	-1.15195	0.381506	-3.01949	0.00253203	0.0124292	Gm8152	Downregulated gene
ENSMUSG00000052629	12.1183	-1.24477	0.381196	-3.26543	0.00109298	0.00608397	Gm9885	Downregulated gene
ENSMUSG00000029314	62.5193	-1.96434	0.260952	-7.5276	5.17e-14	1.44e-12	Gpat3	Downregulated gene
ENSMUSG00000029816	10.0825	-1.19283	0.385481	-3.0944	0.00197214	0.0100995	Gpnmb	Downregulated gene
ENSMUSG00000044197	249.789	-1.91024	0.184371	-10.3608	3.74e-25	2.21e-23	Gpr146	Downregulated gene
ENSMUSG00000046961	4.09879	-1.20632	0.390974	-3.08543	0.00203258	0.0103447	Gpr156	Downregulated gene
ENSMUSG00000050350	80.7006	-1.86397	0.271189	-6.87333	6.27e-12	1.48e-10	Gpr18	Downregulated gene
ENSMUSG00000051212	125.987	-1.18514	0.225325	-5.25969	1.44e-07	1.94e-06	Gpr183	Downregulated gene
ENSMUSG00000049608	45.3793	-1.16646	0.327785	-3.5586	0.000372839	0.00238828	Gpr55	Downregulated gene
ENSMUSG00000047415	71.1896	-1.07442	0.271624	-3.95556	7.64e-05	0.000588131	Gpr68	Downregulated gene
ENSMUSG00000031932	86.6952	-2.43689	0.39484	-6.17184	6.75e-10	1.27e-08	Gpr83	Downregulated gene
ENSMUSG00000001248	5378.25	-4.14932	0.114843	-36.1303	7.59e-286	7.19e-282	Gramd1a	Downregulated gene
ENSMUSG00000036292	102.347	-1.37189	0.236152	-5.80936	6.27e-09	1.04e-07	Gramd1c	Downregulated gene
ENSMUSG00000001700	778.186	-4.22655	0.149547	-28.2624	1e-175	1.73e-172	Gramd3	Downregulated gene
ENSMUSG00000033981	27.3065	-2.58493	0.358547	-7.20946	5.62e-13	1.46e-11	Gria2	Downregulated gene
ENSMUSG00000063239	14.8256	-2.02582	0.385467	-5.2555	1.48e-07	1.97e-06	Grm4	Downregulated gene
ENSMUSG00000000617	35.8371	-3.17759	0.351243	-9.04672	1.47e-19	6.23e-18	Grm6	Downregulated gene
ENSMUSG00000031822	3557.3	-1.063	0.120973	-8.78709	1.53e-18	6.11e-17	Gse1	Downregulated gene
ENSMUSG00000026879	2217.41	-1.33293	0.114292	-11.6624	1.98e-31	1.64e-29	Gsn	Downregulated gene
ENSMUSG00000001524	1614.97	-1.27714	0.104889	-12.1761	4.17e-34	3.76e-32	Gtf2h4	Downregulated gene
ENSMUSG00000034450	4.87502	-1.63714	0.391698	-4.17961	2.92e-05	0.000246572	Gulo	Downregulated gene
ENSMUSG00000000031	51.1274	-1.97482	0.394878	-5.00109	5.7e-07	6.98e-06	H19	Downregulated gene
ENSMUSG00000075297	20.9257	-1.60098	0.365475	-4.38054	1.18e-05	0.000110282	H60b	Downregulated gene
ENSMUSG00000006930	14.1264	-2.42124	0.388306	-6.23539	4.51e-10	8.67e-09	Hap1	Downregulated gene
ENSMUSG00000042807	30.9543	-1.3458	0.307512	-4.3764	1.21e-05	0.000112235	Hecw2	Downregulated gene
ENSMUSG00000022528	40.3946	-1.76825	0.328946	-5.37549	7.64e-08	1.07e-06	Hes1	Downregulated gene
ENSMUSG00000048001	12.9819	-1.16119	0.376868	-3.08117	0.00206188	0.0104797	Hes5	Downregulated gene
ENSMUSG00000053461	69.4088	-1.04769	0.236629	-4.42755	9.53e-06	9.07e-05	Hhipl2	Downregulated gene
ENSMUSG00000004328	45.1676	-1.4887	0.309203	-4.81464	1.47e-06	1.65e-05	Hif3a	Downregulated gene
ENSMUSG00000097295	224.582	-2.12448	0.193953	-10.9535	6.39e-28	4.37e-26	Hmgb1-ps8	Downregulated gene
ENSMUSG00000005413	25.1699	-1.08602	0.320123	-3.39249	0.000692603	0.00410621	Hmox1	Downregulated gene
ENSMUSG00000039059	53.4086	-3.67077	0.324454	-11.3137	1.12e-29	8.34e-28	Hrh3	Downregulated gene
ENSMUSG00000070407	111.78	-1.77104	0.267411	-6.62291	3.52e-11	7.71e-10	Hs3st3b1	Downregulated gene
ENSMUSG00000045216	2310.14	-1.51854	0.0963529	-15.7602	5.85e-56	1.13e-53	Hs6st1	Downregulated gene
ENSMUSG00000016194	733.745	-1.65756	0.137863	-12.0233	2.68e-33	2.35e-31	Hsd11b1	Downregulated gene
ENSMUSG00000034189	5403.36	-1.31398	0.0975111	-13.4752	2.19e-41	2.56e-39	Hsdl1	Downregulated gene
ENSMUSG00000025092	12.5222	-1.69682	0.38259	-4.43508	9.2e-06	8.79e-05	Hspa12a	Downregulated gene
ENSMUSG00000028763	130.686	-5.05912	0.306755	-16.4924	4.16e-61	9.86e-59	Hspg2	Downregulated gene
ENSMUSG00000064267	181.58	-1.12411	0.244298	-4.60138	4.2e-06	4.29e-05	Hvcn1	Downregulated gene
ENSMUSG00000062995	26.6979	-2.48259	0.352723	-7.03834	1.95e-12	4.81e-11	Ica1	Downregulated gene
ENSMUSG00000020644	334.06	-1.86103	0.145415	-12.7981	1.68e-37	1.7e-35	Id2	Downregulated gene
ENSMUSG00000054203	4.43446	-1.15362	0.394106	-2.92719	0.00342042	0.0160183	Ifi205	Downregulated gene
ENSMUSG00000073491	281.573	-1.92904	0.213868	-9.01977	1.88e-19	7.83e-18	Ifi213	Downregulated gene
ENSMUSG00000070501	23.4773	-1.59062	0.347856	-4.57264	4.82e-06	4.86e-05	Ifi214	Downregulated gene
ENSMUSG00000079017	169.121	-1.43282	0.227792	-6.29003	3.17e-10	6.25e-09	Ifi27l2a	Downregulated gene
ENSMUSG00000028037	10.9968	-1.50183	0.389341	-3.85736	0.000114618	0.000846702	Ifi44	Downregulated gene
ENSMUSG00000034459	207.498	-1.12851	0.209387	-5.38955	7.06e-08	9.97e-07	Ifit1	Downregulated gene
ENSMUSG00000079339	84.804	-1.42225	0.24926	-5.70588	1.16e-08	1.85e-07	Ifit1bl1	Downregulated gene
ENSMUSG00000074896	81.8374	-1.0092	0.264371	-3.81738	0.000134878	0.00098069	Ifit3	Downregulated gene
ENSMUSG00000062488	12.861	-1.17769	0.383538	-3.07058	0.00213642	0.0107891	Ifit3b	Downregulated gene
ENSMUSG00000045777	100.894	-2.26619	0.267871	-8.46001	2.67e-17	9.72e-16	Ifitm10	Downregulated gene
ENSMUSG00000017493	438.494	-4.2222	0.356884	-11.8307	2.71e-32	2.28e-30	Igfbp4	Downregulated gene
ENSMUSG00000095079	477.819	-1.04909	0.322356	-3.25446	0.0011361	0.00628702	Igha	Downregulated gene
ENSMUSG00000095761	2.85217	-1.00131	0.357061	-2.80431	0.00504239	0.0222142	Ighv1-20	Downregulated gene
ENSMUSG00000095200	4.36668	-1.35077	0.389869	-3.46468	0.000530863	0.00326902	Ighv1-7	Downregulated gene
ENSMUSG00000093896	3.34715	-1.00264	0.371174	-2.70128	0.00690736	0.0289846	Ighv1-76	Downregulated gene
ENSMUSG00000096638	3.98421	-1.03159	0.370442	-2.78477	0.0053566	0.0234025	Ighv2-9	Downregulated gene
ENSMUSG00000076677	14.5975	-1.29755	0.392135	-3.30894	0.000936486	0.00532389	Ighv6-3	Downregulated gene
ENSMUSG00000094420	17.63	-1.13244	0.383676	-2.95156	0.00316172	0.0149996	Igkv10-96	Downregulated gene
ENSMUSG00000093861	16.8191	-1.78587	0.378264	-4.72123	2.34e-06	2.52e-05	Igkv1-110	Downregulated gene
ENSMUSG00000076598	7.31638	-1.21714	0.397431	-3.06252	0.0021948	0.0110486	Igkv3-7	Downregulated gene
ENSMUSG00000095633	5.06813	-1.55532	0.394681	-3.94071	8.12e-05	0.000620711	Igkv4-58	Downregulated gene
ENSMUSG00000076580	4.47192	-1.11272	0.386689	-2.87755	0.00400771	0.0183425	Igkv8-27	Downregulated gene
ENSMUSG00000076940	7.03389	-1.7549	0.392925	-4.46625	7.96e-06	7.71e-05	Iglv2	Downregulated gene
ENSMUSG00000002578	85.7865	-1.21777	0.268269	-4.53938	5.64e-06	5.63e-05	Ikzf4	Downregulated gene
ENSMUSG00000070942	286.217	-1.04985	0.167917	-6.25218	4.05e-10	7.84e-09	Il1rl2	Downregulated gene
ENSMUSG00000027718	9.33152	-1.47742	0.397451	-3.71724	0.000201415	0.00138981	Il21	Downregulated gene
ENSMUSG00000030745	3546.11	-1.04143	0.105482	-9.87302	5.45e-23	2.78e-21	Il21r	Downregulated gene
ENSMUSG00000031750	46.3302	-4.1203	0.361581	-11.3952	4.42e-30	3.36e-28	Il34	Downregulated gene
ENSMUSG00000030748	2934.72	-1.97497	0.119925	-16.4683	6.2e-61	1.42e-58	Il4ra	Downregulated gene
ENSMUSG00000035270	60.7898	-1.05544	0.296571	-3.5588	0.000372553	0.00238726	Impg2	Downregulated gene
ENSMUSG00000037940	786.175	-4.06725	0.158583	-25.6474	4.52e-145	4.28e-142	Inpp4b	Downregulated gene
ENSMUSG00000066090	135.246	-2.91269	0.217909	-13.3666	9.48e-41	1.08e-38	Insl5	Downregulated gene
ENSMUSG00000001507	53.0118	-2.36864	0.288103	-8.22153	2.01e-16	6.82e-15	Itga3	Downregulated gene
ENSMUSG00000027111	1689.86	-1.05722	0.0995672	-10.6181	2.45e-26	1.56e-24	Itga6	Downregulated gene
ENSMUSG00000025348	5.1478	-1.17977	0.396166	-2.97796	0.00290175	0.0139372	Itga7	Downregulated gene
ENSMUSG00000070369	12.3852	-1.28622	0.389945	-3.29847	0.00097212	0.00549679	Itgad	Downregulated gene
ENSMUSG00000005947	235.795	-2.04297	0.189977	-10.7538	5.69e-27	3.74e-25	Itgae	Downregulated gene
ENSMUSG00000025780	123.613	-2.08784	0.229759	-9.08707	1.02e-19	4.36e-18	Itih5	Downregulated gene
ENSMUSG00000031239	2535.89	-1.46765	0.0930647	-15.7702	4.99e-56	9.84e-54	Itm2a	Downregulated gene
ENSMUSG00000030102	2611.43	-1.41562	0.0884089	-16.0122	1.05e-57	2.14e-55	Itpr1	Downregulated gene
ENSMUSG00000031933	160.193	-2.41725	0.24123	-10.0205	1.24e-23	6.59e-22	Izumo1r	Downregulated gene
ENSMUSG00000048534	60.0622	-1.68122	0.265074	-6.34245	2.26e-10	4.53e-09	Jaml	Downregulated gene
ENSMUSG00000001552	1394.22	-4.48945	0.134557	-33.3647	4.46e-244	2.82e-240	Jup	Downregulated gene
ENSMUSG00000058975	9.89944	-1.03856	0.386946	-2.68398	0.0072751	0.0302498	Kcnc1	Downregulated gene
ENSMUSG00000038319	1323.55	-2.3893	0.126658	-18.8642	2.25e-79	7.74e-77	Kcnh2	Downregulated gene
ENSMUSG00000037579	831.132	-2.06476	0.104137	-19.8273	1.73e-87	6.83e-85	Kcnh3	Downregulated gene
ENSMUSG00000035580	13.6939	-2.56428	0.389759	-6.57915	4.73e-11	1.02e-09	Kcnh8	Downregulated gene
ENSMUSG00000079056	25.1079	-2.28763	0.358954	-6.37304	1.85e-10	3.76e-09	Kcnip3	Downregulated gene
ENSMUSG00000054934	271.703	-1.78941	0.171977	-10.4049	2.35e-25	1.41e-23	Kcnmb4	Downregulated gene
ENSMUSG00000020164	7.44198	-1.73836	0.397451	-4.37376	1.22e-05	0.000113265	Kcnmb4os1	Downregulated gene
ENSMUSG00000098557	72.2916	-1.19834	0.25023	-4.78896	1.68e-06	1.85e-05	Kctd12	Downregulated gene
ENSMUSG00000067750	14.1591	-1.85573	0.377522	-4.91556	8.85e-07	1.04e-05	Khdc1a	Downregulated gene
ENSMUSG00000092622	35.2253	-1.06695	0.313821	-3.39987	0.000674168	0.00401198	Khdc3	Downregulated gene
ENSMUSG00000040714	590.449	-1.76986	0.127198	-13.9142	5.19e-44	6.88e-42	Klc3	Downregulated gene
ENSMUSG00000033863	34.1534	-1.39119	0.323918	-4.29488	1.75e-05	0.000156589	Klf9	Downregulated gene
ENSMUSG00000025597	67.4586	-1.40496	0.264679	-5.30817	1.11e-07	1.51e-06	Klhl4	Downregulated gene
ENSMUSG00000064023	106.076	-1.55775	0.241137	-6.46001	1.05e-10	2.19e-09	Klk8	Downregulated gene
ENSMUSG00000079853	6.66257	-1.52761	0.394955	-3.8678	0.000109821	0.000814753	Klra1	Downregulated gene
ENSMUSG00000030173	3.84514	-1.37904	0.382803	-3.60247	0.000315212	0.00206095	Klra5	Downregulated gene
ENSMUSG00000033024	4.18927	-1.31046	0.38825	-3.3753	0.000737357	0.00432954	Klra9	Downregulated gene
ENSMUSG00000030325	14.0168	-2.09302	0.385584	-5.42817	5.69e-08	8.15e-07	Klrb1c	Downregulated gene
ENSMUSG00000041782	39.7813	-2.67575	0.329703	-8.11564	4.83e-16	1.57e-14	Lad1	Downregulated gene
ENSMUSG00000026639	153.952	-1.25942	0.209607	-6.0085	1.87e-09	3.31e-08	Lamb3	Downregulated gene
ENSMUSG00000016024	3.90209	-1.46955	0.387028	-3.79701	0.000146454	0.00105474	Lbp	Downregulated gene
ENSMUSG00000030246	6354.51	-1.55548	0.0827877	-18.7888	9.33e-79	3.16e-76	Ldhb	Downregulated gene
ENSMUSG00000031958	118.691	-1.25864	0.225372	-5.5847	2.34e-08	3.56e-07	Ldhd	Downregulated gene
ENSMUSG00000029570	343.535	-1.32297	0.191214	-6.91878	4.56e-12	1.09e-10	Lfng	Downregulated gene
ENSMUSG00000038765	2.40895	-1.05004	0.36335	-2.88988	0.00385392	0.0177739	Lmx1b	Downregulated gene
ENSMUSG00000024529	6.4115	-1.27133	0.397421	-3.19894	0.00137933	0.00741331	Lox	Downregulated gene
ENSMUSG00000040249	104.579	-1.01112	0.20339	-4.97135	6.65e-07	8.04e-06	Lrp1	Downregulated gene
ENSMUSG00000027253	5.22009	-1.14164	0.396009	-2.88286	0.00394088	0.0180754	Lrp4	Downregulated gene
ENSMUSG00000030125	54.8205	-1.64949	0.277413	-5.94599	2.75e-09	4.73e-08	Lrrc23	Downregulated gene
ENSMUSG00000090958	14.3877	-1.78989	0.381925	-4.68648	2.78e-06	2.96e-05	Lrrc32	Downregulated gene
ENSMUSG00000045201	12.8165	-2.32399	0.389467	-5.96711	2.41e-09	4.18e-08	Lrrc3b	Downregulated gene
ENSMUSG00000067206	5.20807	-1.41187	0.3956	-3.56894	0.000358434	0.00231164	Lrrc66	Downregulated gene
ENSMUSG00000055003	49.9194	-1.88168	0.304944	-6.17059	6.8e-10	1.28e-08	Lrtm2	Downregulated gene
ENSMUSG00000071342	172.868	-1.67166	0.184744	-9.04852	1.45e-19	6.14e-18	Lsmem1	Downregulated gene
ENSMUSG00000024402	53.3113	-1.35882	0.314563	-4.3197	1.56e-05	0.000142058	Lta	Downregulated gene
ENSMUSG00000022584	60.0184	-1.13989	0.277459	-4.10831	3.99e-05	0.000325936	Ly6c2	Downregulated gene
ENSMUSG00000022594	435.924	-1.02998	0.194777	-5.28799	1.24e-07	1.68e-06	Lynx1	Downregulated gene
ENSMUSG00000026765	499.353	-2.00272	0.148576	-13.4794	2.07e-41	2.43e-39	Lypd6b	Downregulated gene
ENSMUSG00000032184	35.8208	-2.75119	0.326169	-8.43485	3.32e-17	1.2e-15	Lysmd2	Downregulated gene
ENSMUSG00000019726	4911.15	-1.71688	0.117334	-14.6324	1.74e-48	2.58e-46	Lyst	Downregulated gene
ENSMUSG00000069516	126.094	-1.1157	0.274582	-4.06329	4.84e-05	0.000389013	Lyz2	Downregulated gene
ENSMUSG00000035342	145.049	-1.75899	0.208647	-8.43046	3.44e-17	1.24e-15	Lzts2	Downregulated gene
ENSMUSG00000068205	72.9768	-1.06817	0.271532	-3.93386	8.36e-05	0.00063637	Macrod2	Downregulated gene
ENSMUSG00000074622	131.589	-3.35718	0.228692	-14.6799	8.67e-49	1.32e-46	Mafb	Downregulated gene
ENSMUSG00000042622	171.732	-1.11879	0.171768	-6.51338	7.35e-11	1.56e-09	Maff	Downregulated gene
ENSMUSG00000031925	511.8	-1.0217	0.139122	-7.34391	2.07e-13	5.54e-12	Maml2	Downregulated gene
ENSMUSG00000037306	22.0267	-1.75024	0.360381	-4.85662	1.19e-06	1.35e-05	Man1c1	Downregulated gene
ENSMUSG00000015222	6.32717	-1.3852	0.397296	-3.48657	0.000489256	0.00304431	Map2	Downregulated gene
ENSMUSG00000051590	31.0018	-1.70822	0.318943	-5.35588	8.51e-08	1.19e-06	Map3k19	Downregulated gene
ENSMUSG00000024235	116.718	-1.79854	0.2089	-8.60961	7.33e-18	2.77e-16	Map3k8	Downregulated gene
ENSMUSG00000042724	9.83517	-1.21368	0.392076	-3.09552	0.00196467	0.0100639	Map3k9	Downregulated gene
ENSMUSG00000034761	726.5	-3.76088	0.143773	-26.1584	7.9e-151	9.36e-148	Map4k5	Downregulated gene
ENSMUSG00000046709	2.83543	-1.14255	0.369708	-3.09042	0.00199874	0.0101944	Mapk10	Downregulated gene
ENSMUSG00000053137	278.872	-1.09746	0.204935	-5.35513	8.55e-08	1.19e-06	Mapk11	Downregulated gene
ENSMUSG00000032135	142.165	-1.93369	0.191862	-10.0786	6.87e-24	3.71e-22	Mcam	Downregulated gene
ENSMUSG00000031442	103.899	-1.40349	0.213168	-6.58397	4.58e-11	9.93e-10	Mcf2l	Downregulated gene
ENSMUSG00000046101	17.5004	-1.053	0.353889	-2.97552	0.00292493	0.0140308	Mcmdc2	Downregulated gene
ENSMUSG00000032776	191.55	-1.44247	0.16442	-8.77309	1.74e-18	6.88e-17	Mctp2	Downregulated gene
ENSMUSG00000043557	4.25471	-1.55102	0.389714	-3.97989	6.89e-05	0.000535493	Mdga1	Downregulated gene
ENSMUSG00000032418	18.6999	-2.59482	0.378339	-6.85846	6.96e-12	1.63e-10	Me1	Downregulated gene
ENSMUSG00000056476	120.608	-1.21007	0.193492	-6.25383	4e-10	7.78e-09	Med12l	Downregulated gene
ENSMUSG00000041420	276.704	-1.67223	0.160557	-10.4152	2.11e-25	1.28e-23	Meis3	Downregulated gene
ENSMUSG00000070056	1243.53	-1.03831	0.0964182	-10.7689	4.83e-27	3.19e-25	Mfhas1	Downregulated gene
ENSMUSG00000043857	8.50959	-2.25379	0.397279	-5.67307	1.4e-08	2.21e-07	Mgat5b	Downregulated gene
ENSMUSG00000033174	10.2548	-1.9777	0.393184	-5.02998	4.91e-07	6.05e-06	Mgll	Downregulated gene
ENSMUSG00000020111	1016.99	-1.06065	0.0893378	-11.8724	1.65e-32	1.4e-30	Micu1	Downregulated gene
ENSMUSG00000097418	35.334	-1.52426	0.315931	-4.82467	1.4e-06	1.57e-05	Mir155hg	Downregulated gene
ENSMUSG00000089214	15.3912	-1.01529	0.384643	-2.63956	0.00830149	0.0338491	Mir1931	Downregulated gene
ENSMUSG00000070576	20.9218	-2.98999	0.388068	-7.70481	1.31e-14	3.86e-13	Mn1	Downregulated gene
ENSMUSG00000022652	269.125	-1.42449	0.340413	-4.18458	2.86e-05	0.000241878	Morc1	Downregulated gene
ENSMUSG00000032092	17.7376	-1.43321	0.381468	-3.7571	0.000171896	0.00121533	Mpzl2	Downregulated gene
ENSMUSG00000032584	10.3021	-1.43843	0.386503	-3.72165	0.000197929	0.00136924	Mst1r	Downregulated gene
ENSMUSG00000038740	2645.05	-1.12413	0.1139	-9.86949	5.64e-23	2.88e-21	Mvb12b	Downregulated gene
ENSMUSG00000020814	63.0448	-1.08067	0.258827	-4.17526	2.98e-05	0.000250881	Mxra7	Downregulated gene
ENSMUSG00000025885	31.8068	-1.69167	0.32162	-5.25984	1.44e-07	1.94e-06	Myo5b	Downregulated gene
ENSMUSG00000034057	13.9575	-1.34043	0.390744	-3.43046	0.000602568	0.00364658	Myrfl	Downregulated gene
ENSMUSG00000025402	720.401	-1.57667	0.152737	-10.3228	5.56e-25	3.23e-23	Nab2	Downregulated gene
ENSMUSG00000048142	24.6943	-1.11559	0.343934	-3.2436	0.00118029	0.00648238	Nat8l	Downregulated gene
ENSMUSG00000009418	6.52965	-1.5386	0.3974	-3.87166	0.000108097	0.000803538	Nav1	Downregulated gene
ENSMUSG00000071715	33.255	-1.217	0.350352	-3.47364	0.00051344	0.00317619	Ncf4	Downregulated gene
ENSMUSG00000043924	11.9447	-1.18109	0.37898	-3.1165	0.00183014	0.00946437	Ncmap	Downregulated gene
ENSMUSG00000022656	41.8486	-1.00865	0.295408	-3.41444	0.000639132	0.00384087	Nectin3	Downregulated gene
ENSMUSG00000047180	86.9715	-1.32028	0.298338	-4.42545	9.62e-06	9.14e-05	Neurl3	Downregulated gene
ENSMUSG00000058099	26.7403	-1.47347	0.323747	-4.55131	5.33e-06	5.34e-05	Nfam1	Downregulated gene
ENSMUSG00000061411	47.6637	-1.42602	0.319627	-4.46153	8.14e-06	7.87e-05	Nol4l	Downregulated gene
ENSMUSG00000029361	2.85217	-1.00131	0.357061	-2.80431	0.00504239	0.0222142	Nos1	Downregulated gene
ENSMUSG00000026602	445.329	-1.33379	0.164293	-8.11834	4.73e-16	1.54e-14	Nphs2	Downregulated gene
ENSMUSG00000041616	2.87788	-1.05557	0.375963	-2.80765	0.00499042	0.0220411	Nppa	Downregulated gene
ENSMUSG00000023034	1441.06	-1.26007	0.129133	-9.75796	1.71e-22	8.39e-21	Nr4a1	Downregulated gene
ENSMUSG00000028341	363.623	-1.47841	0.149592	-9.88295	4.94e-23	2.53e-21	Nr4a3	Downregulated gene
ENSMUSG00000032491	116.039	-1.34469	0.252324	-5.32924	9.86e-08	1.36e-06	Nradd	Downregulated gene
ENSMUSG00000086484	354.841	-3.92787	0.314856	-12.4751	1.02e-35	9.97e-34	Nron	Downregulated gene
ENSMUSG00000020297	7898.96	-1.60431	0.105942	-15.1432	8.4e-52	1.46e-49	Nsg2	Downregulated gene
ENSMUSG00000020902	897.108	-2.09747	0.114669	-18.2914	9.68e-75	2.91e-72	Ntn1	Downregulated gene
ENSMUSG00000059146	1810.36	-1.49389	0.112475	-13.282	2.94e-40	3.32e-38	Ntrk3	Downregulated gene
ENSMUSG00000048148	2409.65	-1.81947	0.256804	-7.08506	1.39e-12	3.48e-11	Nwd1	Downregulated gene
ENSMUSG00000034829	68.1394	-1.53813	0.266906	-5.76284	8.27e-09	1.35e-07	Nxnl1	Downregulated gene
ENSMUSG00000061972	23.9192	-1.14283	0.339128	-3.3699	0.000751953	0.00440569	Olfr99	Downregulated gene
ENSMUSG00000045591	89.0753	-1.84723	0.289202	-6.38735	1.69e-10	3.45e-09	Olig3	Downregulated gene
ENSMUSG00000074063	17.5732	-1.10536	0.358358	-3.0845	0.00203892	0.0103742	Osgin1	Downregulated gene
ENSMUSG00000036353	11.812	-1.23187	0.392271	-3.14037	0.00168736	0.0088443	P2ry12	Downregulated gene
ENSMUSG00000006931	205.448	-3.43898	0.22047	-15.5984	7.46e-55	1.39e-52	P3h4	Downregulated gene
ENSMUSG00000040276	194.111	-2.88203	0.226639	-12.7164	4.8e-37	4.73e-35	Pacsin1	Downregulated gene
ENSMUSG00000025328	143.966	-1.43116	0.206161	-6.94196	3.87e-12	9.31e-11	Padi3	Downregulated gene
ENSMUSG00000025330	274.673	-1.69996	0.153682	-11.0616	1.93e-28	1.37e-26	Padi4	Downregulated gene
ENSMUSG00000074923	79.6162	-3.02419	0.289927	-10.4309	1.79e-25	1.09e-23	Pak6	Downregulated gene
ENSMUSG00000061859	1335.43	-1.34471	0.120272	-11.1805	5.08e-29	3.7e-27	Patj	Downregulated gene
ENSMUSG00000028736	25.3917	-3.58713	0.376599	-9.52506	1.65e-21	7.72e-20	Pax7	Downregulated gene
ENSMUSG00000103585	9.86873	-1.04687	0.385293	-2.71707	0.00658631	0.0278555	Pcdhgb4	Downregulated gene
ENSMUSG00000021587	95.1698	-1.32471	0.383222	-3.45676	0.000546704	0.00335241	Pcsk1	Downregulated gene
ENSMUSG00000075270	44.2369	-1.20378	0.28788	-4.18152	2.9e-05	0.000244722	Pde11a	Downregulated gene
ENSMUSG00000006494	4131.01	-1.61339	0.108373	-14.8874	3.98e-50	6.5e-48	Pdk1	Downregulated gene
ENSMUSG00000032105	43.0561	-1.08613	0.330195	-3.28937	0.00100412	0.00564572	Pdzd3	Downregulated gene
ENSMUSG00000092035	6.80889	-1.61752	0.397367	-4.0706	4.69e-05	0.000378408	Peg10	Downregulated gene
ENSMUSG00000106847	206.455	-2.1932	0.17069	-12.849	8.71e-38	9.12e-36	Peg13	Downregulated gene
ENSMUSG00000086889	352.878	-1.07912	0.127455	-8.46663	2.53e-17	9.22e-16	Phf2os1	Downregulated gene
ENSMUSG00000055108	24.2574	-1.70497	0.355985	-4.78943	1.67e-06	1.85e-05	Phxr2	Downregulated gene
ENSMUSG00000031802	26.7844	-1.11051	0.33489	-3.31605	0.000913003	0.00520928	Phxr4	Downregulated gene
ENSMUSG00000028698	289.203	-1.47569	0.166947	-8.83929	9.63e-19	3.88e-17	Pik3r3	Downregulated gene
ENSMUSG00000026737	6650.48	-1.01289	0.0899887	-11.2558	2.17e-29	1.6e-27	Pip4k2a	Downregulated gene
ENSMUSG00000024867	188.602	-2.11558	0.194127	-10.8979	1.18e-27	8.01e-26	Pip5k1b	Downregulated gene
ENSMUSG00000029406	4593.71	-1.4111	0.121361	-11.6273	3e-31	2.46e-29	Pitpnm2	Downregulated gene
ENSMUSG00000033644	15.2089	-1.29794	0.369288	-3.51473	0.000440207	0.00277019	Piwil2	Downregulated gene
ENSMUSG00000046971	9.17651	-1.19695	0.38926	-3.07493	0.00210553	0.0106519	Pla2g4f	Downregulated gene
ENSMUSG00000046223	13.3574	-1.4959	0.384946	-3.88601	0.000101905	0.000763804	Plaur	Downregulated gene
ENSMUSG00000039943	115.651	-1.24786	0.219776	-5.67789	1.36e-08	2.15e-07	Plcb4	Downregulated gene
ENSMUSG00000087141	1473.7	-1.39436	0.124376	-11.2108	3.61e-29	2.64e-27	Plcxd2	Downregulated gene
ENSMUSG00000052160	122.05	-1.49139	0.245815	-6.06713	1.3e-09	2.36e-08	Pld4	Downregulated gene
ENSMUSG00000045659	324.542	-1.41625	0.173926	-8.14286	3.86e-16	1.27e-14	Plekha7	Downregulated gene
ENSMUSG00000017417	1685.87	-1.58073	0.0854519	-18.4985	2.12e-76	6.7e-74	Plxdc1	Downregulated gene
ENSMUSG00000033152	305.235	-4.40555	0.205998	-21.3864	1.79e-101	8.92e-99	Podxl2	Downregulated gene
ENSMUSG00000029410	49.096	-1.88823	0.282056	-6.69451	2.16e-11	4.85e-10	Ppef2	Downregulated gene
ENSMUSG00000026458	19.8857	-1.08114	0.348794	-3.09967	0.00193739	0.00994573	Ppfia4	Downregulated gene
ENSMUSG00000036528	47.1496	-2.85754	0.309476	-9.23348	2.62e-20	1.16e-18	Ppfibp2	Downregulated gene
ENSMUSG00000002228	7.59865	-1.01278	0.395294	-2.56209	0.0104045	0.0408104	Ppm1j	Downregulated gene
ENSMUSG00000037166	20.5777	-1.22148	0.341674	-3.57499	0.000350243	0.0022673	Ppp1r14a	Downregulated gene
ENSMUSG00000046794	1460.77	-1.98552	0.100069	-19.8415	1.3e-87	5.26e-85	Ppp1r3b	Downregulated gene
ENSMUSG00000022092	159.186	-1.11681	0.247016	-4.52121	6.15e-06	6.07e-05	Ppp3cc	Downregulated gene
ENSMUSG00000050271	62.5876	-1.7651	0.293451	-6.01497	1.8e-09	3.19e-08	Prag1	Downregulated gene
ENSMUSG00000037202	106.89	-1.18011	0.239763	-4.922	8.57e-07	1.01e-05	Prf1	Downregulated gene
ENSMUSG00000029053	164.072	-1.87959	0.230588	-8.15127	3.6e-16	1.19e-14	Prkcz	Downregulated gene
ENSMUSG00000005268	14.552	-2.62588	0.388812	-6.75359	1.44e-11	3.29e-10	Prlr	Downregulated gene
ENSMUSG00000079037	150.48	-1.96856	0.211723	-9.29779	1.43e-20	6.44e-19	Prnp	Downregulated gene
ENSMUSG00000043795	311.915	-1.09591	0.158319	-6.92215	4.45e-12	1.07e-10	Prr33	Downregulated gene
ENSMUSG00000006179	4.98394	-1.01339	0.396782	-2.55402	0.0106486	0.0416192	Prss16	Downregulated gene
ENSMUSG00000048752	5.74802	-1.83394	0.395526	-4.63672	3.54e-06	3.67e-05	Prss50	Downregulated gene
ENSMUSG00000056529	4.27704	-1.0213	0.393758	-2.59372	0.00949425	0.0378492	Ptafr	Downregulated gene
ENSMUSG00000036858	596.588	-2.17743	0.147958	-14.7165	5.05e-49	7.85e-47	Ptcra	Downregulated gene
ENSMUSG00000050737	6.42642	-1.43701	0.397386	-3.61616	0.000299005	0.00197337	Ptges	Downregulated gene
ENSMUSG00000027864	159.428	-1.64647	0.212311	-7.75498	8.84e-15	2.64e-13	Ptgfrn	Downregulated gene
ENSMUSG00000022607	105.558	-1.16671	0.22214	-5.25214	1.5e-07	2.01e-06	Ptk2	Downregulated gene
ENSMUSG00000059895	2780.64	-1.26282	0.111382	-11.3377	8.53e-30	6.39e-28	Ptp4a3	Downregulated gene
ENSMUSG00000033295	4267.38	-1.15729	0.233587	-4.95442	7.25e-07	8.7e-06	Ptprf	Downregulated gene
ENSMUSG00000019889	159.681	-2.28959	0.217387	-10.5323	6.13e-26	3.83e-24	Ptprk	Downregulated gene
ENSMUSG00000026204	43.5348	-1.28624	0.31015	-4.14715	3.37e-05	0.000280753	Ptprn	Downregulated gene
ENSMUSG00000040511	2492.46	-1.02161	0.0952557	-10.7249	7.78e-27	5.08e-25	Pvr	Downregulated gene
ENSMUSG00000060224	38.5384	-2.59686	0.327457	-7.93039	2.18e-15	6.77e-14	Pyroxd2	Downregulated gene
ENSMUSG00000064147	48.3971	-1.43598	0.291928	-4.91897	8.7e-07	1.02e-05	Rab44	Downregulated gene
ENSMUSG00000032549	880.695	-1.3303	0.267178	-4.97909	6.39e-07	7.75e-06	Rab6b	Downregulated gene
ENSMUSG00000061311	89735.6	-1.36302	0.106024	-12.8557	7.99e-38	8.41e-36	Rag1	Downregulated gene
ENSMUSG00000032864	4475.16	-2.38775	0.114162	-20.9154	3.87e-97	1.71e-94	Rag2	Downregulated gene
ENSMUSG00000049044	111.748	-2.42654	0.235851	-10.2884	7.95e-25	4.55e-23	Rapgef4	Downregulated gene
ENSMUSG00000085001	4.55038	-1.53269	0.388588	-3.94425	8.01e-05	0.000612111	Rapgef4os2	Downregulated gene
ENSMUSG00000029602	333.308	-1.44488	0.150026	-9.6309	5.92e-22	2.84e-20	Rasal1	Downregulated gene
ENSMUSG00000030134	12.4	-1.57555	0.389603	-4.04399	5.25e-05	0.000419597	Rasgef1a	Downregulated gene
ENSMUSG00000049907	593.841	-1.70844	0.138322	-12.3512	4.8e-35	4.57e-33	Rasl11b	Downregulated gene
ENSMUSG00000035275	139.314	-1.34525	0.232406	-5.78838	7.11e-09	1.17e-07	Raver2	Downregulated gene
ENSMUSG00000038132	116.549	-4.58549	0.297822	-15.3967	1.72e-53	3.08e-51	Rbm24	Downregulated gene
ENSMUSG00000070780	19.3407	-1.08558	0.342346	-3.171	0.00151918	0.00806765	Rbm47	Downregulated gene
ENSMUSG00000028996	6.36006	-1.21161	0.397297	-3.04962	0.0022913	0.0114282	Rbp7	Downregulated gene
ENSMUSG00000020275	634.008	-1.09862	0.106921	-10.2751	9.13e-25	5.21e-23	Rel	Downregulated gene
ENSMUSG00000002983	195.403	-1.29202	0.168664	-7.66029	1.86e-14	5.39e-13	Relb	Downregulated gene
ENSMUSG00000020846	74.0507	-1.25903	0.390255	-3.22616	0.00125462	0.00684104	Rflnb	Downregulated gene
ENSMUSG00000022018	3278.29	-1.30804	0.129815	-10.0761	7.04e-24	3.79e-22	Rgcc	Downregulated gene
ENSMUSG00000048027	19.675	-2.80112	0.37544	-7.4609	8.59e-14	2.36e-12	Rgmb	Downregulated gene
ENSMUSG00000024186	22.6767	-2.28552	0.351243	-6.50694	7.67e-11	1.62e-09	Rgs11	Downregulated gene
ENSMUSG00000048899	15.4244	-1.59402	0.368865	-4.32142	1.55e-05	0.000141023	Rimkla	Downregulated gene
ENSMUSG00000001768	16.39	-1.20874	0.367488	-3.2892	0.00100474	0.00564754	Rin2	Downregulated gene
ENSMUSG00000002222	32369.4	-1.31565	0.109136	-12.0551	1.82e-33	1.61e-31	Rmnd5a	Downregulated gene
ENSMUSG00000054855	11.7315	-1.29897	0.378301	-3.4337	0.000595412	0.00360904	Rnd1	Downregulated gene
ENSMUSG00000020847	99.236	-1.18692	0.217962	-5.44554	5.16e-08	7.46e-07	Rph3al	Downregulated gene
ENSMUSG00000003644	970.716	-1.58484	0.110999	-14.278	3e-46	4.24e-44	Rps6ka1	Downregulated gene
ENSMUSG00000085081	58.8093	-3.14513	0.304228	-10.3381	4.74e-25	2.78e-23	Rptoros	Downregulated gene
ENSMUSG00000031880	250.974	-1.04775	0.15758	-6.64899	2.95e-11	6.5e-10	Rrad	Downregulated gene
ENSMUSG00000028278	540.706	-2.88017	0.159471	-18.0608	6.49e-73	1.89e-70	Rragd	Downregulated gene
ENSMUSG00000045287	299.614	-1.09209	0.184455	-5.92061	3.21e-09	5.47e-08	Rtn4rl1	Downregulated gene
ENSMUSG00000061815	26.6731	-1.11328	0.33243	-3.34891	0.000811291	0.0047039	Rufy4	Downregulated gene
ENSMUSG00000070691	320.536	-2.04428	0.195465	-10.4586	1.34e-25	8.16e-24	Runx3	Downregulated gene
ENSMUSG00000001021	7.20088	-1.12809	0.395459	-2.85261	0.00433621	0.0195671	S100a3	Downregulated gene
ENSMUSG00000047181	22.3587	-1.08496	0.334165	-3.24679	0.00116714	0.00642317	Samd14	Downregulated gene
ENSMUSG00000034463	10.6803	-1.79025	0.397307	-4.50597	6.61e-06	6.48e-05	Scara3	Downregulated gene
ENSMUSG00000034115	10.4525	-1.19792	0.391094	-3.063	0.00219127	0.0110338	Scn11a	Downregulated gene
ENSMUSG00000070304	263.125	-2.23427	0.164142	-13.6119	3.4e-42	4.11e-40	Scn2b	Downregulated gene
ENSMUSG00000046480	514.534	-3.89474	0.187551	-20.7663	8.74e-96	3.76e-93	Scn4b	Downregulated gene
ENSMUSG00000032511	143.799	-3.09105	0.240199	-12.8687	6.75e-38	7.19e-36	Scn5a	Downregulated gene
ENSMUSG00000030340	14.3492	-1.29551	0.37556	-3.44954	0.000561545	0.00343231	Scnn1a	Downregulated gene
ENSMUSG00000025743	57.2453	-1.33649	0.277795	-4.81107	1.5e-06	1.67e-05	Sdc3	Downregulated gene
ENSMUSG00000039683	30.7412	-1.78353	0.328143	-5.43522	5.47e-08	7.86e-07	Sdk1	Downregulated gene
ENSMUSG00000029597	4.03528	-1.21125	0.390856	-3.09897	0.00194197	0.00996383	Sds	Downregulated gene
ENSMUSG00000064373	2381.63	-1.20257	0.0968835	-12.4125	2.23e-35	2.16e-33	Selenop	Downregulated gene
ENSMUSG00000026581	3863.63	-1.02716	0.12334	-8.32784	8.23e-17	2.89e-15	Sell	Downregulated gene
ENSMUSG00000025207	221.373	-2.01558	0.169399	-11.8984	1.21e-32	1.04e-30	Sema4g	Downregulated gene
ENSMUSG00000038264	1359.94	-3.38828	0.125931	-26.9058	1.88e-159	2.74e-156	Sema7a	Downregulated gene
ENSMUSG00000052584	16.8435	-1.48937	0.373605	-3.98649	6.71e-05	0.000523099	Serp2	Downregulated gene
ENSMUSG00000000753	27.8216	-1.2046	0.343324	-3.50865	0.000450388	0.002823	Serpinf1	Downregulated gene
ENSMUSG00000038224	30.2195	-1.1371	0.314115	-3.62	0.000294602	0.00194703	Serpinf2	Downregulated gene
ENSMUSG00000016262	33.8581	-2.52431	0.359097	-7.0296	2.07e-12	5.08e-11	Sertad4	Downregulated gene
ENSMUSG00000004631	5.70164	-1.30742	0.396256	-3.29943	0.000968829	0.00548299	Sgce	Downregulated gene
ENSMUSG00000054520	436.122	-1.26157	0.138699	-9.0957	9.4e-20	4.04e-18	Sh3bp2	Downregulated gene
ENSMUSG00000030638	23.0933	-1.83919	0.375788	-4.89423	9.87e-07	1.14e-05	Sh3gl3	Downregulated gene
ENSMUSG00000053617	1436.66	-1.08339	0.104953	-10.3226	5.57e-25	3.23e-23	Sh3pxd2a	Downregulated gene
ENSMUSG00000022623	16.3673	-2.22322	0.385739	-5.76353	8.24e-09	1.35e-07	Shank3	Downregulated gene
ENSMUSG00000022696	175.767	-1.43998	0.189817	-7.58618	3.29e-14	9.33e-13	Sidt1	Downregulated gene
ENSMUSG00000024042	239.263	-1.19	0.15792	-7.53543	4.87e-14	1.36e-12	Sik1	Downregulated gene
ENSMUSG00000015316	1158.76	-1.99659	0.0948278	-21.0549	2.06e-98	9.3e-96	Slamf1	Downregulated gene
ENSMUSG00000025557	48.9646	-3.69658	0.350148	-10.5572	4.71e-26	2.96e-24	Slc15a1	Downregulated gene
ENSMUSG00000019935	8.6898	-1.12519	0.393069	-2.86257	0.00420227	0.0190535	Slc17a8	Downregulated gene
ENSMUSG00000026205	23.6946	-1.6011	0.333427	-4.80195	1.57e-06	1.75e-05	Slc23a3	Downregulated gene
ENSMUSG00000027359	10.6707	-1.46537	0.388199	-3.77479	0.000160145	0.00114164	Slc27a2	Downregulated gene
ENSMUSG00000027219	1595.9	-1.24581	0.089727	-13.8845	7.87e-44	1.01e-41	Slc28a2	Downregulated gene
ENSMUSG00000032122	1300.47	-2.06075	0.133383	-15.4498	7.57e-54	1.37e-51	Slc37a2	Downregulated gene
ENSMUSG00000039865	16.7623	-1.154	0.356682	-3.23538	0.00121482	0.00666043	Slc44a3	Downregulated gene
ENSMUSG00000021565	1753.82	-2.1832	0.272774	-8.00369	1.21e-15	3.83e-14	Slc6a19	Downregulated gene
ENSMUSG00000021566	36.1283	-2.59885	0.370424	-7.01587	2.29e-12	5.57e-11	Slc6a19os	Downregulated gene
ENSMUSG00000027737	2800.58	-3.21611	0.327215	-9.82873	8.47e-23	4.28e-21	Slc7a11	Downregulated gene
ENSMUSG00000037341	29.43	-1.23164	0.312844	-3.93691	8.25e-05	0.000629588	Slc9a7	Downregulated gene
ENSMUSG00000025790	1622.89	-1.02662	0.0978774	-10.4888	9.72e-26	5.94e-24	Slco3a1	Downregulated gene
ENSMUSG00000078763	208.07	-3.43732	0.25009	-13.7443	5.51e-43	6.82e-41	Slfn1	Downregulated gene
ENSMUSG00000000204	13.9189	-1.22691	0.394449	-3.11044	0.00186811	0.0096292	Slfn4	Downregulated gene
ENSMUSG00000056427	18.4516	-3.0311	0.389409	-7.78384	7.04e-15	2.12e-13	Slit3	Downregulated gene
ENSMUSG00000025880	143.555	-1.43269	0.262349	-5.461	4.73e-08	6.87e-07	Smad7	Downregulated gene
ENSMUSG00000038059	264.66	-1.22814	0.160195	-7.66656	1.77e-14	5.16e-13	Smim3	Downregulated gene
ENSMUSG00000055027	205.7	-2.27226	0.215439	-10.5471	5.24e-26	3.29e-24	Smyd1	Downregulated gene
ENSMUSG00000042821	28.5328	-2.01817	0.337174	-5.98556	2.16e-09	3.76e-08	Snai1	Downregulated gene
ENSMUSG00000002365	21.5687	-1.35538	0.361384	-3.75053	0.000176463	0.00124067	Snx9	Downregulated gene
ENSMUSG00000038037	2100.36	-1.30348	0.0872534	-14.939	1.84e-50	3.11e-48	Socs1	Downregulated gene
ENSMUSG00000020027	10.673	-1.10227	0.383764	-2.87226	0.00407552	0.018599	Socs2	Downregulated gene
ENSMUSG00000029093	52.6946	-3.0935	0.310547	-9.96148	2.25e-23	1.18e-21	Sorcs2	Downregulated gene
ENSMUSG00000049313	264.086	-1.42748	0.369713	-3.86104	0.000112904	0.000835336	Sorl1	Downregulated gene
ENSMUSG00000028264	18.8832	-2.14618	0.365706	-5.86857	4.4e-09	7.38e-08	Spaca1	Downregulated gene
ENSMUSG00000038305	183.866	-3.31586	0.195719	-16.942	2.21e-64	5.65e-62	Spats2l	Downregulated gene
ENSMUSG00000042331	10.5325	-1.13885	0.380568	-2.99249	0.00276711	0.0133855	Specc1	Downregulated gene
ENSMUSG00000074227	5097.09	-1.09573	0.117772	-9.30384	1.35e-20	6.11e-19	Spint2	Downregulated gene
ENSMUSG00000020798	167.898	-1.49989	0.213955	-7.01032	2.38e-12	5.78e-11	Spns3	Downregulated gene
ENSMUSG00000022114	32.7419	-1.16852	0.307905	-3.79508	0.000147596	0.00106216	Spry2	Downregulated gene
ENSMUSG00000021061	39.2352	-1.62585	0.30467	-5.33644	9.48e-08	1.31e-06	Sptb	Downregulated gene
ENSMUSG00000044408	1261.21	-1.11096	0.125636	-8.84276	9.34e-19	3.76e-17	Sptssa	Downregulated gene
ENSMUSG00000005803	345.22	-2.40681	0.162251	-14.8339	8.85e-50	1.4e-47	Sqrdl	Downregulated gene
ENSMUSG00000054679	23.672	-1.98033	0.341642	-5.79651	6.77e-09	1.12e-07	Srsf12	Downregulated gene
ENSMUSG00000047904	19.6839	-1.64899	0.364496	-4.52404	6.07e-06	6.01e-05	Sstr2	Downregulated gene
ENSMUSG00000022747	253.615	-1.71829	0.354675	-4.8447	1.27e-06	1.43e-05	St3gal6	Downregulated gene
ENSMUSG00000003418	44.1381	-3.01957	0.327351	-9.22426	2.86e-20	1.26e-18	St8sia6	Downregulated gene
ENSMUSG00000012428	10.4453	-2.02183	0.392234	-5.15464	2.54e-07	3.28e-06	Steap4	Downregulated gene
ENSMUSG00000026094	4559.6	-1.04351	0.0851754	-12.2513	1.65e-34	1.51e-32	Stk17b	Downregulated gene
ENSMUSG00000020961	163.162	-1.98836	0.194902	-10.2019	1.95e-24	1.09e-22	Ston2	Downregulated gene
ENSMUSG00000007207	146.268	-1.76968	0.2108	-8.39505	4.66e-17	1.66e-15	Stx1a	Downregulated gene
ENSMUSG00000032899	5.23169	-1.09938	0.394339	-2.7879	0.00530506	0.0232256	Styk1	Downregulated gene
ENSMUSG00000006800	10.94	-1.08888	0.381615	-2.85335	0.00432608	0.0195307	Sulf2	Downregulated gene
ENSMUSG00000006342	22.2722	-1.1532	0.340068	-3.39109	0.000696147	0.00412464	Susd2	Downregulated gene
ENSMUSG00000021384	41.6953	-1.22413	0.291889	-4.19383	2.74e-05	0.000233261	Susd3	Downregulated gene
ENSMUSG00000016200	122.278	-1.21647	0.384481	-3.16394	0.00155649	0.00823118	Syt14	Downregulated gene
ENSMUSG00000030616	183.894	-2.54351	0.224869	-11.3111	1.16e-29	8.56e-28	Sytl2	Downregulated gene
ENSMUSG00000030852	467.413	-1.06452	0.142224	-7.48482	7.16e-14	1.98e-12	Tacc2	Downregulated gene
ENSMUSG00000031709	33.5722	-1.9445	0.347141	-5.60147	2.13e-08	3.26e-07	Tbc1d9	Downregulated gene
ENSMUSG00000028523	427.41	-1.88343	0.295206	-6.38005	1.77e-10	3.59e-09	Tctex1d1	Downregulated gene
ENSMUSG00000060985	3453.87	-1.04145	0.0973121	-10.7022	9.94e-27	6.47e-25	Tdrd5	Downregulated gene
ENSMUSG00000050052	804.659	-3.46983	0.134989	-25.7045	1.04e-145	1.04e-142	Tdrp	Downregulated gene
ENSMUSG00000039179	5.6993	-1.48456	0.396057	-3.74835	0.000178001	0.00125056	Tekt5	Downregulated gene
ENSMUSG00000029359	97.6298	-2.03184	0.247158	-8.22082	2.02e-16	6.85e-15	Tesc	Downregulated gene
ENSMUSG00000036574	6.98839	-1.01756	0.395777	-2.57103	0.0101397	0.0399847	Tex44	Downregulated gene
ENSMUSG00000029287	497.063	-2.13151	0.12223	-17.4385	4.21e-68	1.14e-65	Tgfbr3	Downregulated gene
ENSMUSG00000021779	41.4611	-1.34188	0.30989	-4.33017	1.49e-05	0.000136053	Thrb	Downregulated gene
ENSMUSG00000034771	550.819	-1.34958	0.169062	-7.98275	1.43e-15	4.5e-14	Tle2	Downregulated gene
ENSMUSG00000034758	146.381	-2.26096	0.235959	-9.58201	9.52e-22	4.55e-20	Tle6	Downregulated gene
ENSMUSG00000044583	52.9387	-3.01074	0.309961	-9.71329	2.65e-22	1.29e-20	Tlr7	Downregulated gene
ENSMUSG00000030917	4.7386	-1.23998	0.391447	-3.1677	0.00153652	0.00815063	Tmem159	Downregulated gene
ENSMUSG00000043664	137.992	-1.54357	0.189204	-8.15821	3.4e-16	1.13e-14	Tmem221	Downregulated gene
ENSMUSG00000033578	98.8367	-1.77551	0.236044	-7.52194	5.4e-14	1.5e-12	Tmem35a	Downregulated gene
ENSMUSG00000031791	184.123	-1.13469	0.166164	-6.82874	8.57e-12	1.99e-10	Tmem38a	Downregulated gene
ENSMUSG00000028132	4.55531	-1.18049	0.393009	-3.00371	0.00266705	0.0129844	Tmem56	Downregulated gene
ENSMUSG00000049555	163.34	-2.5183	0.396762	-6.34713	2.19e-10	4.42e-09	Tmie	Downregulated gene
ENSMUSG00000032091	61.942	-2.07033	0.321647	-6.43665	1.22e-10	2.52e-09	Tmprss4	Downregulated gene
ENSMUSG00000049775	14778.9	-1.098	0.107788	-10.1867	2.27e-24	1.27e-22	Tmsb4x	Downregulated gene
ENSMUSG00000060548	15.9818	-1.24468	0.373756	-3.33019	0.000867867	0.00499069	Tnfrsf19	Downregulated gene
ENSMUSG00000029075	129.849	-1.14527	0.230301	-4.97292	6.6e-07	7.98e-06	Tnfrsf4	Downregulated gene
ENSMUSG00000028965	102.538	-1.64271	0.251127	-6.54135	6.1e-11	1.3e-09	Tnfrsf9	Downregulated gene
ENSMUSG00000022015	60.2048	-2.24968	0.276567	-8.13432	4.14e-16	1.36e-14	Tnfsf11	Downregulated gene
ENSMUSG00000061723	63.1118	-1.43853	0.247919	-5.80243	6.54e-09	1.08e-07	Tnnt3	Downregulated gene
ENSMUSG00000055322	901.42	-1.06526	0.098384	-10.8275	2.55e-27	1.72e-25	Tns1	Downregulated gene
ENSMUSG00000043668	61.4854	-4.33397	0.336482	-12.8802	5.82e-38	6.23e-36	Tox3	Downregulated gene
ENSMUSG00000076928	6553.99	-1.17212	0.0798284	-14.683	8.29e-49	1.28e-46	Trac	Downregulated gene
ENSMUSG00000026875	519.555	-2.50705	0.157384	-15.9295	3.96e-57	7.98e-55	Traf1	Downregulated gene
ENSMUSG00000076927	124.86	-1.53591	0.198609	-7.73333	1.05e-14	3.11e-13	Traj1	Downregulated gene
ENSMUSG00000076918	55.4503	-1.00805	0.264858	-3.80601	0.000141226	0.00101902	Traj11	Downregulated gene
ENSMUSG00000076917	73.5645	-1.44907	0.255175	-5.67872	1.36e-08	2.14e-07	Traj12	Downregulated gene
ENSMUSG00000076914	84.0388	-1.02924	0.224117	-4.59243	4.38e-06	4.46e-05	Traj15	Downregulated gene
ENSMUSG00000076912	122.376	-1.15477	0.202665	-5.6979	1.21e-08	1.93e-07	Traj17	Downregulated gene
ENSMUSG00000076910	80.6128	-1.12957	0.262409	-4.3046	1.67e-05	0.000151039	Traj19	Downregulated gene
ENSMUSG00000076925	100.564	-1.07252	0.270716	-3.96178	7.44e-05	0.000573939	Traj3	Downregulated gene
ENSMUSG00000076923	27.4764	-1.04356	0.351245	-2.97103	0.00296806	0.0142079	Traj5	Downregulated gene
ENSMUSG00000076922	58.1844	-1.07593	0.277941	-3.87107	0.000108358	0.000805165	Traj6	Downregulated gene
ENSMUSG00000076920	62.4206	-1.34543	0.269601	-4.99046	6.02e-07	7.34e-06	Traj8	Downregulated gene
ENSMUSG00000076758	13.8789	-2.8381	0.391222	-7.25444	4.03e-13	1.06e-11	Trav1	Downregulated gene
ENSMUSG00000096551	27.5533	-1.50298	0.317995	-4.72643	2.28e-06	2.46e-05	Trav10	Downregulated gene
ENSMUSG00000095646	15.3021	-1.2359	0.367971	-3.3587	0.000783108	0.00456283	Trav10n	Downregulated gene
ENSMUSG00000096825	44.141	-1.07455	0.271896	-3.95207	7.75e-05	0.000594595	Trav12-1	Downregulated gene
ENSMUSG00000096656	48.1104	-1.21319	0.285149	-4.25458	2.09e-05	0.00018347	Trav12-2	Downregulated gene
ENSMUSG00000095958	47.2096	-1.41555	0.269592	-5.2507	1.52e-07	2.02e-06	Trav12-3	Downregulated gene
ENSMUSG00000076846	35.4542	-1.19379	0.311869	-3.82785	0.000129268	0.000944243	Trav13-2	Downregulated gene
ENSMUSG00000096329	4.64732	-1.29703	0.392066	-3.3082	0.000938989	0.00533492	Trav13d-4	Downregulated gene
ENSMUSG00000104629	6.01468	-1.09733	0.397428	-2.76107	0.00576124	0.0248665	Trav13n-1	Downregulated gene
ENSMUSG00000076823	36.3326	-1.87212	0.317644	-5.89378	3.77e-09	6.4e-08	Trav13n-4	Downregulated gene
ENSMUSG00000076840	107.35	-1.42088	0.247806	-5.73382	9.82e-09	1.59e-07	Trav14-1	Downregulated gene
ENSMUSG00000095711	77.7552	-1.36191	0.24377	-5.58685	2.31e-08	3.53e-07	Trav14-2	Downregulated gene
ENSMUSG00000094619	30.9668	-2.10224	0.329244	-6.38506	1.71e-10	3.49e-09	Trav14d-3-dv8	Downregulated gene
ENSMUSG00000096827	26.8114	-1.55967	0.346577	-4.5002	6.79e-06	6.64e-05	Trav14n-1	Downregulated gene
ENSMUSG00000076824	38.4173	-2.48892	0.31438	-7.91692	2.43e-15	7.51e-14	Trav14n-3	Downregulated gene
ENSMUSG00000076796	22.9367	-1.50522	0.341536	-4.40721	1.05e-05	9.88e-05	Trav16d-dv11	Downregulated gene
ENSMUSG00000076822	54.9207	-2.3607	0.303909	-7.76777	7.99e-15	2.4e-13	Trav16n	Downregulated gene
ENSMUSG00000076759	17.7866	-1.14007	0.359297	-3.17306	0.00150843	0.0080218	Trav2	Downregulated gene
ENSMUSG00000076760	8.72495	-2.06278	0.39615	-5.20707	1.92e-07	2.52e-06	Trav3-1	Downregulated gene
ENSMUSG00000094828	44.1289	-1.91585	0.284601	-6.7317	1.68e-11	3.81e-10	Trav3-3	Downregulated gene
ENSMUSG00000076826	5.4033	-1.51316	0.396398	-3.81726	0.00013494	0.000980764	Trav4-2	Downregulated gene
ENSMUSG00000093966	37.6589	-1.11284	0.296232	-3.75664	0.000172212	0.0012162	Trav4-3	Downregulated gene
ENSMUSG00000076761	17.5086	-2.72469	0.387522	-7.03107	2.05e-12	5.04e-11	Trav5-1	Downregulated gene
ENSMUSG00000076762	7.35876	-1.48546	0.397442	-3.73755	0.000185825	0.00129687	Trav6-1	Downregulated gene
ENSMUSG00000076764	5.63454	-1.4192	0.397197	-3.57303	0.00035287	0.00228279	Trav6-2	Downregulated gene
ENSMUSG00000094220	44.0201	-2.08097	0.296447	-7.0197	2.22e-12	5.43e-11	Trav6-3	Downregulated gene
ENSMUSG00000094468	7.69767	-1.41957	0.395342	-3.59074	0.000329746	0.0021493	Trav6-4	Downregulated gene
ENSMUSG00000096149	44.7824	-1.71013	0.309241	-5.53008	3.2e-08	4.76e-07	Trav6-5	Downregulated gene
ENSMUSG00000096600	7.68227	-1.88188	0.397099	-4.73907	2.15e-06	2.32e-05	Trav6d-3	Downregulated gene
ENSMUSG00000095387	6.6843	-1.70705	0.397453	-4.29499	1.75e-05	0.000156589	Trav6d-4	Downregulated gene
ENSMUSG00000076802	13.0334	-1.30546	0.378235	-3.45146	0.000557572	0.00341133	Trav6n-6	Downregulated gene
ENSMUSG00000104620	15.8164	-2.48988	0.382275	-6.51333	7.35e-11	1.56e-09	Trav7-1	Downregulated gene
ENSMUSG00000096908	18.9428	-1.7881	0.368642	-4.85052	1.23e-06	1.39e-05	Trav7-3	Downregulated gene
ENSMUSG00000094766	51.8461	-2.75758	0.295595	-9.32891	1.07e-20	4.84e-19	Trav7-4	Downregulated gene
ENSMUSG00000106620	39.5973	-1.19289	0.298253	-3.99957	6.35e-05	0.000498289	Trav7-5	Downregulated gene
ENSMUSG00000096746	12.2624	-2.09931	0.387142	-5.42259	5.87e-08	8.39e-07	Trav7d-3	Downregulated gene
ENSMUSG00000094023	21.2501	-1.68807	0.347797	-4.85362	1.21e-06	1.37e-05	Trav7d-4	Downregulated gene
ENSMUSG00000095736	13.072	-2.1141	0.382742	-5.52357	3.32e-08	4.93e-07	Trav7n-4	Downregulated gene
ENSMUSG00000076831	19.7581	-2.06021	0.3588	-5.74195	9.36e-09	1.52e-07	Trav8-1	Downregulated gene
ENSMUSG00000076795	23.32	-2.86877	0.369657	-7.76063	8.45e-15	2.53e-13	Trav8d-2	Downregulated gene
ENSMUSG00000076821	26.8291	-2.64734	0.348594	-7.59433	3.09e-14	8.79e-13	Trav8n-2	Downregulated gene
ENSMUSG00000096900	34.7418	-2.27235	0.325151	-6.98861	2.78e-12	6.74e-11	Trav9-1	Downregulated gene
ENSMUSG00000094966	75.0147	-1.01844	0.237297	-4.29185	1.77e-05	0.00015822	Trav9-2	Downregulated gene
ENSMUSG00000096678	56.9956	-1.54863	0.285756	-5.41941	5.98e-08	8.53e-07	Trav9-4	Downregulated gene
ENSMUSG00000096478	7.89506	-1.06834	0.397139	-2.69008	0.00714345	0.0297678	Trav9d-1	Downregulated gene
ENSMUSG00000092251	5.12315	-1.39012	0.395203	-3.51747	0.000435674	0.00274348	Trav9n-1	Downregulated gene
ENSMUSG00000094231	7.49662	-2.03403	0.3971	-5.12222	3.02e-07	3.87e-06	Trav9n-4	Downregulated gene
ENSMUSG00000103807	8.35036	-1.20165	0.393524	-3.05356	0.00226145	0.0113031	Trbv6	Downregulated gene
ENSMUSG00000071068	1203.92	-1.25324	0.121738	-10.2946	7.45e-25	4.29e-23	Treml2	Downregulated gene
ENSMUSG00000035235	164.236	-1.01801	0.183964	-5.53376	3.13e-08	4.67e-07	Trim13	Downregulated gene
ENSMUSG00000032013	8.18702	-1.49822	0.396748	-3.77624	0.000159211	0.00113652	Trim29	Downregulated gene
ENSMUSG00000022263	446.555	-1.20804	0.139737	-8.64509	5.38e-18	2.05e-16	Trio	Downregulated gene
ENSMUSG00000025272	17.6305	-2.33902	0.371018	-6.30433	2.89e-10	5.72e-09	Tro	Downregulated gene
ENSMUSG00000038375	491.957	-1.5724	0.127313	-12.3506	4.83e-35	4.58e-33	Trp53inp2	Downregulated gene
ENSMUSG00000030523	40.6264	-1.56989	0.299486	-5.24196	1.59e-07	2.11e-06	Trpm1	Downregulated gene
ENSMUSG00000029074	6.69368	-1.09619	0.397448	-2.75806	0.00581448	0.0250792	Ttll10	Downregulated gene
ENSMUSG00000034714	12.8523	-1.12505	0.372267	-3.02215	0.00250985	0.0123396	Ttyh2	Downregulated gene
ENSMUSG00000067702	106.374	-1.67514	0.235333	-7.11817	1.09e-12	2.77e-11	Tuba3a	Downregulated gene
ENSMUSG00000062591	114.235	-1.04113	0.213406	-4.87867	1.07e-06	1.22e-05	Tubb4a	Downregulated gene
ENSMUSG00000045007	24.2859	-1.01823	0.347753	-2.92802	0.00341123	0.0159832	Tubg2	Downregulated gene
ENSMUSG00000041231	515.296	-1.02914	0.155727	-6.60864	3.88e-11	8.45e-10	Ublcp1	Downregulated gene
ENSMUSG00000043621	3.11384	-1.12856	0.367847	-3.06801	0.00215492	0.0108739	Ubxn10	Downregulated gene
ENSMUSG00000043592	310.468	-1.53746	0.33454	-4.59575	4.31e-06	4.4e-05	Unc5cl	Downregulated gene
ENSMUSG00000030337	8490.62	-1.15714	0.0901748	-12.8321	1.08e-37	1.12e-35	Vamp1	Downregulated gene
ENSMUSG00000033721	141.556	-1.92221	0.192627	-9.97891	1.89e-23	9.9e-22	Vav3	Downregulated gene
ENSMUSG00000032528	92.2624	-2.23415	0.263849	-8.46754	2.51e-17	9.17e-16	Vipr1	Downregulated gene
ENSMUSG00000020101	1573.93	-1.07818	0.113546	-9.49558	2.19e-21	1.02e-19	Vsir	Downregulated gene
ENSMUSG00000021239	5.12735	-1.57544	0.39435	-3.99503	6.47e-05	0.000506467	Vsx2	Downregulated gene
ENSMUSG00000014547	478.272	-1.16911	0.284939	-4.103	4.08e-05	0.000332793	Wdfy2	Downregulated gene
ENSMUSG00000035126	3356.19	-1.64757	0.134428	-12.2562	1.56e-34	1.42e-32	Wdr78	Downregulated gene
ENSMUSG00000039137	2049.51	-1.51719	0.10897	-13.923	4.59e-44	6.17e-42	Whrn	Downregulated gene
ENSMUSG00000020811	94.0102	-3.37504	0.262891	-12.8382	1e-37	1.04e-35	Wscd1	Downregulated gene
ENSMUSG00000020484	2201.4	-1.35945	0.0982084	-13.8425	1.41e-43	1.76e-41	Xbp1	Downregulated gene
ENSMUSG00000031258	597.963	-2.20923	0.134146	-16.4688	6.14e-61	1.42e-58	Xkrx	Downregulated gene
ENSMUSG00000035211	688.901	-2.20003	0.156983	-14.0144	1.27e-44	1.75e-42	Xrra1	Downregulated gene
ENSMUSG00000020868	719.29	-1.21699	0.114444	-10.634	2.07e-26	1.32e-24	Xylt2	Downregulated gene
ENSMUSG00000014932	6.90314	-1.56283	0.397419	-3.93244	8.41e-05	0.000639868	Yes1	Downregulated gene
ENSMUSG00000066687	9.7348	-2.09092	0.395728	-5.28372	1.27e-07	1.71e-06	Zbtb16	Downregulated gene
ENSMUSG00000028042	181.815	-4.19056	0.268364	-15.6152	5.74e-55	1.08e-52	Zbtb7b	Downregulated gene
ENSMUSG00000039981	136.882	-1.30785	0.242118	-5.40171	6.6e-08	9.38e-07	Zc3h12d	Downregulated gene
ENSMUSG00000034610	2184.75	-1.06597	0.0848145	-12.5682	3.16e-36	3.1e-34	Zcchc11	Downregulated gene
ENSMUSG00000036699	119.725	-3.20719	0.248023	-12.931	3.01e-38	3.24e-36	Zcchc12	Downregulated gene
ENSMUSG00000034265	624.885	-2.37902	0.117035	-20.3274	7.36e-92	3.1e-89	Zdhhc14	Downregulated gene
ENSMUSG00000036304	21.6664	-2.07985	0.365066	-5.69719	1.22e-08	1.94e-07	Zdhhc23	Downregulated gene
ENSMUSG00000026872	36.7268	-1.04523	0.292951	-3.56793	0.000359819	0.00231821	Zeb2	Downregulated gene
ENSMUSG00000044786	2299.28	-1.63401	0.0890516	-18.349	3.36e-75	1.03e-72	Zfp36	Downregulated gene
ENSMUSG00000043456	10.7359	-1.22819	0.388246	-3.16344	0.00155915	0.00824068	Zfp536	Downregulated gene
ENSMUSG00000049410	17.2755	-1.73751	0.386388	-4.49681	6.9e-06	6.74e-05	Zfp683	Downregulated gene
ENSMUSG00000071757	425.537	-1.44917	0.158641	-9.13486	6.55e-20	2.86e-18	Zhx2	Downregulated gene
ENSMUSG00000040829	5.58012	-1.08166	0.396142	-2.73049	0.00632398	0.026861	Zmynd15	Downregulated gene
ENSMUSG00000023902	55.0929	-1.47401	0.299776	-4.91705	8.79e-07	1.03e-05	Zscan10	Downregulated gene
ENSMUSG00000063522	138.737	0.660322	0.387282	1.70502	0.0881912	0.220542	2010109I03Rik	Unaltered
ENSMUSG00000026621	3.71558	-0.231505	0.390979	-0.592116	0.553773	0.744146	Mtarc1	Unaltered
ENSMUSG00000036469	21.1455	0.162821	0.359005	0.453535	0.650163	0.811421	Marchf1	Unaltered
ENSMUSG00000079557	1354.39	-0.432053	0.0980311	-4.40731	1.05e-05	9.88e-05	Marchf2	Unaltered
ENSMUSG00000073481	1703.1	0.0198054	0.0894532	0.221405	0.824777	0.91557	Mtarc2	Unaltered
ENSMUSG00000032656	35.5598	0.812198	0.294151	2.76116	0.00575965	0.0248653	Marchf3	Unaltered
ENSMUSG00000023307	0.411043	0.196927	0.197724	0.995969	0.319265	NA	Marchf5	Unaltered
ENSMUSG00000039100	3720.97	-0.166451	0.096555	-1.7239	0.0847264	0.213969	Marchf6	Unaltered
ENSMUSG00000026977	5369.9	-0.101983	0.0940102	-1.08481	0.278007	0.493413	Marchf7	Unaltered
ENSMUSG00000025702	31.0041	-0.170722	0.307501	-0.555191	0.578764	0.763708	Marchf8	Unaltered
ENSMUSG00000040502	78.7678	-0.969036	0.28097	-3.44889	0.000562894	0.00343722	Marchf9	Unaltered
ENSMUSG00000022269	0.167765	-0.0944016	0.13946	-0.676906	0.498465	NA	Marchf11	Unaltered
ENSMUSG00000000486	14988	-0.148938	0.0810811	-1.8369	0.066225	0.177412	Gm4532	Unaltered
ENSMUSG00000026276	219.896	0.0450272	0.161696	0.278468	0.780653	0.890214	Septin2	Unaltered
ENSMUSG00000022456	3.24494	-0.261114	0.376395	-0.693722	0.487856	0.694847	Septin3	Unaltered
ENSMUSG00000020486	225.047	-0.696477	0.16221	-4.29367	1.76e-05	0.000157214	Septin4	Unaltered
ENSMUSG00000072214	7.02319	-0.393001	0.394306	-0.99669	0.318915	0.53839	Septin5	Unaltered
ENSMUSG00000050379	8740.06	-0.131375	0.0991187	-1.32543	0.185029	0.372706	Septin6	Unaltered
ENSMUSG00000001833	6639.88	-0.16586	0.0962122	-1.72389	0.0847272	0.213969	Septin7	Unaltered
ENSMUSG00000018398	343.511	0.586873	0.155726	3.76863	0.000164147	0.0011662	Septin8	Unaltered
ENSMUSG00000059248	10256.6	0.213535	0.0912722	2.33954	0.0193077	0.0680131	Septin9	Unaltered
ENSMUSG00000019917	34.093	0.754055	0.325083	2.31958	0.0203638	0.0709274	Septin10	Unaltered
ENSMUSG00000058013	3342.97	0.297932	0.116868	2.54931	0.0107935	0.0420813	Septin11	Unaltered
ENSMUSG00000022542	0.321832	0.187733	0.193937	0.968012	0.333038	NA	Septin12	Unaltered
ENSMUSG00000034219	0.662744	-0.172435	0.257514	-0.669613	0.503104	NA	Septin14	Unaltered
ENSMUSG00000109644	10.411	-0.277589	0.378331	-0.733719	0.46312	0.675587	0610005C13Rik	Unaltered
ENSMUSG00000021252	603.302	0.410767	0.116102	3.53797	0.000403214	0.00256036	0610007P14Rik	Unaltered
ENSMUSG00000007777	195.174	0.355521	0.167603	2.1212	0.0339047	0.106186	0610009B22Rik	Unaltered
ENSMUSG00000086714	25.3339	-0.424765	0.336071	-1.26391	0.206261	0.402274	0610009E02Rik	Unaltered
ENSMUSG00000043644	28.8233	0.616145	0.324128	1.90093	0.0573109	0.15904	0610009L18Rik	Unaltered
ENSMUSG00000024442	919.374	0.0368062	0.102914	0.357642	0.720612	0.856718	0610009O20Rik	Unaltered
ENSMUSG00000042208	455.232	0.0356794	0.114156	0.312549	0.754624	0.874586	0610010F05Rik	Unaltered
ENSMUSG00000020831	206.715	-0.0496732	0.176411	-0.281576	0.778269	0.888726	0610010K14Rik	Unaltered
ENSMUSG00000089755	7.88576	0.0287173	0.392676	0.0731323	0.941701	0.971595	0610012D04Rik	Unaltered
ENSMUSG00000107002	696.397	0.0594822	0.110383	0.538868	0.589978	0.771892	0610012G03Rik	Unaltered
ENSMUSG00000046683	0.184853	-0.101522	0.144349	-0.703307	0.481865	NA	0610025J13Rik	Unaltered
ENSMUSG00000058706	34.1664	-0.0824605	0.338582	-0.243547	0.807582	0.904805	0610030E20Rik	Unaltered
ENSMUSG00000028608	678.301	0.272598	0.112662	2.41961	0.015537	0.0569597	0610037L13Rik	Unaltered
ENSMUSG00000097882	39.6471	0.605432	0.29011	2.0869	0.0368968	0.113349	0610038B21Rik	Unaltered
ENSMUSG00000058812	52.4743	0.627419	0.276787	2.26679	0.0234029	0.0794406	0610039K10Rik	Unaltered
ENSMUSG00000089889	28.8982	-0.0928381	0.375049	-0.247536	0.804494	0.903769	0610040B10Rik	Unaltered
ENSMUSG00000060512	4.26534	-0.574024	0.394246	-1.45601	0.145391	0.315274	0610040J01Rik	Unaltered
ENSMUSG00000087361	1.9965	0.362649	0.352449	1.02894	0.303508	NA	0610043K17Rik	Unaltered
ENSMUSG00000090066	0.585239	-0.0421654	0.248523	-0.169664	0.865274	NA	1110002E22Rik	Unaltered
ENSMUSG00000097134	1.20022	-0.438494	0.317409	-1.38148	0.167132	NA	1110002J07Rik	Unaltered
ENSMUSG00000071456	195.43	-0.117919	0.161435	-0.730444	0.465119	0.676835	1110002L01Rik	Unaltered
ENSMUSG00000106291	18.6265	-0.517088	0.342856	-1.50818	0.13151	0.294301	1110003F10Rik	Unaltered
ENSMUSG00000022972	470.728	0.175942	0.124903	1.40863	0.158946	0.335679	1110004E09Rik	Unaltered
ENSMUSG00000030663	2273.38	-0.195384	0.0881021	-2.2177	0.0265751	0.0876661	1110004F10Rik	Unaltered
ENSMUSG00000107121	24.5589	0.0214885	0.316133	0.067973	0.945807	0.974018	1110006O24Rik	Unaltered
ENSMUSG00000027637	1092.21	-0.111996	0.0946327	-1.18348	0.236618	0.442416	1110008F13Rik	Unaltered
ENSMUSG00000021023	354.288	0.252139	0.138624	1.81887	0.0689311	0.182698	1110008L16Rik	Unaltered
ENSMUSG00000039195	399.924	-0.388149	0.127395	-3.04683	0.00231272	0.0115138	1110008P14Rik	Unaltered
ENSMUSG00000045237	283.422	-0.00252694	0.142068	-0.0177869	0.985809	0.993147	1110012L19Rik	Unaltered
ENSMUSG00000028441	0.58535	0.322961	0.244931	1.31858	0.18731	NA	1110017D15Rik	Unaltered
ENSMUSG00000085151	0.411043	0.196927	0.197724	0.995969	0.319265	NA	1110018N20Rik	Unaltered
ENSMUSG00000097616	38.1038	0.110909	0.28708	0.386336	0.699248	0.844059	1110019D14Rik	Unaltered
ENSMUSG00000097047	16.0096	0.00104399	0.351337	0.00297147	0.997629	0.99863	1110020A21Rik	Unaltered
ENSMUSG00000103520	31.6016	0.20646	0.327083	0.631215	0.5279	0.72586	1110025M09Rik	Unaltered
ENSMUSG00000085972	0.847628	-0.431934	0.272882	-1.58286	0.113454	NA	1110028F11Rik	Unaltered
ENSMUSG00000099139	0.159307	-0.0906958	0.136832	-0.662826	0.507442	NA	1110028F18Rik	Unaltered
ENSMUSG00000037971	254.114	-0.0967015	0.187321	-0.516235	0.60569	0.783707	1110032A03Rik	Unaltered
ENSMUSG00000046999	68.6922	0.974563	0.252016	3.86706	0.000110154	0.000816587	1110032F04Rik	Unaltered
ENSMUSG00000044991	141.226	-0.455059	0.198073	-2.29744	0.0215939	0.0743255	1110034G24Rik	Unaltered
ENSMUSG00000099098	9.02276	-0.123865	0.391069	-0.316735	0.751445	0.872958	1110035H17Rik	Unaltered
ENSMUSG00000097036	0.352729	0.178467	0.189114	0.9437	0.345323	NA	1110036E04Rik	Unaltered
ENSMUSG00000040720	3321.98	0.0242909	0.0984762	0.246667	0.805166	0.904047	1110037F02Rik	Unaltered
ENSMUSG00000092203	739.552	0.350831	0.117973	2.97382	0.00294122	0.0140982	1110038B12Rik	Unaltered
ENSMUSG00000063236	727.007	0.206267	0.115135	1.79153	0.0732089	0.191491	1110038F14Rik	Unaltered
ENSMUSG00000085457	5.3082	0.222496	0.39741	0.559864	0.575572	0.761109	1110046J04Rik	Unaltered
ENSMUSG00000040591	282.935	0.433298	0.148644	2.91501	0.00355673	0.0165992	1110051M20Rik	Unaltered
ENSMUSG00000035171	480.109	0.225954	0.130396	1.73283	0.0831261	0.210543	1110059E24Rik	Unaltered
ENSMUSG00000032551	482.631	0.248464	0.124599	1.99411	0.04614	0.134831	1110059G10Rik	Unaltered
ENSMUSG00000078570	158.516	0.506024	0.183793	2.75323	0.00590107	0.0253461	1110065P20Rik	Unaltered
ENSMUSG00000043687	4.32293	-0.316872	0.39639	-0.799395	0.424062	0.641697	1190005I06Rik	Unaltered
ENSMUSG00000063320	298.36	0.416035	0.17664	2.35526	0.0185096	0.065801	1190007I07Rik	Unaltered
ENSMUSG00000097290	2330.71	-0.305399	0.111766	-2.73247	0.00628614	0.0267302	1300002E11Rik	Unaltered
ENSMUSG00000033688	2.40018	0.420306	0.37126	1.13211	0.25759	0.469196	1300017J02Rik	Unaltered
ENSMUSG00000096221	107.011	-0.167887	0.201548	-0.832986	0.404853	0.625348	1500002C15Rik	Unaltered
ENSMUSG00000097595	3.52715	-0.288411	0.38606	-0.747063	0.455026	0.669292	1500002F19Rik	Unaltered
ENSMUSG00000098912	203.878	0.0275894	0.171569	0.160806	0.872246	0.938955	1500004A13Rik	Unaltered
ENSMUSG00000104888	2.00962	-0.273028	0.361204	-0.755883	0.449719	NA	1500005C15Rik	Unaltered
ENSMUSG00000072694	262.596	-0.414113	0.160097	-2.58664	0.00969158	0.0384926	1500011B03Rik	Unaltered
ENSMUSG00000051319	116.251	0.0656684	0.242048	0.271303	0.786158	0.893407	1500011K16Rik	Unaltered
ENSMUSG00000098702	175.616	0.23076	0.203838	1.13208	0.257602	0.469196	1500015A07Rik	Unaltered
ENSMUSG00000026051	3.90174	-0.0185421	0.387551	-0.0478443	0.96184	0.981895	1500015O10Rik	Unaltered
ENSMUSG00000087579	2.8381	0.0513872	0.384799	0.133543	0.893764	0.950529	1500017E21Rik	Unaltered
ENSMUSG00000097383	2.2495	-0.322265	0.372094	-0.866084	0.386444	NA	1500026H17Rik	Unaltered
ENSMUSG00000059631	4.04345	-0.665814	0.394115	-1.68939	0.0911451	0.225961	1500035N22Rik	Unaltered
ENSMUSG00000043747	0.693061	0.200381	0.264218	0.758394	0.448215	NA	1520401A03Rik	Unaltered
ENSMUSG00000024118	284.267	0.176967	0.133116	1.32942	0.18371	0.370766	1600002H07Rik	Unaltered
ENSMUSG00000035595	117.122	0.0988504	0.203445	0.485882	0.627051	0.797461	1600002K03Rik	Unaltered
ENSMUSG00000101585	3.38859	0.211639	0.383702	0.551571	0.581242	0.765296	1600010M07Rik	Unaltered
ENSMUSG00000050088	1131.92	-0.17381	0.0961974	-1.80681	0.0707919	0.186308	1600012H06Rik	Unaltered
ENSMUSG00000054676	840.674	0.224242	0.0946004	2.37041	0.0177682	0.0636557	1600014C10Rik	Unaltered
ENSMUSG00000097048	968.11	-0.288505	0.145052	-1.98897	0.0467041	0.136083	1600020E01Rik	Unaltered
ENSMUSG00000104986	5.32139	0.0811667	0.397324	0.204283	0.838132	0.921702	1600023N17Rik	Unaltered
ENSMUSG00000057818	1.26868	-0.187628	0.32558	-0.57629	0.564419	NA	1600029O15Rik	Unaltered
ENSMUSG00000099419	3.22068	0.0247237	0.374776	0.0659693	0.947402	0.974598	1700001D01Rik	Unaltered
ENSMUSG00000087170	0.176365	0.0957599	0.141812	0.67526	0.499511	NA	1700001G01Rik	Unaltered
ENSMUSG00000085984	8.87465	0.068268	0.39252	0.173923	0.861926	0.933507	1700001G11Rik	Unaltered
ENSMUSG00000103746	16.8626	0.576283	0.368426	1.56418	0.117776	0.272249	1700001G17Rik	Unaltered
ENSMUSG00000095040	8.17246	0.0264238	0.389406	0.0678566	0.9459	0.974018	1700001J03Rik	Unaltered
ENSMUSG00000056508	12.1295	0.429443	0.378344	1.13506	0.25635	0.46759	1700001K19Rik	Unaltered
ENSMUSG00000075511	13.9862	-0.098748	0.375606	-0.262903	0.792625	0.897119	1700001L05Rik	Unaltered
ENSMUSG00000044320	27.2775	-0.0941039	0.330175	-0.285012	0.775635	0.88727	1700001O22Rik	Unaltered
ENSMUSG00000018543	10.9378	-0.0711802	0.374933	-0.189848	0.849428	0.926817	1700001P01Rik	Unaltered
ENSMUSG00000085944	0.503468	-0.281636	0.229332	-1.22807	0.219419	NA	1700003D09Rik	Unaltered
ENSMUSG00000030030	0.11631	0.0730998	0.124638	0.586499	0.55754	NA	1700003E16Rik	Unaltered
ENSMUSG00000038523	20.9627	0.0374315	0.342911	0.109158	0.913077	0.959572	1700003F12Rik	Unaltered
ENSMUSG00000087621	0.205522	0.106818	0.149401	0.714977	0.474623	NA	1700003G18Rik	Unaltered
ENSMUSG00000107526	0.11631	0.0730998	0.124638	0.586499	0.55754	NA	1700003I16Rik	Unaltered
ENSMUSG00000034764	1.67793	-0.38356	0.325531	-1.17826	0.238693	NA	1700006J14Rik	Unaltered
ENSMUSG00000031620	0.352729	0.178467	0.189114	0.9437	0.345323	NA	1700007B14Rik	Unaltered
ENSMUSG00000101234	0.717416	0.00836854	0.259811	0.0322101	0.974305	NA	1700007E05Rik	Unaltered
ENSMUSG00000086330	134.845	0.580786	0.207883	2.79381	0.00520906	0.0228654	1700007J10Rik	Unaltered
ENSMUSG00000030858	1.33029	-0.10981	0.320273	-0.342865	0.7317	NA	1700007K09Rik	Unaltered
ENSMUSG00000097318	39.8842	0.543696	0.299005	1.81835	0.0690109	0.182833	1700007L15Rik	Unaltered
ENSMUSG00000104872	5.29666	-0.265328	0.396669	-0.668889	0.503566	0.707502	1700008B11Rik	Unaltered
ENSMUSG00000101225	61.7215	0.545454	0.241007	2.26323	0.0236217	0.0799543	1700008J07Rik	Unaltered
ENSMUSG00000008028	7.7337	-0.771904	0.391812	-1.97009	0.0488283	0.140886	1700008O03Rik	Unaltered
ENSMUSG00000099958	0.503294	-0.247682	0.216723	-1.14285	0.2531	NA	1700010B13Rik	Unaltered
ENSMUSG00000071721	1.41798	-0.265854	0.314023	-0.846607	0.397214	NA	1700010D01Rik	Unaltered
ENSMUSG00000023873	166.815	-0.624798	0.177295	-3.52406	0.00042499	0.00268066	1700010I14Rik	Unaltered
ENSMUSG00000085102	3.96588	0.188349	0.389035	0.484146	0.628283	0.798116	1700010K24Rik	Unaltered
ENSMUSG00000030636	2.03014	-0.262514	0.360322	-0.728553	0.466275	NA	1700010L04Rik	Unaltered
ENSMUSG00000102099	0.184853	-0.101522	0.144349	-0.703307	0.481865	NA	1700011B04Rik	Unaltered
ENSMUSG00000108791	0.167765	-0.0944016	0.13946	-0.676906	0.498465	NA	1700011D18Rik	Unaltered
ENSMUSG00000021850	1.27403	-0.154375	0.315336	-0.489558	0.624447	NA	1700011H14Rik	Unaltered
ENSMUSG00000031682	0.167765	-0.0944016	0.13946	-0.676906	0.498465	NA	1700011L22Rik	Unaltered
ENSMUSG00000085470	0.335529	-0.17678	0.186671	-0.947012	0.343632	NA	1700012C14Rik	Unaltered
ENSMUSG00000110424	84.4809	-0.270613	0.245295	-1.10321	0.269935	0.484211	1700012D14Rik	Unaltered
ENSMUSG00000105023	1.4241	0.297706	0.318197	0.935604	0.349477	NA	1700012D16Rik	Unaltered
ENSMUSG00000102069	0.232621	0.131998	0.164616	0.801853	0.422638	NA	1700012I11Rik	Unaltered
ENSMUSG00000079346	0.159307	-0.0906958	0.136832	-0.662826	0.507442	NA	1700013D24Rik	Unaltered
ENSMUSG00000027886	0.400386	0.0477028	0.210399	0.226725	0.820637	NA	1700013F07Rik	Unaltered
ENSMUSG00000051054	1.60266	-0.375168	0.336983	-1.11332	0.265573	NA	1700014D04Rik	Unaltered
ENSMUSG00000104908	2.44527	0.763349	0.355773	2.14561	0.0319044	0.10126	1700015C17Rik	Unaltered
ENSMUSG00000097671	0.688401	0.162771	0.246619	0.660012	0.509246	NA	1700015O11Rik	Unaltered
ENSMUSG00000102737	13.356	-0.721398	0.382321	-1.88689	0.0591751	0.162901	1700016A09Rik	Unaltered
ENSMUSG00000108979	0.950179	0.331062	0.298343	1.10967	0.267141	NA	1700016B15Rik	Unaltered
ENSMUSG00000015962	4.10954	-0.103699	0.394052	-0.263161	0.792427	0.897039	1700016C15Rik	Unaltered
ENSMUSG00000031509	4.61844	0.0661715	0.391746	0.168914	0.865864	0.93521	1700016D06Rik	Unaltered
ENSMUSG00000085861	5.81117	0.400678	0.397448	1.00813	0.313393	0.532237	1700016G14Rik	Unaltered
ENSMUSG00000100625	2.35753	-0.231351	0.363978	-0.635617	0.525026	0.724295	1700016G22Rik	Unaltered
ENSMUSG00000029320	0.318615	-0.17056	0.183658	-0.928679	0.353056	NA	1700016H13Rik	Unaltered
ENSMUSG00000085609	5.11655	0.0520114	0.396775	0.131085	0.895708	0.951315	1700016P03Rik	Unaltered
ENSMUSG00000032300	1825.07	0.46124	0.100005	4.61214	3.99e-06	4.09e-05	1700017B05Rik	Unaltered
ENSMUSG00000086348	0.184853	-0.101522	0.144349	-0.703307	0.481865	NA	1700017J07Rik	Unaltered
ENSMUSG00000056912	0.159307	-0.0906958	0.136832	-0.662826	0.507442	NA	1700017N19Rik	Unaltered
ENSMUSG00000038408	0.352729	0.178467	0.189114	0.9437	0.345323	NA	1700018A04Rik	Unaltered
ENSMUSG00000031809	1.11259	0.201798	0.307681	0.655868	0.511909	NA	1700018B08Rik	Unaltered
ENSMUSG00000058935	1.9909	0.00891077	0.358338	0.0248669	0.980161	NA	1700018C11Rik	Unaltered
ENSMUSG00000100075	48.7709	-0.43855	0.288203	-1.52167	0.128092	0.289214	1700018L02Rik	Unaltered
ENSMUSG00000046145	2.62308	-0.0267967	0.37887	-0.0707279	0.943614	0.972669	1700018M17Rik	Unaltered
ENSMUSG00000060715	3.43544	-0.0873323	0.386604	-0.225896	0.821283	0.913833	1700019A02Rik	Unaltered
ENSMUSG00000109102	1.35935	-0.474877	0.320242	-1.48287	0.138109	NA	1700019A23Rik	Unaltered
ENSMUSG00000040340	0.581552	0.285788	0.231762	1.23311	0.217534	NA	1700019B03Rik	Unaltered
ENSMUSG00000043629	15.172	0.528259	0.359889	1.46784	0.142148	0.310194	1700019D03Rik	Unaltered
ENSMUSG00000027409	2.15678	0.615903	0.360426	1.70882	0.0874844	NA	1700020A23Rik	Unaltered
ENSMUSG00000100937	61.8998	-0.232146	0.268502	-0.864597	0.38726	0.608803	1700020D05Rik	Unaltered
ENSMUSG00000101801	0.232621	0.131998	0.164616	0.801853	0.422638	NA	1700020G17Rik	Unaltered
ENSMUSG00000085438	6133.51	0.167597	0.104528	1.60337	0.108853	0.256664	1700020I14Rik	Unaltered
ENSMUSG00000035085	15.1773	0.788645	0.375819	2.09847	0.0358636	0.111055	1700020L24Rik	Unaltered
ENSMUSG00000050844	0.554453	0.306541	0.239585	1.27946	0.200733	NA	1700020N01Rik	Unaltered
ENSMUSG00000100253	1.12333	0.0644497	0.295479	0.218119	0.827336	NA	1700020N18Rik	Unaltered
ENSMUSG00000037535	40.179	0.0404822	0.29305	0.138141	0.890129	0.948763	1700021A07Rik	Unaltered
ENSMUSG00000019797	388.552	-0.0626416	0.121484	-0.515636	0.606109	0.783707	1700021F05Rik	Unaltered
ENSMUSG00000086890	7.41017	0.301258	0.393441	0.765701	0.443854	0.658174	1700021J08Rik	Unaltered
ENSMUSG00000087343	0.998054	-0.0233294	0.297571	-0.0783995	0.93751	NA	1700021N21Rik	Unaltered
ENSMUSG00000028451	11.235	-0.478007	0.378908	-1.26154	0.207115	0.40358	1700022I11Rik	Unaltered
ENSMUSG00000097523	5.3062	0.0487795	0.397105	0.122838	0.902236	0.954419	1700022N22Rik	Unaltered
ENSMUSG00000020940	2.99058	-0.248362	0.383808	-0.647099	0.517568	0.717927	1700023F06Rik	Unaltered
ENSMUSG00000089827	2.42554	-0.263893	0.3735	-0.706542	0.479851	0.688335	1700023H06Rik	Unaltered
ENSMUSG00000045022	0.688321	-0.365278	0.25547	-1.42983	0.152766	NA	1700024P04Rik	Unaltered
ENSMUSG00000078612	0.184853	-0.101522	0.144349	-0.703307	0.481865	NA	1700024P16Rik	Unaltered
ENSMUSG00000032666	425.712	-0.334557	0.12842	-2.60519	0.00918235	0.0368383	1700025G04Rik	Unaltered
ENSMUSG00000090200	6.3377	0.0644049	0.396139	0.162582	0.870848	0.938279	1700025N21Rik	Unaltered
ENSMUSG00000100121	1.49267	-0.0508435	0.330483	-0.153846	0.877731	NA	1700025N23Rik	Unaltered
ENSMUSG00000086379	15.8683	-0.803624	0.365815	-2.1968	0.0280344	0.0913357	1700026D11Rik	Unaltered
ENSMUSG00000101854	0.167765	-0.0944016	0.13946	-0.676906	0.498465	NA	1700026F02Rik	Unaltered
ENSMUSG00000084864	5.44286	-0.496412	0.397355	-1.24929	0.211559	0.409753	1700027A07Rik	Unaltered
ENSMUSG00000107737	0.11631	0.0730998	0.124638	0.586499	0.55754	NA	1700027F06Rik	Unaltered
ENSMUSG00000100911	0.159307	-0.0906958	0.136832	-0.662826	0.507442	NA	1700027F09Rik	Unaltered
ENSMUSG00000098304	0.411043	0.196927	0.197724	0.995969	0.319265	NA	1700027I24Rik	Unaltered
ENSMUSG00000063838	0.176365	0.0957599	0.141812	0.67526	0.499511	NA	1700027J19Rik	Unaltered
ENSMUSG00000097321	104.88	0.302747	0.220499	1.37301	0.16975	0.35129	1700028E10Rik	Unaltered
ENSMUSG00000056821	0.335672	0.00313721	0.194351	0.016142	0.987121	NA	1700028I16Rik	Unaltered
ENSMUSG00000038782	10.079	0.1834	0.381572	0.480642	0.630771	0.799829	1700028J19Rik	Unaltered
ENSMUSG00000089798	10.1978	-0.477863	0.383394	-1.2464	0.212618	0.411248	1700028K03Rik	Unaltered
ENSMUSG00000078635	5.51283	0.275275	0.397044	0.69331	0.488115	0.694849	1700028N14Rik	Unaltered
ENSMUSG00000102834	0.167765	-0.0944016	0.13946	-0.676906	0.498465	NA	1700029B24Rik	Unaltered
ENSMUSG00000031452	2.8626	0.0362709	0.385173	0.0941679	0.924976	0.964411	1700029H14Rik	Unaltered
ENSMUSG00000044916	46.4646	-0.195494	0.271951	-0.718857	0.472229	0.682257	1700029I15Rik	Unaltered
ENSMUSG00000071103	32.4427	0.361337	0.311182	1.16118	0.24557	0.453825	1700029J07Rik	Unaltered
ENSMUSG00000061633	7.58437	0.147	0.391772	0.375217	0.707499	0.848086	1700029P11Rik	Unaltered
ENSMUSG00000085333	0.205522	0.106818	0.149401	0.714977	0.474623	NA	1700030A11Rik	Unaltered
ENSMUSG00000099759	8.92859	-0.446651	0.391171	-1.14183	0.253525	0.463686	1700030C10Rik	Unaltered
ENSMUSG00000091071	0.232621	0.131998	0.164616	0.801853	0.422638	NA	1700030C10Rik	Unaltered
ENSMUSG00000086459	0.335672	0.00313721	0.194351	0.016142	0.987121	NA	1700030C12Rik	Unaltered
ENSMUSG00000087148	0.167765	-0.0944016	0.13946	-0.676906	0.498465	NA	1700030C14Rik	Unaltered
ENSMUSG00000031847	20.7939	-0.00711452	0.328998	-0.0216248	0.982747	0.991836	1700030J22Rik	Unaltered
ENSMUSG00000052794	231.235	0.247357	0.168964	1.46396	0.143204	0.311745	1700030K09Rik	Unaltered
ENSMUSG00000097424	0.11631	0.0730998	0.124638	0.586499	0.55754	NA	1700030M09Rik	Unaltered
ENSMUSG00000100969	0.176365	0.0957599	0.141812	0.67526	0.499511	NA	1700030N03Rik	Unaltered
ENSMUSG00000092239	0.318615	-0.17056	0.183658	-0.928679	0.353056	NA	1700031A10Rik	Unaltered
ENSMUSG00000100315	0.167765	-0.0944016	0.13946	-0.676906	0.498465	NA	1700031P21Rik	Unaltered
ENSMUSG00000024532	0.176365	0.0957599	0.141812	0.67526	0.499511	NA	1700034E13Rik	Unaltered
ENSMUSG00000074619	7.85169	-0.158818	0.395065	-0.402003	0.687682	0.836615	1700034I23Rik	Unaltered
ENSMUSG00000029867	0.671201	-0.174885	0.25821	-0.677298	0.498217	NA	1700034O15Rik	Unaltered
ENSMUSG00000097893	14.8891	0.432156	0.35681	1.21117	0.225832	0.428881	1700034P13Rik	Unaltered
ENSMUSG00000005983	78.9517	-0.0682219	0.250475	-0.27237	0.785338	0.893131	1700037C18Rik	Unaltered
ENSMUSG00000027327	489.968	0.266363	0.131598	2.02406	0.0429638	0.127538	1700037H04Rik	Unaltered
ENSMUSG00000097933	0.8253	-0.0993803	0.282583	-0.351686	0.725074	NA	1700039M10Rik	Unaltered
ENSMUSG00000097515	49.847	0.606729	0.269088	2.25477	0.0241481	0.0812569	1700040D17Rik	Unaltered
ENSMUSG00000019945	8.60471	-0.196643	0.392702	-0.500744	0.616551	0.789886	1700040L02Rik	Unaltered
ENSMUSG00000107406	0.549651	0.102606	0.239213	0.428934	0.667971	NA	1700040L08Rik	Unaltered
ENSMUSG00000054822	24.4527	-0.468647	0.315071	-1.48743	0.136901	0.302583	1700041G16Rik	Unaltered
ENSMUSG00000086391	0.533785	0.101441	0.231478	0.438231	0.661219	NA	1700042O10Rik	Unaltered
ENSMUSG00000085437	2.04728	-0.418696	0.348195	-1.20247	0.22918	NA	1700047A11Rik	Unaltered
ENSMUSG00000099349	3.17442	-0.472834	0.380414	-1.24295	0.213887	0.412871	1700047G03Rik	Unaltered
ENSMUSG00000094103	70.6419	-0.241819	0.261127	-0.926058	0.354416	0.574365	1700047I17Rik2	Unaltered
ENSMUSG00000087347	9.23046	0.200067	0.383238	0.522044	0.60164	0.780771	1700047K16Rik	Unaltered
ENSMUSG00000100147	4.94969	-0.722561	0.396955	-1.82026	0.0687192	0.182391	1700047M11Rik	Unaltered
ENSMUSG00000102356	0.503468	-0.281636	0.229332	-1.22807	0.219419	NA	1700047N06Rik	Unaltered
ENSMUSG00000085637	27.2067	-0.0486719	0.308507	-0.157766	0.874641	0.940163	1700048M11Rik	Unaltered
ENSMUSG00000043773	85.875	0.567279	0.232014	2.44502	0.0144842	0.0537605	1700048O20Rik	Unaltered
ENSMUSG00000011052	0.184853	-0.101522	0.144349	-0.703307	0.481865	NA	1700049J03Rik	Unaltered
ENSMUSG00000108263	3.54493	0.137652	0.372202	0.369832	0.711508	0.850599	1700051K13Rik	Unaltered
ENSMUSG00000103341	0.616565	0.273338	0.227848	1.19965	0.230274	NA	1700051O22Rik	Unaltered
ENSMUSG00000099681	254.467	0.0144251	0.17515	0.0823586	0.934362	0.968674	1700052K11Rik	Unaltered
ENSMUSG00000104183	2.77866	-0.364583	0.382567	-0.952991	0.340595	0.56072	1700054O19Rik	Unaltered
ENSMUSG00000070997	9.4114	0.0340937	0.386608	0.0881867	0.929728	0.966716	1700055D18Rik	Unaltered
ENSMUSG00000044854	71.8021	0.631519	0.272826	2.31473	0.0206277	0.0716507	1700056E22Rik	Unaltered
ENSMUSG00000084792	69.9664	-0.533719	0.241047	-2.21418	0.0268167	0.0883078	1700056N10Rik	Unaltered
ENSMUSG00000089636	46.4209	-0.2914	0.269365	-1.0818	0.27934	0.495129	1700058P15Rik	Unaltered
ENSMUSG00000078957	0.167765	-0.0944016	0.13946	-0.676906	0.498465	NA	1700060C20Rik	Unaltered
ENSMUSG00000084970	5.80111	0.485025	0.397292	1.22083	0.222152	0.424157	1700060J05Rik	Unaltered
ENSMUSG00000085759	0.167765	-0.0944016	0.13946	-0.676906	0.498465	NA	1700061E18Rik	Unaltered
ENSMUSG00000024209	72.823	-0.408225	0.238466	-1.71188	0.0869196	0.21809	1700061G19Rik	Unaltered
ENSMUSG00000028009	0.335529	-0.17678	0.186671	-0.947012	0.343632	NA	1700061I17Rik	Unaltered
ENSMUSG00000100837	1.08354	-0.330663	0.292168	-1.13176	0.257737	NA	1700063D05Rik	Unaltered
ENSMUSG00000082766	0.993033	-0.00884841	0.304636	-0.0290459	0.976828	NA	1700064H15Rik	Unaltered
ENSMUSG00000100211	0.11631	0.0730998	0.124638	0.586499	0.55754	NA	1700064M15Rik	Unaltered
ENSMUSG00000096655	7.91646	0.467636	0.389728	1.1999	0.230177	0.4341	1700065D16Rik	Unaltered
ENSMUSG00000100872	0.167765	-0.0944016	0.13946	-0.676906	0.498465	NA	1700065J18Rik	Unaltered
ENSMUSG00000097717	0.390375	0.0031313	0.202692	0.0154486	0.987674	NA	1700066J03Rik	Unaltered
ENSMUSG00000038323	488.682	0.208177	0.134375	1.54923	0.121326	0.27808	1700066M21Rik	Unaltered
ENSMUSG00000046408	56.8091	0.225305	0.281681	0.799858	0.423793	0.641427	1700067K01Rik	Unaltered
ENSMUSG00000053081	3.2188	0.0429686	0.38904	0.110448	0.912054	0.959183	1700069B07Rik	Unaltered
ENSMUSG00000086376	4.32808	-0.259424	0.393725	-0.658896	0.509962	0.712253	1700071G01Rik	Unaltered
ENSMUSG00000090307	0.705378	-0.184274	0.260886	-0.706339	0.479977	NA	1700071M16Rik	Unaltered
ENSMUSG00000101702	5.14807	-0.940491	0.396117	-2.37427	0.0175835	0.0631247	1700072G22Rik	Unaltered
ENSMUSG00000107744	0.369707	-0.188676	0.19225	-0.981412	0.32639	NA	1700072O05Rik	Unaltered
ENSMUSG00000087204	0.176365	0.0957599	0.141812	0.67526	0.499511	NA	1700073E17Rik	Unaltered
ENSMUSG00000099872	1.31977	-0.199396	0.326991	-0.609792	0.542	NA	1700074H08Rik	Unaltered
ENSMUSG00000086771	0.498197	0.295245	0.236664	1.24753	0.212205	NA	1700080G11Rik	Unaltered
ENSMUSG00000023737	1.30641	0.148158	0.328315	0.451269	0.651796	NA	1700082M22Rik	Unaltered
ENSMUSG00000086016	4.77113	0.80947	0.396325	2.04244	0.041108	0.123315	1700084C06Rik	Unaltered
ENSMUSG00000100747	13.5684	-0.0364181	0.364706	-0.0998562	0.920459	0.962806	1700084E18Rik	Unaltered
ENSMUSG00000058101	2.04276	0.39355	0.348633	1.12884	0.258966	NA	1700084J12Rik	Unaltered
ENSMUSG00000097080	54.7458	0.303904	0.315203	0.964153	0.334969	0.555447	1700086O06Rik	Unaltered
ENSMUSG00000085085	1.01168	0.033352	0.30219	0.110368	0.912118	NA	1700086P04Rik	Unaltered
ENSMUSG00000087653	0.873223	0.224331	0.26333	0.8519	0.39427	NA	1700087M22Rik	Unaltered
ENSMUSG00000033029	14.6182	0.085813	0.364576	0.235377	0.813916	0.90907	1700088E04Rik	Unaltered
ENSMUSG00000085353	3.72751	-0.35321	0.393084	-0.898562	0.368886	0.59061	1700092C17Rik	Unaltered
ENSMUSG00000078600	0.205522	0.106818	0.149401	0.714977	0.474623	NA	1700092K14Rik	Unaltered
ENSMUSG00000090840	4.33731	-0.00860116	0.394356	-0.0218107	0.982599	0.991836	1700092M07Rik	Unaltered
ENSMUSG00000022915	13.5446	0.0486998	0.362224	0.134447	0.893049	0.950228	1700093J21Rik	Unaltered
ENSMUSG00000020286	2.41619	0.480779	0.352617	1.36346	0.172738	0.355456	1700093K21Rik	Unaltered
ENSMUSG00000101695	3.33981	-0.0394488	0.383236	-0.102936	0.918014	0.961741	1700094J05Rik	Unaltered
ENSMUSG00000100430	0.176365	0.0957599	0.141812	0.67526	0.499511	NA	1700095A13Rik	Unaltered
ENSMUSG00000086046	0.167765	-0.0944016	0.13946	-0.676906	0.498465	NA	1700095A21Rik	Unaltered
ENSMUSG00000084861	0.167765	-0.0944016	0.13946	-0.676906	0.498465	NA	1700095J07Rik	Unaltered
ENSMUSG00000084804	2.3915	-0.890014	0.364048	-2.44477	0.0144944	0.0537877	1700095J12Rik	Unaltered
ENSMUSG00000108505	0.671059	-0.310278	0.238411	-1.30144	0.193108	NA	1700095K22Rik	Unaltered
ENSMUSG00000101856	109.463	0.0313914	0.239655	0.130986	0.895786	0.951315	1700096K18Rik	Unaltered
ENSMUSG00000099474	171.96	-0.751109	0.239734	-3.1331	0.00172973	0.00902889	1700097N02Rik	Unaltered
ENSMUSG00000091906	2.28398	-0.142618	0.364492	-0.39128	0.695591	NA	1700099I09Rik	Unaltered
ENSMUSG00000097675	0.568293	0.144003	0.24828	0.580003	0.561912	NA	1700101I11Rik	Unaltered
ENSMUSG00000032611	83.5206	-0.672803	0.258894	-2.59876	0.00935608	0.0374085	1700102P08Rik	Unaltered
ENSMUSG00000099923	44.0034	-0.0587251	0.279428	-0.210162	0.833541	0.919535	1700105P06Rik	Unaltered
ENSMUSG00000100585	0.159307	-0.0906958	0.136832	-0.662826	0.507442	NA	1700108J01Rik	Unaltered
ENSMUSG00000101505	0.11631	0.0730998	0.124638	0.586499	0.55754	NA	1700109G14Rik	Unaltered
ENSMUSG00000008307	280.207	-0.214163	0.169072	-1.26669	0.205264	0.400911	1700109H08Rik	Unaltered
ENSMUSG00000099384	4.38057	0.285592	0.39645	0.720372	0.471296	0.681585	1700110C19Rik	Unaltered
ENSMUSG00000087047	0.498197	0.295245	0.236664	1.24753	0.212205	NA	1700110K17Rik	Unaltered
ENSMUSG00000091329	0.369707	-0.188676	0.19225	-0.981412	0.32639	NA	1700112D23Rik	Unaltered
ENSMUSG00000086632	1.38507	-0.511653	0.328219	-1.55888	0.119025	NA	1700112J05Rik	Unaltered
ENSMUSG00000097527	0.825269	0.0842371	0.289755	0.290719	0.771267	NA	1700112J16Rik	Unaltered
ENSMUSG00000096935	51.1788	-0.0877371	0.269757	-0.325245	0.744996	0.869384	1700113A16Rik	Unaltered
ENSMUSG00000047129	0.782303	0.0569827	0.27961	0.203793	0.838515	NA	1700113H08Rik	Unaltered
ENSMUSG00000092276	0.167765	-0.0944016	0.13946	-0.676906	0.498465	NA	1700116B05Rik	Unaltered
ENSMUSG00000045391	0.352729	0.178467	0.189114	0.9437	0.345323	NA	1700120B22Rik	Unaltered
ENSMUSG00000100599	26.4349	0.0227507	0.339351	0.0670417	0.946548	0.974368	1700120C14Rik	Unaltered
ENSMUSG00000100717	0.335529	-0.17678	0.186671	-0.947012	0.343632	NA	1700120G07Rik	Unaltered
ENSMUSG00000087685	2.59666	0.0546022	0.37534	0.145474	0.884337	0.945675	1700122E12Rik	Unaltered
ENSMUSG00000094928	1.90357	0.0383654	0.351472	0.109156	0.913078	NA	1700122O11Rik	Unaltered
ENSMUSG00000085614	30.3513	0.601953	0.337601	1.78303	0.0745812	0.194356	1700123M08Rik	Unaltered
ENSMUSG00000040822	911.187	-0.24197	0.110281	-2.19413	0.0282263	0.0918325	1700123O20Rik	Unaltered
ENSMUSG00000099354	39.4022	-0.0681773	0.308811	-0.220773	0.825269	0.915848	1700124L16Rik	Unaltered
ENSMUSG00000097584	0.679659	-0.15715	0.246342	-0.637932	0.523518	NA	1700125G22Rik	Unaltered
ENSMUSG00000085197	2.10848	-0.0970499	0.357844	-0.271207	0.786232	NA	1700125H03Rik	Unaltered
ENSMUSG00000018479	1.13489	0.0523851	0.316565	0.16548	0.868566	NA	1700125H20Rik	Unaltered
ENSMUSG00000107802	114.409	-0.836313	0.230447	-3.62909	0.000284425	0.00188965	1700126G02Rik	Unaltered
ENSMUSG00000099794	0.159307	-0.0906958	0.136832	-0.662826	0.507442	NA	1700128A07Rik	Unaltered
ENSMUSG00000100182	20.9875	0.512703	0.379534	1.35087	0.176736	0.360978	1810006J02Rik	Unaltered
ENSMUSG00000089745	1.36809	-0.147889	0.321593	-0.459863	0.645615	NA	1810008B01Rik	Unaltered
ENSMUSG00000071653	202.555	0.107608	0.161267	0.667264	0.504603	0.708306	1810009A15Rik	Unaltered
ENSMUSG00000109305	12.1376	-0.524789	0.374485	-1.40136	0.161105	0.338807	1810010D01Rik	Unaltered
ENSMUSG00000078607	51.2	0.148332	0.277067	0.535365	0.592398	0.773798	1810010H24Rik	Unaltered
ENSMUSG00000041707	1.02368	-0.478449	0.283363	-1.68846	0.0913221	NA	1810011H11Rik	Unaltered
ENSMUSG00000056313	0.205522	0.106818	0.149401	0.714977	0.474623	NA	1810011O10Rik	Unaltered
ENSMUSG00000087595	51.3183	0.191142	0.2759	0.692796	0.488438	0.694929	1810012K08Rik	Unaltered
ENSMUSG00000099825	3.48184	0.067204	0.38706	0.173627	0.862159	0.93358	1810012K16Rik	Unaltered
ENSMUSG00000028177	0.205522	0.106818	0.149401	0.714977	0.474623	NA	1810013D15Rik	Unaltered
ENSMUSG00000022507	1905.43	-0.323924	0.125505	-2.58096	0.00985248	0.0390146	1810013L24Rik	Unaltered
ENSMUSG00000097412	261.226	0.216669	0.169266	1.28005	0.200529	0.394479	1810014B01Rik	Unaltered
ENSMUSG00000097115	3.94383	-0.49898	0.39197	-1.27301	0.203016	0.397761	1810019N24Rik	Unaltered
ENSMUSG00000087331	16.9243	0.214168	0.356228	0.60121	0.5477	0.740057	1810021B22Rik	Unaltered
ENSMUSG00000078784	410.17	0.173957	0.130968	1.32824	0.184098	0.371371	1810022K09Rik	Unaltered
ENSMUSG00000044145	38.9038	0.0741019	0.296154	0.250214	0.802422	0.90276	1810024B03Rik	Unaltered
ENSMUSG00000101970	3885.23	-0.391968	0.0912094	-4.29745	1.73e-05	0.000155229	1810026B05Rik	Unaltered
ENSMUSG00000044148	1543.7	0.051515	0.0956255	0.538717	0.590082	0.771947	1810030O07Rik	Unaltered
ENSMUSG00000020812	377.498	0.263476	0.15794	1.6682	0.0952755	0.232939	1810032O08Rik	Unaltered
ENSMUSG00000097101	95.1337	0.052783	0.222873	0.23683	0.812788	0.908394	1810034E14Rik	Unaltered
ENSMUSG00000054091	577.705	0.12378	0.155657	0.795207	0.426493	0.643509	1810037I17Rik	Unaltered
ENSMUSG00000102112	15.8974	-0.221018	0.362876	-0.609074	0.542476	0.736708	1810041H14Rik	Unaltered
ENSMUSG00000062760	0.176365	0.0957599	0.141812	0.67526	0.499511	NA	1810041L15Rik	Unaltered
ENSMUSG00000020284	252.669	0.251572	0.145412	1.73006	0.0836199	0.211539	1810043G02Rik	Unaltered
ENSMUSG00000100680	23.8581	0.543468	0.35237	1.54232	0.122995	0.280718	1810044D09Rik	Unaltered
ENSMUSG00000097221	143.654	-0.00673784	0.176601	-0.0381528	0.969566	0.986307	1810049J17Rik	Unaltered
ENSMUSG00000100277	59.5065	-0.124549	0.309461	-0.402471	0.687338	0.836406	1810053B23Rik	Unaltered
ENSMUSG00000035372	141.897	0.508472	0.217973	2.33272	0.0196626	0.069045	1810055G02Rik	Unaltered
ENSMUSG00000073155	758.145	0.0794108	0.10805	0.734943	0.462374	0.675018	1810058I24Rik	Unaltered
ENSMUSG00000086340	1.89533	-0.237127	0.359587	-0.659444	0.509611	NA	1810059C17Rik	Unaltered
ENSMUSG00000108207	2742.68	-0.964872	0.137267	-7.02917	2.08e-12	5.09e-11	1810059H22Rik	Unaltered
ENSMUSG00000027713	13.4857	0.119227	0.381586	0.312451	0.754698	0.874608	1810062G17Rik	Unaltered
ENSMUSG00000084925	84.5705	-0.432815	0.23717	-1.82491	0.068014	0.181027	1810062O18Rik	Unaltered
ENSMUSG00000013653	0.352729	0.178467	0.189114	0.9437	0.345323	NA	1810065E05Rik	Unaltered
ENSMUSG00000087165	110.993	-0.137725	0.216203	-0.637018	0.524113	0.723721	2010001A14Rik	Unaltered
ENSMUSG00000051606	0.167765	-0.0944016	0.13946	-0.676906	0.498465	NA	2010001K21Rik	Unaltered
ENSMUSG00000095620	1.3932	0.317843	0.327488	0.970547	0.331774	NA	2010005H15Rik	Unaltered
ENSMUSG00000107761	27.3258	0.278362	0.306217	0.909036	0.363331	0.584782	2010008C14Rik	Unaltered
ENSMUSG00000100860	4.61326	0.11724	0.395743	0.296254	0.767036	0.882655	2010009K17Rik	Unaltered
ENSMUSG00000102047	3.22165	-0.188051	0.388899	-0.483547	0.628707	0.798395	2010010A06Rik	Unaltered
ENSMUSG00000087277	18.5409	0.282157	0.344567	0.818872	0.412859	0.632178	2010013B24Rik	Unaltered
ENSMUSG00000096983	0.327072	-0.196482	0.195906	-1.00294	0.315891	NA	2010015M23Rik	Unaltered
ENSMUSG00000104368	5.37214	-0.471699	0.397091	-1.18789	0.234878	0.440421	2010103J01Rik	Unaltered
ENSMUSG00000100738	0.184853	-0.101522	0.144349	-0.703307	0.481865	NA	2010106C02Rik	Unaltered
ENSMUSG00000021290	1251.09	0.224407	0.107531	2.08689	0.0368976	0.113349	2010107E04Rik	Unaltered
ENSMUSG00000020083	1.19855	0.0826693	0.318674	0.259417	0.795314	NA	2010107G23Rik	Unaltered
ENSMUSG00000029384	22.965	0.521046	0.343117	1.51857	0.128872	0.290249	2010109A12Rik	Unaltered
ENSMUSG00000098434	0.205522	0.106818	0.149401	0.714977	0.474623	NA	2010110E17Rik	Unaltered
ENSMUSG00000097755	57.6075	0.550776	0.287836	1.91351	0.055683	0.15587	2010110K18Rik	Unaltered
ENSMUSG00000021458	777.395	-0.251894	0.120327	-2.09342	0.0363117	0.112112	2010111I01Rik	Unaltered
ENSMUSG00000097289	259.649	-0.15874	0.161601	-0.982294	0.325955	0.546373	2010300F17Rik	Unaltered
ENSMUSG00000100714	0.684603	0.202947	0.263533	0.770102	0.44124	NA	2010308F09Rik	Unaltered
ENSMUSG00000106567	0.511894	-0.0845057	0.225268	-0.375134	0.707561	NA	2010309G21Rik	Unaltered
ENSMUSG00000101268	1.83716	-0.0839756	0.348676	-0.240842	0.809678	NA	2010310C07Rik	Unaltered
ENSMUSG00000074829	0.585239	-0.0421654	0.248523	-0.169664	0.865274	NA	2010315B03Rik	Unaltered
ENSMUSG00000108479	1.42781	-0.141806	0.308552	-0.459586	0.645814	NA	2200002A13Rik	Unaltered
ENSMUSG00000030587	125.89	0.0347167	0.396277	0.0876072	0.930189	0.966716	2200002D01Rik	Unaltered
ENSMUSG00000013083	0.520383	-0.28714	0.231234	-1.24177	0.21432	NA	2200002J24Rik	Unaltered
ENSMUSG00000108787	0.176365	0.0957599	0.141812	0.67526	0.499511	NA	2200007N16Rik	Unaltered
ENSMUSG00000097165	4.11727	0.662898	0.394605	1.6799	0.092976	0.228922	2210008F06Rik	Unaltered
ENSMUSG00000074217	1.39667	0.16654	0.325239	0.512054	0.608614	NA	2210011C24Rik	Unaltered
ENSMUSG00000086316	464.94	0.0496788	0.133784	0.371335	0.710388	0.85015	2210013O21Rik	Unaltered
ENSMUSG00000021550	883.953	-0.38753	0.116215	-3.33458	0.000854285	0.00491856	2210016F16Rik	Unaltered
ENSMUSG00000029559	794.813	0.0694914	0.102935	0.675098	0.499613	0.704189	2210016L21Rik	Unaltered
ENSMUSG00000109036	7.47679	0.622681	0.396992	1.5685	0.116765	0.270672	2210406H18Rik	Unaltered
ENSMUSG00000039563	6.1887	0.178554	0.39657	0.450245	0.652534	0.8129	2210406O10Rik	Unaltered
ENSMUSG00000087380	0.301164	-0.0249289	0.187984	-0.132612	0.8945	NA	2210408F21Rik	Unaltered
ENSMUSG00000071252	59.5691	0.420248	0.262448	1.60126	0.109319	0.25757	2210408I21Rik	Unaltered
ENSMUSG00000085563	5.70802	-0.14485	0.397445	-0.364453	0.71552	0.853598	2210411M09Rik	Unaltered
ENSMUSG00000107216	5.70226	0.522732	0.396719	1.31764	0.187625	0.376202	2210412B16Rik	Unaltered
ENSMUSG00000086494	0.176365	0.0957599	0.141812	0.67526	0.499511	NA	2210417A02Rik	Unaltered
ENSMUSG00000078894	7.15889	-0.105508	0.396675	-0.26598	0.790254	0.895719	2210418O10Rik	Unaltered
ENSMUSG00000032403	191.78	0.488123	0.182048	2.68129	0.00733384	0.0304406	2300009A05Rik	Unaltered
ENSMUSG00000097354	226.66	-0.368406	0.159624	-2.30796	0.0210011	0.0727209	2310001H17Rik	Unaltered
ENSMUSG00000053353	1.34532	0.684336	0.324278	2.11034	0.0348292	NA	2310001K24Rik	Unaltered
ENSMUSG00000097178	0.159307	-0.0906958	0.136832	-0.662826	0.507442	NA	2310002F09Rik	Unaltered
ENSMUSG00000087254	0.159307	-0.0906958	0.136832	-0.662826	0.507442	NA	2310005A03Rik	Unaltered
ENSMUSG00000098332	287.194	-0.0229623	0.150786	-0.152284	0.878963	0.942429	2310009A05Rik	Unaltered
ENSMUSG00000079283	191.397	-0.310465	0.21034	-1.47602	0.139939	0.307001	2310009B15Rik	Unaltered
ENSMUSG00000097162	22.5257	0.232806	0.347457	0.670028	0.50284	0.706863	2310010J17Rik	Unaltered
ENSMUSG00000020133	780.436	-0.0287453	0.0978443	-0.293786	0.768921	0.883537	2310011J03Rik	Unaltered
ENSMUSG00000097729	110.421	0.874502	0.226791	3.85598	0.000115266	0.000850493	2310015A10Rik	Unaltered
ENSMUSG00000101257	10.9235	-0.189367	0.385671	-0.491005	0.623423	0.794766	2310015K22Rik	Unaltered
ENSMUSG00000049643	828.993	-0.02259	0.108986	-0.207276	0.835795	0.920361	2310022A10Rik	Unaltered
ENSMUSG00000031983	284.176	0.379455	0.140095	2.70855	0.00675774	0.0284672	2310022B05Rik	Unaltered
ENSMUSG00000097710	6.62266	0.0392142	0.395521	0.0991458	0.921022	0.963003	2310026I22Rik	Unaltered
ENSMUSG00000078519	11.4579	0.346859	0.377057	0.919909	0.35762	0.578025	2310026L22Rik	Unaltered
ENSMUSG00000097457	21.0307	0.0904446	0.330528	0.273637	0.784364	0.892727	2310031A07Rik	Unaltered
ENSMUSG00000020441	703.047	0.269897	0.117066	2.30552	0.0211373	0.073059	2310033P09Rik	Unaltered
ENSMUSG00000099655	2.45358	0.000634351	0.374191	0.00169526	0.998647	0.999016	2310034G01Rik	Unaltered
ENSMUSG00000026319	2727.38	-0.161421	0.0920538	-1.75355	0.0795077	0.203941	2310035C23Rik	Unaltered
ENSMUSG00000041203	3477.99	-0.168194	0.106588	-1.57799	0.114569	0.266734	2310036O22Rik	Unaltered
ENSMUSG00000062619	150.576	0.373701	0.211127	1.77003	0.0767221	0.198434	2310039H08Rik	Unaltered
ENSMUSG00000100550	0.520494	0.0866252	0.226011	0.383279	0.701513	NA	2310039L15Rik	Unaltered
ENSMUSG00000072852	5.85709	0.113343	0.396672	0.285736	0.77508	0.887117	2310040G07Rik	Unaltered
ENSMUSG00000101746	3.98503	0.864255	0.391892	2.20534	0.0274304	0.0897826	2310043L19Rik	Unaltered
ENSMUSG00000097768	20.2778	-0.548197	0.360485	-1.52072	0.12833	0.289433	2310043M15Rik	Unaltered
ENSMUSG00000108732	328.979	-0.182463	0.13501	-1.35148	0.176543	0.360661	2310043P16Rik	Unaltered
ENSMUSG00000085080	1.09192	0.0264873	0.305547	0.0866883	0.930919	NA	2310044K18Rik	Unaltered
ENSMUSG00000040177	476.453	-0.242185	0.129487	-1.87034	0.0614362	0.167622	2310057M21Rik	Unaltered
ENSMUSG00000085379	186.058	-0.190764	0.175585	-1.08644	0.277282	0.492865	2310058D17Rik	Unaltered
ENSMUSG00000050705	293.972	-0.124849	0.142168	-0.878178	0.379847	0.602036	2310061I04Rik	Unaltered
ENSMUSG00000100084	20.8963	-0.621997	0.35133	-1.77041	0.0766597	0.198374	2310068J16Rik	Unaltered
ENSMUSG00000105858	0.924159	0.102814	0.283296	0.36292	0.716664	NA	2310074N15Rik	Unaltered
ENSMUSG00000045411	2025.58	0.0954358	0.120289	0.793385	0.427554	0.644379	2410002F23Rik	Unaltered
ENSMUSG00000085860	2.18939	0.0217016	0.35096	0.061835	0.950694	NA	2410003L11Rik	Unaltered
ENSMUSG00000036873	616.355	-0.0372561	0.126062	-0.295539	0.767582	0.882928	2410004B18Rik	Unaltered
ENSMUSG00000071398	22.3519	-0.168781	0.332322	-0.507883	0.611535	0.786895	2410004P03Rik	Unaltered
ENSMUSG00000086841	1255.56	0.55646	0.119186	4.66886	3.03e-06	3.19e-05	2410006H16Rik	Unaltered
ENSMUSG00000099528	0.417474	0.0431196	0.212862	0.202571	0.839471	NA	2410012E07Rik	Unaltered
ENSMUSG00000049760	751.114	0.265539	0.119383	2.22426	0.026131	0.0865763	2410015M20Rik	Unaltered
ENSMUSG00000038311	0.352618	-0.205737	0.199997	-1.0287	0.303621	NA	2410017I17Rik	Unaltered
ENSMUSG00000073164	2.26471	-0.3546	0.355998	-0.996073	0.319215	NA	2410018L13Rik	Unaltered
ENSMUSG00000100017	61.245	0.2391	0.304544	0.785107	0.432391	0.64874	2410022M11Rik	Unaltered
ENSMUSG00000039801	1278.93	0.0712524	0.100846	0.706546	0.479849	0.688335	2410089E03Rik	Unaltered
ENSMUSG00000032840	362.412	-0.465955	0.130796	-3.56247	0.000367378	0.00235969	2410131K14Rik	Unaltered
ENSMUSG00000096917	30.0195	-0.252389	0.305193	-0.826983	0.408247	0.628133	2500002B13Rik	Unaltered
ENSMUSG00000073236	117.225	0.235244	0.205057	1.14721	0.251294	0.461074	2500004C02Rik	Unaltered
ENSMUSG00000071632	529.56	-0.188938	0.134596	-1.40374	0.160397	0.337723	2510002D24Rik	Unaltered
ENSMUSG00000043391	1046.55	0.909627	0.109007	8.34466	7.14e-17	2.52e-15	2510009E07Rik	Unaltered
ENSMUSG00000106825	78.8621	-0.618514	0.232567	-2.6595	0.0078256	0.0321927	2510016D11Rik	Unaltered
ENSMUSG00000104891	100.372	-0.0469692	0.242315	-0.193835	0.846305	0.925266	2510017J16Rik	Unaltered
ENSMUSG00000044496	2248.06	-0.2162	0.084385	-2.56207	0.010405	0.0408104	2510039O18Rik	Unaltered
ENSMUSG00000066175	36.2724	0.0675837	0.307303	0.219925	0.82593	0.916045	2510046G10Rik	Unaltered
ENSMUSG00000039798	5.75684	0.419216	0.397277	1.05522	0.291323	0.507866	2600006K01Rik	Unaltered
ENSMUSG00000052419	584.087	-0.100033	0.121708	-0.821915	0.411125	0.630565	2610001J05Rik	Unaltered
ENSMUSG00000031242	1347.16	0.349496	0.10133	3.44907	0.000562515	0.00343602	2610002M06Rik	Unaltered
ENSMUSG00000071793	320.588	0.00233226	0.169914	0.0137261	0.989049	0.994507	2610005L07Rik	Unaltered
ENSMUSG00000060301	916.673	-0.402092	0.0919269	-4.37404	1.22e-05	0.000113259	2610008E11Rik	Unaltered
ENSMUSG00000097537	155.471	0.259398	0.178639	1.45208	0.146479	0.316873	2610020C07Rik	Unaltered
ENSMUSG00000097332	0.176365	0.0957599	0.141812	0.67526	0.499511	NA	2610020F03Rik	Unaltered
ENSMUSG00000030924	475.294	0.0371982	0.128694	0.289044	0.772548	0.885663	2610020H08Rik	Unaltered
ENSMUSG00000091474	801.854	0.00784468	0.0977061	0.0802885	0.936008	0.969099	2610021A01Rik	Unaltered
ENSMUSG00000084362	2.91767	-0.0674982	0.38399	-0.175781	0.860466	0.932889	2610024D14Rik	Unaltered
ENSMUSG00000087013	5.8626	-0.465855	0.397436	-1.17215	0.241136	0.448121	2610027K06Rik	Unaltered
ENSMUSG00000085562	0.516696	0.106004	0.229588	0.461717	0.644284	NA	2610028E06Rik	Unaltered
ENSMUSG00000009114	0.344129	0.000480192	0.195749	0.00245311	0.998043	NA	2610028H24Rik	Unaltered
ENSMUSG00000087259	217.791	-0.334269	0.370463	-0.902301	0.366897	0.588476	2610035D17Rik	Unaltered
ENSMUSG00000097536	174.513	-0.447942	0.200984	-2.22874	0.025831	0.0857772	2610037D02Rik	Unaltered
ENSMUSG00000079388	0.11631	0.0730998	0.124638	0.586499	0.55754	NA	2610042L04Rik	Unaltered
ENSMUSG00000071302	733.259	-0.0807947	0.102856	-0.785514	0.432152	0.648602	2610044O15Rik8	Unaltered
ENSMUSG00000079671	0.671201	-0.174885	0.25821	-0.677298	0.498217	NA	2610203C22Rik	Unaltered
ENSMUSG00000084860	5.93556	-0.884927	0.396937	-2.22939	0.025788	0.0857095	2610204G07Rik	Unaltered
ENSMUSG00000085236	12.0851	-0.0488311	0.382393	-0.127699	0.898387	0.952369	2610206C17Rik	Unaltered
ENSMUSG00000059482	270.932	-0.215111	0.140964	-1.526	0.127009	0.287352	2610301B20Rik	Unaltered
ENSMUSG00000100164	78.5125	-0.309957	0.230228	-1.34631	0.178204	0.36291	2610306M01Rik	Unaltered
ENSMUSG00000108614	0.792314	0.0872073	0.271893	0.320741	0.748407	NA	2610306O10Rik	Unaltered
ENSMUSG00000085936	744.676	-0.580648	0.10281	-5.64779	1.63e-08	2.53e-07	2610307P16Rik	Unaltered
ENSMUSG00000049916	820.856	0.36332	0.11165	3.2541	0.00113751	0.00629298	2610318N02Rik	Unaltered
ENSMUSG00000010277	6796.96	-0.231361	0.0960802	-2.408	0.0160402	0.058448	2610507B11Rik	Unaltered
ENSMUSG00000085882	204.574	0.351784	0.165395	2.12694	0.0334254	0.105021	2610507I01Rik	Unaltered
ENSMUSG00000103968	0.915778	-0.237326	0.266544	-0.890384	0.373259	NA	2610509F24Rik	Unaltered
ENSMUSG00000092486	175.951	0.256881	0.180994	1.41928	0.155819	0.331263	2610524H06Rik	Unaltered
ENSMUSG00000096001	1.89187	-0.0900531	0.357005	-0.252246	0.800851	NA	2610528A11Rik	Unaltered
ENSMUSG00000097334	15.3685	0.134465	0.353424	0.380464	0.703601	0.84628	2700012I20Rik	Unaltered
ENSMUSG00000097731	3.57095	0.396243	0.391045	1.01329	0.310921	0.530081	2700016F22Rik	Unaltered
ENSMUSG00000106691	3.66875	-0.633371	0.392131	-1.6152	0.106267	0.25204	2700029L08Rik	Unaltered
ENSMUSG00000097180	152.2	0.112643	0.19468	0.578607	0.562854	0.751322	2700038G22Rik	Unaltered
ENSMUSG00000097787	1.50871	-0.0678153	0.33367	-0.203241	0.838947	NA	2700046G09Rik	Unaltered
ENSMUSG00000034601	937.115	0.0411397	0.0989746	0.415659	0.677659	0.830152	2700049A03Rik	Unaltered
ENSMUSG00000021807	2044.28	0.125156	0.0920398	1.35981	0.173891	0.357209	2700060E02Rik	Unaltered
ENSMUSG00000024273	263.222	-0.0670294	0.158117	-0.423923	0.671622	0.826464	2700062C07Rik	Unaltered
ENSMUSG00000086172	3.03211	-0.0224129	0.38356	-0.0584339	0.953403	0.978072	2700068H02Rik	Unaltered
ENSMUSG00000103722	0.167765	-0.0944016	0.13946	-0.676906	0.498465	NA	2700078F05Rik	Unaltered
ENSMUSG00000053080	2791.55	-0.71168	0.0781702	-9.10424	8.69e-20	3.75e-18	2700081O15Rik	Unaltered
ENSMUSG00000100119	0.369707	-0.188676	0.19225	-0.981412	0.32639	NA	2700089I24Rik	Unaltered
ENSMUSG00000062198	301.939	0.335624	0.148486	2.26031	0.0238019	0.0804061	2700097O09Rik	Unaltered
ENSMUSG00000098090	442.506	0.495716	0.145416	3.40895	0.000652132	0.00390167	2700099C18Rik	Unaltered
ENSMUSG00000087497	218.13	-0.183979	0.182353	-1.00892	0.313014	0.531737	2810001G20Rik	Unaltered
ENSMUSG00000045464	291.948	-0.355919	0.152148	-2.33929	0.0193204	0.0680233	2810002D19Rik	Unaltered
ENSMUSG00000031984	950.069	0.194583	0.0882036	2.20607	0.0273794	0.0896931	2810004N23Rik	Unaltered
ENSMUSG00000047635	259.704	0.433719	0.141673	3.06141	0.00220299	0.0110869	2810006K23Rik	Unaltered
ENSMUSG00000099881	503.73	-0.067582	0.145421	-0.464734	0.642122	0.806812	2810013P06Rik	Unaltered
ENSMUSG00000020491	1010.96	-0.948447	0.0997197	-9.51113	1.89e-21	8.78e-20	2810021J22Rik	Unaltered
ENSMUSG00000049881	7.29048	0.26131	0.394378	0.662587	0.507595	0.710648	2810025M15Rik	Unaltered
ENSMUSG00000096995	53.8056	0.632115	0.255148	2.47745	0.0132325	0.0498072	2810029C07Rik	Unaltered
ENSMUSG00000099034	47.9394	-0.063539	0.283396	-0.224206	0.822597	0.914383	2810039B14Rik	Unaltered
ENSMUSG00000092574	3.01466	0.738791	0.379536	1.94656	0.051587	0.146877	2810047C21Rik1	Unaltered
ENSMUSG00000099966	285.989	0.255816	0.192517	1.32879	0.183916	0.371083	2810402E24Rik	Unaltered
ENSMUSG00000028060	3707.07	-0.146308	0.100707	-1.45281	0.146278	0.316618	2810403A07Rik	Unaltered
ENSMUSG00000086629	131.893	0.197458	0.195043	1.01238	0.311356	0.530632	2810403D21Rik	Unaltered
ENSMUSG00000101493	42.5677	-0.0363349	0.335301	-0.108365	0.913706	0.959944	2810405F17Rik	Unaltered
ENSMUSG00000055972	1.37112	0.17359	0.324563	0.534843	0.592759	NA	2810407A14Rik	Unaltered
ENSMUSG00000018570	420.507	-0.127265	0.184139	-0.691138	0.489479	0.695578	2810408A11Rik	Unaltered
ENSMUSG00000087213	70.3288	0.398297	0.24279	1.6405	0.100901	0.242532	2810408I11Rik	Unaltered
ENSMUSG00000075389	247.073	0.649663	0.19463	3.33793	0.000844044	0.00486699	2810410L24Rik	Unaltered
ENSMUSG00000100594	13.6483	-0.166968	0.367306	-0.454575	0.649415	0.811018	2810414N06Rik	Unaltered
ENSMUSG00000097811	2.67023	-0.138972	0.375478	-0.370121	0.711292	0.850584	2810425M01Rik	Unaltered
[truncated: 25,254 more rows]

## Sheet: Figure 1d and 1e
Figure 1d and 1e																	Figure 1d and 1e. Relative gene expression of the differentially expressed genes during the differentiation from DN1 to SP thymocytes.
											Relative gene expression
	FPKM of RNA-seq										Z-scores
GENE	DN1	DN2a	DN2b	DN3	DN4	ISP	DP	CD4SP	CD8SP		DN1	DN2a	DN2b	DN3	DN4	ISP	DP	CD4SP	CD8SP	DEG
Apobec2	8.89098	2.90084	7.95883	3.21384	7.61287	4.9683	4.15445	3.66951	4.98177		1.67834	-1.1789	1.23371	-1.0296	1.06869	-0.19274	-0.58094	-0.81225	-0.18632	Down-regulated Gene	893
Ccr10	2.18015	1	1.93364	1.73806	3.83593	1	1	1	1		0.61046	-0.70378	0.335946	0.118139	2.45438	-0.70378	-0.70378	-0.70378	-0.70378	Down-regulated Gene	556
Cfap73	1.39338	1	1	1.24591	1.9539	1	1	1	1		0.706898	-0.57837	-0.57837	0.225063	2.53823	-0.57837	-0.57837	-0.57837	-0.57837	Down-regulated Gene
C1ql3	5.19112	1	2.05305	1.98363	6.64608	1	2.6736	1	1.52772		1.38068	-0.82188	-0.26847	-0.30496	2.1453	-0.82188	0.057646	-0.82188	-0.54455	Down-regulated Gene
Klra1	3.0881	1.95042	1	1.49215	2.88203	1.26174	2.11573	1	1		1.74812	0.256858	-0.98894	-0.34383	1.47799	-0.64585	0.473548	-0.98894	-0.98894	Down-regulated Gene
Mcmdc2	23.916	27.6118	19.0105	25.3533	30.2616	24.0667	8.43986	20.288	16.1802		0.359634	0.954293	-0.42968	0.590898	1.38066	0.383885	-2.1305	-0.22411	-0.88508	Down-regulated Gene
Gm5421	7.6577	10.5042	9.78262	5.18246	9.55934	5.65223	3.06917	7.89729	5.41702		0.196764	1.39776	1.0933	-0.84758	0.999099	-0.64937	-1.73921	0.297853	-0.74861	Down-regulated Gene
Sptssa	1111.53	1070.22	1233.43	746.88	841.531	1005.17	394.502	547.604	593.904		1.00742	0.855134	1.45691	-0.33711	0.011885	0.615257	-1.63642	-1.0719	-0.90118	Down-regulated Gene
Cyb561	15.6997	16.2067	12.3012	6.65858	13.2589	7.48443	1	2.76293	1		1.25332	1.34142	0.662881	-0.31746	0.829273	-0.17398	-1.30058	-0.99429	-1.30058	Down-regulated Gene
Btbd3	65.3528	40.9177	52.7081	44.2912	35.9464	16.5102	5.40204	5.88574	1.98687		1.62673	0.505888	1.04671	0.660632	0.277853	-0.61369	-1.12322	-1.10103	-1.27987	Down-regulated Gene
Hes5	25.5044	15.2563	11.7693	19.4464	12.3824	8.00792	1.55787	1.44073	1		1.82594	0.561343	0.131054	1.07839	0.206705	-0.33309	-1.12902	-1.14347	-1.19786	Down-regulated Gene
Cldn1	1.39338	1	1	1	1	1.26174	1	1	1		2.29533	-0.52117	-0.52117	-0.52117	-0.52117	1.35283	-0.52117	-0.52117	-0.52117	Down-regulated Gene
Anpep	4.57868	1	1	1.49215	1	1.88653	1	1	1.52772		2.71421	-0.55711	-0.55711	-0.10722	-0.55711	0.253278	-0.55711	-0.55711	-0.07472	Down-regulated Gene
Tbc1d9	9.69266	1	1.46682	2.22954	1	3.65958	2.23237	1.44701	1		2.6888	-0.62357	-0.44569	-0.15505	-0.62357	0.389873	-0.15398	-0.45324	-0.62357	Down-regulated Gene
Ccl22	9.13336	1	1	1	1	2.30872	1	1.44073	1		2.79049	-0.43555	-0.43555	-0.43555	-0.43555	0.083543	-0.43555	-0.26074	-0.43555	Down-regulated Gene
Ifi205	7.6577	1.95042	1.46682	1	1	2.77306	1.41079	1	1.52772		2.72546	-0.12385	-0.36528	-0.59834	-0.59834	0.286842	-0.39326	-0.59834	-0.33488	Down-regulated Gene
Lbp	54.4508	9.55379	6.08074	1.73772	4.31288	1	1.41079	22.2557	15.56		2.56919	-0.20885	-0.42375	-0.69248	-0.53314	-0.73813	-0.71271	0.577086	0.162785	Down-regulated Gene
Mn1	426.644	54.2236	3.33411	3.21418	1	1	10.3772	114.886	13.9187		2.72246	-0.11919	-0.50749	-0.5084	-0.5253	-0.5253	-0.45375	0.343681	-0.42672	Down-regulated Gene
Rin2	34.9242	1	1.87934	2.47646	1.94101	2.57046	1.27893	9.42416	2.847		2.75229	-0.53053	-0.44543	-0.38765	-0.43947	-0.37855	-0.50353	0.284671	-0.35179	Down-regulated Gene
P2ry12	9.23123	1.95042	3.33411	4.4427	1	1.78523	3.23147	4.34631	1		2.43323	-0.58884	-0.0145	0.445642	-0.98333	-0.6574	-0.05711	0.405633	-0.98333	Down-regulated Gene
Kctd12	145.062	44.7194	48.279	12.3158	6.18202	11.6975	3.05394	8.28151	6.07148		2.62695	0.300871	0.383386	-0.45028	-0.59247	-0.46462	-0.66499	-0.5438	-0.59504	Down-regulated Gene
Lyz2	228.012	80.8354	97.946	27.3223	1.94101	1	2.11573	1	1.49344		2.47084	0.438571	0.67484	-0.30036	-0.65083	-0.66382	-0.64842	-0.66382	-0.65701	Down-regulated Gene
Slc9a7	49.0795	10.5042	22.289	15.5157	10.4488	5.33134	14.6069	5.47012	5.80762		2.58528	-0.38024	0.525728	0.005021	-0.3845	-0.77791	-0.06484	-0.76724	-0.74129	Down-regulated Gene
Rbm47	122.833	33.3143	11.0094	4.68997	2.43085	1	8.70357	1.88775	2.847		2.7357	0.331562	-0.26746	-0.43718	-0.49785	-0.53628	-0.32939	-0.51243	-0.48667	Down-regulated Gene
Csf2rb	135.226	21.9093	3.74663	2.22954	1	1.88653	3.74366	1	1.52772		2.79639	0.066685	-0.37084	-0.40738	-0.437	-0.41565	-0.37091	-0.437	-0.42429	Down-regulated Gene
Ccr2	98.7689	21.9093	12.0516	12.0709	10.9515	3.92133	11.432	6.7672	3.9949		2.78164	0.060254	-0.28878	-0.28809	-0.32773	-0.57665	-0.31072	-0.47588	-0.57404	Down-regulated Gene
Spry2	115.015	13.3555	14.9177	25.353	17.6031	4.7657	15.5755	9.62255	10.0293		2.78796	-0.36547	-0.31701	0.006684	-0.23371	-0.63192	-0.29661	-0.48127	-0.46865	Down-regulated Gene
Ppfia4	34.1822	1.95042	5.62472	1.49215	1	1	4.6971	3.20367	4.43015		2.79141	-0.44682	-0.07767	-0.49286	-0.5423	-0.5423	-0.17087	-0.32091	-0.19769	Down-regulated Gene
Ccr1	3.80682	1	1	1	1	1	1	1	1		2.82843	-0.35355	-0.35355	-0.35355	-0.35355	-0.35355	-0.35355	-0.35355	-0.35355	Down-regulated Gene
Igkv1-110	1.976	1	1	1	1	1	1	1	1		2.82843	-0.35355	-0.35355	-0.35355	-0.35355	-0.35355	-0.35355	-0.35355	-0.35355	Down-regulated Gene
Igkv10-96	1.39338	1	1	1	1	1	1	1	1		2.82843	-0.35355	-0.35355	-0.35355	-0.35355	-0.35355	-0.35355	-0.35355	-0.35355	Down-regulated Gene
Car2	822.177	101.745	10.3037	1.73772	1.94101	1.52349	73.588	41.9154	147.329		2.77363	-0.12825	-0.49657	-0.53107	-0.53026	-0.53194	-0.24166	-0.36924	0.055363	Down-regulated Gene
Nav1	37.1932	1	4.85398	7.14904	1.47695	6.58091	8.39419	8.12708	2.05543		2.73319	-0.71884	-0.35125	-0.13236	-0.67335	-0.18654	-0.0136	-0.03907	-0.61817	Down-regulated Gene
Anxa3	29.3786	1	1	1	1	1	4.31676	2.55826	1		2.80709	-0.42019	-0.42019	-0.42019	-0.42019	-0.42019	-0.043	-0.24298	-0.42019	Down-regulated Gene
Ptafr	25.7617	1.95042	1	1	1	1.52349	4.3472	2.56454	1.49344		2.80327	-0.33846	-0.46386	-0.46386	-0.46386	-0.39479	-0.02222	-0.25743	-0.39876	Down-regulated Gene
Gm7694	16.5396	1	1	1	1	1	4.6971	1.89402	1		2.74794	-0.46204	-0.46204	-0.46204	-0.46204	-0.46204	0.301662	-0.27736	-0.46204	Down-regulated Gene
Glis3	67.8109	3.85126	9.94553	14.7722	2.90781	1	26.4588	6.35158	1.98687		2.61958	-0.55358	-0.25123	-0.01177	-0.60038	-0.69503	0.568025	-0.42953	-0.64607	Down-regulated Gene
Tro	3.92801	1	1	1.98431	1.94101	1	2.10051	1	1		2.45033	-0.7152	-0.7152	0.348954	0.302147	-0.7152	0.474583	-0.7152	-0.7152	Down-regulated Gene
Peg13	62.9626	38.0664	6.14584	5.1828	5.27967	3.87917	33.8682	21.6102	16.1563		2.18371	0.873726	-0.80586	-0.85653	-0.85144	-0.92513	0.652826	0.00784	-0.27914	Down-regulated Gene
Tns1	452.073	270.92	183.373	127.193	90.0997	74.3044	243.792	140.625	127.438		2.35125	0.726113	-0.05927	-0.56326	-0.89603	-1.03773	0.482752	-0.44277	-0.56107	Down-regulated Gene
4930539E08Rik	72.7292	39.0169	21.2144	26.5842	13.3234	3.09394	27.2043	21.2574	41.308		2.28832	0.502708	-0.44022	-0.1558	-0.85818	-1.39999	-0.12296	-0.43794	0.62406	Down-regulated Gene
Rufy4	7.58965	1.95042	1	1	1.47695	1	2.79023	1	3.34044		2.58989	-0.19737	-0.66713	-0.66713	-0.43139	-0.66713	0.217717	-0.66713	0.489665	Down-regulated Gene
Ggt5	375.736	236.704	50.211	11.8254	1.94101	1.26174	5.56434	73.4197	103.009		2.29828	1.15797	-0.37161	-0.68644	-0.76751	-0.77308	-0.73779	-0.18126	0.061431	Down-regulated Gene
Igfbp4	3174.3	2051.06	691.561	25.3523	177.665	1.78523	1	564.6	535.319		2.29617	1.20874	-0.10742	-0.75239	-0.60493	-0.7752	-0.77596	-0.23033	-0.25868	Down-regulated Gene
Chn2	189.95	149.266	29.8884	9.60879	23.2234	2.9335	5.38682	41.2285	25.9668		2.13602	1.50123	-0.36139	-0.67781	-0.46538	-0.78196	-0.74368	-0.18445	-0.42258	Down-regulated Gene
Ttyh2	155.327	136.91	16.9044	12.0689	4.31288	2.41001	3.61181	8.53641	9.36451		2.02011	1.70077	-0.38015	-0.46399	-0.59848	-0.63148	-0.61064	-0.52525	-0.51089	Down-regulated Gene
Amz1	56.4475	33.3143	3.1604	7.64187	3.38476	1.52349	4.03782	5.21522	3.76532		2.42121	1.12713	-0.5597	-0.309	-0.54715	-0.65127	-0.51061	-0.44475	-0.52586	Down-regulated Gene
Bex6	665.29	405.879	28.7702	15.2687	13.7746	9.72183	3.36332	1.44073	2.05543		2.37227	1.22843	-0.43439	-0.49392	-0.50051	-0.51838	-0.54642	-0.5549	-0.55219	Down-regulated Gene
Serpinf1	227.776	139.762	7.73082	1.73806	1	2.77306	3.47995	1.44073	1		2.36653	1.23948	-0.4512	-0.52794	-0.53739	-0.51469	-0.50564	-0.53175	-0.53739	Down-regulated Gene
Snx9	88.9045	55.174	18.3156	11.824	5.241	3.29654	1.82158	2.11753	12.0613		2.35825	1.16782	-0.133	-0.3621	-0.59443	-0.66305	-0.71511	-0.70466	-0.35373	Down-regulated Gene
Lrp1	276.628	181.58	53.7395	61.2622	3.84882	2.8322	6.50255	3.43345	2.74417		2.27585	1.24963	-0.13066	-0.04944	-0.66933	-0.6803	-0.64068	-0.67381	-0.68126	Down-regulated Gene
Cox6a2	52.9667	21.9093	10.2278	2.72169	3.84882	2.04697	1.41079	1	1		2.59772	0.684739	-0.03478	-0.49712	-0.42769	-0.53868	-0.57786	-0.60317	-0.60317	Down-regulated Gene
Itgad	29.2873	10.5042	7.42691	3.21384	2.90781	1.52349	2.93731	2.78805	4.69401		2.67801	0.395079	0.021057	-0.49101	-0.5282	-0.69646	-0.52462	-0.54276	-0.3111	Down-regulated Gene
Sulf2	56.3879	21.9093	3.33411	2.47544	1.94101	2.67176	6.57867	8.74736	6.76021		2.65038	0.577117	-0.53984	-0.59148	-0.62361	-0.57967	-0.34474	-0.21433	-0.33382	Down-regulated Gene
Nfam1	417.46	190.134	40.7771	18.958	1	1.88653	36.2063	11.6404	57.0709		2.56313	0.804583	-0.35081	-0.5196	-0.65852	-0.65166	-0.38617	-0.5762	-0.22476	Down-regulated Gene
Ighv6-3	10.0711	3.85126	1.75994	1.24591	1	1.78523	1	1	2.54887		2.67949	0.419781	-0.34001	-0.52676	-0.6161	-0.33082	-0.6161	-0.6161	-0.05339	Down-regulated Gene
Cd44	1481.55	612.121	156.341	9.61083	6.22069	15.9445	44.8432	265.63	199.967		2.58993	0.667491	-0.34031	-0.66476	-0.67225	-0.65075	-0.58685	-0.09866	-0.24385	Down-regulated Gene
Specc1	102.212	39.9673	19.6075	5.1828	1.9539	1.26174	6.66486	26.5902	17.5233		2.58949	0.514024	-0.16485	-0.64583	-0.75349	-0.77657	-0.59641	0.067979	-0.23434	Down-regulated Gene
Ifi44	238.348	88.4388	56.5516	47.7377	4.78983	5.85483	2.10051	57.4666	66.8025		2.56273	0.370275	-0.09608	-0.22499	-0.85311	-0.83753	-0.89244	-0.0827	0.05384	Down-regulated Gene
Ncf4	179.136	121.704	70.4146	26.5832	11.8925	4.34351	1	26.5776	117.274		1.94826	0.992178	0.138368	-0.5913	-0.83585	-0.96152	-1.01718	-0.59139	0.918442	Down-regulated Gene
Appl2	285.05	212.944	35.3924	2.96794	14.7543	4.34351	31.1702	57.2745	211.319		1.84243	1.14332	-0.57817	-0.89255	-0.77827	-0.87921	-0.61911	-0.36601	1.12756	Down-regulated Gene
Neurl3	191.658	92.2404	6.78638	1	2.90781	1	5.12311	42.8056	140.969		2.04333	0.56942	-0.69748	-0.78326	-0.75498	-0.78326	-0.72214	-0.16348	1.29185	Down-regulated Gene
Smad7	178.16	85.5875	45.2932	20.9239	10.9902	2.9335	1	89.3275	133.774		1.9381	0.378652	-0.30014	-0.71065	-0.878	-1.01372	-1.04629	0.441655	1.19038	Down-regulated Gene
Fzd3	9.67775	7.65295	2.05305	7.64017	2.43085	1	4.44861	1.44073	1.49344		1.76309	1.11088	-0.6929	1.10677	-0.5712	-1.03209	0.078736	-0.89013	-0.87315	Down-regulated Gene
Lzts2	128.215	104.596	98.1629	98.1534	26.6523	17.6163	31.8651	12.3235	10.2246		1.55613	1.02782	0.883925	0.883711	-0.71562	-0.91774	-0.59902	-1.03613	-1.08307	Down-regulated Gene
Ica1	67.5238	41.8681	54.912	32.2431	5.74373	7.0031	14.4851	2.54571	5.8419		1.82389	0.702491	1.27263	0.281788	-0.87649	-0.82144	-0.49441	-1.01627	-0.87219	Down-regulated Gene
Map3k19	38.2158	24.7605	15.9164	16.252	6.18202	1.26174	10.1439	5.88574	5.41702		2.22203	0.99841	0.19413	0.224651	-0.69111	-1.13856	-0.33082	-0.71805	-0.76068	Down-regulated Gene
2310040G24Rik	20.012	17.1572	13.1482	9.36458	6.68475	4.18307	11.7566	2.999	2.28501		1.73051	1.24992	0.575043	-0.0619	-0.51302	-0.93416	0.340784	-1.13349	-1.25369	Down-regulated Gene
Smim3	182.748	236.704	162.627	120.3	45.5627	42.0509	101.628	16.7747	41.469		1.07679	1.82931	0.796169	0.205845	-0.83649	-0.88547	-0.05456	-1.23799	-0.89359	Down-regulated Gene
Ceacam1	23.5375	34.2647	10.8792	2.47578	2.90781	2.57046	13.197	6.78604	8.28518		1.16649	2.21966	-0.07626	-0.90128	-0.85887	-0.89199	0.15129	-0.47811	-0.33093	Down-regulated Gene
Nectin3	5.24426	7.65295	3.98544	1	1	2.30872	4.28631	1	1.79157		0.96142	2.06247	0.385995	-0.9787	-0.9787	-0.38046	0.523526	-0.9787	-0.61686	Down-regulated Gene
Mcf2l	23.242	32.3639	12.6379	3.95225	2.89492	5.71138	34.1575	8.74108	5.68088		0.761708	1.54538	-0.1493	-0.89549	-0.98633	-0.74436	1.69947	-0.48408	-0.74698	Down-regulated Gene
Gm6030	5.56959	6.70253	6.31955	4.93553	2.41796	5.85483	5.6962	2.76921	2.51459		0.505608	1.20737	0.970151	0.112859	-1.44658	0.68229	0.584032	-1.22901	-1.38673	Down-regulated Gene
Padi4	121.738	133.109	64.1071	77.9934	69.7197	89.924	93.2099	12.7516	3.50146		1.15961	1.43585	-0.24049	0.096871	-0.10413	0.386716	0.466543	-1.48812	-1.71285	Down-regulated Gene
Bambi	32.9191	70.3808	40.8098	34.9481	44.1963	31.5138	45.8118	2.56454	2.51459		-0.05214	1.82064	0.342329	0.049292	0.511629	-0.12239	0.592389	-1.56962	-1.57212	Down-regulated Gene
Vav3	135.643	150.216	104.926	67.414	25.1698	7.32399	39.3708	96.2562	39.4371		1.29762	1.60427	0.651307	-0.13801	-1.02689	-1.4024	-0.72808	0.468872	-0.72669	Down-regulated Gene
Coro2a	565.195	485.715	285.649	83.3996	28.4312	1.78523	1	2.99272	30.202		1.89665	1.52004	0.572026	-0.38633	-0.6468	-0.77306	-0.77678	-0.76734	-0.63841	Down-regulated Gene
Erg	141.666	113.15	70.5991	20.6753	1	1.78523	1.82158	1	1.52772		1.96574	1.41842	0.601739	-0.35645	-0.73408	-0.71901	-0.71831	-0.73408	-0.72395	Down-regulated Gene
Tmem159	35.5134	28.5622	17.0346	5.92018	4.31288	2.14827	3.33288	1	2.31929		2.00709	1.43498	0.48621	-0.42855	-0.56083	-0.73899	-0.64149	-0.8335	-0.72492	Down-regulated Gene
Spns3	448.316	404.929	221.609	90.7796	68.7142	30.2643	58.7542	3.66951	8.93963		1.86303	1.59348	0.454567	-0.35824	-0.49532	-0.7342	-0.5572	-0.89943	-0.86668	Down-regulated Gene
Adgrg1	4086.33	5023.03	1948.01	554.955	217.858	195.059	101.75	38.5527	24.8771		1.50591	2.02226	0.327172	-0.44074	-0.62656	-0.63913	-0.69057	-0.7254	-0.73294	Down-regulated Gene
Trim13	167.389	192.035	108.346	51.431	42.1596	30.4668	35.3695	55.6874	42.1234		1.51135	1.94031	0.483689	-0.50694	-0.66831	-0.87182	-0.78649	-0.43285	-0.66894	Down-regulated Gene
Zeb2	300.92	410.632	255.622	106.281	37.519	17.0506	9.08391	6.98443	5.18744		1.18937	1.94266	0.878344	-0.14705	-0.61918	-0.75972	-0.81442	-0.82883	-0.84117	Down-regulated Gene
Sstr2	684.254	828.817	467.73	139.48	23.3265	8.67486	10.935	1	1.98687		1.42442	1.88866	0.729096	-0.32501	-0.69802	-0.74507	-0.73781	-0.76972	-0.76655	Down-regulated Gene
Ctla2a	1005.25	1202.33	934.113	74.0555	3.82304	2.77306	4.1849	85.2265	17.7529		1.31207	1.71909	1.16515	-0.61109	-0.75614	-0.75831	-0.75539	-0.58802	-0.72737	Down-regulated Gene
Gramd1c	36.2321	42.8185	28.4228	23.6347	22.7464	9.98357	17.2287	15.6949	15.32		1.2598	1.91484	0.483154	0.006966	-0.08137	-1.35066	-0.63012	-0.78266	-0.81994	Down-regulated Gene
Slc27a2	35.1051	70.3808	44.4139	27.8165	12.8336	5.28919	3.90597	1	1.52772		0.55883	2.1196	0.970698	0.236345	-0.42657	-0.76038	-0.82158	-0.95015	-0.9268	Down-regulated Gene
Nat8l	13.6498	24.7605	11.4654	3.70566	1.94101	4.50396	1.27893	1.44701	1		0.862372	2.32159	0.575483	-0.44364	-0.6754	-0.33879	-0.76235	-0.74028	-0.79899	Down-regulated Gene
Bpifc	179.214	352.656	244.353	8.37857	3.35898	1.88653	2.92209	2.11125	1.26386		0.71287	2.07526	1.22453	-0.62904	-0.66847	-0.68004	-0.6719	-0.67827	-0.68493	Down-regulated Gene
Cpa3	807.902	2951.11	1915.27	44.0467	40.2389	1.52349	1	1.44701	3.50146		0.164165	2.26806	1.25122	-0.58568	-0.58942	-0.62742	-0.62794	-0.6275	-0.62548	Down-regulated Gene
Zbtb16	36.1407	40.9177	1.46682	3.70668	5.70507	1	1.96866	2.10497	1.52772		1.69971	2.01642	-0.59919	-0.45068	-0.31819	-0.63014	-0.56591	-0.55688	-0.59515	Down-regulated Gene
Bmp1	62.6075	82.7362	8.54506	5.6753	6.68475	2.9335	6.78149	3.23506	1		1.48785	2.19111	-0.40099	-0.50125	-0.46598	-0.59704	-0.4626	-0.58651	-0.6646	Down-regulated Gene
Fscn1	10.3135	12.4051	1.46682	1.49181	1	1	1	3.21622	1		1.58542	2.08342	-0.52096	-0.51501	-0.63211	-0.63211	-0.63211	-0.10443	-0.63211	Down-regulated Gene
Col9a3	54.4573	93.1909	14.6789	9.3639	14.7156	3.87917	17.6395	32.1653	36.5107		0.892243	2.349	-0.60381	-0.8037	-0.60243	-1.00998	-0.49246	0.053849	0.21728	Down-regulated Gene
Zdhhc23	9.48851	15.2563	6.73207	4.93587	7.20037	8.47226	3.46473	9.87745	6.4278		0.467321	2.25879	-0.38883	-0.94672	-0.24337	0.151674	-1.40366	0.588124	-0.48333	Down-regulated Gene
Dnase1l3	2.04405	8.60337	2.34616	1	1	8.35397	1	3.21622	1		-0.38578	1.85413	-0.28261	-0.7423	-0.7423	1.76896	-0.7423	0.014503	-0.7423	Down-regulated Gene
Gm43579	1	3.85126	1	1	1.47695	1.88653	1.68972	1.22351	2.54887		-0.83441	2.37251	-0.83441	-0.83441	-0.29797	0.162701	-0.05865	-0.58302	0.907659	Down-regulated Gene
Gm17970	1	2.90084	1	1	1	1	1.68972	1.22351	1		-0.5196	2.63923	-0.5196	-0.5196	-0.5196	-0.5196	0.626579	-0.14818	-0.5196	Down-regulated Gene
Slc17a8	4.32139	17.1572	5.79843	1.49215	1.94101	1	4.88985	1	1.26386		0.000656	2.6432	0.304739	-0.58181	-0.4894	-0.68313	0.117686	-0.68313	-0.62881	Down-regulated Gene
Mdga1	21.0029	145.464	48.5283	1.49181	2.89492	1.26174	3.23147	4.12908	2.31929		-0.1023	2.67253	0.511369	-0.5373	-0.50601	-0.54243	-0.49851	-0.4785	-0.51885	Down-regulated Gene
Sds	1	1.95042	1	1	1.47695	1	1	1	1		-0.5003	2.49786	-0.5003	-0.5003	1.00427	-0.5003	-0.5003	-0.5003	-0.5003	Down-regulated Gene
Hif3a	17.909	41.8681	21.9959	22.8898	10.4746	2.30872	4.58047	34.0764	14.1482		-0.08204	1.86828	0.250645	0.323412	-0.68721	-1.35193	-1.16701	1.23402	-0.38817	Down-regulated Gene
Rnd1	3.92801	6.70253	2.81299	3.45975	1.47695	2.41001	3.05394	4.11653	1		0.451085	2.21344	-0.25717	0.15365	-1.10581	-0.51314	-0.10412	0.570829	-1.40877	Down-regulated Gene
A530040E14Rik	4.26825	7.65295	4.15915	1.24591	1	1.88653	3.62703	5.87318	3.11086		0.303051	1.95438	0.249821	-1.17149	-1.29147	-0.85895	-0.00979	1.08606	-0.26162	Down-regulated Gene
Lrp4	6.61364	9.55379	4.50657	3.21384	1	3.19524	5.41727	10.3056	4.59117		0.433339	1.464	-0.30529	-0.75845	-1.5345	-0.76497	0.013953	1.72755	-0.27563	Down-regulated Gene
Lrrc32	12.4995	14.3059	3.22551	1.98363	2.89492	1.52349	1	31.3189	8.81289		0.417709	0.612123	-0.5804	-0.71405	-0.61598	-0.76357	-0.81991	2.44314	0.020942	Down-regulated Gene
Ppm1j	2.69472	2.90084	2.05305	1.24591	1.47695	1.52349	1	3.67579	2.54887		0.679694	0.925346	-0.08504	-1.04697	-0.77162	-0.71616	-1.34004	1.84892	0.505868	Down-regulated Gene
Prss16	20.3224	18.1076	4.81048	1	1.47695	1.26174	1	25.1863	7.41467		1.25579	1.01114	-0.45761	-0.8785	-0.82582	-0.84959	-0.8785	1.79304	-0.16996	Down-regulated Gene
St8sia6	87.0756	74.1824	3.27981	1	1	4.24222	2.39467	123.557	25.0589		1.16351	0.871206	-0.73624	-0.78792	-0.78792	-0.71442	-0.7563	1.99057	-0.24248	Down-regulated Gene
Gm3739	7.86184	4.80169	2.40047	2.96828	2.43085	1.78523	3.06917	8.7662	3.30616		1.56672	0.273524	-0.74121	-0.50126	-0.72837	-1.0012	-0.45862	1.94889	-0.35847	Down-regulated Gene
Aqp9	80.0823	38.0664	1.87934	1.73772	2.43085	1	1	86.0565	12.2223		1.6682	0.397071	-0.69772	-0.70201	-0.68104	-0.72433	-0.72433	1.84895	-0.38481	Down-regulated Gene
Nol4l	73.5373	43.769	18.967	21.1708	5.71796	7.88963	8.60217	76.5211	7.75746		1.64818	0.538431	-0.38617	-0.30401	-0.88009	-0.79913	-0.77257	1.75941	-0.80406	Down-regulated Gene
Scnn1a	3.60268	1	4.22425	3.46077	1.47695	1	1.55787	3.21622	2.05543		1.03499	-1.20359	1.56961	0.912934	-0.79336	-1.20359	-0.72377	0.702596	-0.29581	Down-regulated Gene
Prnp	55.5182	17.1572	110.517	38.1415	14.3031	16.7719	16.25	73.8051	21.8583		0.476268	-0.73867	2.21815	-0.07407	-0.82906	-0.75087	-0.7674	1.05544	-0.58978	Down-regulated Gene
Osgin1	3.15615	2.90084	3.33411	1.73772	1	1	2.11573	3.43973	2.48031		0.899429	0.614004	1.09838	-0.68631	-1.51105	-1.51105	-0.26371	1.21645	0.143865	Down-regulated Gene
Susd3	77.6306	64.6782	92.6046	17.4799	6.22069	1.78523	15.3828	64.2346	78.9535		0.922027	0.537759	1.36627	-0.86251	-1.19655	-1.32814	-0.92473	0.524597	0.961274	Down-regulated Gene
Filip1l	147.716	175.878	155.169	108.003	77.5959	41.2996	31.9818	176.213	234.747		0.314175	0.754492	0.430697	-0.30676	-0.7822	-1.34971	-1.4954	0.759745	1.67495	Down-regulated Gene
Map3k8	50.2513	58.9757	56.6922	36.1753	17.964	3.98047	48.0229	49.3601	79.4708		0.268546	0.679033	0.571595	-0.39373	-1.25058	-1.90851	0.1637	0.226617	1.64333	Down-regulated Gene
Slc23a3	1.32533	1.95042	3.69233	1	2.90781	1	1	2.11753	3.0423		-0.70899	-0.05594	1.76388	-1.04888	0.944267	-1.04888	-1.04888	0.118641	1.08478	Down-regulated Gene
E330020D12Rik	26.6165	34.2647	52.4584	20.6797	31.7054	24.5229	20.4036	14.949	25.2438		-0.12188	0.620874	2.38776	-0.69844	0.372321	-0.32521	-0.72526	-1.25497	-0.2552	Down-regulated Gene
AW121686	1	1	1.46682	1	1	1	1	1	1		-0.35355	-0.35355	2.82843	-0.35355	-0.35355	-0.35355	-0.35355	-0.35355	-0.35355	Down-regulated Gene
Socs2	25.1642	77.9841	237.253	19.9379	1.94101	2.30872	1.41079	1.89402	1		-0.21601	0.505031	2.6792	-0.28736	-0.53303	-0.52801	-0.54027	-0.53367	-0.54588	Down-regulated Gene
Aire	18.2725	11.4546	45.4018	10.5921	3.35898	2.9335	2.64315	1.89402	1		0.555315	0.045992	2.58197	-0.01844	-0.55878	-0.59057	-0.61226	-0.66822	-0.73501	Down-regulated Gene
Cdh1	44.1678	119.803	79.6967	149.81	10.9129	3.45699	3.87552	1	20.4943		-0.07556	1.36493	0.601099	1.93643	-0.70891	-0.85091	-0.84294	-0.89771	-0.52643	Down-regulated Gene
Rab44	32.4577	140.712	95.2861	132.597	21.7925	24.7846	3.3481	1	1		-0.3337	1.68746	0.839336	1.53596	-0.53283	-0.47696	-0.87719	-0.92103	-0.92103	Down-regulated Gene
Cdkn1a	15.4424	126.456	119.159	140.7	14.7156	10.4058	4.61091	1.44073	1		-0.57095	1.3631	1.23597	1.61126	-0.58361	-0.65869	-0.75965	-0.81488	-0.82256	Down-regulated Gene
Med12l	62.5077	79.885	89.413	83.8918	45.0213	16.6284	61.1733	24.2986	14.5731		0.343121	0.973132	1.31857	1.1184	-0.29085	-1.32023	0.294742	-1.04215	-1.39474	Down-regulated Gene
Tox3	4.32139	3.85126	15.4388	8.87039	1.9539	1	7.47121	1.67052	3.46718		-0.23431	-0.34264	2.32731	0.81385	-0.77982	-0.99961	0.491457	-0.84511	-0.43113	Down-regulated Gene
Thrb	17.6666	22.8597	79.5878	50.1994	24.6284	15.3619	36.0997	16.781	10.2485		-0.60971	-0.36069	2.35958	0.950327	-0.27587	-0.72023	0.274205	-0.65218	-0.96543	Down-regulated Gene
Xbp1	459.756	682.452	1219.73	1136.44	466.221	470.789	946.838	423.71	201.399		-0.6225	0.044864	1.65495	1.40535	-0.60313	-0.58944	0.837167	-0.73053	-1.39674	Down-regulated Gene
Fam167a	19.255	32.3639	95.9701	75.7843	38.8468	21.0781	7.07564	1	1		-0.42124	-0.00389	2.02117	1.37851	0.20251	-0.3632	-0.809	-1.00243	-1.00243	Down-regulated Gene
Grm4	3.2242	7.65295	21.2795	25.5989	12.3437	2.57046	2.39467	1	1.52772		-0.62267	-0.11172	1.46036	1.95869	0.429449	-0.69809	-0.71837	-0.87927	-0.81839	Down-regulated Gene
Khdc1a	2.30134	6.70253	22.5062	26.824	1.94101	1	1	1	1		-0.50555	-0.04587	1.60476	2.05573	-0.54319	-0.64147	-0.64147	-0.64147	-0.64147	Down-regulated Gene
Mpzl2	4.26825	2.90084	113.622	128.162	12.3953	10.7097	1.27893	2.3222	1.26386		-0.54708	-0.57531	1.71041	2.01056	-0.37931	-0.41411	-0.60879	-0.58726	-0.60911	Down-regulated Gene
AC160562.1	5.38035	42.8185	85.2659	106.521	38.8725	43.7396	38.8485	2.55198	5.18744		-1.05342	0.053139	1.30775	1.936	-0.06349	0.080363	-0.0642	-1.13702	-1.05912	Down-regulated Gene
Sell	3076.66	4287.4	5555.57	1563.51	881.672	347.637	807.971	758.544	1580.72		0.57438	1.28317	2.02558	-0.31145	-0.71061	-1.02325	-0.75376	-0.78269	-0.30137	Down-regulated Gene
Gm16619	17.3944	34.2647	32.6785	15.5143	5.241	2.14827	5.00648	1	2.05543		0.371402	1.73857	1.61003	0.219038	-0.61351	-0.86415	-0.63252	-0.9572	-0.87167	Down-regulated Gene
Plekha7	703.49	873.487	1018.78	463.925	95.2688	38.8848	83.0111	57.1163	7.02407		0.877111	1.32586	1.70939	0.244716	-0.72845	-0.87729	-0.7608	-0.82916	-0.96139	Down-regulated Gene
Epb41l4b	267.517	346.003	437.235	229.253	41.2315	5.91397	2.10051	6.14064	1		0.731409	1.21369	1.7743	0.496287	-0.65907	-0.8761	-0.89953	-0.8747	-0.90629	Down-regulated Gene
Klf9	10.2753	16.2067	16.5677	13.5443	1	2.67176	8.29279	5.21522	7.05835		0.243505	1.35975	1.42769	0.85871	-1.50202	-1.18741	-0.12958	-0.70875	-0.36189	Down-regulated Gene
Mst1r	6.4095	87.4883	162.269	91.7683	7.61287	1	1	1	2.847		-0.60495	0.848535	2.18911	0.925261	-0.58338	-0.70192	-0.70192	-0.70192	-0.66881	Down-regulated Gene
Gulo	2.57353	3.85126	4.45226	3.95088	3.38476	1	1.8368	3.67579	1.98687		-0.35855	0.802775	1.34902	0.893319	0.37877	-1.78872	-1.02815	0.64329	-0.89176	Down-regulated Gene
Akr1c12	5.50154	20.0084	35.273	11.3291	2.88203	1.52349	4.62614	25.7338	3.73104		-0.60002	0.682246	2.03148	-0.08492	-0.83156	-0.95164	-0.6774	1.18831	-0.75651	Down-regulated Gene
Fjx1	1	1	1.75994	4.19781	2.88203	1	1	1	2.48031		-0.75005	-0.75005	-0.04925	2.1989	0.985516	-0.75005	-0.75005	-0.75005	0.615061	Down-regulated Gene
Fam163b	1	1	8.82737	279.168	106.613	39.0031	3.05394	33.1886	22.8213		-0.63331	-0.63331	-0.54145	2.63124	0.606145	-0.18731	-0.60921	-0.25555	-0.37722	Down-regulated Gene
Adamts17	12.3336	21.9093	27.8258	147.591	43.6292	26.4564	16.1029	6.34531	4.22447		-0.52023	-0.2908	-0.14904	2.72046	0.229599	-0.18185	-0.42992	-0.6637	-0.71452	Down-regulated Gene
2300002M23Rik	1	1	1	3.95123	1.47695	1.88653	1	1	1		-0.51984	-0.51984	-0.51984	2.68025	-0.00267	0.441446	-0.51984	-0.51984	-0.51984	Down-regulated Gene
Ptcra	1	1	76.4725	803.605	258.064	358.647	135.638	1	1.49344		-0.7203	-0.7203	-0.41976	2.47585	0.303382	0.703925	-0.18415	-0.7203	-0.71834	Down-regulated Gene
Carmil1	24.3625	12.4051	15.4388	39.6254	17.5515	16.0458	6.15266	7.43772	12.7843		0.786409	-0.46815	-0.14986	2.38777	0.071808	-0.08617	-1.12414	-0.98931	-0.42836	Down-regulated Gene
Hes1	161.159	127.406	82.6489	295.168	51.3248	13.648	2.23237	1	1.26386		0.848397	0.487736	0.009485	2.28035	-0.32523	-0.72782	-0.8498	-0.86297	-0.86015	Down-regulated Gene
1700016L21Rik	1	2.90084	5.2665	14.2817	1.47695	1	3.89074	1.67052	7.52788		-0.81755	-0.35157	0.228345	2.43834	-0.70063	-0.81755	-0.10891	-0.65318	0.782702	Down-regulated Gene
Gm12503	11.9849	8.60337	16.1444	84.3819	1	1	11.4777	4.78704	1.49344		-0.14766	-0.2838	0.019804	2.76707	-0.58992	-0.58992	-0.16808	-0.43745	-0.57005	Down-regulated Gene
H19	1	6.70253	32.1031	230.48	3.84882	2.77306	1	2.11125	1.49344		-0.42622	-0.34595	0.011599	2.804	-0.38612	-0.40126	-0.42622	-0.41057	-0.41927	Down-regulated Gene
Pld4	129.906	39.9673	174.873	791.248	56.842	16.6706	14.546	21.9154	28.4101		-0.04962	-0.43132	0.14122	2.7571	-0.3597	-0.53019	-0.5392	-0.50793	-0.48036	Down-regulated Gene
Bst1	8.70175	28.5622	58.6681	161.129	16.6234	14.8384	4.46383	1.44701	1		-0.49803	-0.08802	0.533489	2.64872	-0.33449	-0.37134	-0.58551	-0.64779	-0.65702	Down-regulated Gene
Epcam	26.6081	16.2067	171.866	492.458	128.668	55.9484	30.3082	21.7898	39.2657		-0.57131	-0.64323	0.433047	2.64973	0.134365	-0.36844	-0.54573	-0.60463	-0.48379	Down-regulated Gene
C130021I20Rik	1	1.95042	1	2.9676	1	1	1	1.44073	1		-0.58083	0.898376	-0.58083	2.48147	-0.58083	-0.58083	-0.58083	0.105115	-0.58083	Down-regulated Gene
Sdk1	7.29413	5.75211	1.93364	18.7159	3.83593	6.8005	10.3315	2.11125	2.51459		0.140284	-0.16594	-0.92424	2.4085	-0.54647	0.042255	0.743468	-0.88897	-0.80887	Down-regulated Gene
Gm12504	9.8819	4.80169	15.1565	45.5218	10.4617	12.8036	24.552	8.06429	5.87618		-0.44386	-0.86505	-0.00655	2.51099	-0.39579	-0.20163	0.772414	-0.59456	-0.77597	Down-regulated Gene
Gm37214	1.32533	1	1.46682	3.46043	1	1	3.05394	1	1		-0.29014	-0.6473	-0.13481	2.05385	-0.6473	-0.6473	1.60759	-0.6473	-0.6473	Down-regulated Gene
Tmprss4	2.18015	11.4546	4.38716	27.8117	5.27967	4.70656	32.352	2.78805	1.49344		-0.73681	0.107624	-0.53587	1.59692	-0.4546	-0.50678	2.01032	-0.68146	-0.79934	Down-regulated Gene
Il34	1	1	1.46682	29.7762	1.9539	2.14827	43.4433	2.99272	2.48031		-0.57953	-0.57953	-0.54801	1.36309	-0.51513	-0.50201	2.28572	-0.445	-0.4796	Down-regulated Gene
Scn4b	1.78677	1	7.3618	174.9	7.63865	3.65958	213.044	8.36314	1		-0.56371	-0.57363	-0.49347	1.6174	-0.48998	-0.54012	2.098	-0.48086	-0.57363	Down-regulated Gene
Gm10390	7.72574	6.70253	7.66572	29.779	8.60544	4.92615	31.074	9.01482	9.13493		-0.52532	-0.6326	-0.53162	1.78672	-0.4331	-0.81883	1.9225	-0.39018	-0.37758	Down-regulated Gene
Gm45469	1.78677	1	1	2.96862	1	1	4.15445	1	1		0.120098	-0.60608	-0.60608	1.21094	-0.60608	-0.60608	2.30546	-0.60608	-0.60608	Down-regulated Gene
Gm37233	22.115	21.9093	23.8305	42.078	12.9238	5.81267	52.8966	23.6846	22.9376		-0.24234	-0.25773	-0.114	1.25117	-0.92997	-1.46198	2.06055	-0.12491	-0.1808	Down-regulated Gene
Dusp4	11.1981	2.90084	7.50281	44.5436	40.3163	29.5212	61.8173	40.0733	22.9376		-0.96328	-1.41279	-1.16348	0.843215	0.6142	0.029372	1.77903	0.601038	-0.32729	Down-regulated Gene
Zfp536	2.95201	2.90084	1.29311	7.14802	7.12303	2.9335	10.3315	4.75565	3.76532		-0.68575	-0.70473	-1.30122	0.871017	0.861747	-0.69261	2.05213	-0.01658	-0.384	Down-regulated Gene
Col15a1	1	2.90084	1.87934	18.4631	11.9312	4.14092	20.794	4.99171	3.2376		-0.9514	-0.68165	-0.82661	1.52677	0.599833	-0.50567	1.85753	-0.38494	-0.63386	Down-regulated Gene
Fam222a	5.17621	2.90084	3.92034	15.7575	8.12849	12.4406	15.5755	5.2215	4.06345		-0.6104	-1.08035	-0.86978	1.57503	-0.00064	0.889962	1.53745	-0.60105	-0.84022	Down-regulated Gene
Fbln2	1.32533	2.90084	25.6762	193.12	97.9243	149.626	217.461	5.88574	52.7671		-1.01609	-0.99648	-0.71302	1.37098	0.186181	0.829658	1.67393	-0.95933	-0.37584	Down-regulated Gene
Ptprf	7.58965	26.6614	227.948	480.156	361.189	469.862	770.229	155.7	83.8815		-1.16522	-1.08569	-0.24634	0.805344	0.30926	0.762417	2.01492	-0.54761	-0.84709	Down-regulated Gene
Dgkeos	2.04405	7.65295	194.914	548.837	444.346	488.706	911.414	1.44073	2.25073		-0.93166	-0.91346	-0.30562	0.8432	0.504027	0.648019	2.02011	-0.93362	-0.93099	Down-regulated Gene
Gm5855	2.04405	2.90084	1.93364	16.9921	18.0027	15.7841	26.5958	3.87418	2.02115		-0.90286	-0.80583	-0.91536	0.78997	0.904413	0.653161	1.87756	-0.6956	-0.90545	Down-regulated Gene
Aldh7a1	136.529	89.3892	99.2271	162.126	196.511	213.651	307.906	94.2697	104.764		-0.28377	-0.96933	-0.82626	0.088491	0.588557	0.837819	2.20858	-0.89835	-0.74574	Down-regulated Gene
Apoe	60.5175	59.9261	28.5314	110.218	129.403	176.104	160.204	40.7439	35.8802		-0.53935	-0.55052	-1.14379	0.399852	0.762392	1.64489	1.34444	-0.91301	-1.00492	Down-regulated Gene
Mcam	2.96692	3.85126	4.62597	17.7309	20.3617	27.4694	23.7761	6.99699	9.66265		-1.1402	-1.04019	-0.95258	0.529467	0.826985	1.6308	1.21312	-0.68444	-0.38297	Down-regulated Gene
Fgd6	2.69472	1	5.33161	10.5921	9.53357	10.811	9.98161	8.97087	6.19822		-1.33504	-1.83338	-0.55966	0.987207	0.675947	1.05157	0.807697	0.510484	-0.30482	Down-regulated Gene
Pdzd3	1	1	2.75868	6.65688	6.23357	9.19834	9.70268	2.98644	6.93161		-1.32703	-1.32703	-0.76643	0.476142	0.34121	1.28625	1.44701	-0.69384	0.563713	Down-regulated Gene
Arrdc5	1.71872	1	1.46682	6.90211	5.29256	7.54358	5.10788	1	3.63858		-0.8332	-1.1293	-0.93697	1.30226	0.639155	1.56653	0.563072	-1.1293	-0.04225	Down-regulated Gene
Acan	1	1	3.33411	9.11629	7.63865	10.9462	7.91244	1.67052	1.26386		-1.03003	-1.03003	-0.40972	1.12696	0.734259	1.61329	0.807023	-0.85184	-0.95991	Down-regulated Gene
Maff	2.43744	3.85126	6.67777	10.3472	8.08982	11.9171	7.2075	4.77449	5.61232		-1.51197	-1.01838	-0.03161	1.24943	0.461355	1.7975	0.153324	-0.69607	-0.40357	Down-regulated Gene
Hhipl2	1	1	5.86353	10.8373	3.38476	6.85965	5.27019	1.66424	1.79157		-1.0164	-1.0164	0.535318	2.12221	-0.25554	0.853131	0.34601	-0.80448	-0.76385	Down-regulated Gene
Gm10277	8.70175	6.70253	15.428	20.9249	9.05661	16.3667	20.6977	11.6718	16.8793		-1.0815	-1.48595	0.279237	1.39129	-1.00971	0.469142	1.34532	-0.48066	0.572835	Down-regulated Gene
Duxbl1	1.32533	1	1	1.73772	1	2.14827	1	1	1		0.200105	-0.61742	-0.61742	1.23638	-0.61742	2.26805	-0.61742	-0.61742	-0.61742	Down-regulated Gene
Ptp4a3	492.213	388.772	396.61	531.336	459.943	528.736	422.096	399.875	408.579		0.826591	-1.08881	-0.94368	1.55101	0.229056	1.50287	-0.47176	-0.88322	-0.72205	Down-regulated Gene
Bex1	7.86184	1.95042	3.92034	6.90211	5.73084	7.68703	6.533	3.42717	1.75729		1.23746	-1.39741	-0.51937	0.80968	0.287619	1.15954	0.645159	-0.73919	-1.48349	Down-regulated Gene
Tmem56	2.96692	1	1	2.23022	1.94101	2.77306	3.08439	2.3222	1.52772		1.16977	-1.46587	-1.46587	0.182601	-0.20493	0.909999	1.32718	0.305858	-0.75874	Down-regulated Gene
Nos1	1.976	1	1	2.47544	1.47695	1.52349	1.41079	1.67052	1.49344		0.964747	-1.29063	-1.29063	2.11887	-0.18848	-0.08094	-0.34137	0.258822	-0.15038	Down-regulated Gene
Rasal1	92.3005	18.1076	43.8276	116.12	81.1923	117.534	38.889	165.661	73.8549		0.212833	-1.49492	-0.9029	0.761096	-0.04285	0.793642	-1.01658	1.90143	-0.21174	Down-regulated Gene
D730001G18Rik	1	2.90084	1.29311	1.49181	1	4.80786	3.05394	1	3.9949		-0.93797	0.452238	-0.7236	-0.57828	-0.93797	1.84696	0.56421	-0.93797	1.25239	Down-regulated Gene
1700013M08Rik	1	1	1	1	1	1.52349	1.27893	1.22351	1.26386		-0.80311	-0.80311	-0.80311	-0.80311	-0.80311	2.13051	0.76004	0.449423	0.675554	Down-regulated Gene
Prss50	1	1	1	1	1.47695	3.65958	1.82158	1.44073	1.26386		-0.64403	-0.64403	-0.64403	-0.64403	-0.05113	2.66212	0.377281	-0.09615	-0.31602	Down-regulated Gene
Klra9	1	1	1	1	1	1.26174	1	1	1		-0.35355	-0.35355	-0.35355	-0.35355	-0.35355	2.82843	-0.35355	-0.35355	-0.35355	Down-regulated Gene
AC158355.1	1.39338	1	1	1	1	1.88653	1	1	1		0.865099	-0.48982	-0.48982	-0.48982	-0.48982	2.56362	-0.48982	-0.48982	-0.48982	Down-regulated Gene
Gm5878	1.32533	1	1	1.24591	1	1.88653	1	1	1.26386		0.483219	-0.6896	-0.6896	0.196886	-0.6896	2.5063	-0.6896	-0.6896	0.261597	Down-regulated Gene
Macrod2	7.12822	4.80169	10.1192	7.64051	16.6105	24.8689	16.3057	8.11452	8.4701		-0.73299	-1.11759	-0.23853	-0.6483	0.834553	2.19978	0.784173	-0.56994	-0.51116	Down-regulated Gene
Scara3	1	1	1	4.44508	6.24646	8.87745	2.23237	1.22351	1		-0.73448	-0.73448	-0.73448	0.528948	1.18958	2.15445	-0.28253	-0.65252	-0.73448	Down-regulated Gene
Mxra7	1.78677	1.95042	4.10485	7.8871	14.7671	16.6876	3.23147	1.44701	1.79157		-0.75051	-0.72109	-0.33378	0.346161	1.583	1.92824	-0.49079	-0.81159	-0.74964	Down-regulated Gene
Dnaaf1	1	5.75211	4.39796	6.16677	12.3437	8.31181	4.03782	4.12908	1		-1.269	0.154043	-0.25146	0.278217	2.12794	0.920564	-0.35931	-0.33198	-1.269	Down-regulated Gene
Hmox1	2.62667	5.75211	3.45352	1.98431	8.57966	6.27702	6.78149	6.99699	1		-0.89027	0.373748	-0.55587	-1.15006	1.5173	0.586036	0.79006	0.877215	-1.54815	Down-regulated Gene
Cdk15	1.65067	1.95042	1.58623	1.98397	1.9539	2.8322	2.79023	2.55198	1		-0.67291	-0.14574	-0.78624	-0.08674	-0.13962	1.40504	1.33123	0.91222	-1.81723	Down-regulated Gene
Gm14001	1.32533	1	1.29311	1	1.94101	2.8322	2.6736	2.11753	1		-0.5271	-1.00128	-0.57406	-1.00128	0.370261	1.66918	1.43802	0.627536	-1.00128	Down-regulated Gene
2310075C17Rik	42.2242	17.1572	44.0884	37.6548	26.1109	27.5455	55.8279	2.76293	1.26386		0.789683	-0.63121	0.89535	0.530671	-0.12368	-0.04236	1.56079	-1.44713	-1.53211	Down-regulated Gene
Plcb4	29.1512	28.5622	29.8668	24.8625	29.4366	30.9903	27.1994	12.3046	13.3224		0.602465	0.515366	0.708292	-0.03177	0.644678	0.874451	0.31382	-1.88891	-1.7384	Down-regulated Gene
Clic4	317.837	358.358	493.958	326.458	392.113	524.987	385.186	111.429	134.079		-0.15404	0.151483	1.17388	-0.08904	0.405989	1.40784	0.353757	-1.71032	-1.53955	Down-regulated Gene
Arvcf	98.5116	122.654	112.797	94.7188	121.063	191.893	184.37	28.117	20.2648		-0.17606	0.259716	0.081796	-0.24452	0.230997	1.5095	1.3737	-1.4467	-1.58843	Down-regulated Gene
4930452B06Rik	2.57353	1.95042	10.6404	2.47578	7.62576	7.78833	9.45419	1.44073	7.45933		-0.93211	-1.11717	1.46367	-0.96115	0.568357	0.616639	1.11139	-1.26855	0.518928	Down-regulated Gene
Gm5297	2.50548	2.90084	2.17246	3.21418	4.78983	2.9335	4.61091	1.22351	3.30616		-0.53866	-0.16339	-0.85476	0.134021	1.62958	-0.1324	1.45975	-1.75547	0.221322	Down-regulated Gene
Lrrc66	1.78677	2.90084	2.34616	2.96828	9.98474	2.14827	6.25407	2.34104	2.02115		-0.71901	-0.28655	-0.50186	-0.26037	2.46326	-0.57868	1.0151	-0.50385	-0.62803	Down-regulated Gene
Amh	1	1	1.29311	1	1	1	1.41079	1	1		-0.52517	-0.52517	1.44302	-0.52517	-0.52517	-0.52517	2.23318	-0.52517	-0.52517	Down-regulated Gene
Gm4779	2.04405	1	6.60187	1.49181	1	1.78523	7.13654	1	1		-0.222	-0.66934	1.73089	-0.45861	-0.66934	-0.33289	1.95998	-0.66934	-0.66934	Down-regulated Gene
Samd14	4.52554	4.80169	9.89122	3.46009	1.47695	1.26174	7.0452	4.56982	1.52772		0.089878	0.192822	2.09013	-0.30731	-1.04659	-1.12682	1.02917	0.106384	-1.02767	Down-regulated Gene
Dapk1	69.5886	161.621	146.061	142.437	81.9658	65.5907	263.789	104.813	19.254		-0.70723	0.658818	0.427854	0.374071	-0.52351	-0.76657	2.17531	-0.18438	-1.45435	Down-regulated Gene
Ston2	5.62273	29.5126	22.886	19.691	10.539	8.89445	29.4866	7.90985	3.86816		-1.02044	1.4783	0.785196	0.451013	-0.50622	-0.67824	1.47557	-0.78122	-1.20396	Down-regulated Gene
Baiap3	81.2922	165.423	120.353	184.987	33.7034	23.7377	177.168	9.0211	98.4104		-0.28265	1.03466	0.328961	1.34099	-1.0278	-1.18384	1.21857	-1.41427	-0.01462	Down-regulated Gene
Gm11342	31.2542	39.9673	46.5419	64.2172	12.3695	11.2331	57.253	8.10824	37.9432		-0.15954	0.293745	0.635776	1.5553	-1.14198	-1.2011	1.193	-1.36366	0.188448	Down-regulated Gene
Pak6	2.36939	13.3555	15.0263	16.4955	1	1	21.5141	14.1178	10.2007		-1.16459	0.396646	0.634082	0.842882	-1.3592	-1.3592	1.55608	0.504977	-0.05168	Down-regulated Gene
Lrtm2	5.82688	6.70253	8.62096	7.14972	5.241	3.82003	15.119	1	8.38802		-0.28562	-0.04683	0.47633	0.075122	-0.44538	-0.83288	2.24836	-1.60191	0.412807	Down-regulated Gene
Pcdhgb4	8.80803	10.5042	14.0383	8.13437	4.29999	1	20.6977	5.2215	9.06637		-0.0511	0.261148	0.911737	-0.17511	-0.88098	-1.48847	2.13766	-0.71134	-0.00354	Down-regulated Gene
Gm37691	1	2.90084	8.36055	3.21384	1	1	15.0582	3.43973	8.77861		-0.87674	-0.45721	0.747783	-0.38813	-0.87674	-0.87674	2.22599	-0.33827	0.840053	Down-regulated Gene
Fkbp10	1	1	4.21345	1	1	1.88653	6.43159	1.89402	3.46718		-0.79761	-0.79761	0.991591	-0.79761	-0.79761	-0.30401	2.22662	-0.29983	0.576077	Down-regulated Gene
Acnat1	1.32533	1	1.93364	1	1	1	3.05394	1	1.52772		-0.15533	-0.65367	0.77647	-0.65367	-0.65367	-0.65367	2.49252	-0.65367	0.154676	Down-regulated Gene
Gpr156	1	1	1.46682	1	1	1	2.10051	1	1		-0.4859	-0.4859	0.816598	-0.4859	-0.4859	-0.4859	2.58467	-0.4859	-0.4859	Down-regulated Gene
Gm44651	1	1	1.87934	1	1	1	3.23147	1	1		-0.47945	-0.47945	0.740304	-0.47945	-0.47945	-0.47945	2.61588	-0.47945	-0.47945	Down-regulated Gene
Gm27883	1	1	1.46682	1	1	1	2.79023	1	1		-0.44512	-0.44512	0.383452	-0.44512	-0.44512	-0.44512	2.7324	-0.44512	-0.44512	Down-regulated Gene
Gm43551	1	1	2.69358	1.49181	1	1	6.533	1.89402	1.49344		-0.60044	-0.60044	0.404633	-0.30857	-0.60044	-0.60044	2.68318	-0.06987	-0.30761	Down-regulated Gene
Gbp8	47.1256	246.209	661.047	636.592	206.076	226.063	1436.15	293.039	448.268		-1.06869	-0.56165	0.494906	0.432621	-0.66386	-0.61295	2.46902	-0.44237	-0.04702	Down-regulated Gene
Gm12709	1	1	3.1604	12.808	2.43085	2.04697	27.534	1	1		-0.56366	-0.56366	-0.30867	0.830031	-0.39478	-0.44009	2.56815	-0.56366	-0.56366	Down-regulated Gene
Gm13448	1	1	1.46682	2.96726	1	2.57046	6.15266	1.44073	1		-0.66619	-0.66619	-0.37457	0.562732	-0.66619	0.314857	2.55262	-0.39087	-0.66619	Down-regulated Gene
Arpp21	549.304	1354.4	2672.44	2681.98	2035.15	2485.5	6891.68	33.1698	47.1814		-0.77547	-0.36851	0.29774	0.30256	-0.0244	0.203244	2.43049	-1.03637	-1.02928	Down-regulated Gene
Gm37065	1.39338	10.5042	47.3126	55.607	46.0268	53.9306	148.317	7.00327	13.9768		-0.96936	-0.75542	0.108909	0.303678	0.078716	0.264313	2.48068	-0.83763	-0.67388	Down-regulated Gene
Gm6226	1.71872	2.90084	13.7017	12.0692	8.10271	7.80532	22.1481	3.88674	4.55689		-1.10896	-0.91687	0.838193	0.572927	-0.0716	-0.11993	2.21068	-0.75667	-0.64777	Down-regulated Gene
Spint2	696.485	945.719	1300.3	1141.39	811.134	997.469	1495.89	654.267	516.811		-0.84426	-0.01769	1.15827	0.631248	-0.46403	0.153939	1.80694	-0.98427	-1.44014	Down-regulated Gene
Glt8d2	10.1541	36.1656	61.3386	66.9221	41.2057	47.2184	82.1947	26.4646	19.977		-1.51013	-0.3327	0.806763	1.05951	-0.10456	0.167607	1.75083	-0.77182	-1.06549	Down-regulated Gene
Gm37120	1.65067	1.95042	10.521	12.0702	1.9539	3.55829	14.1352	1	1		-0.72989	-0.6702	1.03672	1.34528	-0.6695	-0.34997	1.75653	-0.85948	-0.85948	Down-regulated Gene
Adgrl2	18.7489	18.1076	11.4654	16.0075	8.06404	6.11657	34.9486	3.22878	5.57804		0.557731	0.488466	-0.22894	0.261639	-0.59631	-0.80665	2.30741	-1.11855	-0.86481	Down-regulated Gene
Nwd1	85.1897	206.291	155.929	216.231	96.313	118.209	542.904	1	2.847		-0.47507	0.31159	-0.01555	0.376156	-0.40281	-0.26058	2.49818	-1.02195	-1.00996	Down-regulated Gene
Dhrs3	557.027	475.26	471.976	740.722	165.755	419.167	3224.21	53.3707	30.5791		-0.13491	-0.22317	-0.22672	0.06338	-0.55727	-0.28372	2.74419	-0.67858	-0.70319	Down-regulated Gene
Atp1a3	19.3762	15.2563	15.797	13.0535	7.18748	7.42529	68.3799	5.445	3.07658		0.114599	-0.10456	-0.0758	-0.22174	-0.53379	-0.52114	2.72137	-0.62648	-0.75247	Down-regulated Gene
Tmem38a	25.3917	25.711	20.4109	20.6773	21.3929	21.4833	79.0754	13.274	10.6495		-0.05524	-0.0386	-0.31479	-0.3009	-0.26362	-0.25891	2.7422	-0.68669	-0.82345	Down-regulated Gene
Pip5k1b	20.2012	40.9177	16.4375	5.92052	7.1617	13.8506	81.4438	14.0676	4.45405		-0.10853	0.785092	-0.27088	-0.72454	-0.671	-0.38247	2.53322	-0.37311	-0.78779	Down-regulated Gene
Me1	1	5.75211	3.86604	1	2.43085	1.78523	11.3915	1.67052	1		-0.72082	0.754506	0.168961	-0.72082	-0.2766	-0.47704	2.5053	-0.51265	-0.72082	Down-regulated Gene
Ptprk	24.9899	49.4715	38.8882	22.1548	20.9546	18.5198	74.9221	4.1228	21.2516		-0.283	0.95501	0.419826	-0.42636	-0.48706	-0.61018	2.24202	-1.33822	-0.47204	Down-regulated Gene
Lynx1	37.9417	58.0253	48.3006	42.8202	27.4644	54.4119	130.308	33.1698	28.088		-0.44391	0.23005	-0.09629	-0.2802	-0.79551	0.108794	2.6557	-0.60405	-0.77458	Down-regulated Gene
Myrfl	1	3.85126	2.05305	2.96828	1	4.40266	13.3389	1.22351	1		-0.65369	0.11446	-0.36999	-0.12342	-0.65369	0.263009	2.67048	-0.59347	-0.65369	Down-regulated Gene
Gm43916	1.32533	3.85126	1.87934	3.70498	1	4.92615	10.8641	1.67052	1.26386		-0.69921	0.157338	-0.51134	0.107732	-0.80953	0.521832	2.5354	-0.58216	-0.72006	Down-regulated Gene
Gm15612	1	2.90084	1	1.24591	1.47695	3.09394	7.02997	1	1.49344		-0.67462	0.352075	-0.67462	-0.5418	-0.41701	0.456374	2.58233	-0.67462	-0.4081	Down-regulated Gene
Gm27254	1.71872	6.70253	1.75994	2.47578	2.41796	4.9683	9.02818	1.67052	1.49344		-0.72944	1.22193	-0.7133	-0.43301	-0.45565	0.542908	2.13252	-0.74831	-0.81764	Down-regulated Gene
Ptk2	26.8673	3.85126	9.71751	6.41132	44.4671	46.34	58.4092	66.5864	34.537		-0.28411	-1.3468	-1.07595	-1.2286	0.528491	0.61497	1.17222	1.54977	0.070005	Down-regulated Gene
Ublcp1	12.5526	30.4631	19.3579	45.5269	75.3529	79.2096	127.447	90.7288	80.9511		-1.39627	-0.89457	-1.20564	-0.47261	0.362859	0.47089	1.8221	0.79356	0.519673	Down-regulated Gene
Pitpnm2	29.6807	28.5622	49.5597	151.795	241.951	293.921	375.707	242.423	233.093		-1.30018	-1.30967	-1.13157	-0.26439	0.500317	0.941137	1.63486	0.50432	0.425186	Down-regulated Gene
4930519F09Rik	1	1	1.46682	1.24591	1.9539	1.26174	2.79023	1.89402	1.79157		-1.10814	-1.10814	-0.24664	-0.65433	0.652254	-0.6251	2.19568	0.54175	0.35268	Down-regulated Gene
Gm11998	2.76277	1.95042	1.46682	5.92052	11.4027	7.94877	22.6299	16.5073	16.6393		-0.97147	-1.08536	-1.15316	-0.52876	0.239829	-0.2444	1.81385	0.955478	0.973988	Down-regulated Gene
Card9	16.6608	27.6118	24.8835	31.503	9.04372	10.8279	122.163	76.7446	68.129		-0.73491	-0.43009	-0.50603	-0.32178	-0.94693	-0.89727	2.20176	0.937534	0.697716	Down-regulated Gene
Traj5	1	1	1	1	1	1	5.71142	3.20367	3.73104		-0.65398	-0.65398	-0.65398	-0.65398	-0.65398	-0.65398	2.22079	0.690635	1.01242	Down-regulated Gene
1600002D24Rik	1	1	1	1	1	1	3.78934	2.55826	2.51459		-0.66309	-0.66309	-0.66309	-0.66309	-0.66309	-0.66309	2.17651	0.923252	0.878789	Down-regulated Gene
Trav4-2	1	1	1	1	1	1	3.33288	2.34104	2.51459		-0.67611	-0.67611	-0.67611	-0.67611	-0.67611	-0.67611	2.05984	0.896632	1.10017	Down-regulated Gene
Gm38365	48.193	53.2732	28.6508	35.442	37.9186	61.3437	326.777	191.347	168.297		-0.59654	-0.54384	-0.79928	-0.72883	-0.70313	-0.46011	2.29364	0.88861	0.649486	Down-regulated Gene
Trav13n-1	1	1	1	1	1	1.26174	3.06917	2.3222	1.98687		-0.71495	-0.71495	-0.71495	-0.71495	-0.71495	-0.35197	2.15449	1.11862	0.653606	Down-regulated Gene
Slc44a3	1.32533	2.90084	1.46682	1.49215	1	3.65958	10.6713	9.23205	5.05033		-0.81647	-0.35097	-0.77466	-0.76718	-0.91259	-0.12679	1.94489	1.51964	0.284116	Down-regulated Gene
E030018B13Rik	1.65067	3.85126	2.05305	1.49215	2.43085	3.35569	9.24622	8.79131	6.82877		-0.95333	-0.19335	-0.81437	-1.00808	-0.68389	-0.36449	1.66983	1.51273	0.834951	Down-regulated Gene
Rph3al	7.53651	8.60337	7.54631	3.95123	8.54099	7.74618	19.3335	19.0035	19.1854		-0.65154	-0.46545	-0.64983	-1.27689	-0.47633	-0.61496	1.40613	1.34857	1.3803	Down-regulated Gene
Kcnmb4	3.61758	1	3.39921	8.87209	11.9183	25.0294	83.6095	107.479	75.6126		-0.81963	-0.88669	-0.82523	-0.68504	-0.60701	-0.27116	1.22939	1.84082	1.02455	Down-regulated Gene
Zfp36	45.7945	22.8597	5.62472	17.2357	36.0108	38.5809	296.881	341.758	230.619		-0.54602	-0.72687	-0.86277	-0.77122	-0.62317	-0.6029	1.43386	1.78773	0.911365	Down-regulated Gene
Mfhas1	8.44446	5.75211	5.09279	5.18212	17.1648	20.4363	112.801	107.841	86.5679		-0.73763	-0.79858	-0.8135	-0.81148	-0.54024	-0.46619	1.62457	1.51229	1.03076	Down-regulated Gene
Trav9-4	1	1	1.58623	1	3.82304	1.26174	13.344	15.2479	8.97391		-0.78312	-0.78312	-0.67506	-0.78312	-0.26276	-0.73487	1.49221	1.84314	0.686685	Down-regulated Gene
Gm15638	3.0881	1.95042	2.40047	2.47646	11.3511	2.9335	32.2607	32.3385	23.8902		-0.75391	-0.84483	-0.80886	-0.80279	-0.0935	-0.76626	1.57764	1.58387	0.908653	Down-regulated Gene
Trav14-2	1.39338	1	1	1.24591	5.74373	5.43264	17.5229	16.0791	12.0955		-0.86101	-0.92326	-0.92326	-0.88435	-0.17264	-0.22187	1.69121	1.46275	0.832423	Down-regulated Gene
Trav13n-4	1	1.95042	1.46682	1.24591	1	1	9.65701	9.46183	6.2325		-0.75968	-0.48909	-0.62677	-0.68967	-0.75968	-0.75968	1.70505	1.64948	0.730057	Down-regulated Gene
Trav14n-3	1	1	2.05305	1	1	1	23.4109	23.6469	14.1139		-0.69863	-0.69863	-0.58683	-0.69863	-0.69863	-0.69863	1.68066	1.70571	0.69363	Down-regulated Gene
Traj15	1	1	1	1	1	1	14.9263	12.7579	7.74708		-0.66934	-0.66934	-0.66934	-0.66934	-0.66934	-0.66934	1.91746	1.51468	0.583923	Down-regulated Gene
Traj8	1	1	1	1	1	2.04697	29.0758	23.6971	17.7976		-0.70136	-0.70136	-0.70136	-0.70136	-0.70136	-0.60505	1.88138	1.38659	0.84388	Down-regulated Gene
Tnnt3	2.36939	4.80169	1.75994	1	1	1	33.356	25.4978	22.4442		-0.65585	-0.45619	-0.70589	-0.76827	-0.76827	-0.76827	1.88786	1.24277	0.9921	Down-regulated Gene
Traj6	1	1	1	1	1	1.88653	15.9558	12.994	12.7261		-0.72385	-0.72385	-0.72385	-0.72385	-0.72385	-0.57787	1.7389	1.25118	1.20707	Down-regulated Gene
Traj17	1	1	1	1.24591	3.38476	1.52349	68.3595	55.6246	58.1159		-0.72105	-0.72105	-0.72105	-0.7123	-0.63614	-0.70241	1.6774	1.22395	1.31266	Down-regulated Gene
Trav6d-3	1	1	1	1	1	1	4.30153	3.8679	3.90244		-0.70487	-0.70487	-0.70487	-0.70487	-0.70487	-0.70487	1.60385	1.30062	1.32476	Down-regulated Gene
C3ar1	1.32533	1	1	1	1	1.52349	5.54912	5.2215	5.21135		-0.61103	-0.77512	-0.77512	-0.77512	-0.77512	-0.51108	1.5194	1.35415	1.34903	Down-regulated Gene
Trav14-1	1.78677	1	1.29311	1.49215	4.77694	4.50396	52.7952	57.8408	46.1467		-0.73035	-0.76359	-0.75121	-0.7428	-0.60399	-0.61553	1.42507	1.63827	1.14413	Down-regulated Gene
Btg1	138.099	41.8681	84.9617	113.408	69.3459	68.8921	943.4	1079.15	924.433		-0.58038	-0.80673	-0.70536	-0.63845	-0.7421	-0.74316	1.31383	1.63314	1.26921	Down-regulated Gene
Gm43127	1.32533	1	1.93364	2.22954	1	1	8.50076	8.54897	8.2509		-0.72858	-0.82616	-0.54612	-0.45736	-0.82616	-0.82616	1.42367	1.43813	1.34873	Down-regulated Gene
Epas1	1.65067	1.95042	1	1.24591	4.31288	1.52349	14.3837	10.8217	2.97374		-0.61072	-0.54483	-0.75373	-0.69968	-0.02556	-0.63867	2.188	1.40509	-0.3199	Down-regulated Gene
Rbm24	1	1	1	1	1.94101	1	13.9729	7.64867	2.31929		-0.5732	-0.5732	-0.5732	-0.5732	-0.35135	-0.5732	2.48525	0.994272	-0.26217	Down-regulated Gene
AC153887.2	1	1	1	1	1	1	1.41079	1.22351	1		-0.50687	-0.50687	-0.50687	-0.50687	-0.50687	-0.50687	2.44751	1.10058	-0.50687	Down-regulated Gene
Gm4894	1	1	1	1	1	1	5.66575	3.68207	1		-0.51111	-0.51111	-0.51111	-0.51111	-0.51111	-0.51111	2.40982	1.16796	-0.51111	Down-regulated Gene
Nsg2	37.6928	39.0169	53.4575	90.5398	126.322	186.489	1068.62	796.903	446.023		-0.78186	-0.77815	-0.73759	-0.63346	-0.53298	-0.36402	2.11315	1.35012	0.364793	Down-regulated Gene
Pvr	15.7528	1.95042	9.83692	17.7281	34.1546	72.9196	477.538	277.872	109.068		-0.63739	-0.72787	-0.67617	-0.62444	-0.51675	-0.26262	2.38991	1.08097	-0.02565	Down-regulated Gene
Crispld2	7.18135	3.85126	1.58623	2.72203	2.41796	3.92133	28.6903	22.7906	10.6152		-0.22953	-0.58887	-0.83328	-0.71072	-0.74353	-0.58131	2.09141	1.4548	0.141008	Down-regulated Gene
Gm17200	1.71872	1	1	1.24591	1	1	6.81193	4.78704	2.28501		-0.30423	-0.66999	-0.66999	-0.54485	-0.66999	-0.66999	2.28779	1.25729	-0.01603	Down-regulated Gene
Rab6b	30.5141	17.1572	57.5389	92.5101	60.1162	44.9722	263.708	274.189	114.451		-0.82731	-0.97345	-0.53163	-0.149	-0.50343	-0.66912	1.7241	1.83878	0.091054	Down-regulated Gene
Gm19582	1	1	1.29311	1.24591	1.47695	1	5.41727	4.97916	2.51459		-0.73218	-0.73218	-0.55541	-0.58388	-0.44455	-0.73218	1.93169	1.66748	0.181205	Down-regulated Gene
Traj1	1	1	1	1	1	1	4.16968	4.34003	1.52772		-0.58685	-0.58685	-0.58685	-0.58685	-0.58685	-0.58685	1.79202	1.91987	-0.19079	Down-regulated Gene
Trav5-1	1	1	1	1	1	1	6.35547	8.11452	2.05543		-0.58163	-0.58163	-0.58163	-0.58163	-0.58163	-0.58163	1.49107	2.17186	-0.17315	Down-regulated Gene
Kcnmb4os1	1	1	1	1	1	1	5.84328	7.41888	2.77845		-0.62144	-0.62144	-0.62144	-0.62144	-0.62144	-0.62144	1.45579	2.13156	0.141315	Down-regulated Gene
Yes1	1.65067	1	3.0518	1	1	1.52349	8.7188	8.71597	2.74417		-0.5395	-0.75666	-0.07189	-0.75666	-0.75666	-0.58195	1.81941	1.81846	-0.17456	Down-regulated Gene
Gm16214	1.71872	1	1.93364	1.24591	1	1	4.06827	3.66951	1.75729		-0.19583	-0.8539	0.000962	-0.62875	-0.8539	-0.8539	1.95547	1.59036	-0.16051	Down-regulated Gene
Sorcs2	4.59359	3.85126	2.98669	10.5931	3.86171	1.78523	25.3279	22.989	14.0454		-0.64069	-0.7286	-0.83098	0.069792	-0.72736	-0.97326	1.81473	1.53775	0.478623	Down-regulated Gene
Gm8152	2.76277	1.95042	2.34616	4.44406	3.82304	2.14827	7.60306	6.5437	5.08461		-0.69026	-1.11646	-0.90883	0.191812	-0.134	-1.01266	1.84916	1.29337	0.52787	Down-regulated Gene
Gm26909	9.6097	3.85126	10.0106	9.11595	6.69764	4.34351	18.3648	9.01482	7.28793		0.226963	-1.20907	0.326944	0.103833	-0.49924	-1.08631	2.4103	0.078612	-0.35204	Down-regulated Gene
App	5.2974	1.95042	5.1579	4.19883	2.89492	1.88653	10.8641	4.32747	5.01605		0.266864	-1.05464	0.211784	-0.16689	-0.68172	-1.07987	2.46479	-0.1161	0.155777	Down-regulated Gene
Gm3052	6.61364	4.80169	2.51987	5.42701	1.9539	2.14827	17.102	2.54571	3.07658		0.32909	-0.07339	-0.58023	0.065511	-0.70595	-0.66277	2.6588	-0.57449	-0.45657	Down-regulated Gene
Zmynd15	1.976	1	1	1	1	1	3.49518	1	1		0.732842	-0.47881	-0.47881	-0.47881	-0.47881	-0.47881	2.61881	-0.47881	-0.47881	Down-regulated Gene
Ankrd6	104.725	26.6614	3.86604	7.64051	13.375	14.8806	268.704	28.3531	8.35374		0.634134	-0.322	-0.6012	-0.55497	-0.48473	-0.46629	2.64258	-0.30128	-0.54623	Down-regulated Gene
Ppfibp2	18.5214	5.75211	2.17246	1	1	2.67176	63.1612	1.22351	3.76532		0.391234	-0.27561	-0.46255	-0.52378	-0.52378	-0.43648	2.72243	-0.51211	-0.37937	Down-regulated Gene
Tle6	22.0022	15.2563	5.85273	2.96794	5.71796	3.82003	51.3396	3.43345	2.97374		0.625437	0.176889	-0.44837	-0.64019	-0.45733	-0.58353	2.57614	-0.60924	-0.6398	Down-regulated Gene
Ccdc152	6.81779	3.85126	1	1.24591	1	1	10.4228	5.02311	4.13201		0.97361	0.006104	-0.92381	-0.84361	-0.92381	-0.92381	2.14937	0.38829	0.097668	Down-regulated Gene
Wdfy2	195.751	111.249	58.7987	42.078	37.4159	46.1205	338.614	126.676	84.1724		0.866748	-0.04765	-0.61522	-0.79616	-0.8466	-0.75241	2.41267	0.119279	-0.34065	Down-regulated Gene
Jup	206.168	135.96	54.7055	13.0535	16.2238	33.9117	648.336	185.81	216.145		0.205444	-0.17061	-0.60583	-0.82893	-0.81195	-0.71721	2.57382	0.096402	0.258882	Down-regulated Gene
Dchs1	1.976	1	1	1.24591	1	1	5.46294	2.56454	1.49344		0.084273	-0.62669	-0.62669	-0.44756	-0.62669	-0.62669	2.62432	0.512991	-0.26725	Down-regulated Gene
Bbc3	11.5086	4.80169	3.1061	4.19747	4.33866	1.26174	36.6728	20.052	9.19311		0.08775	-0.53946	-0.69802	-0.59596	-0.58276	-0.8705	2.44104	0.886706	-0.12878	Down-regulated Gene
Pip4k2a	421.152	204.39	177.544	133.592	160.121	206.432	921.369	613.855	331.264		0.277477	-0.59471	-0.70273	-0.87958	-0.77283	-0.58649	2.2902	1.05286	-0.0842	Down-regulated Gene
Gm12292	2.1121	1	1	1	1	1	3.89074	2.54571	1.26386		0.485595	-0.67258	-0.67258	-0.67258	-0.67258	-0.67258	2.33792	0.937163	-0.39779	Down-regulated Gene
Gm37953	4.79773	5.75211	2.46557	3.45941	2.90781	2.30872	15.2052	10.1072	5.08461		-0.24604	-0.00882	-0.82571	-0.57868	-0.71579	-0.8647	2.3408	1.07367	-0.17473	Down-regulated Gene
Arap2	124.445	158.77	88.7941	29.0412	26.6007	6.6992	461.314	284.009	182.203		-0.1951	0.054088	-0.45392	-0.88771	-0.90543	-1.04991	2.25048	0.963287	0.224205	Down-regulated Gene
Il4ra	604.131	356.458	144.204	20.1889	13.3363	37.9643	1410.3	926.534	778.24		0.275519	-0.26047	-0.7198	-0.98818	-1.00301	-0.94972	2.02013	0.973228	0.652306	Down-regulated Gene
Cdk17	302.017	282.325	215.898	182.296	201.217	196.714	1016.52	596.511	509.218		-0.33343	-0.40876	-0.66283	-0.79136	-0.71899	-0.73621	2.3995	0.792983	0.459092	Down-regulated Gene
Mir1931	6.16712	4.80169	2.93239	2.47544	3.38476	4.34351	24.055	12.7705	7.79174		-0.22489	-0.43398	-0.72022	-0.79019	-0.65095	-0.50414	2.51422	0.786258	0.023881	Down-regulated Gene
Brdt	13.2713	9.55379	9.70672	9.11697	15.6566	12.0354	105.173	42.6989	30.3495		-0.48261	-0.60864	-0.60346	-0.62345	-0.40175	-0.52451	2.63301	0.515031	0.096368	Down-regulated Gene
Trp53inp2	15.5254	12.4051	9.25069	13.7913	13.3234	8.10922	208.946	86.28	53.3083		-0.49983	-0.54974	-0.6002	-0.52757	-0.53505	-0.61846	2.59427	0.632012	0.104574	Down-regulated Gene
Slamf1	4.86578	8.60337	24.9162	19.9416	34.5929	84.5879	818.697	391.986	283.826		-0.69875	-0.68431	-0.62131	-0.64052	-0.58393	-0.39084	2.44453	0.796435	0.378686	Down-regulated Gene
Rbp7	1	1	1	1	1	1	2.37944	1.67052	1.49344		-0.61879	-0.61879	-0.61879	-0.61879	-0.61879	-0.61879	2.40167	0.849393	0.461651	Down-regulated Gene
Ccr9	188.783	23.8101	249.163	799.09	1084.75	546.009	9167.01	4361.47	3568.98		-0.7106	-0.76828	-0.68949	-0.4972	-0.39731	-0.58569	2.42878	0.748445	0.471341	Down-regulated Gene
Errfi1	12.7036	14.3059	13.615	47.7387	43.178	40.5395	248.773	98.3468	73.8685		-0.75841	-0.73556	-0.74541	-0.25889	-0.32391	-0.36153	2.60739	0.462666	0.113661	Down-regulated Gene
Gm22814	1	1	1	1.49181	5.29256	4.14092	31.8347	8.56153	9.27205		-0.65421	-0.65421	-0.65421	-0.60117	-0.19126	-0.31546	2.67131	0.161298	0.237928	Down-regulated Gene
Erich3	1	1	1	1	1.94101	1.88653	5.30064	2.76293	3.00802		-0.81434	-0.81434	-0.81434	-0.81434	-0.11764	-0.15798	2.36973	0.490887	0.672345	Down-regulated Gene
Cacnb1	13.9602	1.95042	12.6379	23.3833	4.80272	9.46009	72.1985	22.9638	23.5921		-0.33351	-0.94134	-0.40044	0.143403	-0.79698	-0.56127	2.61399	0.122172	0.153967	Down-regulated Gene
Kcnh3	2.04405	1	2.69358	101.36	27.5546	25.4767	344.827	118.557	123.353		-0.77609	-0.7861	-0.76987	0.176186	-0.53149	-0.55141	2.51064	0.341073	0.387066	Down-regulated Gene
Gm37166	1	1	1.58623	4.19747	1	1.88653	17.3505	7.19538	6.0372		-0.71379	-0.71379	-0.59703	-0.07693	-0.71379	-0.53722	2.54286	0.520187	0.289503	Down-regulated Gene
Kcnh2	24.6879	20.9588	14.3422	41.343	18.08	36.6725	171.595	71.717	61.9024		-0.57206	-0.65236	-0.79483	-0.21344	-0.71435	-0.314	2.5912	0.440587	0.229255	Down-regulated Gene
Gm44745	4.38944	11.4546	27.9452	29.7796	36.9776	38.7835	177.386	41.5437	63.7224		-0.89835	-0.75281	-0.4131	-0.3753	-0.22702	-0.18982	2.66544	-0.13296	0.323925	Down-regulated Gene
Lyst	110.789	82.7362	105.578	118.334	172.999	245.448	993.359	173.795	341.356		-0.55396	-0.65777	-0.57324	-0.52604	-0.32375	-0.05565	2.71197	-0.32081	0.299249	Down-regulated Gene
Itga6	58.2466	31.4135	48.029	63.9675	66.4197	88.7506	248.179	85.2316	96.3816		-0.48547	-0.93227	-0.6556	-0.39021	-0.34938	0.022453	2.6771	-0.03614	0.149517	Down-regulated Gene
Hecw2	3.3603	1.95042	2.17246	1.24591	1.47695	2.67176	14.4698	3.66951	6.24288		-0.19894	-0.55867	-0.50202	-0.73843	-0.67948	-0.37462	2.63566	-0.12004	0.536548	Down-regulated Gene
Gm44175	2.36939	1	1	1.24591	23.1847	56.2863	1544.49	2.56454	468.441		-0.4762	-0.47902	-0.47902	-0.47852	-0.4333	-0.36507	2.70245	-0.4758	0.484473	Down-regulated Gene
Tex44	1	1	1	1	1	1	3.78934	1	1.79157		-0.45173	-0.45173	-0.45173	-0.45173	-0.45173	-0.45173	2.71511	-0.45173	0.446976	Down-regulated Gene
B230110C06Rik	1	1	1	1	1	1	2.80546	1	1.49344		-0.44875	-0.44875	-0.44875	-0.44875	-0.44875	-0.44875	2.72314	-0.44875	0.418134	Down-regulated Gene
Trav6-5	1	1	1	1.24591	1	1	12.0356	3.2225	4.06345		-0.53723	-0.53723	-0.53723	-0.46546	-0.53723	-0.53723	2.68339	0.111389	0.356812	Down-regulated Gene
Itga7	1.39338	1	1	1.98363	1	1	10.4481	2.55198	3.46718		-0.43683	-0.57365	-0.57365	-0.23154	-0.57365	-0.57365	2.71242	-0.03387	0.284436	Down-regulated Gene
Ddr1	1.78677	1	1	2.72203	1	1	13.415	3.42717	4.85503		-0.41535	-0.62356	-0.62356	-0.16784	-0.62356	-0.62356	2.66201	0.018777	0.396653	Down-regulated Gene
Ifitm10	6.43932	1	1.29311	12.5583	1	4.40266	62.3448	5.47012	24.4179		-0.36133	-0.65145	-0.63581	-0.03497	-0.65145	-0.46996	2.62043	-0.41303	0.59757	Down-regulated Gene
Gm12846	3.80682	1.95042	1	4.19849	3.37187	2.14827	18.4663	3.8679	9.66265		-0.30503	-0.66365	-0.84725	-0.22937	-0.38906	-0.62543	2.52685	-0.29323	0.826184	Down-regulated Gene
Pdk1	841.776	628.278	742.901	715.848	563.79	411.628	1636.82	769.987	1130.13		0.043817	-0.58068	-0.2454	-0.32453	-0.76931	-1.21439	2.36937	-0.16617	0.887283	Down-regulated Gene
Trav10n	2.18015	1	1	1	1	1	4.44861	1	2.77845		0.407426	-0.61945	-0.61945	-0.61945	-0.61945	-0.61945	2.38127	-0.61945	0.928018	Down-regulated Gene
Kcnh8	1.32533	1.95042	1.87934	1.98363	1	1	4.59569	1.88147	3.11086		-0.70275	-0.12124	-0.18737	-0.09035	-1.00541	-1.00541	2.33961	-0.18539	0.958299	Down-regulated Gene
Lypd6b	43.987	96.9926	105.025	54.8727	12.3566	11.191	257.237	64.4857	118.018		-0.57847	0.170844	0.284389	-0.42458	-1.02561	-1.04209	2.43614	-0.28869	0.468069	Down-regulated Gene
Sh3gl3	1	3.85126	2.46557	1	1	1.88653	9.80408	3.00527	4.59117		-0.82465	0.254812	-0.2698	-0.82465	-0.82465	-0.48902	2.5085	-0.06547	0.534934	Down-regulated Gene
Gm44110	1	2.90084	1	1.49215	1	1.52349	10.1591	2.34104	3.86816		-0.6555	0.033118	-0.6555	-0.4772	-0.6555	-0.46585	2.66256	-0.16968	0.383544	Down-regulated Gene
Gm44101	3.87487	8.60337	7.67652	7.88608	6.64608	2.30872	28.9287	10.3496	9.39879		-0.77576	-0.12587	-0.25326	-0.22446	-0.39488	-0.99102	2.66767	0.11413	-0.01655	Down-regulated Gene
Etv1	2.1121	4.80169	5.09279	2.47578	3.35898	1.78523	19.1204	8.29407	7.05835		-0.76619	-0.23765	-0.18045	-0.69472	-0.52116	-0.83042	2.57613	0.448642	0.205808	Down-regulated Gene
Sertad4	1	1	1	1.73772	1	1	4.16968	1.44701	1		-0.49254	-0.49254	-0.49254	0.258474	-0.49254	-0.49254	2.73426	-0.03747	-0.49254	Down-regulated Gene
Arl5c	22.4403	7.65295	65.3234	308.497	126.877	154.743	1654.11	212.714	285.157		-0.60507	-0.63563	-0.51647	-0.01401	-0.38928	-0.33171	2.76633	-0.21192	-0.06224	Down-regulated Gene
Spats2l	1.71872	1	1.46682	20.4328	2.89492	2.8322	129.826	22.0824	25.0246		-0.54755	-0.56602	-0.55402	-0.06675	-0.51733	-0.51894	2.74377	-0.02437	0.05122	Down-regulated Gene
Foxb1	1	1	1	1.49181	1.9539	1	7.50166	1	1		-0.43905	-0.43905	-0.43905	-0.19452	0.035233	-0.43905	2.79362	-0.43905	-0.43905	Down-regulated Gene
Syt14	3.3603	1	1	11.3305	7.63865	2.41001	54.5803	1	5.21135		-0.39295	-0.53865	-0.53865	0.099068	-0.12884	-0.45161	2.76896	-0.53865	-0.27868	Down-regulated Gene
Scn2b	4.38944	1.95042	4.62597	31.9914	9.99763	5.55093	148.109	1.88147	1.79157		-0.42165	-0.47584	-0.41639	0.191674	-0.29703	-0.39584	2.77183	-0.47738	-0.47937	Down-regulated Gene
Gse1	94.8435	102.695	75.1152	110.216	91.5177	105.249	379.338	99.5585	83.3154		-0.35644	-0.26906	-0.576	-0.18536	-0.39346	-0.24065	2.80968	-0.30397	-0.48474	Down-regulated Gene
Tctex1d1	1	1.95042	10.2929	21.6637	6.68475	7.84747	231.86	1	1		-0.4285	-0.41514	-0.29785	-0.13798	-0.34858	-0.33223	2.8173	-0.4285	-0.4285	Down-regulated Gene
Gm37548	1	6.70253	9.00108	22.4011	8.07693	3.98047	254.828	3.6444	1		-0.42896	-0.35597	-0.32655	-0.15505	-0.33838	-0.39081	2.8198	-0.39511	-0.42896	Down-regulated Gene
Trbv6	1	1	1	1.24591	1	1	3.06917	1	1		-0.39869	-0.39869	-0.39869	-0.01755	-0.39869	-0.39869	2.80838	-0.39869	-0.39869	Down-regulated Gene
Gm43702	3.68563	1	2.63928	9.60879	7.18748	9.84012	112.755	4.55098	14.3331		-0.43805	-0.518	-0.4692	-0.26172	-0.3338	-0.25483	2.80894	-0.41229	-0.12107	Down-regulated Gene
Nphs2	1.976	1	1	7.88778	4.80272	17.6754	224.81	4.31492	12.7947		-0.41722	-0.4314	-0.4314	-0.33134	-0.37616	-0.18915	2.81996	-0.38324	-0.26005	Down-regulated Gene
Snai1	1.976	1	1.46682	3.21316	1	2.77306	30.3538	1.44073	2.31929		-0.34378	-0.45257	-0.40054	-0.20589	-0.45257	-0.25494	2.81926	-0.40345	-0.30552	Down-regulated Gene
Hspg2	1.65067	1	1	3.45941	1	3.29654	49.9703	1	2.28501		-0.36514	-0.40808	-0.40808	-0.2458	-0.40808	-0.25655	2.82309	-0.40808	-0.32329	Down-regulated Gene
Gm43771	1.32533	1	1	3.21384	1.47695	3.09394	27.5493	1	2.05543		-0.40647	-0.44643	-0.44643	-0.17454	-0.38785	-0.18926	2.81421	-0.44643	-0.31681	Down-regulated Gene
Nron	11.5235	2.90084	7.3291	11.0859	12.3824	15.9024	196.45	9.88373	2.05543		-0.31215	-0.45825	-0.38322	-0.31957	-0.2976	-0.23796	2.82126	-0.33994	-0.47258	Down-regulated Gene
Rag1	5.43349	15.2563	90.4013	621.415	350.399	703.879	8570.47	1	1		-0.43458	-0.43085	-0.40234	-0.20091	-0.30372	-0.16962	2.81453	-0.43626	-0.43626	Down-regulated Gene
Chrna9	1.39338	3.85126	9.99983	65.6947	63.0037	101.643	897.848	9.40532	16.5229		-0.46994	-0.46096	-0.43848	-0.23485	-0.24469	-0.10342	2.8076	-0.44065	-0.41463	Down-regulated Gene
Gm26822	1	1	1.46682	1	2.43085	1.26174	57.4558	1	1		-0.36873	-0.36873	-0.3423	-0.36873	-0.28772	-0.35391	2.82755	-0.36873	-0.36873	Down-regulated Gene
Cdkl1	1	1	1	1	1.47695	1	45.7153	1	1		-0.35778	-0.35778	-0.35778	-0.35778	-0.3238	-0.35778	2.82827	-0.35778	-0.35778	Down-regulated Gene
BC065403	1	1	1	1.24591	1	1	105.889	1	1		-0.35449	-0.35449	-0.35449	-0.34702	-0.35449	-0.35449	2.82842	-0.35449	-0.35449	Down-regulated Gene
Trim29	1	1	1	1	1	1	4.03782	1	1		-0.35355	-0.35355	-0.35355	-0.35355	-0.35355	-0.35355	2.82843	-0.35355	-0.35355	Down-regulated Gene
Gm34096	1	1	1	1	1	1	3.90597	1	1		-0.35355	-0.35355	-0.35355	-0.35355	-0.35355	-0.35355	2.82843	-0.35355	-0.35355	Down-regulated Gene
Hrh3	1	1	1	1	1	1	12.9585	1	1		-0.35355	-0.35355	-0.35355	-0.35355	-0.35355	-0.35355	2.82843	-0.35355	-0.35355	Down-regulated Gene
Gm37920	1	1	1	1	1	1	4.87462	1	1		-0.35355	-0.35355	-0.35355	-0.35355	-0.35355	-0.35355	2.82843	-0.35355	-0.35355	Down-regulated Gene
4732414G09Rik	1	1	1	1	1	1	15.6008	1	1		-0.35355	-0.35355	-0.35355	-0.35355	-0.35355	-0.35355	2.82843	-0.35355	-0.35355	Down-regulated Gene
Olig3	1	1	1	1	1	1	59.5655	1	1		-0.35355	-0.35355	-0.35355	-0.35355	-0.35355	-0.35355	2.82843	-0.35355	-0.35355	Down-regulated Gene
Gm17021	1	1	1	1	1	1	3.89074	1	1		-0.35355	-0.35355	-0.35355	-0.35355	-0.35355	-0.35355	2.82843	-0.35355	-0.35355	Down-regulated Gene
AC153887.1	1	1	1	1	1	1	5.40204	1	1		-0.35355	-0.35355	-0.35355	-0.35355	-0.35355	-0.35355	2.82843	-0.35355	-0.35355	Down-regulated Gene
Igkv4-58	1	1	1	1	1	1	1.82158	1	1		-0.35355	-0.35355	-0.35355	-0.35355	-0.35355	-0.35355	2.82843	-0.35355	-0.35355	Down-regulated Gene
Ighv2-9	1	1	1	1	1	1	1.82158	1	1		-0.35355	-0.35355	-0.35355	-0.35355	-0.35355	-0.35355	2.82843	-0.35355	-0.35355	Down-regulated Gene
Peg10	1	1	1	1	1	1	1.41079	1	1		-0.35355	-0.35355	-0.35355	-0.35355	-0.35355	-0.35355	2.82843	-0.35355	-0.35355	Down-regulated Gene
Gm37461	1	1	1	1	1	1.52349	153.612	1	1.98687		-0.35749	-0.35749	-0.35749	-0.35749	-0.35749	-0.34656	2.82836	-0.35749	-0.33688	Down-regulated Gene
Gm37498	1	1	1	1	1	1.52349	50.0665	1.22351	1		-0.3596	-0.3596	-0.3596	-0.3596	-0.3596	-0.32559	2.82826	-0.34508	-0.3596	Down-regulated Gene
Gm27255	1	1	1	1	1	1.26174	42.6014	1	1		-0.35605	-0.35605	-0.35605	-0.35605	-0.35605	-0.33602	2.82837	-0.35605	-0.35605	Down-regulated Gene
Gm27230	1	1	1	1.73772	1	3.09394	205.589	1	1.26386		-0.35956	-0.35956	-0.35956	-0.34807	-0.35956	-0.32694	2.82828	-0.35956	-0.35545	Down-regulated Gene
Gm15340	1	1	1	3.706	2.41796	5.12874	297.124	2.33476	1.49344		-0.36711	-0.36711	-0.36711	-0.33792	-0.35181	-0.32256	2.82814	-0.35271	-0.36179	Down-regulated Gene
Gm43152	1	1.95042	1	1	1	2.77306	83.7161	1	1		-0.36661	-0.32991	-0.36661	-0.36661	-0.36661	-0.29814	2.8277	-0.36661	-0.36661	Down-regulated Gene
Slc7a11	4.78283	15.2563	2.69358	5.67394	7.62576	20.7572	687.786	2.78177	1.79157		-0.36692	-0.31794	-0.37669	-0.36275	-0.35362	-0.29221	2.82731	-0.37628	-0.38091	Down-regulated Gene
Esrp2	2.43744	1	1	2.23022	3.83593	3.61743	156.076	4.9666	4.94749		-0.36518	-0.39505	-0.39505	-0.36949	-0.33613	-0.34067	2.82723	-0.31263	-0.31303	Down-regulated Gene
Slit3	1	1	1	1.24591	1	1	47.2013	2.11753	1.52772		-0.36981	-0.36981	-0.36981	-0.35279	-0.36981	-0.36981	2.82757	-0.29247	-0.33329	Down-regulated Gene
Gm37150	1	1.95042	1	1	1.47695	1.26174	57.6738	1.66424	2.58315		-0.38127	-0.32746	-0.38127	-0.38127	-0.35427	-0.36645	2.82731	-0.34367	-0.29164	Down-regulated Gene
Lsmem1	1	1	1.29311	1	1	2.04697	69.4094	4.98543	1		-0.38419	-0.38419	-0.37044	-0.38419	-0.38419	-0.33509	2.82375	-0.1973	-0.38419	Down-regulated Gene
Xrra1	1.71872	1	5.45101	3.95259	1	6.01527	444.806	23.2313	6.82877		-0.38528	-0.39049	-0.35823	-0.36909	-0.39049	-0.35415	2.82537	-0.2294	-0.34825	Down-regulated Gene
A930030B08Rik	1	1.95042	1.87934	1.49215	1.47695	2.30872	82.0525	3.88674	1		-0.38804	-0.35035	-0.35317	-0.36852	-0.36913	-0.33613	2.82692	-0.27354	-0.38804	Down-regulated Gene
Mafb	1.39338	1	1.58623	1	1	2.57046	79.7653	2.3222	1		-0.35715	-0.37313	-0.34931	-0.37313	-0.37313	-0.30931	2.82769	-0.3194	-0.37313	Down-regulated Gene
Podxl2	1.976	2.90084	2.69358	5.92018	2.41796	6.17572	112.618	5.21522	4.59117		-0.41205	-0.38499	-0.39105	-0.29663	-0.39912	-0.28915	2.82577	-0.31726	-0.33552	Down-regulated Gene
Bcl6	28.6664	14.3059	2.81299	1.98363	15.2828	25.9921	574.337	37.6964	36.4764		-0.30532	-0.3876	-0.45345	-0.45821	-0.382	-0.32064	2.82136	-0.25357	-0.26056	Down-regulated Gene
Slc6a19os	1	1	1	1	1	2.04697	49.4276	1	3.30616		-0.38087	-0.38087	-0.38087	-0.38087	-0.38087	-0.31156	2.82498	-0.38087	-0.2282	Down-regulated Gene
Adcy1	1.65067	1	1	1	2.43085	2.57046	61.8478	2.56454	6.46208		-0.38872	-0.42338	-0.42338	-0.42338	-0.34716	-0.33972	2.81817	-0.34003	-0.1324	Down-regulated Gene
Ntrk3	3.67072	2.90084	5.02769	15.0225	38.9112	59.2668	859.066	48.0128	77.9977		-0.45778	-0.46073	-0.45259	-0.41435	-0.32295	-0.24507	2.815	-0.28813	-0.1734	Down-regulated Gene
Capn3	56.303	63.7278	45.1522	78.2434	97.486	98.1224	730.128	109.23	106.799		-0.47643	-0.44019	-0.53086	-0.36934	-0.27541	-0.27231	2.81258	-0.21809	-0.22996	Down-regulated Gene
C78197	3.68563	5.75211	1	2.47544	15.6953	7.48443	147.739	17.675	6.2086		-0.43683	-0.39028	-0.49732	-0.46409	-0.16632	-0.35126	2.80783	-0.12173	-0.38	Down-regulated Gene
Whrn	17.7197	20.9588	13.1698	26.3332	40.2518	36.1239	179.253	38.4335	18.1643		-0.52438	-0.45819	-0.61737	-0.34835	-0.0639	-0.14826	2.77683	-0.10106	-0.5153	Down-regulated Gene
P3h4	3.41344	1	1	1	1	8.41311	120.992	1.66424	22.7319		-0.3913	-0.45643	-0.45643	-0.45643	-0.45643	-0.25637	2.78184	-0.43851	0.130059	Down-regulated Gene
Fst	1	1	1	1	1	1	5.46294	1.22351	1.49344		-0.41596	-0.41596	-0.41596	-0.41596	-0.41596	-0.41596	2.80955	-0.25443	-0.05934	Down-regulated Gene
Slc6a19	1	1	1	5.18246	22.8366	18.8658	1510.93	13.2677	179.831		-0.41392	-0.41392	-0.41392	-0.40499	-0.3673	-0.37578	2.80971	-0.38773	-0.03213	Down-regulated Gene
Pcsk1	1.39338	1	1.87934	1	1	1	79.8466	1	11.8317		-0.39592	-0.41196	-0.37611	-0.41196	-0.41196	-0.41196	2.80221	-0.41196	0.029596	Down-regulated Gene
Pax7	1.32533	1	1	1	1	1	9.07385	1	2.05543		-0.28949	-0.41937	-0.41937	-0.41937	-0.41937	-0.41937	2.80374	-0.41937	0.001963	Down-regulated Gene
9130230L23Rik	2.30134	1.95042	1.93364	1.98431	1	3.82003	39.2493	1.44073	5.96864		-0.37231	-0.40251	-0.40395	-0.39959	-0.4843	-0.24161	2.80734	-0.44637	-0.05671	Down-regulated Gene
Gm44111	1	1	1.46682	1	1	1.88653	14.9111	1	2.05543		-0.42217	-0.42217	-0.31348	-0.42217	-0.42217	-0.21577	2.81654	-0.42217	-0.17645	Down-regulated Gene
Dysf	2.18015	1	2.05305	1.49215	1	2.77306	13.0904	1.22351	2.02115		-0.22148	-0.54765	-0.25661	-0.41163	-0.54765	-0.05761	2.79392	-0.48588	-0.26542	Down-regulated Gene
Gm29395	2.83082	1	2.86729	1.49181	1	2.30872	17.8323	1.44073	2.51459		-0.17198	-0.53488	-0.16475	-0.43739	-0.53488	-0.27547	2.80153	-0.44752	-0.23466	Down-regulated Gene
Dirc2	26.6165	5.75211	6.43896	14.531	8.1156	13.6901	144.518	28.0731	36.2469		-0.11984	-0.62631	-0.60963	-0.41321	-0.56894	-0.43362	2.74211	-0.08449	0.113924	Down-regulated Gene
6430550D23Rik	11.5915	2.90084	8.95758	9.36322	4.78983	5.28919	56.5429	11.2122	10.3171		-0.11921	-0.67954	-0.28903	-0.26288	-0.55775	-0.52555	2.77901	-0.14367	-0.20138	Down-regulated Gene
Gm16534	5.31231	10.5042	8.07824	10.3465	7.1617	4.44481	109.464	17.2155	23.27		-0.52164	-0.35693	-0.43389	-0.36193	-0.46297	-0.54916	2.78249	-0.14402	0.048056	Down-regulated Gene
Clec4n	1	1	1	1	1	1	4.15445	1.44073	1.49344		-0.46662	-0.46662	-0.46662	-0.46662	-0.46662	-0.46662	2.77341	-0.01393	0.040207	Down-regulated Gene
Vamp1	297.824	183.481	171.703	228.295	133.116	105.713	2464.45	539.836	440.318		-0.29687	-0.459	-0.4757	-0.39546	-0.53041	-0.56927	2.77524	0.046285	-0.09482	Down-regulated Gene
Patj	115.723	79.885	83.5399	84.6271	27.0776	32.983	901.884	161.713	177.382		-0.2685	-0.40744	-0.39327	-0.38906	-0.61217	-0.58927	2.77937	-0.0902	-0.02945	Down-regulated Gene
Slc37a2	21.3431	18.1076	28.2056	76.0207	20.8902	52.1236	620.107	75.6271	43.6827		-0.46412	-0.48181	-0.4266	-0.16518	-0.46659	-0.29583	2.80945	-0.16734	-0.34198	Down-regulated Gene
Ppp1r3b	58.2634	80.8354	66.1589	103.582	35.521	74.2704	973.235	205.837	108.529		-0.46764	-0.38726	-0.43953	-0.30626	-0.54863	-0.41064	2.79071	0.057888	-0.28864	Down-regulated Gene
1810019D21Rik	1	1	1	1	1	1.26174	9.36285	1.88147	1		-0.40657	-0.40657	-0.40657	-0.40657	-0.40657	-0.30582	2.8125	-0.06727	-0.40657	Down-regulated Gene
Gm5441	1.32533	1	1.46682	1	1	1	10.2453	2.11125	1		-0.32023	-0.43429	-0.27063	-0.43429	-0.43429	-0.43429	2.80699	-0.0447	-0.43429	Down-regulated Gene
Tle2	21.813	1.95042	2.22676	3.46009	4.29999	1.88653	169.825	23.5904	12.5994		-0.0984	-0.4864	-0.481	-0.45691	-0.4405	-0.48764	2.79289	-0.06368	-0.27838	Down-regulated Gene
Gm12193	1.78677	1	1	1	1.47695	1	8.60217	1.44701	1		-0.10607	-0.44256	-0.44256	-0.44256	-0.23857	-0.44256	2.8088	-0.25138	-0.44256	Down-regulated Gene
Gm42787	2.57353	1	1	1.49215	1	1.52349	14.8958	1	1		-0.06013	-0.42663	-0.42663	-0.312	-0.42663	-0.3047	2.81	-0.42663	-0.42663	Down-regulated Gene
Fmnl2	37.9268	14.3059	4.74538	6.41166	7.61287	9.76398	180.135	12.38	4.59117		0.131448	-0.30884	-0.48704	-0.45599	-0.4336	-0.3935	2.78217	-0.34474	-0.48992	Down-regulated Gene
Hs6st1	26.9121	6.70253	31.7557	32.9791	20.4648	16.5271	114.987	19.4129	23.3625		-0.18785	-0.85917	-0.02695	0.013689	-0.40201	-0.53282	2.73783	-0.43696	-0.30576	Down-regulated Gene
Phxr2	1	1	2.51987	3.21418	1	1	13.6077	1.44073	1.49344		-0.49851	-0.49851	-0.1038	0.076516	-0.49851	-0.49851	2.77573	-0.38405	-0.37036	Down-regulated Gene
Wdr78	36.8613	71.3312	215.801	204.429	64.3057	72.4974	1183.81	78.1082	62.4509		-0.5328	-0.4331	-0.01523	-0.04812	-0.45342	-0.42972	2.78465	-0.41349	-0.45878	Down-regulated Gene
A930003A15Rik	3.73877	20.9588	33.4492	30.0252	13.8003	24.565	244.097	1.67052	1.49344		-0.52117	-0.28371	-0.11147	-0.15869	-0.38242	-0.23398	2.79326	-0.54969	-0.55213	Down-regulated Gene
Insl5	1.32533	5.75211	12.6922	10.8393	1.9539	2.04697	61.5332	1	1		-0.52126	-0.28038	0.09726	-0.00356	-0.48706	-0.482	2.75494	-0.53897	-0.53897	Down-regulated Gene
Gm1070	1.32533	1.95042	4.22425	2.72169	1	3.92133	14.1352	1.44073	3.7996		-0.65763	-0.49386	0.101881	-0.29179	-0.74287	0.022515	2.69852	-0.6274	-0.00938	Down-regulated Gene
Igha	1	1	1	1.24591	1	1.52349	2.64315	1	1.52772		-0.63902	-0.63902	-0.63902	-0.15802	-0.63902	0.384921	2.57499	-0.63902	0.393194	Down-regulated Gene
Cnga1	2.57353	3.85126	10.4123	21.1749	9.53357	9.88227	84.8927	3.65696	34.1017		-0.70232	-0.65085	-0.38656	0.046973	-0.42196	-0.40791	2.61361	-0.65867	0.567682	Down-regulated Gene
Hsdl1	407.209	623.526	868.301	1733	1194.22	1330.29	2690.24	1647.91	1075.63		-1.36207	-1.02663	-0.64707	0.693771	-0.14169	0.069317	2.17813	0.561825	-0.32557	Down-regulated Gene
Klc3	11.8637	3.85126	42.6879	111.939	39.4139	34.6969	234.177	111.364	85.0222		-0.93422	-1.05278	-0.47813	0.546539	-0.52658	-0.59637	2.35524	0.538036	0.148267	Down-regulated Gene
Unc5cl	21.896	12.4051	37.1187	106.277	82.0689	84.1657	297.129	148.142	130.858		-0.98042	-1.09625	-0.79463	0.049406	-0.24604	-0.22045	2.37864	0.560344	0.349396	Down-regulated Gene
Socs1	60.6452	60.8765	199.45	224.817	144.988	196.352	717.486	330.779	155.101		-0.91027	-0.90904	-0.1741	-0.03957	-0.46295	-0.19053	2.57335	0.522414	-0.40931	Down-regulated Gene
Gm45746	1.976	1.95042	3.62723	2.47612	1	3.35569	11.7566	4.76193	2.48031		-0.57262	-0.58107	-0.02714	-0.40741	-0.89505	-0.11684	2.65843	0.347715	-0.40602	Down-regulated Gene
Gm23346	1.71872	1	2.34616	1.73772	2.43085	2.67176	12.1826	4.99171	3.57002		-0.59335	-0.81675	-0.39833	-0.58745	-0.37201	-0.29713	2.65901	0.42395	-0.01794	Down-regulated Gene
Atl1	1.78677	1	2.22676	1	1	3.65958	30.303	10.7715	3.96062		-0.48899	-0.57637	-0.44013	-0.57637	-0.57637	-0.281	2.67795	0.508829	-0.24757	Down-regulated Gene
Gm27549	1	1	1	1	1	1	7.33935	2.999	1.52772		-0.49443	-0.49443	-0.49443	-0.49443	-0.49443	-0.49443	2.6873	0.508867	-0.22957	Down-regulated Gene
Rasl11b	19.7249	25.711	26.7292	22.1507	35.1085	26.5577	161.868	71.0942	40.2183		-0.651	-0.51162	-0.48791	-0.59451	-0.29282	-0.49191	2.65856	0.545052	-0.17384	Down-regulated Gene
Map4k5	18.802	1	2.51987	1.49215	1.47695	9.51923	365.903	87.876	29.5476		-0.34583	-0.50463	-0.49107	-0.50024	-0.50037	-0.42863	2.7504	0.270329	-0.24997	Down-regulated Gene
Ankrd50	39.4407	28.5622	38.899	46.0214	36.1268	54.9606	686.016	166.016	103.215		-0.46947	-0.52391	-0.47218	-0.43654	-0.48605	-0.3918	2.76629	0.163974	-0.15031	Down-regulated Gene
Gm12259	1	1	1	1.24591	1	1	6.95901	2.56454	2.02115		-0.5308	-0.5308	-0.5308	-0.39716	-0.5308	-0.5308	2.70757	0.319437	0.024138	Down-regulated Gene
4930512B01Rik	1	1	1	1.24591	1	1	22.3662	5.42617	1.49344		-0.4432	-0.4432	-0.4432	-0.40623	-0.4432	-0.4432	2.76899	0.222233	-0.36901	Down-regulated Gene
F13a1	10.086	14.3059	35.8593	10.5934	22.2952	45.6983	1195.13	283.585	38.6559		-0.47442	-0.46291	-0.40412	-0.47304	-0.44112	-0.37729	2.75784	0.271561	-0.3965	Down-regulated Gene
D6Ertd474e	1.39338	1	1	1	1	1.26174	12.137	3.67579	1.26386		-0.36001	-0.4739	-0.4739	-0.4739	-0.4739	-0.39812	2.75047	0.300792	-0.39751	Down-regulated Gene
Lrrc3b	1	1	1	1	1	1	13.841	4.34003	1		-0.44493	-0.44493	-0.44493	-0.44493	-0.44493	-0.44493	2.73288	0.381638	-0.44493	Down-regulated Gene
Fn3k	1	1	1.29311	4.68861	4.33866	6.64006	79.0857	25.057	1.98687		-0.53476	-0.53476	-0.52261	-0.38184	-0.39635	-0.30094	2.70252	0.462594	-0.49385	Down-regulated Gene
Cacnb3	9.14827	1	2.40047	2.96726	6.22069	1.78523	74.4708	33.4623	4.48833		-0.25864	-0.61245	-0.55164	-0.52703	-0.38576	-0.57835	2.57774	0.797107	-0.46098	Down-regulated Gene
Ttll10	1.65067	1	1	1	1	1	7.9834	3.20994	1		-0.202	-0.49862	-0.49862	-0.49862	-0.49862	-0.49862	2.68488	0.508822	-0.49862	Down-regulated Gene
2810404F17Rik	1	1	1.46682	1	1	1	5.54912	2.76293	1		-0.51956	-0.51956	-0.19755	-0.51956	-0.51956	-0.51956	2.61843	0.69651	-0.51956	Down-regulated Gene
Gpat3	1	1	3.86604	2.9676	4.32577	8.25267	25.3077	14.7883	4.62545		-0.84565	-0.84565	-0.46386	-0.58354	-0.40262	0.120489	2.39241	0.991106	-0.3627	Down-regulated Gene
Gm13982	1	1	1.29311	1.49181	1	1.88653	6.3707	3.65068	1.52772		-0.6726	-0.6726	-0.499	-0.38131	-0.6726	-0.14753	2.50835	0.897339	-0.36005	Down-regulated Gene
Gm5514	1	1	1	1.73806	1.47695	2.14827	5.15356	2.55198	1		-0.7059	-0.7059	-0.7059	-0.12478	-0.33037	0.198208	2.56447	0.516077	-0.7059	Down-regulated Gene
Art5	7.26431	8.60337	6.09154	19.2036	2.88203	6.01527	59.662	33.8968	7.16119		-0.53693	-0.46116	-0.60329	0.138646	-0.7849	-0.60761	2.42796	0.970053	-0.54277	Down-regulated Gene
Itpr1	243.269	258.564	168.804	269.847	175.01	149.23	966.251	380.299	140.802		-0.25599	-0.19336	-0.5609	-0.14716	-0.53549	-0.64105	2.70438	0.305106	-0.67555	Down-regulated Gene
Cntnap1	3.54954	2.90084	1	3.2135	4.77694	3.19524	11.7109	6.51858	1		-0.21193	-0.42093	-1.03338	-0.32019	0.18354	-0.32608	2.41765	0.744692	-1.03338	Down-regulated Gene
Ppef2	1	2.90084	2.40047	2.47544	5.71796	1.52349	12.1979	4.55098	4.09773		-0.97042	-0.37463	-0.53147	-0.50797	0.508353	-0.80635	2.53939	0.142581	0.000517	Down-regulated Gene
Gm17767	1	2.90084	1	1	3.84882	1	15.0734	5.63712	2.05543		-0.63497	-0.19187	-0.63497	-0.63497	0.029107	-0.63497	2.64564	0.445973	-0.38895	Down-regulated Gene
Steap4	1	1	1	1	2.43085	1	5.38682	2.56454	1		-0.58516	-0.58516	-0.58516	-0.58516	0.435605	-0.58516	2.54438	0.530977	-0.58516	Down-regulated Gene
Phf2os1	10.1923	14.3059	9.71751	8.13267	9.09528	6.64006	56.401	12.3297	5.91046		-0.30505	-0.02956	-0.33684	-0.44298	-0.37852	-0.54295	2.7896	-0.1619	-0.59181	Down-regulated Gene
Ubxn10	1.32533	1.95042	1	1	1	1	13.6939	1	1		-0.31055	-0.15232	-0.3929	-0.3929	-0.3929	-0.3929	2.8203	-0.3929	-0.3929	Down-regulated Gene
Gm17056	1	4.80169	4.51737	1.98431	1	4.40266	56.3148	1.44073	1.98687		-0.44922	-0.22467	-0.24146	-0.39108	-0.44922	-0.24824	2.818	-0.42319	-0.39093	Down-regulated Gene
5730422E09Rik	2.1121	8.60337	8.13254	4.44406	1.47695	3.19524	52.3945	3.23506	3.57002		-0.49564	-0.07078	-0.1016	-0.34301	-0.53721	-0.42475	2.79535	-0.42214	-0.40022	Down-regulated Gene
Vsx2	1	2.90084	1	1	1	1.78523	11.4777	1	1.98687		-0.48981	0.102352	-0.48981	-0.48981	-0.48981	-0.24519	2.77427	-0.48981	-0.18237	Down-regulated Gene
Itga3	1	6.70253	2.75868	1.49181	1.94101	1.26174	26.2408	2.56454	4.92359		-0.58585	0.168008	-0.35336	-0.52083	-0.46145	-0.55125	2.7509	-0.37902	-0.06716	Down-regulated Gene
Gm572	1	2.90084	1.29311	1	2.88203	1.88653	8.08997	1.44073	1.98687		-0.71701	0.192948	-0.57669	-0.71701	0.183941	-0.29262	2.67706	-0.50603	-0.24458	Down-regulated Gene
Gm19353	3.87487	3.85126	2.34616	3.95225	7.62576	5.12874	22.4423	2.77549	7.91848		-0.47361	-0.47763	-0.73383	-0.46044	0.164858	-0.26018	2.68691	-0.66075	0.214685	Down-regulated Gene
Myo5b	4.71478	2.90084	1.46682	2.22988	6.18202	3.35569	15.6465	2.33476	5.38274		-0.04859	-0.49399	-0.8461	-0.65874	0.311681	-0.38231	2.63562	-0.63299	0.115425	Down-regulated Gene
Plxdc1	17.152	16.2067	30.0621	247.242	137.524	162.409	648.574	4.99171	50.5191		-0.66422	-0.66909	-0.59771	0.521216	-0.04406	0.084152	2.58891	-0.72688	-0.49231	Down-regulated Gene
Wscd1	1.32533	1	12.8659	23.8772	21.38	27.6128	85.1716	1.67052	15.3543		-0.80678	-0.82002	-0.33688	0.111459	0.009783	0.263563	2.60716	-0.79272	-0.23556	Down-regulated Gene
Ccdc162	1	5.75211	13.9732	16.7442	28.4054	25.9751	82.7423	13.6645	10.3275		-0.917	-0.71013	-0.35225	-0.23162	0.276015	0.170218	2.64142	-0.36569	-0.51096	Down-regulated Gene
Gm37514	1	1	1	1.73806	5.25389	4.50396	17.3758	1.67052	1.49344		-0.57927	-0.57927	-0.57927	-0.43148	0.272535	0.122368	2.69983	-0.445	-0.48046	Down-regulated Gene
Gm3086	1	1	1.46682	1.98363	4.32577	5.69438	19.7848	1.88775	1		-0.56697	-0.56697	-0.48523	-0.39474	0.015345	0.254978	2.72209	-0.41153	-0.56697	Down-regulated Gene
Gm37099	1	1	1	1.73772	2.89492	1.52349	5.79761	1	1		-0.58704	-0.58704	-0.58704	-0.097	0.67168	-0.23931	2.59983	-0.58704	-0.58704	Down-regulated Gene
Rragd	2.18015	5.75211	8.90327	15.0225	31.8343	29.5212	179.527	13.3782	14.758		-0.59537	-0.52732	-0.46729	-0.35071	-0.03041	-0.07448	2.78337	-0.38203	-0.35575	Down-regulated Gene
Tdrd5	1	2.90084	23.6244	143.187	203.086	278.115	1950.02	37.2054	96.903		-0.51453	-0.5113	-0.47611	-0.27308	-0.17137	-0.04396	2.79506	-0.45305	-0.35167	Down-regulated Gene
Sema7a	1.65067	1	7.3834	5.9195	5.74373	11.5962	78.2793	1.22351	1.52772		-0.47174	-0.49951	-0.22704	-0.28953	-0.29703	-0.04723	2.79902	-0.48997	-0.47698	Down-regulated Gene
Gm11633	1	1	3.74663	5.92018	3.82304	6.01527	35.5166	1.66424	2.05543		-0.55654	-0.55654	-0.29065	-0.08024	-0.28326	-0.07103	2.78488	-0.49224	-0.45437	Down-regulated Gene
Ccdc153	1	1	3.27981	9.60913	12.3695	9.29964	82.0729	1	1.49344		-0.5061	-0.5061	-0.41349	-0.15637	-0.04423	-0.16894	2.78737	-0.5061	-0.48605	Down-regulated Gene
Morc1	4.20021	1.95042	16.2746	17.235	23.6874	22.2855	137.981	1	1.52772		-0.51258	-0.56769	-0.21683	-0.19331	-0.03526	-0.0696	2.76426	-0.59097	-0.57804	Down-regulated Gene
Zdhhc14	8.44446	20.0084	28.5857	35.9266	33.6776	31.0325	149.731	12.2921	11.3144		-0.68946	-0.40808	-0.19937	-0.02075	-0.07547	-0.13983	2.74841	-0.59583	-0.61962	Down-regulated Gene
Rag2	154.603	277.573	241.791	427.558	256.44	608.472	2410.02	1	3.07658		-0.4721	-0.2973	-0.34816	-0.0841	-0.32734	0.173056	2.73386	-0.69043	-0.68748	Down-regulated Gene
Gm12305	1	1	1.87934	4.44406	2.43085	6.43746	26.3574	1.88147	1		-0.54076	-0.54076	-0.42643	-0.09295	-0.35472	0.166236	2.7563	-0.42615	-0.54076	Down-regulated Gene
Scn5a	1.39338	1	3.62723	11.3305	5.75662	6.37831	33.772	6.7672	1		-0.67059	-0.71119	-0.44007	0.354866	-0.22033	-0.15617	2.67072	-0.11604	-0.71119	Down-regulated Gene
Ldhb	94.6141	122.654	119.659	465.184	455.522	503.853	2227.35	557.877	179.02		-0.68646	-0.64175	-0.64653	-0.09552	-0.11093	-0.03385	2.7146	0.052298	-0.55186	Down-regulated Gene
Mvb12b	52.2033	45.6698	37.7265	57.8232	60.3869	60.4402	156.335	48.0568	16.2248		-0.19705	-0.37521	-0.59181	-0.0438	0.026105	0.027558	2.64246	-0.31012	-1.17813	Down-regulated Gene
Arhgap24	6.03102	21.9093	47.7794	29.7827	53.1295	80.5353	154.296	24.1002	9.96078		-0.94938	-0.58589	0.006335	-0.40565	0.128811	0.756191	2.44475	-0.53574	-0.85942	Down-regulated Gene
Cdr2l	2.1121	1.95042	13.5715	10.8393	10.9386	21.1624	41.2472	6.80488	15.2037		-1.02923	-1.04352	-0.01656	-0.258	-0.24923	0.65425	2.42916	-0.61453	0.127674	Down-regulated Gene
2010300C02Rik	5.04011	5.75211	15.1022	13.5453	16.198	25.0715	40.583	16.7245	18.1404		-1.2261	-1.15519	-0.22396	-0.37901	-0.11482	0.768957	2.31384	-0.06238	0.078639	Down-regulated Gene
Elavl3	1.32533	1	1	1.24591	1	5.85483	10.0425	4.97916	2.97374		-0.65649	-0.76638	-0.76638	-0.68332	-0.76638	0.87335	2.28775	0.57759	-0.09974	Down-regulated Gene
Dnajb4	63.6879	64.6782	59.3411	70.8672	100.464	180.773	318.272	138.83	94.0962		-0.72472	-0.71225	-0.77948	-0.63429	-0.26149	0.750093	2.48206	0.22178	-0.3417	Down-regulated Gene
Bambi-ps1	5.4484	14.3059	1.93364	24.3721	62.617	104.624	307.887	34.5548	57.8624		-0.69556	-0.59735	-0.73454	-0.48573	-0.06167	0.404117	2.65795	-0.37283	-0.11438	Down-regulated Gene
Ntn1	2.89887	1.95042	4.45226	12.5604	10.4488	31.4295	149.27	22.498	9.99506		-0.55323	-0.57475	-0.51798	-0.33398	-0.3819	0.094204	2.7683	-0.10847	-0.3922	Down-regulated Gene
Ets2	39.3791	19.058	124.164	373.923	390.257	851.527	5161.35	543.425	298.292		-0.53791	-0.55112	-0.48279	-0.32043	-0.30981	-0.00994	2.79182	-0.21023	-0.36959	Down-regulated Gene
Smyd1	1	1	1.75994	2.22954	2.43085	8.16836	36.7794	1.88147	5.38274		-0.52876	-0.52876	-0.45872	-0.41544	-0.39688	0.131933	2.76894	-0.44752	-0.12481	Down-regulated Gene
Rmnd5a	228.2	247.159	222.043	274.311	1447.45	2680.17	12267.3	351.72	484.334		-0.48429	-0.47917	-0.48595	-0.47185	-0.15521	0.177499	2.7651	-0.45095	-0.41516	Down-regulated Gene
Gtf2h4	173.394	181.58	179.053	222.15	284.941	562.187	1831.61	139.847	139.164		-0.46306	-0.44722	-0.45211	-0.3687	-0.24718	0.28939	2.74617	-0.52799	-0.52931	Down-regulated Gene
Arl4d	2.76277	1.95042	1	1	1	4.44481	9.78886	2.3222	2.847		-0.09544	-0.40541	-0.76806	-0.76806	-0.76806	0.546375	2.5855	-0.26355	-0.0633	Down-regulated Gene
Rptoros	10.1923	2.90084	5.33161	4.68963	6.22069	12.3393	29.8264	6.30763	12.9796		0.01358	-0.9315	-0.61644	-0.69965	-0.5012	0.291855	2.55845	-0.48993	0.37485	Down-regulated Gene
Gm32391	2.57353	5.75211	1.46682	1.49215	1	2.30872	5.38682	3.00527	2.77845		-0.18312	1.83013	-0.88409	-0.86805	-1.17977	-0.35085	1.59876	0.090334	-0.05334	Down-regulated Gene
Cecr2	2.30134	13.3555	1.46682	4.44406	2.90781	3.55829	23.6999	8.58037	6.10576		-0.75328	0.886304	-0.87706	-0.43547	-0.66333	-0.56685	2.42063	0.178045	-0.189	Down-regulated Gene
Gm5134	21.9491	28.5622	24.0585	19.6971	15.6695	13.1666	45.1879	26.3415	18.4042		-0.19315	0.548776	0.043502	-0.4458	-0.89766	-1.17846	2.41401	0.299638	-0.59085	Down-regulated Gene
Gm336	1.78677	5.75211	4.45226	1	1	1	8.47031	4.5447	2.51459		-0.65305	0.960962	0.431887	-0.97329	-0.97329	-0.97329	2.06735	0.469512	-0.3568	Down-regulated Gene
Micu1	304.628	321.292	229.349	148.839	213.785	300.202	384.649	413.597	176.569		0.322038	0.516208	-0.55511	-1.49322	-0.73647	0.270471	1.25444	1.59175	-1.17011	Down-regulated Gene
Gria2	17.909	1.95042	3.33411	10.5938	1	3.29654	15.616	1	3.96062		1.85892	-0.74535	-0.51955	0.665151	-0.90045	-0.52568	1.48473	-0.90045	-0.41731	Down-regulated Gene
B3gnt8	62.2057	10.5042	20.8885	10.5945	6.2078	14.5767	65.7629	9.03993	10.2589		1.76	-0.58112	-0.1109	-0.57703	-0.77567	-0.39671	1.92107	-0.64742	-0.59222	Down-regulated Gene
Gm37419	1.32533	1	1	1	1	1	1.41079	1	1		1.57799	-0.52995	-0.52995	-0.52995	-0.52995	-0.52995	2.13167	-0.52995	-0.52995	Down-regulated Gene
Cyp11a1	28.4409	7.65295	1	1	1	1	24.2173	1.22351	1		2.02896	0.025084	-0.61624	-0.61624	-0.61624	-0.61624	1.62182	-0.59469	-0.61624	Down-regulated Gene
Gm13063	1.71872	1	1	1	1	1	1.41079	1	1		2.41388	-0.51068	-0.51068	-0.51068	-0.51068	-0.51068	1.16088	-0.51068	-0.51068	Down-regulated Gene
Sgce	9.29928	1	3.1604	1.49181	1.47695	2.57046	6.22362	2.78805	4.29303		2.25965	-1.02468	-0.16973	-0.83005	-0.83593	-0.40319	1.0425	-0.31708	0.278497	Down-regulated Gene
Slco3a1	300.898	102.695	19.8898	9.8547	23.2363	37.0947	306.091	164.203	163.421		1.59132	-0.20449	-0.95474	-1.04567	-0.92442	-0.79886	1.63836	0.352798	0.345713	Down-regulated Gene
B430306N03Rik	19.4974	7.65295	3.74663	2.47578	3.38476	2.41001	24.7599	12.5344	16.5126		1.16367	-0.33989	-0.83577	-0.9971	-0.88171	-1.00545	1.83171	0.27977	0.784768	Down-regulated Gene
6430548M08Rik	8.24032	2.90084	2.17246	1	1.94101	1	8.80498	1.44701	5.08461		1.60806	-0.2508	-0.50438	-0.91255	-0.58495	-0.91255	1.80464	-0.75693	0.509446	Down-regulated Gene
C1qa	2.18015	1	1	1	1	1	3.23147	1	1.49344		1.00918	-0.58677	-0.58677	-0.58677	-0.58677	-0.58677	2.43091	-0.58677	0.080519	Down-regulated Gene
Ighv1-76	1.39338	1	1	1	1	1	1.41079	1.44073	1		1.3017	-0.70593	-0.70593	-0.70593	-0.70593	-0.70593	1.39053	1.54336	-0.70593	Down-regulated Gene
Cdk5r1	6.87093	1.95042	4.27856	3.95157	5.26678	4.7657	8.7188	6.10924	2.31929		0.968448	-1.46735	-0.31485	-0.47672	0.174347	-0.0737	1.8832	0.59139	-1.28475	Down-regulated Gene
Lrrc23	11.2662	1.95042	8.41485	5.42701	2.41796	8.09222	16.9702	4.55726	1.75729		0.949188	-1.01374	0.348381	-0.28119	-0.91522	0.2804	2.15108	-0.46445	-1.05444	Down-regulated Gene
Fndc3b	11.1599	3.85126	6.66697	4.4444	5.70507	8.6327	16.4833	4.52587	5.6466		0.958821	-0.93383	-0.20467	-0.78023	-0.45377	0.304373	2.33736	-0.75914	-0.46891	Down-regulated Gene
Ptges	3.29225	1	1	1.98363	1	3.92133	5.74187	1	1		0.660151	-0.74516	-0.74516	-0.14212	-0.74516	1.04582	2.16194	-0.74516	-0.74516	Down-regulated Gene
Cited4	3.54954	1	1.29311	1	1	3.65958	3.90597	3.00527	3.07658		0.962796	-1.15012	-0.9072	-1.15012	-1.15012	1.054	1.25819	0.511742	0.570838	Down-regulated Gene
G630030J09Rik	4.32139	4.80169	1	1	1	2.30872	5.43249	2.78177	3.96062		0.830084	1.12214	-1.18958	-1.18958	-1.18958	-0.39378	1.50572	-0.10613	0.610704	Down-regulated Gene
Chrnb1	49.7749	54.2236	21.0623	11.5788	7.1617	9.66268	48.3728	24.3363	54.744		0.969232	1.20152	-0.53003	-1.02522	-1.25587	-1.12527	0.896018	-0.35908	1.2287	Down-regulated Gene
Sema4g	11.1301	10.5042	2.81299	5.6736	2.90781	2.04697	10.5547	5.91713	9.00819		1.27608	1.09463	-1.13511	-0.3058	-1.10762	-1.35718	1.10927	-0.2352	0.660926	Down-regulated Gene
Nradd	22.9018	18.1076	10.9551	10.8397	3.86171	5.39049	23.7203	19.9415	12.3459		1.26302	0.564813	-0.47685	-0.49366	-1.5099	-1.28726	1.38223	0.831897	-0.2743	Down-regulated Gene
Selenop	1949.75	1514.07	716.228	267.888	118.008	126.002	1520.55	1116.34	906.294		1.64688	0.953451	-0.31639	-1.02996	-1.26851	-1.25578	0.963764	0.320428	-0.01388	Down-regulated Gene
Ap3m2	90.4081	50.4219	39.9848	31.501	21.7925	9.15619	80.8811	67.0297	79.5393		1.40633	-0.06937	-0.45456	-0.76765	-1.12595	-1.59229	1.05473	0.543542	1.00522	Down-regulated Gene
Arap3	19.5506	8.60337	6.43896	2.47646	1.9539	2.77306	11.2292	16.0603	11.4411		1.80735	-0.05865	-0.42758	-1.10301	-1.19208	-1.05245	0.388938	1.21242	0.425056	Down-regulated Gene
Mctp2	173.705	106.497	72.7268	43.06	35.5339	21.9816	122.447	107.475	221.75		1.17129	0.094844	-0.44604	-0.9212	-1.04174	-1.2588	0.350314	0.110518	1.94082	Down-regulated Gene
Gm29336	2.76277	1.95042	1.29311	1	1	1	2.64315	1	3.83388		0.952416	0.121638	-0.55058	-0.85035	-0.85035	-0.85035	0.830086	-0.85035	2.04782	Down-regulated Gene
Epsti1	392.084	298.482	253.667	104.564	76.2939	148.883	611.887	244.768	697.698		0.379568	-0.07694	-0.29551	-1.02272	-1.16059	-0.80656	1.45158	-0.33892	1.8701	Down-regulated Gene
Gm11738	12.8099	2.90084	5.49452	2.23022	4.76405	1.26174	20.5303	8.30663	21.6391		0.537467	-0.81839	-0.4635	-0.91015	-0.56345	-1.04267	1.59384	-0.07872	1.74556	Down-regulated Gene
Prkcz	42.9811	11.4546	4.68028	11.0866	9.52068	9.66268	56.0155	41.7735	61.2822		0.721514	-0.75797	-1.07588	-0.77524	-0.84873	-0.84207	1.33319	0.664841	1.58035	Down-regulated Gene
Abca1	139.079	66.5791	8.01313	12.3144	6.24646	1.52349	263.647	153.962	219.575		0.445471	-0.3179	-0.93456	-0.88927	-0.95316	-1.00289	1.75709	0.602184	1.29304	Down-regulated Gene
Gm8000	2.18015	1.95042	1.75994	2.47646	1	1.26174	3.20102	4.11653	4.59117		-0.27814	-0.47534	-0.63886	-0.02377	-1.29122	-1.06653	0.598207	1.3841	1.79155	Down-regulated Gene
Olfr99	7.46846	1.95042	3.86604	3.45975	1	1.88653	8.2066	10.2617	11.2458		0.544645	-0.9689	-0.44347	-0.55491	-1.22959	-0.98643	0.747111	1.3108	1.58073	Down-regulated Gene
Gramd1a	1612.68	461.954	237.676	142.926	177.33	172.355	1749.52	2472.82	2576.52		0.560807	-0.62201	-0.85254	-0.94993	-0.91457	-0.91968	0.701463	1.44494	1.55153	Down-regulated Gene
Gm42868	3.92801	1	1	1	1	1.26174	5.92946	6.57509	10.0293		0.128801	-0.80663	-0.80663	-0.80663	-0.80663	-0.72301	0.76822	0.974484	2.07804	Down-regulated Gene
Hmgb1-ps8	21.0178	9.55379	4.45226	2.72169	4.31288	2.57046	31.0283	40.5769	51.6088		0.136047	-0.52242	-0.81544	-0.91484	-0.82344	-0.92353	0.711027	1.25947	1.89312	Down-regulated Gene
Zc3h12d	102.28	10.5042	17.838	18.957	13.7746	7.12139	95.8976	205.764	248.742		0.256789	-0.80565	-0.72075	-0.70779	-0.76779	-0.84481	0.182908	1.45478	1.95231	Down-regulated Gene
Crim1	13.2033	5.75211	5.02769	7.39426	3.84882	2.04697	13.4607	14.0487	27.6871		0.392391	-0.60586	-0.70292	-0.38586	-0.86085	-1.10225	0.426873	0.505656	2.33282	Down-regulated Gene
Sik1	26.6016	21.9093	13.0396	17.4809	10.4746	7.48443	23.8622	31.1394	43.3264		0.463327	0.019597	-0.81916	-0.39917	-1.06172	-1.34448	0.204277	0.892434	2.04489	Down-regulated Gene
Chil5	5.31231	6.70253	4.45226	1.73772	3.37187	1	9.67223	12.9751	15.0084		-0.2985	0.002171	-0.48451	-1.0716	-0.71817	-1.23115	0.644447	1.35879	1.79853	Down-regulated Gene
Treml2	235.342	218.646	156.233	86.1138	68.1471	51.7354	209.712	411.742	515.845		0.1233	0.010715	-0.41016	-0.883	-1.00416	-1.11483	-0.04953	1.31283	2.01484	Down-regulated Gene
Zcchc11	356.116	295.631	236.558	145.149	136.338	169.079	353.829	397.035	456.201		0.66494	0.115754	-0.4206	-1.25055	-1.33055	-1.03328	0.64417	1.03646	1.57366	Down-regulated Gene
Gm38118	6.09907	4.80169	20.6605	24.118	3.37187	4.867	148.317	112.192	154.721		-0.76562	-0.78669	-0.52912	-0.47297	-0.80992	-0.78563	1.54422	0.957491	1.64824	Down-regulated Gene
Traj11	1	1	1	1	1	3.0348	11.0973	8.75364	10.3514		-0.77365	-0.77365	-0.77365	-0.77365	-0.77365	-0.28906	1.63105	1.07289	1.45339	Down-regulated Gene
Traj19	1	1	1	1	1.47695	5.49179	42.5761	24.777	33.975		-0.73143	-0.73143	-0.73143	-0.73143	-0.70103	-0.44518	1.91812	0.783823	1.36999	Down-regulated Gene
Plcxd2	32.1388	21.9093	47.7359	81.9313	100.103	115.271	478.324	338.981	407.799		-0.88871	-0.95001	-0.79526	-0.59038	-0.4815	-0.39062	1.78464	0.949757	1.36209	Down-regulated Gene
Il21r	196.098	127.406	210.362	222.158	241.242	328.006	1157.58	670.876	1194.78		-0.72003	-0.89232	-0.68425	-0.65467	-0.6068	-0.38918	1.69156	0.470811	1.78488	Down-regulated Gene
Atp1b1	25.7766	39.9673	98.7275	157.457	134.495	125.115	436.773	320.755	629.601		-1.00777	-0.93366	-0.62678	-0.32006	-0.43998	-0.48897	1.13869	0.532777	2.14575	Down-regulated Gene
Meis3	7.40041	13.3555	13.2241	49.9522	40.3421	36.3265	119.277	82.827	150.41		-1.04446	-0.91909	-0.92186	-0.14864	-0.35096	-0.4355	1.31082	0.543449	1.96623	Down-regulated Gene
Gm20692	9.29928	4.80169	10.5969	14.7752	13.2976	11.0305	25.7134	21.6291	28.2148		-0.825	-1.42493	-0.65192	-0.09458	-0.29167	-0.59407	1.36444	0.819643	1.69809	Down-regulated Gene
Cldn10	6.5605	11.4546	2.34616	5.91984	11.4543	4.6644	36.3838	22.6713	44.4535		-0.67942	-0.3349	-0.97609	-0.72452	-0.33493	-0.8129	1.42	0.454699	1.98807	Down-regulated Gene
Ampd1	6.30322	1	2.17246	2.22988	7.62576	9.92443	89.1428	87.7027	143.437		-0.64577	-0.75103	-0.72776	-0.72662	-0.61952	-0.57389	0.998497	0.969914	2.07616	Down-regulated Gene
Trav9n-1	1	1	1	1	1	1	8.55649	6.1218	10.6495		-0.67645	-0.67645	-0.67645	-0.67645	-0.67645	-0.67645	1.38395	0.720093	1.95465	Down-regulated Gene
Trav12-1	1	1	1.87934	1	1	1	11.9341	8.79131	19.8056		-0.66494	-0.66494	-0.52794	-0.66494	-0.66494	-0.66494	1.03864	0.548973	2.26504	Down-regulated Gene
Trav13-2	1	1	1	1.73772	1	1.52349	6.26929	3.66951	9.85795		-0.68181	-0.68181	-0.68181	-0.43113	-0.68181	-0.50392	1.10875	0.22532	2.32822	Down-regulated Gene
Crmp1	1	1	1	2.22954	2.89492	1	9.46942	6.33903	15.7896		-0.7258	-0.7258	-0.7258	-0.47261	-0.3356	-0.7258	1.01819	0.373596	2.31961	Down-regulated Gene
Slc28a2	95.2965	107.447	50.298	23.3864	48.3342	62.6103	296.181	211.386	432.564		-0.39951	-0.30652	-0.74388	-0.94983	-0.75891	-0.64965	1.13784	0.488906	2.18156	Down-regulated Gene
Arl4c	181.143	125.505	159.446	86.8495	18.1316	44.5248	566.658	390.563	730.223		-0.31671	-0.55243	-0.40863	-0.71621	-1.00736	-0.89553	1.31665	0.57057	2.00965	Down-regulated Gene
Cd96	318.64	469.558	542.942	360.413	312.475	275.498	1000.33	848.118	1491.98		-0.78757	-0.39889	-0.20989	-0.67998	-0.80344	-0.89867	0.968076	0.576072	2.23429	Down-regulated Gene
Gramd3	112.501	7.65295	5.78763	1.98431	2.89492	2.30872	557.485	190.908	685.808		-0.24772	-0.66903	-0.67652	-0.69181	-0.68815	-0.6905	1.54036	0.067349	2.05601	Down-regulated Gene
Gm1043	1.65067	1	1.93364	1.98431	1.47695	1.26174	11.432	4.11025	11.2458		-0.58903	-0.75144	-0.5184	-0.50576	-0.63239	-0.68611	1.85238	0.024873	1.8059	Down-regulated Gene
Trav16d-dv11	1.39338	1	1	1	1	1	7.09087	2.33476	7.45933		-0.46956	-0.62438	-0.62438	-0.62438	-0.62438	-0.62438	1.77275	-0.09907	1.91776	Down-regulated Gene
Gm14085	4.4724	14.3059	8.37135	6.412	10.4746	25.0634	152.587	41.9179	171.902		-0.7084	-0.54979	-0.64551	-0.67712	-0.61159	-0.37626	1.68075	-0.10439	1.99231	Down-regulated Gene
Mgat5b	1	1	1	1.24591	1	1	2.79023	1.44701	3.37472		-0.636	-0.636	-0.636	-0.34625	-0.636	-0.636	1.47342	-0.10929	2.16211	Down-regulated Gene
Trav16n	1	1	1	1	1	1	4.72754	5.445	10.581		-0.62232	-0.62232	-0.62232	-0.62232	-0.62232	-0.62232	0.553647	0.779992	2.40029	Down-regulated Gene
Trav8d-2	1	1	1	1	1	1	9.50993	10.7652	18.3492		-0.65591	-0.65591	-0.65591	-0.65591	-0.65591	-0.65591	0.754245	0.962252	2.21898	Down-regulated Gene
Trav7d-4	1	1	1	1	1	1	2.6736	3.43345	4.85503		-0.65259	-0.65259	-0.65259	-0.65259	-0.65259	-0.65259	0.581956	1.14246	2.1911	Down-regulated Gene
Acpp	3.0881	2.90084	18.7281	19.692	11.4156	12.221	43.763	43.7059	65.826		-1.05339	-1.06256	-0.2873	-0.24008	-0.64548	-0.60603	0.93898	0.936183	2.01968	Down-regulated Gene
Hsd11b1	23.9458	23.8101	156.57	123.984	5.74373	10.5662	353.388	394.727	538.869		-0.83911	-0.83983	-0.13183	-0.3056	-0.93618	-0.91046	0.917792	1.13825	1.90696	Down-regulated Gene
Atg16l2	216.843	200.588	290.774	162.613	233.559	204.971	296.141	323.652	354.335		-0.60487	-0.87147	0.607773	-1.49437	-0.33068	-0.79958	0.69581	1.14705	1.65033	Down-regulated Gene
Prr33	9.29928	6.70253	2.05305	3.70566	1.94101	2.30872	33.3764	12.5721	24.8636		-0.1379	-0.38339	-0.82292	-0.6667	-0.83352	-0.79876	2.13823	0.171491	1.33346	Down-regulated Gene
Trav1	1	1.95042	1	1	1	1	8.73402	3.45857	6.82877		-0.68238	-0.33846	-0.68238	-0.68238	-0.68238	-0.68238	2.11625	0.207277	1.42681	Down-regulated Gene
Impg2	2.1121	2.90084	3.1061	2.9676	1	1.52349	30.4805	9.6979	19.5178		-0.62388	-0.54232	-0.52109	-0.53541	-0.73888	-0.68475	2.30971	0.160569	1.17605	Down-regulated Gene
Xkrx	14.005	17.1572	31.6471	30.2704	11.3769	22.4541	369.211	70.5241	213.297		-0.62343	-0.59638	-0.47205	-0.48386	-0.64598	-0.55093	2.42446	-0.13846	1.08662	Down-regulated Gene
Traj3	1	1	1	1	1	1	10.3924	3.00527	5.4513		-0.57593	-0.57593	-0.57593	-0.57593	-0.57593	-0.57593	2.49585	0.079891	0.879864	Down-regulated Gene
Gm9885	1	1	1	1	1.47695	1	7.82626	1.66424	4.55689		-0.57163	-0.57163	-0.57163	-0.57163	-0.35871	-0.57163	2.47572	-0.2751	1.01622	Down-regulated Gene
Fam71b	3.0881	8.60337	4.51737	3.45941	3.35898	2.67176	20.297	3.88674	17.4548		-0.69254	0.176755	-0.46726	-0.63402	-0.64985	-0.75816	2.01986	-0.56666	1.57188	Down-regulated Gene
Mapk10	1	1.95042	1	1	1.47695	1.26174	6.533	1	6.4278		-0.63937	-0.20703	-0.63937	-0.63937	-0.42241	-0.5203	1.87753	-0.63937	1.82967	Down-regulated Gene
Gm44174	1	1	1	1	1	3.29654	29.4409	1	25.6687		-0.56157	-0.56157	-0.56157	-0.56157	-0.56157	-0.35208	2.03279	-0.56157	1.68869	Down-regulated Gene
Gm43363	1	1	1	1	1	1	2.93731	1	2.54887		-0.53031	-0.53031	-0.53031	-0.53031	-0.53031	-0.53031	2.12197	-0.53031	1.59017	Down-regulated Gene
Grm6	3.60268	1	1	1	1	1	22.2343	1	15.8477		-0.22484	-0.56997	-0.56997	-0.56997	-0.56997	-0.56997	2.24575	-0.56997	1.39888	Down-regulated Gene
Cd8b1	1	1	1.46682	42.3369	716.157	2151.85	9417.05	243.924	6384.89		-0.64909	-0.64909	-0.64894	-0.63634	-0.42863	0.01394	2.25353	-0.5742	1.31883	Down-regulated Gene
Rimkla	1.78677	3.85126	2.46557	1	2.88203	3.92133	9.4947	3.6444	6.30106		-0.88134	-0.03137	-0.60187	-1.20525	-0.43041	-0.00252	2.29207	-0.11654	0.977225	Down-regulated Gene
Serpinf2	1.32533	1	1	1.73772	1	1.88653	2.65838	1	3.37472		-0.42103	-0.82461	-0.82461	0.09053	-0.82461	0.275125	1.2326	-0.82461	2.12122	Down-regulated Gene
Drc1	10.8346	1	4.38716	25.5989	8.08982	1.52349	46.187	1	64.3592		-0.33731	-0.79334	-0.63628	0.347312	-0.46459	-0.76907	1.30199	-0.79334	2.14464	Down-regulated Gene
Cmah	132.215	181.58	222.043	383.741	113.238	105.189	440.526	280.762	617.501		-0.86931	-0.56918	-0.32318	0.659904	-0.98468	-1.03362	1.00514	0.033816	2.08111	Down-regulated Gene
Gm43652	1	1	1.58623	1.49181	1	1.26174	2.5113	1.89402	3.63858		-0.85655	-0.85655	-0.14862	-0.26264	-0.85655	-0.54047	0.968501	0.223076	2.32981	Down-regulated Gene
Gm15672	1.976	8.60337	2.46557	6.65722	1.47695	3.92133	9.54037	8.80387	11.4068		-1.17689	0.716879	-1.037	0.160767	-1.3195	-0.62102	0.984628	0.774172	1.51796	Down-regulated Gene
Prag1	48.495	4.80169	30.594	121.777	21.8699	13.7493	19.871	76.1469	137.889		-0.09387	-1.04672	-0.48425	1.50424	-0.6745	-0.85159	-0.71809	0.509155	1.85561	Down-regulated Gene
Nppa	1	1	1	1.24591	1	1	1	1	1.26386		-0.5341	-0.5341	-0.5341	1.7847	-0.5341	-0.5341	-0.5341	-0.5341	1.95397	Down-regulated Gene
Adamtsl2	19.7165	2.90084	1	80.4508	28.4569	9.35879	56.3958	25.3282	144.551		-0.48158	-0.86375	-0.90695	0.898712	-0.28294	-0.71698	0.35202	-0.35404	2.35551	Down-regulated Gene
Gm15589	1	1	1	2.72169	1	1	2.23237	1	2.74417		-0.69535	-0.69535	-0.69535	1.59798	-0.69535	-0.69535	0.94619	-0.69535	1.62792	Down-regulated Gene
Gm44104	1.32533	1	5.97214	6.16405	6.64608	1.26174	9.21577	5.19638	6.82877		-1.26744	-1.38457	0.405605	0.474702	0.648252	-1.29033	1.57345	0.126302	0.714029	Down-regulated Gene
Nxnl1	3.87487	2.90084	13.8538	25.1071	19.498	6.75835	20.4441	16.7433	28.273		-1.32104	-1.43393	-0.16444	1.13985	0.489738	-0.98683	0.599393	0.170466	1.50679	Down-regulated Gene
Sh3pxd2a	14.8449	20.0084	41.852	35.6838	23.3136	19.4906	28.9135	27.9186	32.7139		-1.5131	-0.88039	1.7962	1.04038	-0.47539	-0.94383	0.210786	0.088884	0.676462	Down-regulated Gene
Tmem221	8.11913	18.1076	63.7489	75.2918	39.9167	26.0934	44.7923	50.5091	63.2082		-1.6544	-1.18482	0.960904	1.50357	-0.15951	-0.80939	0.069704	0.338463	0.935483	Down-regulated Gene
Rgcc	167.273	377.367	2084.83	1966.62	1468.14	1364.71	1535	540.794	2265.07		-1.56337	-1.27538	1.06521	0.903169	0.219857	0.07807	0.311508	-1.05135	1.31229	Down-regulated Gene
Khdc3	1	1	10.2386	6.90313	1.47695	3.35569	3.61181	5.45128	9.07675		-1.12653	-1.12653	1.70212	0.680865	-0.9805	-0.40528	-0.32686	0.236344	1.34638	Down-regulated Gene
Cdh5	1	1	3.27981	1.24591	1	1	1	1.44701	2.847		-0.64068	-0.64068	2.08678	-0.34649	-0.64068	-0.64068	-0.64068	-0.10589	1.56899	Down-regulated Gene
Gm13031	2.1121	2.90084	5.73333	3.46043	1	1	4.30153	1	5.15316		-0.49275	-0.03566	1.60581	0.28863	-1.13723	-1.13723	0.77606	-1.13723	1.2696	Down-regulated Gene
Lamb3	24.6879	45.6698	62.8368	49.9461	8.57966	10.8701	53.5812	31.2461	104.15		-0.67537	0.077598	0.693665	0.231058	-1.25344	-1.17125	0.361511	-0.44002	2.17625	Down-regulated Gene
Slfn4	3.02006	1	1	2.47646	1	1.88653	1.82158	1.44701	2.54887		1.71405	-1.12404	-1.12404	0.950323	-1.12404	0.12149	0.030236	-0.49601	1.05205	Down-regulated Gene
Ighv1-20	1.39338	1	1	1	1	1	1	1	1.26386		2.28842	-0.52166	-0.52166	-0.52166	-0.52166	-0.52166	-0.52166	-0.52166	1.36318	Down-regulated Gene
Man1c1	18.8999	1	1.46682	1	1.94101	3.29654	2.11573	6.14064	10.8209		2.40281	-0.73362	-0.65182	-0.73362	-0.56874	-0.33122	-0.53812	0.167125	0.987206	Down-regulated Gene
Fcgrt	20.2693	2.90084	2.34616	2.72135	2.43085	1.88653	5.25496	8.33802	35.421		1.03544	-0.5694	-0.62066	-0.58599	-0.61283	-0.66313	-0.35188	-0.06701	2.43546	Down-regulated Gene
Gm10640	22.7508	2.90084	1	1	1	1	1.41079	7.89101	37.9225		1.14926	-0.45625	-0.61	-0.61	-0.61	-0.61	-0.57677	-0.05263	2.37639	Down-regulated Gene
Plaur	32.4194	11.4546	6.78638	1.73772	1.94101	1	2.64315	11.8451	53.4589		1.11167	-0.13324	-0.41045	-0.71024	-0.69817	-0.75405	-0.65648	-0.11006	2.36102	Down-regulated Gene
Cd7	455.496	69.4303	13.4521	1.49181	11.9054	1.26174	1.27893	163.268	591.771		1.47239	-0.36121	-0.62708	-0.68388	-0.63442	-0.68498	-0.68489	0.084464	2.11962	Down-regulated Gene
Fam46a	20.6244	7.65295	1.29311	1	2.90781	1.88653	3.5104	6.08413	26.1039		1.47715	-0.0282	-0.76626	-0.80027	-0.57887	-0.69739	-0.50894	-0.21026	2.11305	Down-regulated Gene
Runx3	507.247	378.317	227.829	85.1268	68.2888	39.2308	33.6401	116.334	684.78		1.21812	0.63511	-0.04539	-0.69068	-0.76681	-0.89821	-0.92349	-0.54956	2.02091	Down-regulated Gene
Ppp3cc	53.3983	58.0253	43.7082	37.8993	30.7644	28.6095	21.7931	42.2833	92.6876		0.397769	0.629706	-0.08797	-0.37916	-0.73682	-0.84484	-1.18653	-0.1594	2.36724	Down-regulated Gene
Gpr68	65.6464	61.827	56.3883	9.36356	5.73084	2.67176	1	3.65696	183.104		0.400302	0.331989	0.234715	-0.60636	-0.67134	-0.72605	-0.75595	-0.70843	2.50112	Down-regulated Gene
Ccdc102a	75.4148	52.3228	22.658	6.65586	5.75662	1	1.41079	16.7747	251.843		0.358629	0.054283	-0.33669	-0.54759	-0.55944	-0.62213	-0.61672	-0.41423	2.68389	Down-regulated Gene
Trav13d-4	2.1121	1	2.51987	1	1	1	1	1	6.47245		0.124032	-0.52781	0.363042	-0.52781	-0.52781	-0.52781	-0.52781	-0.52781	2.6798	Down-regulated Gene
Klrb1c	3.02006	1	2.40047	1	1	1.26174	1	1.88147	4.45405		0.99142	-0.78217	0.447426	-0.78217	-0.78217	-0.55236	-0.78217	-0.00825	2.25046	Down-regulated Gene
Mgll	3.94292	4.80169	1	6.4103	1	1.26174	1.55787	6.7672	10.1322		-0.05074	0.231884	-1.01928	0.761289	-1.01928	-0.93314	-0.83568	0.87875	1.98619	Down-regulated Gene
Tekt5	2.30134	1	1	1.24591	1	1.52349	1	2.56454	4.78647		0.401408	-0.69439	-0.69439	-0.48732	-0.69439	-0.25359	-0.69439	0.623041	2.49403	Down-regulated Gene
Ctss	338.689	15.2563	11.715	1.24591	18.08	6.31917	4.75799	471.171	844.142		0.523476	-0.61638	-0.62886	-0.66575	-0.60642	-0.64787	-0.65337	0.990372	2.30481	Down-regulated Gene
Hvcn1	80.1354	66.5791	29.1284	37.1613	47.419	40.4382	17.4824	108.927	175.123		0.283736	-0.0076	-0.81244	-0.63981	-0.41936	-0.56939	-1.06272	0.902488	2.3251	Down-regulated Gene
Tmsb4x	1948.69	1527.38	1245.62	593.593	664.001	457.525	885.357	2774.38	5098.69		0.186655	-0.11542	-0.31744	-0.78494	-0.73446	-0.8825	-0.57575	0.778672	2.44518	Down-regulated Gene
Sorl1	121.881	48.5211	41.9715	38.6367	20.439	7.58573	42.926	140.533	395.507		0.232675	-0.41029	-0.46769	-0.49692	-0.65642	-0.76907	-0.45933	0.396154	2.63089	Down-regulated Gene
Fam174b	44.9098	26.6614	42.6336	48.2261	41.2315	27.6468	25.9771	52.3825	97.1046		-0.01398	-0.90223	-0.12478	0.14744	-0.19302	-0.85427	-0.93554	0.349755	2.52663	Down-regulated Gene
Dnaja4	3.48149	1.95042	1.87934	1.73772	1.47695	2.77306	1.41079	4.99171	5.50948		0.468338	-0.58574	-0.63468	-0.73218	-0.91171	-0.01939	-0.95726	1.50807	1.86453	Down-regulated Gene
Klk8	267.463	157.82	160.358	59.2956	37.4546	21.6016	12.0964	422.28	543.837		0.45081	-0.16282	-0.14861	-0.71421	-0.83644	-0.92517	-0.97836	1.31724	1.99755	Down-regulated Gene
Ccnd2	1945.14	1457.05	1165.47	1328.84	458.126	115.017	11.9037	3804.91	4948.5		0.159862	-0.14932	-0.33402	-0.23053	-0.78208	-0.99942	-1.06474	1.33793	2.06233	Down-regulated Gene
Lfng	22.4105	17.1572	30.4854	23.1405	9.08239	2.77306	1	82.5407	94.6406		-0.28321	-0.44744	-0.03078	-0.2604	-0.69987	-0.89711	-0.95254	1.59655	1.97481	Down-regulated Gene
Ikzf4	31.3138	13.3555	71.5328	61.752	21.38	5.44963	12.8571	263.933	274.731		-0.52052	-0.69783	-0.12343	-0.22	-0.6186	-0.77589	-0.70275	1.77621	1.88282	Down-regulated Gene
Gm24371	1.32533	1	3.98544	1.98431	1	1.26174	1.82158	13.1673	12.9796		-0.61857	-0.68667	-0.06178	-0.48064	-0.68667	-0.63188	-0.5147	1.8601	1.82081	Down-regulated Gene
Slc15a1	4.07902	1	2.69358	5.42905	19.4335	2.57046	5.30064	89.5284	88.7162		-0.57762	-0.66555	-0.61719	-0.53907	-0.13914	-0.6207	-0.54274	1.8626	1.8394	Down-regulated Gene
Nr4a3	3.75368	1	1	2.72135	8.12849	1.26174	6.66486	100.371	101.032		-0.52746	-0.59549	-0.59549	-0.55296	-0.41938	-0.58902	-0.45554	1.85949	1.87583	Down-regulated Gene
Gm17455	1	1	1	1.24591	1.47695	1	1	15.0181	15.1247		-0.55211	-0.55211	-0.55211	-0.50978	-0.47	-0.55211	-0.55211	1.86098	1.87933	Down-regulated Gene
Ccr7	75.0941	7.65295	14.1685	33.472	64.8728	20.4785	54.3522	4443.18	4204.28		-0.51373	-0.55157	-0.54791	-0.53708	-0.51947	-0.54437	-0.52537	1.93677	1.80275	Down-regulated Gene
Cd200	46.8683	1	7.2532	52.6538	24.68	11.2923	9.32234	194.869	176.295		-0.16208	-0.81539	-0.72633	-0.07968	-0.47812	-0.6688	-0.69686	1.9459	1.68135	Down-regulated Gene
Rapgef4os2	3.41344	1	1.29311	7.14972	1	2.14827	1	22.5671	21.2859		-0.4025	-0.6926	-0.65736	0.046611	-0.6926	-0.55457	-0.6926	1.8998	1.74581	Down-regulated Gene
Bcl3	25.1642	11.4546	3.57292	1	1	1	1	73.2539	68.0532		0.163788	-0.32937	-0.61289	-0.70545	-0.70545	-0.70545	-0.70545	1.89367	1.70659	Down-regulated Gene
Relb	114.566	15.2563	9.94553	14.7759	24.1644	8.47226	18.025	330.778	301.839		0.173938	-0.63044	-0.67346	-0.63434	-0.55829	-0.68539	-0.60802	1.9252	1.6908	Down-regulated Gene
Card6	97.7994	16.2067	28.412	43.5572	8.1156	2.04697	11.848	316.016	353.804		0.002041	-0.62545	-0.53159	-0.41511	-0.68768	-0.73435	-0.65897	1.68025	1.97086	Down-regulated Gene
Tubb4a	9.36733	4.80169	5.44021	4.44406	6.22069	5.91397	9.01296	24.9314	24.2569		-0.1453	-0.73741	-0.6546	-0.78379	-0.55338	-0.59316	-0.19126	1.87319	1.78571	Down-regulated Gene
Cd52	444.058	163.522	56.4426	19.4485	57.8604	18.7054	526.214	2741.04	2837.74		-0.29045	-0.5461	-0.64368	-0.67739	-0.64238	-0.67806	-0.21558	1.80275	1.89088	Down-regulated Gene
Lta	8.45937	2.90084	1.29311	2.72169	2.88203	1.52349	15.4132	117.48	110.356		-0.45643	-0.5786	-0.61394	-0.58254	-0.57901	-0.60887	-0.30359	1.93978	1.78318	Down-regulated Gene
Stk17b	745.037	691.956	551.921	438.87	601.817	356.949	1137.12	3976.44	3647.03		-0.45303	-0.4928	-0.59773	-0.68243	-0.56034	-0.74381	-0.15927	1.96811	1.7213	Down-regulated Gene
Lysmd2	16.5247	11.4546	3.74663	3.21384	8.14138	1	18.1569	56.3114	59.1849		-0.15311	-0.39392	-0.76002	-0.78533	-0.55129	-0.89048	-0.07559	1.73663	1.87311	Down-regulated Gene
Sptb	3.15615	1.95042	2.34616	1	1.47695	4.44481	2.93731	11.231	14.9533		-0.36459	-0.62676	-0.54071	-0.83341	-0.72971	-0.08439	-0.41217	1.39119	2.20055	Down-regulated Gene
Ifit3b	5.94807	4.80169	5.2014	1	1	3.35569	1.27893	32.4804	58.9584		-0.35719	-0.41811	-0.39687	-0.62014	-0.62014	-0.49495	-0.60532	1.0528	2.45991	Down-regulated Gene
Amigo2	1.78677	7.65295	4.51737	2.47544	1	2.04697	1	104.371	189.621		-0.52454	-0.43173	-0.48134	-0.51365	-0.53699	-0.52042	-0.53699	1.09846	2.4472	Down-regulated Gene
2010016I18Rik	42.8963	15.2563	9.25069	24.6142	18.9566	4.9683	87.9607	665.591	1112.92		-0.47483	-0.54883	-0.56491	-0.52378	-0.53892	-0.57637	-0.35419	1.19216	2.38967	Down-regulated Gene
Chd7	19.0807	1.95042	2.69358	13.0525	29.8878	1.88653	5.6962	236.271	338.275		-0.44986	-0.59524	-0.58893	-0.50102	-0.35814	-0.59578	-0.56345	1.39337	2.25904	Down-regulated Gene
Rapgef4	20.4883	1.95042	7.89373	25.8434	39.8393	36.3517	27.3413	219.841	324.445		-0.53879	-0.71179	-0.65633	-0.48881	-0.3582	-0.39075	-0.47484	1.32165	2.29786	Down-regulated Gene
Gm26771	3.61758	1	3.39921	22.6442	1.9539	1	2.64315	137.772	181.138		-0.5493	-0.58941	-0.55264	-0.25773	-0.57479	-0.58941	-0.56423	1.50649	2.17103	Down-regulated Gene
Celf5	1	1.95042	1	1.49215	1	1	1	8.32547	10.6942		-0.58435	-0.31361	-0.58435	-0.44415	-0.58435	-0.58435	-0.58435	1.50238	2.17713	Down-regulated Gene
Ifit1	125.846	107.447	68.7867	65.4487	33.1233	11.3514	13.2679	897.37	1277.17		-0.37256	-0.41461	-0.50296	-0.51059	-0.58446	-0.63422	-0.62984	1.39062	2.2586	Down-regulated Gene
Ifi27l2a	96.4897	25.711	29.2262	8.62482	11.8797	13.0653	8.48554	724.354	1067.92		-0.3347	-0.52552	-0.51604	-0.57158	-0.5628	-0.55961	-0.57195	1.35798	2.28422	Down-regulated Gene
Gm38244	47.5637	1	1	3.70532	11.9441	1	21.5294	650.612	871.994		-0.41577	-0.56315	-0.56315	-0.55459	-0.52851	-0.56315	-0.49817	1.49291	2.1936	Down-regulated Gene
Ephx1	26.5252	7.65295	7.3618	6.90483	16.6105	6.01527	26.9661	291.251	386.238		-0.43515	-0.57284	-0.57496	-0.5783	-0.50749	-0.58479	-0.43193	1.49623	2.18923	Down-regulated Gene
Col6a2	1.39338	1	1	1	1	1	2.52652	27.8307	35.3047		-0.51965	-0.55057	-0.55057	-0.55057	-0.55057	-0.55057	-0.43061	1.55788	2.14521	Down-regulated Gene
Gimap3	96.0114	1	1.58623	1.73806	16.198	2.67176	32.5296	2100.01	2493.04		-0.45355	-0.55349	-0.55287	-0.55271	-0.5375	-0.55173	-0.52032	1.65438	2.06779	Down-regulated Gene
Slfn1	2.36939	1	1	1	1	1	1	953.166	1072.47		-0.53055	-0.5338	-0.5338	-0.5338	-0.5338	-0.5338	-0.5338	1.72514	2.00818	Down-regulated Gene
Gm11707	2.18015	1	1.46682	1	1	1	1	83.9885	92.8694		-0.50759	-0.54009	-0.52723	-0.54009	-0.54009	-0.54009	-0.54009	1.74534	1.98991	Down-regulated Gene
Fam46c	1.39338	1	1	1	3.35898	4.18307	2.39467	60.3182	67.3987		-0.55831	-0.57358	-0.57358	-0.57358	-0.48205	-0.45007	-0.51946	1.72795	2.00268	Down-regulated Gene
Apol7e	53.073	7.65295	2.05305	6.16439	3.37187	2.67176	63.8256	175.917	289.482		-0.14805	-0.62625	-0.6852	-0.64192	-0.67132	-0.67869	-0.03484	1.14531	2.34096	Down-regulated Gene
Srsf12	2.57353	1	1	2.47646	2.41796	1	13.7953	64.6464	83.6041		-0.55405	-0.60658	-0.60658	-0.55729	-0.55924	-0.60658	-0.17938	1.51839	2.15133	Down-regulated Gene
Raver2	7.21117	5.75211	2.34616	3.706	3.37187	2.14827	15.0582	47.547	58.7465		-0.44416	-0.51617	-0.68429	-0.61717	-0.63366	-0.69405	-0.05684	1.54677	2.09957	Down-regulated Gene
Stx1a	4.72969	2.90084	1.29311	2.9676	1.47695	3.71873	19.0698	52.2218	66.2748		-0.53468	-0.61319	-0.68222	-0.61033	-0.67433	-0.57808	0.080974	1.50426	2.10759	Down-regulated Gene
Egr3	2.57353	1	1	4.44338	8.59255	1	26.8443	60.057	81.8559		-0.6437	-0.69922	-0.69922	-0.57773	-0.43135	-0.69922	0.212597	1.38438	2.15346	Down-regulated Gene
Trav7n-4	1	1	1	1	1	1	3.64226	5.8669	8.97391		-0.62764	-0.62764	-0.62764	-0.62764	-0.62764	-0.62764	0.336349	1.14798	2.28153	Down-regulated Gene
Trav7-3	1	1	1	1	1	1	3.3481	5.43245	8.14806		-0.62777	-0.62777	-0.62777	-0.62777	-0.62777	-0.62777	0.324699	1.17018	2.27172	Down-regulated Gene
Trav6-1	1	1	1	1	1	1	3.87552	7.66123	11.0505		-0.61965	-0.61965	-0.61965	-0.61965	-0.61965	-0.61965	0.199062	1.27692	2.2419	Down-regulated Gene
Gm43063	2.96692	1.95042	1	1	1	2.30872	9.54037	21.673	32.529		-0.49047	-0.5854	-0.67416	-0.67416	-0.67416	-0.55194	0.123432	1.25652	2.27036	Down-regulated Gene
Vsir	130.558	25.711	39.3334	81.9357	47.4061	51.6001	305.218	643.972	1083.9		-0.39814	-0.70244	-0.66291	-0.53926	-0.63948	-0.6273	0.108783	1.09197	2.36879	Down-regulated Gene
Tmie	2.04405	3.85126	2.17246	2.47612	1.47695	1	82.0729	189.378	356.495		-0.58915	-0.57376	-0.58806	-0.58547	-0.59398	-0.59805	0.092447	1.00635	2.42968	Down-regulated Gene
Dennd2d	85.8301	73.232	135.323	192.855	92.1622	32.1134	355.421	687.133	1205.65		-0.6296	-0.6638	-0.49524	-0.33905	-0.61241	-0.77543	0.102276	1.0028	2.41046	Down-regulated Gene
Traf1	54.8442	1.95042	11.5305	115.385	57.8217	51.9801	194.69	370.144	592.758		-0.56885	-0.85166	-0.80044	-0.24515	-0.55293	-0.58416	0.178887	1.11701	2.30729	Down-regulated Gene
Trpm1	52.3673	2.90084	1.75994	4.4427	59.8197	8.67486	5.51867	85.4463	320.093		-0.08033	-0.59329	-0.60512	-0.5773	-0.00305	-0.53341	-0.56614	0.262694	2.69593	Down-regulated Gene
Rflnb	9.42047	1.95042	3.57292	1.73806	1	1.26174	3.05394	16.5324	104.163		-0.20368	-0.44016	-0.38879	-0.44688	-0.47024	-0.46196	-0.40522	0.02145	2.79548	Down-regulated Gene
Crtam	4.98697	1.95042	2.05305	1	4.78983	1.26174	4.28631	28.3468	213.064		-0.36762	-0.41394	-0.41238	-0.42844	-0.37062	-0.42445	-0.37831	-0.01122	2.80698	Down-regulated Gene
Adam19	6.74974	1	1	1	1	1.88653	5.38682	22.5985	321.474		-0.33601	-0.39371	-0.39371	-0.39371	-0.39371	-0.38481	-0.34969	-0.17696	2.8223	Down-regulated Gene
Ggt1	10.6985	4.80169	1	1	1	2.14827	1.8368	13.1735	160.642		-0.22556	-0.34524	-0.4224	-0.4224	-0.4224	-0.3991	-0.40542	-0.17532	2.81785	Down-regulated Gene
Adgrg5	51.3867	86.5379	10.3037	1	7.65154	1	1	12.783	1496.43		-0.28848	-0.21278	-0.37696	-0.39699	-0.38267	-0.39699	-0.39699	-0.37162	2.82348	Down-regulated Gene
Itgae	55.7865	3.85126	8.78387	57.579	31.8472	24.565	7.50166	8.56781	3106.05		-0.3215	-0.37512	-0.37003	-0.31965	-0.34622	-0.35374	-0.37135	-0.37025	2.82787	Down-regulated Gene
Gpr55	5.12307	1.95042	6.43896	4.68963	8.06404	3.82003	6.63441	4.33375	87.8903		-0.35316	-0.47489	-0.30267	-0.36979	-0.24031	-0.40315	-0.29517	-0.38344	2.82258	Down-regulated Gene
Serp2	2.18015	1	1	2.47646	2.90781	3.09394	1.55787	2.55826	13.713		-0.32441	-0.64152	-0.64152	-0.24479	-0.12889	-0.07888	-0.49162	-0.22281	2.77445	Down-regulated Gene
Kcnc1	4.91892	1	1	1	1	4.40266	1.82158	1	33.5158		-0.05983	-0.45146	-0.45146	-0.45146	-0.45146	-0.11143	-0.36936	-0.45146	2.79794	Down-regulated Gene
Ly6c2	7.26431	5.75211	1.75994	1	1.94101	1.26174	2.23237	2.32848	50.0319		-0.06095	-0.16221	-0.42951	-0.48039	-0.41738	-0.46287	-0.39788	-0.39144	2.80263	Down-regulated Gene
Jaml	55.9712	5.75211	1.75994	1.49215	1.9539	2.77306	6.71053	8.35058	249.869		0.244186	-0.40844	-0.46033	-0.46381	-0.4578	-0.44716	-0.39599	-0.37468	2.76402	Down-regulated Gene
Prf1	11.9998	1	1	5.18178	5.29256	1	37.393	16.0854	192.881		-0.31092	-0.49879	-0.49879	-0.42737	-0.42548	-0.49879	0.122791	-0.24114	2.7785	Down-regulated Gene
F2rl1	1.39338	1	1	1	1	1	2.64315	1	8.30908		-0.28355	-0.45648	-0.45648	-0.45648	-0.45648	-0.45648	0.265847	-0.45648	2.75657	Down-regulated Gene
Gm1720	1	1	1.93364	1.98363	1	1	1.41079	2.98644	7.98704		-0.59136	-0.59136	-0.15168	-0.12814	-0.59136	-0.59136	-0.39791	0.344117	2.69907	Down-regulated Gene
Zfp683	1	1	1	1.73806	1	1.88653	1	6.09669	15.2037		-0.51931	-0.51931	-0.51931	-0.35445	-0.51931	-0.32129	-0.51931	0.619081	2.6532	Down-regulated Gene
Gabrr2	1.78677	1.95042	1.46682	1.49181	1.94101	3.65958	4.72754	29.0676	75.8692		-0.49916	-0.49222	-0.51274	-0.51168	-0.49262	-0.4197	-0.37438	0.658354	2.64413	Down-regulated Gene
Gm19585	2.57353	6.70253	2.17246	1.98431	4.32577	4.80786	2.92209	30.5065	99.8117		-0.48514	-0.34923	-0.49834	-0.50453	-0.42746	-0.41159	-0.47367	0.434326	2.71563	Down-regulated Gene
Gm26564	1	1	1	1	1	1	1	1.44073	2.51459		-0.45374	-0.45374	-0.45374	-0.45374	-0.45374	-0.45374	-0.45374	0.466722	2.70943	Down-regulated Gene
Ifit3	27.2523	14.3059	7.53551	3.95293	5.71796	6.23486	1	95.8192	340.515		-0.27346	-0.39741	-0.46223	-0.49653	-0.47963	-0.47468	-0.5248	0.383004	2.72573	Down-regulated Gene
Ifi213	70.6093	28.5622	10.521	10.1009	6.64608	1.26174	1.41079	279.654	787.643		-0.25313	-0.4239	-0.49718	-0.49888	-0.51291	-0.53478	-0.53418	0.595895	2.65907	Down-regulated Gene
Rgs11	21.3963	15.2563	8.37135	4.69065	2.88203	1.78523	1.41079	80.8305	203.119		-0.25942	-0.35682	-0.46605	-0.52444	-0.55313	-0.57053	-0.57647	0.683437	2.62341	Down-regulated Gene
A530021J07Rik	5.7206	1	1	1	1	1	1	21.8212	51.1974		-0.22923	-0.52211	-0.52211	-0.52211	-0.52211	-0.52211	-0.52211	0.769665	2.5922	Down-regulated Gene
Ifi214	19.1572	3.85126	1	3.70668	1	4.08177	3.87552	109.764	245.123		-0.31	-0.50486	-0.54116	-0.5067	-0.54116	-0.50192	-0.50455	0.84354	2.56681	Down-regulated Gene
Gm5547	15.132	14.3059	7.3726	7.64153	8.59255	6.53876	19.1103	28.5013	82.795		-0.26202	-0.29823	-0.60211	-0.59033	-0.54864	-0.63866	-0.08765	0.323962	2.70367	Down-regulated Gene
Ifit1bl1	42.4134	52.3228	31.81	18.4628	6.18202	4.08177	22.1582	100.582	294.378		-0.2459	-0.13088	-0.36897	-0.52388	-0.66642	-0.6908	-0.48099	0.429251	2.6786	Down-regulated Gene
Acsbg1	6.61364	8.60337	1.87934	1.49215	1	1.78523	2.37944	11.6592	46.4719		-0.18164	-0.03618	-0.52775	-0.55606	-0.59204	-0.53463	-0.49119	0.187224	2.73227	Down-regulated Gene
Adam6b	1.78677	3.85126	1	1	1	1	1	3.23506	10.5571		-0.31386	0.38461	-0.58005	-0.58005	-0.58005	-0.58005	-0.58005	0.176132	2.65335	Down-regulated Gene
Ankrd55	1.78677	1	1.87934	2.23022	5.73084	2.04697	27.3413	42.6675	107.947		-0.58421	-0.60764	-0.58145	-0.571	-0.46675	-0.57646	0.176842	0.633277	2.57738	Down-regulated Gene
Trav12-2	1	1	1	1	2.41796	1	6.68008	5.66851	22.8244		-0.55501	-0.55501	-0.55501	-0.55501	-0.34416	-0.55501	0.289639	0.139214	2.69037	Down-regulated Gene
Tdrp	8.33818	1	1	1	1	3.65958	393.898	304.271	1121.09		-0.55185	-0.57256	-0.57256	-0.57256	-0.57256	-0.56505	0.536056	0.283161	2.58792	Down-regulated Gene
Trav6n-6	1	1	1	1	1	1	3.36332	2.78805	6.27716		-0.60762	-0.60762	-0.60762	-0.60762	-0.60762	-0.60762	0.763119	0.429456	2.45316	Down-regulated Gene
Cnr2	36.8678	22.8597	3.63802	5.92154	20.439	8.00792	104.002	94.7707	228.158		-0.30759	-0.50866	-0.78457	-0.7518	-0.54341	-0.72185	0.656071	0.523566	2.43824	Down-regulated Gene
Sidt1	24.5051	9.55379	7.02519	8.87175	10.5261	8.16836	56.2792	50.4463	141.538		-0.25732	-0.61664	-0.67741	-0.63303	-0.59327	-0.64993	0.506277	0.366099	2.55523	Down-regulated Gene
E030030I06Rik	12.878	2.90084	3.57292	2.47612	3.84882	3.45699	13.8562	12.9814	25.7372		0.509199	-0.828	-0.73792	-0.88493	-0.70095	-0.75346	0.640314	0.523065	2.23268	Down-regulated Gene
Asb4	2.83082	1	1	1	1.94101	1	2.92209	3.45857	5.68088		0.343337	-0.87486	-0.87486	-0.87486	-0.24872	-0.87486	0.404066	0.761028	2.23972	Down-regulated Gene
Klra5	1	1	1	1	1	1.26174	1	1.44701	1.49344		-0.67618	-0.67618	-0.67618	-0.67618	-0.67618	0.648789	-0.67618	1.58664	1.82164	Down-regulated Gene
Hspa12a	1	1	1.93364	2.96726	1.94101	4.24222	1.82158	3.68207	5.48558		-1.15625	-1.15625	-0.51169	0.201892	-0.5066	1.08209	-0.58906	0.695382	1.94048	Down-regulated Gene
Actg2	3.29225	1	2.40047	1.73806	3.82304	1.26174	2.23237	4.78704	3.7996		0.482782	-1.39798	-0.24891	-0.79241	0.918287	-1.18322	-0.38684	1.70924	0.899053	Down-regulated Gene
Susd2	15.9868	1	4.15915	2.72135	17.6417	4.34351	4.0226	13.7022	18.2225		1.02968	-1.20746	-0.73588	-0.9505	1.27672	-0.70836	-0.75626	0.688646	1.36341	Down-regulated Gene
Rasgef1a	1.39338	1	1	1	11.4543	1	4.28631	6.09041	14.758		-0.66998	-0.75054	-0.75054	-0.75054	1.39052	-0.75054	-0.0775	0.291987	2.06714	Down-regulated Gene
Map2	2.96692	1.95042	1.29311	2.96828	7.62576	2.77306	1.68972	1.89402	6.86305		-0.17024	-0.63904	-0.94218	-0.16961	1.97839	-0.25964	-0.75927	-0.66505	1.62664	Down-regulated Gene
Tlr7	100.108	34.2647	6.96008	2.96726	2.43085	3.61743	21.0781	112.877	122.14		1.13698	-0.22545	-0.79044	-0.87306	-0.88415	-0.8596	-0.49831	1.40118	1.59285	Down-regulated Gene
Bin1	478.217	310.837	214.064	63.722	39.8264	19.4485	94.29	644.732	627.387		0.849641	0.143064	-0.26545	-0.90011	-1.00098	-1.087	-0.77107	1.55256	1.47934	Down-regulated Gene
Rps6ka1	653.723	509.475	361.458	229.768	234.577	167.948	207.902	966.001	898.924		0.636455	0.136819	-0.37587	-0.83202	-0.81536	-1.04615	-0.90776	1.71811	1.48577	Down-regulated Gene
C920009B18Rik	83.6143	51.3723	63.6292	37.8956	31.396	9.88227	67.3503	148.715	117.401		0.382982	-0.40367	-0.10462	-0.73248	-0.89106	-1.41596	-0.01383	1.97133	1.20732	Down-regulated Gene
Sh3bp2	80.361	53.2732	13.0504	24.121	17.1648	26.0172	35.3086	153.201	72.6177		0.655353	0.011472	-0.94463	-0.68148	-0.84683	-0.63641	-0.41555	2.38678	0.471295	Down-regulated Gene
Dusp6	434.048	166.373	71.0548	41.0992	26.5749	11.7566	233.381	833.628	423.9		0.719742	-0.32189	-0.69281	-0.80938	-0.86589	-0.92356	-0.06113	2.27466	0.680251	Down-regulated Gene
Rel	449.543	218.646	137.408	62.99	46.4651	35.803	170.357	651.824	398.41		1.03434	-0.11236	-0.51582	-0.8854	-0.96747	-1.02042	-0.35218	2.03892	0.780394	Down-regulated Gene
Scn11a	6.88584	1	1.75994	3.70532	1.9539	2.04697	1.96866	9.43672	5.87618		1.10977	-1.04054	-0.76291	-0.05219	-0.69204	-0.65804	-0.68666	2.0417	0.740906	Down-regulated Gene
Gm26888	4.86578	1	3.74663	8.37721	1.47695	1	1.27893	13.4096	8.73396		-0.00259	-0.93178	-0.27159	0.841424	-0.81714	-0.93178	-0.86473	2.05102	0.927172	Down-regulated Gene
Bcl2	296.701	470.508	1495.59	536.468	212.302	65.7512	122.782	2260.54	1947.95		-0.66129	-0.44298	0.8446	-0.36013	-0.7673	-0.95138	-0.87975	1.80543	1.4128	Down-regulated Gene
Spaca1	5.90984	17.1572	9.19639	4.68929	7.1617	8.99575	6.12221	51.3152	25.8982		-0.64682	0.139598	-0.41702	-0.73216	-0.55929	-0.43105	-0.63197	2.52794	0.750778	Down-regulated Gene
Cyp2d22	6.5605	4.80169	12.9745	2.96828	2.41796	3.35569	7.09087	39.4531	21.8583		-0.40822	-0.5605	0.14708	-0.71923	-0.76687	-0.68569	-0.36231	2.43953	0.916217	Down-regulated Gene
G0s2	8.39132	10.5042	14.4508	4.93519	3.38476	1.26174	8.29279	36.3679	23.5131		-0.3751	-0.17462	0.199837	-0.70302	-0.85012	-1.05156	-0.38445	2.27935	1.05968	Down-regulated Gene
Afp	11.3342	17.1572	7.73082	3.95157	8.12849	4.34351	7.97334	56.3139	49.2029		-0.37953	-0.06937	-0.57147	-0.77278	-0.55029	-0.7519	-0.55855	2.01634	1.63756	Down-regulated Gene
Bcl2a1b	3.27734	1.95042	1	1	1	1	1	12.9563	10.5228		-0.10705	-0.41067	-0.62814	-0.62814	-0.62814	-0.62814	-0.62814	2.10763	1.5508	Down-regulated Gene
Gpr18	93.6783	52.3228	56.4426	14.7745	13.3234	4.18307	33.2546	481.89	419.747		-0.20845	-0.44606	-0.42239	-0.6618	-0.67014	-0.72266	-0.55562	2.02209	1.66503	Down-regulated Gene
Chic1	2.30134	1.95042	1.87934	1	1	1	2.6736	14.5836	11.0505		-0.39246	-0.46656	-0.48157	-0.66725	-0.66725	-0.66725	-0.31385	2.20114	1.45506	Down-regulated Gene
Maml2	202.007	239.556	165.429	95.9531	58.3373	21.0359	196.12	997.904	634.34		-0.29213	-0.16758	-0.41346	-0.64391	-0.76868	-0.89241	-0.31165	2.34789	1.14194	Down-regulated Gene
Trav7-5	1	1	1	1	1.47695	1	11.569	51.8878	35.716		-0.60149	-0.60149	-0.60149	-0.60149	-0.57478	-0.60149	-0.00951	2.24877	1.34298	Down-regulated Gene
Trav6-3	1	1.95042	1	1.49215	1	1	8.45509	26.7446	19.5417		-0.64776	-0.54358	-0.64776	-0.59381	-0.64776	-0.64776	0.169439	2.17426	1.38471	Down-regulated Gene
Zhx2	12.7568	18.1076	17.7078	17.9747	14.2644	9.82313	28.736	79.9528	60.7202		-0.69739	-0.46614	-0.48342	-0.47188	-0.63223	-0.82417	-0.00682	2.20661	1.37544	Down-regulated Gene
Phxr4	21.8428	33.3143	18.8475	13.0508	9.03084	5.28919	52.4858	186.45	129.206		-0.50905	-0.31649	-0.55933	-0.65664	-0.72412	-0.78692	0.005326	2.25406	1.29316	Down-regulated Gene
Rrad	62.9458	46.6202	12.5835	6.6579	25.2343	8.43011	80.7239	217.647	150.986		-0.07359	-0.31218	-0.80962	-0.89622	-0.62473	-0.87032	0.186234	2.18733	1.21309	Down-regulated Gene
Eno2	2.1121	1	2.17246	2.22954	2.89492	4.70656	3.33288	20.5116	14.7923		-0.59781	-0.77003	-0.58847	-0.57963	-0.47659	-0.19604	-0.40877	2.2515	1.36583	Down-regulated Gene
Cd2	42.9792	1	1	14.0378	74.7213	92.9637	255.371	2796.58	1850.54		-0.54531	-0.58875	-0.58875	-0.57526	-0.51246	-0.49358	-0.32551	2.30432	1.32529	Down-regulated Gene
Hs3st3b1	4.3363	1	1.29311	2.72169	7.17459	1	8.43986	150.972	112.216		-0.51463	-0.57641	-0.57098	-0.54453	-0.46207	-0.57641	-0.43864	2.20066	1.483	Down-regulated Gene
Pacsin1	13.4373	4.80169	4.57167	6.90245	10.9644	1.52349	51.7657	723.921	548.714		-0.52703	-0.55991	-0.56079	-0.55191	-0.53645	-0.5724	-0.38108	2.17836	1.51121	Down-regulated Gene
Rgmb	1	1	1.29311	2.47544	1.47695	1.88653	1	27.8245	20.7		-0.57215	-0.57215	-0.54175	-0.41914	-0.52269	-0.48021	-0.57215	2.20951	1.47072	Down-regulated Gene
Gpr146	73.5523	41.8681	78.665	21.1705	26.0851	18.7224	41.2018	525.44	308.13		-0.31879	-0.51104	-0.28777	-0.63662	-0.6068	-0.65148	-0.51508	2.42306	1.10452	Down-regulated Gene
Bach2	74.573	45.6698	110.929	36.1729	22.8238	8.99575	35.8412	853.892	508.479		-0.4116	-0.51593	-0.28036	-0.55021	-0.5984	-0.64831	-0.55141	2.40153	1.15468	Down-regulated Gene
Galnt9	1	1.95042	1	1	1.9539	1	1	28.8792	15.3886		-0.53086	-0.42806	-0.53086	-0.53086	-0.42768	-0.53086	-0.53086	2.48461	1.02544	Down-regulated Gene
Arhgap20	6.16712	3.85126	2.46557	2.96726	6.22069	6.27702	1.96866	336.656	174.524		-0.48493	-0.50575	-0.5182	-0.51369	-0.48445	-0.48395	-0.52267	2.48542	1.02822	Down-regulated Gene
Izumo1r	9.0569	1.95042	2.40047	14.0392	19.9492	5.12874	9.93594	623.042	316.94		-0.49944	-0.53412	-0.53193	-0.47512	-0.44627	-0.51861	-0.49515	2.49734	1.0033	Down-regulated Gene
Lad1	12.2273	1	1	3.45907	5.241	1	1	274.93	149.167		-0.41088	-0.53335	-0.53335	-0.50653	-0.48709	-0.53335	-0.53335	2.45492	1.08298	Down-regulated Gene
Gimap4	73.6715	1.95042	3.33411	6.65858	66.3295	3.19524	18.8314	3542.78	2034.07		-0.46993	-0.52955	-0.5284	-0.52563	-0.47603	-0.52851	-0.51551	2.41385	1.1597	Down-regulated Gene
Trav7-1	1	1	1	1	1	1	1.82158	13.6331	8.21662		-0.53663	-0.53663	-0.53663	-0.53663	-0.53663	-0.53663	-0.34467	2.41498	1.14947	Down-regulated Gene
Inpp4b	61.5084	68.4799	53.0663	56.8379	31.2542	12.0184	271.564	2431.73	1384.81		-0.52853	-0.51984	-0.53905	-0.53435	-0.56622	-0.59019	-0.2668	2.4247	1.12027	Down-regulated Gene
Apol9b	5.97788	2.90084	1	1	2.88203	1	1	35.4111	23.1329		-0.19471	-0.4577	-0.62016	-0.62016	-0.45931	-0.62016	-0.62016	2.32089	1.27149	Down-regulated Gene
Tnfrsf9	62.0658	3.85126	6.08074	13.544	35.1085	1.26174	1.82158	450.836	297.436		-0.2266	-0.6054	-0.5909	-0.54233	-0.40201	-0.62225	-0.61861	2.30314	1.30496	Down-regulated Gene
Tesc	5.12307	7.65295	11.3676	7.64221	15.2183	18.8237	2.23237	416.176	164.438		-0.51124	-0.49192	-0.46356	-0.49201	-0.43416	-0.40663	-0.53332	2.62755	0.705284	Down-regulated Gene
Acvrl1	11.6298	1.95042	1.93364	5.1811	2.90781	2.77306	2.23237	545.559	222.268		-0.43832	-0.49352	-0.49362	-0.4751	-0.48806	-0.48883	-0.49191	2.60649	0.762873	Down-regulated Gene
Ptgfrn	2.18015	3.85126	1	2.47646	2.89492	1.52349	1	47.6474	21.4573		-0.48195	-0.36941	-0.56142	-0.46199	-0.43381	-0.52617	-0.56142	2.57995	0.816232	Down-regulated Gene
Zcchc12	3.41344	12.4051	37.8244	63.4791	19.9363	9.51923	17.9032	320.507	153.93		-0.68537	-0.59418	-0.33638	-0.07618	-0.5178	-0.62345	-0.53842	2.53061	0.841173	Down-regulated Gene
Gm26581	3.67072	1	1	1	1	1	2.65838	9.48695	5.05033		0.292629	-0.68835	-0.68835	-0.68835	-0.68835	-0.68835	-0.07922	2.42898	0.79937	Down-regulated Gene
Bcl2a1d	2.62667	1	1	1	1	1	2.24759	9.64767	4.75219		-0.02579	-0.62135	-0.62135	-0.62135	-0.62135	-0.62135	-0.16458	2.54474	0.752404	Down-regulated Gene
Sdc3	9.96486	2.90084	1.46682	1	2.88203	1	2.64315	77.4754	34.6533		-0.20217	-0.49229	-0.55118	-0.57035	-0.49306	-0.57035	-0.50287	2.57049	0.811786	Down-regulated Gene
Apol9a	2.83082	1	1	1	1	1	1	10.7966	4.85503		0.035444	-0.55155	-0.55155	-0.55155	-0.55155	-0.55155	-0.55155	2.58941	0.684441	Down-regulated Gene
Id2	252.692	32.3639	56.2581	34.9495	20.4132	20.3772	32.8033	1383.03	429.389		0.003149	-0.51945	-0.46278	-0.51332	-0.5478	-0.54789	-0.51841	2.68425	0.422263	Down-regulated Gene
Styk1	1.65067	1	1	1.49181	1.9539	1	1.27893	3.65068	2.51459		-0.0915	-0.87419	-0.87419	-0.28258	0.273266	-0.87419	-0.53866	2.31433	0.947719	Down-regulated Gene
Rtn4rl1	54.4275	93.1909	69.6328	69.1377	67.2447	52.5206	116.011	163.879	119.625		-1.00109	0.104756	-0.56731	-0.58144	-0.63544	-1.05549	0.755786	2.12137	0.858872	Down-regulated Gene
Trav10	1	3.85126	1	1	2.43085	1.26174	6.10699	14.1115	7.72318		-0.7848	-0.10179	-0.7848	-0.7848	-0.44204	-0.7221	0.438569	2.35604	0.825726	Down-regulated Gene
Pik3r3	1.78677	2.90084	2.51987	9.60845	5.74373	17.0085	40.1418	116.898	43.0043		-0.70472	-0.67311	-0.68391	-0.48278	-0.59244	-0.27282	0.383564	2.56143	0.464786	Down-regulated Gene
Cd5	110.743	97.943	49.9722	79.7202	143.377	146.156	747.706	2636.1	1200.82		-0.57353	-0.5892	-0.64793	-0.61151	-0.53357	-0.53017	0.206348	2.51843	0.761126	Down-regulated Gene
Trav7d-3	1	1	1	1	1	1	1.55787	3.01155	2.02115		-0.60085	-0.60085	-0.60085	-0.60085	-0.60085	-0.60085	0.239336	2.42868	0.937072	Down-regulated Gene
Trav9n-4	1	1	1	1	1	1	2.5113	5.88574	3.30616		-0.60417	-0.60417	-0.60417	-0.60417	-0.60417	-0.60417	0.34005	2.44831	0.83666	Down-regulated Gene
Gm12490	1	1	1	1	1	1	3.87552	9.48067	4.92359		-0.61032	-0.61032	-0.61032	-0.61032	-0.61032	-0.61032	0.423389	2.43836	0.800154	Down-regulated Gene
Epb41l1	4.26825	1.95042	2.40047	1.98431	1	2.14827	10.8032	28.1421	12.8975		-0.35974	-0.63583	-0.58222	-0.63179	-0.74904	-0.61226	0.418685	2.48405	0.668153	Down-regulated Gene
CAAA01194877.1	48.8819	24.7605	35.805	23.382	15.6695	13.2258	75.916	386.62	192.85		-0.35776	-0.56368	-0.4694	-0.57545	-0.64129	-0.66215	-0.12698	2.52544	0.871263	Down-regulated Gene
Nab2	6.8327	1.95042	2.05305	14.0351	18.08	8.57356	45.2792	295.405	138.879		-0.56078	-0.61325	-0.61215	-0.48337	-0.4399	-0.54207	-0.14757	2.54068	0.858408	Down-regulated Gene
Trav14d-3-dv8	1	1	1	1	1.94101	1	5.97513	28.5578	11.9106		-0.56519	-0.56519	-0.56519	-0.56519	-0.45735	-0.56519	0.004987	2.59308	0.685228	Down-regulated Gene
Cd69	90.8248	87.4883	45.2065	62.9924	89.9064	24.7255	391.89	1663.47	845.197		-0.52857	-0.53496	-0.61593	-0.58187	-0.53033	-0.65515	0.047939	2.48289	0.915977	Down-regulated Gene
A630023P12Rik	2.57353	1	1	1.98363	1.94101	1.26174	18.1974	94.6477	53.4693		-0.54579	-0.59634	-0.59634	-0.56474	-0.56611	-0.58793	-0.04389	2.41197	1.08917	Down-regulated Gene
A430093F15Rik	13.8455	4.80169	1	7.39699	22.3468	11.0305	45.0104	198.115	110.332		-0.51315	-0.65755	-0.71824	-0.61611	-0.37743	-0.5581	-0.01558	2.42884	1.02732	Down-regulated Gene
Gm42449	7.15803	1	7.42691	65.9382	80.6251	61.8842	154.925	450.803	262.703		-0.81129	-0.85502	-0.80938	-0.3938	-0.28949	-0.4226	0.238214	2.33967	1.0037	Down-regulated Gene
Klhl4	10.3433	2.90084	13.8754	5.42803	1.9539	3.98047	24.0498	36.6417	29.5787		-0.3283	-0.94494	-0.03566	-0.73555	-1.0234	-0.85549	0.807327	1.8506	1.26541	Down-regulated Gene
Gsn	238.485	174.927	64.6279	24.8588	117.544	168.809	826.942	1460.14	1066.95		-0.45068	-0.57978	-0.80383	-0.88461	-0.69634	-0.59221	0.744598	2.03075	1.23211	Down-regulated Gene
Trav8n-2	1	1	1	1	1	1	9.58605	20.3257	11.7631		-0.64713	-0.64713	-0.64713	-0.64713	-0.64713	-0.64713	0.64587	2.26319	0.973724	Down-regulated Gene
Trav6-2	1	1	1	1	1	1	4.8594	9.43044	5.8419		-0.65163	-0.65163	-0.65163	-0.65163	-0.65163	-0.65163	0.669545	2.23433	1.00588	Down-regulated Gene
4930417O13Rik	9.29928	1	2.86729	8.13267	7.61287	3.35569	76.5853	163.445	107.004		-0.586	-0.73406	-0.70075	-0.60681	-0.61608	-0.69204	0.614457	2.16412	1.15717	Down-regulated Gene
Tuba3a	1	1	1	1	1.47695	1	13.2679	32.8421	20.6522		-0.64789	-0.64789	-0.64789	-0.64789	-0.6046	-0.64789	0.465672	2.24242	1.13595	Down-regulated Gene
Egr1	22.3639	1	1.46682	106.516	64.4346	31.8517	512.446	987.801	636.874		-0.70728	-0.77014	-0.76876	-0.45968	-0.5835	-0.67936	0.734668	2.13329	1.10077	Down-regulated Gene
St3gal6	28.1901	13.3555	7.83943	4.68997	16.1078	4.50396	92.0487	130.057	120.187		-0.36818	-0.66925	-0.7812	-0.84512	-0.61339	-0.8489	0.927857	1.69925	1.49893	Down-regulated Gene
Gm26740	125.982	73.232	41.6456	6.65688	2.90781	5.55093	298.849	484.498	450.656		-0.21548	-0.50272	-0.67472	-0.86525	-0.88566	-0.87127	0.725842	1.73677	1.55249	Down-regulated Gene
H60b	8.05108	8.60337	2.05305	1	2.43085	1.26174	28.8983	51.378	47.9594		-0.45452	-0.42598	-0.76441	-0.81882	-0.74489	-0.80529	0.622561	1.78398	1.60737	Down-regulated Gene
A130048G24Rik	9.11004	8.60337	4.79968	3.95259	3.35898	7.22269	26.6516	35.3546	36.9938		-0.46046	-0.4993	-0.7909	-0.85584	-0.90135	-0.60515	0.884313	1.5515	1.67717	Down-regulated Gene
Gm12000	26.1551	26.6614	25.3396	23.1405	23.7648	33	72.0514	83.6419	81.5099		-0.70595	-0.68583	-0.73836	-0.82576	-0.80095	-0.43392	1.11808	1.57871	1.49398	Down-regulated Gene
Trav12-3	1.32533	1	1	1	1.47695	1.88653	10.7475	11.9016	12.1402		-0.69523	-0.76186	-0.76186	-0.76186	-0.66417	-0.58029	1.23455	1.47092	1.5198	Down-regulated Gene
Atp11a	32.7895	20.9588	26.6098	34.2053	34.1804	19.0854	95.8978	112.541	112.141		-0.56825	-0.88125	-0.73174	-0.53079	-0.53145	-0.93081	1.1014	1.54173	1.53116	Down-regulated Gene
Traj12	1	1	1	1	1	1	10.8184	15.2102	17.0746		-0.68754	-0.68754	-0.68754	-0.68754	-0.68754	-0.68754	0.827423	1.50507	1.79273	Down-regulated Gene
Chrna2	1	1	1.87934	1	1.9539	1	8.40942	12.7202	13.4491		-0.74268	-0.74268	-0.56676	-0.74268	-0.55185	-0.74268	0.73958	1.60196	1.74777	Down-regulated Gene
Gm43423	1.71872	1.95042	3.27981	2.72203	4.77694	2.04697	12.7253	17.8546	17.729		-0.84322	-0.80758	-0.60309	-0.68889	-0.37279	-0.79273	0.849858	1.63887	1.61956	Down-regulated Gene
Bicdl1	33.3423	38.0664	51.5464	49.9515	52.2529	49.8188	138.468	213.042	197.253		-0.86206	-0.79207	-0.59235	-0.61598	-0.58188	-0.61794	0.695477	1.80036	1.56644	Down-regulated Gene
Trac	20.7754	1.95042	1.29311	21.912	117.041	187.216	2389.12	3865.01	3691.01		-0.70968	-0.72157	-0.72199	-0.70896	-0.64885	-0.60451	0.786792	1.71935	1.6094	Down-regulated Gene
Trav3-1	1	1	1	1	1	1	6.75104	10.0947	8.71006		-0.69009	-0.69009	-0.69009	-0.69009	-0.69009	-0.69009	0.893477	1.81416	1.4329	Down-regulated Gene
Cd6	243.752	143.563	107.098	230.761	372.3	635.914	1707.81	3154.23	2567.73		-0.70633	-0.79772	-0.83098	-0.71818	-0.58908	-0.34863	0.629079	1.94841	1.41345	Down-regulated Gene
Trav9-2	1	1	1	1	3.86171	3.19524	14.1808	33.8089	30.843		-0.71383	-0.71383	-0.71383	-0.71383	-0.48655	-0.53948	0.333029	1.89195	1.65639	Down-regulated Gene
Egr2	10.8346	1	1	16.9901	20.4261	5.43264	156.233	398.391	302.384		-0.63544	-0.70444	-0.70444	-0.59226	-0.56815	-0.67334	0.384616	2.08349	1.40995	Down-regulated Gene
Trav8-1	1	1	1	1	1	1	1.96866	5.01683	4.52261		-0.61251	-0.61251	-0.61251	-0.61251	-0.61251	-0.61251	0.015104	1.99007	1.66986	Down-regulated Gene
Trav4-3	1	1	1	1	1	1.52349	4.58047	13.4222	11.9345		-0.64217	-0.64217	-0.64217	-0.64217	-0.64217	-0.53199	0.111396	1.97226	1.65917	Down-regulated Gene
Trav3-3	1	1	2.81299	2.23022	3.37187	1	12.4768	26.7509	28.756		-0.73297	-0.73297	-0.56308	-0.61769	-0.51071	-0.73297	0.342465	1.68002	1.86791	Down-regulated Gene
Trav6d-4	1	1	1	1	1	1	2.37944	3.88674	4.25875		-0.65727	-0.65727	-0.65727	-0.65727	-0.65727	-0.65727	0.427123	1.61202	1.90446	Down-regulated Gene
2310016D23Rik	1	1	1.58623	1.73772	1.47695	1	2.95254	5.67479	5.31418		-0.81214	-0.81214	-0.47587	-0.38897	-0.53855	-0.81214	0.307867	1.8694	1.66255	Down-regulated Gene
Pde11a	2.83082	3.85126	11.0637	10.3462	3.37187	2.04697	16.676	37.8508	32.6318		-0.8404	-0.75932	-0.18625	-0.24326	-0.79741	-0.90268	0.259687	1.94216	1.52747	Down-regulated Gene
Il1rl2	69.529	39.0169	34.9364	20.927	18.0542	18.4437	87.1951	124.251	59.1817		0.501221	-0.39124	-0.51058	-0.92035	-1.00438	-0.99299	1.01794	2.1018	0.198572	Down-regulated Gene
Gm42372	20.1099	13.3555	7.3183	6.65722	7.59998	1.52349	39.1427	57.3749	33.2862		-0.03381	-0.41582	-0.75728	-0.79467	-0.74135	-1.08502	1.04266	2.07385	0.71143	Down-regulated Gene
Aknaos	7.34727	2.90084	5.2665	1.73772	2.90781	1	12.9028	14.0676	9.73121		0.200003	-0.76853	-0.25324	-1.02189	-0.76701	-1.18258	1.41013	1.66384	0.71928	Down-regulated Gene
Mir155hg	48.7905	23.8101	48.8322	44.5341	17.9898	7.06224	64.0488	71.0402	56.6699		0.30587	-0.91477	0.307905	0.097883	-1.19917	-1.73313	1.05145	1.39307	0.690886	Down-regulated Gene
Lox	1	1	1	1	1.94101	1	1.82158	2.11125	1		-0.69908	-0.69908	-0.69908	-0.69908	1.36109	-0.69908	1.0996	1.73379	-0.69908	Down-regulated Gene
Tnfrsf19	2.1121	1.95042	1.75994	3.95225	8.06404	2.30872	6.3707	14.669	4.78647		-0.75648	-0.7973	-0.84539	-0.29186	0.74632	-0.70683	0.31877	2.41399	-0.08123	Down-regulated Gene
Shank3	1	1	1.29311	1	1.47695	1	1.68972	2.34104	1.52772		-0.86772	-0.86772	-0.18001	-0.86772	0.251312	-0.86772	0.750518	2.27864	0.370416	Down-regulated Gene
Gm37198	1	7.65295	15.428	9.11697	18.0027	11.191	27.605	42.557	9.23777		-1.24965	-0.68617	-0.02766	-0.56218	0.190403	-0.38652	1.00368	2.27004	-0.55195	Down-regulated Gene
Gm15634	1	1	1	1	1	2.57046	2.24759	4.55726	1.75729		-0.69814	-0.69814	-0.69814	-0.69814	-0.69814	0.685307	0.400886	2.43551	-0.03102	Down-regulated Gene
Map3k9	1.39338	1	1	2.72135	1.47695	1.52349	3.46473	7.91613	2.74417		-0.57829	-0.76964	-0.76964	0.067664	-0.53764	-0.515	0.429262	2.59452	0.078763	Down-regulated Gene
Tgfbr3	36.3234	20.0084	142.424	120.3	51.7116	44.964	233.259	659.228	216.956		-0.70744	-0.79413	-0.14368	-0.26123	-0.62568	-0.66153	0.338976	2.60237	0.252352	Down-regulated Gene
Cmya5	1.32533	1	3.62723	2.47578	3.35898	2.04697	11.4929	25.8757	8.74433		-0.70442	-0.74738	-0.40051	-0.55253	-0.43593	-0.60915	0.637966	2.53688	0.275081	Down-regulated Gene
Adamts14	2.04405	1	1.46682	3.21418	1.47695	1	15.0582	20.1148	8.54904		-0.59051	-0.74669	-0.67686	-0.41547	-0.67534	-0.74669	1.35628	2.1127	0.382576	Down-regulated Gene
Cdyl2	54.2914	60.8765	52.4581	96.4371	49.3526	63.8007	197.83	264.453	148.426		-0.7607	-0.6704	-0.78583	-0.18281	-0.82842	-0.63031	1.20745	2.12097	0.530045	Down-regulated Gene
Trav2	2.43744	1.95042	2.63928	3.95123	1.47695	1	7.63351	11.4483	6.79449		-0.5824	-0.72915	-0.52158	-0.12624	-0.87182	-1.01555	0.983351	2.13286	0.730527	Down-regulated Gene
Trav6-4	1	1	1	1	1	1.26174	3.47995	5.43245	2.74417		-0.66357	-0.66357	-0.66357	-0.66357	-0.66357	-0.48829	0.997129	2.30461	0.504408	Down-regulated Gene
Trav9d-1	1	1	1	1	1	1.26174	3.61181	5.8669	2.05543		-0.61011	-0.61011	-0.61011	-0.61011	-0.61011	-0.44671	1.02035	2.42813	0.048762	Down-regulated Gene
Cd28	59.6225	21.9093	89.9776	661.293	989.166	1026.67	2935.38	4060.15	1183.75		-0.88908	-0.91784	-0.86592	-0.43018	-0.18012	-0.15152	1.30425	2.16212	-0.03171	Down-regulated Gene
Zscan10	1	1	1.46682	1.98363	2.88203	1	5.15356	8.1208	1.98687		-0.7611	-0.7611	-0.55604	-0.32902	0.065625	-0.7611	1.06345	2.36689	-0.3276	Down-regulated Gene
S100a3	1.32533	1	1	1	1.47695	1	4.15445	6.53114	1.75729		-0.44689	-0.62571	-0.62571	-0.62571	-0.36355	-0.62571	1.10818	2.41456	-0.20945	Down-regulated Gene
Trav9-1	1	1	1	1	1	1	4.87462	8.98343	1.49344		-0.52271	-0.52271	-0.52271	-0.52271	-0.52271	-0.52271	0.953043	2.51799	-0.33477	Down-regulated Gene
5930412G12Rik	1	1	1	1	1	1	1.41079	1.67052	1		-0.51574	-0.51574	-0.51574	-0.51574	-0.51574	-0.51574	1.24762	2.36253	-0.51574	Down-regulated Gene
Gm42900	1	1	1.93364	1.24591	1	1	4.87462	10.9699	2.05543		-0.57224	-0.57224	-0.2732	-0.49348	-0.57224	-0.57224	0.668779	2.62105	-0.23419	Down-regulated Gene
Padi3	1	1	3.62723	2.72135	1.47695	2.04697	7.32413	12.3674	2.77845		-0.79749	-0.79749	-0.05342	-0.30997	-0.66241	-0.50097	0.993603	2.42194	-0.2938	Down-regulated Gene
4732465J04Rik	1.39338	1.95042	1	1.24591	1	1	2.65838	3.87418	1.26386		-0.34255	0.260935	-0.76874	-0.50233	-0.76874	-0.76874	1.02793	2.34511	-0.48288	Down-regulated Gene
Ldhd	11.6148	23.8101	10.5861	21.4174	17.0874	20.9006	37.0026	37.0799	22.3517		-1.21058	0.154752	-1.32576	-0.11312	-0.59789	-0.17098	1.63172	1.64038	-0.00852	Down-regulated Gene
Cdh3	1.976	1	1.93364	1.49215	1.94101	1.52349	2.10051	7.8659	1		-0.16932	-0.65718	-0.1905	-0.41118	-0.18681	-0.39552	-0.10709	2.77478	-0.65718	Down-regulated Gene
Atp1a2	3.3603	1	1	1	1.9539	1.26174	3.05394	9.85861	1		0.277298	-0.59484	-0.59484	-0.59484	-0.24237	-0.49812	0.164099	2.67843	-0.59484	Down-regulated Gene
Gm5408	1.32533	1	1	1	1	1	1	2.34104	1		0.33292	-0.43972	-0.43972	-0.43972	-0.43972	-0.43972	-0.43972	2.74512	-0.43972	Down-regulated Gene
Piwil2	17.1903	5.75211	4.39796	5.18144	3.38476	5.0696	4.99125	39.3589	7.6889		0.624704	-0.41763	-0.54103	-0.46963	-0.63336	-0.47983	-0.48697	2.64488	-0.24113	Down-regulated Gene
Itih5	78.2962	54.2236	2.51987	40.8533	42.6495	19.288	38.7167	221.268	56.6045		0.278038	-0.12289	-0.98401	-0.34557	-0.31565	-0.70474	-0.38115	2.65921	-0.08324	Down-regulated Gene
Arhgef17	6.42441	5.75211	1	5.42769	7.14881	1	2.23237	20.1462	3.57002		0.10346	-0.01885	-0.8834	-0.07787	0.23525	-0.8834	-0.6592	2.59986	-0.41584	Down-regulated Gene
Tnfsf11	38.1244	19.058	28.9439	54.6258	40.703	11.0727	6.95901	283.425	38.7379		-0.24487	-0.48024	-0.3582	-0.04117	-0.21304	-0.57881	-0.62959	2.78322	-0.2373	Down-regulated Gene
Tacc2	64.8382	82.7362	74.1708	110.459	83.8091	61.3016	86.8705	274.388	96.3712		-0.63034	-0.34139	-0.47967	0.106172	-0.32407	-0.68743	-0.27465	2.75264	-0.12127	Down-regulated Gene
Prlr	2.04405	9.55379	1.58623	1.49181	1.9539	3.35569	13.7396	81.9078	3.53574		-0.45511	-0.14987	-0.47372	-0.47756	-0.45878	-0.4018	0.020268	2.79106	-0.39448	Down-regulated Gene
Cd177	1	1.95042	1	1	1	1	1.8368	9.04621	1		-0.43958	-0.0572	-0.43958	-0.43958	-0.43958	-0.43958	-0.10292	2.79763	-0.43958	Down-regulated Gene
Hap1	1	6.70253	1.58623	1	1	1	1.55787	28.5075	1		-0.44618	0.220384	-0.37766	-0.44618	-0.44618	-0.44618	-0.38097	2.76916	-0.44618	Down-regulated Gene
Aplp1	1.976	1	1	1	3.82304	1	4.75799	19.1642	4.71791		-0.41861	-0.59664	-0.59664	-0.59664	-0.08171	-0.59664	0.088824	2.71655	0.081513	Down-regulated Gene
Ccr4	5.7206	1	2.17246	23.8775	30.8288	26.2538	112.248	504.672	63.1739		-0.52554	-0.55661	-0.54889	-0.406	-0.36024	-0.39036	0.175764	2.75919	-0.14731	Down-regulated Gene
Chrna10	1	1	1	1	1	1	1.55787	4.12908	1.26386		-0.45337	-0.45337	-0.45337	-0.45337	-0.45337	-0.45337	0.122786	2.7783	-0.18086	Down-regulated Gene
2600014E21Rik	1	1	1	1.49181	1	1	2.23237	8.72853	1.79157		-0.48073	-0.48073	-0.48073	-0.27302	-0.48073	-0.48073	0.039747	2.78333	-0.14642	Down-regulated Gene
Gm14718	1	1	3.33411	1	3.83593	1	2.23237	51.5512	1		-0.40383	-0.40383	-0.25488	-0.40383	-0.22286	-0.40383	-0.32519	2.82209	-0.40383	Down-regulated Gene
Tnfrsf4	5.43349	2.90084	5.09279	8.38027	9.05661	9.05489	32.0679	550.156	24.6236		-0.39225	-0.40721	-0.39426	-0.37485	-0.37086	-0.37087	-0.23498	2.82423	-0.27894	Down-regulated Gene
Chl1	5.62273	1	1	2.96828	1	1.26174	12.1522	302.557	10.6256		-0.34076	-0.39006	-0.39006	-0.36907	-0.39006	-0.38727	-0.27113	2.8258	-0.28741	Down-regulated Gene
Il21	1	1	1	1	1.94101	1.26174	2.23237	46.7974	1.49344		-0.37902	-0.37902	-0.37902	-0.37902	-0.31314	-0.3607	-0.29275	2.82716	-0.34448	Down-regulated Gene
Zbtb7b	2.83082	1	1	1	1.47695	1	3.5104	269.771	1		-0.33896	-0.36068	-0.36068	-0.36068	-0.35502	-0.36068	-0.33089	2.82827	-0.36068	Down-regulated Gene
Akr1c18	1	1	1	1.49181	1	1	1.82158	97.9325	1		-0.35894	-0.35894	-0.35894	-0.34277	-0.35894	-0.35894	-0.33192	2.82831	-0.35894	Down-regulated Gene
2010110G14Rik	1	1	1	1	1	1	1	3.65696	1		-0.35355	-0.35355	-0.35355	-0.35355	-0.35355	-0.35355	-0.35355	2.82843	-0.35355	Down-regulated Gene
Lmx1b	1	1	1	1	1	1	1	4.7996	1		-0.35355	-0.35355	-0.35355	-0.35355	-0.35355	-0.35355	-0.35355	2.82843	-0.35355	Down-regulated Gene
Cd40lg	1	1	1.87934	1	1.9539	1	2.23237	673.642	3.73104		-0.35698	-0.35698	-0.35282	-0.35698	-0.35246	-0.35698	-0.35115	2.8284	-0.34405	Down-regulated Gene
Asb2	11.7425	4.80169	1	1	1	1	3.05394	236.668	1		-0.23524	-0.32969	-0.38142	-0.38142	-0.38142	-0.38142	-0.35347	2.82553	-0.38142	Down-regulated Gene
Pla2g4f	1	1	1	1.73772	1	1.78523	1	60.6422	4.32731		-0.38565	-0.38565	-0.38565	-0.34595	-0.38565	-0.34339	-0.38565	2.8242	-0.20658	Down-regulated Gene
Itm2a	134.388	106.497	121.689	233.725	502.985	294.52	286.433	16076.9	950.127		-0.39234	-0.39797	-0.3949	-0.37229	-0.31795	-0.36002	-0.36166	2.82485	-0.22772	Down-regulated Gene
Ccr8	6.50736	1	1	1	18.0929	1	1	412.055	33.2177		-0.36291	-0.40612	-0.40612	-0.40612	-0.27202	-0.40612	-0.40612	2.81888	-0.15335	Down-regulated Gene
Mapk11	24.6879	2.90084	7.3834	4.68963	9.04372	5.85483	49.4581	567.609	78.0663		-0.33897	-0.46497	-0.43905	-0.45463	-0.42945	-0.44789	-0.19572	2.80093	-0.03026	Down-regulated Gene
Ckb	12.5377	3.85126	1	7.64187	1.94101	7.52659	60.1386	967.12	137.04		-0.40514	-0.4343	-0.44387	-0.42157	-0.44071	-0.42196	-0.24531	2.79998	0.012893	Down-regulated Gene
B630019A10Rik	3.68563	1	1.46682	1.49181	9.53357	1	5.0217	160.744	24.0512		-0.39517	-0.44981	-0.44031	-0.4398	-0.2762	-0.44981	-0.36799	2.79997	0.019138	Down-regulated Gene
Ncmap	1.32533	1	1.93364	1	1	2.41001	1	21.1444	4.09773		-0.4132	-0.46584	-0.31477	-0.46584	-0.46584	-0.23769	-0.46584	2.79364	0.03539	Down-regulated Gene
Gpnmb	2.89887	2.90084	1.46682	1.98431	1	3.61743	3.46473	24.9691	4.52261		-0.32607	-0.3258	-0.52876	-0.45551	-0.59483	-0.22437	-0.24599	2.79759	-0.09626	Down-regulated Gene
Gpr183	50.3576	64.6782	7.50281	25.3519	10.0234	12.3984	33.9191	482.87	79.6079		-0.24427	-0.14384	-0.5448	-0.41963	-0.52712	-0.51047	-0.35955	2.78882	-0.03914	Down-regulated Gene
Trio	65.1784	31.4135	21.0079	19.6913	17.6417	16.1471	40.862	320.066	49.981		0.005597	-0.36278	-0.47631	-0.49067	-0.51303	-0.52934	-0.2597	2.78644	-0.16021	Down-regulated Gene
Arhgap29	1.32533	1	1.75994	3.21384	1	3.92133	3.89074	108.48	33.8721		-0.48428	-0.49396	-0.47136	-0.42811	-0.49396	-0.40707	-0.40798	2.70293	0.48379	Down-regulated Gene
Gpr83	1	1	1	4.19747	5.26678	2.8322	1.41079	547.442	188.913		-0.47518	-0.47518	-0.47518	-0.45681	-0.45066	-0.46465	-0.47282	2.66561	0.604885	Down-regulated Gene
Espn	7.58965	3.85126	9.4352	4.68963	3.86171	1.26174	3.5104	78.4887	26.8373		-0.33811	-0.49783	-0.25925	-0.46201	-0.49739	-0.60848	-0.5124	2.69118	0.484284	Down-regulated Gene
Vipr1	6.47755	1	1.75994	1.73806	8.07693	1.52349	14.2417	191.795	54.0999		-0.41921	-0.51213	-0.49924	-0.49961	-0.39208	-0.50325	-0.28751	2.72442	0.388627	Down-regulated Gene
AC117245.3	1	1	2.51987	1.49181	1.47695	1	2.92209	35.6472	9.79977		-0.4971	-0.4971	-0.35502	-0.45112	-0.45251	-0.4971	-0.31742	2.74183	0.325532	Down-regulated Gene
Foxp3	4.07902	1	1	1	1	1	1	107.514	26.5527		-0.3585	-0.45098	-0.45098	-0.45098	-0.45098	-0.45098	-0.45098	2.74792	0.316437	Down-regulated Gene
Pyroxd2	2.43744	6.70253	1	2.9676	2.90781	1.88653	1	160.92	34.3656		-0.43154	-0.34537	-0.46057	-0.42083	-0.42203	-0.44267	-0.46057	2.77011	0.213474	Down-regulated Gene
Xylt2	47.7316	58.0253	72.26	50.9307	77.7892	63.7416	142.718	709.773	277.207		-0.58314	-0.53268	-0.4629	-0.56746	-0.43579	-0.50466	-0.1175	2.66233	0.541798	Down-regulated Gene
Trav7-4	1	1	1	1	1	1	3.08439	19.1831	6.73631		-0.50661	-0.50661	-0.50661	-0.50661	-0.50661	-0.50661	-0.14113	2.6816	0.499191	Down-regulated Gene
Nr4a1	96.8662	19.058	3.74663	94.7137	113.522	24.9451	209.788	1338.73	474.631		-0.41405	-0.60681	-0.64474	-0.41938	-0.37279	-0.59222	-0.1343	2.66247	0.521807	Down-regulated Gene
Cap2	1.78677	3.85126	2.98669	5.6736	5.26678	1	7.50166	39.8059	10.7181		-0.61251	-0.43045	-0.50669	-0.26974	-0.30562	-0.68189	-0.10853	2.7403	0.17512	Down-regulated Gene
Tmem35a	6.03102	12.4051	10.7706	13.0532	13.8519	15.8262	28.4317	133.677	38.2684		-0.64185	-0.47297	-0.51628	-0.4558	-0.43464	-0.38233	-0.04836	2.73999	0.212247	Down-regulated Gene
Kcnip3	5.36545	2.90084	1	2.72169	1	1.88653	3.47995	8.0894	1.75729		1.02785	-0.10712	-0.98248	-0.18963	-0.98248	-0.57423	0.159564	2.28226	-0.63374	Down-regulated Gene
Ppp1r14a	1.32533	1	1	1.49181	1	1	1.41079	1.88147	1		0.305257	-0.78659	-0.78659	0.863977	-0.78659	-0.78659	0.592048	2.17168	-0.78659	Down-regulated Gene
Gm15347	1	1	2.46557	1.49181	1	1	1.96866	3.20367	1		-0.74552	-0.74552	1.17145	-0.10222	-0.74552	-0.74552	0.521487	2.13689	-0.74552	Down-regulated Gene
Sytl2	9.31419	133.109	254.199	46.755	10.9	2.67176	18.8314	464.551	40.7906		-0.67628	0.16344	0.984818	-0.42231	-0.66552	-0.72133	-0.61172	2.41167	-0.46277	Down-regulated Gene
Ptprn	5.70569	18.1076	45.2716	40.3526	10.9644	18.4015	15.5451	70.99	32.7004		-1.17306	-0.53957	0.847952	0.596693	-0.90444	-0.52456	-0.67047	2.16163	0.205819	Down-regulated Gene
Tubg2	4.26825	3.85126	10.0541	11.824	9.05661	1.52349	4.06827	16.1356	7.45933		-0.755	-0.84999	0.563115	0.966316	0.335865	-1.3803	-0.80056	1.94857	-0.02802	Down-regulated Gene
Gm11475	1	1	1	1.24591	1	1	1	1.22351	1		-0.53374	-0.53374	-0.53374	1.98272	-0.53374	-0.53374	-0.53374	1.75348	-0.53374	Down-regulated Gene
Zfp462	3.15615	1	1.46682	1.73806	1	1.26174	3.47995	2.76921	1		1.36996	-0.93504	-0.43599	-0.14603	-0.93504	-0.65523	1.71611	0.956305	-0.93504	UP-regualted Gene
Thsd7b	2.57353	1	1.29311	1.24591	1	1	3.49518	1.44073	1.98687		1.10872	-0.82342	-0.46351	-0.52147	-0.82342	-0.82342	2.24041	-0.28224	0.388359	UP-regualted Gene
Pam	50.8702	19.058	28.2707	17.4782	31.3187	24.0586	44.8075	34.0638	36.9117		1.79869	-1.213	-0.34083	-1.36257	-0.05227	-0.7396	1.22474	0.207612	0.477227	UP-regualted Gene
Mtus2	20.1183	8.60337	8.07824	11.3325	6.22069	15.7671	20.6673	8.28151	14.3913		1.47879	-0.78813	-0.89151	-0.25085	-1.2572	0.62218	1.58687	-0.85149	0.351338	UP-regualted Gene
Dpf1	3.27734	1.95042	1.29311	1	1	2.14827	2.65838	1	1.52772		1.97486	0.245908	-0.61055	-0.99247	-0.99247	0.503702	1.16836	-0.99247	-0.30487	UP-regualted Gene
Slc18b1	4.98697	2.90084	1	1	1	3.45699	4.15445	2.34104	1		1.76323	0.326538	-0.98255	-0.98255	-0.98255	0.709548	1.18989	-0.059	-0.98255	UP-regualted Gene
2900052L18Rik	9.73089	3.85126	8.07824	6.412	3.84882	3.19524	8.30801	1	1		1.54534	-0.39457	1.00007	0.450311	-0.39538	-0.61102	1.07588	-1.33531	-1.33531	UP-regualted Gene
Gm16386	11.3193	4.80169	9.59811	7.39392	7.1617	5.0696	9.32234	6.54998	3.27188		1.70541	-0.97043	0.998757	0.093824	-0.00152	-0.86043	0.885538	-0.25266	-1.59849	UP-regualted Gene
Gm5127	3.2242	1	2.17246	1	1	1	2.39467	1	1		2.1229	-0.66801	0.803176	-0.66801	-0.66801	-0.66801	1.08201	-0.66801	-0.66801	UP-regualted Gene
Shb	4.38944	1.95042	1.29311	1.73806	2.88203	1	3.46473	1	1		1.98816	-0.11133	-0.67713	-0.29413	0.690589	-0.92944	1.19218	-0.92944	-0.92944	UP-regualted Gene
Zfp870	40.7803	16.2067	2.34616	10.3482	22.2695	14.1715	16.0673	8.07057	3.96062		2.36974	0.118485	-1.15133	-0.41823	0.673911	-0.06797	0.105712	-0.6269	-1.00342	UP-regualted Gene
Dkk3	1.78677	1	1	1	1.47695	1	1	1	1		2.37064	-0.51499	-0.51499	-0.51499	1.23432	-0.51499	-0.51499	-0.51499	-0.51499	UP-regualted Gene
Fggy	51.8929	40.9177	42.3297	52.4058	30.4034	29.7408	46.3493	30.1537	22.4442		1.31985	0.237027	0.376334	1.37046	-0.80033	-0.8657	0.772915	-0.82496	-1.58559	UP-regualted Gene
Nkd1	5.62273	2.90084	1	4.69031	1	2.57046	2.24759	3.20367	1		1.88736	0.133988	-1.09049	1.28672	-1.09049	-0.07884	-0.28682	0.329059	-1.09049	UP-regualted Gene
Rhobtb3	23.6587	17.1572	6.62347	21.1725	1.9539	1	2.11573	1.22351	5.24562		1.70891	0.955808	-0.26435	1.42092	-0.80525	-0.91574	-0.7865	-0.88985	-0.42395	UP-regualted Gene
Gm12216	127.73	106.497	60.2096	71.8365	18.0285	11.6132	3.87552	22.5796	53.4589		1.82593	1.30802	0.179025	0.462619	-0.84982	-1.0063	-1.19503	-0.73881	0.014368	UP-regualted Gene
Txnrd2	142.407	113.15	72.6509	93.0053	58.3115	54.775	27.098	56.0527	61.008		2.02445	1.14073	-0.08256	0.532256	-0.51569	-0.62251	-1.45851	-0.58392	-0.43424	UP-regualted Gene
Samd11	4.79773	3.85126	1.58623	2.72135	2.43085	1.78523	1.41079	1.44701	2.77845		2.0598	1.19847	-0.86281	0.170202	-0.09416	-0.68171	-1.02246	-0.9895	0.222162	UP-regualted Gene
Ikbip	89.2364	81.7858	46.5527	54.3822	38.4343	32.4595	25.1302	15.6886	13.4252		1.77032	1.47796	0.095394	0.402631	-0.22318	-0.45763	-0.74523	-1.11573	-1.20454	UP-regualted Gene
Mafg	293.924	260.465	154.876	159.912	144.24	131.524	95.7151	93.058	84.457		1.9639	1.48198	-0.03887	0.03367	-0.19206	-0.37522	-0.89099	-0.92926	-1.05314	UP-regualted Gene
Nme4	421.964	352.656	185.674	177.13	157.324	119.585	5.97513	20.7916	28.1597		1.88952	1.38332	0.163768	0.101367	-0.04329	-0.31892	-1.14867	-1.04046	-0.98664	UP-regualted Gene
Klhl5	113.59	111.249	55.9431	43.5535	38.4085	40.2017	9.95116	4.55726	4.85503		1.70721	1.64726	0.230983	-0.08629	-0.21805	-0.17213	-0.94679	-1.08491	-1.07729	UP-regualted Gene
Dctd	235.667	196.787	113.459	125.47	107.979	104.049	1	31.3629	32.3815		1.79361	1.25848	0.111605	0.276914	0.036174	-0.01791	-1.43623	-1.01833	-1.00431	UP-regualted Gene
Hk2	115.148	97.943	43.3284	72.8263	60.2193	52.1405	6.66486	5.67479	18.3461		1.71584	1.24479	-0.25047	0.557134	0.211976	-0.00921	-1.25426	-1.28136	-0.93444	UP-regualted Gene
Dyrk3	52.5967	38.0664	24.8619	33.7179	22.2952	23.2142	9.99683	3.20367	1.49344		1.85686	0.936801	0.100687	0.661449	-0.06184	-0.00365	-0.84058	-1.27072	-1.37901	UP-regualted Gene
Abhd4	318.325	225.299	182.309	93.2454	110.854	60.9807	6.00558	17.675	16.7525		2.01003	1.09218	0.668015	-0.21075	-0.03702	-0.52909	-1.07151	-0.95638	-0.96548	UP-regualted Gene
Prdm5	146.946	91.29	54.1736	44.0524	37.9186	31.5138	1.8368	17.842	9.26167		2.29438	0.999694	0.136284	-0.09916	-0.24184	-0.39083	-1.08119	-0.70887	-0.90847	UP-regualted Gene
Anxa4	296.967	205.341	145.235	94.7256	69.565	26.5407	18.3445	11.398	33.3444		2.12426	1.13527	0.486507	-0.05868	-0.33026	-0.79465	-0.88312	-0.9581	-0.72122	UP-regualted Gene
Osbpl1a	739.775	521.831	359.407	180.33	75.3658	64.7464	27.2043	4.53214	1.98687		2.08883	1.21388	0.56181	-0.15711	-0.57849	-0.62113	-0.77184	-0.86286	-0.87308	UP-regualted Gene
Pla2g4a	379.808	298.482	162.323	108.269	79.465	57.2571	4.59569	7.87845	7.05835		2.0218	1.38205	0.310965	-0.11426	-0.34084	-0.51554	-0.92979	-0.90397	-0.91042	UP-regualted Gene
Snx10	930.082	777.494	376.267	254.871	144.034	79.3278	45.8268	32.1025	23.938		1.98506	1.50738	0.251301	-0.12874	-0.47572	-0.67829	-0.78317	-0.82613	-0.85169	UP-regualted Gene
Mapre2	377.129	328.895	209.2	170.001	139.664	103.526	83.9393	139.268	95.9806		1.97019	1.4805	0.26531	-0.13265	-0.44064	-0.80753	-1.00638	-0.44466	-0.88413	UP-regualted Gene
Pck2	669.037	414.433	270.505	158.675	35.0956	16.831	10.0425	93.4988	26.5973		2.25327	1.05991	0.385299	-0.13886	-0.7181	-0.80371	-0.83553	-0.44435	-0.75793	UP-regualted Gene
Rnf216	241.651	215.795	132.403	93.493	56.4682	44.7866	83.4877	6.09041	9.78939		1.80692	1.48119	0.430646	-0.05953	-0.52595	-0.67311	-0.18557	-1.1606	-1.114	UP-regualted Gene
Kalrn	29.4383	20.9588	17.61	11.0853	6.22069	6.07442	8.74925	5.8669	4.65973		2.12362	1.07317	0.658313	-0.14998	-0.75261	-0.77073	-0.43937	-0.79644	-0.94598	UP-regualted Gene
Tmem150b	38.0564	26.6614	21.4748	15.5146	4.29999	2.14827	3.74366	1.89402	1		2.00129	1.09997	0.689726	0.218296	-0.66875	-0.83895	-0.71276	-0.85906	-0.92977	UP-regualted Gene
Vsig10l	33.6378	20.0084	19.9984	4.68929	6.22069	4.92615	1	2.3222	1.52772		2.15754	0.887666	0.886732	-0.53964	-0.39696	-0.51757	-0.88338	-0.76018	-0.83421	UP-regualted Gene
Amot	33.3805	20.9588	19.1842	5.42735	3.83593	3.19524	6.2084	1.66424	4.45405		2.17075	0.970056	0.798514	-0.53123	-0.68506	-0.74699	-0.45574	-0.89498	-0.62531	UP-regualted Gene
B3gnt5	280.379	273.771	173.581	94.4784	54.8569	16.5693	45.8928	19.1831	31.6584		1.69962	1.63369	0.633999	-0.15528	-0.55063	-0.93266	-0.64007	-0.90658	-0.7821	UP-regualted Gene
Gab1	38.0862	35.2152	22.2782	6.41098	3.83593	3.45699	6.35547	3.20994	1		1.79673	1.58847	0.650058	-0.50091	-0.6877	-0.71519	-0.50494	-0.73311	-0.89341	UP-regualted Gene
Layn	38.8432	38.0664	23.4831	1.98363	1	1.52349	1.8368	1.22351	1		1.7088	1.65915	0.727094	-0.64699	-0.70986	-0.6764	-0.65637	-0.69557	-0.70986	UP-regualted Gene
Arhgap18	439.526	390.673	259.312	138.508	96.1583	106.903	72.7463	97.9814	103.506		1.90294	1.53115	0.531452	-0.38791	-0.7102	-0.62843	-0.88838	-0.69633	-0.65429	UP-regualted Gene
Cyfip1	393.573	333.647	213.163	93.0005	44.4284	20.8837	20.9715	45.1512	32.128		1.91271	1.47284	0.588457	-0.29356	-0.65009	-0.82291	-0.82227	-0.64479	-0.74038	UP-regualted Gene
Evi2a	168.463	135.009	102.462	47.7417	28.4569	8.79315	7.02997	6.10296	47.9491		1.89376	1.30238	0.727032	-0.24028	-0.58118	-0.92879	-0.95996	-0.97634	-0.23662	UP-regualted Gene
Ccl5	70.2756	35.2152	1	1	3.82304	1.52349	1	1.66424	1.98687		2.51155	0.972683	-0.52908	-0.52908	-0.40518	-0.50611	-0.52908	-0.49993	-0.48577	UP-regualted Gene
Rnase4	41.7861	22.8597	7.66572	4.69031	1	1	3.5104	1	3.46718		2.45869	1.01001	-0.15298	-0.38073	-0.6632	-0.6632	-0.47104	-0.6632	-0.47435	UP-regualted Gene
Fads3	71.1174	54.2236	21.5726	16.4955	1	1.52349	1	1.44073	1		2.10501	1.42503	0.110822	-0.09353	-0.71723	-0.69616	-0.71723	-0.69949	-0.71723	UP-regualted Gene
Kit	2819.63	2087.17	744.921	238.134	86.7353	30.6694	17.8627	60.4036	239.014		2.17274	1.42097	0.043306	-0.47685	-0.63224	-0.68978	-0.70293	-0.65927	-0.47594	UP-regualted Gene
Serpinb1a	1052.44	748.031	325.144	31.2558	1.47695	1	3.20102	1.22351	9.68655		2.17678	1.35966	0.224532	-0.56433	-0.64427	-0.64555	-0.63964	-0.64495	-0.62223	UP-regualted Gene
Ogfrl1	183.169	119.803	64.5088	23.1344	9.98474	8.10922	1.41079	8.73481	14.6998		2.25781	1.19801	0.27322	-0.41877	-0.63869	-0.67006	-0.78209	-0.6596	-0.55983	UP-regualted Gene
Mgst1	22.5084	17.1572	5.09279	1.49181	1	1	1.8368	1	1		2.16856	1.47456	-0.09009	-0.55711	-0.62089	-0.62089	-0.51236	-0.62089	-0.62089	UP-regualted Gene
Pygl	261.626	201.539	48.0506	2.72237	2.88203	5.39049	4.0226	2.3222	6.66775		2.14882	1.51012	-0.12137	-0.60319	-0.60149	-0.57483	-0.58937	-0.60744	-0.56125	UP-regualted Gene
Gm19590	1137.73	873.487	143.053	15.7585	4.76405	2.77306	1	1	1		2.15783	1.52107	-0.23913	-0.54588	-0.57238	-0.57717	-0.58145	-0.58145	-0.58145	UP-regualted Gene
Slc35f5	99.4727	68.4799	13.0069	3.45975	1	1.26174	4.3472	7.17026	5.57804		2.27602	1.3579	-0.28542	-0.56825	-0.64111	-0.63336	-0.54196	-0.45833	-0.50549	UP-regualted Gene
Myo1f	777.363	549.393	212.967	12.5593	14.7671	18.4015	206.963	2.999	62.3408		2.18333	1.31156	0.025048	-0.74132	-0.73288	-0.71898	0.002089	-0.77788	-0.55096	UP-regualted Gene
Nfix	34.7648	24.7605	17.7294	6.65858	6.67186	9.09704	4.61091	7.43144	10.2246		2.20088	1.16301	0.433588	-0.71492	-0.71354	-0.46195	-0.92735	-0.63474	-0.34497	UP-regualted Gene
Endod1	253.61	155.919	84.3212	11.5781	24.1515	9.98357	1	21.1946	46.9861		2.31583	1.09932	0.207746	-0.69809	-0.54152	-0.71795	-0.82982	-0.57834	-0.25717	UP-regualted Gene
Gm2a	3062.76	1745.97	1356.64	500.587	273.945	219.452	155.716	619.945	631.105		2.34441	0.882008	0.449624	-0.5011	-0.75281	-0.81333	-0.88411	-0.36854	-0.35615	UP-regualted Gene
Tcf7l2	301.281	192.985	113.568	59.7895	26.5105	13.648	39.868	80.6735	67.2824		2.30644	1.0685	0.160677	-0.45407	-0.83448	-0.98151	-0.68179	-0.21534	-0.36842	UP-regualted Gene
Serpinb6b	469.982	299.432	188.324	88.3252	81.5146	36.3686	101.547	100.613	86.4578		2.34954	1.05099	0.205024	-0.55635	-0.60821	-0.95195	-0.45568	-0.46279	-0.57057	UP-regualted Gene
Glrx	119.801	104.596	64.3243	52.4164	40.8706	49.1431	48.7278	69.0575	39.8723		2.0274	1.4605	-0.04097	-0.48494	-0.91541	-0.60698	-0.62246	0.1355	-0.95263	UP-regualted Gene
Mycn	1012.12	940.967	174.352	88.3157	6.65897	25.2741	13.8562	1	1.49344		1.94276	1.76101	-0.19722	-0.41699	-0.62557	-0.57802	-0.60718	-0.64002	-0.63876	UP-regualted Gene
Rab11fip5	49.5027	56.1244	11.8779	9.60947	1	1.26174	3.05394	6.77348	1		1.67121	1.99741	-0.18229	-0.29403	-0.71816	-0.70527	-0.61698	-0.43374	-0.71816	UP-regualted Gene
Bmpr2	97.2718	92.2404	35.2295	38.6408	32.7108	16.7297	27.4884	40.0834	34.1017		1.9073	1.71993	-0.40315	-0.27611	-0.49694	-1.09208	-0.69143	-0.22239	-0.44515	UP-regualted Gene
Srgap3	49.3582	24.7605	26.1538	11.8233	26.0593	14.4162	11.7262	4.08513	11.1876		2.31149	0.37796	0.487479	-0.63898	0.480051	-0.43517	-0.64662	-1.24725	-0.68895	UP-regualted Gene
Pon3	37.223	22.8597	26.284	18.9556	21.8054	6.6992	10.4076	2.99272	5.2799		1.8868	0.550326	0.868949	0.187063	0.452227	-0.95337	-0.60831	-1.29825	-1.08543	UP-regualted Gene
Txnrd3	76.1037	21.9093	31.1151	43.0668	32.1437	18.9841	1.82158	10.8154	11.0848		2.32237	-0.26444	0.174973	0.745449	0.224067	-0.40406	-1.22327	-0.79397	-0.78111	UP-regualted Gene
Stxbp1	42.2773	16.2067	22.061	24.6118	14.2773	22.3868	4.75799	5.2215	1.52772		2.11031	-0.06937	0.420085	0.633352	-0.23069	0.447324	-1.02656	-0.98781	-1.29664	UP-regualted Gene
Pecr	82.5553	40.9177	47.5841	50.6943	39.9296	46.6861	5.71142	5.24661	6.36962		1.8908	0.19286	0.46471	0.591541	0.152564	0.428089	-1.24282	-1.26177	-1.21598	UP-regualted Gene
Pbx1	46.681	13.3555	4.21345	1.98363	1	1.88653	3.77411	6.97815	4.45405		2.73384	0.292049	-0.3778	-0.54118	-0.61325	-0.54829	-0.40999	-0.17522	-0.36017	UP-regualted Gene
Ptger2	256.572	66.5791	27.7931	8.13403	7.65154	1.26174	2.80546	26.9556	30.2124		2.73783	0.249229	-0.25881	-0.51631	-0.52263	-0.60632	-0.5861	-0.26978	-0.22712	UP-regualted Gene
Mef2c	1063.58	307.986	53.1641	24.371	7.65154	1.26174	8.39419	8.31919	3.2376		2.71583	0.434135	-0.33535	-0.4223	-0.47279	-0.49208	-0.47055	-0.47077	-0.48612	UP-regualted Gene
Ptger3	136.157	38.0664	19.2166	9.85572	12.4082	3.92133	4.06827	9.69162	4.32731		2.73658	0.290601	-0.17944	-0.41286	-0.34921	-0.56084	-0.55717	-0.41695	-0.55071	UP-regualted Gene
Eya1	92.898	22.8597	14.5594	8.87243	1	1.26174	7.47121	1.22351	1.49344		2.73658	0.216297	-0.08238	-0.28703	-0.57031	-0.56089	-0.33745	-0.56227	-0.55255	UP-regualted Gene
Nynrin	28.5536	7.65295	6.73207	3.95157	4.78983	5.43264	2.39467	4.52587	1		2.74184	0.054898	-0.06349	-0.42094	-0.31318	-0.23054	-0.62109	-0.34711	-0.80039	UP-regualted Gene
P2ry1	37.4206	15.2563	8.25194	5.9195	4.76405	3.92133	1	1.44073	1		2.60853	0.590207	-0.04763	-0.26002	-0.36524	-0.44198	-0.708	-0.66787	-0.708	UP-regualted Gene
Cnrip1	73.2353	34.2647	26.9029	18.2183	9.08239	3.87917	1	2.77549	6.59919		2.45523	0.672934	0.336245	-0.06094	-0.47877	-0.71674	-0.84841	-0.76721	-0.59234	UP-regualted Gene
Dkkl1	251.303	105.546	113.09	35.6858	18.5441	10.7688	4.90507	3.87418	2.54887		2.42277	0.570081	0.665969	-0.3179	-0.53579	-0.63462	-0.70915	-0.72225	-0.7391	UP-regualted Gene
Brsk1	21.881	6.70253	8.66446	3.95157	3.37187	2.04697	2.64315	1	1		2.60675	0.162151	0.478134	-0.28091	-0.37427	-0.58766	-0.49164	-0.75628	-0.75628	UP-regualted Gene
Akap7	31.5795	17.1572	14.2771	9.36458	11.4414	6.27702	11.2292	6.99071	4.43015		2.46962	0.600126	0.226804	-0.40998	-0.14078	-0.81021	-0.16828	-0.71769	-1.0496	UP-regualted Gene
Ube2l6	109.913	30.4631	53.7722	16.4976	1	1.52349	1	10.1261	15.3304		2.48203	0.114373	0.808997	-0.30181	-0.76364	-0.74804	-0.76364	-0.49168	-0.33659	UP-regualted Gene
Pcgf2	7.98303	1.95042	4.15915	1.98397	1.47695	1.78523	1.27893	1	1.79157		2.58234	-0.31217	0.747604	-0.29607	-0.53934	-0.39143	-0.63436	-0.76819	-0.38839	UP-regualted Gene
Gzmk	2.36939	1	1.58623	1	1	1	1	1	1		2.58051	-0.4867	0.826359	-0.4867	-0.4867	-0.4867	-0.4867	-0.4867	-0.4867	UP-regualted Gene
Vcl	82.8891	20.0084	32.8522	25.104	16.1593	27.9507	8.2066	11.8325	14.2168		2.64667	-0.30888	0.294812	-0.06937	-0.4898	0.064429	-0.86359	-0.69317	-0.5811	UP-regualted Gene
Penk	21.4559	1	1	1	1	1.26174	1	6.14064	1		2.73987	-0.44771	-0.44771	-0.44771	-0.44771	-0.40693	-0.44771	0.353336	-0.44771	UP-regualted Gene
Il18r1	113.868	13.3555	1.29311	1	1	1	1	19.6238	17.2356		2.76378	-0.15888	-0.50963	-0.51815	-0.51815	-0.51815	-0.51815	0.023384	-0.04606	UP-regualted Gene
Tpbgl	4.25334	1	1	1	1	1.52349	1	1	1		2.79162	-0.41342	-0.41342	-0.41342	-0.41342	0.102296	-0.41342	-0.41342	-0.41342	UP-regualted Gene
Il18rap	660.055	94.1413	9.54381	2.22954	2.43085	1	1.55787	1	2.05543		2.8008	0.039714	-0.37304	-0.40872	-0.40774	-0.41472	-0.412	-0.41472	-0.40957	UP-regualted Gene
S100a4	85.4069	8.60337	4.10485	1	1.94101	1	1	1	3.76532		2.81684	-0.12954	-0.30212	-0.42123	-0.38513	-0.42123	-0.42123	-0.42123	-0.31514	UP-regualted Gene
Shisa6	1.32533	1	1	1	1	1	1	1	1		2.82843	-0.35355	-0.35355	-0.35355	-0.35355	-0.35355	-0.35355	-0.35355	-0.35355	UP-regualted Gene
Gm38341	1.32533	1	1	1	1	1	1	1	1		2.82843	-0.35355	-0.35355	-0.35355	-0.35355	-0.35355	-0.35355	-0.35355	-0.35355	UP-regualted Gene
AC122228.1	1.32533	1	1	1	1	1	1	1	1		2.82843	-0.35355	-0.35355	-0.35355	-0.35355	-0.35355	-0.35355	-0.35355	-0.35355	UP-regualted Gene
Gm11837	1.39338	1	1	1	1	1	1	1	1		2.82843	-0.35355	-0.35355	-0.35355	-0.35355	-0.35355	-0.35355	-0.35355	-0.35355	UP-regualted Gene
1700012B07Rik	1.39338	1	1	1	1	1	1	1	1		2.82843	-0.35355	-0.35355	-0.35355	-0.35355	-0.35355	-0.35355	-0.35355	-0.35355	UP-regualted Gene
Tnfrsf11a	9.55656	1.95042	2.17246	1	1	1.52349	2.64315	1.44701	1		2.76428	-0.20561	-0.11892	-0.57671	-0.57671	-0.37231	0.064872	-0.40217	-0.57671	UP-regualted Gene
Sh3tc1	61.0554	4.80169	1.29311	1.49181	12.4082	3.92133	6.48733	1.44701	4.59117		2.78198	-0.33409	-0.52844	-0.51744	0.087253	-0.38286	-0.24072	-0.51992	-0.34575	UP-regualted Gene
Vldlr	7.34727	1	1	1.24591	1.94101	1	1.68972	1.22351	1.98687		2.77389	-0.54873	-0.54873	-0.42001	-0.05614	-0.54873	-0.18768	-0.43173	-0.03213	UP-regualted Gene
Bank1	22.3341	1.95042	7.42691	2.47544	6.72342	2.57046	4.20012	1.88775	6.56491		2.6587	-0.70801	0.196525	-0.6213	0.080331	-0.6056	-0.33643	-0.71837	0.054152	UP-regualted Gene
Hlf	11.9849	1	3.0518	2.22954	1	1.26174	4.05305	1.22351	2.97374		2.68691	-0.67196	-0.04458	-0.296	-0.67196	-0.59193	0.261575	-0.60362	-0.06844	UP-regualted Gene
Fnip2	24.1733	5.75211	4.50657	4.68963	1.47695	7.78833	9.17526	1.88147	5.21135		2.63909	-0.22241	-0.41589	-0.38745	-0.8865	0.093893	0.309334	-0.82366	-0.30641	UP-regualted Gene
Myo1e	26.253	6.70253	1.58623	1	9.04372	1.52349	7.57262	12.7328	6.63347		2.4521	-0.19116	-0.8829	-0.96215	0.125372	-0.89138	-0.07352	0.624142	-0.2005	UP-regualted Gene
Gm16702	6.42441	3.85126	1.93364	1.49215	2.41796	2.57046	3.90597	2.76921	2.97374		2.37914	0.510238	-0.88255	-1.20321	-0.53078	-0.42002	0.549969	-0.27567	-0.12711	UP-regualted Gene
Il17rd	5.04011	2.90084	1.46682	1	2.43085	2.41001	2.23237	1.88147	1.98687		2.46846	0.489158	-0.83763	-1.26954	0.054314	0.035033	-0.12933	-0.45399	-0.35647	UP-regualted Gene
Perp	10.2221	6.70253	1.29311	1	2.43085	1.78523	1	4.33375	1		2.26999	1.11454	-0.6613	-0.75753	-0.2878	-0.49975	-0.75753	0.336902	-0.75753	UP-regualted Gene
Csf1	3.41344	1.95042	1	1.24591	1	1	1.41079	1.66424	1		2.54986	0.579087	-0.70119	-0.36994	-0.70119	-0.70119	-0.14783	0.193582	-0.70119	UP-regualted Gene
Abhd14b	89.3258	50.4219	43.4262	28.3052	15.2312	11.6553	29.0554	43.9771	25.5419		2.34869	0.587721	0.271064	-0.41338	-1.00517	-1.16703	-0.37943	0.296002	-0.53846	UP-regualted Gene
Samsn1	542.781	381.169	242.257	140.975	143.003	91.3089	156.142	376.637	246.158		2.03879	0.88249	-0.11139	-0.83604	-0.82153	-1.19139	-0.72752	0.850065	-0.08348	UP-regualted Gene
Cask	26.0722	5.75211	7.60062	15.0235	12.3695	18.8658	8.38413	11.6341	12.7157		2.18472	-1.25275	-0.94004	0.315662	-0.13331	0.965655	-0.8075	-0.25771	-0.07474	UP-regualted Gene
Gm13283	1.39338	1	1	1	1	1.52349	1	1	1		1.51009	-0.52774	-0.52774	-0.52774	-0.52774	2.18406	-0.52774	-0.52774	-0.52774	UP-regualted Gene
Ambp	1.78677	1	1	1	1	1.88653	1	1.44073	1		1.57671	-0.67109	-0.67109	-0.67109	-0.67109	1.86172	-0.67109	0.588088	-0.67109	UP-regualted Gene
Gm14418	2.83082	1	1.29311	1.73806	1.94101	1.78523	1	2.34104	1		1.91339	-1.07555	-0.59702	0.129387	0.460719	0.206391	-1.07555	1.11378	-1.07555	UP-regualted Gene
Gm14860	2.30134	1	1.29311	1.49215	1	1.88653	1	1.89402	1		1.87494	-0.92426	-0.29376	0.134374	-0.92426	0.982677	-0.92426	0.9988	-0.92426	UP-regualted Gene
Tmem55a	138.6	81.7858	74.3553	97.1895	69.565	95.3023	37.7836	106.742	54.9018		1.94457	-0.07979	-0.34454	0.469059	-0.51523	0.401819	-1.64763	0.809428	-1.03769	UP-regualted Gene
Zfp119b	53.6472	33.3143	31.2888	31.2598	29.8749	28.0942	4.56524	38.1786	24.4865		1.91025	0.230566	0.063242	0.060846	-0.05356	-0.20067	-2.14437	0.632395	-0.4987	UP-regualted Gene
Foxd2	2.50548	1.95042	3.81173	1	1	2.77306	1	1	1		0.735065	0.170884	2.06277	-0.79515	-0.79515	1.00703	-0.79515	-0.79515	-0.79515	UP-regualted Gene
A930012O16Rik	7.67261	5.75211	7.90453	3.95157	4.32577	4.867	2.5113	3.90558	4.55689		1.56495	0.419086	1.70332	-0.6552	-0.43193	-0.10901	-1.51453	-0.68264	-0.29404	UP-regualted Gene
Emp1	130.492	64.6782	106.066	30.2731	29.8491	38.2009	16.0268	1.44073	1.26386		1.95933	0.424477	1.38969	-0.37789	-0.38778	-0.193	-0.71013	-1.05029	-1.05442	UP-regualted Gene
Wipi1	29.4467	6.70253	27.1525	4.93655	2.43085	2.77306	1	1.44701	3.37472		1.95447	-0.19929	1.73723	-0.36652	-0.6038	-0.5714	-0.7393	-0.69697	-0.51442	UP-regualted Gene
Slc9a2	29.4616	5.75211	25.155	1.49181	1	1	1	1	3.73104		2.04523	-0.18639	1.63988	-0.58739	-0.63368	-0.63368	-0.63368	-0.63368	-0.37662	UP-regualted Gene
Rnf144a	206.085	174.927	161.639	97.9258	112.929	112.586	16.9397	39.3463	98.1361		1.60646	1.06647	0.836178	-0.26801	-0.008	-0.01395	-1.67155	-1.28323	-0.26437	UP-regualted Gene
Mb21d1	118.757	135.96	109.106	45.7711	65.2725	75.6295	6.75104	14.7632	51.9786		1.16243	1.56702	0.935444	-0.55413	-0.09548	0.148109	-1.47185	-1.28341	-0.40814	UP-regualted Gene
Gm17745	14.7917	12.4051	10.4123	1.73806	7.62576	4.9683	2.64315	1.88147	5.34846		1.76426	1.23284	0.789135	-1.1423	0.168667	-0.42305	-0.94077	-1.11037	-0.3384	UP-regualted Gene
Gpr34	12.2422	10.5042	25.2094	8.6255	1.47695	4.54611	1	2.33476	1.98687		0.635818	0.400446	2.39194	0.146015	-0.8221	-0.40645	-0.88669	-0.70593	-0.75304	UP-regualted Gene
Dst	53.2026	40.9177	58.8854	34.6978	19.0597	16.468	32.8743	20.0583	9.39879		1.33705	0.572128	1.69089	0.184842	-0.78887	-0.95024	0.071302	-0.72669	-1.39041	UP-regualted Gene
Soat2	17.7878	14.3059	15.1022	5.92052	5.27967	1.78523	2.23237	1	1.49344		1.68307	1.12895	1.25567	-0.20551	-0.3075	-0.86361	-0.79245	-0.98857	-0.91005	UP-regualted Gene
H2afy2	29.8783	28.5622	29.8125	11.8216	3.38476	1.52349	1.8368	1	1		1.40598	1.30195	1.40078	-0.0213	-0.68819	-0.83531	-0.81054	-0.87669	-0.87669	UP-regualted Gene
Grn	500.644	531.335	489.93	292.729	138.762	91.1654	41.6835	96.4357	60.1956		1.2899	1.44735	1.23494	0.223264	-0.56661	-0.81079	-1.06464	-0.78375	-0.96967	UP-regualted Gene
Cysltr1	40.9079	34.2647	36.8907	22.3987	9.99763	7.32399	1	2.11753	1		1.51905	1.09119	1.26032	0.326945	-0.47176	-0.64395	-1.05126	-0.97928	-1.05126	UP-regualted Gene
Slc22a3	185.181	132.158	177.836	78.2448	77.2736	28.449	1.55787	1	1.49344		1.55519	0.800545	1.45066	0.033223	0.0194	-0.67549	-1.05822	-1.06616	-1.05914	UP-regualted Gene
Gcat	75.1873	77.0337	76.4722	38.3939	45.421	15.8854	1.68972	5.63712	3.46718		1.22107	1.28119	1.2629	0.023001	0.251816	-0.70992	-1.17216	-1.04362	-1.11428	UP-regualted Gene
Uhrf1bp1	79.9909	54.2236	62.3376	63.7305	35.0827	34.2156	2.64315	17.4892	9.72083		1.58597	0.565687	0.886969	0.94212	-0.19221	-0.22655	-1.47669	-0.88885	-1.19644	UP-regualted Gene
Crtap	229.644	171.125	181.017	156.958	131.968	92.778	23.2943	64.5874	93.1571		1.68493	0.72274	0.885386	0.489799	0.078896	-0.56549	-1.70798	-1.02902	-0.55926	UP-regualted Gene
Megf8	24.4157	27.6118	20.4325	23.1395	11.4285	2.8322	1.41079	1.22351	1.26386		1.10762	1.40824	0.732971	0.987582	-0.11394	-0.92249	-1.05619	-1.0738	-1.07001	UP-regualted Gene
Tcrg-V5	5.10816	4.80169	4.45226	3.70532	2.89492	1	1	1	1		1.37761	1.19676	0.990568	0.549802	0.071591	-1.04658	-1.04658	-1.04658	-1.04658	UP-regualted Gene
Renbp	135.545	107.447	129.82	116.371	59.2654	36.5882	22.9393	16.7685	17.3623		1.34644	0.757157	1.22637	0.944304	-0.25334	-0.72894	-1.0152	-1.14462	-1.13216	UP-regualted Gene
Maged1	129.757	120.753	131.915	122.038	85.1884	37.2973	5.38682	30.0156	34.4819		1.09576	0.907231	1.14095	0.934128	0.16254	-0.84025	-1.50843	-0.99273	-0.8992	UP-regualted Gene
Galnt3	16.2292	14.3059	18.7065	14.2865	6.68475	1	1.41079	6.57509	4.65973		1.10306	0.796113	1.49844	0.793011	-0.42019	-1.32746	-1.2619	-0.43769	-0.74338	UP-regualted Gene
Fgd1	15.7379	4.80169	15.5147	6.16473	9.53357	6.6992	2.95254	1	1.49344		1.66069	-0.4418	1.61777	-0.17976	0.467901	-0.07701	-0.7973	-1.17268	-1.07782	UP-regualted Gene
Trdj2	2.83082	1.95042	2.63928	1	2.43085	1.26174	1	1.22351	1		1.56809	0.342847	1.30152	-0.97985	1.01146	-0.61558	-0.97985	-0.6688	-0.97985	UP-regualted Gene
Gpr157	9.09513	4.80169	11.3025	4.93655	9.08239	1.26174	4.61091	2.56454	3.46718		1.07132	-0.27564	1.76382	-0.23333	1.06732	-1.3862	-0.33549	-0.97748	-0.69431	UP-regualted Gene
Rassf3	24.4753	17.1572	20.1286	8.13233	9.0695	7.74618	1.27893	18.2765	12.6679		1.62637	0.569408	0.998573	-0.73405	-0.59869	-0.78982	-1.72388	0.731073	-0.07897	UP-regualted Gene
Cpq	107.053	57.0749	128.061	53.8918	67.7088	36.3265	15.3371	76.8074	60.2953		1.24389	-0.30632	1.8955	-0.40506	0.023515	-0.94989	-1.60093	0.305734	-0.20643	UP-regualted Gene
Cnot6l	717.532	690.055	874.882	513.164	554.354	476.598	585.575	717.627	676.992		0.616437	0.382282	1.95739	-1.1252	-0.77418	-1.43682	-0.50811	0.617253	0.270953	UP-regualted Gene
Gm28512	6.2734	5.75211	8.78387	3.21384	1.47695	1.88653	2.80546	6.34531	7.05835		0.59215	0.3762	1.63213	-0.6753	-1.39482	-1.22515	-0.84448	0.621938	0.917322	UP-regualted Gene
Sh3bp5	167.751	102.695	241.877	107.502	58.2342	29.8251	31.4492	76.8112	170.027		0.86439	-0.10222	1.96577	-0.03079	-0.76282	-1.18493	-1.1608	-0.48681	0.898211	UP-regualted Gene
Gm14322	2.36939	2.90084	1	1.24591	1	1.52349	1.27893	1	1.52772		1.31936	2.16324	-0.85502	-0.46455	-0.85502	-0.0238	-0.41211	-0.85502	-0.01708	UP-regualted Gene
Gm38158	1.65067	2.90084	1	1	1	1	1.27893	1	1.26386		0.52116	2.64443	-0.58392	-0.58392	-0.58392	-0.58392	-0.11019	-0.58392	-0.13579	UP-regualted Gene
Gm44423	5.12307	9.55379	1.93364	3.45941	1	1.88653	4.62614	1.88775	4.98177		0.52064	2.30188	-0.76157	-0.14818	-1.13692	-0.78052	0.320863	-0.78003	0.463834	UP-regualted Gene
Irak3	10.018	16.2067	3.45352	2.22954	1	1	6.02081	3.43973	1		1.04771	2.32203	-0.30398	-0.55601	-0.80919	-0.80919	0.224646	-0.30682	-0.80919	UP-regualted Gene
AC123705.3	42.2093	68.4799	21.3446	11.5754	18.1058	8.95359	20.0637	16.3089	5.61232		0.994133	2.39967	-0.12218	-0.64485	-0.29546	-0.78512	-0.19071	-0.3916	-0.96389	UP-regualted Gene
Kif13a	73.0228	82.7362	26.6857	3.70532	15.1796	6.96095	21.8945	8.31291	6.47245		1.63021	1.97593	-0.01898	-0.83688	-0.42849	-0.72101	-0.1895	-0.67289	-0.73839	UP-regualted Gene
Selenbp1	49.2455	65.6287	8.42565	2.72203	7.17459	5.12874	3.05394	1	5.38274		1.4678	2.20034	-0.35736	-0.61238	-0.4133	-0.50477	-0.59754	-0.68938	-0.49341	UP-regualted Gene
Fam129a	67.1006	77.9841	32.407	10.1013	15.6566	5.95613	2.23237	27.5256	12.4622		1.52822	1.9529	0.174452	-0.69593	-0.47916	-0.85768	-1.00298	-0.01602	-0.6038	UP-regualted Gene
Phactr2	517.959	582.658	227.233	53.6442	20.439	24.3033	18.948	153.047	216.487		1.56427	1.88421	0.126584	-0.73184	-0.89604	-0.87693	-0.90342	-0.24028	0.073443	UP-regualted Gene
Prr13	212.054	270.92	130.504	57.3331	38.0217	24.2442	18.5372	31.1268	89.5795		1.34951	2.03951	0.393601	-0.46407	-0.69043	-0.85193	-0.91882	-0.77125	-0.08609	UP-regualted Gene
Rnf135	165.482	182.53	112.406	53.3908	32.6979	10.2032	10.8184	22.9701	52.657		1.51163	1.78574	0.658297	-0.29054	-0.62324	-0.9849	-0.97501	-0.77964	-0.30234	UP-regualted Gene
Pias3	120.732	113.15	82.0633	45.0317	36.5393	16.8902	66.5997	63.7562	58.3694		1.67555	1.43903	0.469392	-0.68569	-0.95058	-1.56347	-0.01294	-0.10164	-0.26966	UP-regualted Gene
Cers4	145.766	117.902	44.4466	1	14.2902	1.88653	28.2137	125.731	105.308		1.47384	0.96568	-0.3739	-1.16623	-0.92386	-1.15006	-0.66994	1.10846	0.736011	UP-regualted Gene
Gng2	311.949	227.2	91.1606	18.7135	15.6695	1.78523	20.7839	190.468	172.464		1.83641	1.03935	-0.24008	-0.92144	-0.95007	-1.08065	-0.90197	0.693888	0.524567	UP-regualted Gene
Plekho1	55.2142	28.5622	21.5834	14.529	10.9258	8.21052	9.99683	28.6745	40.5268		2.07659	0.289367	-0.17862	-0.65167	-0.89329	-1.07537	-0.95558	0.296899	1.09168	UP-regualted Gene
Ifi203	1267.6	786.048	368.613	233.468	179.522	102.454	223.567	435.18	947.081		2.00668	0.739807	-0.35838	-0.71392	-0.85584	-1.05859	-0.73996	-0.18325	1.16345	UP-regualted Gene
Zfp119a	83.1315	69.4303	46.748	45.5201	31.8214	33.9708	21.6359	46.8036	77.6684		1.60399	0.925363	-0.19811	-0.25893	-0.93744	-0.83098	-1.44193	-0.19536	1.3334	UP-regualted Gene
Tor3a	226.452	192.985	118.638	118.581	78.1501	72.4634	39.5991	90.5266	163.137		1.8097	1.2283	-0.0633	-0.06428	-0.76667	-0.86546	-1.4364	-0.55166	0.709759	UP-regualted Gene
Ms4a6c	61.1746	23.8101	29.91	15.0204	1.47695	4.60526	4.62614	16.7308	28.2283		2.33096	0.183343	0.533947	-0.32186	-1.10031	-0.9205	-0.9193	-0.22356	0.437288	UP-regualted Gene
Smpdl3a	431.763	253.812	208.43	124.244	105.104	67.8112	69.5766	104.731	251.054		2.24186	0.659698	0.256201	-0.4923	-0.66247	-0.99404	-0.97834	-0.66579	0.635179	UP-regualted Gene
Vwa5a	316.361	250.961	238.36	144.166	96.4935	85.8626	52.4301	147.367	162.818		1.83969	1.03902	0.884757	-0.26842	-0.85205	-0.9822	-1.3915	-0.22923	-0.04007	UP-regualted Gene
Gm11714	7.77888	13.3555	11.7585	3.95259	1.47695	1.78523	4.03782	6.77348	13.4045		0.141176	1.38719	1.03037	-0.71376	-1.2669	-1.19802	-0.69471	-0.08347	1.39813	UP-regualted Gene
F2r	180.309	269.969	240.368	36.9147	1.94101	5.39049	142.768	90.7263	170.411		0.577184	1.53951	1.2218	-0.96188	-1.33726	-1.30024	0.174251	-0.38432	0.470949	UP-regualted Gene
Stat4	370.37	307.986	331.18	132.362	96.5708	54.3949	237.956	90.4676	250.665		1.47009	0.905288	1.11528	-0.68475	-1.00879	-1.39064	0.271255	-1.06405	0.38632	UP-regualted Gene
Cntn1	9.7458	4.80169	5.68982	3.46043	1	1	5.0217	1.44073	3.2376		2.19808	0.328461	0.664309	-0.17873	-1.10915	-1.10915	0.41166	-0.94248	-0.263	UP-regualted Gene
Sh3pxd2b	8.03617	5.75211	3.1604	1.49215	2.43085	1	4.6971	1	3.96062		2.02529	1.00478	-0.15319	-0.89856	-0.47915	-1.11845	0.5334	-1.11845	0.204343	UP-regualted Gene
2900041M22Rik	6.35636	3.85126	1.75994	1	1	1	4.28631	1.88775	3.86816		2.00222	0.600191	-0.57026	-0.99558	-0.99558	-0.99558	0.843672	-0.49873	0.609645	UP-regualted Gene
Armcx4	19.187	27.6118	17.61	6.16439	9.54645	15.3197	7.13654	5.68735	25.4734		0.553869	1.63218	0.352025	-1.11292	-0.68004	0.05889	-0.98849	-1.17398	1.35847	UP-regualted Gene
Serpini1	51.4846	85.5875	42.1125	29.7854	53.5807	37.8378	33.2699	27.1665	97.677		0.022984	1.47471	-0.37598	-0.90072	0.112214	-0.55794	-0.7524	-1.01221	1.98934	UP-regualted Gene
Tgtp2	128.236	93.1909	69.3616	48.7213	20.4132	10.6084	10.1591	90.1399	224.968		0.784871	0.244744	-0.12252	-0.44063	-0.87692	-1.02803	-1.03495	0.197722	2.27571	UP-regualted Gene
Tgtp1	45.2501	48.5211	51.3946	26.8277	8.1156	3.82003	2.64315	30.941	124.518		0.204384	0.296639	0.377684	-0.3152	-0.84296	-0.96411	-0.9973	-0.19919	2.44005	UP-regualted Gene
BE692007	62.9458	88.4388	54.5753	34.9474	6.19491	3.71873	7.13654	38.5841	124.755		0.417881	1.07812	0.201096	-0.30725	-1.0519	-1.11603	-1.02752	-0.21306	2.01866	UP-regualted Gene
AW112010	337.273	269.969	205.119	143.186	79.6583	59.6889	11.9189	55.3194	427.994		1.18765	0.689908	0.21031	-0.24771	-0.71752	-0.8652	-1.21848	-0.89752	1.85857	UP-regualted Gene
Slc27a6	23.0994	14.3059	22.6691	5.42667	5.241	3.98047	7.79581	6.32647	28.0091		1.15279	0.15067	1.10375	-0.86122	-0.88237	-1.02603	-0.59123	-0.75867	1.7123	UP-regualted Gene
Fam124b	15.1618	1.95042	2.17246	2.47544	3.37187	1	1.82158	5.87318	22.0536		1.28908	-0.61316	-0.58119	-0.53757	-0.40849	-0.75001	-0.63171	-0.04834	2.2814	UP-regualted Gene
Cd38	27.3949	6.70253	1.87934	1.98397	3.37187	1.88653	1.41079	5.45756	30.5823		1.69694	-0.20814	-0.6522	-0.64257	-0.51479	-0.65154	-0.69534	-0.32276	1.99039	UP-regualted Gene
Podn	2.1121	1	1	1	1	1	1	1.22351	1.79157		2.21211	-0.59702	-0.59702	-0.59702	-0.59702	-0.59702	-0.59702	-0.03245	1.40247	UP-regualted Gene
Fkbp1b	5.82688	2.90084	1.29311	1	4.31288	2.57046	1.82158	1	4.43015		1.86128	0.064918	-0.92211	-1.10205	0.931802	-0.13791	-0.59767	-1.10205	1.0038	UP-regualted Gene
Lancl3	2.18015	3.85126	1	1.49181	2.43085	1.88653	2.64315	2.11753	1		0.135427	2.13221	-1.27471	-0.68705	0.434988	-0.21542	0.688661	0.060603	-1.27471	UP-regualted Gene
Sycp3	1	1.95042	1	1	1.94101	1	1	1.44073	1		-0.66207	1.76622	-0.66207	-0.66207	1.74218	-0.66207	-0.66207	0.463989	-0.66207	UP-regualted Gene
Prtg	3.41344	42.8185	7.89373	12.3165	28.4569	12.6432	2.39467	2.3222	2.77845		-0.70771	2.26899	-0.36926	-0.03516	1.1841	-0.01049	-0.78466	-0.79014	-0.75567	UP-regualted Gene
Serpine2	15.5636	76.0833	16.7414	12.3155	27.0776	18.8828	10.4786	11.398	2.51459		-0.27778	2.6899	-0.22002	-0.43706	0.286828	-0.11502	-0.52713	-0.48205	-0.91766	UP-regualted Gene
Lhfpl3	1	5.75211	1	1	1.47695	1.78523	1.41079	1	1.49344		-0.53588	2.77682	-0.53588	-0.53588	-0.20339	0.011506	-0.24952	-0.53588	-0.1919	UP-regualted Gene
Rgs9bp	1.65067	17.1572	4.81048	1.73806	1	1	1	2.78805	1		-0.38833	2.74644	0.25045	-0.37067	-0.51987	-0.51987	-0.51987	-0.1584	-0.51987	UP-regualted Gene
Gm595	1	5.75211	1	1	1	1	1.55787	2.32848	1.49344		-0.54183	2.70744	-0.54183	-0.54183	-0.54183	-0.54183	-0.16038	0.366524	-0.20444	UP-regualted Gene
Gm22442	1.32533	2.90084	1	1	1	1	1	1.66424	1		0.00697	2.63607	-0.53593	-0.53593	-0.53593	-0.53593	-0.53593	0.572512	-0.53593	UP-regualted Gene
Pcdh7	2.36939	14.3059	4.68028	4.19747	1	1.78523	1	1.44073	6.4278		-0.44032	2.53803	0.136282	0.015815	-0.782	-0.58608	-0.782	-0.67203	0.572316	UP-regualted Gene
Chpt1	33.6527	49.4715	38.8558	15.5146	16.1593	15.4802	23.1016	16.3026	20.0009		0.707288	2.0619	1.15285	-0.84594	-0.79073	-0.84889	-0.19625	-0.77846	-0.46177	UP-regualted Gene
Slc25a24	90.6589	176.828	129.722	17.9747	15.2054	7.94877	13.4454	33.7963	25.196		0.588229	2.08316	1.26593	-0.67275	-0.7208	-0.84669	-0.75133	-0.39827	-0.54747	UP-regualted Gene
Scin	951.515	2241.14	1219.21	205.163	15.6695	1.26174	3.05394	3.6444	2.51459		0.580867	2.30054	0.937828	-0.41437	-0.66705	-0.68626	-0.68387	-0.68309	-0.68459	UP-regualted Gene
Fcgr2b	19.4825	34.2647	17.9031	1	1.47695	1.52349	1	1.88147	1		0.928778	2.21846	0.790982	-0.68373	-0.64212	-0.63806	-0.68373	-0.60683	-0.68373	UP-regualted Gene
Dynlt1a	9.35242	19.058	11.7693	3.2135	7.63865	5.02745	1.55787	1.89402	4.02917		0.429155	2.24614	0.881623	-0.72011	0.108321	-0.38052	-1.03006	-0.96713	-0.56741	UP-regualted Gene
Plscr1	38.1011	129.307	70.7185	15.0215	16.1078	6.01527	1.8368	2.76921	1.49344		0.167989	2.40872	0.969328	-0.39903	-0.37234	-0.62029	-0.72295	-0.70004	-0.73138	UP-regualted Gene
Slc7a8	4.59359	12.4051	7.91533	1.49215	5.76951	2.04697	2.65838	2.77549	1		0.021851	2.26182	0.974372	-0.8675	0.359052	-0.7084	-0.53308	-0.4995	-1.00862	UP-regualted Gene
Acadl	789.985	1141.51	1185.06	572.709	493.897	420.156	122.411	132.881	243.437		0.591668	1.52395	1.63947	0.015422	-0.1936	-0.38917	-1.17883	-1.15106	-0.85785	UP-regualted Gene
Lair1	143.699	256.663	204.239	81.1973	55.3854	35.4821	5.97513	22.7278	44.3683		0.596435	1.96352	1.32909	-0.15996	-0.47234	-0.71321	-1.0703	-0.86756	-0.60567	UP-regualted Gene
Hdac9	13.2331	26.6614	26.7292	8.62754	6.2078	5.91397	6.35547	3.21622	10.3171		0.157541	1.76614	1.77426	-0.39417	-0.68403	-0.71923	-0.66634	-1.0424	-0.19177	UP-regualted Gene
Fads2	346.203	544.641	357.289	274.3	151.562	119.29	2.65838	1	1.26386		0.805491	1.89728	0.866489	0.409887	-0.26541	-0.44297	-1.08466	-1.09378	-1.09233	UP-regualted Gene
Cdk6	8080.2	11788.1	10323.8	7751.4	4335.29	2524.28	584.363	407.69	638.298		0.698383	1.58493	1.23482	0.619767	-0.19701	-0.63002	-1.09384	-1.13608	-1.08095	UP-regualted Gene
Snx30	137.573	223.399	165.743	175.396	86.7868	77.4113	28.2338	26.3353	41.123		0.45491	1.72732	0.872539	1.01566	-0.29803	-0.43702	-1.16611	-1.19426	-0.97502	UP-regualted Gene
Podnl1	68.1447	114.1	70.5883	78.2434	35.9722	12.4997	21.0628	16.9669	58.5169		0.477136	1.91542	0.553616	0.7932	-0.52978	-1.26441	-0.9964	-1.1246	0.175812	UP-regualted Gene
A430010J10Rik	2.04405	3.85126	2.86729	2.96794	1	1	1.82158	1.67052	1		0.02017	1.90739	0.879852	0.984955	-1.0701	-1.0701	-0.21215	-0.3699	-1.0701	UP-regualted Gene
Aldh1b1	186.756	709.064	527.037	298.403	144.382	109.572	71.3669	70.6409	79.0531		-0.26586	2.15863	1.31368	0.252391	-0.46256	-0.62414	-0.80149	-0.80486	-0.76581	UP-regualted Gene
Gm4969	2.30134	15.2563	14.3965	6.65654	3.83593	1	2.10051	1	1.75729		-0.57645	1.85939	1.69773	0.242433	-0.28791	-0.82113	-0.61421	-0.82113	-0.67874	UP-regualted Gene
Il2ra	185.234	2586.15	2379.68	1522.03	33.2265	7.68703	40.3751	48.2426	17.9929		-0.55622	1.77595	1.5754	0.742307	-0.70387	-0.72868	-0.69693	-0.68929	-0.71867	UP-regualted Gene
Jun	7.58965	65.6287	52.8386	41.0917	9.57223	15.7841	13.7953	5.43245	13.1853		-0.82971	1.93765	1.3278	0.767702	-0.73518	-0.43899	-0.53381	-0.93256	-0.5629	UP-regualted Gene
Ttc8	65.3145	74.1824	54.2279	38.3925	15.2183	23.0959	1	3.42717	7.72318		1.29761	1.63689	0.873451	0.267603	-0.61902	-0.31763	-1.163	-1.07014	-0.90578	UP-regualted Gene
Dcxr	77.6753	77.0337	38.0521	28.5504	17.6288	9.35879	1	1	1		1.7104	1.68835	0.348245	0.0216	-0.35386	-0.63817	-0.92552	-0.92552	-0.92552	UP-regualted Gene
Car9	53.8533	61.827	34.1549	26.5822	14.7414	10.3045	4.05305	3.68207	4.94749		1.448	1.83211	0.4991	0.134311	-0.43608	-0.64981	-0.95095	-0.96882	-0.90786	UP-regualted Gene
Gria3	414.734	465.756	231.575	161.865	33.1491	23.0959	10.9046	10.2805	84.2545		1.53527	1.84219	0.433485	0.014152	-0.76013	-0.82061	-0.89395	-0.8977	-0.45271	UP-regualted Gene
Dtx4	80.7245	95.0917	42.9375	31.2551	1.47695	3.65958	2.6736	3.45857	9.91613		1.49255	1.91641	0.377766	0.033114	-0.84539	-0.781	-0.81009	-0.78693	-0.59642	UP-regualted Gene
Rps6ka5	295.837	406.83	203.001	121.053	107.657	131.895	125.525	85.4839	49.3982		1.17173	2.20221	0.309817	-0.45102	-0.57539	-0.35035	-0.40949	-0.78124	-1.11627	UP-regualted Gene
Vipr2	38.2372	57.0749	24.8511	15.0194	5.25389	10.0849	4.61091	6.33275	1		1.14	2.20389	0.384009	-0.17125	-0.72277	-0.44994	-0.75908	-0.66184	-0.96302	UP-regualted Gene
Wwc2	48.7607	73.232	36.9774	23.385	9.0695	8.734	6.10699	7.18282	6.0372		1.07975	2.16384	0.557746	-0.0444	-0.67858	-0.69345	-0.80982	-0.76216	-0.81292	UP-regualted Gene
Slc16a7	82.6402	109.348	49.4187	13.0525	6.18202	2.9335	5.15356	1.67052	7.16119		1.36471	2.06835	0.489469	-0.46863	-0.64963	-0.73522	-0.67673	-0.76849	-0.62384	UP-regualted Gene
AC153891.1	136.974	173.026	58.1581	25.5999	6.18202	1	1	1	2.02115		1.48426	2.06604	0.212404	-0.31299	-0.62634	-0.70996	-0.70996	-0.70996	-0.69348	UP-regualted Gene
Six5	17.5007	28.5622	10.3037	12.561	3.86171	3.09394	3.23147	3.20367	1.79157		0.960819	2.26406	0.112891	0.37884	-0.6461	-0.73655	-0.72035	-0.72362	-0.88999	UP-regualted Gene
Ift22	110.836	118.852	66.083	58.3137	59.8068	56.9702	28.594	32.7416	14.275		1.51013	1.75168	0.161623	-0.07248	-0.02749	-0.11296	-0.968	-0.84303	-1.39947	UP-regualted Gene
Eea1	69.0591	94.1413	31.6471	25.3509	34.6444	32.966	8.76447	11.7157	7.55179		1.24024	2.15611	-0.12584	-0.35574	-0.0164	-0.07768	-0.96139	-0.85363	-1.00567	UP-regualted Gene
Nlgn2	57.3108	72.2816	28.6073	37.899	40.2776	28.1703	4.06827	9.88373	13.0242		1.17897	1.88727	-0.17903	0.260572	0.373108	-0.19971	-1.34001	-1.06488	-0.91629	UP-regualted Gene
Cdc42bpa	38.8283	49.4715	25.318	42.0842	26.4976	28.9385	24.3187	10.9322	16.3516		0.829339	1.74548	-0.33358	1.1096	-0.23205	-0.02194	-0.4196	-1.57187	-1.10538	UP-regualted Gene
Gm17586	5.36545	9.55379	1	3.95293	2.90781	2.04697	1.82158	1.67052	1		0.810077	2.41978	-0.86769	0.267206	-0.13446	-0.46531	-0.55193	-0.60999	-0.86769	UP-regualted Gene
Prkca	60.9724	339.35	343.719	302.33	207.069	160.881	135.668	289.688	162.441		-1.7074	1.23591	1.2821	0.844502	-0.16271	-0.65106	-0.91763	0.710832	-0.63456	UP-regualted Gene
Psors1c2	1.32533	1.95042	2.51987	1.49215	1	1	1.27893	2.98644	1		-0.42909	0.49047	1.32819	-0.18369	-0.90769	-0.90769	-0.49735	2.01455	-0.90769	UP-regualted Gene
Il7r	370.882	1238.45	921.78	548.567	221.958	40.3709	3.46473	2002.42	766.761		-0.50827	0.920983	0.399294	-0.21555	-0.75361	-1.05277	-1.11357	2.17958	0.143911	UP-regualted Gene
Gm45406	4.98697	9.55379	7.19889	7.1504	2.88203	2.9335	10.362	9.20693	4.48833		-0.57557	1.12879	0.249933	0.231834	-1.36114	-1.34193	1.4304	0.999342	-0.76166	UP-regualted Gene
Gm6257	1	2.90084	1	1.98431	1.47695	1.78523	2.24759	3.20367	1		-1.08762	1.36107	-1.08762	0.180377	-0.47321	-0.07608	0.519538	1.75117	-1.08762	UP-regualted Gene
Zfp618	10.8579	23.8101	9.54381	5.92086	2.89492	2.67176	14.9872	2.55826	5.77334		0.312811	2.26247	0.115004	-0.43035	-0.88583	-0.91942	0.934381	-0.93651	-0.45255	UP-regualted Gene
Trps1	279.873	397.326	279.679	237.895	179.47	140.06	382.006	112.614	47.7434		0.456815	1.5016	0.455092	0.083408	-0.4363	-0.78687	1.36532	-1.03101	-1.60805	UP-regualted Gene
Nr1d1	19.2401	20.9588	11.8236	31.9901	10.5261	13.6058	42.7283	5.445	12.6918		0.041514	0.196194	-0.62596	1.18898	-0.74273	-0.46556	2.1554	-1.20002	-0.54782	UP-regualted Gene
Stard13	1.976	4.80169	1.46682	4.93621	1	4.18307	4.72754	1	1		-0.4743	1.17637	-0.77175	1.25496	-1.04445	0.814998	1.13306	-1.04445	-1.04445	UP-regualted Gene
BC025920	10.6687	20.9588	10.7706	26.3376	9.03084	11.1488	10.6257	3.89302	12.9557		-0.35822	1.27026	-0.34209	2.12148	-0.61741	-0.28223	-0.36502	-1.4305	0.003717	UP-regualted Gene
Gm6525	1	2.90084	1.46682	2.47578	1.9539	1.26174	1.55787	1.22351	2.02115		-1.28663	1.92124	-0.49882	1.2039	0.323177	-0.84491	-0.34517	-0.90944	0.436666	UP-regualted Gene
Zfp111	33.3954	44.7194	51.5464	47.9819	33.2007	16.105	20.2717	19.9352	1		0.227421	0.942711	1.37395	1.14879	0.215119	-0.86475	-0.60155	-0.62281	-1.81887	UP-regualted Gene
Gm37881	6.42441	29.5126	37.6614	29.0388	3.35898	1	1.41079	2.98644	1		-0.42943	1.20565	1.78274	1.1721	-0.64652	-0.81358	-0.78449	-0.6729	-0.81358	UP-regualted Gene
Gm17590	87.2098	159.72	280.135	199.747	99.9223	20.7993	8.32323	11.8639	10.3857		-0.11231	0.673918	1.97957	1.10792	0.025534	-0.83239	-0.96767	-0.92927	-0.9453	UP-regualted Gene
Tcrg-C4	144.542	627.328	1529.09	1027.73	393.428	26.279	1.41079	1.44701	3.96062		-0.52837	0.407042	2.15423	1.18283	-0.04615	-0.75751	-0.80569	-0.80562	-0.80075	UP-regualted Gene
Amph	2.62667	8.60337	17.7402	12.8052	8.08982	2.30872	2.39467	1.88147	2.97374		-0.74529	0.375029	2.0877	1.16266	0.278766	-0.80489	-0.78878	-0.88497	-0.68023	UP-regualted Gene
Hmgn3	34.0312	66.5791	127.236	107.508	48.9014	45.58	37.7937	37.788	12.0955		-0.66977	0.259048	1.99002	1.42704	-0.24542	-0.3402	-0.5624	-0.56256	-1.29575	UP-regualted Gene
A430034D21Rik	13.5967	47.5706	88.056	85.6281	24.1644	22.6315	1	2.3222	1		-0.55801	0.484902	1.72769	1.65316	-0.23361	-0.28066	-0.94469	-0.9041	-0.94469	UP-regualted Gene
Gm37552	28.2134	83.6867	190.159	197.79	70.0935	37.6352	1.41079	1	2.48031		-0.547	0.214667	1.67657	1.78135	0.028029	-0.41763	-0.91501	-0.92065	-0.90032	UP-regualted Gene
Gfpt2	9.21632	6.70253	15.8621	13.0518	8.10271	4.7657	1.96866	4.52587	3.96062		0.384877	-0.20384	1.9413	1.28314	0.124074	-0.65744	-1.3125	-0.71361	-0.84599	UP-regualted Gene
B4galt4	79.7122	61.827	112.461	107.27	46.3878	18.4607	1	12.5281	2.97374		0.742402	0.307515	1.5387	1.41249	-0.0679	-0.74696	-1.17152	-0.89121	-1.12353	UP-regualted Gene
Il20ra	22.9251	7.65295	21.4097	24.12	7.61287	1	1.82158	1.44701	1		1.37448	-0.2356	1.21471	1.50045	-0.23982	-0.93699	-0.85038	-0.88986	-0.93699	UP-regualted Gene
Aplf	59.5946	96.0421	66.6041	73.3232	77.2478	86.9266	39.4874	30.9849	35.0647		-0.14608	1.51058	0.172528	0.477932	0.656316	1.09625	-1.06001	-1.44647	-1.26104	UP-regualted Gene
Nudt2	64.8298	67.5295	78.1766	91.0408	88.4497	76.0095	11.5081	30.1537	11.8317		0.23895	0.329755	0.687865	1.12055	1.0334	0.614977	-1.5545	-0.92737	-1.54362	UP-regualted Gene
Parp1	1468.57	1674.69	1705.23	1881.87	1788.52	1735.49	444.274	727.489	670.673		0.234384	0.622499	0.679996	1.0126	0.836837	0.736979	-1.69429	-1.16101	-1.26799	UP-regualted Gene
Wdr31	33.0701	36.1656	50.5369	39.1255	43.5647	35.9465	8.16093	4.75565	3.2376		0.28286	0.465836	1.31533	0.640796	0.903202	0.452883	-1.18953	-1.39082	-1.48055	UP-regualted Gene
Slfn9	142.957	203.44	234.854	194.101	192.116	197.052	49.818	95.8631	48.0758		-0.12036	0.793917	1.26878	0.652749	0.622739	0.697354	-1.52829	-0.83226	-1.55463	UP-regualted Gene
Il12rb2	159.549	286.126	206.855	146.132	175.745	151.205	6.02081	29.1969	25.302		0.313789	1.74472	0.848568	0.162107	0.496874	0.219458	-1.42183	-1.15983	-1.20386	UP-regualted Gene
AU020206	611.782	1125.35	1150.06	768.031	870.908	853.004	188.828	206.875	304.703		-0.18196	1.28449	1.35506	0.264201	0.557957	0.506834	-1.38966	-1.33813	-1.05879	UP-regualted Gene
Cntln	63.2562	80.8354	93.5382	47.49	57.435	54.5554	8.68835	3.00527	4.62545		0.549842	1.10792	1.5112	0.049317	0.365036	0.273619	-1.18251	-1.36293	-1.31149	UP-regualted Gene
Mcoln2	133.146	248.11	251.431	236.172	167.624	81.1431	18.0859	1.67052	6.72593		0.060948	1.22426	1.25787	1.10347	0.409826	-0.46527	-1.10335	-1.26946	-1.2183	UP-regualted Gene
Kank3	43.7446	58.0253	52.9142	63.9675	55.5014	39.7883	14.1352	16.3968	23.3625		0.162458	0.969712	0.680792	1.30561	0.827042	-0.06118	-1.51129	-1.38345	-0.98969	UP-regualted Gene
Fam111a	485.73	887.743	908.733	819.493	860.145	764.149	51.2839	89.7117	346.443		-0.28702	0.946538	1.01094	0.737115	0.861853	0.567294	-1.62011	-1.50219	-0.71442	UP-regualted Gene
Elovl5	851.953	1212.79	1372.07	1220.16	1260.78	1005.53	463.079	640.705	830.034		-0.453	0.783728	1.32967	0.808995	0.948233	0.073381	-1.78583	-1.17704	-0.52813	UP-regualted Gene
Tmem17	22.7508	20.0084	20.8126	19.4498	27.4902	14.4162	1	5.89202	4.22447		0.871921	0.558733	0.650578	0.494939	1.41318	-0.07993	-1.61212	-1.05343	-1.24387	UP-regualted Gene
Lrrc49	21.3282	21.9093	17.1975	15.7585	20.8386	12.7614	1	2.78805	4.55689		1.04454	1.11854	0.518461	0.335201	0.982181	-0.04649	-1.54438	-1.31666	-1.09139	UP-regualted Gene
Zfp518b	21.5557	22.8597	16.0142	16.0071	20.4648	11.3936	3.49518	6.97815	2.97374		1.10928	1.28944	0.343653	0.342675	0.958555	-0.29475	-1.38601	-0.90479	-1.45805	UP-regualted Gene
Mid1ip1	160.815	140.712	117.324	111.455	122.648	117.93	16.7013	4.77449	32.0833		1.2729	0.903175	0.47303	0.36508	0.570952	0.484169	-1.37762	-1.59697	-1.09471	UP-regualted Gene
Zfp704	383.366	434.392	358.419	290.543	291.683	260.368	141.374	15.4902	9.68655		0.964536	1.3147	0.793335	0.327543	0.335362	0.120466	-0.69612	-1.55999	-1.59982	UP-regualted Gene
Golim4	221.685	205.341	234.55	208.871	181.855	161.835	81.8598	84.5962	64.6542		0.977475	0.716012	1.18328	0.772491	0.340299	0.020027	-1.25937	-1.2156	-1.53462	UP-regualted Gene
Gm32742	15.9337	83.6867	42.2862	82.6673	33.2265	13.0823	6.34025	5.40733	1.52772		-0.51641	1.72078	0.353744	1.68712	0.054594	-0.61056	-0.83319	-0.86399	-0.99209	UP-regualted Gene
Gja1	32.4428	78.9346	45.1846	49.4624	56.4166	20.4533	10.6561	7.20166	5.31418		-0.06536	1.87673	0.466904	0.6456	0.936097	-0.56619	-0.97545	-1.11975	-1.19859	UP-regualted Gene
Lifr	14.5195	49.4715	37.9219	38.3918	45.9752	17.3545	19.9167	10.995	6.77059		-0.80902	1.49113	0.731063	0.761992	1.26105	-0.62245	-0.45384	-1.04096	-1.31897	UP-regualted Gene
Tmem132a	13.5967	20.0084	9.53301	14.7769	11.4156	6.53876	2.10051	8.99598	3.37472		0.665441	1.86433	-0.0944	0.886127	0.257616	-0.65427	-1.48415	-0.19481	-1.24589	UP-regualted Gene
Tbc1d32	38.7369	41.8681	30.9306	28.0593	34.1804	24.202	18.6538	28.9608	10.7181		1.12095	1.46312	0.267915	-0.04585	0.623032	-0.46736	-1.07364	0.052664	-1.94083	UP-regualted Gene
Osbpl3	54.5636	82.7362	68.8077	37.1616	41.7471	33.329	11.8885	49.1994	15.8477		0.490143	1.78752	1.1461	-0.31124	-0.10007	-0.48773	-1.47509	0.243117	-1.29276	UP-regualted Gene
Plcb3	62.765	41.8681	68.406	86.8461	62.617	75.106	40.8416	14.9616	11.866		0.449553	-0.39926	0.678686	1.42771	0.443541	0.950834	-0.44096	-1.49218	-1.61792	UP-regualted Gene
Kcnq5	28.9088	21.9093	29.9535	44.5405	20.8902	36.5461	9.77364	3.45229	12.9557		0.457559	-0.10487	0.541502	1.71362	-0.18676	1.07124	-1.08001	-1.58795	-0.82432	UP-regualted Gene
Gpr25	6.01611	2.90084	5.45101	12.0662	5.29256	11.0727	1	1	1		0.234722	-0.55383	0.09168	1.76615	0.051572	1.51467	-1.03499	-1.03499	-1.03499	UP-regualted Gene
Piezo1	93.9868	85.5875	98.7056	110.957	103.674	124.702	28.3708	16.9731	63.2902		0.380109	0.13993	0.515047	0.865374	0.657104	1.25842	-1.4962	-1.82212	-0.49767	UP-regualted Gene
Gas2	32.411	36.1656	37.9654	47.0074	45.0471	54.8593	4.97603	7.87845	21.2277		0.028318	0.258272	0.368502	0.922298	0.802236	1.4032	-1.65198	-1.47422	-0.65662	UP-regualted Gene
Gpt2	22.6296	16.2067	13.2784	23.6306	30.455	29.462	2.6736	4.55726	10.2828		0.583597	-0.08455	-0.38918	0.687731	1.39765	1.29436	-1.49237	-1.29642	-0.70081	UP-regualted Gene
Ybx3	107.71	115.051	89.7385	126.452	151.33	109.039	6.22362	10.5354	6.63347		0.511622	0.648634	0.176154	0.86145	1.32583	0.536429	-1.38275	-1.30227	-1.3751	UP-regualted Gene
Lap3	378.18	375.466	321.486	557.457	591.531	471.549	29.7503	86.28	131.241		0.265863	0.251769	-0.0286	1.19704	1.37401	0.750828	-1.54389	-1.25027	-1.01674	UP-regualted Gene
Suclg2	215.284	192.985	158.578	244.039	245.199	192.551	29.6184	89.06	94.4525		0.74105	0.428471	-0.05384	1.14412	1.16039	0.422388	-1.86154	-1.02831	-0.95272	UP-regualted Gene
Gfra1	277.423	48.5211	253.19	827.995	620.998	400.153	20.1195	2.56454	1.98687		0.01739	-0.79952	-0.06909	1.9823	1.24356	0.455394	-0.90089	-0.96354	-0.9656	UP-regualted Gene
Smyd2	142.081	163.522	185.349	376.874	308.195	284.017	3.06917	41.8865	59.9868		-0.26243	-0.08552	0.094574	1.67486	1.10819	0.908692	-1.40943	-1.08914	-0.93979	UP-regualted Gene
Myc	1256.45	931.463	952.838	2075.44	1834.69	1532.58	52.8205	466.64	718.564		0.268909	-0.26019	-0.22539	1.6023	1.21032	0.718466	-1.69067	-1.01695	-0.6068	UP-regualted Gene
Pycr1	20.2161	1.95042	6.21095	22.6476	25.6468	15.4632	3.49518	2.10497	3.27188		0.982138	-1.01266	-0.54737	1.24768	1.57522	0.463068	-0.84396	-0.99578	-0.86834	UP-regualted Gene
2010204K13Rik	18.0068	6.70253	4.79968	20.1889	17.5902	14.9567	1	3.22878	6.56491		1.11519	-0.52858	-0.80528	1.43249	1.05461	0.671666	-1.3578	-1.03371	-0.54859	UP-regualted Gene
1700108F19Rik	2.1121	1.95042	1	1.73772	1.94101	1.88653	1	1	1		1.27598	0.930938	-1.09734	0.477018	0.910861	0.794585	-1.09734	-1.09734	-1.09734	UP-regualted Gene
Evi5	38.6688	20.9588	19.4122	29.533	29.9394	32.1638	10.3924	4.09141	10.4885		1.53413	-0.07067	-0.21082	0.706288	0.743106	0.944673	-1.02815	-1.59912	-1.01944	UP-regualted Gene
Gm3222	5.24426	2.90084	2.46557	3.95191	5.26678	3.29654	2.79023	2.33476	1.79157		1.6251	-0.37273	-0.74382	0.523331	1.64431	-0.03539	-0.46703	-0.85534	-1.31842	UP-regualted Gene
Kctd17	4.26825	3.85126	2.51987	4.93689	5.71796	2.8322	2.79023	2.78177	1.52772		0.640246	0.305975	-0.76131	1.17625	1.80237	-0.51094	-0.54458	-0.55136	-1.55665	UP-regualted Gene
Pdzd4	5.05502	6.70253	11.9973	10.0992	12.898	5.81267	9.45419	11.4483	7.35649		-1.45746	-0.84576	1.12015	0.41541	1.45457	-1.17615	0.175909	0.916293	-0.60295	UP-regualted Gene
Gata3	550.215	1216.59	1597.47	1430.09	1545.1	1027.62	861.85	1796.59	360.86		-1.30136	0.134797	0.955674	0.594934	0.842795	-0.27246	-0.62973	1.38481	-1.70946	UP-regualted Gene
Gm11579	2.62667	4.80169	46.9979	33.7199	21.8312	18.4015	14.5003	15.6886	6.95551		-1.16376	-1.0032	2.11173	1.13155	0.253919	0.00074	-0.28725	-0.19953	-0.8442	UP-regualted Gene
Fam169b	49.7581	603.567	2031.96	1537.16	1495.2	1146.38	549.391	522.376	710.189		-1.53208	-0.60061	1.80183	0.969625	0.899047	0.312366	-0.69173	-0.73717	-0.42128	UP-regualted Gene
Gm44888	3.2242	26.6614	59.3522	42.3226	37.8671	30.0195	23.9384	25.6836	27.1832		-1.90967	-0.28038	1.99219	0.808338	0.498604	-0.04694	-0.46968	-0.34836	-0.2441	UP-regualted Gene
Gm16158	3.2242	31.4135	63.076	54.1326	40.2132	26.9629	32.0832	25.6396	45.1048		-1.96735	-0.26288	1.6516	1.11084	0.269195	-0.53199	-0.22239	-0.612	0.56497	UP-regualted Gene
Ankrd35	1.32533	2.90084	4.69107	2.22988	2.90781	2.41001	1	1	3.11086		-0.95386	0.448049	2.04102	-0.14899	0.454244	0.011303	-1.24335	-1.24335	0.634927	UP-regualted Gene
Tubb3	13.1502	130.257	305.299	218.201	204.517	93.4871	1.41079	13.8127	221.445		-1.15735	-0.03127	1.65191	0.814383	0.682797	-0.38484	-1.27023	-1.15098	0.845579	UP-regualted Gene
2310047D07Rik	1	1.95042	4.91909	2.72203	3.82304	2.04697	1.82158	1	2.05543		-1.13344	-0.34768	2.10669	0.290257	1.20053	-0.26785	-0.4542	-1.13344	-0.26086	UP-regualted Gene
Tktl1	2.95201	5.75211	12.5184	1.49181	6.71053	3.98047	1.41079	4.09769	1.98687		-0.48146	0.365082	2.41071	-0.92291	0.654835	-0.17053	-0.94741	-0.13509	-0.77324	UP-regualted Gene
Npnt	2.57353	2.90084	12.0516	1.73772	5.70507	3.0348	4.0226	1	2.77845		-0.45048	-0.34552	2.58898	-0.71851	0.553746	-0.30256	0.014208	-0.95509	-0.38477	UP-regualted Gene
Bves	1	1	1.93364	1	1	1	1	1	1		-0.35355	-0.35355	2.82843	-0.35355	-0.35355	-0.35355	-0.35355	-0.35355	-0.35355	UP-regualted Gene
Gucy2e	1.32533	7.65295	23.7873	7.1487	4.78983	5.49179	7.78059	2.33476	1.98687		-0.87397	0.114142	2.63365	0.035399	-0.33296	-0.22334	0.134074	-0.71634	-0.77066	UP-regualted Gene
Ly6c1	5.05502	15.2563	52.6973	18.7104	20.9031	13.994	9.01296	18.5126	2.02115		-0.88523	-0.15083	2.54458	0.097835	0.255686	-0.2417	-0.60029	0.083592	-1.10364	UP-regualted Gene
Xylt1	41.2333	46.6202	110.583	66.68	58.3244	33.5908	15.9558	36.9819	33.4473		-0.31191	-0.1028	2.38006	0.675869	0.351528	-0.60857	-1.29311	-0.47693	-0.61414	UP-regualted Gene
Laptm4b	142.149	231.952	403.949	221.409	132.613	95.218	111.543	58.7788	27.4814		-0.15076	0.685229	2.28636	0.587076	-0.23953	-0.58764	-0.43567	-0.92686	-1.21821	UP-regualted Gene
Tcrg-C2	184.633	2957.76	4396.31	2129.53	732.257	92.2206	1.55787	1.88147	3.46718		-0.64378	1.17424	2.11733	0.631268	-0.28476	-0.70436	-0.7638	-0.76359	-0.76255	UP-regualted Gene
Trgj4	1.32533	16.2067	30.7026	11.824	10.4746	1	1	1	1		-0.7186	0.818715	2.3162	0.365958	0.226557	-0.75221	-0.75221	-0.75221	-0.75221	UP-regualted Gene
Esm1	7.40041	168.274	257.38	67.1701	43.6163	11.6553	5.10788	1	1		-0.64344	1.23481	2.27515	0.05439	-0.22061	-0.59376	-0.67021	-0.71817	-0.71817	UP-regualted Gene
Tcrg-C1	259.97	2426.48	3805.43	921.928	255.589	37.4156	2.11573	1.44073	1		-0.46628	1.22627	2.30356	0.050865	-0.4697	-0.64015	-0.66772	-0.66825	-0.6686	UP-regualted Gene
Trgj2	4.26825	69.4303	111.223	11.5781	1.94101	1.26174	1	1	1		-0.4843	1.24449	2.35328	-0.29036	-0.54604	-0.56406	-0.571	-0.571	-0.571	UP-regualted Gene
Trgj1	9.35242	87.4883	134.466	22.4017	5.73084	1.26174	1	1	1		-0.43837	1.27874	2.31113	-0.1516	-0.51796	-0.61617	-0.62192	-0.62192	-0.62192	UP-regualted Gene
Plscr4	8.83785	28.5622	44.2837	7.64119	3.37187	1.52349	3.21625	1.89402	1		-0.16229	1.22342	2.32791	-0.24635	-0.54629	-0.67615	-0.55722	-0.65011	-0.71292	UP-regualted Gene
Il17rb	244.926	611.171	794.837	332.088	185.722	109.031	76.3676	233.372	20.7		-0.18548	1.32831	2.08746	0.174781	-0.43019	-0.74718	-0.88219	-0.23324	-1.11228	UP-regualted Gene
Trdc	100.991	457.202	816.335	439.6	571.511	504.73	58.1912	54.5196	30.3495		-0.88169	0.448784	1.79017	0.383039	0.875735	0.626303	-1.04155	-1.05526	-1.14554	UP-regualted Gene
[truncated: 240 more rows]

## Sheet: Figure 1f
Figure 1f. DN1 and DN3 genesets were generated according to the highest expression stage from DN1 to SP stages.
[truncated: 27,254 more rows]

[truncated: 12 more sheets: Figure 2a , Figure 2b, Figure 2f, Figure 2g, Figure 2h, Figure 2i, Figure 2j, Figure 3a, Figure 3b, Figure 3d, Figure 3e and Figure S3b, Figure 3f ]
