# Supplementary material for: Chromatin organizer SATB1 controls the cell identity of CD4+ CD8+ double-positive thymocytes by regulating the activity of super-enhancers
Source: Nat Commun. 2022 Sep 22;13:5554. doi: 10.1038/s41467-022-33333-6 (PMC9500044; doi:10.1038/s41467-022-33333-6)
Supplement: Supplementary file 11 — Source Data [file 41467_2022_33333_MOESM11_ESM.zip › Figure 4-5 data source.xlsx]

## Sheet: Figure 4a
Figure 4a. The contact distances between two anchors of significantly changed contacts (50kb bin) in Satb1 deficient DP thymocytes.
length	change
250000	up
100000	up
150000	up
0	up
150000	up
250000	up
150000	up
450000	up
0	up
0	up
0	up
200000	up
0	up
0	up
150000	up
100000	up
150000	up
50000	up
150000	up
100000	up
150000	up
300000	up
200000	up
250000	up
150000	up
200000	up
250000	up
100000	up
150000	up
150000	up
700000	up
550000	up
600000	up
200000	up
450000	up
50000	up
250000	up
150000	up
200000	up
250000	up
300000	up
200000	up
250000	up
100000	up
200000	up
150000	up
150000	up
250000	up
100000	up
100000	up
150000	up
50000	up
550000	up
200000	up
100000	up
400000	up
350000	up
150000	up
100000	up
100000	up
1150000	up
50000	up
450000	up
600000	up
450000	up
550000	up
200000	up
400000	up
100000	up
200000	up
250000	up
350000	up
150000	up
400000	up
100000	up
250000	up
50000	up
200000	up
150000	up
150000	up
200000	up
100000	up
0	up
300000	up
350000	up
400000	up
450000	up
350000	up
400000	up
400000	up
200000	up
50000	up
50000	up
100000	up
550000	up
50000	up
250000	up
200000	up
150000	up
50000	up
100000	up
150000	up
150000	up
250000	up
150000	up
250000	up
150000	up
150000	up
100000	up
150000	up
200000	up
150000	up
400000	up
200000	up
850000	up
850000	up
450000	up
350000	up
350000	up
300000	up
300000	up
100000	up
150000	up
200000	up
50000	up
100000	up
150000	up
50000	up
500000	up
650000	up
600000	up
300000	up
350000	up
250000	up
450000	up
150000	up
200000	up
250000	up
350000	up
400000	up
150000	up
200000	up
250000	up
300000	up
350000	up
250000	up
250000	up
150000	up
33650000	up
33700000	up
200000	up
200000	up
550000	up
450000	up
350000	up
150000	up
450000	up
0	up
550000	up
0	up
600000	up
650000	up
100000	up
650000	up
150000	up
350000	up
100000	up
150000	up
550000	up
50000	up
50000	up
0	up
50000	up
50000	up
250000	up
100000	up
150000	up
200000	up
250000	up
200000	up
100000	up
150000	up
200000	up
250000	up
200000	up
700000	up
450000	up
550000	up
100000	up
400000	up
250000	up
100000	up
150000	up
200000	up
50000	up
100000	up
150000	up
200000	up
250000	up
0	up
50000	up
100000	up
200000	up
250000	up
50000	up
100000	up
50000	up
250000	up
150000	up
150000	up
0	up
50000	up
150000	up
0	up
100000	up
150000	up
250000	up
50000	up
150000	up
250000	up
50000	up
50000	up
0	up
200000	up
300000	up
200000	up
50000	up
0	up
0	up
350000	up
400000	up
300000	up
0	up
50000	up
50000	up
50000	up
300000	up
100000	up
50000	up
100000	up
100000	up
50000	up
50000	up
100000	up
50000	up
50000	up
650000	up
400000	up
250000	up
100000	up
150000	up
400000	up
400000	up
1200000	up
1350000	up
1300000	up
1250000	up
350000	up
400000	up
150000	up
250000	up
200000	up
250000	up
100000	up
250000	up
50000	up
550000	up
250000	up
150000	up
200000	up
250000	up
300000	up
150000	up
200000	up
100000	up
400000	up
600000	up
700000	up
450000	up
350000	up
400000	up
450000	up
150000	up
300000	up
300000	up
300000	up
200000	up
250000	up
150000	up
150000	up
0	up
450000	up
100000	up
50000	up
250000	up
550000	up
600000	up
50000	up
100000	up
150000	up
100000	up
250000	up
50000	up
100000	up
150000	up
550000	up
200000	up
400000	up
150000	up
350000	up
250000	up
2500000	up
1950000	up
2250000	up
300000	up
50000	up
650000	up
0	up
600000	up
650000	up
700000	up
400000	up
100000	up
450000	up
500000	up
600000	up
50000	up
350000	up
450000	up
200000	up
350000	up
100000	up
150000	up
200000	up
250000	up
350000	up
50000	up
400000	up
150000	up
550000	up
100000	up
300000	up
250000	up
300000	up
150000	up
200000	up
50000	up
100000	up
150000	up
100000	up
450000	up
50000	up
250000	up
50000	up
100000	up
150000	up
50000	up
50000	up
200000	up
50000	up
0	up
100000	up
100000	up
50000	up
0	up
50000	up
100000	up
50000	up
50000	up
50000	up
100000	up
50000	up
50000	up
50000	up
50000	up
100000	up
50000	up
300000	up
250000	up
100000	up
200000	up
50000	up
100000	up
100000	up
50000	up
100000	up
300000	up
350000	up
100000	up
200000	up
300000	up
350000	up
550000	up
50000	up
100000	up
350000	up
50000	up
300000	up
100000	up
300000	up
100000	up
0	up
300000	up
150000	up
0	up
150000	up
250000	up
150000	up
200000	up
100000	up
0	up
400000	up
150000	up
0	up
200000	up
250000	up
150000	up
150000	up
200000	up
200000	up
650000	up
50000	up
0	up
150000	up
300000	up
1800000	up
200000	up
100000	up
400000	up
450000	up
0	up
150000	up
300000	up
350000	up
400000	up
350000	up
250000	up
200000	up
100000	up
150000	up
150000	up
350000	up
400000	up
450000	up
400000	up
350000	up
350000	up
300000	up
0	up
0	up
0	up
0	up
0	up
0	up
250000	up
400000	up
50000	up
50000	up
0	up
100000	up
550000	up
100000	up
100000	up
1200000	up
300000	up
250000	up
150000	up
200000	up
250000	up
0	up
1300000	up
200000	up
250000	up
300000	up
400000	up
50000	up
550000	up
300000	up
550000	up
200000	up
250000	up
350000	up
450000	up
300000	up
350000	up
200000	up
400000	up
250000	up
350000	up
150000	up
200000	up
250000	up
300000	up
150000	up
350000	up
200000	up
250000	up
250000	up
2000000	up
150000	up
50000	down
250000	down
150000	down
200000	down
50000	down
0	down
0	down
50000	down
0	down
0	down
50000	down
200000	down
150000	down
150000	down
150000	down
50000	down
0	down
50000	down
50000	down
100000	down
200000	down
50000	down
50000	down
0	down
150000	down
0	down
50000	down
0	down
200000	down
150000	down
0	down
50000	down
0	down
200000	down
150000	down
0	down
250000	down
50000	down
0	down
0	down
100000	down
50000	down
50000	down
0	down
200000	down
50000	down
250000	down
100000	down
50000	down
100000	down
50000	down
0	down
100000	down
200000	down
100000	down
200000	down
200000	down
0	down
100000	down
0	down
0	down
0	down
50000	down
100000	down
0	down
50000	down
150000	down
100000	down
0	down
0	down
50000	down
50000	down
100000	down
150000	down
200000	down
150000	down
50000	down
150000	down
0	down
0	down
200000	down
200000	down
0	down
200000	down
150000	down
0	down
150000	down
50000	down
200000	down
50000	down
0	down
50000	down
250000	down
250000	down
150000	down
50000	down
150000	down
300000	down
250000	down
450000	down
850000	down
100000	down
300000	down
350000	down
150000	down
200000	down
750000	down
150000	down
50000	down
250000	down
250000	down
50000	down
250000	down
300000	down
250000	down
300000	down
200000	down
400000	down
250000	down
400000	down
400000	down
150000	down
200000	down
200000	down
50000	down
100000	down
150000	down
150000	down
100000	down
100000	down
50000	down
100000	down
0	down
0	down
100000	down
0	down
0	down
150000	down
150000	down
100000	down
0	down
50000	down
100000	down
150000	down
200000	down
250000	down
200000	down
0	down
50000	down
150000	down
50000	down
100000	down
50000	down
0	down
100000	down
100000	down
0	down
150000	down
0	down
0	down
0	down
0	down
100000	down
0	down
0	down
0	down
0	down
100000	down
0	down
0	down
150000	down
200000	down
250000	down
0	down
200000	down
0	down
0	down
0	down
0	down
200000	down
0	down
150000	down
100000	down
0	down
50000	down
0	down
50000	down
0	down
50000	down
0	down
200000	down
50000	down
150000	down
50000	down
0	down
0	down
0	down
100000	down
300000	down
0	down
50000	down
150000	down
0	down
0	down
0	down
300000	down
150000	down
100000	down
100000	down
50000	down
50000	down
50000	down
100000	down
50000	down
50000	down
100000	down
50000	down
50000	down
100000	down
50000	down
50000	down
100000	down
50000	down
50000	down
50000	down
400000	down
350000	down
50000	down
1350000	down
1300000	down
0	down
200000	down
450000	down
0	down
100000	down
150000	down
0	down
50000	down
0	down
50000	down
500000	down
250000	down
0	down
150000	down
250000	down
50000	down
500000	down
250000	down
50000	down
200000	down
250000	down
150000	down
250000	down
200000	down
0	down
50000	down
0	down
100000	down
0	down
150000	down
0	down
550000	down
100000	down
0	down
300000	down
0	down
50000	down
100000	down
450000	down
50000	down
350000	down
100000	down
0	down
0	down
0	down
0	down
50000	down
100000	down
0	down
0	down
100000	down
250000	down
0	down
100000	down
50000	down
50000	down
100000	down
50000	down
100000	down
500000	down
100000	down
50000	down
50000	down
50000	down
100000	down
50000	down
0	down
100000	down
100000	down
300000	down
50000	down
50000	down
100000	down
150000	down
150000	down
100000	down
50000	down
0	down
0	down
150000	down
150000	down
0	down
0	down
150000	down
200000	down
200000	down
400000	down
0	down
0	down
0	down
200000	down
50000	down
0	down
0	down
0	down
150000	down
150000	down
0	down
150000	down
0	down
350000	down
0	down
0	down
50000	down
50000	down
0	down
0	down
0	down
0	down
0	down
0	down
400000	down
200000	down
50000	down
0	down
250000	down
50000	down
50000	down
150000	down
400000	down
450000	down
300000	down
0	down
0	down
0	down
0	down
0	down
0	down
300000	down
0	down
0	down
0	down
500000	down
0	down
50000	down
0	down
0	down
50000	down
100000	down
0	down
0	down
50000	down
450000	down
0	down
0	down
0	down
0	down
200000	down
100000	down
600000	down
0	down
50000	down
100000	down
150000	down
0	down
50000	down
100000	down
50000	down
100000	down
150000	down
50000	down
100000	down
0	down
50000	down
50000	down
150000	down
50000	down
100000	down
0	down
200000	down
0	down
0	down
300000	down
0	down
0	down
0	down
250000	down
0	down
0	down
250000	down
0	down
0	no
50000	no
100000	no
150000	no
200000	no
250000	no
300000	no
350000	no
400000	no
550000	no
700000	no
800000	no
900000	no
1200000	no
1250000	no
85200000	no
85250000	no
0	no
50000	no
100000	no
150000	no
200000	no
250000	no
300000	no
350000	no
400000	no
450000	no
500000	no
550000	no
800000	no
85150000	no
85200000	no
0	no
50000	no
100000	no
150000	no
200000	no
250000	no
300000	no
350000	no
400000	no
450000	no
500000	no
550000	no
600000	no
800000	no
850000	no
950000	no
1000000	no
85100000	no
85150000	no
0	no
50000	no
100000	no
150000	no
200000	no
250000	no
300000	no
400000	no
500000	no
600000	no
750000	no
85050000	no
85100000	no
0	no
50000	no
100000	no
150000	no
200000	no
250000	no
300000	no
350000	no
400000	no
450000	no
750000	no
850000	no
1000000	no
85000000	no
85050000	no
0	no
50000	no
100000	no
150000	no
200000	no
250000	no
300000	no
350000	no
400000	no
450000	no
550000	no
600000	no
700000	no
750000	no
850000	no
900000	no
1050000	no
84950000	no
0	no
50000	no
100000	no
150000	no
200000	no
250000	no
300000	no
350000	no
400000	no
450000	no
500000	no
650000	no
700000	no
800000	no
950000	no
84900000	no
84950000	no
0	no
50000	no
100000	no
150000	no
200000	no
250000	no
300000	no
350000	no
400000	no
450000	no
500000	no
550000	no
600000	no
650000	no
750000	no
84850000	no
84900000	no
0	no
50000	no
100000	no
150000	no
200000	no
250000	no
300000	no
350000	no
400000	no
450000	no
500000	no
550000	no
650000	no
700000	no
84800000	no
84850000	no
0	no
50000	no
100000	no
150000	no
200000	no
250000	no
300000	no
350000	no
400000	no
450000	no
500000	no
600000	no
650000	no
84750000	no
84800000	no
0	no
50000	no
100000	no
150000	no
200000	no
250000	no
300000	no
350000	no
400000	no
450000	no
600000	no
84700000	no
84750000	no
0	no
50000	no
100000	no
150000	no
200000	no
250000	no
300000	no
400000	no
450000	no
500000	no
550000	no
700000	no
0	no
50000	no
100000	no
150000	no
200000	no
250000	no
300000	no
350000	no
400000	no
500000	no
550000	no
600000	no
750000	no
84600000	no
0	no
50000	no
100000	no
150000	no
200000	no
250000	no
300000	no
350000	no
400000	no
450000	no
500000	no
550000	no
600000	no
84550000	no
84600000	no
0	no
50000	no
100000	no
150000	no
200000	no
250000	no
300000	no
350000	no
400000	no
450000	no
500000	no
550000	no
0	no
50000	no
100000	no
150000	no
200000	no
250000	no
300000	no
350000	no
400000	no
450000	no
500000	no
84500000	no
0	no
50000	no
100000	no
150000	no
200000	no
250000	no
300000	no
350000	no
450000	no
500000	no
650000	no
84400000	no
0	no
50000	no
100000	no
150000	no
200000	no
250000	no
300000	no
350000	no
400000	no
450000	no
500000	no
84350000	no
0	no
50000	no
100000	no
150000	no
200000	no
250000	no
300000	no
350000	no
450000	no
84300000	no
84350000	no
0	no
50000	no
100000	no
150000	no
200000	no
250000	no
300000	no
350000	no
400000	no
450000	no
700000	no
1600000	no
84250000	no
0	no
50000	no
100000	no
150000	no
200000	no
250000	no
300000	no
350000	no
400000	no
84200000	no
0	no
50000	no
100000	no
150000	no
200000	no
250000	no
300000	no
84150000	no
0	no
50000	no
100000	no
150000	no
200000	no
250000	no
300000	no
350000	no
500000	no
84100000	no
0	no
50000	no
100000	no
150000	no
200000	no
250000	no
500000	no
1250000	no
0	no
50000	no
100000	no
150000	no
200000	no
250000	no
300000	no
350000	no
400000	no
450000	no
84000000	no
84050000	no
0	no
50000	no
100000	no
150000	no
200000	no
250000	no
300000	no
350000	no
400000	no
1000000	no
1250000	no
83950000	no
84000000	no
0	no
50000	no
100000	no
150000	no
200000	no
350000	no
400000	no
650000	no
83900000	no
0	no
50000	no
100000	no
150000	no
200000	no
250000	no
300000	no
350000	no
400000	no
600000	no
650000	no
800000	no
950000	no
83850000	no
0	no
50000	no
100000	no
150000	no
200000	no
250000	no
300000	no
350000	no
500000	no
550000	no
600000	no
750000	no
800000	no
83800000	no
83850000	no
0	no
50000	no
100000	no
150000	no
200000	no
250000	no
300000	no
350000	no
400000	no
450000	no
500000	no
550000	no
700000	no
750000	no
83750000	no
83800000	no
0	no
50000	no
100000	no
150000	no
200000	no
250000	no
300000	no
350000	no
400000	no
450000	no
500000	no
550000	no
650000	no
700000	no
83700000	no
83750000	no
0	no
50000	no
100000	no
150000	no
200000	no
250000	no
300000	no
350000	no
400000	no
550000	no
650000	no
83650000	no
0	no
50000	no
100000	no
150000	no
200000	no
250000	no
300000	no
350000	no
400000	no
450000	no
83600000	no
83650000	no
0	no
50000	no
100000	no
150000	no
200000	no
250000	no
300000	no
350000	no
400000	no
450000	no
500000	no
550000	no
600000	no
83550000	no
83600000	no
0	no
50000	no
100000	no
150000	no
200000	no
250000	no
300000	no
350000	no
400000	no
450000	no
500000	no
2250000	no
83500000	no
83550000	no
0	no
50000	no
100000	no
150000	no
200000	no
250000	no
300000	no
350000	no
400000	no
1450000	no
1500000	no
1700000	no
2350000	no
2600000	no
4950000	no
11350000	no
83450000	no
83500000	no
0	no
50000	no
100000	no
150000	no
200000	no
250000	no
300000	no
350000	no
1350000	no
1400000	no
1450000	no
1550000	no
1600000	no
2250000	no
2600000	no
83400000	no
83450000	no
0	no
50000	no
100000	no
150000	no
200000	no
250000	no
300000	no
350000	no
1350000	no
1400000	no
1500000	no
83400000	no
0	no
50000	no
100000	no
150000	no
200000	no
250000	no
300000	no
350000	no
600000	no
1400000	no
83300000	no
83350000	no
0	no
50000	no
100000	no
150000	no
200000	no
250000	no
300000	no
350000	no
450000	no
500000	no
600000	no
900000	no
1050000	no
1100000	no
1150000	no
1200000	no
1300000	no
1350000	no
1400000	no
1900000	no
2300000	no
83250000	no
83300000	no
0	no
50000	no
100000	no
150000	no
200000	no
250000	no
300000	no
450000	no
650000	no
750000	no
1150000	no
1200000	no
1350000	no
1500000	no
1950000	no
83200000	no
83250000	no
0	no
50000	no
100000	no
150000	no
200000	no
250000	no
1150000	no
1200000	no
1250000	no
1400000	no
2000000	no
83150000	no
83200000	no
0	no
50000	no
100000	no
150000	no
200000	no
400000	no
1050000	no
1100000	no
1200000	no
1250000	no
83100000	no
0	no
50000	no
100000	no
150000	no
200000	no
250000	no
300000	no
350000	no
950000	no
1000000	no
1050000	no
1100000	no
1150000	no
1200000	no
1400000	no
83050000	no
0	no
50000	no
100000	no
150000	no
200000	no
250000	no
300000	no
350000	no
400000	no
450000	no
500000	no
550000	no
600000	no
650000	no
700000	no
800000	no
850000	no
83000000	no
83050000	no
0	no
50000	no
100000	no
150000	no
200000	no
250000	no
300000	no
350000	no
500000	no
550000	no
600000	no
1250000	no
82950000	no
83000000	no
0	no
50000	no
100000	no
150000	no
200000	no
250000	no
300000	no
350000	no
400000	no
450000	no
500000	no
550000	no
600000	no
650000	no
700000	no
82900000	no
0	no
50000	no
100000	no
150000	no
200000	no
250000	no
300000	no
350000	no
400000	no
450000	no
500000	no
550000	no
600000	no
700000	no
750000	no
82850000	no
0	no
50000	no
100000	no
150000	no
200000	no
250000	no
300000	no
350000	no
400000	no
450000	no
500000	no
550000	no
600000	no
700000	no
0	no
50000	no
100000	no
150000	no
200000	no
250000	no
300000	no
350000	no
400000	no
450000	no
500000	no
550000	no
600000	no
850000	no
82750000	no
0	no
50000	no
100000	no
150000	no
200000	no
250000	no
300000	no
350000	no
400000	no
450000	no
500000	no
550000	no
1300000	no
82700000	no
0	no
50000	no
100000	no
150000	no
200000	no
250000	no
300000	no
400000	no
450000	no
500000	no
550000	no
0	no
50000	no
100000	no
150000	no
200000	no
250000	no
300000	no
350000	no
400000	no
0	no
50000	no
100000	no
150000	no
200000	no
250000	no
300000	no
350000	no
400000	no
450000	no
1150000	no
0	no
50000	no
100000	no
150000	no
200000	no
250000	no
300000	no
350000	no
400000	no
1150000	no
82500000	no
0	no
50000	no
100000	no
150000	no
200000	no
250000	no
300000	no
350000	no
400000	no
550000	no
82450000	no
0	no
50000	no
100000	no
150000	no
200000	no
250000	no
300000	no
550000	no
0	no
50000	no
100000	no
150000	no
200000	no
250000	no
300000	no
450000	no
800000	no
850000	no
900000	no
1800000	no
0	no
50000	no
100000	no
150000	no
200000	no
250000	no
300000	no
400000	no
450000	no
600000	no
650000	no
700000	no
850000	no
900000	no
950000	no
1100000	no
0	no
50000	no
100000	no
150000	no
200000	no
350000	no
500000	no
600000	no
650000	no
700000	no
800000	no
82250000	no
0	no
50000	no
100000	no
150000	no
250000	no
300000	no
350000	no
500000	no
600000	no
650000	no
700000	no
750000	no
1200000	no
0	no
50000	no
100000	no
150000	no
200000	no
250000	no
300000	no
400000	no
450000	no
500000	no
550000	no
600000	no
650000	no
700000	no
750000	no
800000	no
850000	no
900000	no
950000	no
1200000	no
82150000	no
0	no
50000	no
100000	no
150000	no
200000	no
250000	no
300000	no
350000	no
400000	no
450000	no
500000	no
550000	no
600000	no
650000	no
700000	no
750000	no
800000	no
850000	no
1000000	no
1100000	no
1150000	no
1400000	no
82150000	no
0	no
50000	no
100000	no
150000	no
200000	no
250000	no
300000	no
350000	no
400000	no
450000	no
500000	no
550000	no
600000	no
650000	no
700000	no
750000	no
800000	no
850000	no
900000	no
950000	no
1000000	no
1050000	no
1150000	no
1200000	no
1250000	no
82050000	no
0	no
50000	no
100000	no
150000	no
200000	no
250000	no
300000	no
350000	no
400000	no
450000	no
500000	no
600000	no
650000	no
700000	no
750000	no
800000	no
850000	no
900000	no
950000	no
1000000	no
1150000	no
1200000	no
3300000	no
3350000	no
3550000	no
82050000	no
0	no
50000	no
100000	no
150000	no
200000	no
300000	no
350000	no
400000	no
450000	no
500000	no
550000	no
600000	no
700000	no
750000	no
800000	no
850000	no
900000	no
1100000	no
1150000	no
1200000	no
3950000	no
81950000	no
82000000	no
0	no
50000	no
100000	no
150000	no
200000	no
250000	no
300000	no
350000	no
400000	no
450000	no
500000	no
550000	no
600000	no
650000	no
700000	no
750000	no
800000	no
850000	no
900000	no
950000	no
1000000	no
1050000	no
1100000	no
81900000	no
81950000	no
0	no
50000	no
100000	no
150000	no
200000	no
250000	no
300000	no
350000	no
400000	no
450000	no
500000	no
550000	no
600000	no
650000	no
700000	no
750000	no
800000	no
850000	no
900000	no
950000	no
1000000	no
1050000	no
81850000	no
81900000	no
0	no
50000	no
100000	no
150000	no
200000	no
250000	no
300000	no
350000	no
400000	no
450000	no
500000	no
550000	no
600000	no
650000	no
700000	no
750000	no
800000	no
1000000	no
81850000	no
0	no
50000	no
100000	no
150000	no
200000	no
250000	no
300000	no
350000	no
400000	no
450000	no
500000	no
550000	no
600000	no
650000	no
700000	no
750000	no
800000	no
900000	no
950000	no
81800000	no
0	no
50000	no
100000	no
150000	no
200000	no
250000	no
300000	no
350000	no
400000	no
450000	no
500000	no
550000	no
600000	no
650000	no
700000	no
750000	no
0	no
50000	no
100000	no
150000	no
200000	no
250000	no
300000	no
350000	no
400000	no
450000	no
500000	no
550000	no
600000	no
650000	no
700000	no
750000	no
800000	no
850000	no
81650000	no
0	no
50000	no
100000	no
150000	no
200000	no
250000	no
300000	no
350000	no
400000	no
450000	no
500000	no
550000	no
[truncated: 764,113+ more rows]

## Sheet: Figure 4b
Figure 4b. Satb1, H3K27ac, and CTCF ChIP-seq signals in anchors of differential chromatin interactions (50kb bin).
chr	coord1	coord2	Satb1	H3K27ac	CTCF	Change
chr1	6250000	6300000	0.461913	0.562551	0.35632	up
chr1	6500000	6550000	0.105349	0.170414	0.213792	up
chr1	10200000	10250000	0.637494	0.485589	0.475093	up
chr1	10300000	10350000	0.272826	0.430617	0.372156	up
chr1	10350000	10400000	0.0972449	0.21256	0.196372	up
chr1	12350000	12400000	0.351162	0.278526	0.579614	up
chr1	21800000	21850000	0.361967	0.712809	0.457673	up
chr1	21950000	22000000	0.810374	0.513076	0.494097	up
chr1	23750000	23800000	0.191789	0.199733	0.367406	up
chr1	24000000	24050000	0.542951	0.469098	0.418082	up
chr1	31500000	31550000	0.145867	0.111777	0.220127	up
chr1	31650000	31700000	0.153971	0.139263	0.272387	up
chr1	34650000	34700000	0.2161	0.296851	0.400662	up
chr1	35000000	35050000	0.383578	0.355488	0.576446	up
chr1	35050000	35100000	0.28093	0.307846	0.684134	up
chr1	35100000	35150000	0.640197	0.621189	1.07371	up
chr1	35150000	35200000	0.145867	0.20523	0.327814	up
chr1	35250000	35300000	0.443004	0.421454	0.715808	up
chr1	35350000	35400000	0.248515	0.302348	0.445004	up
chr1	35400000	35450000	0.464614	0.641344	0.769652	up
chr1	45750000	45800000	0.429498	0.384807	0.389577	up
chr1	45800000	45850000	0.297137	0.502081	0.462424	up
chr1	45850000	45900000	0.305241	0.252873	0.35632	up
chr1	45900000	45950000	0.599676	0.643176	1.04045	up
chr1	45950000	46000000	0.118855	0.150258	0.228045	up
chr1	46000000	46050000	0.110751	0.196068	0.326231	up
chr1	62750000	62800000	0.329552	0.329834	0.484595	up
chr1	62900000	62950000	0.272826	0.355488	0.47351	up
chr1	79750000	79800000	0.883308	0.699982	0.551108	up
chr1	79800000	79850000	0.305241	0.423287	0.411748	up
chr1	79850000	79900000	0.426797	0.317007	0.47351	up
chr1	79950000	80000000	0.175581	0.185074	0.251799	up
chr1	80000000	80050000	0.491626	0.520406	0.680968	up
chr1	80050000	80100000	1.06699	1.3285	1.81327	up
chr1	80100000	80150000	0.415992	0.53873	0.693636	up
chr1	80200000	80250000	0.667208	0.897882	0.519435	up
chr1	80500000	80550000	0.561859	0.687155	0.57803	up
chr1	80700000	80750000	0.915723	1.00966	0.597034	up
chr1	80800000	80850000	0.394382	0.337164	0.489346	up
chr1	80850000	80900000	0.275527	0.377477	0.357904	up
chr1	80900000	80950000	0.429498	0.590037	0.429168	up
chr1	80950000	81000000	0.28093	0.333499	0.357904	up
chr1	81000000	81050000	0.421394	0.329834	0.623956	up
chr1	81050000	81100000	0.329552	0.232716	0.330982	up
chr1	81100000	81150000	0.567262	0.443444	0.826662	up
chr1	81150000	81200000	0.632092	0.436114	0.791822	up
chr1	81200000	81250000	0.71313	0.852072	1.35877	up
chr1	81250000	81300000	2.52567	1.53922	2.53383	up
chr1	81300000	81350000	0.394382	0.21989	0.524186	up
chr1	82800000	82850000	0.691519	0.610194	0.57803	up
chr1	82950000	83000000	0.334955	0.2657	0.383242	up
chr1	97800000	97850000	0.294436	0.450774	0.471926	up
chr1	98050000	98100000	0.532146	0.522238	0.509934	up
chr1	117650000	117700000	0.04322	0.0201565	0.044342	up
chr1	117750000	117800000	0.0405187	0.0513076	0.0728476	up
chr1	151550000	151600000	0.380876	0.452606	0.530521	up
chr1	151650000	151700000	0.418693	0.57721	0.500432	up
chr1	151700000	151750000	0.480822	0.612026	0.619205	up
chr1	170900000	170950000	0.524042	0.404963	0.467175	up
chr1	170950000	171000000	0.424096	0.469098	0.535272	up
chr2	8850000	8900000	0.307942	0.338996	0.364238	up
chr2	8900000	8950000	0.235008	0.42512	0.354736	up
chr2	9000000	9050000	0.380876	0.404963	0.364238	up
chr2	9050000	9100000	0.240411	0.375645	0.375324	up
chr2	9100000	9150000	0.399785	0.423287	0.35632	up
chr2	9250000	9300000	0.348461	0.597367	0.422833	up
chr2	9350000	9400000	0.407888	0.696317	0.513101	up
chr2	9400000	9450000	0.429498	0.575378	0.509934	up
chr2	9450000	9500000	0.686117	0.732965	0.579614	up
chr2	9500000	9550000	0.564561	0.47093	0.410164	up
chr2	9600000	9650000	0.578067	0.656004	0.483012	up
chr2	11750000	11800000	0.664507	0.907044	0.530521	up
chr2	11850000	11900000	0.0918424	0.0861234	0.136193	up
chr2	22150000	22200000	0.15127	0.0989503	0.248632	up
chr2	22250000	22300000	0.229606	0.183241	0.3389	up
chr2	25650000	25700000	0.386278	0.331667	0.555859	up
chr2	26800000	26850000	0.167477	0.274862	0.39116	up
chr2	40100000	40150000	0.162075	0.177744	0.310394	up
chr2	40150000	40200000	0.135062	0.150258	0.253383	up
chr2	47950000	48000000	0.294436	0.210727	0.384826	up
chr2	48150000	48200000	0.199892	0.252873	0.315145	up
chr2	48200000	48250000	0.229606	0.263867	0.32148	up
chr2	48250000	48300000	0.264722	0.320672	0.349985	up
chr2	48300000	48350000	0.502432	0.760451	0.362655	up
chr2	48350000	48400000	0.372772	0.52407	0.410164	up
chr2	48400000	48450000	1.27229	1.5887	1.38727	up
chr2	48450000	48500000	0.718532	0.872228	0.820328	up
chr2	48500000	48550000	0.615884	0.846574	0.902678	up
chr2	48550000	48600000	0.572664	0.714642	0.810826	up
chr2	48650000	48700000	0.615885	0.890553	1.33026	up
chr2	48750000	48800000	0.702324	0.74396	0.861502	up
chr2	48800000	48850000	0.556457	0.280359	0.441837	up
chr2	49050000	49100000	0.310643	0.390304	0.318313	up
chr2	49300000	49350000	0.440303	0.481925	0.514684	up
chr2	54900000	54950000	0.159374	0.153923	0.329398	up
chr2	54950000	55000000	0.180984	0.179576	0.342067	up
chr2	62000000	62050000	0.264722	0.150258	0.281889	up
chr2	62200000	62250000	0.224203	0.243711	0.32148	up
chr2	62300000	62350000	0.524042	0.681658	0.50835	up
chr2	62400000	62450000	1.10751	1.09212	0.533688	up
chr2	62450000	62500000	1.03728	1.04814	0.988194	up
chr2	62550000	62600000	0.58347	0.824586	0.896342	up
chr2	62600000	62650000	0.667208	0.608361	0.652462	up
chr2	63750000	63800000	0.361968	0.31151	0.617622	up
chr2	70200000	70250000	0.251216	0.183241	0.419666	up
chr2	70500000	70550000	0.283631	0.186906	0.429168	up
chr2	70550000	70600000	0.483523	0.225387	0.601785	up
chr2	79800000	79850000	0.240411	0.186906	0.419666	up
chr2	79850000	79900000	0.340357	0.348158	0.468759	up
chr2	79900000	79950000	0.272826	0.296851	0.372156	up
chr2	79950000	80000000	0.318747	0.27303	0.437086	up
chr2	80150000	80200000	0.28093	0.218057	0.406997	up
chr2	80200000	80250000	0.286332	0.278526	0.481428	up
chr2	80250000	80300000	0.470016	0.395802	0.88684	up
chr2	80300000	80350000	0.510536	0.593702	0.489346	up
chr2	88600000	88650000	0.0675312	0.0476427	0.115606	up
chr2	88650000	88700000	0.12966	0.0586372	0.144112	up
chr2	89400000	89450000	0.180984	0.128269	0.324647	up
chr2	89450000	89500000	0.145867	0.130101	0.251799	up
chr2	99200000	99250000	0.213399	0.135599	0.316729	up
chr2	99300000	99350000	0.167477	0.153923	0.267636	up
chr2	119050000	119100000	0.343058	0.701814	0.479844	up
chr2	119600000	119650000	0.648299	0.802597	0.505183	up
chr2	123500000	123550000	0.156672	0.130101	0.220127	up
chr2	123550000	123600000	0.197191	0.16675	0.266052	up
chr2	139400000	139450000	0.137764	0.117274	0.235963	up
chr2	139650000	139700000	0.361967	0.223554	0.465591	up
chr2	168650000	168700000	0.359266	0.437947	0.663547	up
chr2	168700000	168750000	0.499731	0.434282	0.470342	up
chr2	168750000	168800000	0.264722	0.214392	0.380075	up
chr2	168800000	168850000	0.337656	0.247376	0.495681	up
chr2	168850000	168900000	0.615884	0.666998	1.23524	up
chr3	20100000	20150000	0.359266	0.718306	0.462424	up
chr3	20250000	20300000	0.286332	0.377477	0.375324	up
chr3	59950000	60000000	0.12966	0.163085	0.232796	up
chr3	60100000	60150000	0.405187	0.485589	0.40858	up
chr3	60700000	60750000	0.30254	0.338996	0.451339	up
chr3	60750000	60800000	0.38898	0.5314	0.479844	up
chr3	60900000	60950000	0.405187	0.329834	0.427584	up
chr3	60950000	61000000	0.253917	0.280359	0.375324	up
chr3	69100000	69150000	1.02107	0.654171	0.506766	up
chr3	69350000	69400000	0.421395	0.564383	0.410164	up
chr3	78950000	79000000	0.405187	0.278527	0.484595	up
chr3	79100000	79150000	0.391681	0.547891	0.483012	up
chr3	128850000	128900000	0.23771	0.236381	0.411748	up
chr3	129000000	129050000	0.2161	0.16675	0.264469	up
chr3	138200000	138250000	0.283631	0.230884	0.459257	up
chr3	138250000	138300000	0.253917	0.252873	0.421249	up
chr3	138300000	138350000	0.289033	0.282192	0.44342	up
chr3	138350000	138400000	0.178282	0.168582	0.27397	up
chr3	138400000	138450000	0.607781	0.370147	0.498848	up
chr3	139300000	139350000	0.251216	0.210727	0.440253	up
chr3	139350000	139400000	0.124257	0.135599	0.237547	up
chr3	139550000	139600000	0.159374	0.157588	0.365822	up
chr3	139700000	139750000	0.210697	0.197901	0.376907	up
chr3	143500000	143550000	0.461913	0.533232	0.592283	up
chr3	143550000	143600000	0.472718	0.615691	0.549525	up
chr3	143900000	143950000	2.00162	1.14709	0.64296	up
chr3	143950000	144000000	0.545652	0.646842	0.519435	up
chr3	144000000	144050000	0.488926	0.51674	0.470342	up
chr3	144050000	144100000	0.542951	0.489254	0.486179	up
chr3	144100000	144150000	0.399785	0.467265	0.471926	up
chr3	144150000	144200000	0.705025	0.557054	0.563777	up
chr3	144200000	144250000	1.5127	0.732965	0.741146	up
chr3	144250000	144300000	1.84225	1.59786	1.05471	up
chr3	144300000	144350000	1.35062	2.56538	2.07774	up
chr3	144350000	144400000	3.97083	2.82191	3.63447	up
chr3	144400000	144450000	1.67477	1.21672	1.17506	up
chr4	5450000	5500000	0.180984	0.192403	0.308811	up
chr4	5950000	6000000	0.162075	0.170414	0.237547	up
chr4	6100000	6150000	0.126959	0.15209	0.285056	up
chr4	14750000	14800000	0.210697	0.229052	0.278721	up
chr4	14800000	14850000	0.542951	0.419623	0.387993	up
chr4	14850000	14900000	0.426797	0.491087	0.451339	up
chr4	14900000	14950000	0.348461	0.313343	0.451339	up
chr4	14950000	15000000	0.351162	0.370147	0.368989	up
chr4	15000000	15050000	0.17288	0.309678	0.324647	up
chr4	15050000	15100000	0.248514	0.42512	0.519436	up
chr4	15100000	15150000	0.99406	0.842908	1.40628	up
chr4	15150000	15200000	0.729336	0.665166	0.988194	up
chr4	15200000	15250000	0.218801	0.197901	0.299309	up
chr4	15250000	15300000	1.98542	1.57221	1.31601	up
chr4	15300000	15350000	1.7288	1.72247	1.69767	up
chr4	15350000	15400000	0.218801	0.238214	0.291391	up
chr4	45950000	46000000	0.353863	0.31151	0.519435	up
chr4	46100000	46150000	0.540249	0.863067	0.554276	up
chr4	47350000	47400000	0.904918	0.824586	0.633458	up
chr4	62800000	62850000	0.886009	0.694485	0.476677	up
chr4	63000000	63050000	0.307942	0.571713	0.410164	up
chr4	81000000	81050000	0.162075	0.170414	0.308811	up
chr4	81050000	81100000	0.148569	0.175912	0.334149	up
chr4	95250000	95300000	0.245813	0.568048	0.330982	up
chr4	95300000	95350000	0.397083	0.815424	0.468759	up
chr4	95450000	95500000	0.858996	1.25704	0.79499	up
chr4	95550000	95600000	0.337656	0.562551	0.468759	up
chr4	95700000	95750000	0.580768	0.861234	0.513101	up
chr4	95750000	95800000	0.464614	0.934531	0.483012	up
chr4	95800000	95850000	0.686116	1.23138	0.890008	up
chr4	143900000	143950000	0.02161	0.00916207	0.026922	up
chr4	144350000	144400000	0.12966	0.119107	0.277138	up
chr5	3100000	3150000	0.04322	0.0329834	0.066513	up
chr5	4900000	4950000	0.321448	0.285856	0.426	up
chr5	5450000	5500000	0.221502	0.229052	0.343651	up
chr5	6950000	7000000	0.480822	0.337164	0.54794	up
chr5	7100000	7150000	0.118855	0.144761	0.254967	up
chr5	7700000	7750000	0.140465	0.146593	0.232796	up
chr5	15000000	15050000	0.0135062	0.0164917	0.026922	up
chr5	15650000	15700000	0.02161	0.0256538	0.0348402	up
chr5	56850000	56900000	0.221502	0.15942	0.264469	up
chr5	56950000	57000000	0.0918424	0.108112	0.178952	up
chr5	57550000	57600000	0.210697	0.150258	0.281889	up
chr5	57700000	57750000	0.553756	0.355488	0.516268	up
chr5	57750000	57800000	0.372772	0.448941	0.437086	up
chr5	57850000	57900000	0.686116	0.692652	0.661964	up
chr5	58050000	58100000	0.82118	0.839246	0.769652	up
chr5	58200000	58250000	0.486225	0.681657	1.03571	up
chr5	58250000	58300000	0.45381	0.491086	0.649294	up
chr5	58300000	58350000	0.132361	0.100783	0.166283	up
chr5	58600000	58650000	0.23771	0.153923	0.275554	up
chr5	61000000	61050000	0.183685	0.172247	0.370572	up
chr5	67850000	67900000	0.38898	0.558886	0.400662	up
chr5	67900000	67950000	0.453809	0.375645	0.302476	up
chr5	67950000	68000000	0.297137	0.382974	0.365822	up
chr5	68000000	68050000	0.240411	0.377477	0.454506	up
chr5	71750000	71800000	0.262021	0.240046	0.3389	up
chr5	72000000	72050000	0.232307	0.221722	0.337316	up
chr5	74300000	74350000	0.383577	0.663334	0.435502	up
chr5	74400000	74450000	0.745544	0.712809	0.540023	up
chr5	74450000	74500000	0.278228	0.575378	0.427584	up
chr5	74500000	74550000	0.564561	0.612026	0.389577	up
chr5	74550000	74600000	0.407888	0.604696	0.418082	up
chr5	74700000	74750000	0.235008	0.232716	0.397495	up
chr5	74750000	74800000	0.256618	0.27303	0.400662	up
chr5	74800000	74850000	0.4322	0.32617	0.416499	up
chr5	74850000	74900000	0.245813	0.340829	0.402246	up
chr5	74900000	74950000	0.642896	0.487422	0.953354	up
chr5	74950000	75000000	0.337656	0.2657	0.424417	up
chr5	75000000	75050000	0.661806	0.698149	0.452922	up
chr5	75450000	75500000	0.240411	0.423287	0.416499	up
chr5	75550000	75600000	0.556457	0.520405	0.521019	up
chr5	75700000	75750000	0.540249	1.09578	0.495681	up
chr5	75750000	75800000	0.451108	0.619356	0.451339	up
chr5	75800000	75850000	1.23717	1.30468	0.98186	up
chr5	75850000	75900000	0.297137	0.403131	0.579614	up
chr5	75900000	75950000	1.41545	1.69315	1.48229	up
chr5	75950000	76000000	1.26418	1.05547	1.77368	up
chr5	76000000	76050000	2.06105	2.11644	3.11503	up
chr5	76050000	76100000	0.180984	0.188739	0.278721	up
chr5	76100000	76150000	2.76878	2.59286	2.66053	up
chr5	76150000	76200000	0.967046	0.938196	0.813994	up
chr5	78550000	78600000	0.164776	0.15209	0.262885	up
chr5	78600000	78650000	0.221502	0.196068	0.345235	up
chr5	80100000	80150000	0.245813	0.146593	0.297725	up
chr5	80350000	80400000	0.19449	0.141096	0.259718	up
chr5	80500000	80550000	0.253917	0.188739	0.319896	up
chr5	80650000	80700000	0.207996	0.174079	0.302476	up
chr5	86600000	86650000	0.199892	0.150258	0.251799	up
chr5	86750000	86800000	0.253917	0.247376	0.44342	up
chr5	93650000	93700000	0.102647	0.043978	0.0570112	up
chr5	96050000	96100000	0.38898	0.492919	0.381658	up
chr5	96100000	96150000	0.38898	0.601031	0.39116	up
chr5	97550000	97600000	0.23771	0.31151	0.414915	up
chr5	97600000	97650000	0.75635	0.791602	0.896342	up
chr5	97650000	97700000	0.413291	0.360985	0.411748	up
chr5	97700000	97750000	1.22096	1.97901	1.21624	up
chr5	97750000	97800000	0.556456	0.696316	0.703138	up
chr5	97800000	97850000	0.30254	0.535065	0.47351	up
chr5	97850000	97900000	0.270125	0.520405	0.346818	up
chr5	97900000	97950000	0.497029	0.602864	0.492513	up
chr5	105200000	105250000	0.032415	0.0696317	0.0205874	up
chr5	105250000	105300000	0.2161	0.218057	0.125108	up
chr6	29600000	29650000	1.01567	1.23138	1.0262	up
chr6	33500000	33550000	0.880607	1.1984	0.476677	up
chr6	33550000	33600000	0.383577	0.868564	0.475093	up
chr6	33600000	33650000	0.399785	0.859402	0.478261	up
chr6	33650000	33700000	0.567262	0.864899	0.386409	up
chr6	33700000	33750000	0.329552	0.721971	0.411748	up
chr6	33750000	33800000	0.361967	0.798932	0.454506	up
chr6	33800000	33850000	0.343058	0.962017	0.468759	up
chr6	44300000	44350000	0.470016	0.31151	0.715808	up
chr6	67750000	67800000	0.356564	0.340828	0.60812	up
chr6	98500000	98550000	0.375473	0.320672	0.559027	up
chr6	98850000	98900000	0.380876	0.392136	0.406997	up
chr6	98900000	98950000	0.402486	0.472763	0.421249	up
chr6	123900000	123950000	0.0756349	0.111777	0.245465	up
chr6	124200000	124250000	0.113452	0.148425	0.229628	up
chr6	133500000	133550000	0.0702324	0.0806262	0.104521	up
chr7	8350000	8400000	0.00540249	0.00183241	0.00158364	up
chr7	8400000	8450000	0.00270125	0.00183241	0.00158364	up
chr7	10650000	10700000	0.110751	0.108112	0.26922	up
chr7	10700000	10750000	0.145867	0.179576	0.277138	up
chr7	12550000	12600000	0.0756349	0.131934	0.210625	up
chr7	12600000	12650000	0.0648299	0.0641345	0.0950187	up
chr7	51650000	51700000	0.164776	0.174079	0.310394	up
chr7	51950000	52000000	0.299838	0.419623	0.487763	up
chr7	88100000	88150000	0.180984	0.229052	0.324647	up
chr7	88200000	88250000	1.02647	1.1361	0.791822	up
chr7	88250000	88300000	0.688818	0.568048	0.445004	up
chr7	88450000	88500000	0.351162	0.36465	0.384826	up
chr7	88550000	88600000	0.235008	0.221722	0.35632	up
chr7	89550000	89600000	0.218801	0.201565	0.311978	up
chr7	89650000	89700000	0.17288	0.185074	0.299309	up
chr7	92100000	92150000	0.264722	0.249208	0.372156	up
chr7	92150000	92200000	0.23771	0.21989	0.389577	up
chr7	101500000	101550000	0.777959	0.472763	0.744313	up
chr7	101550000	101600000	0.702324	0.806262	0.604952	up
chr7	101600000	101650000	0.588872	0.63768	0.570112	up
chr7	108300000	108350000	0.186386	0.192403	0.335733	up
chr7	108350000	108400000	0.145867	0.11361	0.23913	up
chr7	115200000	115250000	0.648299	0.648674	0.589116	up
chr7	115850000	115900000	0.23771	0.373812	0.383242	up
chr7	119750000	119800000	0.394382	0.522238	0.440253	up
chr7	120150000	120200000	0.183685	0.214392	0.376907	up
chr7	140150000	140200000	0.513237	0.458103	0.555859	up
chr7	140300000	140350000	0.443004	0.337164	0.368989	up
chr7	140400000	140450000	0.159374	0.256538	0.223294	up
chr8	4350000	4400000	0.205295	0.293186	0.330982	up
chr8	4500000	4550000	0.213399	0.306013	0.40858	up
chr8	76850000	76900000	0.19449	0.197901	0.357904	up
chr8	76900000	76950000	0.299838	0.208895	0.383242	up
chr8	77250000	77300000	0.769855	1.18557	0.500432	up
chr8	77300000	77350000	0.310643	0.645009	0.411748	up
chr8	79700000	79750000	0.580768	0.656004	0.460841	up
chr8	80900000	80950000	0.36737	0.42512	0.45609	up
chr8	114650000	114700000	0.443004	0.52407	0.462424	up
chr8	114700000	114750000	0.434901	0.507578	0.502015	up
chr8	114850000	114900000	1.64506	1.07379	0.616038	up
chr8	115350000	115400000	0.470017	0.513076	0.503599	up
chr8	115700000	115750000	0.831984	0.342661	0.483012	up
chr8	116000000	116050000	0.213399	0.280359	0.44342	up
chr8	116100000	116150000	0.256618	0.324337	0.384826	up
chr9	9100000	9150000	0.213399	0.300516	0.39116	up
chr9	9500000	9550000	0.121556	0.146593	0.250216	up
chr9	10950000	11000000	0.10805	0.229052	0.218543	up
chr9	11100000	11150000	0.105349	0.185074	0.166283	up
chr9	22950000	23000000	0.183685	0.2657	0.39116	up
chr9	23000000	23050000	0.272826	0.404963	0.530521	up
chr9	23050000	23100000	0.307942	0.51674	0.384826	up
chr9	23150000	23200000	0.289033	0.395801	0.39116	up
chr9	23200000	23250000	0.28093	0.274862	0.514684	up
chr9	23250000	23300000	0.186386	0.188739	0.361071	up
chr9	25800000	25850000	0.10805	0.117274	0.235963	up
chr9	26050000	26100000	0.180984	0.163085	0.32148	up
chr9	35850000	35900000	0.04322	0.0458103	0.0633458	up
chr9	35900000	35950000	0.0729337	0.0329834	0.0871004	up
chr9	68800000	68850000	0.226905	0.276694	0.406997	up
chr9	69350000	69400000	0.621287	1.03531	0.631874	up
chr9	70050000	70100000	1.65586	2.03215	0.410164	up
chr9	70100000	70150000	0.443004	0.335332	0.483012	up
chr9	70150000	70200000	0.36737	0.337164	0.486179	up
chr9	70250000	70300000	0.653702	0.96385	0.867838	up
chr9	70300000	70350000	1.54781	1.55022	1.35402	up
chr9	70350000	70400000	1.25878	1.34866	1.06104	up
chr9	70400000	70450000	0.394382	0.694485	0.544774	up
chr9	80850000	80900000	0.340357	0.328002	0.435502	up
chr9	81250000	81300000	0.167477	0.111777	0.193205	up
chr9	81350000	81400000	0.17288	0.190571	0.283472	up
chr9	81950000	82000000	0.264722	0.403131	0.429168	up
chr9	82800000	82850000	0.475419	0.505746	0.395911	up
chr9	82850000	82900000	0.551054	0.88872	0.528937	up
chr9	82900000	82950000	0.407888	0.580875	0.467175	up
chr9	82950000	83000000	1.32901	0.7293	0.49093	up
chr9	83000000	83050000	0.289033	0.529567	0.489346	up
chr9	83050000	83100000	0.370071	0.375645	0.43867	up
chr9	83100000	83150000	0.875204	0.864898	0.820328	up
chr9	83150000	83200000	0.159374	0.252873	0.289807	up
chr9	83200000	83250000	0.272826	0.441612	0.452922	up
chr9	83250000	83300000	0.848192	1.57954	0.820328	up
chr9	83300000	83350000	1.58023	1.92403	2.48632	up
chr9	83350000	83400000	1.70719	1.88372	2.24244	up
chr9	83500000	83550000	0.318747	0.300516	0.424417	up
chr9	84600000	84650000	0.45381	0.3335	0.696804	up
chr9	94200000	94250000	0.294436	0.278527	0.418082	up
chr9	94300000	94350000	0.229606	0.285856	0.335733	up
chr9	94400000	94450000	0.734739	0.687155	0.552692	up
chr9	94650000	94700000	1.59914	1.73896	0.620789	up
chr9	96050000	96100000	0.30254	0.379309	0.435502	up
chr9	96100000	96150000	0.921125	0.685322	0.503599	up
chr9	98600000	98650000	0.524042	0.307845	0.676216	up
chr9	98850000	98900000	0.170179	0.168582	0.315145	up
chr9	99800000	99850000	0.251216	0.201565	0.414915	up
chr9	100300000	100350000	0.262021	0.236381	0.40858	up
chr9	100350000	100400000	0.707726	0.406796	1.27325	up
chr9	100400000	100450000	0.421395	0.230884	0.592283	up
chr9	103600000	103650000	0.526743	0.514908	0.527354	up
chr9	103700000	103750000	0.815777	0.461768	0.546357	up
chr9	103750000	103800000	0.34576	0.276694	0.54319	up
chr9	113450000	113500000	0.180984	0.240046	0.430751	up
chr9	113550000	113600000	0.202594	0.196068	0.387993	up
chr9	122700000	122750000	0.289033	0.188739	0.452922	up
chr9	122800000	122850000	0.413291	0.650507	0.45609	up
chr9	122850000	122900000	0.618586	0.527735	0.427584	up
chr9	122900000	122950000	0.291735	0.216225	0.410164	up
chr9	122950000	123000000	0.999462	1.94602	0.991362	up
chr10	12150000	12200000	0.2161	0.251041	0.353153	up
chr10	12200000	12250000	0.205295	0.252873	0.289807	up
chr10	12250000	12300000	0.270125	0.271197	0.234379	up
chr10	12400000	12450000	0.923826	2.02848	1.27325	up
chr10	12600000	12650000	0.810374	1.29368	0.931182	up
chr10	12650000	12700000	0.413291	0.635847	0.435502	up
chr10	12700000	12750000	0.459212	0.969346	0.486179	up
chr10	15250000	15300000	0.210697	0.218057	0.264469	up
chr10	15300000	15350000	0.307942	0.241879	0.32148	up
chr10	15400000	15450000	0.299838	0.260203	0.334149	up
chr10	15700000	15750000	0.183685	0.214392	0.285056	up
chr10	16000000	16050000	0.19449	0.25837	0.288223	up
chr10	16050000	16100000	0.310643	0.256538	0.319896	up
chr10	16100000	16150000	0.272826	0.218057	0.264469	up
chr10	16200000	16250000	0.272826	0.21256	0.327814	up
chr10	16250000	16300000	0.578066	0.480092	0.59545	up
chr10	16300000	16350000	0.235008	0.21256	0.26922	up
chr10	16350000	16400000	0.23771	0.256538	0.324647	up
chr10	16400000	16450000	0.210697	0.208895	0.270803	up
chr10	16450000	16500000	0.640197	0.802596	0.988194	up
chr10	16500000	16550000	0.180984	0.221722	0.231212	up
chr10	16550000	16600000	0.375473	0.329834	0.316729	up
chr10	16600000	16650000	0.47542	0.612026	0.693636	up
chr10	16650000	16700000	0.421394	0.557054	0.655628	up
chr10	16700000	16750000	0.56186	0.677992	0.72531	up
chr10	16750000	16800000	0.448406	0.483758	0.63029	up
chr10	16800000	16850000	0.405188	0.549724	0.585948	up
chr10	16850000	16900000	1.45868	1.30102	1.68658	up
chr10	16900000	16950000	0.189087	0.210727	0.270803	up
chr10	16950000	17000000	0.850893	0.945525	0.931182	up
chr10	17150000	17200000	0.267423	0.353656	0.365822	up
chr10	17250000	17300000	0.243112	0.404963	0.361071	up
chr10	17300000	17350000	0.245813	0.368315	0.323063	up
chr10	17350000	17400000	0.267423	0.375645	0.354736	up
chr10	17650000	17700000	0.415992	0.595534	0.387993	up
chr10	17700000	17750000	1.99622	1.16725	0.671465	up
chr10	17750000	17800000	0.894113	0.663334	0.476677	up
chr10	19700000	19750000	0.532146	0.483757	0.581198	up
chr10	19800000	19850000	0.596976	0.456271	0.56061	up
chr10	24300000	24350000	0.23771	0.252873	0.432335	up
chr10	24350000	24400000	0.267423	0.348158	0.435502	up
chr10	24400000	24450000	0.262021	0.351823	0.37374	up
chr10	24450000	24500000	0.337656	0.505746	0.392744	up
chr10	24500000	24550000	0.197191	0.27303	0.372156	up
chr10	24550000	24600000	0.637494	0.72197	0.928016	up
chr10	24600000	24650000	3.76014	2.15492	2.36121	up
chr10	24650000	24700000	0.351162	0.404963	0.387993	up
chr10	34500000	34550000	0.229606	0.186906	0.342067	up
chr10	34600000	34650000	0.164776	0.196068	0.342067	up
chr10	35900000	35950000	0.159374	0.183241	0.240714	up
chr10	36350000	36400000	0.140465	0.16675	0.299309	up
chr10	44850000	44900000	0.294436	0.278527	0.403829	up
chr10	44900000	44950000	0.224203	0.249208	0.359487	up
chr10	45150000	45200000	0.307942	0.469098	0.380075	up
chr10	45400000	45450000	0.270125	0.249208	0.285056	up
chr10	48650000	48700000	0.170179	0.122772	0.242298	up
chr10	48700000	48750000	0.116154	0.122772	0.216959	up
chr10	73750000	73800000	0.183685	0.164917	0.345235	up
chr10	73850000	73900000	0.180984	0.164917	0.288223	up
chr10	87000000	87050000	0.348461	0.238214	0.597034	up
chr10	87150000	87200000	0.19449	0.210727	0.395911	up
chr10	106100000	106150000	0.264722	0.137431	0.346818	up
chr10	106150000	106200000	0.167477	0.133766	0.251799	up
chr10	111000000	111050000	1.0751	0.591869	0.579614	up
chr10	111050000	111100000	0.850893	0.62302	0.601785	up
chr10	115400000	115450000	0.418693	0.423287	0.519435	up
chr10	115450000	115500000	0.275527	0.263867	0.479844	up
chr10	115500000	115550000	0.202594	0.21256	0.370573	up
chr10	115600000	115650000	0.235008	0.221722	0.419666	up
chr11	10650000	10700000	0.437602	0.351824	0.617622	up
chr11	13300000	13350000	0.137764	0.120939	0.205874	up
chr11	13400000	13450000	0.19449	0.197901	0.346818	up
chr11	13700000	13750000	0.167477	0.137431	0.259718	up
chr11	13800000	13850000	0.15127	0.119107	0.188454	up
chr11	14600000	14650000	0.210697	0.163085	0.288223	up
chr11	14650000	14700000	0.167477	0.199733	0.346818	up
chr11	15450000	15500000	0.32415	0.32617	0.633458	up
chr11	15500000	15550000	0.175581	0.150258	0.302476	up
chr11	23350000	23400000	0.405187	0.621188	0.419666	up
chr11	23450000	23500000	0.553756	0.679825	0.464008	up
chr11	28050000	28100000	0.153971	0.177744	0.310394	up
chr11	28100000	28150000	0.140465	0.119107	0.201123	up
chr11	33250000	33300000	0.2161	0.214392	0.313562	up
chr11	33300000	33350000	0.272826	0.249208	0.397495	up
chr11	37000000	37050000	0.23771	0.21256	0.370573	up
chr11	37050000	37100000	0.232307	0.229052	0.361071	up
chr11	37100000	37150000	0.210697	0.229052	0.332565	up
chr11	38050000	38100000	0.183685	0.15942	0.305643	up
chr11	38100000	38150000	0.207996	0.186906	0.346818	up
chr11	48500000	48550000	0.148569	0.177744	0.308811	up
chr11	48550000	48600000	0.17288	0.183241	0.416499	up
chr11	66300000	66350000	0.207996	0.190571	0.400662	up
chr11	66350000	66400000	0.183685	0.214392	0.380075	up
chr11	73800000	73850000	0.15127	0.15942	0.235963	up
chr11	73850000	73900000	0.105349	0.10628	0.193205	up
chr11	74400000	74450000	0.399785	0.773278	0.533688	up
chr11	74500000	74550000	0.583469	0.518573	0.574863	up
chr11	89150000	89200000	0.572664	0.443444	0.631874	up
chr11	89200000	89250000	0.337656	0.291354	0.470342	up
chr11	89300000	89350000	0.507834	0.227219	0.551108	up
chr11	89600000	89650000	0.226905	0.256538	0.429168	up
chr11	90300000	90350000	0.270125	0.309678	0.475093	up
chr11	90350000	90400000	0.505133	0.31151	0.568528	up
chr11	90400000	90450000	0.464614	0.247376	0.495681	up
chr11	90450000	90500000	1.31281	1.35232	1.36352	up
chr11	90500000	90550000	0.950839	1.23688	0.471926	up
chr11	90550000	90600000	1.094	1.78111	1.26375	up
chr11	92350000	92400000	0.178282	0.269365	0.329398	up
chr11	92400000	92450000	0.213399	0.163085	0.28664	up
chr11	92450000	92500000	0.262021	0.192403	0.346818	up
chr11	92550000	92600000	0.175581	0.142928	0.237547	up
chr11	108400000	108450000	0.443004	0.245543	0.585948	up
chr11	108450000	108500000	0.297137	0.287689	0.514684	up
chr11	108500000	108550000	0.272826	0.298683	0.376907	up
chr11	108550000	108600000	0.640197	0.65967	1.05946	up
chr11	108600000	108650000	0.49703	0.527734	0.839332	up
chr11	108650000	108700000	0.383578	0.377478	0.544774	up
chr11	108700000	108750000	0.2161	0.221722	0.35632	up
chr11	108750000	108800000	0.534846	0.480092	0.874172	up
chr11	108800000	108850000	0.415992	0.40313	0.813994	up
chr11	108850000	108900000	0.329552	0.240046	0.479844	up
chr11	108900000	108950000	1.0805	0.68349	0.698387	up
chr11	108950000	109000000	0.256618	0.313343	0.484595	up
chr11	109000000	109050000	1.02647	0.494752	0.932767	up
chr12	6750000	6800000	0.170179	0.172247	0.272387	up
chr12	7050000	7100000	0.183685	0.194236	0.335733	up
chr12	16700000	16750000	0.337656	0.37198	0.513101	up
chr12	16800000	16850000	0.4322	0.47093	0.565361	up
chr12	43150000	43200000	0.351162	0.300516	0.528938	up
chr12	54200000	54250000	1.05619	0.945525	0.570112	up
chr12	54500000	54550000	0.337656	0.375645	0.487763	up
chr12	79350000	79400000	0.429498	0.593702	0.468759	up
chr12	79500000	79550000	0.467316	0.852072	0.486179	up
chr12	96350000	96400000	0.405188	0.31884	0.592284	up
chr12	97050000	97100000	0.191789	0.190571	0.319896	up
chr12	97200000	97250000	0.256618	0.203398	0.361071	up
chr12	100150000	100200000	1.46137	0.985838	0.631874	up
chr12	100400000	100450000	0.659104	0.863067	0.563777	up
chr12	100600000	100650000	0.38898	0.666998	0.579614	up
chr12	100750000	100800000	0.810374	0.830083	0.517852	up
chr12	114000000	114050000	0.0756349	0.0421455	0.109271	up
chr12	114050000	114100000	0.2161	0.284024	0.329398	up
chr12	114150000	114200000	0.189087	0.404963	0.37374	up
chr12	114200000	114250000	0.19449	0.252873	0.327814	up
chr12	114450000	114500000	0.313344	0.696316	0.440254	up
chr12	114900000	114950000	0.15127	0.130101	0.161532	up
chr12	114950000	115000000	0.545652	0.641345	0.476677	up
chr12	115100000	115150000	0.0810374	0.109945	0.107688	up
chr12	115150000	115200000	0.102647	0.0384807	0.0427584	up
chr12	115200000	115250000	0.0837387	0.0787938	0.0570112	up
chr12	115300000	115350000	0.267423	0.15942	0.171034	up
chr12	115350000	115400000	0.0702324	0.062302	0.044342	up
chr12	115400000	115450000	0.0405187	0.031151	0.0380075	up
chr12	115450000	115500000	0.0378175	0.021989	0.022171	up
chr12	115650000	115700000	0.17288	0.11361	0.140944	up
chr13	118950000	119000000	0.132361	0.148425	0.28664	up
chr13	119550000	119600000	0.10805	0.062302	0.180535	up
chr13	119600000	119650000	1.25338	1.26436	1.92254	up
chr14	23250000	23300000	0.23771	0.196068	0.375324	up
chr14	23400000	23450000	0.270125	0.331667	0.349985	up
chr14	24100000	24150000	0.221502	0.263867	0.345235	up
chr14	24400000	24450000	0.124257	0.141096	0.201123	up
chr14	35000000	35050000	0.137764	0.208895	0.343651	up
chr14	36250000	36300000	0.245813	0.522238	0.435502	up
chr14	36450000	36500000	0.221502	0.328002	0.359487	up
chr14	36800000	36850000	0.156672	0.170414	0.292974	up
chr14	53700000	53750000	0.148569	0.0677993	0.0190037	up
chr14	53800000	53850000	3.00378	2.42978	0.978692	up
chr14	53850000	53900000	1.98272	1.16175	0.687302	up
chr14	53900000	53950000	0.378175	0.21256	0.172617	up
chr14	53950000	54000000	0.753648	0.535065	0.259718	up
chr14	54000000	54050000	0.653702	0.505746	0.418082	up
chr14	54050000	54100000	0.451108	0.390304	0.245465	up
chr14	54150000	54200000	5.6456	13.4939	1.68183	up
chr14	54200000	54250000	18.5198	38.4734	4.4152	up
chr14	54250000	54300000	1.78282	1.11777	0.87734	up
chr14	65400000	65450000	0.364668	0.315175	0.470342	up
chr14	65550000	65600000	0.456511	0.703647	0.464008	up
chr14	68700000	68750000	0.264722	0.229052	0.375324	up
chr14	68750000	68800000	0.272826	0.309678	0.348402	up
chr14	69050000	69100000	0.510536	0.747625	0.487763	up
chr14	69100000	69150000	0.575366	0.404963	0.50835	up
chr14	69150000	69200000	0.340357	0.208895	0.481428	up
chr14	71050000	71100000	0.513237	0.723803	0.416499	up
chr14	71400000	71450000	0.17288	0.223554	0.318313	up
chr14	101850000	101900000	0.337656	0.399466	0.441837	up
chr14	102200000	102250000	0.218801	0.201565	0.378491	up
chr15	35500000	35550000	0.418693	0.606529	0.433919	up
chr15	35800000	35850000	0.372772	0.663334	0.353153	up
chr15	41100000	41150000	0.405188	0.384806	0.544774	up
chr15	42500000	42550000	0.837386	1.32667	0.779154	up
chr15	43350000	43400000	0.4322	0.491086	0.617622	up
chr15	53900000	53950000	0.307942	0.41779	0.611286	up
chr15	70650000	70700000	0.270124	0.31151	0.484596	up
chr15	71750000	71800000	0.356564	0.362818	0.788654	up
chr16	5300000	5350000	0.375473	0.370147	0.538439	up
chr16	5550000	5600000	0.178282	0.278527	0.354736	up
chr16	51600000	51650000	0.272826	0.300516	0.334149	up
chr16	51700000	51750000	0.383577	0.31151	0.383242	up
chr16	51750000	51800000	0.253917	0.295018	0.416499	up
chr16	52000000	52050000	0.786063	0.7971	0.538439	up
chr16	53700000	53750000	0.156672	0.150258	0.266052	up
chr16	53750000	53800000	0.178282	0.161252	0.297725	up
chr16	54050000	54100000	0.534846	0.392136	0.706306	up
chr16	75900000	75950000	0.659104	0.645009	0.483012	up
chr16	76000000	76050000	0.348461	0.547891	0.400662	up
chr16	87700000	87750000	3.30363	2.40962	0.845666	up
chr16	88250000	88300000	0.6483	0.502082	0.96919	up
chr16	88350000	88400000	0.329552	0.300516	0.486179	up
chr16	88600000	88650000	0.240411	0.31884	0.426	up
chr16	88700000	88750000	0.307942	0.328002	0.416499	up
chr17	17900000	17950000	0.221502	0.186906	0.329398	up
chr17	19100000	19150000	0.0702324	0.0916207	0.15203	up
chr18	39750000	39800000	0.41059	0.740295	0.424417	up
chr18	39900000	39950000	0.424096	0.681658	0.40858	up
chr18	40050000	40100000	0.415992	0.480092	0.457673	up
chr18	40150000	40200000	0.356565	0.712809	0.395911	up
chr18	47050000	47100000	0.229606	0.335332	0.337316	up
chr18	47200000	47250000	0.218801	0.251041	0.403829	up
chr18	47250000	47300000	0.180984	0.194236	0.403829	up
chr18	47300000	47350000	0.289033	0.221722	0.397495	up
chr18	48750000	48800000	0.415992	0.307846	0.509934	up
chr18	54850000	54900000	0.361967	0.432449	0.471926	up
chr18	55650000	55700000	0.502432	0.643177	0.464008	up
chr18	55700000	55750000	0.34576	0.527735	0.380075	up
chr18	55850000	55900000	0.359266	0.430617	0.416499	up
chr18	55950000	56000000	0.356565	0.412293	0.395911	up
chr18	56000000	56050000	0.283631	0.487422	0.440253	up
chr18	56100000	56150000	0.313345	0.370147	0.406997	up
chr18	56150000	56200000	0.256618	0.324337	0.411748	up
chr18	89650000	89700000	0.221502	0.192403	0.264469	up
chr18	89700000	89750000	0.218801	0.188739	0.319896	up
chr19	14050000	14100000	0.248515	0.203398	0.361071	up
chr19	14100000	14150000	0.191789	0.131934	0.270803	up
chr19	14150000	14200000	0.2161	0.249208	0.318313	up
chr19	14200000	14250000	0.251216	0.251041	0.327814	up
chr19	14250000	14300000	0.191789	0.194236	0.300892	up
chr19	14300000	14350000	0.343058	0.31884	0.441837	up
chr19	14350000	14400000	0.73474	1.01882	0.842498	up
chr19	14400000	14450000	1.06159	1.26986	1.27325	up
chr19	14450000	14500000	0.372772	0.63035	0.470342	up
chr19	14500000	14550000	0.988656	1.57771	1.21149	up
chr19	14550000	14600000	5.99676	1.91304	1.723	up
chr19	14600000	14650000	1.7288	1.71514	1.60898	up
chr19	14650000	14700000	2.10697	2.29418	1.72934	up
chr19	14750000	14800000	0.30254	0.285856	0.411748	up
chr19	14950000	15000000	0.159374	0.201565	0.281889	up
chr19	15000000	15050000	0.25932	0.25837	0.405413	up
chr19	16750000	16800000	0.721233	0.573545	0.44342	up
chr19	17000000	17050000	0.36737	0.399466	0.39116	up
chr19	34950000	35000000	0.264722	0.481925	0.386409	up
chr19	36950000	37000000	0.437602	0.544227	0.402246	up
chr19	47950000	48000000	0.326851	0.289521	0.446588	up
chr19	48100000	48150000	0.164776	0.238214	0.402246	up
chr1	36050000	36100000	0.985955	1.30285	0.592283	down
chr1	36100000	36150000	1.0805	1.65833	0.742729	down
chr1	36250000	36300000	1.79903	0.857569	0.777569	down
chr1	36350000	36400000	0.67261	0.579043	0.546357	down
chr1	36400000	36450000	1.24527	1.29552	0.573279	down
chr1	36450000	36500000	1.62615	1.8654	1.22574	down
chr1	36500000	36550000	0.93193	0.965682	0.912179	down
chr1	36550000	36600000	4.00326	1.83058	2.3042	down
chr1	36600000	36650000	0.972449	0.661501	0.628707	down
chr1	37450000	37500000	4.90546	3.21772	1.21941	down
chr1	38850000	38900000	2.22582	2.62768	1.09588	down
chr1	57750000	57800000	0.591573	0.328002	0.43867	down
chr1	57800000	57850000	1.0859	1.97534	0.513101	down
chr1	57950000	58000000	0.837387	0.973011	0.554276	down
chr1	73900000	73950000	0.448407	0.940028	0.64296	down
chr1	74050000	74100000	0.451108	0.764116	0.59545	down
chr1	74300000	74350000	0.988656	0.872229	0.641376	down
chr1	74450000	74500000	0.32415	0.615691	0.495681	down
chr1	75200000	75250000	1.42626	0.886888	0.696804	down
chr1	75350000	75400000	0.213399	0.15942	0.50835	down
chr1	86300000	86350000	1.01837	0.758619	0.563777	down
chr1	86350000	86400000	1.02377	0.905212	0.909012	down
chr1	88550000	88600000	2.48514	1.28269	1.14339	down
chr1	89050000	89100000	0.740142	0.4636	0.471926	down
chr1	89100000	89150000	0.750946	1.15076	0.91218	down
chr1	89150000	89200000	0.30254	0.280359	0.611287	down
chr1	90600000	90650000	0.451108	0.480092	0.432335	down
chr1	90700000	90750000	0.351162	0.408628	0.424417	down
chr1	90800000	90850000	0.270125	0.307845	0.462424	down
chr1	119450000	119500000	1.50459	1.50441	0.73006	down
chr1	119500000	119550000	0.967046	0.94919	0.627123	down
chr1	121400000	121450000	0.470017	0.951022	0.597034	down
chr1	121450000	121500000	1.01567	3.31117	0.56061	down
chr1	153700000	153750000	3.4468	2.2099	1.70717	down
chr1	165050000	165100000	0.351162	0.441612	0.516268	down
chr1	165200000	165250000	0.629391	0.740295	0.52577	down
chr1	165750000	165800000	4.05188	5.1894	2.05874	down
chr1	165800000	165850000	11.4749	12.6583	1.63749	down
chr1	171900000	171950000	2.09077	3.68315	0.606536	down
chr1	172100000	172150000	0.853594	1.18374	0.711056	down
chr1	177450000	177500000	0.480822	0.615691	0.516268	down
chr1	177600000	177650000	0.480822	0.681658	0.557443	down
chr1	180350000	180400000	6.68288	5.20038	1.59315	down
chr1	180400000	180450000	1.58833	0.934531	1.01195	down
chr1	180750000	180800000	2.30146	2.1989	2.09992	down
chr1	180950000	181000000	0.537548	0.612026	0.877339	down
chr1	181200000	181250000	2.15019	1.07379	0.693636	down
chr1	181350000	181400000	0.623988	0.456271	0.622372	down
chr1	181850000	181900000	4.38682	5.12342	2.24244	down
chr1	182100000	182150000	0.71583	0.716473	0.93435	down
chr1	183350000	183400000	0.696922	0.879558	0.655629	down
chr1	183400000	183450000	1.10751	2.74679	0.817161	down
chr1	184000000	184050000	6.2993	5.24436	1.40944	down
chr1	189700000	189750000	1.65857	1.40729	1.31442	down
chr1	189750000	189800000	1.79903	1.67666	0.739562	down
chr1	189800000	189850000	4.22476	5.11244	1.5298	down
chr1	189850000	189900000	2.10158	3.22872	1.93205	down
chr1	191400000	191450000	1.92869	1.18557	0.749064	down
chr1	191600000	191650000	0.510536	0.67616	0.549525	down
chr1	193100000	193150000	1.91518	2.67899	0.844083	down
chr1	193150000	193200000	1.55592	2.04497	0.711056	down
chr1	193650000	193700000	0.270125	0.263867	0.551108	down
chr1	193900000	193950000	0.270125	0.260203	0.44342	down
chr2	25450000	25500000	0.840088	1.69498	0.707889	down
chr2	25500000	25550000	1.17234	1.82692	0.61287	down
chr2	25550000	25600000	1.04808	1.09945	0.853584	down
chr2	26300000	26350000	0.569963	0.907044	0.669882	down
chr2	26400000	26450000	1.50189	1.8654	1.6755	down
chr2	26450000	26500000	1.35603	1.67116	0.701555	down
chr2	26500000	26550000	3.50622	3.45226	1.41895	down
chr2	27000000	27050000	0.637494	0.795267	0.796573	down
chr2	27100000	27150000	1.32901	1.76828	0.74748	down
chr2	27200000	27250000	0.656403	0.714641	0.807659	down
chr2	27350000	27400000	1.12102	2.03031	0.554276	down
chr2	27450000	27500000	0.761752	1.02065	0.49093	down
chr2	28750000	28800000	0.483523	0.362818	0.617621	down
chr2	28950000	29000000	0.240411	0.245543	0.563777	down
chr2	31950000	32000000	0.594274	0.703647	0.633458	down
chr2	32050000	32100000	7.64452	13.7871	1.60898	down
chr2	32150000	32200000	5.47272	5.51922	1.61848	down
chr2	32350000	32400000	2.8147	1.48792	1.68817	down
chr2	32750000	32800000	2.5932	3.1884	1.85286	down
chr2	33750000	33800000	1.99352	3.60618	1.18773	down
chr2	33800000	33850000	7.67424	14.1829	2.43248	down
chr2	33850000	33900000	4.03566	3.71614	1.16556	down
chr2	71650000	71700000	0.921125	1.01882	0.528937	down
chr2	71750000	71800000	0.872503	0.705479	0.52577	down
chr2	71800000	71850000	1.44247	1.90204	0.771235	down
chr2	71850000	71900000	2.43112	1.7353	0.706305	down
chr2	101600000	101650000	6.33172	7.38828	1.3746	down
chr2	102000000	102050000	5.94274	6.8862	1.60265	down
chr2	118450000	118500000	2.47974	3.77294	0.888425	down
chr2	118500000	118550000	1.56942	2.10361	0.739562	down
chr2	155950000	156000000	1.20746	3.30751	0.600201	down
chr2	156000000	156050000	0.569963	0.866731	0.565361	down
chr2	156050000	156100000	0.534847	0.597367	0.49093	down
chr2	156100000	156150000	0.958943	0.905212	0.582781	down
chr2	156150000	156200000	3.34954	2.54706	1.27008	down
chr2	156300000	156350000	0.71583	0.670663	0.593867	down
chr2	160300000	160350000	0.926528	1.04631	0.492513	down
chr2	160350000	160400000	0.794167	0.37198	0.783904	down
chr2	164750000	164800000	0.748245	0.696317	0.709473	down
chr2	164900000	164950000	4.03566	2.3345	1.66599	down
chr2	166550000	166600000	1.92329	2.001	2.26144	down
chr2	167450000	167500000	0.626689	0.991335	0.647711	down
chr2	167650000	167700000	1.62075	1.03165	1.15289	down
chr2	169600000	169650000	0.467316	0.588205	0.467175	down
chr2	169650000	169700000	2.86872	3.13342	1.11805	down
chr2	169800000	169850000	0.41059	0.553389	0.61287	down
chr2	172800000	172850000	0.807673	0.489254	0.923265	down
chr2	172900000	172950000	1.90168	1.2607	0.737978	down
chr2	172950000	173000000	4.35442	5.44226	1.85286	down
chr2	173000000	173050000	1.99352	1.52457	0.798157	down
chr2	173050000	173100000	2.09347	1.56122	0.961272	down
chr2	178500000	178550000	0.745544	1.01149	0.646127	down
chr2	178650000	178700000	0.426797	0.494752	0.540023	down
chr2	180000000	180050000	1.17234	0.912542	0.665131	down
chr2	180050000	180100000	1.62075	1.90937	1.45695	down
chr2	180100000	180150000	0.794167	0.597367	0.604952	down
chr2	180200000	180250000	0.310643	0.315175	0.568528	down
chr2	180400000	180450000	1.71799	1.80309	1.31126	down
chr2	180450000	180500000	0.615884	0.654171	0.592283	down
chr3	14850000	14900000	0.618586	0.410461	0.530521	down
chr3	15100000	15150000	0.742843	1.08296	0.405413	down
chr3	38200000	38250000	0.626689	0.520405	0.519435	down
chr3	38250000	38300000	2.90924	1.55572	0.663547	down
chr3	38400000	38450000	1.53161	1.05913	0.459257	down
chr3	38450000	38500000	3.77634	2.4701	1.1719	down
chr3	38500000	38550000	0.524042	0.645009	0.505183	down
chr3	38600000	38650000	0.32415	0.555221	0.357904	down
chr3	50350000	50400000	0.686117	0.421455	0.505183	down
chr3	50400000	50450000	1.83955	2.4481	0.427584	down
chr3	50550000	50600000	1.24527	0.819089	0.424417	down
chr3	50650000	50700000	7.45545	7.00347	1.39202	down
chr3	50800000	50850000	0.95354	1.04264	0.348402	down
chr3	50850000	50900000	2.95786	7.27833	1.57256	down
chr3	50900000	50950000	0.97515	1.11411	0.604952	down
chr3	51250000	51300000	1.10481	0.951022	0.601785	down
chr3	51400000	51450000	0.894113	0.958352	0.715807	down
chr3	52150000	52200000	0.934631	0.69082	0.581198	down
chr3	121150000	121200000	0.753648	0.538729	0.739562	down
chr3	121200000	121250000	0.804972	1.24238	0.547941	down
chr3	121250000	121300000	0.702324	0.47826	0.505183	down
chr3	121300000	121350000	2.70665	2.15858	0.817161	down
chr3	148650000	148700000	0.299838	0.344494	0.402246	down
chr3	148700000	148750000	0.307942	0.289521	0.378491	down
chr3	148800000	148850000	0.640196	0.650507	0.484595	down
chr3	148850000	148900000	1.27499	0.776943	0.576447	down
chr3	148900000	148950000	0.437602	0.511243	0.495681	down
chr3	148950000	149000000	0.613183	0.27303	0.495681	down
chr4	32600000	32650000	0.707727	0.692652	0.460841	down
chr4	32850000	32900000	1.61264	0.927201	0.592283	down
chr4	97900000	97950000	0.569963	0.815424	0.521019	down
chr4	98200000	98250000	0.894113	0.710976	0.601785	down
chr4	119650000	119700000	0.629391	0.90338	0.551108	down
chr4	119900000	119950000	0.667208	0.5314	0.590699	down
chr4	130050000	130100000	0.372772	0.31884	0.620789	down
chr4	130350000	130400000	0.378175	0.621188	0.43867	down
chr4	133000000	133050000	1.57213	0.747625	0.79499	down
chr4	133200000	133250000	1.35062	0.588205	0.826662	down
chr4	134150000	134200000	1.17774	0.962017	0.636625	down
chr4	134550000	134600000	0.475419	0.56988	0.646127	down
chr4	134900000	134950000	2.24474	1.92587	0.798157	down
chr4	135150000	135200000	1.24527	0.822753	0.758566	down
chr4	135300000	135350000	0.607781	0.566216	0.56061	down
chr4	139450000	139500000	0.251216	0.621188	0.536855	down
chr4	139850000	139900000	0.229606	0.249208	0.589116	down
chr4	141950000	142000000	0.407888	0.280359	0.533688	down
chr4	142100000	142150000	0.337656	0.324337	0.511517	down
chr4	142150000	142200000	0.329552	0.489254	0.555859	down
chr4	150700000	150750000	0.669909	0.776943	0.494097	down
chr4	150900000	150950000	1.32901	0.78244	0.807659	down
chr5	24300000	24350000	0.918424	1.61985	0.654045	down
chr5	24350000	24400000	1.12102	0.63035	0.931183	down
chr5	24400000	24450000	1.09941	0.929033	0.701555	down
chr5	35200000	35250000	0.232307	0.236381	0.511517	down
chr5	35350000	35400000	0.297137	0.183241	0.589116	down
chr5	35950000	36000000	0.872503	1.03898	0.674633	down
chr5	36100000	36150000	1.24257	1.49158	1.11489	down
chr5	36200000	36250000	0.456511	0.465433	0.476677	down
chr5	36250000	36300000	0.505133	0.573545	0.562194	down
chr5	36300000	36350000	0.451108	0.648674	0.644543	down
chr5	36350000	36400000	4.43274	4.94751	2.76504	down
chr5	36400000	36450000	0.648299	0.551556	0.519435	down
chr5	64800000	64850000	6.7369	5.90036	1.67866	down
chr5	65750000	65800000	1.63155	1.37981	0.552692	down
chr5	65850000	65900000	10.9887	11.1337	1.54247	down
chr5	65900000	65950000	9.43276	11.3939	1.7135	down
chr5	99700000	99750000	0.340357	0.21989	0.427584	down
chr5	99850000	99900000	0.586171	0.57721	0.538439	down
chr5	100750000	100800000	0.667208	0.952855	0.532105	down
chr5	100900000	100950000	0.618586	0.307845	0.769651	down
chr5	105000000	105050000	0.153971	0.269365	0.196372	down
chr5	105100000	105150000	0.642897	0.573545	0.275554	down
chr5	107700000	107750000	9.65966	6.94852	1.48863	down
chr5	111400000	111450000	0.648299	0.445276	0.606536	down
chr5	111450000	111500000	1.15073	1.08112	0.962856	down
chr5	111500000	111550000	3.49272	3.92502	1.89087	down
chr5	111550000	111600000	2.60941	1.87456	1.54405	down
chr5	111600000	111650000	1.13453	1.63818	1.62957	down
chr5	111650000	111700000	3.02271	3.21039	1.97639	down
chr5	114550000	114600000	3.64668	3.32766	1.42211	down
chr5	115450000	115500000	2.00703	1.51724	0.680967	down
chr5	115550000	115600000	0.651001	0.709144	0.801324	down
chr5	115600000	115650000	0.569963	0.778776	0.600201	down
chr5	115700000	115750000	1.53701	1.18924	0.606536	down
chr5	117100000	117150000	3.84658	2.61302	1.64382	down
chr5	118550000	118600000	2.19341	1.07746	0.646127	down
chr5	118700000	118750000	1.11021	1.06463	0.69522	down
chr5	120100000	120150000	2.22582	3.86272	2.23928	down
chr5	120550000	120600000	3.4738	3.72712	1.45695	down
chr5	120600000	120650000	4.9703	4.15224	2.5655	down
chr5	123100000	123150000	6.5046	3.6465	2.42932	down
chr5	124050000	124100000	2.19071	1.90754	0.81241	down
chr5	124150000	124200000	4.93248	7.6998	1.60582	down
chr5	124200000	124250000	5.4241	9.62384	1.40944	down
chr5	125000000	125050000	1.24257	1.98634	1.3461	down
chr5	125200000	125250000	2.32308	1.73713	1.30809	down
chr5	134250000	134300000	3.54674	1.93686	0.654045	down
chr5	134350000	134400000	3.9114	4.01664	1.52663	down
chr5	135950000	136000000	1.86386	1.96068	1.55831	down
chr5	136350000	136400000	0.84549	1.2039	0.533688	down
chr5	136500000	136550000	1.32901	1.29368	0.635041	down
chr5	136550000	136600000	5.13778	3.66482	1.63749	down
chr5	136600000	136650000	5.52134	4.48574	1.7135	down
chr5	136800000	136850000	0.399785	0.329834	0.576447	down
chr5	137550000	137600000	0.586171	0.476427	0.541606	down
chr5	137750000	137800000	1.48028	1.18191	0.989778	down
chr5	139350000	139400000	4.46246	1.53556	1.98272	down
chr5	140200000	140250000	9.81092	18.2032	1.48863	down
chr5	140250000	140300000	6.81254	16.7446	1.75785	down
chr5	140600000	140650000	2.8039	1.94236	1.97005	down
chr5	147400000	147450000	2.85252	3.58786	0.755398	down
chr5	147600000	147650000	0.375473	0.415958	0.452922	down
chr5	148950000	149000000	8.63318	8.57202	1.87187	down
chr5	149000000	149050000	2.57429	1.87639	0.923265	down
chr5	149100000	149150000	2.31497	4.08628	0.601785	down
chr6	52200000	52250000	2.62562	0.373812	1.6945	down
chr6	52250000	52300000	0.853594	0.146593	0.565361	down
chr6	52300000	52350000	1.18315	0.355488	0.931182	down
chr6	52900000	52950000	1.97731	2.51957	0.658796	down
chr6	52950000	53000000	0.69422	0.650507	0.756982	down
chr6	71300000	71350000	11.5235	21.835	1.80852	down
chr6	71350000	71400000	10.3782	23.5538	1.86553	down
chr6	84050000	84100000	0.356565	0.302348	0.639792	down
chr6	84100000	84150000	0.591573	0.982173	0.532105	down
chr6	84150000	84200000	0.977852	1.33033	0.902678	down
chr6	84200000	84250000	0.526743	0.940028	0.524186	down
chr6	84250000	84300000	0.567262	0.604696	0.893176	down
chr6	88800000	88850000	2.13938	1.90937	1.87504	down
chr6	114850000	114900000	3.58186	4.08994	1.34927	down
chr6	115950000	116000000	4.52728	6.09094	1.63749	down
chr6	120350000	120400000	0.915723	0.907044	0.503599	down
chr6	120450000	120500000	2.01243	1.26253	0.850417	down
chr6	120500000	120550000	0.767154	0.985838	0.676216	down
chr6	120800000	120850000	0.723934	1.20206	0.502015	down
chr6	124700000	124750000	3.33874	4.22188	2.00172	down
chr6	125150000	125200000	1.06969	1.23871	0.636625	down
chr6	125200000	125250000	7.9957	11.207	1.70717	down
chr6	125350000	125400000	3.6683	3.5109	1.18457	down
chr6	134900000	134950000	5.70504	6.04696	1.39044	down
chr6	143150000	143200000	4.43544	2.61668	1.66599	down
chr6	146400000	146450000	1.71259	1.46227	0.93435	down
chr6	146450000	146500000	3.07132	2.68632	0.823495	down
chr6	146600000	146650000	0.88871	0.987671	0.628707	down
chr6	146700000	146750000	0.651001	0.458103	0.509934	down
chr7	16150000	16200000	0.804972	0.654171	0.647711	down
chr7	16250000	16300000	1.36953	0.78977	0.742729	down
chr7	25550000	25600000	0.170179	0.227219	0.272387	down
chr7	25600000	25650000	1.24527	1.65833	0.604952	down
chr7	25650000	25700000	2.51216	1.4696	0.780737	down
chr7	26850000	26900000	0	0.00732965	0.00791822	down
chr7	26900000	26950000	0.0054025	0.0586372	0.088684	down
chr7	26950000	27000000	0.0189087	0.021989	0.0395911	down
chr7	28250000	28300000	0.972449	0.197901	0.549525	down
chr7	28300000	28350000	0.831984	0.776943	0.652462	down
chr7	28350000	28400000	3.6791	4.46009	0.921681	down
chr7	31100000	31150000	0.626689	0.624853	0.682551	down
chr7	31150000	31200000	1.99352	1.46043	0.608119	down
chr7	44950000	45000000	0.940034	0.780608	0.79499	down
chr7	45050000	45100000	1.37493	0.793435	0.96444	down
chr7	63850000	63900000	1.02377	0.976676	0.62554	down
chr7	63900000	63950000	6.76932	7.19038	1.39361	down
chr7	63950000	64000000	6.39656	8.04796	1.32709	down
chr7	64000000	64050000	2.25014	2.05413	0.703138	down
chr7	80050000	80100000	0.985955	1.1929	0.654045	down
chr7	80100000	80150000	1.23177	1.24421	0.744313	down
chr7	80150000	80200000	0.994059	0.998665	0.669882	down
chr7	99850000	99900000	2.43382	2.79809	0.768068	down
chr7	99900000	99950000	1.54241	2.34915	0.673049	down
chr7	125550000	125600000	2.75527	2.81642	0.885257	down
chr7	125600000	125650000	2.91465	3.79493	0.802908	down
chr7	127550000	127600000	0.769855	0.837413	0.551108	down
chr7	127600000	127650000	1.49379	1.32483	0.487763	down
chr7	129600000	129650000	0.326851	0.52407	0.500432	down
chr7	129650000	129700000	0.316046	0.338996	0.513101	down
chr7	129750000	129800000	1.05079	1.39447	0.464008	down
chr7	129800000	129850000	0.675312	0.967514	0.467175	down
chr7	130000000	130050000	0.248515	0.2657	0.387993	down
chr8	13650000	13700000	1.7261	1.18007	0.581198	down
chr8	15000000	15050000	1.15343	0.74396	0.687302	down
chr8	122900000	122950000	1.28309	1.01332	0.793406	down
chr8	124200000	124250000	0.82388	0.875893	0.54319	down
chr8	124300000	124350000	3.17126	3.8334	1.70083	down
chr9	14800000	14850000	0.36737	0.709144	0.497264	down
chr9	14850000	14900000	0.540249	0.718306	0.552692	down
chr9	15000000	15050000	1.14533	1.32117	0.750647	down
chr9	15300000	15350000	0.572664	0.608361	0.399078	down
chr9	21300000	21350000	4.37062	3.23238	1.44428	down
chr9	21400000	21450000	1.41545	1.07563	0.673049	down
chr9	21550000	21600000	0.605079	0.85024	0.50835	down
chr9	21700000	21750000	0.559158	0.793435	0.494097	down
chr9	32700000	32750000	14.2464	18.4158	1.74201	down
chr9	32750000	32800000	0.956241	1.1251	0.57803	down
chr9	42000000	42050000	2.50136	2.45176	1.10222	down
chr9	44150000	44200000	1.13993	0.784273	0.540023	down
chr9	44200000	44250000	2.21232	1.97168	0.723726	down
chr9	44850000	44900000	1.09941	1.08112	0.604952	down
chr9	44950000	45000000	3.92491	5.32866	0.791822	down
chr9	45200000	45250000	1.18044	1.323	0.666714	down
chr9	45350000	45400000	0.470017	0.395801	0.617621	down
chr9	72350000	72400000	6.4776	10.4411	1.30176	down
chr9	72500000	72550000	1.20205	0.699982	0.806075	down
chr9	108500000	108550000	0.875204	0.932698	0.570112	down
chr9	108750000	108800000	2.3663	3.56222	1.13389	down
chr9	108800000	108850000	0.726635	0.295018	0.728476	down
chr9	110400000	110450000	0.499731	0.613858	0.650878	down
chr9	110600000	110650000	0.734739	1.10861	0.761733	down
chr9	110650000	110700000	1.23177	1.39447	0.693636	down
chr9	110700000	110750000	1.37764	1.1361	1.56464	down
chr9	110750000	110800000	0.532146	0.348158	0.684134	down
chr9	110850000	110900000	5.76715	6.34015	3.9987	down
chr9	110900000	110950000	7.67156	11.0531	2.65419	down
chr9	110950000	111000000	0.637494	0.505746	0.692053	down
chr9	112100000	112150000	1.04808	0.83558	0.592283	down
chr9	112200000	112250000	7.76338	8.30084	1.59948	down
chr9	119400000	119450000	0.713129	0.580875	0.693636	down
chr9	119550000	119600000	0.524042	0.309678	0.725309	down
chr9	122200000	122250000	2.20422	1.5942	1.62482	down
chr10	19850000	19900000	0.75905	0.68349	0.535272	down
chr10	20400000	20450000	0.353863	0.648674	0.460841	down
chr10	21050000	21100000	4.48407	5.26086	0.775986	down
chr10	21150000	21200000	2.77148	4.12659	0.775986	down
chr10	59950000	60000000	6.12102	6.74328	1.83386	down
chr10	60100000	60150000	0.588872	0.439779	0.636625	down
chr10	60400000	60450000	1.5181	1.89472	1.61532	down
chr10	61150000	61200000	0.383577	0.289521	0.546357	down
chr10	61200000	61250000	1.55052	1.08112	0.619205	down
chr10	79750000	79800000	1.53431	0.945525	1.10538	down
chr10	79850000	79900000	1.28849	1.09029	0.798157	down
chr10	79950000	80000000	1.64776	1.11044	1.1624	down
chr10	80100000	80150000	2.01243	1.23688	1.11964	down
chr10	80150000	80200000	2.08536	1.29735	1.17665	down
chr10	80300000	80350000	0.88871	0.421455	0.810826	down
chr10	80400000	80450000	1.69638	1.27536	0.831413	down
chr10	80550000	80600000	1.37764	1.29185	1.12755	down
chr10	80650000	80700000	2.47434	1.82875	1.05471	down
chr10	80800000	80850000	2.29606	1.10678	1.31759	down
chr10	81000000	81050000	1.33982	0.802596	1.58048	down
chr10	81150000	81200000	3.78714	2.38946	2.04924	down
chr10	81300000	81350000	3.65748	3.61718	2.1601	down
chr10	81350000	81400000	1.53431	1.26986	0.928016	down
chr10	81400000	81450000	1.11021	0.529567	0.89951	down
chr10	81450000	81500000	2.40952	1.30101	1.98906	down
chr10	81550000	81600000	5.27824	1.87639	2.35964	down
chr10	96600000	96650000	2.10427	2.93553	0.652462	down
chr10	96700000	96750000	1.46408	2.36748	0.597034	down
chr10	116850000	116900000	0.343058	0.362818	0.487763	down
chr10	116900000	116950000	3.21448	2.82924	1.42845	down
chr10	117100000	117150000	3.19558	1.55022	0.630291	down
chr10	118850000	118900000	1.98272	2.01932	0.649294	down
chr10	118950000	119000000	1.79903	1.97168	1.20357	down
chr10	119000000	119050000	1.79633	1.82875	0.655629	down
chr10	122750000	122800000	2.8228	4.28418	0.836164	down
chr10	122800000	122850000	1.77472	1.7353	0.704722	down
chr10	127600000	127650000	0.853594	0.819089	0.820328	down
chr10	127700000	127750000	0.756349	0.340829	0.810826	down
chr10	128650000	128700000	0.921125	0.857569	0.576447	down
chr10	128700000	128750000	2.1718	2.72297	0.801324	down
chr11	31900000	31950000	0.707727	0.663334	0.566945	down
chr11	32000000	32050000	2.09077	2.19706	0.775986	down
chr11	50050000	50100000	0.405187	0.656004	0.471926	down
chr11	50400000	50450000	0.621287	0.732965	0.533688	down
chr11	50500000	50550000	0.243112	0.357321	0.422833	down
chr11	50550000	50600000	0.615884	0.604696	0.704722	down
chr11	58050000	58100000	0.659104	0.740295	0.476677	down
chr11	58100000	58150000	1.62885	2.81825	0.581198	down
chr11	60100000	60150000	2.11238	2.40229	0.771235	down
chr11	60150000	60200000	3.2685	4.60302	1.704	down
chr11	60200000	60250000	2.24744	2.18424	0.791822	down
chr11	68100000	68150000	1.03188	0.985838	0.604952	down
chr11	68150000	68200000	1.9584	3.34965	0.62554	down
chr11	68200000	68250000	3.56024	7.20872	1.46962	down
chr11	75300000	75350000	1.79903	2.61485	0.680967	down
chr11	75400000	75450000	0.877905	1.16175	0.584365	down
chr11	80450000	80500000	0.93193	0.652339	0.620789	down
chr11	80550000	80600000	0.348461	0.349991	0.524186	down
chr11	94250000	94300000	0.548353	0.492919	0.701555	down
chr11	94550000	94600000	0.553756	0.712809	0.492513	down
chr11	97950000	98000000	2.85252	4.55904	1.01987	down
chr11	98000000	98050000	2.23663	3.37164	0.939101	down
chr11	100350000	100400000	1.05889	0.597367	0.78232	down
chr11	100400000	100450000	1.56672	2.33266	0.736395	down
chr11	100450000	100500000	0.634793	0.69082	0.668298	down
chr11	100500000	100550000	0.561859	0.749457	0.554276	down
chr11	106150000	106200000	1.56942	2.9905	0.878923	down
chr11	106300000	106350000	1.10481	1.12144	0.885257	down
chr11	113450000	113500000	0.675312	0.918039	0.668298	down
chr11	113550000	113600000	0.534847	0.769613	0.540023	down
chr11	119800000	119850000	1.37764	2.46276	0.571696	down
chr11	119850000	119900000	0.894113	2.1311	0.538439	down
chr12	55450000	55500000	5.6186	4.5957	1.78952	down
chr12	80250000	80300000	5.4241	4.5627	1.16873	down
chr12	80400000	80450000	0.669909	0.551556	0.503599	down
chr12	81000000	81050000	0.664507	0.518573	0.454506	down
chr12	81050000	81100000	2.13938	2.66432	0.921682	down
chr12	81150000	81200000	0.361967	0.291354	0.52577	down
chr12	86850000	86900000	5.66182	2.50308	1.31126	down
chr12	99100000	99150000	0.375473	0.602864	0.494097	down
chr12	99150000	99200000	0.745544	1.03715	0.536855	down
chr12	99250000	99300000	0.613183	1.02065	0.49093	down
chr12	99300000	99350000	5.1864	3.87555	1.88612	down
chr12	99350000	99400000	1.0751	1.14709	0.562194	down
chr12	99550000	99600000	1.83955	1.12877	0.630291	down
chr12	105000000	105050000	3.49002	3.28002	1.57414	down
chr12	107100000	107150000	9.7623	10.3275	1.68183	down
chr12	107750000	107800000	2.66073	1.51357	0.685718	down
chr12	107850000	107900000	0.678013	0.57721	0.495681	down
chr12	107900000	107950000	7.49866	4.59202	1.44428	down
chr12	107950000	108000000	12.0016	6.55272	2.37547	down
chr12	110450000	110500000	7.49326	11.5185	1.65649	down
chr12	111100000	111150000	0.461913	0.643177	0.644543	down
chr12	111250000	111300000	0.41059	0.5314	0.579614	down
chr12	112100000	112150000	0.272826	0.177744	0.717391	down
chr12	112250000	112300000	0.270125	0.285856	0.449755	down
chr12	112700000	112750000	1.36683	0.974844	2.29946	down
chr12	112850000	112900000	2.68774	1.35599	0.872588	down
chr13	21150000	21200000	4.81362	1.42928	1.24791	down
chr13	36950000	37000000	0.353863	0.716473	0.411748	down
chr13	37300000	37350000	1.03458	0.705479	0.620789	down
chr13	37750000	37800000	2.71746	2.68998	1.09905	down
chr13	37850000	37900000	5.90492	5.62184	1.29542	down
chr13	48800000	48850000	1.60994	2.39496	0.731644	down
chr13	48850000	48900000	2.27445	2.95751	0.579614	down
chr13	51700000	51750000	1.41815	1.41462	0.584365	down
chr13	51750000	51800000	3.63318	2.96118	0.715807	down
chr13	51800000	51850000	4.93248	2.4078	1.97956	down
chr13	52800000	52850000	3.43598	2.4481	1.23524	down
chr13	52900000	52950000	2.98758	1.74079	1.14022	down
chr13	55450000	55500000	2.06916	0.989504	1.60582	down
chr13	56100000	56150000	2.54458	2.82558	1.16556	down
chr13	56150000	56200000	2.51216	1.70414	1.68183	down
chr14	20350000	20400000	0.767154	0.969346	0.688885	down
chr14	20750000	20800000	0.99676	1.15625	0.859919	down
chr14	25350000	25400000	0.767154	1.02798	0.527354	down
chr14	25450000	25500000	2.19341	1.74995	0.842499	down
chr14	25500000	25550000	1.50459	2.98317	0.692053	down
chr14	25550000	25600000	0.826582	1.34682	0.71264	down
chr14	25700000	25750000	2.53918	4.10094	1.5108	down
chr14	54350000	54400000	0.705025	0.848407	0.609703	down
chr14	54500000	54550000	1.45867	0.776943	0.541606	down
chr14	54550000	54600000	2.35008	1.38897	1.54247	down
chr14	54600000	54650000	2.30146	1.65284	1.91304	down
chr14	76500000	76550000	0.764453	0.804429	0.547941	down
chr14	76650000	76700000	2.00433	1.4586	0.616038	down
chr14	78950000	79000000	0.351162	0.646842	0.405413	down
chr14	79050000	79100000	0.41059	0.78244	0.471926	down
chr14	79350000	79400000	1.02918	0.969346	0.636625	down
chr14	79500000	79550000	3.73582	2.68632	0.674633	down
chr15	72850000	72900000	0.745544	1.18191	0.452922	down
chr15	73150000	73200000	3.16586	1.83608	0.798157	down
chr15	74900000	74950000	9.23286	9.51388	1.58681	down
chr15	75700000	75750000	1.45867	0.443444	1.60265	down
chr15	79400000	79450000	2.54998	2.14392	1.07688	down
chr15	82000000	82050000	6.88278	12.8196	1.97322	down
chr15	96250000	96300000	5.23502	5.15274	1.25741	down
chr15	97800000	97850000	8.41168	6.15324	2.06824	down
chr15	98100000	98150000	0.588872	0.760451	0.49093	down
chr15	98600000	98650000	2.92274	2.31984	1.78952	down
chr15	98750000	98800000	1.76662	0.813592	1.57414	down
chr15	99200000	99250000	2.86872	2.33816	1.28592	down
chr16	7350000	7400000	0.267423	0.359153	0.476677	down
chr16	7850000	7900000	0.17288	0.289521	0.310394	down
chr16	10650000	10700000	8.20638	13.4902	1.76101	down
chr16	10700000	10750000	4.72178	8.12858	1.57731	down
chr16	10750000	10800000	5.72124	5.77576	2.14742	down
chr16	10800000	10850000	10.4133	18.3113	2.13792	down
chr16	10850000	10900000	2.04214	2.5837	2.65102	down
chr16	11000000	11050000	0.507834	0.553389	0.720558	down
chr16	11050000	11100000	1.14533	1.41096	0.609703	down
chr16	17800000	17850000	0.696922	0.278527	0.871004	down
chr16	18250000	18300000	0.472718	0.661501	0.514684	down
chr16	18400000	18450000	1.89628	2.13292	1.65649	down
chr16	20500000	20550000	1.56672	1.31934	1.04204	down
chr16	23950000	24000000	4.87304	3.54756	2.22026	down
chr16	24200000	24250000	5.35388	4.28784	1.27008	down
chr16	24400000	24450000	1.28849	1.51357	0.562194	down
chr16	30050000	30100000	1.06969	0.448941	0.592283	down
chr16	30150000	30200000	1.57753	0.83558	0.646127	down
chr16	30350000	30400000	1.40465	1.08662	0.587532	down
chr16	30950000	31000000	0.818478	1.02982	0.661963	down
chr16	95700000	95750000	3.96544	2.55804	1.38094	down
chr16	95750000	95800000	5.89953	4.33182	2.02865	down
chr16	95800000	95850000	8.20908	4.53522	2.05715	down
chr16	95850000	95900000	10.9481	10.6866	1.94788	down
chr16	95900000	95950000	7.04484	6.95584	2.62885	down
chr16	95950000	96000000	3.15237	2.67166	2.17118	down
chr17	84100000	84150000	2.98488	1.7298	0.932767	down
chr17	84150000	84200000	3.98974	2.50674	0.970774	down
chr18	6150000	6200000	0.399785	0.511243	0.416499	down
chr18	6200000	6250000	0.942735	1.17641	0.478261	down
chr18	6250000	6300000	1.40735	1.10861	0.406997	down
chr18	6300000	6350000	0.750946	0.773278	0.709472	down
chr18	35800000	35850000	6.80714	6.7836	1.74834	down
chr18	60650000	60700000	0.413291	0.659669	0.574863	down
chr18	60850000	60900000	2.54998	2.98134	0.893175	down
chr18	60950000	61000000	2.4041	2.83292	1.685	down
chr18	61050000	61100000	0.788764	1.28269	1.28275	down
chr18	74700000	74750000	0.418693	0.447109	0.557443	down
chr18	75000000	75050000	1.06159	1.17274	0.601785	down
chr18	77750000	77800000	2.06376	1.7298	1.19407	down
chr18	80700000	80750000	5.4241	3.62818	1.86553	down
chr19	3900000	3950000	2.54998	2.34916	1.42845	down
chr19	4150000	4200000	2.04755	2.1201	0.96919	down
chr19	5800000	5850000	7.43924	9.40028	2.08724	down
chr19	41000000	41050000	7.55808	7.52756	1.53614	down
chr19	45500000	45550000	1.47218	1.08479	0.756982	down
chr19	45750000	45800000	1.59374	1.10495	0.552692	down
chr19	46600000	46650000	2.19882	2.36382	1.2099	down

## Sheet: Figure 4d
Figure 4d. Loop sizes of all loops, enhancer-promoter (E-P) loops, super-enhancer (SE) loops, and Satb1-SC loops identified from Hi-C data of Satb1WT thymocytes.
N=log4(Loop size_kb/10)			N=log4(Loop size_kb/10)			N=log4(Loop size_kb/10)
All Loop			EP Loop			SE Loop
Satb1WT	Satb1cKO		Satb1WT	Satb1cKO		Satb1WT	Satb1cKO
0.792481	1.16096		1	1.58496		1.79248	1.72972
0.792481	1.58496		1	1.79248		0.5	1.29248
0.792481	0.792481		2	1.5		1.16096	1.58496
0.5	1.5		1.95345	1.58496		1.40368	1.29248
1	0.5		0.5	1.66096		1.29248	0.5
0.792481	1.5		0.5	1.79248		3.07487	1.40368
0.5	2.08496		0.792481	1.95345		2.04373	1.40368
1	0.792481		1.29248	1.29248		0.5	1.5
0.5	1		1.66096	1.5		1	1.29248
1.66096	1.29248		1.79248	1.16096		1.58496	0.792481
0.5	0.792481		1.58496	1.29248		1.72972	1.58496
1.79248	0.5		0.792481	1.5		2	1
1.16096	1.16096		1.66096	1		2.04373	0.5
1.5	1.85022		1.72972	1.40368		0.5	1.66096
0.5	0.792481		2	1.72972		1.29248	1.72972
0.5	0.5		0.792481	0.5		1.40368	0.5
1	1.58496		1.40368	1.85022		1.85022	1.16096
0.792481	0.5		0.5	0.792481		1.90368	1.79248
0.5	1.29248		1.72972	1.58496		1.95345	2
1.16096	1.58496		1.40368	1.66096		2	2.04373
0.5	1.58496		0.792481	1.79248		1	2.56464
0.5	0.792481		2.29248	2		1.16096	0.5
1.16096	0.5		1.58496	2.32193		1.40368	1.16096
0.792481	0.5		1.79248	2.35022		1.95345	1.29248
0.5	0.5		2.04373	1.79248		0.5	1.40368
1.29248	1		0.5	1.79248		1.29248	1.5
0.5	1.29248		1	1.66096		1.85022	1.79248
1	0.5		0.5	1.90368		1.95345	1.95345
0.792481	0.792481		0.792481	1.40368		2.04373	2
1.16096	1.16096		1.40368	1.90368		2.26178	2.04373
0.792481	1.58496		2.22972	2.19616		2.29248	2.08496
0.792481	1		1.16096	0.5		2.22972	2.19616
0.792481	1.72972		1.58496	0.792481		2.19616	1.29248
0.5	1.16096		1.85022	0.792481		2.08496	1.72972
0.5	0.5		1.29248	1.66096		2.08496	1.90368
1	0.5		1.16096	1.58496		2.04373	2.08496
0.5	1.72972		2.12396	1.66096		1.90368	0.792481
0.792481	0.792481		1.95345	2.04373		1.95345	1.16096
0.5	1.40368		1.90368	0.5		2	1.58496
1.16096	1		0.5	0.5		1.85022	1.79248
0.792481	0.5		1.29248	0.792481		1.66096	1.90368
0.5	1.16096		1.40368	1		1.66096	2.40368
1.40368	1.95345		1.5	0.5		1.40368	2.37744
0.5	1.29248		0.5	1.85022		1.5	2.35022
0.5	0.5		0.792481	1.40368		1.5	2.32193
0.5	1.66096		1.95345	1.58496		1.29248	2.19616
2.19616	0.792481		1.72972	2.16096		1	2.12396
1.79248	1		1	2.40368		0.5	2.04373
1.58496	1.40368		1.66096	1.16096		1	2.08496
1.29248	1.16096		2.60473	1.58496		0.5	2.04373
2.86396	1.16096		2.22972	1.66096		0.5	1.90368
1.29248	1.40368		2.37744	1.85022		0.792481	1.72972
2.16096	1		1.40368	1.95345		1.40368	1.85022
2.40368	0.5		2.08496	0.792481		1.5	1.79248
2.35022	1.16096		1.95345	1.16096		2.35022	1.58496
1.79248	1.29248		1.72972	1.85022		2.12396	1.66096
2.19616	1		1.40368	0.5		1.58496	1.72972
1.16096	1.40368		1.72972	1.58496		1.66096	1.5
1.29248	0.5		1.5	1.40368		1.85022	1.58496
2.35022	2.04373		1.58496	1.5		1.90368	1.66096
0.792481	1.40368		1.66096	1.79248		1.79248	1.40368
1	1.72972		1.72972	0.792481		1.72972	1.5
1.5	1.40368		1.79248	0.792481		1.79248	1.58496
1.85022	1.58496		0.792481	1.40368		1.66096	1.40368
2.19616	0.792481		1.29248	1.5		1.72972	1.5
2.5	1.58496		1.40368	1.72972		1.5	1.29248
1.58496	1.79248		1.5	2.22972		1.40368	1
1.66096	1.40368		1.66096	2.37744		1.29248	1.29248
1.85022	1.58496		1.72972	2.08496		0.5	0.792481
0.792481	1.29248		0.792481	2		2.66096	1.16096
0.792481	0.792481		1.16096	1.72972		1.16096	0.792481
1.29248	1		0.5	1.79248		1.5	1
1.5	1		1.5	1.90368		1.58496	1.29248
1.72972	1.16096		1.58496	1.40368		1.5	1.40368
1.29248	1		0.5	1.58496		1.58496	2.12396
0.5	1.40368		1.66096	1.79248		1.40368	1.40368
1.16096	0.5		1.85022	0.792481		1	1.58496
1	2.32193		1.79248	1.29248		2.12396	1.66096
1.29248	1.16096		1.72972	1.40368		1.58496	1
1.5	1.29248		1.29248	0.792481		1.29248	1.29248
0.5	1.29248		0.5	1		0.5	1.5
0.5	1.29248		1.58496	1.16096		1	1.72972
0.792481	1.29248		0.5	1.29248		1.16096	2.08496
0.5	0.5		1.72972	2.08496		1	2.04373
1	1.29248		1.40368	2.12396		1.16096	1.85022
0.792481	1.29248		1.5	0.5		1	1.90368
0.5	1.29248		1.66096	0.792481		1.29248	1.79248
0.5	1.29248		1.85022	1.58496		0.5	1.85022
0.5	1.29248		1.29248	0.5		0.792481	1.72972
1.72972	1.72972		1.40368	0.5		0.5	1.79248
1	1.40368		1.95345	1.58496		1.40368	1.66096
1.16096	1.16096		2.19616	2.37744		1.5	1.72972
0.5	1		1.72972	2.16096		1.58496	1.58496
0.792481	1.58496		1.90368	1.85022		1.79248	1.58496
0.792481	0.5		1.29248	1.72972		2.08496	1.5
1	1		1.40368	1.29248		1.29248	1.29248
0.5	0.5		1.58496	0.5		1.72972	2.5222
1.29248	1.5		1.16096	1.85022		1.16096	2.04373
1.16096	1.16096		1.29248	1.5		1.29248	1
0.792481	1		1.58496	1.5		1.40368	1.72972
0.792481	0.5		1.5	0.792481		1.58496	1
2.76178	0.792481		1.16096	1.66096		1.66096	0.792481
1.29248	0.5		1	2.80735		1.95345	0.5
2.29248	0.5		1.40368	0.5		0.792481	1
2.89068	1.29248		1.66096	1.29248		1.16096	2.12396
2.56464	0.792481		1.29248	1.29248		1.29248	2.22972
2.72972	1.79248		1.58496	2.19616		1.40368	1.66096
2.85022	1.95345		1.90368	2.35022		1.5	1.5
2.22972	0.5		2.35022	2.37744		1.58496	0.792481
2.83621	2.16096		2.56464	2.32193		1.66096	1.16096
2.85022	2.29248		2	2.04373		0.792481	1.29248
1.40368	2.22972		2.08496	1.5		0.792481	1.40368
1.5	2.37744		1.5	1.72972		1.29248	1.5
0.5	1.29248		0.5	1.40368		1.40368	1.16096
0.792481	1.40368		1	1.5		1.16096	0.5
1.5	1.40368		1.16096	1.58496		1.29248	0.792481
1	1.72972		1.5	1.40368		1.40368	1
2.19616	1.79248		0.5	1.5		1.5	1.16096
1.29248	1.95345		1	1.85022		1	1.5
1.66096	2		1.29248	1.58496		1	1.85022
1.29248	2.04373		0.5	1.66096		1.40368	1.90368
2.5	2.08496		0.5	1.40368		2.12396	2.04373
1.16096	2.22972		1.40368	1.5		0.5	2.08496
1.29248	1		1.72972	1.16096		1	1.66096
1.58496	2.04373		1.5	1		1.16096	1.5
2.22972	2.5222		1	1.40368		2.66096	1.58496
0.5	1.29248		0.5	1.90368		2.22972	1.72972
0.5	2.04373		2.22972	1.95345		2	1.79248
1.5	2.08496		2.19616	2		2.04373	1.95345
1.95345	1.85022		2.22972	1.16096		1.79248	2
2.29248	2.40368		0.5	1		1.85022	1.29248
1.16096	1.5		0.792481	0.792481		1.90368	1.79248
2.08496	1.95345		1.29248	1		1.16096	1.29248
1.58496	2.22972		1.40368	1.5		1.16096	1.40368
1	0.5		1.58496	0.5		1.90368	1.66096
1.29248	1.58496		0.792481	1		1.79248	1.79248
0.5	1.90368		0.5	0.792481		1.79248	1.95345
1	2.04373		1.40368	1.29248		2.12396	1
0.5	2.08496		0.5	1.40368		1.16096	1.16096
0.792481	2.12396		1.95345	0.5		1.29248	1.29248
1	1.58496		1	0.792481		1.90368	1.58496
1.16096	1.40368		1.79248	1.5		1.16096	1.66096
0.792481	1.5		1.16096	0.792481		1.58496	1.72972
0.5	1.85022		1.29248	0.5		1.66096	1.79248
1	1		0.792481	1.79248		1.85022	1.40368
0.5	0.5		1.16096	1.29248		1.90368	0.5
0.5	1.58496		1.29248	1.72972		1.5	0.5
1.16096	1.72972		2.04373	0.792481		1.58496	1
1.5	0.5		1	1		1.90368	1.5
0.792481	1.40368		2	2.42899		1	1.66096
1.40368	1.58496		1.85022	2.26178		0.5	1.72972
0.5	1.40368		1.29248	2.19616		1	1
1.40368	1.16096		1.79248	2.22972		1.29248	1.16096
1.5	0.792481		1.16096	1.16096		1.79248	1.29248
1.29248	1.40368		0.5	1.29248		1.95345	1.66096
1.16096	1		1.5	1.40368		2.04373	0.792481
2.04373	1.29248		1.58496	1.5		2.12396	1.79248
1.29248	1.29248		1.85022	0.792481		2.16096	1
0.792481	1.16096		0.792481	1		0.5	1.16096
1.16096	1.5		1	1.29248		1.58496	2.72972
1	1.40368		0.5	1.40368		1.72972	2.58496
0.792481	0.792481		0.792481	1.40368		1.79248	2.32193
0.792481	1		2.04373	2		1.85022	2.26178
0.5	1		2.22972	0.5		1.90368	2.37744
1.5	1.5		0.792481	1.85022		1.95345	2.16096
0.792481	1.79248		1.16096	1.16096		1.16096	2.19616
0.5	1		0.792481	0.792481		1.40368	2
2	2		1	0.5		1.66096	2.08496
1.29248	1.29248		2.04373	1.5		1.72972	1.90368
0.792481	1.58496		0.5	1.58496		2.04373	2
0.792481	0.5		1.16096	1.79248		2	2.08496
0.792481	0.792481		1.29248	0.792481		1	1.85022
0.5	1		1.5	1		1.58496	2
0.5	1.40368		2.04373	0.792481		0.792481	1.90368
0.5	1.16096		1.66096	1		1.5	1.79248
0.792481	1.5		1.58496	1.85022		1.58496	1.95345
0.5	1.58496		1.29248	1.16096		2.5222	1.58496
1	2.12396		1.58496	1.40368		1.95345	1.85022
1	1.29248		2.62396	1.40368		1.85022	1.66096
0.792481	0.792481		1.90368	1.85022		2	1.40368
0.5	0.792481		1.72972	1.66096		1.66096	1.40368
1	2.72972		1.85022	1.29248		1.72972	1.85022
0.5	1		0.792481	1.58496		1.5	1.90368
1.29248	1.5		1.72972	1.16096		1.16096	2.04373
0.792481	0.792481		1	0.5		1.29248	0.5
1.5	1.40368		1.16096	1.16096		1.16096	0.792481
1.66096	1.72972		0.792481	1.66096		1.85022	2.04373
2.32193	0.5		1.16096	1.29248		1.29248	1.29248
1.5	1.5		1.79248	1.72972		1.40368	1.66096
2.40368	1.85022		1.58496	1.5		2.26178	1.95345
1.79248	1.29248		2.45344	1		1.29248	1.5
1.90368	1.58496		2	1.29248		1.58496	2.16096
2	2.12396		1.5	1.5		2.26178	2.22972
2.26178	1.79248		1.90368	2.04373		2	1.58496
2.42899	1.40368		1.79248	0.5		1.90368	1.66096
1.66096	1.40368		1.72972	0.792481		1.40368	1.72972
1.85022	0.792481		2.22972	1.16096		1.5	1.79248
1.90368	1.40368		0.792481	1.16096		1.40368	1.90368
1.95345	1.5		1.16096	1.5		0.792481	1.95345
2	1.58496		2.16096	1.90368		1.16096	1.40368
0.792481	1.29248		2.16096	2.04373		0.5	1.5
1.29248	1		2.22972	1		1	1.58496
1.72972	1.40368		1.16096	1.16096		0.5	1.72972
1.79248	1.16096		1.5	1.90368		0.792481	2.26178
1.90368	1		1.90368	1.5		0.5	1
1.40368	0.792481		2.19616	1.66096		1.40368	0.5
1.85022	0.5		1.79248	1.79248		1.85022	1
1.5	1.29248		1.85022	1.79248		1.90368	1.16096
1.58496	0.5		2.19616	1.95345		2.5222	1.29248
1.79248	1.29248		2.16096	2.08496		2.5222	1.5
0.5	0.792481		2.26178	2.04373		0.5	1.66096
1.40368	1.90368		2.29248	0.792481		1	1.79248
0.792481	1.29248		1	1.29248		1.58496	1.85022
1.40368	0.5		1.16096	1.40368		1.79248	1.90368
1.5	1.29248		1.40368	1.72972		2.4771	2
1.66096	0.5		2.04373	0.5		2	2.16096
0.5	1		1.16096	0.792481		1.29248	2.26178
1.66096	0.5		1.29248	1		1.40368	1
1.40368	1		1.58496	1.40368		1.29248	1.40368
1.29248	0.5		1.16096	1.72972		1.16096	1.72972
1.66096	0.5		1.40368	1.85022		0.792481	1.85022
0.5	2.04373		1.72972	1.95345		2.37744	2.04373
1.40368	1.16096		2.12396	2.35022		0.5	1.29248
1.5	2.79248		1.5	1.90368		2.26178	1.72972
2.56464	2.66096		2	2.4771		1.66096	1.79248
1.40368	1.16096		1.29248	1		1.85022	1.90368
1.29248	2.29248		0.792481	1.85022		1.90368	2.08496
2.37744	2.42899		1	2.19616		1.66096	0.792481
1.85022	2.69616		0.792481	0.5		1.72972	2.40368
0.5	2.77729		1	1.5		1.58496	1.95345
1.40368	1.40368		1.95345	2.12396		1.29248	1
1.66096	2.19616		1.58496	2.32193		1.40368	0.5
2.16096	2.26178		1.5	2.40368		1.5	1.16096
2.26178	2.54373		2.5	0.792481		1.58496	1.16096
1.90368	2.56464		1.85022	1.40368		1.66096	1.40368
0.792481	2.60473		1.16096	1		1.16096	1.5
0.5	2.62396		1.5	0.792481		1.5	2.62396
0.792481	2.80735		2	1.5		1.16096	2.4771
0.5	2.54373		2.08496	1.16096		1.40368	2.12396
1	1.16096		1	1.85022		1.29248	2
0.5	1.90368		1.5	1.72972		1	2.04373
0.5	2.42899		1.79248	0.5		1.16096	2.08496
0.792481	1.79248		1.72972	1.40368		1	2.12396
0.5	1.66096		1.79248	2.72972		1.16096	2
1.58496	2.04373		1.72972	0.5		1.40368	2.08496
1.16096	1.90368		1	2.04373		1.5	1.90368
2.82193	2.16096		1.16096	1.16096		1.58496	1.90368
1.85022	1.66096		1	0.792481		1.29248	2
1.40368	2.19616		1.16096	1.16096		0.5	1.90368
0.792481	2.45345		1	1		1.16096	1.72972
0.5	1.16096		2.12396	2.4771		1.40368	1.79248
0.792481	1.72972		1.72972	0.5		1	1.85022
0.5	1.85022		1.79248	1.16096		1.29248	1.66096
0.792481	1.90368		2.16096	1.29248		0.5	1.72972
1.16096	0.5		1.16096	1.58496		0.792481	1.79248
1.16096	1.58496		1	1.79248		2.16096	1.66096
0.5	1.16096		1.16096	0.792481		2.12396	1.72972
1.29248	2.08496		1.66096	1		2.04373	1.79248
1	2.12396		2.12396	2.04373		1.95345	1.5
1.40368	0.792481		2.66096	2.35022		2	1.58496
0.792481	1.58496		1	2.16096		1.90368	1.66096
0.5	1		1.58496	1		1.79248	1.40368
1	0.5		2.19616	1.72972		1.85022	1.5
1.58496	2.40368		1.40368	1.72972		1.72972	1.58496
0.792481	1.16096		1.5	1.29248		1.79248	1.40368
0.792481	1		1.16096	0.792481		1.66096	1.16096
0.5	1.72972		2.22972	1		1.72972	1.40368
0.5	2.04373		0.792481	1.29248		1.58496	1.16096
1.40368	1.5		1.40368	1.79248		1.5	1.79248
0.792481	0.5		0.5	0.792481		1.5	1.90368
0.5	1.29248		2.26178	0.792481		1.29248	1.16096
1	2		1.85022	1		1.95345	1.79248
0.792481	2.37744		0.792481	1.16096		1.90368	1
1.29248	1.5		1.16096	2.29248		1.85022	1.16096
0.792481	0.5		1.29248	0.792481		1.72972	1.29248
0.5	1.79248		1.16096	1.16096		1.5	1.58496
1.5	0.5		1.16096	0.792481		1.58496	1.90368
0.792481	1.29248		1.72972	2.16096		1.29248	2.04373
0.5	2.29248		1.16096	1		1.40368	0.792481
0.5	1.90368		1	1.16096		1.29248	1.29248
0.792481	0.5		1.5	1.66096		1	1.58496
0.5	1.58496		2.08496	1.85022		1.29248	1.66096
0.792481	1.29248		1.16096	2.08496		0.792481	1.79248
0.5	1.58496		1	2.08496		1.29248	2
1	1.29248		2.08496	1.72972		1.40368	1.40368
0.5	1.5		2	2.08496		1.16096	1.29248
0.5	1.72972		2.04373	1		1	0.792481
1	0.5		1.5	1.5		1.16096	1.16096
1	0.792481		1.79248	2.04373		1.58496	0.792481
0.5	1.40368		1	2		0.5	1
1.95345	1.16096		1.95345	2.04373		1	0.5
0.792481	1.66096		1.40368	1.95345		1.58496	0.792481
1	1		1	1.5		2.83621	0.5
0.5	2.04373		1	1.90368		1.58496	1.66096
1.5	1.5		0.792481	0.792481		1.29248	1.79248
0.792481	1.29248		1	1.29248		1.40368	1.72972
1.40368	1.66096		2.58496	2		1.5	1.5
0.5	1.5		0.792481	1		1.16096	1.16096
1.16096	1.5		1	1.16096		1.16096	1
0.792481	1		1.16096	0.792481		1.29248	1.29248
0.792481	0.5		1.5	0.792481		2.37744	1.40368
2.26178	1.40368		2.35022	1		1.58496	1.16096
0.5	0.5		2.54373	1.5		0.5	1.29248
1.90368	0.792481		1	2.42899		0.5	0.792481
1.58496	1.40368		1.29248	1.40368		1.40368	1
0.5	1.5		1.72972	1.5		1.5	0.5
0.5	1		1.16096	1.29248		1.66096	2.91644
1.58496	1.40368		1.72972	1.72972		1.72972	2.29248
1.79248	1.40368		0.5	1.40368		2.54373	1.95345
1.40368	1		1.85022	1.58496		2.26178	1.85022
1.79248	1.29248		1.90368	1.66096		2.26178	1.90368
0.5	1.29248		1	0.792481		2.19616	1.58496
1.16096	0.5		1.16096	1		2.19616	1.79248
1.40368	0.792481		1.58496	1.5		2.12396	1.5
0.792481	1.29248		1.66096	1.58496		2.16096	1.72972
1.79248	1.66096		1.79248	1.72972		2.04373	1.66096
1.16096	0.792481		0.792481	0.5		1.95345	1.58496
1.5	1		1	0.792481		2	1.16096
1.58496	1.66096		1.5	1.40368		1.85022	1.5
1.5	1.79248		1.58496	1.66096		1.5	0.5
1	1		1.72972	0.5		1.5	1.16096
2.12396	1.40368		0.5	2.35022		1.29248	0.792481
0.5	1		0.792481	2.04373		1.40368	1.29248
1	1.16096		1.40368	1.16096		1.5	1.58496
0.792481	1		1.5	1.5		1	0.792481
0.792481	2.40368		1.66096	1.85022		1.29248	1.29248
0.5	2.04373		0.5	1		1	1.72972
1.29248	2.79248		1.29248	1.16096		1	0.792481
1.16096	1.29248		2.26178	1.85022		1.85022	2.22972
1.16096	2.12396		2.29248	1.58496		2.16096	2.19616
0.792481	1.16096		1.79248	1.29248		2.12396	2.16096
0.5	2.45345		1.66096	1.79248		2.04373	2.16096
0.792481	0.792481		1.66096	1		1.85022	2.08496
1.72972	1.58496		2.58496	1.40368		1.90368	2.04373
1.29248	1.40368		2	2.45344		1.66096	2
1.29248	1.66096		2.6427	0.5		1.66096	2.04373
1.85022	1.95345		1.16096	0.792481		1.16096	1.95345
1	2		1	1		1.16096	2
1	1.79248		1.16096	0.5		1	1.90368
1	1.5		1.72972	1.40368		0.792481	1.95345
1.66096	0.5		1.79248	1.58496		2.16096	1.90368
1.72972	2.12396		1	1.5		2.12396	1.79248
1	1.85022		2.58496	1.85022		2	1.85022
1.29248	0.792481		0.5	1		1.85022	1.72972
1.16096	1		0.5	1		1.79248	1.79248
1	1.66096		0.5	1.5		1.85022	1.66096
0.792481	1		0.5	1.16096		1.5	1.72972
1.40368	1.29248		1.58496	0.5		1.66096	1.5
1	1		2.08496	1		1.40368	1.58496
1.29248	0.792481		2.5	0.792481		0.5	1.5
0.5	1.29248		2.5222	1.79248		0.792481	1.29248
1.40368	1.58496		1.79248	1.5		0.792481	1.16096
0.792481	1.66096		1.5	0.5		1.29248	0.792481
1	1.16096		1.5	1		0.5	1.5
2.22972	1.40368		1	2.16096		1.5	1.16096
2.26178	0.5		1.16096	1.79248		1.16096	2.35022
1.90368	1.40368		2.32193	1.85022		1.29248	1.85022
1.90368	1.29248		0.5	1.16096		1.58496	1.79248
2	3.0222		1	1.29248		1.72972	1.40368
2	1.16096		1.90368	0.5		1	0.5
1.5	1.29248		0.792481	1.29248		1.16096	0.792481
1.40368	1.16096		1	1.58496		1.5	1
1.29248	0.792481		1.79248	0.5		1.29248	1.40368
2.08496	1.5		1.66096	1.16096		1.16096	0.5
1.5	1.5		0.792481	1.58496		1.40368	0.792481
1.72972	0.5		0.5	0.5		1.58496	1.66096
0.792481	1.29248		2	0.792481		1.66096	1.5
1.90368	2.69616		1.29248	1		1.85022	1.58496
2.58496	0.792481		1	1.5		1.40368	1.29248
0.792481	1.29248		1.58496	1.85022		1.5	1
1.29248	1		1.79248	2.76178		1.40368	0.792481
2.16096	1.72972		1.5	2.62396		1.40368	0.792481
0.5	1		1.29248	2.72972		1.16096	1.5
1.29248	0.5		0.5	2.66096		1.5	1.79248
2.69616	1		1	2.69616		0.792481	2.12396
1.16096	0.5		2.12396	2.71313		1	1.40368
1.90368	0.5		1.95345	1.5		1.40368	1.95345
2.08496	0.5		1.58496	1.79248		1.95345	2
2.22972	1.72972		1.29248	1.85022		1.29248	2.08496
2.26178	1.16096		0.5	1.90368		1.16096	1.5
2.40368	1		0.792481	1.85022		1.29248	1.58496
2.12396	0.792481		1	1.72972		1	1.5
1.58496	1.58496		1.16096	1.90368		0.792481	1.5
1.66096	1		1.58496	0.792481		0.5	1.16096
1.58496	0.5		0.5	1.66096		1	1.29248
1.29248	1.16096		0.792481	2.29248		1.16096	0.5
1.5	0.5		1	1.16096		1.5	1
1.85022	1.29248		1.5	1.16096		1.58496	1.29248
2.08496	1.5		2.6427	2.19616		1.90368	1
0.5	1.40368		2.66096	1.79248		1.95345	1
1.72972	1.29248		2.77729	2.69616		2	1.58496
2.19616	1.29248		2.79248	1.16096		2.22972	0.792481
1.5	0.792481		1.29248	1.29248		2.26178	1.95345
1.72972	1.85022		2.16096	2.16096		2.67878	1
1.5	1.90368		2.56464	1.29248		2.69616	1.66096
1	1.72972		0.5	2		1.90368	1
2	1		2.42899	2.08496		2.19616	0.5
1.72972	2.22972		2.5222	1.95345		2.12396	0.5
1.16096	1.29248		0.792481	2.19616		2.08496	2.40368
1.29248	2.40368		1	1.5		1.79248	2.22972
1.58496	2.56464		1.90368	0.5		1.85022	2.19616
1.40368	2		2.32193	1		1.90368	2.22972
1	1.16096		0.792481	1.16096		1.95345	2.19616
1.16096	1.40368		1.85022	0.5		2	2.04373
2.12396	2.32193		1.16096	2.08496		1.90368	1.95345
1.72972	0.5		1.79248	1.85022		1.95345	1.79248
1.5	1.95345		2	0.5		1.5	1.79248
1.95345	2.26178		2.12396	0.5		1.66096	1.58496
1.5	2.29248		2.26178	0.792481		1.79248	1.58496
1.95345	1.90368		1.29248	1.72972		1.85022	1.29248
1.58496	2.04373		1.40368	1.72972		1.58496	1.16096
1.72972	2.22972		2.04373	1		1.66096	1.29248
2	2.32193		1.95345	1.16096		1.72972	0.792481
2.04373	1.95345		2	2.37744		1.79248	1
1.72972	2.08496		2.04373	0.792481		1.5	0.5
1.85022	2.19616		2.08496	1.29248		1.58496	0.792481
1.58496	2.26178		1.29248	1.16096		1.66096	0.5
1.72972	2.37744		1.16096	1.72972		1.16096	0.792481
1.79248	1.72972		1.58496	1		1.40368	2.22972
1.85022	1.90368		1.95345	1.95345		1.58496	2.29248
1.29248	2.19616		0.5	2.08496		1.66096	2.12396
1.40368	1		1	2.37744		1.29248	2.16096
1.5	1.90368		0.792481	2.04373		1.5	2.19616
1.58496	0.5		2.08496	2.08496		1.58496	2.12396
1.5	0.792481		1.85022	1.66096		0.792481	1.90368
1.58496	1.79248		1.29248	1.72972		1.40368	1.16096
1.58496	2.54373		0.5	1		1	2.22972
1.90368	1.16096		0.792481	1.16096		0.792481	2.04373
1.40368	1.5		1	1.40368		1	1.90368
1.58496	1.16096		0.792481	1.5		0.792481	1.72972
0.792481	1.29248		1.29248	1.16096		0.5	1.58496
1.5	1.5		0.5	0.792481		0.792481	1.66096
2.54373	0.792481		1.58496	1		1.16096	1.5
1	1.29248		0.792481	0.5		1.66096	1.40368
2.04373	0.5		1	1.40368		1.79248	1.40368
1.72972	1.40368		2.29248	1.90368		2.16096	1.58496
2.08496	1.90368		1.90368	1.79248		2.37744	1.66096
1.16096	1.95345		1.29248	0.792481		0.5	1.72972
1.90368	1.58496		0.792481	1.16096		1	0.5
2.08496	1.72972		2.08496	1.72972		1.66096	1.29248
2.45345	2.08496		2.12396	0.792481		1.85022	1.58496
1	1.79248		2.08496	1		2.08496	1.66096
1.16096	2		1.95345	1.66096		2.5222	1.79248
1.40368	1.58496		1.66096	1.58496		1.72972	1.16096
1.66096	1.85022		1.40368	1.16096		0.792481	1.5
1.79248	1.58496		1.5	1.40368		0.5	1.5
1.90368	1.90368		1	1.16096		0.5	1.66096
1.95345	1.5		1.16096	1.29248		1	1.72972
2.22972	1.85022		1.5	2.04373		1.5	1.29248
0.792481	1.29248		1	1.16096		1.85022	1.16096
2.04373	1.85022		0.792481	1.85022		1.90368	1.5
1.95345	1		1	2		0.5	1.58496
2.22972	1.66096		0.5	2.54373		1.58496	1.66096
0.5	0.792481		1.58496	0.792481		1.79248	1
1.5	1.16096		1.85022	1.29248		1.85022	1.16096
1.5	2.80735		1.40368	1.16096		1	1.5
1.85022	2.98864		0.5	0.792481		1.72972	1.79248
2.62396	2.90368		0.792481	1		2.58496	1.29248
1.40368	2.91645		1.16096	1.29248		1.72972	1.5
1.58496	2.71313		1.90368	1.29248		1.79248	1
1.79248	2.89068		1.29248	1.58496		1.5	1.29248
1.85022	1		1.79248	1.40368		1.16096	1.40368
1.95345	2.80735		0.792481	1.85022		1.16096	1
1.5	1.29248		1.72972	2.16096		0.792481	1.16096
1.90368	2.58496		0.792481	1.29248		1	1.95345
1.5	2.80735		1	0.5		0.792481	1.85022
1.90368	1.5		1.58496	1.79248		1.16096	1.90368
1.95345	2		1.16096	1.16096		1.66096	1.40368
0.5	1.40368		1.16096	1.5		1.85022	1.40368
1.90368	2.22972		1.29248	2.04373		1.79248	1.5
1.29248	2.42899		1	1.40368		1.90368	2.08496
1.66096	2.37744		1.29248	0.792481		1.85022	2.29248
1.79248	2		1.79248	1.16096		1.66096	2.69616
1.85022	0.792481		1.95345	1.40368		1.58496	0.792481
2.37744	2.5222		2.22972	1.79248		1.66096	1.66096
1.40368	2		1.40368	1.58496		1.58496	1.85022
1.5	1.40368		1	1.16096		1	2.19616
1.79248	1.16096		1	1.40368		1.16096	2.16096
1.40368	0.5		1.29248	1.58496		0.792481	2.04373
1.5	1.16096		1.29248	1.72972		1	2.08496
1.58496	1.58496		2.08496	1.16096		1.16096	2.04373
2.37744	1.85022		1.5	0.792481		0.5	2
0.5	1.5		2.04373	0.5		0.792481	1.72972
1.5	1.16096		2.12396	2.42899		1	1.90368
2.08496	1.85022		2.40368	1.66096		0.792481	1.95345
0.792481	1.90368		1.29248	2.29248		0.5	1.90368
1.16096	1.5		1.66096	1		0.792481	1.5
1.29248	1		0.792481	1.16096		1	1.85022
1.72972	0.792481		0.5	1.29248		2.04373	1.58496
0.5	1.29248		1.16096	0.5		1.95345	1.72972
1.29248	1.29248		1.5	1		1.66096	1.79248
1.40368	1.58496		2.04373	1.90368		1.66096	1.58496
0.5	0.792481		1.16096	2.19616		1.5	1.72972
0.792481	0.792481		1	2.22972		1.72972	1.16096
2.12396	1		1.66096	2.29248		1.58496	1.29248
0.5	1.16096		1.58496	2.32193		1.66096	1.40368
1.72972	0.5		0.792481	1.5		1.16096	1.5
1.72972	1.58496		1.85022	1.90368		1.29248	1.58496
1.85022	1.29248		1.58496	1.95345		1.40368	1.66096
1.90368	0.792481		1.40368	2		1.5	1.16096
2.08496	1.58496		0.5	2.08496		1.58496	1.29248
1.79248	1		1.58496	2.16096		1.29248	1.5
1.90368	0.792481		1.79248	1.66096		1.40368	1.58496
2.12396	1.16096		1.16096	0.792481		1.5	1
2.16096	1.29248		0.792481	1		1	1.29248
1	1.29248		1	1.85022		1.29248	0.792481
1.40368	1.58496		1.58496	1.85022		1.40368	1.16096
1.66096	0.792481		0.5	0.792481		1	1.16096
1.72972	1.58496		1.66096	1.85022		1.29248	0.5
2.19616	1.40368		1.85022	0.792481		0.792481	0.5
1.5	0.792481		2.29248	1.16096		1.16096	1
1.72972	1.79248		0.792481	0.5		0.5	1.16096
1.79248	1.40368		1.29248	0.792481		1.29248	1.58496
1.95345	1.5		0.792481	1.90368		1.16096	1.66096
2.16096	0.5		1.16096	1.40368		0.5	1.72972
1	1.16096		1.90368	1.72972		0.792481	1.95345
1.16096	1.58496		2	1.85022		1.79248	0.5
1.5	2.16096		2.16096	0.792481		1.16096	1
1.58496	0.792481		2.22972	2.16096		1	1.29248
1.72972	1.90368		2.29248	3.37073		0.792481	1.40368
1.79248	1.5		1.5	0.792481		0.5	1.5
1.85022	1.66096		2.08496	1.66096		1	1.58496
1.95345	0.5		0.792481	1.95345		1.16096	1.66096
2	0.5		2.12396	2.19616		1.40368	1.85022
0.5	0.792481		0.792481	1.16096		1.5	1.66096
1	1.58496		1.40368	1.29248		1.58496	0.792481
1.16096	1		1.90368	1.58496		1.66096	1.16096
1.40368	1.29248		1.72972	1.58496		1.79248	1.40368
1.5	1		1.58496	1.85022		1.85022	1.5
1.58496	1.16096		1.5	1.79248		1.95345	1.85022
1.72972	1		1.40368	1.95345		2	1.95345
1.79248	1.29248		2.26178	1.90368		2.04373	2.04373
1.85022	0.5		1	1.16096		0.5	1.29248
1.90368	0.5		1.16096	1.29248		0.792481	1.72972
1.95345	0.5		1.58496	0.5		1	2.60473
2.12396	1.58496		1.85022	1.5		1.29248	1.72972
1.16096	1.16096		1.40368	1.90368		1.40368	1.95345
1.29248	1		1.79248	1.40368		1.5	1.79248
1.40368	1		0.792481	1.85022		1.58496	1.85022
1.5	0.5		0.792481	0.792481		1.79248	1.72972
1.72972	0.792481		1.90368	0.792481		1.85022	1.66096
1.85022	1		1.40368	1.58496		1.90368	1.72972
1.90368	0.5		1.40368	0.5		2	1.66096
0.792481	0.5		1.5	1		2.79248	1.5
1.85022	1.66096		1.29248	0.792481		2.77729	1.58496
0.5	0.792481		1.90368	2.4771		2.76178	1.40368
1.29248	0.792481		1.40368	2.22972		2.71313	1.40368
1.72972	0.792481		1.85022	1.72972		1.66096	1.16096
0.5	1		1.5	2.12396		1.66096	0.5
1	0.792481		0.5	1.66096		2.42899	1.29248
1.5	1.29248		1.16096	1.79248		1.5	1.79248
0.792481	2.12396		0.5	1.29248		1.58496	1.72972
1	1.66096		2.16096	1.72972		1.40368	1.79248
1.5	1.16096		1.85022	1.16096		2.35022	1.79248
1.66096	1.29248		1.40368	2.16096		2.35022	1.66096
1.90368	0.5		1.5	1.72972		1.90368	1.40368
0.792481	1.16096		0.5	1.85022		2.19616	1.5
1.29248	2.08496		1.72972	1.16096		2	1.58496
1.72972	2.19616		1.79248	1.95345		1.16096	1.40368
1.79248	2.26178		2.12396	1.95345		0.5	1.16096
0.5	1		2.16096	2.89068		1.16096	1.40368
1.5	1.29248		1.66096	1.79248		1.16096	1
1.29248	1.66096		1.95345	1.40368		0.5	0.792481
1.90368	0.792481		0.792481	1.5		0.5	1.16096
0.5	1.40368		2.4771	1.58496		0.792481	1
0.5	0.792481		1.66096	1.16096		1	0.5
1.90368	1.29248		1	1.29248		1.16096	0.792481
1.95345	0.5		1.85022	1.5		1.29248	1
2.77729	0.5		1.72972	1.40368		1.40368	2.5
2.76178	3.5222		1.79248	1.5		1.5	1.66096
2.87744	1.29248		1.85022	1.66096		1	1.79248
1	0.5		1.90368	1.66096		1.29248	1.79248
1.40368	1.29248		1.79248	1.40368		1.5	1.66096
2.12396	1		1.79248	2.16096		1.58496	1.72972
2.22972	0.792481		1.16096	0.5		1.66096	1.29248
2.56464	0.5		1.29248	1.58496		1.5	1.5
2.72972	1.29248		2.35022	1.16096		1.58496	1.58496
2.76178	1.29248		1.5	1.5		0.792481	1.66096
2.79248	0.792481		1.16096	1.58496		1.40368	1.29248
2.80735	2.04373		1.29248	0.5		2.85022	1.5
1.29248	1.40368		1.40368	2		2.19616	1.58496
2.74593	1.29248		1.5	2.04373		2	1
3.21313	1.40368		1.79248	1.29248		1.95345	1.16096
1.40368	1		1.5	1.40368		1.79248	1.40368
1.90368	2.22972		2.22972	0.5		1.16096	1.5
1.95345	0.792481		1.66096	1		1.5	1
1.16096	1.29248		2.19616	1.85022		1.66096	1.16096
2	2.08496		0.5	2.04373		1.72972	1.29248
2.22972	1.58496		1.16096	1.79248		1.85022	1.40368
2.45345	1.16096		1.66096	1.85022		2.26178	1
2.89068	2		0.792481	1.90368		2.4771	1.16096
2.56464	0.792481		1	1.58496		2.5	1.29248
1.66096	1.58496		1.5	1.79248		2.5222	0.5
2.5	0.5		0.5	1.85022		1.16096	0.792481
1.29248	1.29248		0.792481	1.29248		1.5	1
3.07487	0.792481		0.5	2		1.72972	0.5
1.16096	2.29248		1.95345	1.72972		2.19616	0.792481
1.79248	1.40368		2.04373	1.66096		2.22972	1.16096
2.29248	1.29248		1.16096	1.16096		1.95345	1.29248
2.4771	1.5		1.40368	1.5		1.90368	1.58496
1.66096	1.16096		1.79248	1.72972		1.90368	1.16096
1.72972	1.29248		2.29248	0.792481		1.58496	1.40368
0.792481	1.16096		1.85022	0.792481		1.40368	1.66096
1.85022	1.29248		1.90368	1.16096		1.16096	1.72972
2	0.792481		1.58496	1.58496		0.792481	0.792481
2.04373	1		1.79248	1.40368		2.58496	0.792481
1	1		1.85022	1.16096		2.6427	0.5
1.29248	1.79248		2.19616	1.29248		2.12396	0.792481
1.16096	1.29248		1.90368	2.04373		2.08496	1.29248
0.792481	2.32193		1.40368	1.29248		2.5222	1.40368
1	1.29248		1.58496	1.40368		1.5	1.5
0.5	1.16096		1.5	1.95345		1.58496	1.58496
1.72972	1.90368		1.58496	2.04373		1.66096	1.66096
1.29248	0.792481		0.5	0.792481		1.85022	1.72972
1.85022	1		0.792481	1.79248		1.16096	1.79248
2.42899	1.72972		1.5	1.79248		1.85022	1.85022
1.5	1.40368		1.40368	1.16096		1.29248	1.95345
1.79248	1.29248		1.16096	1.29248		1.40368	2
2.04373	1.95345		1.29248	1.40368		1.5	2.04373
1.58496	1.58496		1.40368	1		1.16096	2.35022
2.5	1.85022		1.90368	1.16096		1.29248	0.792481
1.29248	1.29248		1.40368	1.5		1.16096	1
0.792481	0.5		1.95345	0.792481		1	1.16096
2.45345	1.40368		2	0.5		0.5	1.29248
1.16096	1.40368		2.04373	1.40368		1.40368	1.40368
1.16096	1.5		1.79248	1.29248		1	1.5
1.90368	1.29248		1.85022	0.5		1.29248	1.58496
1	0.792481		0.5	0.5		1.66096	1.66096
1.16096	2.22972		0.792481	1		1.72972	1.72972
1.29248	1.16096		1.29248	1.16096		2.26178	1.79248
2.29248	2		1.40368	1.58496		2.37744	1.90368
1.90368	1.85022		0.792481	1.5		1.95345	1.95345
2.26178	1.5		1	2.12396		2.19616	2
2.19616	1.90368		1.16096	1.29248		1.72972	2.94132
2.32193	1.40368		0.792481	1.29248		2.08496	2.32193
2.22972	1.5		2.04373	0.792481		2.12396	1.29248
0.5	1		1.5	1.66096		2.04373	0.5
1.79248	1.29248		1.95345	1		2.08496	1.95345
2.12396	1.5		0.792481	1.5		1.5	1.5
2.26178	1.16096		0.5	1.40368		1.29248	0.5
1	1.58496		1.58496	1.58496		1.40368	1.16096
1.58496	2.32193		1.90368	1.16096		1.90368	1.29248
1.66096	1.16096		1.95345	1.79248		1.85022	0.5
1.72972	1.40368		1	2.12396		1.90368	0.792481
1.95345	1.90368		1.16096	1.5		1	1.16096
2.04373	1.29248		1.58496	2.08496		1.79248	1.29248
2.19616	1.29248		1.5	1.16096		1.85022	2.12396
1.58496	0.5		1.58496	1.90368		0.792481	2.16096
1.72972	0.792481		2.12396	0.792481		1	0.5
2	1.40368		2.35022	2.37744		1.72972	0.5
2.04373	1.79248		1	1.72972		1.79248	1
0.5	0.5		1.85022	2.04373		0.5	1.29248
1.29248	1		0.792481	1.66096		1.66096	1.5
1.40368	1.58496		1	1.29248		1.58496	1.58496
1.85022	1.16096		1.40368	1.5		1.66096	2.22972
1.90368	1.29248		1.29248	1.72972		1	0.792481
1.95345	2.58496		1.40368	1.79248		1.66096	1
2	0.792481		1.58496	1.16096		1.79248	1.40368
1	1.79248		2	1.29248		1.85022	2.12396
1.16096	2.60473		1.29248	1.58496		1.90368	2.08496
1.40368	1.29248		2.71313	1.66096		2.08496	1.29248
1.95345	0.5		1	0.5		2.26178	2.86396
0.5	0.5		1.16096	0.792481		2.29248	2.82193
1.29248	1.66096		0.5	1.40368		2.35022	2.19616
1.85022	1		2.19616	1.5		2.37744	2.12396
1.95345	1.95345		2.08496	1.79248		0.792481	2.08496
2.04373	0.5		1.29248	1.95345		1.29248	2
0.5	1		1.16096	2.16096		1.40368	1.5
1.29248	0.5		1.40368	1.85022		1.72972	1.66096
1.72972	1.16096		1.5	1.79248		1.79248	1.72972
1.79248	0.792481		1.72972	2.04373		1.85022	1.85022
1.72972	1.16096		1.79248	1.85022		1.90368	1.90368
1.79248	1.29248		1.16096	1.90368		2.16096	2.26178
1.29248	1.85022		1.66096	0.792481		2.26178	2.45344
1.66096	2.54373		0.5	1.16096		2.45344	2.4771
1.40368	2.16096		1.5	1.29248		1.29248	2.60473
1.5	1.95345		0.792481	0.5		1.40368	1.16096
1.29248	1.72972		0.5	0.792481		1.16096	1.66096
1.5	1.85022		1.95345	1		0.5	1.72972
1.58496	1.58496		2.08496	0.792481		0.5	1.79248
1.66096	0.5		1.5	1.72972		0.5	2.22972
1.72972	1.29248		1.85022	2.12396		1.16096	2.26178
1.85022	1.40368		1	0.5		1.29248	2.37744
2.08496	0.792481		1.72972	1		1.40368	2.4771
1	1		1.29248	2		1.58496	2.5
1.16096	0.5		0.5	1.5		1.66096	2.5222
1.58496	0.5		1.90368	1.40368		1.79248	2.16096
1	1.58496		1.79248	1.40368		1.95345	2.04373
1.29248	1.40368		1.79248	1.29248		2.04373	1.95345
0.792481	2.29248		1.40368	1.79248		2.12396	1.72972
2.08496	2.04373		1.72972	2.29248		1	1.72972
1	1.90368		1.66096	2.35022		1.40368	1.58496
2.12396	1.16096		0.792481	2.32193		1.5	1.85022
2.12396	0.5		1.29248	2.16096		1.79248	2.58496
0.792481	2		1	1		2	1.16096
2.19616	1.79248		0.792481	1.29248		2.08496	2.29248
1.58496	0.5		0.5	1.29248		2.22972	2
0.5	1.72972		0.5	1		1.79248	2.26178
1.16096	1.66096		1.95345	0.792481		1.16096	2.56464
1.58496	2.69616		1.40368	1.5		1.40368	2.16096
1.16096	1.40368		1.29248	1.40368		0.792481	1.40368
2.90368	1.79248		1.16096	1.29248		1	0.792481
1.5	2.19616		2.56464	1.16096		0.5	0.792481
2.5222	2.32193		2.26178	1.29248		1.95345	1.29248
2.32193	2.29248		0.792481	0.5		1.79248	1.5
1.16096	2.45345		1.58496	0.792481		1.72972	1.85022
2.77729	2.04373		1	1		1.40368	1.90368
2.91645	2.12396		0.792481	1.95345		1	2.04373
1	2.16096		1.5	0.5		1.29248	1.40368
2.67878	2		1.40368	1.72972		1.5	1.58496
0.5	2.16096		1.16096	2.42899		2	1.66096
1.90368	2.42899		2.04373	2.58496		2.26178	1.72972
1.72972	1.29248		1	0.792481		2.29248	1.90368
1.90368	1.85022		1.58496	1.90368		1.85022	2.35022
1.5	2.04373		2.77729	2.19616		1.90368	1.16096
1.90368	2.08496		2.22972	2.35022		1.85022	1.5
1.72972	2.16096		2.5	2.5		2.19616	1.79248
1.29248	2.26178		1.40368	0.5		2.22972	2.45344
1.5	2.32193		2.08496	1		1.72972	1.95345
1.66096	2.42899		2.58496	1.5		1.79248	1.90368
1.79248	2.45345		1.90368	1.66096		2.19616	1.85022
1.90368	1.40368		0.5	0.792481		1.72972	1.40368
1.95345	1.66096		1.58496	1.40368		1.79248	1.40368
2.16096	1.79248		2.54373	1.58496		2.12396	1.16096
2.56464	2.16096		1.5	0.5		2.16096	1.16096
1.66096	2.22972		1.58496	0.792481		2.04373	1.5
0.792481	2.37744		0.792481	1.5		2.08496	1.66096
1.16096	2.74593		1.5	1.58496		1.58496	1.72972
1	0.5		0.5	1		1.29248	2
0.5	1.85022		1	1.16096		1.95345	1.16096
1.66096	1.90368		2.19616	1.29248		1.90368	1.29248
2.62396	2		2.08496	1.40368		0.792481	1.5
0.5	2.16096		1.58496	1.66096		1	1.58496
1.29248	2.19616		0.5	2.22972		1.85022	2.35022
1.58496	2.26178		1.85022	1		0.792481	2.19616
0.792481	2.35022		2.72972	2.16096		1	2.35022
1.58496	2.40368		1	1.29248		1.79248	1.79248
0.792481	1.29248		1.72972	1.40368		0.5	1.72972
2.79248	2.12396		1.29248	2.80735		0.792481	2.16096
1.85022	1.58496		2.12396	0.792481		1.72972	1.66096
2.67878	1.85022		1.72972	1.16096		0.792481	2.12396
2.67878	2		1.90368	1.79248		1.16096	1.66096
1.79248	2.16096		1.16096	1.58496		1.29248	2.04373
1.95345	1.58496		1.40368	2.74593		1.40368	2
2.08496	2.04373		2	0.792481		1.5	2.04373
2.16096	1.16096		1.29248	1.72972		1.58496	1.95345
2.5222	1.85022		2.08496	2.04373		1.66096	1
2.54373	2.08496		1	1.29248		1.72972	1.16096
2.62396	0.792481		2.67878	1.5		1.85022	1.79248
2.83621	1.85022		1.72972	1.58496		1.90368	1.85022
1.40368	1.90368		1.58496	0.792481		1.95345	1.72972
2.04373	1.16096		1.66096	1.29248		2	1.79248
2.12396	1.40368		1.16096	1.79248		2.04373	1.66096
2.16096	1.66096		1.29248	1.58496		2.12396	1.72972
2.19616	1.40368		1	1		2.16096	0.5
2.22972	1.29248		1.16096	1.90368		2.45344	1.58496
2.35022	1.72972		1.16096	1.29248		0.5	1
2.37744	1.85022		1.29248	1.5		0.792481	1.29248
2.5222	1.16096		1.40368	1		1	1.40368
2.54373	1.66096		1.5	1.16096		1.5	1.5
2.71313	1.90368		0.5	1.29248		1.66096	1.58496
2.82193	0.5		0.792481	1.40368		1.72972	1.66096
1.16096	1.29248		1	1.5		1.85022	1.85022
1.5	0.792481		1.16096	1.90368		1.90368	1.90368
1.79248	0.5		2.60473	1.66096		2.19616	1.95345
1.95345	1.40368		0.5	0.792481		2.22972	2.08496
2	1		1.79248	1.16096		0.792481	2.26178
2.08496	2.04373		1.95345	0.5		1.58496	1
2.12396	2		2.26178	0.792481		1.29248	1.29248
2.16096	1.72972		1.58496	1		1.40368	1.40368
2.19616	2.04373		1.66096	0.5		1.16096	1.5
2.45345	1		1	1		1.29248	1.66096
2.56464	1.29248		1.16096	1.40368		1.16096	1.72972
0.792481	1.85022		0.792481	0.5		0.792481	1.90368
1.29248	1		1	1.16096		0.792481	2.04373
1.40368	1.66096		0.5	1.90368		0.5	2.16096
1.58496	1.79248		2.04373	2.12396		1.85022	2.37744
1.72972	1		1	2.16096		1.90368	1.40368
1.95345	1.58496		1.79248	1.95345		1	1.16096
2	1.66096		1.40368	1.79248		1.58496	1.29248
2.04373	1.79248		1.85022	1.72972		1.66096	1
2.16096	1.85022		0.792481	0.792481		1.72972	0.792481
2.5	2.5		1.16096	2.12396		1.79248	1
1.5	0.792481		2	1.29248		2.19616	1.85022
1.85022	1.16096		1	1.95345		1.72972	1.90368
2.04373	1.40368		2.12396	1.85022		1.79248	2.16096
1	1.58496		2.19616	0.5		1.85022	1
1.16096	1.5		2.22972	2		1.66096	1.16096
1.79248	1.66096		2.12396	1		1.58496	1.5
2	1.29248		2.58496	2		1.40368	1.58496
2.08496	1.40368		1.85022	1.95345		1.5	1.72972
2.12396	1.58496		2	1.90368		0.792481	1.79248
2.29248	2.40368		2.45344	2.04373		1	2.04373
1	1.29248		1.40368	1.79248		0.5	1.66096
1.72972	1.5		0.5	0.792481		1	1.29248
2	1.58496		1.72972	2.40368		1.16096	1.16096
2.04373	1.16096		1.79248	1		1.29248	1.16096
1.40368	1.5		0.792481	2.08496		0.5	1.16096
1.79248	0.5		0.5	2.80735		0.792481	1.5
0.792481	1.29248		1.5	1.66096		1	2.40368
1.58496	2.19616		2	0.5		1.16096	1.5
1.72972	2.69616		2.12396	1.40368		1.29248	1.40368
1.79248	0.5		1.90368	1.5		1.40368	1.16096
2	1.16096		1	1.29248		1.5	0.792481
2.35022	1.95345		1.5	1.29248		1.58496	0.5
1.16096	1.40368		2.19616	1		1.66096	1.16096
1.85022	1.85022		0.5	2.29248		1.79248	1.40368
1.90368	0.792481		1.40368	0.792481		1.85022	1.5
2.26178	2.19616		1.5	1.66096		1.90368	0.5
2.32193	1.40368		0.5	2.08496		0.5	1
2.16096	2.42899		1.40368	1.72972		0.792481	1.40368
1.40368	1.40368		2.12396	1.66096		1	1.66096
1.79248	1.58496		0.792481	1.16096		1.16096	1.79248
1.16096	1.72972		0.5	2.08496		1.29248	2.12396
1.29248	1.85022		2.56464	2.12396		1.40368	2.32193
0.792481	0.5		1.29248	1.72972		1.85022	1.90368
1.40368	1.5		1.29248	1.66096		0.792481	1.72972
2.6427	1.66096		1.5	1.29248		1	2.12396
0.792481	1.72972		1.40368	1		1.16096	1.5
1	1.58496		1.72972	0.792481		2.08496	2.04373
1.58496	1.66096		1.29248	1		0.792481	1.29248
0.792481	1.40368		0.792481	1.58496		1	1.85022
1.85022	1.5		1	0.5		1.16096	1.90368
1.5	1.66096		2.40368	0.792481		1.40368	0.792481
1.79248	1.79248		2.37744	1.16096		1.90368	1.79248
1	2.35022		1.40368	1		0.792481	0.5
1.95345	1.40368		1.58496	1.29248		1.66096	0.792481
2.35022	1.5		1.40368	2.16096		2.54373	1.72972
1.40368	1.66096		2.04373	1.5		2.40368	1.79248
1	2.22972		2.04373	1.72972		2.26178	0.5
2.04373	1		1	2.19616		2.16096	0.792481
1.85022	1.40368		0.792481	1.29248		2.08496	1
1.40368	2.5		2.4771	1		1.95345	1.40368
1.58496	0.5		1.66096	1.16096		2	1.58496
2.04373	1		1	0.5		1.90368	1.72972
2.04373	1.58496		0.792481	1.85022		1.95345	1.90368
1.72972	1.66096		1.58496	1.16096		2	2
1.95345	1.90368		0.5	1.66096		1.85022	2.04373
2	1.95345		0.792481	2.08496		1.95345	2.08496
1.5	2		2.12396	2.12396		1.79248	2.19616
1.66096	2.04373		1.40368	1.90368		1.85022	2.22972
1.72972	2.16096		1	1.95345		1.79248	2.32193
1.90368	1.16096		1.29248	0.792481		1.79248	1
1.95345	1.5		2.5	1		1.66096	1.58496
1.29248	1.66096		1.5	0.5		1.58496	1.79248
1.79248	1.72972		1.5	0.792481		1.5	2.16096
1.5	1.79248		2.37744	1.95345		1.40368	0.792481
1.79248	1.85022		1.58496	1.40368		1	1
1.16096	2		1.66096	1.29248		1.16096	1.16096
1.29248	2.04373		2.19616	0.792481		0.792481	1.29248
0.792481	1.66096		1.85022	0.5		1	1.40368
0.5	1.72972		2.74593	2		2.4771	1.16096
0.5	2.04373		1	1.72972		1.66096	1
1.16096	1.40368		1.58496	1.66096		1.40368	1.16096
1.29248	1.66096		0.5	1.72972		1.5	0.792481
1.16096	1.72972		2.12396	1.40368		1.16096	1
0.5	1.79248		1.90368	1.16096		0.792481	0.5
1.16096	1.85022		1.95345	1.66096		0.5	0.792481
2.67878	1.90368		1	2.40368		0.792481	0.5
2.58496	1.95345		0.792481	1.29248		1	1.58496
2.67878	2		2.08496	1		1.16096	1.85022
2.54373	0.792481		1	2.66096		1.40368	2
1.58496	1.16096		0.5	2.76178		1.95345	1.79248
2.56464	1.29248		1.40368	1.29248		0.792481	1.85022
1.40368	1.40368		0.792481	2.12396		1.29248	1.95345
2.19616	1.5		1.72972	1.5		1.16096	1.90368
2.45345	1.58496		1.66096	1.79248		1.29248	1.79248
2.4771	1.66096		1.5	2.56464		1.16096	1.66096
0.5	1.79248		1.29248	2.74593		0.792481	1
2.40368	1.85022		1.16096	2.72972		0.792481	1.29248
1.29248	1.90368		2	2.71313		0.5	0.5
1.40368	2		1.40368	2.29248		0.792481	1
1.72972	2.19616		1.5	0.792481		1.16096	1.16096
2.04373	2.26178		1.16096	1.40368		1.29248	1.29248
2.12396	0.792481		1.29248	1.79248		1.40368	1.40368
2.19616	1.5		1.58496	1		1.5	1.5
2.26178	1		1.40368	1.16096		2.5222	1.58496
2.35022	1.29248		2.19616	1.90368		1	1.66096
1.16096	1.58496		2.42899	2.22972		1.16096	2.12396
1.72972	1.72972		2.16096	0.5		1.5	0.5
1.85022	1.90368		1.29248	0.5		2.22972	1.16096
1.95345	1.16096		1.16096	1.66096		2.22972	1.29248
2.29248	1.29248		1.29248	1.72972		2.08496	1.5
2.45345	1.40368		1.72972	2.08496		2	1.58496
0.792481	2.40368		2.6427	2.12396		1.95345	1.72972
1.95345	1.58496		1	2.04373		1.85022	0.5
2.16096	1.66096		0.5	2		1.66096	0.792481
2.19616	1.16096		1.29248	1.79248		1.72972	1
1.95345	1		1.16096	1.72972		1.72972	1.16096
1.29248	1.29248		0.5	0.792481		1.5	1.40368
1.5	1.66096		1.29248	1.58496		1.40368	0.5
1.90368	0.792481		0.5	1.40368		1.16096	1
1.85022	2.74593		1.16096	0.792481		1.29248	1.16096
0.792481	2.87744		0.792481	2		1.40368	1.29248
1.40368	0.5		1.40368	1.79248		1.79248	1.40368
1.79248	1.29248		2.45344	1.40368		1.85022	2.04373
1.90368	3.03304		2.29248	1.29248		2.04373	1
1.90368	1.16096		1.85022	0.792481		2.12396	1.40368
1.58496	1.58496		1.79248	0.792481		2.19616	2.22972
1.66096	1.16096		1.40368	0.5		2.29248	2.29248
1.5	0.792481		1	2.04373		2.4771	2.16096
1.58496	1.5		0.5	1.40368		2.5	2.22972
1.79248	2.83621		1.40368	2.22972		2.5222	2.16096
1.90368	1		1	1.85022		2.56464	2.19616
1	2.42899		1.16096	0.5		2.80735	2.08496
1.29248	1.16096		1.90368	2.08496		1.16096	2.12396
1.72972	2.79248		2.54373	2.04373		1.66096	2.08496
1.16096	1.5		0.5	1.40368		1.72972	2.04373
1.29248	1.85022		0.792481	1.40368		1.90368	1.95345
1.40368	2.77729		0.5	1.90368		2.04373	2
1.5	2.80735		2.35022	0.5		2.08496	1.72972
1.58496	0.792481		0.792481	1.58496		2.32193	1.72972
1.90368	2.26178		2.08496	0.792481		2.37744	1.40368
0.792481	2.71313		2.12396	0.5		2.5	1.5
1.16096	1.40368		2.04373	1.85022		2.60473	0.792481
0.5	1.90368		2	2.16096		2.6427	1.16096
0.792481	2		1.85022	1.5		2.69616	0.5
0.792481	2		1.72972	1.58496		1.79248	0.5
1	2.5		0.5	1.5		2.16096	1
1.58496	2.71313		1.40368	1.16096		2.26178	2.82193
1	1.40368		0.792481	1.29248		2.40368	1.58496
0.5	1		1.66096	2.19616		2.5	1.58496
1	1.29248		2.42899	2.16096		2.58496	1
1.16096	1.58496		1.90368	1.16096		0.792481	1
1	2.12396		1.66096	0.792481		1.66096	0.5
1.16096	2.5		0.5	1		1.72972	1
2.29248	1.16096		2.45344	1.16096		1.79248	1.16096
2.40368	2.12396		0.792481	1.79248		2	1.16096
1.72972	1.85022		1.72972	0.792481		2.08496	1.29248
1.58496	2		0.5	1		2.4771	1
0.5	2.6427		1.66096	1.72972		1.16096	0.5
2	2.60473		1.85022	2.22972		1.85022	0.792481
1	1.66096		1.58496	0.5		2.04373	1.16096
2.16096	1.85022		1.66096	1		2.32193	1.29248
2.04373	1		1.40368	1.40368		2.40368	1.40368
0.792481	2		1.5	1.5		2.4771	0.5
1.72972	2.35022		1.58496	1.66096		2.22972	0.792481
1.95345	2.5		1	1.90368		2.19616	1.16096
1	1.40368		1.16096	1.58496		2.16096	1.29248
0.5	1.5		1.29248	1.5		2	1.40368
0.792481	1.72972		2.35022	1.79248		2.08496	1.90368
1.16096	2.16096		1.58496	0.792481		1.66096	2.08496
1.72972	2.22972		1.40368	2.12396		2	2.08496
0.5	2.56464		1.29248	1.29248		1.5	1.79248
0.792481	1.66096		1.5	1.79248		1.90368	1.79248
1.40368	1.72972		2.04373	1.72972		1.95345	1.85022
0.792481	2		0.5	1.79248		1.95345	1.72972
0.5	2.32193		1.90368	1.29248		1.72972	1.79248
0.5	0.5		1.66096	1.40368		1.79248	1.58496
0.5	1.72972		1.5	1		1.85022	1.58496
0.792481	2.16096		0.5	0.5		1.72972	1.79248
1.29248	0.5		0.792481	1.16096		1.5	1.40368
0.792481	1.66096		0.792481	1.66096		1.58496	1.66096
0.5	1.72972		2.04373	1		1.66096	1.40368
1.5	1.72972		2.16096	2		1.40368	1.40368
1.16096	1.85022		1.5	0.792481		1.66096	1.58496
1.72972	1.90368		1.58496	1.29248		0.5	1.72972
1.66096	2.32193		1.40368	1.40368		0.792481	1.79248
2.80735	1.16096		1.5	1.16096		1	1.85022
1.66096	1.40368		0.5	1.5		1.16096	1.90368
1.79248	1.72972		2.19616	0.5		1.29248	2.04373
1.72972	2.29248		1.16096	1.29248		1.40368	2.12396
3.22147	0.5		0.5	1.40368		1.5	2.16096
1.95345	2.16096		0.792481	1		1.58496	2.19616
1.5	2.19616		2.40368	1.72972		1.66096	2.22972
2.69616	1.5		1	1.95345		1.72972	2.29248
2.79248	1		1.16096	2		1.79248	2.32193
1.72972	1.72972		0.5	1.79248		1.85022	2.35022
1.79248	2		0.792481	2.32193		0.5	2.37744
2.58496	1.85022		1.72972	1.40368		0.792481	2.40368
2.77729	0.792481		1.16096	0.792481		1.16096	2.4771
1.29248	1.85022		1	1.16096		1.66096	2.56464
1.79248	0.5		1.5	0.5		1	2.60473
1.90368	1.72972		0.792481	1.58496		1.29248	2.6427
1.40368	1.5		1.5	1.90368		1.40368	1.72972
1.79248	0.5		2.22972	1.85022		0.792481	1.79248
1.95345	1.40368		1.66096	1.66096		1	1.90368
2.19616	0.5		1.79248	0.5		1.29248	2.04373
2.26178	1.72972		1.5	1.58496		0.5	2.08496
2.29248	1.79248		1.72972	2.16096		0.792481	2.12396
2.35022	1.85022		1.29248	1.29248		1	2.35022
2.40368	2.5222		1.72972	1		1.16096	2.40368
2.45345	1.16096		1.29248	1.16096		0.5	2.4771
2.62396	1.29248		1.29248	1.85022		1	2.5
1.16096	1.5		1.5	1.29248		0.5	2.60473
1.79248	1.95345		1.40368	0.792481		0.792481	2.72972
2.22972	2.08496		1.16096	1		1	1.5
2.60473	1.85022		0.5	1		1.16096	1.58496
1.58496	1.90368		2.5222	1.85022		1.29248	1.66096
1.90368	1.95345		1.40368	1		0.792481	1.79248
2.19616	2.29248		1.66096	1.16096		1	2.04373
1.16096	1.5		1.29248	1		0.5	2.08496
2.29248	1.58496		2.16096	0.792481		0.792481	2.12396
1.85022	2.58496		0.792481	0.5		1.16096	2.16096
1.5	1.85022		2.4771	1.72972		1.85022	2.37744
1.72972	1.58496		1.40368	0.792481		0.5	2.42899
2.08496	2.56464		1.16096	1.29248		1	2.45344
2.32193	1.16096		1.5	1		1.58496	2.4771
0.5	1.16096		1	1.16096		1.29248	2.58496
2.08496	2.4771		0.792481	1.29248		2.08496	1.58496
2.19616	1.29248		2	1		2.16096	1.66096
1.29248	3		1.95345	0.5		1.29248	1.72972
1.40368	0.5		1.90368	0.5		1	1.79248
2.04373	2.5		1.5	0.5		1.16096	1.90368
1.16096	0.5		1.16096	1.16096		1.40368	2.19616
1.58496	2.19616		0.792481	0.5		1.85022	2.22972
1.85022	1.79248		0.5	1.95345		0.5	2.29248
1.90368	1.66096		1.90368	1.90368		1	2.35022
1.95345	2.16096		2.12396	1.66096		1.85022	2.40368
2	2.22972		1	1.72972		2.26178	2.45344
2.12396	2.32193		2.62396	1.29248		2.19616	2.54373
1	0.5		1.90368	1.72972		2.08496	2.6427
1.58496	1.40368		0.5	1.72972		2.12396	1.40368
1.79248	1.5		0.792481	1.66096		2.04373	1.5
0.5	1.58496		2.12396	0.5		1.85022	1.58496
2.12396	1.72972		1.58496	1.40368		1.90368	1.72972
1.5	1.79248		1.16096	1.79248		1.95345	1.79248
1.58496	2.08496		0.792481	1.72972		1.85022	1.85022
1.66096	2.12396		1	1.29248		1.90368	1.90368
1.85022	2.22972		0.792481	0.792481		1.72972	1.95345
1.58496	1.58496		0.5	1.79248		1.85022	2
1.66096	1.66096		1.85022	1.58496		1.58496	2.04373
0.5	2.04373		1.58496	0.792481		1.66096	2.19616
0.792481	2.08496		1.40368	2.04373		1.79248	2.22972
1.29248	2.19616		0.792481	0.792481		1.5	2.32193
1.66096	1.16096		1.40368	1.40368		1.40368	2.35022
1.79248	1.79248		1	1.16096		1.58496	2.42899
2.12396	2		0.792481	1.72972		1.66096	2.5222
1.72972	2.04373		1.16096	0.792481		1.29248	2.19616
1.85022	2.56464		1.29248	1		1.29248	1.95345
2	0.5		1	1.58496		0.5	2.04373
2.08496	1.16096		0.792481	0.5		0.792481	1.29248
1.40368	1.29248		1.5	1.58496		1	1.79248
1.5	1.40368		1	0.792481		1	1.90368
1.90368	1.5		2.19616	0.5		2.32193	1.16096
1.5	1.79248		1	2		2.5	1.72972
1.72972	1.95345		1.16096	1.66096		0.792481	1.85022
1.5	2		0.5	0.792481		1.85022	1.72972
1.58496	2.04373		2.26178	1.16096		0.5	1.5
2.22972	2.08496		1.72972	1.5		1	1.58496
1.29248	2.19616		1.66096	1.95345		1.16096	1.66096
1	1.29248		1.29248	1.16096		1.40368	1.40368
1.58496	1.72972		1.16096	1		1.16096	1.5
0.5	1.90368		1	0.792481		1.29248	1.58496
1	2.08496		1	1.95345		1.5	1.66096
1.5	0.792481		1.72972	2		1.85022	0.5
1.95345	1.16096		1.66096	1.90368		2.04373	0.792481
0.5	1.58496		2.45344	1.58496		2.12396	1
0.5	1.79248		0.5	0.5		2.08496	1.16096
0.792481	1.90368		0.792481	1		1.90368	1.40368
1.40368	1.16096		1.79248	1.16096		1.95345	1.5
1.5	1.40368		1.72972	0.792481		1.79248	1.58496
2.35022	1.72972		0.792481	1.66096		1.85022	1.66096
2.12396	1.79248		1.58496	1.58496		1.58496	1.72972
1.58496	1.85022		2.04373	1		1.58496	1.79248
1.66096	1.66096		1.66096	1.16096		1.29248	0.5
1.58496	1.16096		0.792481	1		1.5	1.5
1.66096	1.58496		1.66096	0.5		1.29248	1.58496
1.29248	1.72972		1	1.16096		1.16096	1.16096
1.66096	1.5		2.04373	0.792481		0.792481	1.29248
2.12396	1.16096		1.40368	1		1	1.40368
2	1.29248		1.16096	1.29248		1	0.792481
1.29248	1.5		1	0.5		0.792481	1.29248
1.66096	1.29248		1	2.37744		0.5	0.5
2	1.40368		1.16096	2.19616		1.16096	0.792481
1	1.16096		0.792481	2.32193		1.66096	1
2.12396	1.40368		1	1.95345		1.29248	1.16096
1.29248	0.5		1.66096	1.72972		1.5	1
2.56464	1.5		2.04373	1.66096		2.19616	0.792481
0.792481	0.792481		0.5	1.95345		2.12396	0.5
0.792481	0.5		1.5	1.90368		2.16096	1
1	0.792481		0.792481	1.5		2.12396	1.5
1.72972	1.66096		0.5	1.40368		1.95345	1.66096
1.29248	2.29248		1.85022	1.16096		2.04373	1.5
1.72972	0.792481		2	1.58496		1.90368	1
1.16096	0.792481		0.5	1.29248		1.95345	1.16096
1.40368	1.16096		1.79248	2.04373		1.85022	1.40368
1.29248	1.5		1.95345	1.79248		1.72972	0.5
0.5	1.5		2	1		1.66096	0.792481
1.58496	2.37744		1.16096	1.16096		1.58496	0.5
0.792481	1.58496		1.40368	0.792481		1.5	0.792481
0.5	1.5		1.5	2.16096		1.58496	1.16096
1.16096	1.40368		1.66096	1.85022		1.66096	1.40368
1.66096	1.72972		1	1.16096		1.29248	1.58496
1	1.40368		0.5	1.40368		1.40368	1.79248
1	1.40368		1.90368	1.85022		1.5	1
0.792481	1.5		1.95345	1.85022		1.58496	1.16096
0.792481	1.79248		2.45344	1.5		1.5	1.5
0.792481	1.66096		1.58496	2.22972		1.16096	1.90368
1.16096	1.72972		1.5	0.792481		0.792481	2
1.58496	1.95345		2.19616	0.792481		0.792481	1.16096
1	1.5		0.5	1.5		1.16096	1.58496
0.5	1.58496		1	1.72972		1	0.5
0.792481	0.792481		1	1.5		0.5	0.792481
0.5	1.16096		2.04373	0.5		0.792481	1.58496
0.5	2.62396		0.5	1.16096		1.16096	1.58496
1.66096	2.58496		1.58496	1		1.29248	2.19616
1.16096	0.5		1.66096	1.29248		1.5	2.26178
1	1.5		1.58496	0.5		0.5	2.29248
0.5	2.9771		1.16096	1.5		0.792481	2.19616
0.792481	1.72972		0.792481	1.40368		1	1.95345
1.29248	2.29248		1	1.16096		1.58496	2.04373
0.5	1.40368		0.5	1.29248		0.5	1.79248
1	2.85022		1.16096	1.58496		1.5	1.95345
1.16096	2.98864		0.792481	0.792481		1.90368	1.72972
0.5	1		1.90368	2.04373		2.16096	1.90368
0.792481	2.86396		0.792481	1.72972		2.19616	1.72972
1.29248	1		0.5	2.12396		2.12396	1.79248
1.40368	2.66096		2.22972	0.792481		2.16096	1.85022
0.5	2.79248		2.19616	1.58496		2.19616	1.58496
0.792481	2.29248		2.35022	1.66096		2.08496	1.79248
0.5	2.62396		2.16096	1.95345		2	1.58496
1	1.40368		1.95345	1.5		2.04373	1.72972
0.5	1.90368		1.72972	1.58496		2.08496	1.16096
0.5	2.79248		2	1.40368		2	1.29248
1	2.37744		1.66096	1.29248		1.90368	0.792481
1	2.72972		1.58496	0.5		1.95345	0.792481
0.792481	1.5		1.5	0.792481		1.90368	0.5
1.40368	1.85022		1.85022	2.04373		1.85022	1.95345
0.792481	2.26178		1.40368	1.29248		1.90368	1.90368
1	1.40368		1.16096	2.22972		1.79248	1.85022
0.792481	1.95345		0.792481	1.29248		1.58496	1.29248
1.29248	2.4771		1.5	0.5		1.72972	2.66096
0.5	2.16096		0.5	1.58496		1.29248	1.29248
2.82193	1.58496		0.5	2.32193		1	1
1	1.95345		1	2.35022		1.29248	1.16096
1.29248	2.12396		1	2.12396		1.40368	1.5
1.16096	2.4771		1.66096	2.12396		1.72972	1.95345
1.29248	2.66096		2.60473	1.29248		1.85022	2.08496
2.37744	1.40368		2.29248	2.08496		2.08496	2
2.37744	1.85022		2.12396	1.16096		2.37744	2.08496
1.85022	2.08496		1.85022	1.58496		1.29248	1.95345
2.29248	2.29248		1.40368	1.66096		1.40368	1.95345
1	2.60473		1.16096	1.66096		1.5	1.85022
1	1.16096		1.29248	1.66096		1.58496	1.79248
1.79248	1.58496		1.95345	1		1.66096	1.85022
1.85022	0.5		1.90368	1.40368		1.72972	1.40368
1.90368	1.66096		2.35022	1.40368		2.04373	1.5
3.07487	0.792481		1.72972	0.5		1.16096	1.58496
1.16096	1.5		0.792481	2		1.5	1.40368
1.5	1.66096		2.08496	2.08496		1.66096	1
1.66096	1.95345		1.5	1.66096		2.66096	1.16096
1.79248	2.16096		0.5	2.22972		2.69616	1
1.95345	2.40368		1.16096	2.04373		2.62396	0.5
0.792481	1		1	1		1.72972	1
1.29248	1.40368		0.792481	1.66096		1.5	1.16096
1.72972	1.72972		1.29248	1.16096		2.45344	1.5
1.79248	1.85022		1.5	1.16096		2.35022	0.792481
1.66096	2.22972		2.08496	1.5		2.42899	0.792481
1.72972	1.16096		1	1.29248		2.40368	2.42899
0.792481	0.5		1.16096	1		1.29248	2.04373
1.29248	1.40368		1.40368	0.792481		2.32193	2.08496
1.5	2.12396		1.40368	2.12396		2.35022	1.95345
1.40368	2.16096		1.79248	1.79248		2.37744	1.85022
1.16096	0.5		1.66096	0.5		2.26178	1.72972
1.29248	2.08496		0.792481	1.90368		2.32193	1.79248
0.5	0.792481		2.04373	1.85022		2.32193	1.5
0.5	2.16096		1.90368	1.16096		0.5	1.66096
0.792481	1.16096		1.5	2.08496		0.792481	1.29248
1.90368	1.85022		2.67878	2.35022		0.5	1.40368
1.5	2.08496		0.5	1.66096		1.40368	1.5
1.16096	1.85022		1.40368	1.16096		1.58496	1.58496
1.40368	1.95345		1.58496	1.5		1.72972	1.16096
1.72972	0.792481		2.37744	0.5		2.12396	1.5
0.5	1.40368		1.5	0.5		2.22972	1
1.58496	1.5		1.40368	0.792481		1.5	1.16096
1.66096	1.58496		1.16096	0.5		1.79248	1.40368
1.72972	0.792481		1.29248	0.5		1.95345	0.792481
1.29248	1.72972		1.58496	1.16096		2	1.16096
1.66096	0.792481		0.792481	0.5		2.32193	0.792481
1	1.58496		1	2.35022		2	1
0.792481	0.5		0.5	2.40368		1.85022	0.792481
0.792481	1.16096		0.5	2.04373		1.90368	1
1.40368	1.85022		1.40368	2.08496		1.58496	1.16096
1.66096	1.72972		2.04373	1.40368		1.40368	1.29248
1.85022	1.85022		2	1.58496		1.72972	0.5
2.04373	1.66096		0.792481	2.58496		1.29248	1
1	1.40368		1.16096	1.66096		1.40368	1.16096
1.29248	1.58496		1.29248	1.58496		1.58496	0.792481
1.58496	1.66096		1	1.16096		1.66096	2.19616
1.66096	1.40368		1.58496	1.5		1.16096	2.16096
1.85022	0.792481		0.5	1		1.40368	2.12396
2.96537	1.40368		1.58496	1.29248		1.58496	2.16096
1.16096	1.5		2.74593	1		1.40368	2.08496
1.29248	2.5222		2.29248	1.5		1.29248	2.04373
1.40368	2.19616		0.5	1		0.5	1.79248
1.5	2.58496		1.29248	1.5		0.792481	1.72972
1.40368	2.60473		2.22972	0.5		1.16096	1.58496
0.792481	2.62396		1.90368	1.72972		0.792481	1.29248
1.29248	2.91645		2.12396	1.16096		1	0.792481
0.792481	2.6427		1.85022	1.16096		1.16096	1.40368
1.16096	2.82193		2.08496	1.29248		1.40368	1.5
1.16096	1.90368		1.16096	1		0.792481	1.58496
1.90368	2.29248		1.66096	0.792481		1	1.66096
1.40368	2.40368		1.29248	1		1.16096	1.72972
1.5	2.54373		0.5	1		2.22972	1.79248
1.16096	2.56464		0.5	1.85022		1.95345	1.85022
1.40368	2.58496		1.72972	1.58496		2.04373	2.35022
1.72972	2.60473		1	1.5		1.79248	1
1.58496	2.6427		1.5	1.16096		1.95345	1.16096
1.16096	2.90368		1.95345	1.79248		1.90368	1.29248
1.16096	1.16096		0.5	2.16096		1.58496	1.40368
1.72972	1.29248		1	1.66096		1.40368	1.5
2.19616	1.58496		1.5	1.72972		1.29248	1.58496
2.40368	1.66096		2.22972	1		1.40368	1.66096
1.58496	2		1.72972	2.04373		1.58496	1.72972
1.85022	2.04373		1.66096	1.58496		1.66096	1.79248
1.29248	2.08496		2.40368	1.66096		1.16096	2.04373
1.79248	2.12396		1.29248	1.5		1.40368	0.792481
1.5	2.16096		1.16096	1.58496		1	1.16096
1.16096	2.19616		1	1.40368		1.29248	1.29248
1.29248	2.22972		0.792481	1.5		1.5	1.40368
0.5	2.26178		1.79248	1.40368		0.792481	1.5
2.16096	2.32193		1.85022	1.16096		1.40368	1.58496
1.29248	2.35022		2.67878	1.29248		0.5	1.72972
1.5	2.40368		1.29248	1		0.792481	2.04373
1.58496	2.5		1.16096	0.792481		1	2.62396
2.12396	2.5222		1	1		1.16096	2.56464
2.19616	2.54373		0.5	1.72972		1.29248	2.5
1.40368	2.58496		1.90368	0.792481		0.5	2.4771
1.79248	2.85022		2.08496	1		0.792481	1.5
1.95345	1		1.16096	1.5		1.16096	2.42899
2	1.16096		1.58496	2		1	1.16096
2.04373	1.40368		1.5	2.26178		1.16096	2.29248
1.95345	1.5		0.792481	1.16096		1.29248	2.35022
1	1.58496		0.5	2.29248		0.5	1
1.5	1.79248		0.5	1.95345		0.792481	2.29248
1.66096	1.90368		2.35022	1.5		1.16096	1.16096
0.5	1.95345		0.5	0.5		1.29248	1.66096
1.16096	2		1.58496	1		1.40368	1.72972
1.58496	2.04373		1.16096	1.5		0.792481	1.79248
1.95345	2.12396		1.16096	0.5		2.71313	2.29248
0.792481	2.16096		2.67878	1.29248		2.4771	2.32193
1.40368	2.19616		2	2.12396		2.56464	0.5
1.5	2.22972		0.5	1.95345		2.32193	1.40368
1.72972	2.32193		2.08496	1.90368		2.37744	1.5
1.85022	2.42899		1.85022	2.22972		2.40368	1.58496
1.29248	2.4771		1.79248	2.19616		2.12396	1.79248
1.5	2.5222		1.58496	2.08496		2.32193	2.26178
0.5	1.16096		0.5	2.04373		1.85022	2.45344
0.792481	1.5		2.40368	1.90368		2.08496	2.08496
1	1.58496		2.04373	1.58496		1.66096	2.12396
1.5	1.90368		1.79248	1		1.58496	2
1.40368	2.04373		1.72972	0.5		1.72972	2.04373
1.58496	2.08496		2.83621	2.04373		2	1.95345
1.16096	2.12396		2.45344	0.5		1.58496	1.85022
1.29248	2.4771		1.5	1.79248		1.66096	1.90368
0.792481	2.5		1.66096	2.85022		1.5	2
2.67878	2.5222		1.40368	1.72972		1.58496	1.72972
2.32193	1		1.58496	1.5		1.95345	1.79248
1.16096	1.16096		1.5	1.16096		1.79248	1.90368
2.22972	1.5		1.40368	1.29248		1.85022	1.66096
1.29248	1.66096		1	1.72972		1.40368	1.79248
1.16096	1.85022		1.5	1.5		1.29248	1.85022
0.792481	1.90368		0.5	1.16096		1.79248	1.72972
1.5	2.04373		2.12396	1		1	1.79248
1	2.08496		1.85022	0.5		1.58496	1.85022
2	1.16096		1.79248	0.5		1.66096	1.66096
2.72972	1.40368		1.66096	1.5		1.72972	1.79248
2.5	1.58496		1.58496	0.5		0.792481	1.40368
2.4771	1.85022		1.16096	1.90368		1	1.72972
2.5	1.95345		1.29248	1.85022		1.5	1.29248
1.5	2.04373		1	2		1.66096	1.40368
2.37744	2.12396		0.792481	1.16096		1.40368	1.66096
2.54373	0.5		1	1.29248		1.5	1.16096
2.37744	1.40368		0.792481	1.58496		1.58496	1.29248
1.66096	1.66096		0.5	1.16096		1	1.40368
1.16096	1.85022		2	1		1.16096	1.5
1.85022	2		1.85022	1.40368		1.29248	1.58496
2.19616	2.04373		1.16096	1.58496		1.40368	1.5
1.66096	1.90368		1.79248	2		1.5	1.16096
1	1.72972		0.792481	1.90368		1.58496	1.29248
1.66096	2.16096		2.12396	1.72972		1.66096	1.16096
2.04373	1.66096		1.16096	1.16096		1	1.16096
2.12396	1.85022		0.792481	1.29248		1.16096	1.5
1.85022	2.04373		1	1.72972		1.29248	1.16096
1.58496	2.16096		2	1.79248		1.40368	1.40368
1.66096	1.66096		1.58496	1		1.5	0.5
1.72972	1.72972		1.66096	1.40368		1.58496	1
1.90368	1.79248		1.5	1.85022		0.792481	2.04373
0.792481	1.95345		1.58496	0.5		1.16096	2.08496
1.16096	2		1.40368	1.5		1.29248	2.08496
1.5	2.32193		1.5	1.58496		1.5	1.95345
1.58496	2.40368		1.16096	1.29248		1.79248	1.85022
0.5	1.40368		1.29248	1		0.792481	1.5
1.29248	1.85022		0.792481	0.792481		1.16096	1.5
1.40368	1		1.79248	0.5		0.792481	1.40368
1.5	1.40368		1.90368	1.79248		0.792481	1.58496
1.40368	1.79248		1	1.16096		0.5	1.66096
1.5	0.5		1.79248	1.58496		1.16096	1.40368
0.5	0.792481		2.19616	1.40368		0.792481	1.58496
1.16096	1.95345		1.72972	1.29248		2.45344	1.29248
1	1.40368		1.66096	1.58496		2.16096	1.29248
1.16096	1.58496		2.42899	1.72972		2.19616	1.40368
0.792481	1.95345		2.08496	1.5		2.19616	0.792481
1.90368	2.19616		0.792481	1.40368		2.08496	1
1.29248	1.16096		1.40368	1.5		2.04373	1.16096
1.66096	1.5		0.792481	1.40368		2.67878	1.29248
1	1.66096		1.90368	1		2.66096	1
1.66096	2.60473		1.29248	0.5		2.67878	1
2	1.40368		1.85022	0.792481		2.62396	1.40368
1.90368	1.66096		2.22972	1.58496		1.90368	1.58496
1	2.35022		2.08496	1.90368		1.95345	1.16096
1.16096	1.66096		2	2		2.60473	1.29248
1.29248	1.79248		1.90368	1.95345		1.72972	1.29248
1.85022	1.90368		1.66096	1.16096		2.58496	1.66096
2	1.95345		1.16096	1.29248		1.79248	0.5
1.58496	2.12396		0.5	1.40368		2.54373	1
0.792481	1		2.56464	1.16096		2.54373	0.792481
1	1.58496		1.79248	1.29248		1.5	1
1.40368	1.72972		1.95345	1		2.45344	2.35022
1.58496	1.72972		1.16096	1.16096		2.4771	1.79248
0.792481	1		0.5	1.40368		2.45344	2.12396
1.5	1.79248		2	1.29248		1.16096	1.66096
0.5	2.08496		1.29248	2.08496		1.16096	1.72972
0.792481	0.792481		2	0.792481		0.5	2.08496
2.04373	1		1.95345	1.5		0.5	1.58496
2.08496	1.66096		1.5	1.95345		1.16096	1.95345
1.5	0.792481		2.5	1.79248		1.72972	1.95345
2.04373	2.04373		0.792481	2.32193		2.16096	1.29248
0.792481	1.85022		0.5	0.5		2.22972	1.85022
0.5	1.72972		1.85022	1.85022		2.32193	1.90368
1	2.12396		1	1.29248		2.37744	0.792481
1.72972	2.04373		0.792481	1.79248		2.4771	1.58496
0.5	1.29248		2	1.58496		2.5	1.66096
1.85022	1.72972		1.58496	1.40368		1	0.792481
2.04373	2.08496		1.66096	1.79248		2.04373	1.40368
1	2.12396		1.16096	1.16096		2.12396	1.5
0.5	1.58496		2.04373	1.29248		2.29248	1.58496
1.40368	1.79248		1.29248	1.16096		2.40368	1
2.04373	2		1.16096	0.792481		2.56464	1.85022
2.35022	1.90368		1	1		1.29248	0.792481
2	1.40368		1.40368	2		2.22972	1
1	1.58496		0.792481	2.87744		2.12396	1.29248
1	1.66096		1.58496	1.29248		2.08496	1.40368
1.29248	1.85022		1.72972	1.16096		2	1.5
0.5	1.90368		2.16096	1		2.04373	0.5
0.5	2.04373		2.19616	1.29248		1.95345	0.792481
1	1.40368		1.16096	1.16096		1.85022	1.5
2.08496	1.66096		0.5	2.26178		1.90368	1.58496
0.792481	1.72972		1.16096	3.23787		1.85022	0.792481
0.5	1.79248		1	2.22972		1.72972	0.5
0.5	2.19616		0.5	1.29248		1.66096	1
0.792481	1.66096		0.792481	1.40368		1.40368	0.5
1	1.72972		0.5	1.85022		1.40368	0.5
0.5	1.40368		0.5	0.792481		1	0.792481
0.5	1.58496		1.72972	1		1.16096	1.16096
0.5	1.72972		1.90368	1.66096		1	2.85022
0.792481	1.5		1.40368	0.5		0.5	2.32193
0.792481	1.85022		0.5	0.792481		0.792481	2.22972
0.5	1		1.5	0.5		0.5	2.66096
2.66096	1.16096		1.58496	1.5		0.792481	2.67878
2.83621	1.40368		1.29248	2.12396		1	1.90368
0.792481	1		1	0.792481		2	1.79248
2	0.792481		0.5	2.04373		1.66096	1.85022
1.16096	0.5		0.792481	1.40368		2.12396	2.5222
0.792481	1.58496		1.16096	1.29248		0.792481	2.4771
1.90368	1.58496		1.16096	1.5		1.66096	1.16096
0.5	0.792481		2.22972	0.5		1.29248	1.40368
1.16096	1.40368		1.58496	0.792481		1.66096	2.45344
2.62396	2.19616		1.29248	0.5		1.72972	1
0.792481	2.62396		0.5	1.5		1.90368	1
1.40368	2.32193		1.16096	0.792481		1.29248	1.16096
2.08496	2.66096		0.792481	2.5222		0.5	2.40368
0.792481	2.4771		1.5	2.62396		0.5	0.5
2.26178	2.54373		0.792481	0.792481		1.5	0.792481
1	1.29248		1.79248	1		0.5	1.29248
1.66096	1.85022		1.29248	1.16096		0.792481	1.40368
1.85022	1.90368		1	1.40368		1.16096	1.66096
1.95345	2.16096		1.95345	1.29248		1.29248	1.90368
1.58496	2.22972		2	1.16096		1.40368	1.95345
1.16096	2.35022		1.16096	1.58496		1.40368	2
1.40368	2.42899		1.29248	1.79248		0.5	2.32193
2.08496	2.45345		1	1.5		2.71313	1.5
2	2.5		1.16096	1.29248		0.792481	1.95345
1.5	1.72972		1.29248	1.29248		2.69616	2.19616
1.58496	2.40368		0.792481	0.5		2.71313	2.26178
1.5	1.16096		1	1.5		2.19616	2.29248
1.58496	1.5		1.16096	1.58496		2.08496	1.72972
1.40368	1.58496		1.16096	1.40368		2.08496	1.79248
0.792481	1.85022		2.08496	1.5		2.12396	1.85022
1.16096	2.16096		0.792481	1.29248		2	1.90368
1.5	2.22972		1.90368	1.40368		1.79248	2.12396
1.40368	2.86396		1.40368	1.16096		1.95345	2.32193
1.40368	1.40368		1.5	1.16096		1.72972	2.04373
0.792481	1.79248		2.40368	0.792481		1.85022	2
0.5	1.90368		1.58496	0.5		1.40368	1.95345
1	2		1.16096	1.95345		1.40368	1.79248
1.16096	2.29248		1.16096	0.792481		0.792481	1.58496
1	0.792481		1.16096	2.32193		1.58496	1.5
0.792481	1.29248		2.04373	1.40368		1.66096	1.58496
1.29248	1.66096		2.19616	0.792481		1.79248	1.40368
1.66096	2		1.95345	2.79248		1.90368	1.79248
0.5	0.792481		0.5	2.19616		1.66096	1.66096
2.4771	1		2.5	1.90368		1.95345	1.5
0.792481	1.16096		2.19616	0.5		2	1.58496
1.29248	1.66096		1.72972	0.5		1.40368	1.29248
1.5	1.72972		0.792481	0.5		0.792481	1.66096
0.5	1.85022		1	1.5		1.29248	1.72972
1.90368	1.90368		2	1.40368		1.5	1.79248
2	2.35022		1.85022	2.35022		1.72972	1.90368
2.16096	1.79248		1.16096	2.12396		0.792481	1.85022
0.5	1.85022		2	2		1	1.72972
1.85022	1.90368		1.16096	1.16096		1.66096	1.40368
2.87744	1.66096		3.07487	1.16096		1.5	1.29248
1.16096	1.79248		1.40368	1.40368		1.66096	1.16096
1	1.85022		1.29248	1.16096		1.5	1
1.29248	2.19616		1.40368	1.79248		1.16096	0.5
1	1		0.792481	1.85022		1.29248	2
0.5	1.58496		1	0.5		1	1.85022
1.40368	1.90368		0.5	0.792481		1	1.66096
1.72972	1.79248		0.792481	1.58496		1.40368	1.58496
1.16096	2.32193		1.58496	1.85022		1.5	1.40368
2.04373	2		1.16096	1		2	0.792481
0.5	2.29248		0.5	1.79248		1	1.16096
0.792481	1.16096		0.792481	1.5		1.40368	1.29248
1.16096	1.40368		0.5	1.29248		2.22972	1.16096
1.40368	1.58496		1.5	0.792481		0.5	1.29248
1	1.90368		1	1.40368		2.26178	0.792481
1.58496	2.42899		0.792481	0.5		2	1
1.40368	1.16096		2.40368	2.37744		1.95345	2.16096
0.792481	1.95345		1.16096	1.5		2.16096	1.40368
0.5	1.16096		2	0.5		1.90368	2.72972
0.792481	1.79248		2.35022	0.792481		1.85022	2.77729
0.5	2		2.58496	0.5		2.08496	2.80735
1.95345	1		1.29248	2.54373		1.66096	2.22972
1.85022	1.5		1.66096	2.16096		1.58496	2.19616
0.5	2.32193		1.85022	1.16096		1.40368	2.08496
2	1		1.40368	2.74593		1.5	1.95345
0.5	1.90368		1	1.79248		0.5	2.08496
1	1		1.16096	1.40368		1.40368	2.04373
1.85022	1.72972		1.29248	2.35022		1.16096	1.72972
0.5	1		0.792481	2.32193		1.40368	1.79248
1.40368	1.66096		1.5	2		0.5	1.5
1.95345	1.72972		1.58496	2.08496		0.792481	1.58496
1.29248	1.16096		2.26178	1.40368		1.16096	1.66096
1.5	1.58496		1.40368	1.40368		1.29248	1.72972
1.79248	1.40368		1.5	1.58496		1.40368	1.29248
1	1.5		1.29248	1.29248		1.5	1.40368
1.16096	1.58496		1	1.16096		1.58496	1.58496
1.29248	0.5		0.792481	1.16096		1.66096	1.58496
1	1		0.5	0.5		1.72972	1.16096
1.66096	1.58496		1.79248	1		1.79248	0.5
0.792481	1		1.58496	1.16096		2.19616	0.792481
1.5	0.792481		1.66096	1		0.5	1.16096
2.22972	2.60473		2.19616	2.26178		0.792481	1.66096
2.37744	0.5		0.5	2.12396		1	1.79248
2.5	2.42899		2.32193	2.04373		0.5	1.58496
2.08496	0.5		1.95345	1.72972		0.792481	1.16096
1.66096	0.5		0.792481	1.29248		0.5	1.40368
1.5	2.72972		1.95345	0.792481		0.792481	1.5
2.26178	2.77729		2.35022	1.16096		1	1.58496
1.95345	1.90368		1.90368	0.5		1.16096	1.16096
1	2.32193		2	0.5		1.5	1.29248
1.72972	2.45345		0.5	1.85022		1.58496	1.40368
1.16096	2.22972		2.08496	1.16096		1.40368	1.5
1.40368	1		0.792481	1		0.792481	1.58496
1.58496	2.16096		1	0.792481		1.40368	0.792481
1	2.54373		2	1		3.04373	1
0.5	1.58496		1.29248	1.16096		2.60473	1
1.29248	0.792481		1	1.40368		2.35022	1.40368
1	0.792481		1.66096	1.5		1.95345	1.95345
1.90368	1.72972		1.5	0.792481		1.16096	2
1.79248	1		2	0.5		0.5	1
2.72972	1.72972		0.792481	1		0.792481	0.792481
1.58496	1.79248		1.90368	1		0.5	1
1.40368	1.5		1.79248	0.792481		2.08496	0.792481
2.32193	1.58496		2	1.16096		1.95345	0.5
1.29248	1.29248		1.5	1.40368		1.5	0.792481
2.04373	0.5		1.29248	1.5		1.79248	1.29248
1.79248	1.29248		0.792481	1.29248		1.58496	1.58496
1.85022	1.16096		1.85022	1.40368		1.5	1.72972
1.16096	2.62396		1.40368	1.16096		1.29248	1.79248
1.66096	2.16096		0.792481	1.29248		1	2.08496
1.40368	2.04373		2.71313	1		1.16096	1.16096
2.19616	1.66096		1.40368	2.08496		1.29248	1.29248
1	1.79248		1	0.5		0.792481	1.40368
1.16096	2.04373		2.54373	1.16096		1.29248	1.66096
1	2.08496		1.29248	1		0.792481	2.04373
1.16096	1.5		1.79248	1.29248		1	2.08496
1.5	1.58496		1.16096	1.16096		1	1
1.58496	1.72972		1.85022	1.29248		3.08496	1.16096
1	1.85022		1.58496	1.5		1.72972	1.40368
1	1.95345		2.16096	2.16096		2.6427	1.5
0.792481	2		0.792481	1.72972		2.45344	1.79248
1.72972	1.85022		2.45344	0.5		2.5	1.95345
2.69616	1.90368		0.792481	2.5		2	2.22972
2.94132	1.95345		1	1.95345		2.08496	2.16096
0.5	2		0.792481	1.16096		1.95345	2.08496
3	1		1.16096	1.40368		2	2.08496
1.29248	1.16096		2.26178	1.40368		2.04373	1.85022
0.5	1.85022		1.66096	2.04373		1.66096	1.72972
2.69616	1.40368		1.85022	1.79248		1.72972	1.58496
2.71313	1.58496		1.5	1		1.58496	1.5
2.66096	1.90368		1.40368	1.66096		1.66096	1.58496
2.6427	1.16096		0.5	1.40368		1.72972	1.40368
2.85022	1.66096		0.792481	1		1.5	1.5
1.72972	1.79248		2.08496	1.90368		1.58496	1.16096
2.67878	2.04373		1.85022	2.29248		1.5	1.29248
2.69616	1.72972		1.16096	0.792481		1.58496	0.792481
2	1.58496		1.58496	1.79248		1.40368	1
2.5222	1.95345		1.16096	1.29248		1.40368	1.16096
1.58496	1.16096		1	1.79248		1	1.29248
2.62396	1.58496		0.792481	0.5		1.16096	1.40368
2.19616	1.29248		0.5	1.16096		0.792481	1.5
2.5222	1.5		1	1.58496		1	1.58496
1.79248	0.5		1.16096	2		0.792481	1.66096
2.5222	1		0.5	2.12396		0.792481	1.72972
2.62396	1.40368		1.85022	2.08496		1	1.79248
1	0.792481		1	1.66096		2.08496	1.85022
2.04373	1.5		0.792481	1.40368		1.90368	0.792481
2.08496	1.40368		1	1		1.29248	1.16096
2.19616	1.90368		2.69616	2.32193		1.40368	0.792481
2.56464	1.79248		0.792481	1.5		1.16096	1
2.04373	0.5		2.67878	2.08496		1.16096	0.5
1.66096	0.792481		2.26178	1.66096		0.792481	0.792481
1.40368	1.29248		2.22972	1.16096		1	0.5
1.72972	1.16096		2.19616	1.40368		0.792481	0.792481
1.90368	0.792481		2.16096	1.5		0.5	1
2.16096	1.16096		2.12396	0.792481		0.5	1.29248
2.16096	2.12396		2.08496	1		1.40368	0.5
2.26178	1		1.72972	1.85022		1.72972	0.792481
1.58496	0.792481		0.5	1.79248		1.90368	1
2.26178	1.16096		1.58496	1		2.16096	2.04373
0.792481	1.5		0.792481	0.5		2.4771	1
1.40368	1		1.16096	0.792481		0.792481	1.29248
2	1.29248		0.792481	2.08496		1.29248	3.41644
2.19616	1.16096		0.5	2		1.40368	2.04373
1.58496	1.29248		2.32193	1.72972		2.74593	1.40368
1.79248	1.72972		1.16096	1.66096		1.90368	1.40368
1.29248	1		1	1		1.72972	0.5
1.58496	1		1.5	1		1.16096	1.90368
0.5	1.58496		0.5	2.4771		0.5	2
1.5	1		1.5	1.16096		0.792481	2.04373
1.66096	1		1.40368	1.66096		1	1.79248
0.5	2.19616		1.5	2.67878		1.16096	1.58496
1.66096	1.16096		1.16096	1.58496		2.32193	1.79248
1.79248	2.12396		1.29248	1.40368		1.72972	1.58496
1.29248	1.16096		1	1.79248		1.66096	1.79248
1.58496	0.792481		1.16096	1.29248		1.72972	1.29248
1.66096	1.5		1	0.5		1.66096	1.40368
1	1.72972		0.5	1.58496		1.58496	1.66096
1.16096	2.12396		1.40368	1.40368		1.5	1.40368
1.58496	1.29248		1.29248	2.29248		1.29248	1.16096
1.16096	0.792481		1.16096	1.16096		1	1.29248
1.66096	0.5		1.29248	2.08496		1.16096	0.5
0.792481	3.10473		1	2.04373		0.792481	1
1	2		1.66096	0.5		0.5	1.16096
0.792481	1.5		1.29248	1.85022		0.5	1.16096
1	1.72972		0.792481	1.16096		0.5	1.90368
1.66096	1.85022		1.16096	1.40368		1.16096	2.08496
1	2.74593		0.792481	1.79248		1.5	1.95345
0.792481	2.95345		1.16096	1.85022		0.5	2
1.16096	2.96537		1.5	0.5		1.29248	1.72972
1	3.26958		1.16096	1.66096		2.29248	1.58496
1.5	1.66096		0.792481	2		2.19616	1.5
1.16096	1.79248		0.5	0.792481		2.04373	1.40368
1.16096	1.85022		2.16096	1.58496		1.90368	1.29248
1.29248	1.29248		1.40368	1.90368		1.72972	1.40368
1.16096	1.72972		1.72972	2.16096		1.79248	1
0.792481	2.04373		1.95345	0.5		1.90368	0.5
0.792481	2.86396		1.29248	1.40368		1.95345	1.90368
1.29248	2.22972		1.40368	1.5		1.72972	1.79248
1.16096	2.94132		0.5	1.29248		1.79248	1
1.16096	2.79248		0.792481	1.90368		1.85022	1.58496
1	2.79248		1.66096	2		1.58496	1.79248
0.5	2.86396		1.40368	1		1.66096	1.90368
0.5	1.90368		1.72972	1.95345		1.58496	2.08496
1.5	2.69616		1.90368	1.66096		1.66096	1.29248
0.5	1.40368		1.16096	1.58496		1.58496	1.40368
1.16096	2.62396		1.16096	1.66096		1.40368	0.792481
0.5	2.6427		1.29248	1.16096		1.5	1
1.5	2.67878		1.16096	1.40368		1.29248	0.792481
1.58496	2.83621		1	1.5		0.792481	0.5
1.95345	1.58496		1.29248	1.58496		1	0.792481
0.792481	1.66096		1.5	2.08496		1.16096	1.66096
1.5	2.40368		0.792481	1.72972		0.792481	1.85022
0.5	2.45345		0.5	1		2.19616	2.08496
1.29248	2.76178		1.72972	1.29248		1.79248	2.5222
1.16096	2		2.12396	1.90368		1.58496	0.5
1.40368	2.29248		1	1.58496		1.40368	1.29248
0.792481	2.58496		1.90368	1.40368		1.29248	1.40368
1.29248	2.71313		2.08496	1.5		1.16096	1.58496
1	2.9771		1	0.5		1	1.66096
3.17878	1.66096		1.16096	1.79248		0.5	1.90368
3.37073	1.90368		1.40368	1.79248		1.16096	1.66096
2.26178	2.04373		0.5	2.35022		2.19616	1.29248
3.30735	2.12396		1	2.40368		2.16096	1.16096
3.04373	2.19616		1.29248	2.62396		2.26178	1.29248
0.5	2.22972		1.40368	1.79248		2.29248	0.5
2.82193	2.26178		2.26178	1.85022		1.72972	2
2	2.37744		2.29248	1.72972		1.72972	0.792481
1.16096	2.56464		2.22972	1.72972		1.85022	1
1.95345	2.62396		2.22972	1.58496		1.85022	1.29248
2.22972	2.66096		0.792481	1		1.66096	2
0.5	2.72972		0.5	1		1.79248	1.85022
1.5	1.29248		0.792481	1.16096		1.85022	1.72972
2.72972	1.58496		1.66096	1.40368		1.5	1.79248
1.40368	1.66096		1.40368	1.16096		1.5	1.66096
1.58496	1.85022		2.04373	1.66096		1.58496	1.72972
1.66096	2		2.08496	1.58496		1.66096	1.58496
2.26178	2.04373		2.04373	1		1.72972	1.58496
0.792481	2.35022		1.66096	1		1	1.40368
1.40368	2.42899		1.66096	1.5		1.5	1.40368
1.72972	2.6427		2.45344	1.40368		1.58496	1.16096
1.58496	1		1.66096	0.792481		1.66096	0.792481
1.16096	1.16096		0.792481	1.5		1.40368	0.5
2.45345	1.29248		1	1.16096		1.58496	1
2.5	1.5		0.792481	2.32193		0.5	1.16096
2.66096	1.79248		1.29248	2.82193		1	1.29248
1	1.90368		1.16096	2.12396		1.16096	0.5
1.16096	1.95345		1.66096	1.95345		0.5	1.29248
1.85022	2		1.85022	2.08496		1	2.19616
1	2.12396		1.79248	2.16096		1.40368	2.08496
2.62396	2.19616		1.16096	2		1	1.79248
1.40368	2.22972		0.792481	1.16096		1.29248	1.79248
1.58496	2.32193		1.58496	0.5		1.5	1.95345
2.62396	2.35022		0.5	1.29248		1.58496	1.90368
2.82193	2.37744		2.45344	1.16096		2.08496	1.5
1	2.5222		0.5	1.40368		2.22972	1.66096
2.19616	2.60473		1.16096	0.5		1	1.29248
0.5	2.66096		1.85022	1		1.29248	1.5
1.72972	0.792481		2.35022	0.792481		1.5	1.29248
1.58496	1.72972		2.4771	1.5		1.90368	1.16096
2.5	1.79248		1.5	1.29248		2.19616	0.792481
1.66096	1.90368		1.95345	1.16096		2.5222	1
1.16096	2.54373		2.19616	2.5222		0.792481	1.16096
1.29248	1.16096		2.37744	2.67878		1.16096	0.792481
0.792481	1.79248		0.792481	2.04373		1.40368	1
1	1.95345		1	0.5		0.792481	0.5
1.79248	2.19616		1.16096	0.792481		1.16096	2.12396
2.12396	2.32193		1.40368	1.66096		1.29248	2
1.40368	2.42899		1.79248	1.5		1.5	1.85022
1.5	1.58496		1.85022	1.95345		1.79248	1.5
1.5	1.66096		2.04373	2.35022		2.5222	1.5
1.58496	1.85022		2.29248	1.40368		0.5	1
1.16096	2		0.5	1.29248		0.792481	1.29248
1.79248	2.08496		1.58496	1.40368		1.16096	1.5
0.792481	2.32193		1.66096	1.79248		2	1.66096
0.792481	2.4771		1.90368	1		2.16096	1.40368
2.58496	3.08496		2.26178	1.58496		2.5222	0.5
1.29248	1.66096		0.792481	0.5		0.792481	1.29248
1	1.72972		1.5	1.16096		1.95345	1
0.792481	2.37744		1.58496	2.45344		2.26178	1.16096
2.35022	2.40368		1.90368	2.29248		0.5	1.29248
2.37744	2.42899		2.16096	2.26178		1.16096	1.29248
2.16096	2.45345		0.5	1.40368		1.58496	1.40368
2.29248	2.58496		1.40368	1.16096		1.85022	1.5
1.72972	1.5		1.5	1.16096		1.90368	1.58496
1	1.72972		1.85022	1.85022		2.08496	2.16096
1	2.12396		2.26178	1.5		1	0.5
2	2.42899		1.16096	1.72972		0.5	1.16096
1.90368	2.58496		1.29248	2.16096		1	1.58496
0.792481	1.16096		2.12396	2.22972		1.29248	1.66096
1.40368	1.58496		1	2.26178		1.58496	2.12396
1.40368	1.66096		3.35712	1.85022		1.66096	2.4771
1.16096	1.85022		1.58496	1.85022		1.72972	0.792481
1.5	2		1.29248	1.90368		1.79248	0.5
1.16096	2.04373		1.5	1.40368		1.85022	1.72972
0.792481	2.08496		2.29248	1.16096		0.5	1.79248
0.5	2.22972		1.16096	2		1	2
1	2.5222		1.5	1.5		1.29248	2.16096
0.5	1.58496		0.5	1.40368		1.40368	1.40368
0.792481	1.79248		0.792481	1.29248		1.58496	1
1.72972	1.85022		2.08496	1		1.40368	1.40368
1.16096	2.04373		0.792481	1.72972		1.79248	0.5
2.22972	2.16096		1.90368	1.58496		1.66096	1
1	2.19616		1.72972	1.66096		1.40368	1.85022
0.5	2.29248		1	2.45344		1.58496	2.04373
1.40368	2.42899		2.4771	2.19616		1.40368	2.12396
1.29248	2.5222		0.792481	1.16096		1.5	1.72972
2	1.16096		2.29248	1.79248		1.16096	1.58496
0.5	2.37744		1.85022	0.5		1.29248	1.5
1.16096	1		1.40368	0.792481		1	1.29248
1	1.5		1.58496	2.32193		1.29248	1.40368
1.16096	1.66096		1.66096	2.5		0.5	1.16096
1.66096	1.72972		1.16096	1.66096		0.792481	1
1.58496	2.08496		1.40368	1.79248		1	1.5
0.5	2.16096		1.5	1.40368		1.16096	1.66096
1.16096	1.5		2.71313	1.58496		1	1.79248
1.29248	1.72972		0.5	2.08496		0.792481	1.40368
0.792481	1.90368		2.08496	1.58496		1.58496	0.5
1	2.19616		2.29248	1.16096		0.792481	0.792481
1.16096	1		1.58496	0.5		2.77729	1.40368
1.29248	1.5		2.16096	1.16096		2.58496	1.5
1.40368	1.66096		1.29248	1		2.54373	1.72972
1	2.22972		1.58496	1.72972		2.45344	1.79248
1	1.40368		2.54373	1.79248		2.37744	1.66096
0.5	1.72972		1.95345	1.16096		2.19616	1.5
0.792481	1.85022		2.35022	1.66096		1.66096	1.40368
0.792481	1.90368		2.32193	1		1.72972	1.58496
0.5	2.19616		2.60473	1.58496		1.85022	1.16096
0.5	2.22972		1.72972	1.40368		1.66096	1.29248
1.16096	2.26178		1.79248	0.5		1.5	1.5
1.16096	2.37744		2.37744	2.45344		1.58496	1.16096
0.5	2.45345		1.29248	1.29248		1.66096	1.29248
1.66096	1.40368		1.66096	0.792481		1.29248	1.40368
2.40368	1.58496		1.72972	2.08496		1.5	0.792481
1.16096	1.79248		1.90368	1.5		1.58496	1
1.29248	1.85022		1.16096	2.32193		1	1.16096
2.12396	2.04373		1.58496	0.792481		1.5	1.29248
1.29248	2.16096		2	0.5		1	0.5
0.792481	2.26178		2.16096	1.29248		1.16096	0.792481
1.40368	1.5		1	2		1.29248	1
0.5	1.58496		1.16096	1.95345		0.792481	1.16096
1.5	1.66096		1.5	2.08496		1	0.792481
1.66096	1.72972		1.58496	1.5		0.792481	1
1.58496	1.79248		2.40368	1.29248		1.40368	1.5
0.5	1.95345		0.792481	1.66096		1.79248	1.66096
1.29248	0.5		1.29248	0.5		0.5	0.792481
1	0.792481		0.792481	1.40368		1.40368	0.792481
1.16096	1		0.5	1.40368		1.85022	2.69616
0.5	1.5		1.29248	0.792481		0.5	2.62396
1.72972	1.58496		1.40368	0.792481		1	2.6427
1	1.66096		1.72972	1.72972		1.5	2.5222
1.16096	1.72972		1.29248	1.79248		1.85022	2.5
1.29248	1.79248		1.58496	1.72972		1.29248	2.40368
0.792481	2.04373		1.58496	1.90368		1.72972	2.42899
0.5	2.08496		1	1.95345		1.5	2.4771
1.16096	2.12396		1	1.5		1.72972	2.42899
1	2.16096		0.5	1.72972		1.5	2.32193
1.58496	1.16096		1.85022	1.79248		1.16096	2.19616
1	1.29248		1.40368	2.22972		1	2.26178
1.16096	1.40368		1.29248	1.58496		1.29248	2.04373
1.29248	1.5		1.16096	1		0.5	2.16096
0.792481	1.58496		1	1.5		0.792481	2.08496
0.792481	2.04373		1	1.95345		1.29248	1.85022
1	1.40368		2.45344	0.792481		2.19616	2
0.792481	1.5		0.5	2		0.792481	1.95345
0.792481	1.58496		2.12396	2.04373		2.16096	1.5
0.792481	1.66096		2.12396	2.19616		1.40368	1.66096
0.5	1.85022		2.19616	1.85022		2.04373	1.72972
1	0.5		0.5	1.79248		2.08496	1.40368
0.5	1		0.792481	1.66096		2.22972	1.58496
0.792481	1.29248		1.16096	1.29248		1	1.29248
0.5	1.72972		0.5	1.66096		1	1.66096
2.32193	1.85022		0.792481	1.16096		1	1.5
1.58496	1.95345		1.16096	1.29248		2.04373	0.5
2.04373	2.29248		1.40368	1.79248		1	1.40368
2.16096	1		1	1.29248		2.04373	1.16096
1.66096	1.29248		0.5	1.72972		2.16096	1.40368
1	0.792481		1.5	2.32193		1.90368	1.72972
1.29248	1.16096		1.72972	0.792481		1.95345	1.85022
1.95345	1.29248		0.792481	1.29248		2.19616	1.5
1	1.5		1.16096	1.40368		1.85022	1
1.29248	1.72972		1.29248	1.5		2	1.40368
1.40368	1.85022		2.67878	2.40368		2.16096	1
2.04373	0.792481		2.69616	1.40368		1.72972	1.40368
1.58496	1		1.72972	2.16096		1.95345	1.66096
1.72972	1.29248		1.79248	1.85022		1.66096	1.66096
1.90368	1.58496		1.66096	1		1.72972	1.40368
1.16096	1.85022		1.72972	1.29248		1.79248	1.29248
1.79248	1.95345		2.04373	1.66096		1.85022	1.16096
1.58496	1.40368		0.792481	1.29248		1.95345	1.29248
1.85022	1.72972		1.5	1		1.66096	1
2.12396	1.79248		1.58496	1.90368		1.79248	0.792481
1	2.22972		0.5	1.5		1.85022	1
1.5	1.29248		0.792481	1.72972		1.90368	1.16096
2.5222	1.40368		1.5	1.16096		2.04373	0.5
2.22972	2.12396		0.792481	1.66096		1.5	0.792481
2.29248	1.40368		2.16096	1.66096		1.58496	1.79248
0.792481	1.58496		1.29248	1.16096		1.72972	2.08496
1.58496	1.66096		1.16096	1		1.79248	1.58496
2.32193	1		1	0.792481		1.85022	1.72972
1.5	1.29248		1.5	1.58496		2	1.85022
1.95345	1.5		1.40368	1.95345		1.40368	1.90368
2.12396	1.72972		1.58496	1.16096		1.58496	2.08496
2.08496	0.792481		1.79248	1.79248		1.66096	2.26178
1.5	1.29248		1	1.85022		1.72972	1
2	1.40368		1.58496	1.90368		1.95345	0.5
0.5	1.5		1.29248	1.66096		1.29248	0.792481
1.29248	1.58496		1.5	1.58496		1.40368	1.58496
1.16096	1.66096		1.16096	2.12396		1.5	1.79248
1.5	1.79248		1.29248	1.72972		1.66096	2.04373
1.58496	2.16096		1	1.79248		1.72972	1.72972
2	1.16096		2.80735	1.72972		1.90368	2.26178
2.35022	1.29248		1.90368	2.5222		1.16096	1.85022
1.95345	1.66096		1.16096	1.40368		1.29248	2.08496
2.35022	1.79248		1.5	0.792481		1.16096	2.16096
0.792481	1		1.85022	2.04373		1.40368	1.95345
0.5	1.16096		1.29248	1.16096		1.5	1.85022
1.40368	1.58496		0.5	1		1	1.90368
1.79248	1		1.40368	1.16096		1.16096	2
0.5	1.72972		1.66096	1		0.5	2.16096
1.58496	0.5		0.5	1.79248		1	1.72972
1.72972	1.5		1.5	1.79248		1.16096	1.66096
1.79248	0.792481		1.16096	1.16096		1.29248	1.72972
1.85022	1.16096		1.29248	1.29248		1.5	1.90368
1.40368	0.792481		1.16096	1		1.58496	1.58496
1.5	1.90368		1.29248	1.66096		1.79248	1.66096
1.66096	2.12396		1	1.16096		1	1.79248
1.72972	1.29248		1.72972	1.29248		1.5	1.85022
1	1.85022		1.58496	1		1.79248	1.90368
1.58496	1.40368		1.66096	1.16096		0.792481	2.04373
1.85022	1.66096		1	2.26178		1	1.58496
1.90368	2		1.95345	1.72972		1.16096	1.66096
2.37744	2.32193		1	1.66096		1.29248	1.72972
1.16096	1.16096		0.792481	1.16096		0.5	1.79248
1.66096	1.79248		2.5	2.04373		0.792481	1.40368
1.72972	2.45345		2.4771	2		1.16096	1.58496
1.79248	2.19616		2.5	1.58496		1.29248	1.66096
1.90368	2.26178		0.5	2.12396		1.85022	1.72972
0.792481	1.79248		0.792481	1		0.792481	1.79248
1.40368	2.29248		1.58496	1.85022		1.5	1.95345
1.72972	1.90368		1.79248	1.29248		1.58496	1.29248
1	1.29248		2.19616	1		0.5	1.40368
1.16096	2.12396		2.22972	1.29248		1.85022	1.5
1.29248	1.79248		1.58496	0.792481		1.29248	1.58496
0.792481	1.66096		1.79248	1.5		1.16096	1.72972
1.16096	2.04373		1.90368	1.85022		1	1.16096
1.29248	1		0.5	1.29248		1.16096	1.29248
2.19616	1.5		1	1.95345		1.29248	1.58496
1.29248	1.58496		0.792481	1.5		1.40368	1
1.85022	2.12396		1.16096	1.29248		1.5	1.40368
1.79248	0.792481		0.5	1.40368		1.66096	1.29248
1.79248	1		2.12396	1.72972		1.90368	0.5
1.58496	1.40368		2.54373	1.72972		2	1.16096
1.40368	1.58496		2.04373	1.66096		2.19616	1.90368
1.16096	1.5		1.16096	1.29248		2.45344	1.29248
2.89068	2.04373		1.66096	0.792481		2.54373	1.40368
1.16096	1.5		1	1.79248		0.792481	1.29248
3.01118	1.58496		1.16096	1.95345		1.66096	0.5
1.79248	1.66096		1.40368	1.58496		2.12396	0.792481
2.16096	1.95345		0.792481	0.5		2.42899	0.5
1.5	1.40368		0.5	1		2.5	1.16096
2	1		1.16096	2.26178		2.04373	0.5
2.82193	1.16096		1.40368	1.72972		1.79248	1
1.16096	1		1.58496	2.16096		1.72972	1.16096
2.80735	1		0.5	0.5		1.66096	1
0.792481	1.58496		0.792481	0.5		1.72972	1.5
2.77729	1.90368		2.22972	1.40368		1.66096	1.85022
1.58496	1		1.40368	2.42899		1.72972	1.95345
2.74593	1.72972		1.72972	1.29248		1.5	2.04373
2.04373	1		1.29248	0.792481		1.66096	2.16096
2.12396	1.40368		1.40368	1.16096		1.5	2.42899
2.26178	1		1.66096	1.29248		0.5	2.5
2.37744	1.29248		0.5	2.19616		0.792481	0.5
2.54373	0.792481		1.90368	2.04373		1.40368	0.792481
2.58496	1.16096		1.40368	2.08496		1.40368	1.40368
2.6427	1.40368		2.16096	2.12396		0.5	0.5
1.16096	0.792481		1	1.95345		1	0.792481
1.29248	1.72972		0.792481	0.5		1.40368	1.16096
1.5	1.40368		1.5	1.95345		1.58496	2.54373
1.58496	1.40368		2.12396	1.79248		1.85022	1.79248
1.66096	1		0.792481	1.72972		1	2.42899
1.79248	0.5		1.40368	2.04373		1.16096	1.58496
1.85022	1.16096		1.72972	1.29248		1.29248	1.90368
1.90368	0.792481		1.79248	0.5		1.40368	1.90368
2.56464	1.16096		1.79248	1.72972		1.5	1.72972
1.16096	0.5		1.72972	1.66096		1.58496	1.85022
1.5	0.792481		1.95345	0.792481		1.72972	1.79248
1	1		1.5	1		1.90368	1.58496
1.40368	0.5		1.72972	1.40368		2	1.66096
1.66096	1.58496		1.79248	1.58496		2.04373	1.66096
1.90368	1.66096		1	0.5		2.26178	1.29248
2	1.29248		1.58496	1.29248		2.32193	0.792481
2	1.58496		1.85022	1.85022		2.37744	1.40368
1	1.29248		1.79248	1.90368		0.792481	1.29248
1.40368	1.5		1	1.16096		1	1.16096
1.58496	0.792481		2.40368	1.79248		1.58496	1.29248
1.95345	2.12396		2.83621	1		1.95345	1.66096
1.90368	0.792481		2.32193	1.72972		2.04373	1.72972
2.5	0.5		1.5	1.79248		0.792481	1.85022
0.792481	0.792481		2.26178	1.66096		1.16096	2.04373
1.72972	1.40368		1.40368	1.72972		1.40368	2.08496
1.90368	1.29248		1.95345	1.40368		1.5	2.32193
0.5	1.5		1	1.5		1.79248	0.5
0.792481	1		2.04373	1.16096		1.90368	1.29248
1	1.79248		0.5	1.90368		1.40368	1.58496
1.29248	0.792481		1.40368	1.29248		1	1.66096
1.40368	0.5		1.40368	1.40368		0.792481	1.72972
0.5	0.792481		0.5	2.22972		1.16096	1.79248
1.16096	0.5		1.90368	1.40368		0.792481	1.95345
1.72972	1.29248		1.85022	1.79248		1	2
0.5	1.58496		1.79248	1.66096		1.58496	2.08496
1.5	1		1.40368	1.16096		1.66096	2.16096
2.08496	0.5		1.40368	2.16096		1.72972	2.5222
1.29248	2.16096		1.72972	2		0.792481	2.54373
2.16096	0.5		1.85022	0.5		0.5	1.29248
2.12396	1.16096		1.95345	2.22972		1	1.5
2.08496	0.792481		2.16096	1.58496		1.29248	1.72972
2.08496	1		1.66096	1.72972		1.40368	1.85022
1.29248	1.5		1.72972	1.79248		1.79248	2
1.72972	1.5		1.16096	1.40368		1	1.16096
1.5	1.90368		1.66096	1.72972		1.40368	1.16096
1.66096	0.792481		1.95345	1.79248		2.08496	1.66096
1	0.792481		1.16096	0.792481		2.04373	2.5
1	0.792481		1.29248	0.5		1.66096	1.90368
0.792481	1.16096		1.66096	2.95344		1.66096	1.85022
1.40368	0.5		2	1.72972		1.5	1.72972
1	1.29248		1	2		1.16096	1.5
1.5	0.5		1.66096	1.66096		1.29248	1.16096
1	1.85022		1.29248	1.95345		0.5	1.29248
1.40368	0.5		2.32193	1.16096		0.792481	1.40368
0.5	1		1.90368	1.29248		1	1.58496
1.40368	0.5		1.29248	2.08496		0.5	1.66096
1	1.40368		1.40368	2.04373		1.16096	1.79248
0.5	0.792481		1.5	1		1.72972	1.90368
0.5	1		1.58496	1.5		1.40368	1
1	0.792481		1.40368	1.16096		1.5	1.16096
1.29248	2.67878		1.5	1.29248		1.5	1.58496
0.5	2.6427		1.40368	1.95345		1.16096	1.85022
1	2.62396		1.29248	1.66096		1.29248	1.72972
1	3.0222		1.29248	2.40368		1.40368	1.66096
1.29248	2.66096		1	1.40368		1.16096	1.72972
1	2.77729		1.79248	2.40368		1	1.58496
0.5	2.76178		0.792481	1		0.792481	1.66096
1.29248	1.58496		1.90368	0.792481		1	1.5
1.40368	2.19616		1.16096	1.85022		0.5	1.40368
0.792481	1.90368		1.79248	1		0.792481	1.40368
1.79248	1.66096		2.08496	1.5		0.5	1
1.85022	0.5		2.04373	1.40368		1.29248	1.29248
1.66096	0.792481		0.5	0.5		1.5	1.90368
1.79248	1.79248		1.16096	1.72972		1.58496	1.66096
1.5	1.85022		1.66096	1		2.04373	1.58496
1	0.5		1	1.29248		0.792481	1.29248
3.41009	1		0.792481	0.5		1.5	1
0.792481	2.45345		2.80735	0.792481		1.72972	1.16096
0.5	1.95345		1.58496	1.72972		1.90368	1.16096
0.792481	2.40368		1	1.5		2	0.792481
0.5	2.40368		1.72972	1.5		2.04373	1
2.37744	1.66096		1	0.5		1	0.5
1.72972	2.08496		1.79248	3.01118		1.16096	0.792481
3.03304	1		1.40368	0.792481		1.29248	0.792481
1.66096	1.5		2.35022	1		1.5	1.40368
1.40368	2.32193		1.85022	0.5		1.58496	1.85022
1.29248	2.08496		1.90368	1		1.79248	2.04373
1.72972	2.04373		1.40368	1.58496		1	2.16096
0.5	2.22972		1.5	1.5		1.16096	1.90368
1.58496	2.35022		1	1.58496		1.29248	1.29248
1.16096	0.792481		1.29248	1.66096		1.66096	1.16096
0.5	2.08496		1.85022	1.85022		1.72972	1.16096
1.40368	2.16096		1.5	0.5		1.85022	1.40368
1.16096	1.79248		2.35022	1.79248		1.90368	1.58496
2.66096	1.85022		1.40368	1.85022		1.95345	1.79248
2.71313	1.90368		2.08496	1.16096		2.22972	1.85022
2.91645	1.95345		2.12396	1.29248		0.5	1.95345
2.45345	2.04373		1.72972	1.40368		1.40368	0.792481
2.54373	1.72972		1.79248	1.66096		1.5	1
2.60473	1.79248		3.17878	1.72972		1.58496	1.29248
2.08496	1.85022		1.90368	1.29248		1.85022	1.85022
2.5222	1.90368		1.85022	1.90368		0.5	2.74593
2.32193	2		1.16096	2		1.16096	2.40368
2.12396	1.40368		1	1.66096		1.58496	2.22972
1.16096	1.5		1.58496	1.90368		1.85022	2.08496
2.22972	1.58496		1.16096	1.95345		1.58496	1.95345
2.32193	1.66096		1.79248	1.58496		1.72972	2
2	1.72972		1.79248	1.72972		2.04373	1.79248
1.40368	1.79248		1	1.79248		2.83621	1.90368
1.40368	1.85022		1.85022	1.90368		2.85022	1.79248
0.792481	0.792481		1.29248	1.66096		1.16096	1.85022
1.29248	1		1.40368	0.792481		1.29248	1.58496
1.40368	1.40368		1.16096	1		1.40368	1.66096
1.29248	1.58496		1.29248	1.16096		1.5	1.40368
0.5	1.66096		1.16096	1.85022		1.58496	1.58496
0.792481	1.72972		2.4771	0.792481		2.60473	1.29248
0.5	1		2.29248	0.792481		2.71313	1.5
0.5	1.5		1.79248	0.792481		2.67878	1
0.5	1.58496		1.40368	0.792481		2.62396	1.29248
0.792481	1.16096		1	1.40368		2.58496	1.16096
1.58496	1.40368		1.16096	1.5		2.42899	1
1.58496	1.58496		1.66096	1.90368		2.35022	1.66096
1.40368	0.792481		2	2.16096		2.12396	0.792481
1.40368	1.16096		0.5	1.58496		2	1.40368
0.5	1.29248		2	1.85022		1.95345	1.5
0.792481	1.5		1.58496	0.5		1.85022	1.29248
2.12396	1.29248		0.5	1.29248		1.90368	1.40368
0.5	1		2.32193	1.5		1.72972	1.95345
1.5	1.40368		2.29248	0.5		1.85022	2.04373
2	1.16096		0.792481	1.40368		1.79248	1.85022
1.58496	0.5		1.79248	0.792481		1.58496	1.90368
1.29248	1.95345		1.5	1		1.66096	1.79248
1.72972	1		1.29248	0.792481		1.72972	1.90368
1.16096	1.66096		1.16096	1		1.58496	1.95345
2.26178	1.29248		0.792481	1.16096		1.66096	1.90368
2.77729	0.792481		1.66096	1.85022		1.29248	1.58496
1.58496	2		1	0.5		1.16096	1.5
0.5	1.58496		1.29248	1.79248		1.29248	1.58496
0.792481	1.58496		2.40368	1.90368		1.40368	1.66096
1.72972	1.79248		1.5	1.16096		1	1.72972
0.5	1.5		1.58496	0.5		1.16096	1.40368
1	1.66096		0.5	1.72972		0.792481	1.5
0.5	1.72972		1.16096	1.85022		1	1.66096
1.16096	1.5		1.79248	0.792481		1.16096	1.29248
0.792481	1.58496		1.40368	1.29248		1	1.5
0.792481	1.90368		1.72972	1.66096		0.5	1.58496
1.16096	2.04373		1.72972	1.72972		0.792481	1.16096
0.792481	0.792481		1.66096	1.58496		0.792481	1.29248
0.5	1.29248		1.90368	1.66096		2.37744	1.40368
0.792481	1.5		1.58496	1.66096		2.04373	1.5
1.72972	1.58496		1.29248	1.29248		2.16096	1
0.792481	1.66096		1.72972	0.792481		1.95345	1.16096
0.792481	1.72972		0.792481	1.79248		1.85022	1.29248
1	2.16096		2.12396	0.792481		1.95345	1.40368
1.95345	1.29248		2.12396	2.40368		1.66096	1
1.40368	1.5		1.16096	0.792481		1.85022	1.29248
[truncated: 390,914+ more rows]

## Sheet: Figure 4e
Figure 4e. Pearson’s correlation analysis of super-enhancer associated H3K27ac signals (left) or relative gene expression (right) with numbers of loops associated with WT super-enhancers.
				Parameter x	Parameter y1	Parameter y2
SERANKID	Chr	Start	End	Log2FC of Hi-C loop numbers(KOvsWT)	Log2FC of H3K27ac signal (KOvsWT)	Log2FC of Gene expression(KOvsWT)
2	chr12	3109929	3110124	0.584963	-3.8107	0
5	chr5	140200979	140227398	0.356144	-0.661051	-0.62833
6	chr17	47522007	47542806	-0.222392	-1.36087	-0.748963
7	chr2	117399238	117447461	-0.0191088	-0.717413	-0.513258
8	chr17	79954496	80000219	-0.325095	-1.00257	-0.700862
9	chr9	32906399	32940703	-0.0786098	-0.394825	-0.125553
11	chr14	54226949	54239028	-0.206451	-0.294927	0.0957021
12	chr5	65900694	65935925	0	-0.4294	-1.76834
13	chr7	63956945	64011894	-0.643208	-0.956254	-0.868385
14	chr11	87720784	87751474	1.28011	-0.337594	-0.49614
15	chr9	72390786	72408306	-0.530515	-1.70217	-0.461281
17	chr4	133073508	133095989	-0.352302	-0.861768	-0.209466
18	chr5	105615761	105649285	0.640458	-0.532626	-0.22868
19	chr2	101551196	101608542	-0.952694	-1.11107	-2.38775
20	chr5	149358784	149368731	-0.639824	-0.323728	-0.894462
21	chr1	86394537	86443060	0.113657	-0.262097	0
22	chr6	71341532	71360747	-0.217591	-1.42955	-0.530339
23	chr5	140263886	140282917	-0.447459	-0.593949	-0.62833
24	chr7	19911765	19956502	-0.415037	-0.0218442	-1.02161
25	chr10	19176772	19213834	0.0484985	-0.0371698	0
26	chr16	10682649	10700006	-0.148863	-1.30749	-1.30348
27	chr11	117274910	117327504	-0.156726	-0.265747	0
28	chr7	99889457	99929124	-0.387023	-1.28513	-2.20003
29	chr15	66788840	66802090	0.278301	0.317038	0.041319
30	chr11	52292317	52319046	-0.246161	-0.277129	-0.378935
31	chr13	112418429	112439872	0.684498	-0.139527	-0.449376
32	chr5	149111884	149137189	-0.625152	-1.47757	-0.516369
33	chr3	130935538	130947859	0.716207	-0.69957	-0.869714
34	chr3	103377923	103403382	-0.115477	-0.33986	-0.00226629
35	chr4	136070253	136118647	0	0.00666477	0.284147
36	chr14	16156773	16182435	-0.247928	-0.296373	-0.187341
37	chr7	73584407	73618237	-0.0874628	0.289532	-0.391968
38	chr15	74896659	74915044	-0.39486	-0.199105	0.660322
39	chr2	72384472	72421064	-0.634716	-1.01298	-0.20073
40	chr2	120482869	120501673	-0.89812	-1.41272	-2.02567
41	chr12	107119070	107139715	-0.525461	-0.668079	0
42	chr3	94376958	94388044	0.341037	-0.256234	0.207373
43	chr16	91424939	91472506	-0.376148	-0.312614	-0.48801
44	chr1	137799273	137812996	-0.571157	-0.632679	-0.17678
45	chr11	114226889	114254246	0.337035	-0.427984	0.106818
46	chr7	142322517	142359574	-0.469485	-1.11862	-2.26619
47	chr2	118490815	118500303	-0.530515	-0.591352	-0.399784
48	chr2	158707202	158744853	0.306661	-0.233391	0.27707
49	chr8	106104211	106125309	-0.316027	-0.816086	-1.56015
50	chr17	52304538	52317462	-0.211504	-0.431089	-2.56428
51	chr2	152794386	152816304	-0.0544478	-0.933005	-0.290589
52	chr17	52448859	52479612	-0.450166	-0.169648	-2.56428
53	chr9	37230349	37245855	-0.807355	-0.280129	-2.06075
54	chr9	121338568	121382467	-0.0331669	-0.542749	-0.1141
55	chr1	156391591	156420819	-0.113956	-0.446187	-0.0550078
56	chr7	128373490	128412156	-0.464668	-0.56711	-0.282492
57	chr15	8556518	8577410	-0.443607	-0.376579	-0.319308
58	chr7	125556547	125607315	-0.249978	-1.08851	-1.04143
59	chr17	45480935	45488728	-0.222392	-0.900084	0.352098
60	chr16	95840912	95870067	-1	-1.47888	-1.16988
61	chr5	137690519	137732733	-0.0524674	-0.653427	-0.975011
62	chr13	28942332	28975665	-0.295456	0.2683	-0.595421
63	chr2	29642302	29684516	-0.131245	-0.36784	-0.0935985
64	chr6	99625618	99655901	-0.201634	0.0271614	-0.208824
65	chr1	181852743	181881660	-0.447459	-0.426612	-0.0942461
66	chr16	92741161	92767948	-0.0443941	-0.481437	0.344657
67	chr11	76483044	76504223	-0.584963	-0.502092	0.0652929
68	chr10	21048585	21077556	-0.57586	-1.31298	0.257946
69	chr10	122758157	122777769	-0.13493	-0.709027	-0.0375185
70	chr3	50886554	50906475	-2	-1.15551	0
71	chr10	41575867	41635352	-0.0343515	-0.13441	-1.09656
72	chr8	105622858	105623734	-0.540568	-0.225099	0
73	chr10	59958365	59992333	-0.115477	-0.809703	-0.764209
74	chr1	137766112	137783812	-0.597902	-1.19647	-0.17678
75	chr9	110051063	110072381	0	-0.306077	-0.261479
76	chr19	53423635	53425310	0	0.00347245	-0.179876
77	chr9	32740825	32747639	-0.5025	-0.133593	-0.125553
78	chr13	112000951	112003103	-0.234465	-0.102138	-0.435852
79	chr6	114856178	114906987	0.0489096	-0.343085	-0.302811
80	chr4	156064316	156078244	-0.5025	-0.458811	0
81	chr10	21092361	21101203	0.509014	-0.991517	0.257946
82	chr2	35495697	35512969	0.178337	-0.669539	0.536753
83	chr16	24238109	24268237	-1	-0.815033	0.370658
84	chr8	111595573	111624986	0.518467	-0.801914	-1.25864
85	chr2	102031000	102040021	-0.847997	-0.548506	0.0364817
86	chr11	68261033	68271254	-0.378512	-1.00146	-2.09747
87	chr11	86893527	86944853	0.424498	-0.229691	-0.550304
88	chr18	60844023	60877848	-0.0916305	-0.586117	-0.149756
89	chr19	53479686	53520449	-0.311944	-0.261225	-0.656619
90	chr14	79256738	79280483	-0.342888	-0.828766	-0.394143
91	chr1	189795920	189831579	-0.584963	-0.80141	-2.23536
92	chr13	13558790	13582142	-0.430634	-0.796266	-1.71688
93	chr3	96488089	96501905	-0.263034	0.367065	0.106818
94	chr10	43728270	43741072	-0.0458037	0.299003	0
95	chr6	41113191	41120987	0.160465	0.182371	1.9934
96	chr6	146514054	146522514	-0.222392	0.0768782	0.349335
97	chr3	107081203	107091659	0.0614005	-0.975729	-0.94361
98	chr13	91509402	91541534	-0.195551	-0.647858	-0.537087
99	chr1	51584613	51597474	-0.241008	0.159325	-0.814799
100	chr6	142909235	142925440	-1.09954	0.733779	0.123678
101	chr18	4294731	4312729	-1.14439	-0.234328	-1.79854
102	chr11	11716370	11726643	-0.247928	-0.666178	-0.674369
103	chr7	83647941	83660827	-0.736966	-0.153132	-0.553046
104	chr3	131013787	131026273	1	-0.613545	-0.869714
105	chr18	35849398	35860431	0.0801703	-0.569462	-0.478343
106	chr15	73139909	73170731	0.0374747	-0.0291734	-0.0906011
107	chr5	65840715	65857900	-0.0443941	0.425168	0.0674322
108	chr17	8909118	8953908	0.0374747	-1.24291	-0.624798
109	chr15	80537806	80555863	-0.115477	-0.519937	0.717644
110	chr11	83078432	83080393	-0.321928	-0.15397	-0.371173
111	chr5	64488181	64522303	-0.380424	-0.453151	-0.0944016
112	chr4	133161959	133174852	-0.0641303	0.0823709	-0.209466
113	chr19	45449489	45501416	0.206451	0.702784	0.731352
114	chr12	107918604	107936168	-0.152003	-1.09557	-0.0111146
115	chr6	52817623	52868346	-0.289507	-0.186163	0.0873066
116	chr8	120532304	120544161	-0.713696	-1.83629	-1.063
117	chr3	101482669	101498142	-0.268489	-0.936399	1.89988
118	chr12	80254005	80273642	-0.526069	-0.235474	-0.118496
119	chr8	13987044	13996900	-0.584963	-0.973068	0
120	chr15	85389829	85418643	-1.16993	-0.00639442	0.171445
121	chr8	22808285	22814691	1	-0.34503	-1.01816
122	chr1	138135741	138163119	0.08092	0.173415	-0.309791
123	chr9	32717469	32727390	-0.152003	-0.0762378	-0.125553
124	chr10	13983139	14016807	0.192645	-0.0496325	-0.748901
125	chr7	125630683	125636378	-0.222392	-0.261442	-1.04143
126	chr6	8485079	8486450	-0.131245	-0.237579	-0.55559
127	chr1	57839516	57852272	-0.5025	-0.320239	-3.31586
128	chr15	81511927	81522999	0.415037	-0.665058	-0.0841247
129	chr11	51939006	51962397	-0.23644	-0.75255	0.0125475
130	chr11	46344145	46380866	0.0220263	0.0891499	-0.401058
131	chr15	95752425	95762864	-0.169925	-0.284867	-0.0332399
132	chr13	34090304	34119929	0.115477	-0.00452221	0
133	chr14	118774615	118796771	-0.432959	-0.620378	-1.4288
134	chr8	116577291	116608813	-1.23704	-0.928663	-0.585583
135	chr11	89067512	89078169	0.485427	-0.59152	-1.0149
136	chr10	99117274	99132091	-0.857981	-1.16747	-0.774054
137	chr9	32608813	32616503	0.917538	-0.39563	0.586341
138	chr16	18059431	18074256	0.0671142	-0.0432994	0
139	chr6	34933277	34952746	0.473931	-0.47385	-0.111508
140	chr5	115479522	115490218	-0.321928	0.126314	-0.1241
141	chr1	121477454	121488524	-0.584963	-1.43517	-0.0944016
143	chr19	34502695	34511578	-0.395929	-0.0650338	-0.28957
144	chr3	104545557	104565977	-0.0458037	-0.846077	-0.0806175
145	chr11	116389129	116424442	-0.13493	-0.209725	-0.614208
146	chr13	64410353	64421670	-1.1375	-0.278048	-0.11858
147	chr2	130532062	130540817	-0.0641303	-0.451131	0.0479186
148	chr3	50675530	50695660	-3.20163	-1.6187	-3.21611
149	chr10	60371032	60391070	-0.556393	-0.745139	-1.00803
150	chr11	115406992	115408712	0.0995357	-0.609238	0
151	chr10	21222973	21235972	-0.330149	0.584214	-0.304762
152	chr5	136625341	136664647	-0.371969	0.0659064	-0.290474
153	chr13	35035307	35042550	-2.11548	-0.956329	-0.0382384
154	chr2	19008014	19017102	-0.602665	-1.11384	-0.267831
155	chr4	103064745	103074988	0.169925	-0.943962	-2.91269
156	chr11	22799893	22830372	-0.0962153	0.149456	0.131028
157	chr1	153287758	153308615	0.485427	-0.748399	0.0469716
158	chr11	98450291	98459641	0.0995357	-0.718645	-0.89617
159	chr13	28502142	28513475	-0.329308	-0.504839	-0.0944016
161	chr11	11557511	11564957	-0.0339473	-1.28228	0.152792
162	chr7	114305406	114323905	-0.229482	-0.198704	0.0891078
163	chr4	140933278	140952299	-0.255257	-0.0833381	-1.40188
164	chr14	60709501	60732076	-0.115477	-0.246778	-0.613831
165	chr18	12786449	12822877	-0.857981	-0.41085	1.09632
166	chr10	39456251	39489168	-0.135352	-0.133204	-0.134562
167	chr7	100486483	100502906	0.752072	0.179992	0.247783
168	chr11	87220998	87245776	0	0.199563	0.249948
169	chr13	73703141	73704004	0.415037	0.0755593	-2.1832
170	chr16	10713605	10732631	-0.131245	-1.13701	-1.30348
171	chr1	191510192	191528136	0.241008	0.194104	0.331893
172	chr1	87828157	87830318	-0.120294	-0.398011	-0.929104
173	chr8	126826663	126848280	-0.527932	-0.0237002	0.21662
174	chr3	68974399	68981405	-1.32193	0.723827	0.780742
175	chr8	122701615	122727340	0.815575	-0.82438	-0.127106
176	chr2	166620165	166630969	0	-0.716299	-0.321875
177	chr10	20103310	20120094	-0.0544478	0.0749554	-0.605309
178	chr5	123128761	123151281	-0.0840643	0.408049	0.0913715
179	chr9	114742412	114775351	0.263034	0.10807	0.486908
180	chr11	52340746	52351788	0.600393	-1.36002	0.155653
181	chr14	31531571	31540112	-0.0544478	-0.662609	-0.14333
182	chr1	33548462	33590305	0	0.444093	0.486954
183	chr6	124899911	124900976	0.0458037	-0.490254	-0.29804
184	chr14	118834604	118850693	-0.954196	-0.63415	-1.4288
185	chr1	193337280	193349434	-0.392317	-0.0867804	-0.280821
186	chr18	32945277	32970250	-0.0384741	0.201965	0.217207
187	chr1	165828538	165844615	0.0848889	-0.398416	-0.701569
188	chr10	99172079	99212899	-0.387023	-0.496036	-1.5899
189	chr5	122294726	122317805	-0.331206	-0.850584	-0.511132
190	chr6	54748704	54767032	0.249978	0.128604	0.520908
191	chr2	71795439	71816804	-0.881356	-0.540214	-1.05722
192	chr9	110899356	110908122	-2	-0.949092	-2.70869
193	chr6	71302068	71308192	-0.616671	-2.0189	-1.05753
194	chr1	37465254	37496493	0.438884	-0.143536	-0.776987
195	chr11	101641511	101658204	0.152003	-0.443035	-1.00971
196	chr5	73188342	73237114	0.489805	0.0870547	0.268735
197	chr1	60074770	60085287	-0.387023	-0.707393	-0.869307
198	chr9	42428038	42466288	0.0703893	-0.33604	-0.404682
199	chr10	21187005	21205940	-0.139725	-0.55183	-0.816206
200	chr8	35678180	35691244	-1	-0.630917	-0.727798
201	chr13	51756893	51776342	0.841302	-0.634058	-0.774532
202	chr15	82027522	82028475	0.415037	-0.359637	-0.105489
203	chr18	15312408	15331756	-0.678072	-0.828417	-0.483515
204	chr13	101532841	101547882	-0.0544478	-1.12099	0
205	chr10	96686275	96694515	-1.39855	-1.71769	-1.31526
206	chr7	135637987	135658823	-0.0703893	-0.129263	-0.188645
207	chr9	57769341	57770390	0.115477	-1.05176	-0.953245
208	chr8	70687471	70700350	0.565597	-0.185068	-0.547073
209	chr10	45103741	45127318	0.584963	0.106621	-0.741632
210	chr2	32061841	32062864	0.222392	-0.792775	-0.0919202
211	chr11	79002838	79015786	-0.430634	-0.308108	-0.156462
212	chr12	107753050	107794706	0.0430687	-0.26563	-0.257003
213	chr11	5207142	5215953	-0.237039	-0.458221	0.221428
214	chr10	19683628	19693116	0.125531	-0.254665	3.2788
215	chr11	95356440	95367567	-0.36257	-0.306494	-0.541695
216	chr16	84567386	84584392	-1.08746	-0.178583	0
218	chr9	108783921	108793428	0	-0.840895	-0.295534
219	chrX	159676067	159697572	-0.222392	0.268673	0.313692
220	chr7	28381824	28383127	-0.736966	-0.560122	-1.63401
221	chr11	54834100	54850964	0.243926	-0.473038	-0.624801
222	chr17	52162933	52184516	0.152003	-0.545504	0
223	chr10	122701741	122739275	-0.127756	-0.25432	-0.0375185
224	chr18	64905302	64933590	0.0740006	0.157605	0.423736
225	chr8	94348254	94371104	-0.0473057	-0.117557	-0.0931084
226	chr9	57640126	57668429	0.280108	-0.127271	0.279472
227	chr13	111967637	111984308	-0.249359	0.158365	-0.435852
228	chr16	55939926	55949441	-0.222392	-0.116582	-0.628975
229	chr1	43532275	43554955	0.115477	0.0202492	0.172637
230	chr1	36920135	36929847	-0.584963	-0.124942	-0.0597955
231	chr5	134371401	134394919	0.537657	-0.918974	-0.268799
232	chr5	136442407	136450407	-0.485427	-1.55202	0.0414805
233	chr8	119561869	119570469	-0.5025	-1.79007	-0.761094
234	chr5	34196115	34207455	0.251539	-0.128771	-0.145663
235	chr13	13517418	13539005	-0.293731	-0.704875	-1.71688
236	chr6	115989308	116013856	-0.472068	-0.410103	-0.707439
237	chr15	85634204	85670446	0.0430687	0.602242	-0.230458
238	chr13	109822225	109845153	0.169925	0.104418	0.19553
239	chr6	8355203	8364918	0.255257	0.51388	0
240	chr3	152943276	152970216	0.552541	-0.44084	0.784493
241	chr14	27391803	27413009	0.415037	0.129705	0
242	chr9	117142021	117166978	1.58496	-1.31432	-0.205737
243	chr17	28504276	28523616	-0.485427	-0.3148	-0.806755
244	chr19	57343612	57356069	0	-0.3122	0.303542
245	chr18	84874534	84885315	-0.459432	-0.517524	0
246	chr7	67407379	67421597	-0.338802	-0.573208	-0.442864

## Sheet: Figure 5e
Figure 5e. Relative expression of Bcl6 and Est2 in Satb1WT and Satb1cKO DP thymocytes detected by reverse-transcripted quantitative PCR.
	Bcl6		β-actin
	CT	CT_means	CT	CT_means	ΔCT	ΔCT_WT_means	ΔΔCT	2-ΔΔCT	t-test
WT-1	22.78	23.49	18.4	18.285	5.205	5.38833	-0.183333	1.1355	0.000869725
WT-1	24.2		18.17
WT-2	22.87	22.8	17.08	17.13	5.67		0.281667	0.82264
WT-2	22.73		17.18
WT-3	21.76	22.59	16.97	17.3	5.29		-0.0983333	1.07054
WT-3	23.42		17.63
KO-1	26.72	27.11	18.51	18.69	8.42		3.03167	0.122286
KO-1	27.5		18.87
KO-2	24.03	24.31	15.79	15.575	8.735		3.34667	0.0982999
KO-2	24.59		15.36
KO-3	24.11	24.095	16.23	16.215	7.88		2.49167	0.177801
KO-3	24.08		16.2
	Ets2		β-actin
	CT	CT_means	CT	CT_means	ΔCT	ΔCT_WT_means	ΔΔCT	2-ΔΔCT
WT-1	21.73	22.145	18.4	18.285	3.86	3.93833	-0.0783333	1.0558	0.000358206
WT-1	22.56		18.17
WT-2	21.62	21.275	17.08	17.13	4.145		0.206667	0.866537
WT-2	20.93		17.18
WT-3	21.23	21.11	16.97	17.3	3.81		-0.128333	1.09303
WT-3	20.99		17.63
KO-1	25.19	25.01	18.51	18.69	6.32		2.38167	0.191888
KO-1	24.83		18.87
KO-2	22.97	23.005	15.79	15.575	7.43		3.49167	0.0889004
KO-2	23.04		15.36
KO-3	22.71	22.8	16.23	16.215	6.585		2.64667	0.159689
KO-3	22.89		16.2

## Sheet: Figure 5f
Figure 5f. Western blot showing protein expression of Satb1, Bcl6, and Ets2 in WT and Satb1cKO thymocytes.
	Anti-SATB1
	Anti-BCL6
	Anti-ETS2
	Anti-β-actin

## Sheet: Figure 5g 
Figre 5g. The expression profiles of Satb1, Bcl6, and Ets2 during the differentiation of DN1 into DP thymocytes.
	Gene expression (FPKM)
	Satb1	Bcl6	Ets2
DN1	1039.81	28.6664	39.3791
DN2a	948.93	14.3059	19.058
DN2b	1320.82	2.81299	124.164
DN3	2320.16	1.98363	373.923
DN4	4044.76	15.2828	390.257
ISP	4044.76	25.9921	851.527
DP	15914	574.337	5161.35
CD4+SP	13460.7	37.6964	543.425
CD8+SP	4886.25	36.4764	298.292
