# Supplementary material for: Chromatin organizer SATB1 controls the cell identity of CD4+ CD8+ double-positive thymocytes by regulating the activity of super-enhancers
Source: Nat Commun. 2022 Sep 22;13:5554. doi: 10.1038/s41467-022-33333-6 (PMC9500044; doi:10.1038/s41467-022-33333-6)
Supplement: Supplementary file 11 — Source Data [file 41467_2022_33333_MOESM11_ESM.zip › Figure S4-7 data source.xlsx]

## Sheet: Figure S4a
Figure S4a. Chromatin contacts in H3K27ac-SE, H3K27ac-TE, Satb1-SC, and Satb1-nonSC regions from ETP to DP stages.
	Interaction frequency enrichments(ob./ex.)
	ETP	DN2	DN3	DN4	DP
DP_H3K27ac_SE	2.01431	2.10995	2.99572	3.17717	3.76583
DP_H3K27ac_TE	2.29642	2.42879	3.00088	3.05082	3.28879
DP_Satb1_SC	2.103	2.3841	3.06174	3.3265	3.91499
DP_Satb1_nonSC	2.33861	2.57076	3.12696	3.14028	3.29277

## Sheet: Figure S4b
Figure S4b. Compartents.
Pair-wise Pearson correlation coefficient									compartment values
	WT-1	WT-2	KO-1	KO-2		chr	Start	end	WT-1	WT-2	KO-1	KO-2	compartment changes(WT to KO)
WT-1	1	0.985	0.874	0.835		chr1	0	250000	0.01074	0.01021	0.00725	0.00823	A to A
WT-2	0.985	1	0.878	0.846		chr1	250000	500000	0.01089	0.01031	0.00713	0.00832	A to A
KO-1	0.874	0.878	1	0.93		chr1	500000	750000	0.01097	0.0104	0.00703	0.00844	A to A
KO-2	0.835	0.846	0.93	1		chr1	750000	1000000	0.01099	0.0104	0.00699	0.00852	A to A
						chr1	1000000	1250000	0.01107	0.0104	0.00692	0.00853	A to A
						chr1	1250000	1500000	0.01118	0.01047	0.00683	0.00856	A to A
						chr1	1500000	1750000	0.0113	0.01062	0.00684	0.00869	A to A
						chr1	1750000	2000000	0.01156	0.01086	0.00697	0.00892	A to A
						chr1	2000000	2250000	0.01191	0.01122	0.0071	0.00919	A to A
						chr1	2250000	2500000	0.01232	0.01166	0.00729	0.00946	A to A
						chr1	2500000	2750000	0.01246	0.01194	0.00728	0.00954	A to A
						chr1	2750000	3000000	0.01247	0.01214	0.00741	0.0095	A to A
						chr1	3000000	3250000	-0.03782	-0.03677	-0.03476	-0.03272	B to B
						chr1	3250000	3500000	-0.03896	-0.03931	-0.03722	-0.03714	B to B
						chr1	3500000	3750000	-0.03886	-0.03862	-0.03768	-0.03763	B to B
						chr1	3750000	4000000	-0.04067	-0.03856	-0.03732	-0.03498	B to B
						chr1	4000000	4250000	-0.03915	-0.03654	-0.03671	-0.0355	B to B
						chr1	4250000	4500000	-0.02451	-0.02209	-0.01942	-0.01888	B to B
						chr1	4500000	4750000	0.00369	0.00031	0.00218	0.00462	A to A
						chr1	4750000	5000000	0.02727	0.02573	0.02806	0.02491	A to A
						chr1	5000000	5250000	-0.00337	0.00073	0.00496	0.00172	undefined
						chr1	5250000	5500000	-0.03722	-0.03435	-0.03209	-0.03437	B to B
						chr1	5500000	5750000	-0.03869	-0.03462	-0.03664	-0.03405	B to B
						chr1	5750000	6000000	-0.0367	-0.03517	-0.03494	-0.03177	B to B
						chr1	6000000	6250000	0.00384	0.00356	0.00525	-0.00303	undefined
						chr1	6250000	6500000	0.0225	0.02089	0.02712	0.02041	A to A
						chr1	6500000	6750000	-0.00911	-0.01035	-0.00279	-0.00224	B to B
						chr1	6750000	7000000	-0.01214	-0.01323	-0.01041	-0.00711	B to B
						chr1	7000000	7250000	0.02364	0.02235	0.02222	0.02004	A to A
						chr1	7250000	7500000	0.0067	0.0029	0.00606	-0.00427	undefined
						chr1	7500000	7750000	-0.03494	-0.03146	-0.03245	-0.02999	B to B
						chr1	7750000	8000000	-0.04088	-0.03918	-0.03918	-0.0398	B to B
						chr1	8000000	8250000	-0.04039	-0.03994	-0.03988	-0.03714	B to B
						chr1	8250000	8500000	-0.04198	-0.04038	-0.04077	-0.04033	B to B
						chr1	8500000	8750000	-0.03972	-0.03958	-0.03974	-0.03925	B to B
						chr1	8750000	9000000	-0.04119	-0.04137	-0.03851	-0.04057	B to B
						chr1	9000000	9250000	-0.03895	-0.03816	-0.03713	-0.03647	B to B
						chr1	9250000	9500000	-0.02857	-0.02707	-0.02018	-0.02443	B to B
						chr1	9500000	9750000	0.03264	0.02894	0.03029	0.0274	A to A
						chr1	9750000	10000000	0.04178	0.03918	0.03884	0.03641	A to A
						chr1	10000000	10250000	0.0399	0.03885	0.03882	0.03815	A to A
						chr1	10250000	10500000	0.01422	0.0095	0.01865	0.02231	A to A
						chr1	10500000	10750000	-0.02488	-0.02506	-0.01313	-0.00771	B to B
						chr1	10750000	11000000	-0.02044	-0.01901	-0.01533	0.01137	undefined
						chr1	11000000	11250000	-0.01867	-0.0203	-0.02383	0.01086	undefined
						chr1	11250000	11500000	-0.03705	-0.03574	-0.03343	-0.0212	B to B
						chr1	11500000	11750000	-0.04038	-0.04161	-0.03701	-0.03206	B to B
						chr1	11750000	12000000	-0.04147	-0.04207	-0.0418	-0.03912	B to B
						chr1	12000000	12250000	-0.0425	-0.04209	-0.04182	-0.03923	B to B
						chr1	12250000	12500000	-0.04299	-0.04289	-0.04019	-0.04175	B to B
						chr1	12500000	12750000	-0.04018	-0.0389	-0.03816	-0.0379	B to B
						chr1	12750000	13000000	-0.00658	-0.00713	-0.00232	-0.00379	B to B
						chr1	13000000	13250000	0.0355	0.03644	0.03191	0.03402	A to A
						chr1	13250000	13500000	0.04266	0.04223	0.04155	0.04128	A to A
						chr1	13500000	13750000	0.04229	0.04034	0.03778	0.03757	A to A
						chr1	13750000	14000000	0.00864	0.0074	0.00637	0.00979	A to A
						chr1	14000000	14250000	-0.00037	-0.00068	0.0077	0.00883	B to A
						chr1	14250000	14500000	-0.00041	-0.00171	0.00693	0.00991	B to A
						chr1	14500000	14750000	-0.00129	-0.00451	-0.00329	0.00393	undefined
						chr1	14750000	15000000	-0.00309	-0.00287	9e-05	0.00398	B to A
						chr1	15000000	15250000	-0.02916	-0.02787	-0.0299	-0.02937	B to B
						chr1	15250000	15500000	-0.03169	-0.03255	-0.03262	-0.0308	B to B
						chr1	15500000	15750000	-0.01277	-0.01472	-0.01628	-0.01691	B to B
						chr1	15750000	16000000	0.03046	0.02474	0.02841	0.02275	A to A
						chr1	16000000	16250000	0.02849	0.02682	0.02923	0.02359	A to A
						chr1	16250000	16500000	0.0181	0.01283	0.01671	0.01664	A to A
						chr1	16500000	16750000	0.03812	0.03626	0.03997	0.03617	A to A
						chr1	16750000	17000000	-0.01092	-0.01022	-0.01332	-0.01674	B to B
						chr1	17000000	17250000	-0.03279	-0.03029	-0.03094	-0.03126	B to B
						chr1	17250000	17500000	-0.03814	-0.0369	-0.03904	-0.03679	B to B
						chr1	17500000	17750000	-0.03876	-0.04053	-0.03855	-0.0364	B to B
						chr1	17750000	18000000	-0.04253	-0.04177	-0.04065	-0.04059	B to B
						chr1	18000000	18250000	-0.04318	-0.04186	-0.04071	-0.04323	B to B
						chr1	18250000	18500000	-0.0418	-0.04214	-0.04132	-0.04113	B to B
						chr1	18500000	18750000	-0.04189	-0.04189	-0.04086	-0.04026	B to B
						chr1	18750000	19000000	-0.04283	-0.04159	-0.0421	-0.041	B to B
						chr1	19000000	19250000	-0.04352	-0.04294	-0.03803	-0.0385	B to B
						chr1	19250000	19500000	-0.0415	-0.04298	-0.04049	-0.03992	B to B
						chr1	19500000	19750000	-0.04212	-0.04103	-0.04192	-0.04123	B to B
						chr1	19750000	20000000	-0.0413	-0.04131	-0.04221	-0.0418	B to B
						chr1	20000000	20250000	-0.03919	-0.04251	-0.04094	-0.03998	B to B
						chr1	20250000	20500000	-0.03626	-0.03493	-0.0339	-0.03625	B to B
						chr1	20500000	20750000	-0.01462	-0.01433	-0.00777	-0.00729	B to B
						chr1	20750000	21000000	0.03693	0.03487	0.03519	0.03365	A to A
						chr1	21000000	21250000	0.03858	0.03803	0.0371	0.03563	A to A
						chr1	21250000	21500000	0.03301	0.03169	0.02911	0.02964	A to A
						chr1	21500000	21750000	0.02895	0.02849	0.02848	0.03006	A to A
						chr1	21750000	22000000	0.03054	0.0261	0.03599	0.03315	A to A
						chr1	22000000	22250000	-0.00607	-0.00809	0.0038	-0.00162	undefined
						chr1	22250000	22500000	-0.02501	-0.0217	-0.01228	-0.0176	B to B
						chr1	22500000	22750000	-0.03632	-0.03491	-0.03077	-0.03451	B to B
						chr1	22750000	23000000	-0.04027	-0.03877	-0.0362	-0.03796	B to B
						chr1	23000000	23250000	-0.03667	-0.03199	-0.0284	-0.03009	B to B
						chr1	23250000	23500000	-0.0084	-0.0076	0.00837	0.00103	B to A
						chr1	23500000	23750000	-0.03147	-0.02806	-0.02298	-0.02722	B to B
						chr1	23750000	24000000	0.02069	0.0195	0.02249	0.02117	A to A
						chr1	24000000	24250000	-0.0072	-0.00327	0.00019	-0.00616	undefined
						chr1	24250000	24500000	-0.03822	-0.03639	-0.03688	-0.03823	B to B
						chr1	24500000	24750000	-0.00056	-0.0006	0.00185	-0.00206	undefined
						chr1	24750000	25000000	-0.03275	-0.03082	-0.03326	-0.02992	B to B
						chr1	25000000	25250000	-0.04248	-0.04098	-0.0429	-0.0419	B to B
						chr1	25250000	25500000	-0.04135	-0.04132	-0.04172	-0.04176	B to B
						chr1	25500000	25750000	-0.0408	-0.04207	-0.04081	-0.04078	B to B
						chr1	25750000	26000000	-0.04161	-0.04296	-0.04166	-0.04332	B to B
						chr1	26000000	26250000	-0.04209	-0.04282	-0.04142	-0.04191	B to B
						chr1	26250000	26500000	-0.04294	-0.04221	-0.04147	-0.04239	B to B
						chr1	26500000	26750000	-0.04209	-0.04396	-0.04314	-0.04275	B to B
						chr1	26750000	27000000	-0.04175	-0.042	-0.04216	-0.04185	B to B
						chr1	27000000	27250000	-0.0414	-0.04257	-0.04081	-0.04281	B to B
						chr1	27250000	27500000	-0.04159	-0.04198	-0.04297	-0.04348	B to B
						chr1	27500000	27750000	-0.04067	-0.04173	-0.0414	-0.04262	B to B
						chr1	27750000	28000000	-0.04174	-0.04175	-0.04314	-0.04274	B to B
						chr1	28000000	28250000	-0.04211	-0.043	-0.04166	-0.04253	B to B
						chr1	28250000	28500000	-0.04158	-0.04181	-0.0413	-0.0408	B to B
						chr1	28500000	28750000	-0.04208	-0.04097	-0.04138	-0.04265	B to B
						chr1	28750000	29000000	-0.04294	-0.04313	-0.0435	-0.04291	B to B
						chr1	29000000	29250000	-0.04087	-0.04178	-0.04197	-0.04267	B to B
						chr1	29250000	29500000	-0.04122	-0.04314	-0.0427	-0.04197	B to B
						chr1	29500000	29750000	-0.04101	-0.04135	-0.04152	-0.04238	B to B
						chr1	29750000	30000000	-0.04234	-0.04362	-0.0412	-0.04394	B to B
						chr1	30000000	30250000	-0.04234	-0.04185	-0.04224	-0.04396	B to B
						chr1	30250000	30500000	-0.04221	-0.03953	-0.04427	-0.04164	B to B
						chr1	30500000	30750000	-0.03361	-0.03195	-0.03265	-0.03254	B to B
						chr1	30750000	31000000	0.03365	0.03164	0.03309	0.02585	A to A
						chr1	31000000	31250000	-0.00775	-0.00859	-0.01478	-0.01337	B to B
						chr1	31250000	31500000	-0.02464	-0.02672	-0.02809	-0.02977	B to B
						chr1	31500000	31750000	-0.02553	-0.02989	-0.02059	-0.02618	B to B
						chr1	31750000	32000000	-0.03035	-0.03419	-0.03259	-0.03333	B to B
						chr1	32000000	32250000	-0.0378	-0.03784	-0.03731	-0.03768	B to B
						chr1	32250000	32500000	-0.03994	-0.04205	-0.03626	-0.04041	B to B
						chr1	32500000	32750000	-0.0382	-0.03824	-0.03646	-0.0374	B to B
						chr1	32750000	33000000	-0.03572	-0.0319	-0.033	-0.03489	B to B
						chr1	33000000	33250000	-0.02352	-0.02035	-0.01465	-0.02201	B to B
						chr1	33250000	33500000	0.01789	0.01548	0.01794	0.01503	A to A
						chr1	33500000	33750000	0.04216	0.04267	0.04029	0.03686	A to A
						chr1	33750000	34000000	0.03874	0.03913	0.03692	0.03443	A to A
						chr1	34000000	34250000	0.03	0.03246	0.02817	0.03185	A to A
						chr1	34250000	34500000	0.03815	0.03772	0.03377	0.03172	A to A
						chr1	34500000	34750000	0.02832	0.02848	0.02444	0.02317	A to A
						chr1	34750000	35000000	0.03643	0.03493	0.03101	0.02673	A to A
						chr1	35000000	35250000	-0.01121	-0.01312	-0.02051	-0.01549	B to B
						chr1	35250000	35500000	0.02917	0.02921	0.01291	0.01804	A to A
						chr1	35500000	35750000	0.0437	0.04527	0.03837	0.04235	A to A
						chr1	35750000	36000000	0.04232	0.04437	0.04254	0.04411	A to A
						chr1	36000000	36250000	0.04269	0.04408	0.04386	0.0433	A to A
						chr1	36250000	36500000	0.03927	0.04139	0.03834	0.04088	A to A
						chr1	36500000	36750000	0.03684	0.03996	0.03578	0.03805	A to A
						chr1	36750000	37000000	0.03637	0.0392	0.03595	0.03632	A to A
						chr1	37000000	37250000	0.03747	0.03866	0.03397	0.03693	A to A
						chr1	37250000	37500000	0.03757	0.03963	0.03691	0.03904	A to A
						chr1	37500000	37750000	0.03831	0.03968	0.03641	0.03816	A to A
						chr1	37750000	38000000	0.03901	0.04025	0.03782	0.03899	A to A
						chr1	38000000	38250000	0.03981	0.0412	0.03928	0.03891	A to A
						chr1	38250000	38500000	0.03778	0.04116	0.03711	0.03859	A to A
						chr1	38500000	38750000	0.03948	0.04087	0.03906	0.03993	A to A
						chr1	38750000	39000000	0.03926	0.04155	0.03976	0.03987	A to A
						chr1	39000000	39250000	0.0394	0.04211	0.03969	0.03992	A to A
						chr1	39250000	39500000	0.0397	0.04205	0.04098	0.04146	A to A
						chr1	39500000	39750000	0.04321	0.04484	0.04267	0.04287	A to A
						chr1	39750000	40000000	0.04315	0.04571	0.0427	0.044	A to A
						chr1	40000000	40250000	0.04163	0.04441	0.04037	0.04348	A to A
						chr1	40250000	40500000	0.0428	0.04272	0.04358	0.04545	A to A
						chr1	40500000	40750000	0.03334	0.03337	0.03595	0.04164	A to A
						chr1	40750000	41000000	0.00773	0.00698	0.00669	0.00999	A to A
						chr1	41000000	41250000	-0.04212	-0.04028	-0.04007	-0.04139	B to B
						chr1	41250000	41500000	-0.04339	-0.04391	-0.04351	-0.0442	B to B
						chr1	41500000	41750000	-0.04341	-0.04403	-0.04292	-0.04467	B to B
						chr1	41750000	42000000	-0.04405	-0.04404	-0.04357	-0.0445	B to B
						chr1	42000000	42250000	-0.04372	-0.0433	-0.04296	-0.04363	B to B
						chr1	42250000	42500000	-0.04159	-0.04281	-0.04149	-0.04234	B to B
						chr1	42500000	42750000	-0.02263	-0.02609	-0.01581	-0.02201	B to B
						chr1	42750000	43000000	0.0271	0.02778	0.02991	0.02496	A to A
						chr1	43000000	43250000	0.04247	0.03926	0.04178	0.04103	A to A
						chr1	43250000	43500000	0.04413	0.04505	0.04312	0.04281	A to A
						chr1	43500000	43750000	0.04365	0.04371	0.04285	0.04395	A to A
						chr1	43750000	44000000	0.04288	0.04123	0.04448	0.04237	A to A
						chr1	44000000	44250000	0.03929	0.03714	0.04133	0.03928	A to A
						chr1	44250000	44500000	-0.02949	-0.02838	-0.02307	-0.02883	B to B
						chr1	44500000	44750000	-0.04121	-0.03824	-0.03764	-0.03901	B to B
						chr1	44750000	45000000	-0.04175	-0.04185	-0.04297	-0.04376	B to B
						chr1	45000000	45250000	-0.04204	-0.0409	-0.04406	-0.04557	B to B
						chr1	45250000	45500000	-0.04356	-0.04335	-0.04157	-0.04267	B to B
						chr1	45500000	45750000	-0.04092	-0.03807	-0.0351	-0.03536	B to B
						chr1	45750000	46000000	-0.00243	-0.0014	0.02406	0.01772	B to A
						chr1	46000000	46250000	-0.04024	-0.03847	-0.01978	-0.03023	B to B
						chr1	46250000	46500000	-0.04011	-0.0378	-0.03264	-0.0387	B to B
						chr1	46500000	46750000	-0.03598	-0.031	-0.03626	-0.03587	B to B
						chr1	46750000	47000000	0.01528	0.01512	0.01553	0.00979	A to A
						chr1	47000000	47250000	-0.03306	-0.03107	-0.0338	-0.03591	B to B
						chr1	47250000	47500000	-0.04034	-0.0397	-0.04091	-0.04241	B to B
						chr1	47500000	47750000	-0.04324	-0.04283	-0.04293	-0.04352	B to B
						chr1	47750000	48000000	-0.04328	-0.04324	-0.04341	-0.04202	B to B
						chr1	48000000	48250000	-0.04339	-0.04358	-0.04356	-0.04532	B to B
						chr1	48250000	48500000	-0.0429	-0.04426	-0.04447	-0.04376	B to B
						chr1	48500000	48750000	-0.04293	-0.04353	-0.04375	-0.04544	B to B
						chr1	48750000	49000000	-0.04324	-0.04338	-0.04265	-0.04512	B to B
						chr1	49000000	49250000	-0.04334	-0.04392	-0.04489	-0.04506	B to B
						chr1	49250000	49500000	-0.04269	-0.04263	-0.04464	-0.04601	B to B
						chr1	49500000	49750000	-0.04174	-0.04246	-0.04475	-0.04487	B to B
						chr1	49750000	50000000	-0.04242	-0.04255	-0.04454	-0.04273	B to B
						chr1	50000000	50250000	-0.04279	-0.04084	-0.04393	-0.04312	B to B
						chr1	50250000	50500000	-0.04142	-0.03895	-0.04293	-0.044	B to B
						chr1	50500000	50750000	-0.03483	-0.03619	-0.04009	-0.04009	B to B
						chr1	50750000	51000000	-0.00597	-0.00512	-0.01818	-0.01092	B to B
						chr1	51000000	51250000	0.026	0.02156	0.01108	0.02036	A to A
						chr1	51250000	51500000	0.03485	0.03422	0.03062	0.03065	A to A
						chr1	51500000	51750000	0.03694	0.03714	0.03721	0.03675	A to A
						chr1	51750000	52000000	0.03073	0.02835	0.02924	0.03114	A to A
						chr1	52000000	52250000	0.04393	0.04401	0.04416	0.04534	A to A
						chr1	52250000	52500000	0.04244	0.04023	0.04045	0.04201	A to A
						chr1	52500000	52750000	0.04292	0.04159	0.04179	0.04378	A to A
						chr1	52750000	53000000	0.0391	0.03814	0.03875	0.03901	A to A
						chr1	53000000	53250000	0.02843	0.02977	0.02341	0.02889	A to A
						chr1	53250000	53500000	0.034	0.03136	0.02872	0.03003	A to A
						chr1	53500000	53750000	0.02968	0.02898	0.02115	0.02728	A to A
						chr1	53750000	54000000	0.04365	0.04399	0.04439	0.04346	A to A
						chr1	54000000	54250000	0.03523	0.03535	0.02832	0.03591	A to A
						chr1	54250000	54500000	0.04142	0.04002	0.04067	0.04198	A to A
						chr1	54500000	54750000	0.04481	0.04448	0.04507	0.04504	A to A
						chr1	54750000	55000000	0.04438	0.0453	0.04364	0.04464	A to A
						chr1	55000000	55250000	0.04541	0.04714	0.04463	0.04551	A to A
						chr1	55250000	55500000	0.04357	0.04175	0.04464	0.0444	A to A
						chr1	55500000	55750000	0.04158	0.0416	0.04022	0.04288	A to A
						chr1	55750000	56000000	0.0189	0.01614	0.0178	0.02343	A to A
						chr1	56000000	56250000	-0.03359	-0.03359	-0.03078	-0.03298	B to B
						chr1	56250000	56500000	-0.04208	-0.04139	-0.04368	-0.04193	B to B
						chr1	56500000	56750000	-0.04285	-0.04072	-0.04318	-0.04332	B to B
						chr1	56750000	57000000	-0.03395	-0.02958	-0.02989	-0.0254	B to B
						chr1	57000000	57250000	-0.0259	-0.02323	-0.02495	-0.01961	B to B
						chr1	57250000	57500000	0.03188	0.03096	0.02792	0.03085	A to A
						chr1	57500000	57750000	0.03861	0.03779	0.02284	0.03557	A to A
						chr1	57750000	58000000	0.0438	0.04499	0.03918	0.04237	A to A
						chr1	58000000	58250000	0.039	0.0384	0.03276	0.03578	A to A
						chr1	58250000	58500000	0.04647	0.04652	0.04617	0.0459	A to A
						chr1	58500000	58750000	0.04507	0.04524	0.04522	0.04502	A to A
						chr1	58750000	59000000	0.0442	0.04565	0.04402	0.0431	A to A
						chr1	59000000	59250000	0.04545	0.04586	0.04461	0.04312	A to A
						chr1	59250000	59500000	0.04355	0.04502	0.04295	0.04234	A to A
						chr1	59500000	59750000	0.046	0.04525	0.04501	0.04487	A to A
						chr1	59750000	60000000	0.04455	0.04373	0.04319	0.04495	A to A
						chr1	60000000	60250000	0.04181	0.04258	0.04316	0.04239	A to A
						chr1	60250000	60500000	0.04257	0.04226	0.04222	0.04284	A to A
						chr1	60500000	60750000	0.04066	0.04192	0.04108	0.0417	A to A
						chr1	60750000	61000000	0.04198	0.04226	0.04242	0.04301	A to A
						chr1	61000000	61250000	0.03919	0.03845	0.03898	0.04269	A to A
						chr1	61250000	61500000	0.00199	0.00025	0.00405	0.0072	A to A
						chr1	61500000	61750000	-0.00675	-0.00606	-0.01224	0.00282	undefined
						chr1	61750000	62000000	0.00742	0.00762	-0.0008	0.01491	undefined
						chr1	62000000	62250000	0.0072	0.00369	-0.00575	0.00408	undefined
						chr1	62250000	62500000	0.00702	0.00623	-0.00318	0.01272	undefined
						chr1	62500000	62750000	0.01789	0.0156	0.01442	0.02594	A to A
						chr1	62750000	63000000	0.03138	0.03265	0.03834	0.04042	A to A
						chr1	63000000	63250000	0.03852	0.03564	0.04053	0.03866	A to A
						chr1	63250000	63500000	-0.01566	-0.01523	-0.01479	-0.01411	B to B
						chr1	63500000	63750000	0.01055	0.00966	0.0088	0.00874	A to A
						chr1	63750000	64000000	0.03097	0.0288	0.02125	0.02392	A to A
						chr1	64000000	64250000	0.04089	0.04194	0.04103	0.0423	A to A
						chr1	64250000	64500000	0.03749	0.03695	0.03314	0.03753	A to A
						chr1	64500000	64750000	0.04141	0.04165	0.0444	0.04217	A to A
						chr1	64750000	65000000	0.03576	0.03753	0.03746	0.03779	A to A
						chr1	65000000	65250000	0.02993	0.0278	0.03014	0.0262	A to A
						chr1	65250000	65500000	-0.02063	-0.02266	-0.01812	-0.01947	B to B
						chr1	65500000	65750000	-0.04195	-0.04333	-0.04237	-0.04438	B to B
						chr1	65750000	66000000	-0.04186	-0.041	-0.04479	-0.04376	B to B
						chr1	66000000	66250000	-0.0322	-0.03142	-0.0324	-0.0322	B to B
						chr1	66250000	66500000	-0.02491	-0.02301	-0.02027	-0.01809	B to B
						chr1	66500000	66750000	0.02119	0.01746	0.02463	0.0184	A to A
						chr1	66750000	67000000	0.03445	0.03361	0.04054	0.03543	A to A
						chr1	67000000	67250000	0.00335	0.00302	0.00907	0.00401	A to A
						chr1	67250000	67500000	-0.03827	-0.03841	-0.03721	-0.03892	B to B
						chr1	67500000	67750000	-0.04121	-0.04111	-0.0443	-0.04266	B to B
						chr1	67750000	68000000	-0.04298	-0.04197	-0.04251	-0.04312	B to B
						chr1	68000000	68250000	-0.04253	-0.04352	-0.04327	-0.04159	B to B
						chr1	68250000	68500000	-0.04316	-0.04332	-0.04533	-0.04456	B to B
						chr1	68500000	68750000	-0.043	-0.04399	-0.04379	-0.04318	B to B
						chr1	68750000	69000000	-0.04177	-0.04273	-0.04103	-0.04025	B to B
						chr1	69000000	69250000	-0.01609	-0.02048	-0.01264	-0.01523	B to B
						chr1	69250000	69500000	0.0277	0.02514	0.03488	0.0337	A to A
						chr1	69500000	69750000	0.03686	0.03597	0.04228	0.0403	A to A
						chr1	69750000	70000000	0.01484	0.00982	0.0119	0.01147	A to A
						chr1	70000000	70250000	-0.01985	-0.01957	-0.02374	-0.02414	B to B
						chr1	70250000	70500000	-0.03803	-0.0344	-0.04058	-0.0398	B to B
						chr1	70500000	70750000	-0.03979	-0.03939	-0.04235	-0.04145	B to B
						chr1	70750000	71000000	-0.02936	-0.02961	-0.03311	-0.02987	B to B
						chr1	71000000	71250000	0.0135	0.01504	0.02094	0.0141	A to A
						chr1	71250000	71500000	-0.0305	-0.02907	-0.03115	-0.02722	B to B
						chr1	71500000	71750000	-0.01303	-0.00841	-0.00734	-0.00892	B to B
						chr1	71750000	72000000	-0.03271	-0.03324	-0.03679	-0.03246	B to B
						chr1	72000000	72250000	0.00313	0.00573	0.00198	0.00443	A to A
						chr1	72250000	72500000	0.02459	0.02118	0.0285	0.02393	A to A
						chr1	72500000	72750000	0.02199	0.02501	0.03001	0.02068	A to A
						chr1	72750000	73000000	-0.0272	-0.02685	-0.01912	-0.02776	B to B
						chr1	73000000	73250000	-0.04343	-0.044	-0.04491	-0.04622	B to B
						chr1	73250000	73500000	-0.04369	-0.04276	-0.04517	-0.04756	B to B
						chr1	73500000	73750000	-0.03899	-0.03877	-0.03918	-0.04306	B to B
						chr1	73750000	74000000	0.02211	0.02285	0.01822	0.0161	A to A
						chr1	74000000	74250000	0.04602	0.04752	0.04556	0.04544	A to A
						chr1	74250000	74500000	0.04592	0.04752	0.04777	0.04807	A to A
						chr1	74500000	74750000	0.04436	0.04198	0.04496	0.04385	A to A
						chr1	74750000	75000000	0.03502	0.03524	0.03667	0.03256	A to A
						chr1	75000000	75250000	0.04128	0.04284	0.04337	0.04303	A to A
						chr1	75250000	75500000	0.03648	0.03838	0.03974	0.03733	A to A
						chr1	75500000	75750000	-0.00175	0.00019	0.0005	-0.00674	undefined
						chr1	75750000	76000000	-0.0435	-0.04415	-0.04594	-0.04567	B to B
						chr1	76000000	76250000	-0.04422	-0.04531	-0.04793	-0.04828	B to B
						chr1	76250000	76500000	-0.04436	-0.04536	-0.04711	-0.04663	B to B
						chr1	76500000	76750000	-0.04445	-0.0454	-0.04705	-0.04855	B to B
						chr1	76750000	77000000	-0.0443	-0.04576	-0.04803	-0.04934	B to B
						chr1	77000000	77250000	-0.04521	-0.0466	-0.04702	-0.04825	B to B
						chr1	77250000	77500000	-0.04445	-0.04574	-0.04587	-0.04729	B to B
						chr1	77500000	77750000	-0.04553	-0.04541	-0.04696	-0.04778	B to B
						chr1	77750000	78000000	-0.04543	-0.04595	-0.04635	-0.04756	B to B
						chr1	78000000	78250000	-0.03831	-0.037	-0.03195	-0.03621	B to B
						chr1	78250000	78500000	0.00593	0.00208	0.01113	0.00685	A to A
						chr1	78500000	78750000	0.0321	0.03196	0.03471	0.0291	A to A
						chr1	78750000	79000000	-0.0281	-0.02586	-0.02381	-0.02674	B to B
						chr1	79000000	79250000	-0.03805	-0.03622	-0.03572	-0.03799	B to B
						chr1	79250000	79500000	-0.03054	-0.03019	-0.02397	-0.02521	B to B
						chr1	79500000	79750000	0.01956	0.02159	0.02799	0.02654	A to A
						chr1	79750000	80000000	0.02848	0.02653	0.0427	0.04195	A to A
						chr1	80000000	80250000	0.02953	0.02432	0.04101	0.04094	A to A
						chr1	80250000	80500000	0.04343	0.04217	0.04566	0.04467	A to A
						chr1	80500000	80750000	0.04228	0.03931	0.04355	0.04273	A to A
						chr1	80750000	81000000	0.03155	0.02881	0.03722	0.03948	A to A
						chr1	81000000	81250000	0.00753	0.00408	0.0274	0.03316	A to A
						chr1	81250000	81500000	-0.02027	-0.01989	-0.00466	-0.00228	B to B
						chr1	81500000	81750000	-0.04259	-0.04116	-0.04422	-0.0421	B to B
						chr1	81750000	82000000	-0.04095	-0.03979	-0.0423	-0.04291	B to B
						chr1	82000000	82250000	-0.03242	-0.02985	-0.0344	-0.03393	B to B
						chr1	82250000	82500000	0.0115	0.01223	0.01803	0.00824	A to A
						chr1	82500000	82750000	0.00437	0.00121	0.01054	0.00244	A to A
						chr1	82750000	83000000	0.02535	0.02087	0.03408	0.02913	A to A
						chr1	83000000	83250000	-0.03497	-0.0337	-0.02648	-0.02769	B to B
						chr1	83250000	83500000	-0.04526	-0.04516	-0.047	-0.04763	B to B
						chr1	83500000	83750000	-0.04531	-0.043	-0.04673	-0.04791	B to B
						chr1	83750000	84000000	-0.04235	-0.04308	-0.04605	-0.04707	B to B
						chr1	84000000	84250000	-0.03586	-0.03445	-0.04087	-0.04032	B to B
						chr1	84250000	84500000	-0.03309	-0.02968	-0.03737	-0.03591	B to B
						chr1	84500000	84750000	-0.00947	-0.00988	-0.00792	-0.01385	B to B
						chr1	84750000	85000000	0.01715	0.01115	0.01925	0.00717	A to A
						chr1	85000000	85250000	-0.04657	-0.04623	-0.04782	-0.04955	B to B
						chr1	85250000	85500000	-0.04701	-0.04735	-0.04991	-0.05155	B to B
						chr1	85500000	85750000	-0.01464	-0.01524	-0.01614	-0.02559	B to B
						chr1	85750000	86000000	0.04667	0.04876	0.04864	0.04876	A to A
						chr1	86000000	86250000	0.04786	0.04894	0.04878	0.04836	A to A
						chr1	86250000	86500000	0.04621	0.04842	0.04647	0.04654	A to A
						chr1	86500000	86750000	0.04716	0.0489	0.04733	0.04668	A to A
						chr1	86750000	87000000	0.04099	0.04213	0.03979	0.04168	A to A
						chr1	87000000	87250000	0.04407	0.04621	0.04419	0.04323	A to A
						chr1	87250000	87500000	0.04603	0.04727	0.0467	0.04761	A to A
						chr1	87500000	87750000	0.04626	0.04773	0.04629	0.04649	A to A
						chr1	87750000	88000000	0.04361	0.04579	0.04638	0.04623	A to A
						chr1	88000000	88250000	0.00977	0.00908	0.00416	0.00444	A to A
						chr1	88250000	88500000	0.015	0.01711	0.01368	0.01019	A to A
						chr1	88500000	88750000	0.04762	0.04936	0.04848	0.04843	A to A
						chr1	88750000	89000000	0.02374	0.0271	0.01713	0.01922	A to A
						chr1	89000000	89250000	0.03699	0.03783	0.02542	0.02873	A to A
						chr1	89250000	89500000	0.00987	0.0124	0.00412	0.00931	A to A
						chr1	89500000	89750000	0.02135	0.02505	0.01781	0.02146	A to A
						chr1	89750000	90000000	0.01346	0.01357	0.00446	0.0078	A to A
						chr1	90000000	90250000	0.00504	0.00328	-0.00718	-0.00461	A to B
						chr1	90250000	90500000	0.00026	-0.00112	-0.01324	-0.01032	undefined
						chr1	90500000	90750000	0.03378	0.03545	0.02578	0.02235	A to A
						chr1	90750000	91000000	0.03625	0.03693	0.03029	0.02925	A to A
						chr1	91000000	91250000	0.04709	0.04866	0.04764	0.04826	A to A
						chr1	91250000	91500000	0.04767	0.04943	0.04821	0.04883	A to A
						chr1	91500000	91750000	0.04741	0.04963	0.04787	0.04897	A to A
						chr1	91750000	92000000	0.04011	0.04189	0.03896	0.04092	A to A
						chr1	92000000	92250000	0.0477	0.04766	0.04737	0.0482	A to A
						chr1	92250000	92500000	0.04455	0.04538	0.04418	0.04324	A to A
						chr1	92500000	92750000	0.03674	0.04024	0.03796	0.03594	A to A
						chr1	92750000	93000000	0.04211	0.04476	0.04398	0.03945	A to A
						chr1	93000000	93250000	0.02509	0.02949	0.02325	0.02166	A to A
						chr1	93250000	93500000	0.04392	0.04356	0.04324	0.04122	A to A
						chr1	93500000	93750000	0.04102	0.04288	0.04192	0.0398	A to A
						chr1	93750000	94000000	0.04111	0.0421	0.04014	0.03793	A to A
						chr1	94000000	94250000	0.02802	0.02736	0.02981	0.02643	A to A
						chr1	94250000	94500000	-0.01023	-0.01449	-0.01287	-0.00927	B to B
						chr1	94500000	94750000	-0.00988	-0.00778	-0.00463	8e-05	undefined
						chr1	94750000	95000000	-0.00067	0.00058	0.00559	0.00776	undefined
						chr1	95000000	95250000	0.01477	0.0093	0.0133	0.01442	A to A
						chr1	95250000	95500000	0.02751	0.02038	0.0275	0.02426	A to A
						chr1	95500000	95750000	0.03198	0.02752	0.03124	0.02724	A to A
						chr1	95750000	96000000	-0.01631	-0.01968	-0.01658	-0.01555	B to B
						chr1	96000000	96250000	-0.03911	-0.03805	-0.0371	-0.03669	B to B
						chr1	96250000	96500000	-0.04122	-0.04252	-0.0437	-0.04318	B to B
						chr1	96500000	96750000	-0.04271	-0.04294	-0.04579	-0.04332	B to B
						chr1	96750000	97000000	-0.03561	-0.0363	-0.03819	-0.03625	B to B
						chr1	97000000	97250000	-0.03075	-0.03149	-0.03215	-0.0327	B to B
						chr1	97250000	97500000	0.00668	-0.00068	0.00048	0.00326	undefined
						chr1	97500000	97750000	0.03725	0.03576	0.03931	0.03686	A to A
						chr1	97750000	98000000	0.02172	0.02136	0.02778	0.02245	A to A
						chr1	98000000	98250000	0.01092	0.0136	0.02291	0.01678	A to A
						chr1	98250000	98500000	-0.03839	-0.03838	-0.03826	-0.03834	B to B
						chr1	98500000	98750000	-0.04077	-0.04287	-0.04439	-0.04264	B to B
						chr1	98750000	99000000	-0.04388	-0.04413	-0.04617	-0.04713	B to B
						chr1	99000000	99250000	-0.04416	-0.04507	-0.04791	-0.04833	B to B
						chr1	99250000	99500000	-0.0442	-0.04449	-0.0463	-0.04777	B to B
						chr1	99500000	99750000	-0.04479	-0.04549	-0.04835	-0.04838	B to B
						chr1	99750000	100000000	-0.04523	-0.04522	-0.04754	-0.04682	B to B
						chr1	100000000	100250000	-0.04395	-0.04537	-0.04681	-0.04829	B to B
						chr1	100250000	100500000	-0.0449	-0.0459	-0.04742	-0.04728	B to B
						chr1	100500000	100750000	-0.04464	-0.04598	-0.04761	-0.04728	B to B
						chr1	100750000	101000000	-0.045	-0.0455	-0.04766	-0.04845	B to B
						chr1	101000000	101250000	-0.04476	-0.04445	-0.04754	-0.04898	B to B
						chr1	101250000	101500000	-0.04427	-0.04629	-0.04719	-0.04729	B to B
						chr1	101500000	101750000	-0.0438	-0.04615	-0.04645	-0.04796	B to B
						chr1	101750000	102000000	-0.04311	-0.0446	-0.04457	-0.04585	B to B
						chr1	102000000	102250000	-0.04522	-0.04612	-0.04674	-0.04744	B to B
						chr1	102250000	102500000	-0.04455	-0.04607	-0.04832	-0.04852	B to B
						chr1	102500000	102750000	-0.04546	-0.04626	-0.04764	-0.0481	B to B
						chr1	102750000	103000000	-0.04525	-0.04635	-0.04816	-0.04901	B to B
						chr1	103000000	103250000	-0.04511	-0.04655	-0.04767	-0.048	B to B
						chr1	103250000	103500000	-0.04441	-0.04668	-0.04809	-0.04962	B to B
						chr1	103500000	103750000	-0.04516	-0.04696	-0.04798	-0.04857	B to B
						chr1	103750000	104000000	-0.0454	-0.04541	-0.04833	-0.04895	B to B
						chr1	104000000	104250000	-0.04509	-0.04611	-0.04803	-0.04918	B to B
						chr1	104250000	104500000	-0.04554	-0.0458	-0.04774	-0.04724	B to B
						chr1	104500000	104750000	-0.045	-0.046	-0.0478	-0.04813	B to B
						chr1	104750000	105000000	-0.0348	-0.03555	-0.03794	-0.0385	B to B
						chr1	105000000	105250000	-0.00901	-0.01061	-0.01985	-0.01348	B to B
						chr1	105250000	105500000	0.01541	0.01481	0.00816	0.0143	A to A
						chr1	105500000	105750000	0.03415	0.03388	0.03835	0.03482	A to A
						chr1	105750000	106000000	0.03895	0.03818	0.0418	0.04236	A to A
						chr1	106000000	106250000	0.04195	0.04133	0.04506	0.04174	A to A
						chr1	106250000	106500000	0.03687	0.03735	0.03749	0.03435	A to A
						chr1	106500000	106750000	0.04082	0.0402	0.0432	0.04284	A to A
						chr1	106750000	107000000	0.03404	0.0328	0.02991	0.03088	A to A
						chr1	107000000	107250000	-0.02504	-0.02697	-0.03179	-0.03091	B to B
						chr1	107250000	107500000	-0.02376	-0.02518	-0.03432	-0.02843	B to B
						chr1	107500000	107750000	-0.02308	-0.02587	-0.0353	-0.02945	B to B
						chr1	107750000	108000000	-0.03651	-0.03939	-0.03952	-0.03568	B to B
						chr1	108000000	108250000	-0.03894	-0.04174	-0.03936	-0.03225	B to B
						chr1	108250000	108500000	-0.04407	-0.04569	-0.04263	-0.04109	B to B
						chr1	108500000	108750000	-0.0449	-0.04449	-0.04587	-0.04669	B to B
						chr1	108750000	109000000	-0.04529	-0.04585	-0.0466	-0.04643	B to B
						chr1	109000000	109250000	-0.04459	-0.04536	-0.04642	-0.04792	B to B
						chr1	109250000	109500000	-0.0428	-0.0443	-0.04599	-0.04708	B to B
						chr1	109500000	109750000	-0.04251	-0.04493	-0.0461	-0.04617	B to B
						chr1	109750000	110000000	-0.04355	-0.04435	-0.04568	-0.04633	B to B
						chr1	110000000	110250000	-0.04304	-0.04384	-0.04616	-0.04773	B to B
						chr1	110250000	110500000	-0.04342	-0.04482	-0.04586	-0.04621	B to B
						chr1	110500000	110750000	-0.0439	-0.04544	-0.04683	-0.04813	B to B
						chr1	110750000	111000000	-0.04318	-0.04575	-0.04696	-0.04807	B to B
						chr1	111000000	111250000	-0.0438	-0.04559	-0.04752	-0.04799	B to B
						chr1	111250000	111500000	-0.04398	-0.04528	-0.04753	-0.04821	B to B
						chr1	111500000	111750000	-0.04514	-0.04533	-0.04718	-0.04775	B to B
						chr1	111750000	112000000	-0.0398	-0.03924	-0.03833	-0.04061	B to B
						chr1	112000000	112250000	-0.04437	-0.04427	-0.04471	-0.04718	B to B
						chr1	112250000	112500000	-0.04463	-0.04465	-0.04511	-0.0478	B to B
						chr1	112500000	112750000	-0.04574	-0.04544	-0.0471	-0.04828	B to B
						chr1	112750000	113000000	-0.04539	-0.04597	-0.04686	-0.04802	B to B
						chr1	113000000	113250000	-0.04367	-0.0456	-0.04763	-0.04846	B to B
						chr1	113250000	113500000	-0.04463	-0.04624	-0.04785	-0.04852	B to B
						chr1	113500000	113750000	-0.04448	-0.04525	-0.04586	-0.048	B to B
						chr1	113750000	114000000	-0.04553	-0.04661	-0.04742	-0.04808	B to B
						chr1	114000000	114250000	-0.04463	-0.04501	-0.04677	-0.04667	B to B
						chr1	114250000	114500000	-0.04433	-0.04575	-0.04765	-0.04757	B to B
						chr1	114500000	114750000	-0.04405	-0.04574	-0.04606	-0.04744	B to B
						chr1	114750000	115000000	-0.04473	-0.04539	-0.04717	-0.04699	B to B
						chr1	115000000	115250000	-0.04361	-0.04612	-0.0458	-0.04835	B to B
						chr1	115250000	115500000	-0.04379	-0.04519	-0.04727	-0.047	B to B
						chr1	115500000	115750000	-0.04402	-0.04598	-0.04656	-0.04705	B to B
						chr1	115750000	116000000	-0.04442	-0.04472	-0.04716	-0.04758	B to B
						chr1	116000000	116250000	-0.04453	-0.04687	-0.04789	-0.04898	B to B
						chr1	116250000	116500000	-0.0433	-0.04475	-0.04631	-0.04786	B to B
						chr1	116500000	116750000	-0.04433	-0.04569	-0.04717	-0.04872	B to B
						chr1	116750000	117000000	-0.04441	-0.04533	-0.04723	-0.04697	B to B
						chr1	117000000	117250000	-0.04487	-0.04368	-0.0465	-0.04824	B to B
						chr1	117250000	117500000	-0.04254	-0.0445	-0.04554	-0.04709	B to B
						chr1	117500000	117750000	-0.04436	-0.04357	-0.04693	-0.04719	B to B
						chr1	117750000	118000000	-0.04389	-0.04298	-0.04656	-0.04768	B to B
						chr1	118000000	118250000	-0.03709	-0.03554	-0.03809	-0.03897	B to B
						chr1	118250000	118500000	0.03758	0.03718	0.03808	0.03404	A to A
						chr1	118500000	118750000	0.02084	0.01978	0.02089	0.01847	A to A
						chr1	118750000	119000000	-0.0133	-0.01566	-0.01869	-0.01551	B to B
						chr1	119000000	119250000	0.00462	0.00426	0.01102	0.0064	A to A
						chr1	119250000	119500000	0.0267	0.02641	0.02848	0.01984	A to A
						chr1	119500000	119750000	0.04037	0.03957	0.04186	0.04105	A to A
						chr1	119750000	120000000	0.03855	0.03603	0.04078	0.03881	A to A
						chr1	120000000	120250000	0.03725	0.03694	0.03603	0.03641	A to A
						chr1	120250000	120500000	0.00741	0.00863	-0.00038	0.0021	undefined
						chr1	120500000	120750000	-0.01271	-0.01343	-0.01944	-0.02511	B to B
						chr1	120750000	121000000	-0.0295	-0.02986	-0.03706	-0.04506	B to B
						chr1	121000000	121250000	-0.02107	-0.01891	-0.02622	-0.03389	B to B
						chr1	121250000	121500000	0.02982	0.02932	0.03105	0.02263	A to A
						chr1	121500000	121750000	0.01192	0.00445	0.00579	-0.00287	undefined
						chr1	121750000	122000000	-0.033	-0.03633	-0.04238	-0.04352	B to B
						chr1	122000000	122250000	-0.0372	-0.0385	-0.04074	-0.04575	B to B
						chr1	122250000	122500000	-0.03765	-0.0395	-0.04625	-0.04592	B to B
						chr1	122500000	122750000	-0.0415	-0.04118	-0.04577	-0.04672	B to B
						chr1	122750000	123000000	-0.04166	-0.04136	-0.04661	-0.04759	B to B
						chr1	123000000	123250000	-0.0426	-0.04308	-0.04606	-0.04782	B to B
						chr1	123250000	123500000	-0.04172	-0.04279	-0.04643	-0.04542	B to B
						chr1	123500000	123750000	-0.04214	-0.0431	-0.0464	-0.04696	B to B
						chr1	123750000	124000000	-0.04136	-0.04296	-0.04726	-0.04699	B to B
						chr1	124000000	124250000	-0.04225	-0.04303	-0.047	-0.04797	B to B
						chr1	124250000	124500000	-0.04396	-0.04292	-0.04556	-0.04695	B to B
						chr1	124500000	124750000	-0.04256	-0.04194	-0.04542	-0.04663	B to B
						chr1	124750000	125000000	-0.04126	-0.04214	-0.04469	-0.04489	B to B
						chr1	125000000	125250000	-0.03065	-0.03417	-0.03596	-0.0332	B to B
						chr1	125250000	125500000	0.03052	0.02582	0.03416	0.02594	A to A
						chr1	125500000	125750000	0.01498	0.01074	0.01932	0.01399	A to A
						chr1	125750000	126000000	-0.02271	-0.02595	-0.02114	-0.02653	B to B
						chr1	126000000	126250000	-0.03542	-0.03746	-0.0377	-0.03715	B to B
						chr1	126250000	126500000	-0.02472	-0.028	-0.02886	-0.0276	B to B
						chr1	126500000	126750000	0.00456	0.00086	-0.00166	0.00175	undefined
						chr1	126750000	127000000	0.01829	0.01853	0.01126	0.01598	A to A
						chr1	127000000	127250000	0.04233	0.04137	0.0421	0.04045	A to A
						chr1	127250000	127500000	0.04726	0.0481	0.04863	0.04901	A to A
						chr1	127500000	127750000	0.03895	0.03721	0.0354	0.03698	A to A
						chr1	127750000	128000000	0.04757	0.04556	0.04909	0.04768	A to A
						chr1	128000000	128250000	0.0467	0.04583	0.04708	0.04634	A to A
						chr1	128250000	128500000	0.04663	0.04686	0.04871	0.04664	A to A
						chr1	128500000	128750000	0.04637	0.04778	0.04824	0.0467	A to A
						chr1	128750000	129000000	0.0405	0.0392	0.03804	0.03937	A to A
						chr1	129000000	129250000	-0.00385	-0.00417	0.00016	0.00139	B to A
						chr1	129250000	129500000	-0.02206	-0.02658	-0.01399	-0.01749	B to B
						chr1	129500000	129750000	-0.02295	-0.02775	0.00515	0.00508	B to A
						chr1	129750000	130000000	-0.03386	-0.03557	-0.02539	-0.02615	B to B
						chr1	130000000	130250000	-0.03031	-0.02908	-0.02522	-0.02595	B to B
						chr1	130250000	130500000	0.00938	0.00508	0.01017	0.01002	A to A
						chr1	130500000	130750000	0.04513	0.04479	0.04602	0.04546	A to A
						chr1	130750000	131000000	0.04466	0.04419	0.04395	0.04457	A to A
						chr1	131000000	131250000	0.04636	0.04754	0.04712	0.04798	A to A
						chr1	131250000	131500000	0.04354	0.04351	0.0438	0.04473	A to A
						chr1	131500000	131750000	0.04512	0.04681	0.04466	0.04582	A to A
						chr1	131750000	132000000	0.04541	0.04653	0.04512	0.04657	A to A
						chr1	132000000	132250000	0.04568	0.04741	0.04459	0.04513	A to A
						chr1	132250000	132500000	0.04545	0.04683	0.04462	0.04398	A to A
						chr1	132500000	132750000	0.02897	0.03185	0.0248	0.02694	A to A
						chr1	132750000	133000000	0.03292	0.03524	0.02927	0.03163	A to A
						chr1	133000000	133250000	0.04539	0.04556	0.04549	0.04586	A to A
						chr1	133250000	133500000	0.04236	0.04318	0.04234	0.04134	A to A
						chr1	133500000	133750000	0.0429	0.04198	0.04281	0.04237	A to A
						chr1	133750000	134000000	0.03989	0.04206	0.03944	0.04027	A to A
						chr1	134000000	134250000	0.04256	0.04291	0.04119	0.04228	A to A
						chr1	134250000	134500000	0.04268	0.04172	0.04137	0.04032	A to A
						chr1	134500000	134750000	0.04197	0.04375	0.04112	0.04111	A to A
						chr1	134750000	135000000	0.04098	0.04141	0.04109	0.04102	A to A
						chr1	135000000	135250000	0.04281	0.04332	0.04126	0.04087	A to A
						chr1	135250000	135500000	0.04325	0.04393	0.04282	0.041	A to A
						chr1	135500000	135750000	0.04129	0.04128	0.04014	0.04089	A to A
						chr1	135750000	136000000	0.04317	0.04366	0.04084	0.04158	A to A
						chr1	136000000	136250000	0.04345	0.04321	0.04174	0.04244	A to A
						chr1	136250000	136500000	0.04272	0.04292	0.04051	0.04243	A to A
						chr1	136500000	136750000	0.04237	0.04296	0.04315	0.04402	A to A
						chr1	136750000	137000000	0.0352	0.03736	0.03298	0.03501	A to A
						chr1	137000000	137250000	0.03683	0.03709	0.0366	0.03917	A to A
						chr1	137250000	137500000	0.03593	0.03608	0.03796	0.03699	A to A
						chr1	137500000	137750000	0.0373	0.03531	0.03609	0.03838	A to A
						chr1	137750000	138000000	0.03502	0.03451	0.03647	0.03689	A to A
						chr1	138000000	138250000	0.03675	0.03745	0.03888	0.03916	A to A
						chr1	138250000	138500000	0.03846	0.04059	0.0406	0.04082	A to A
						chr1	138500000	138750000	0.0401	0.03999	0.04135	0.04157	A to A
						chr1	138750000	139000000	0.04245	0.04247	0.04207	0.04359	A to A
						chr1	139000000	139250000	0.04207	0.04327	0.04124	0.04349	A to A
						chr1	139250000	139500000	0.04291	0.04287	0.04393	0.04122	A to A
						chr1	139500000	139750000	-0.02682	-0.02766	-0.02678	-0.02927	B to B
						chr1	139750000	140000000	-0.04168	-0.04163	-0.04395	-0.04375	B to B
						chr1	140000000	140250000	-0.04248	-0.04254	-0.04414	-0.04482	B to B
						chr1	140250000	140500000	-0.04189	-0.04325	-0.04332	-0.04303	B to B
						chr1	140500000	140750000	-0.04231	-0.04358	-0.04396	-0.04398	B to B
						chr1	140750000	141000000	-0.04015	-0.04163	-0.04287	-0.04504	B to B
						chr1	141000000	141250000	-0.04062	-0.04288	-0.04317	-0.04259	B to B
						chr1	141250000	141500000	-0.03576	-0.04092	-0.04093	-0.03914	B to B
						chr1	141500000	141750000	-0.02816	-0.03364	-0.03829	-0.03191	B to B
						chr1	141750000	142000000	-0.02761	-0.03406	-0.03492	-0.03005	B to B
						chr1	142000000	142250000	-0.03496	-0.03734	-0.04042	-0.03448	B to B
						chr1	142250000	142500000	-0.03605	-0.03773	-0.0392	-0.03687	B to B
						chr1	142500000	142750000	-0.0316	-0.03389	-0.0367	-0.03211	B to B
						chr1	142750000	143000000	-0.01542	-0.0166	-0.02789	-0.01915	B to B
						chr1	143000000	143250000	-0.00723	-0.00786	-0.01362	-0.00744	B to B
						chr1	143250000	143500000	-0.00244	-0.00193	-0.00785	-0.0043	B to B
						chr1	143500000	143750000	0.02812	0.02409	0.02687	0.02367	A to A
						chr1	143750000	144000000	0.03399	0.0299	0.03237	0.02965	A to A
						chr1	144000000	144250000	0.02693	0.02117	0.02312	0.02365	A to A
						chr1	144250000	144500000	0.01148	0.01147	0.00909	0.00846	A to A
						chr1	144500000	144750000	1e-05	-0.00552	-0.00498	-0.00135	undefined
						chr1	144750000	145000000	-0.00961	-0.01477	-0.00651	-0.00716	B to B
						chr1	145000000	145250000	-0.01826	-0.02069	-0.02214	-0.01753	B to B
						chr1	145250000	145500000	-0.02935	-0.03029	-0.03049	-0.02461	B to B
						chr1	145500000	145750000	-0.03644	-0.03852	-0.03599	-0.03454	B to B
						chr1	145750000	146000000	-0.0385	-0.04202	-0.04241	-0.04023	B to B
						chr1	146000000	146250000	-0.04115	-0.04085	-0.04214	-0.04077	B to B
						chr1	146250000	146500000	-0.04177	-0.04148	-0.04111	-0.04179	B to B
						chr1	146500000	146750000	-0.04058	-0.04168	-0.03932	-0.04272	B to B
						chr1	146750000	147000000	-0.04218	-0.04112	-0.04304	-0.04332	B to B
						chr1	147000000	147250000	-0.04164	-0.04118	-0.04236	-0.04252	B to B
						chr1	147250000	147500000	-0.04173	-0.04239	-0.04176	-0.04237	B to B
						chr1	147500000	147750000	-0.0412	-0.04144	-0.04375	-0.04424	B to B
						chr1	147750000	148000000	-0.04049	-0.04103	-0.04178	-0.04341	B to B
						chr1	148000000	148250000	-0.0415	-0.04113	-0.04238	-0.04461	B to B
						chr1	148250000	148500000	-0.04212	-0.04184	-0.04248	-0.04314	B to B
						chr1	148500000	148750000	-0.03862	-0.03844	-0.03887	-0.03907	B to B
						chr1	148750000	149000000	-0.02934	-0.0328	-0.02885	-0.02781	B to B
						chr1	149000000	149250000	-0.02909	-0.03216	-0.03034	-0.02711	B to B
						chr1	149250000	149500000	-0.03847	-0.03862	-0.04195	-0.04043	B to B
						chr1	149500000	149750000	-0.03945	-0.03815	-0.04081	-0.03966	B to B
						chr1	149750000	150000000	-0.01015	-0.00892	-0.01051	-0.00591	B to B
						chr1	150000000	150250000	-0.01406	-0.01292	-0.01537	-0.01089	B to B
						chr1	150250000	150500000	0.02132	0.01895	0.01737	0.01697	A to A
						chr1	150500000	150750000	-0.01374	-0.01625	-0.02454	-0.01071	B to B
						chr1	150750000	151000000	0.00697	0.00232	-0.00359	0.00776	undefined
						chr1	151000000	151250000	0.04027	0.03788	0.03662	0.03979	A to A
						chr1	151250000	151500000	0.04417	0.04206	0.04323	0.04475	A to A
						chr1	151500000	151750000	0.04025	0.03754	0.04363	0.04434	A to A
						chr1	151750000	152000000	0.03939	0.03819	0.03902	0.03938	A to A
						chr1	152000000	152250000	0.03933	0.03433	0.03693	0.03527	A to A
						chr1	152250000	152500000	0.03323	0.0319	0.03077	0.03571	A to A
						chr1	152500000	152750000	0.04326	0.04337	0.04436	0.04263	A to A
						chr1	152750000	153000000	0.04525	0.04547	0.04519	0.04165	A to A
						chr1	153000000	153250000	0.04436	0.044	0.04315	0.04206	A to A
						chr1	153250000	153500000	0.04576	0.04522	0.04456	0.04336	A to A
						chr1	153500000	153750000	0.04548	0.04492	0.04099	0.04275	A to A
						chr1	153750000	154000000	0.04456	0.04157	0.03702	0.04016	A to A
						chr1	154000000	154250000	0.02746	0.02438	0.01282	0.01767	A to A
						chr1	154250000	154500000	-0.00805	-0.013	-0.02208	-0.01985	B to B
						chr1	154500000	154750000	0.0022	-0.00123	-0.0111	-0.00698	undefined
						chr1	154750000	155000000	0.03011	0.03351	0.02115	0.02476	A to A
						chr1	155000000	155250000	0.04474	0.04645	0.04585	0.04639	A to A
						chr1	155250000	155500000	0.04508	0.04616	0.0433	0.0441	A to A
						chr1	155500000	155750000	0.04375	0.04415	0.04345	0.04539	A to A
						chr1	155750000	156000000	0.04442	0.04542	0.04419	0.045	A to A
						chr1	156000000	156250000	0.04208	0.0415	0.04092	0.03958	A to A
						chr1	156250000	156500000	0.03807	0.04049	0.03934	0.03829	A to A
						chr1	156500000	156750000	0.04219	0.04371	0.0429	0.04207	A to A
						chr1	156750000	157000000	0.04427	0.04482	0.04366	0.04607	A to A
						chr1	157000000	157250000	0.04329	0.04357	0.04272	0.04376	A to A
						chr1	157250000	157500000	0.03327	0.03247	0.02425	0.02715	A to A
						chr1	157500000	157750000	-0.01773	-0.02032	-0.02713	-0.02551	B to B
						chr1	157750000	158000000	-0.04222	-0.04258	-0.04428	-0.0446	B to B
						chr1	158000000	158250000	-0.04353	-0.04479	-0.04513	-0.04442	B to B
						chr1	158250000	158500000	-0.04423	-0.04277	-0.04607	-0.04453	B to B
						chr1	158500000	158750000	-0.04051	-0.04067	-0.04332	-0.04208	B to B
						chr1	158750000	159000000	-0.03452	-0.03654	-0.04004	-0.03625	B to B
						chr1	159000000	159250000	-0.00681	-0.00841	-0.01105	-0.00889	B to B
						chr1	159250000	159500000	0.02525	0.02015	0.0204	0.01824	A to A
						chr1	159500000	159750000	0.00656	0.00566	0.00919	0.01262	A to A
						chr1	159750000	160000000	0.03131	0.0287	0.03213	0.03315	A to A
						chr1	160000000	160250000	0.04072	0.03559	0.03932	0.03774	A to A
						chr1	160250000	160500000	0.03726	0.03183	0.03806	0.03594	A to A
						chr1	160500000	160750000	0.02899	0.02361	0.02642	0.02639	A to A
						chr1	160750000	161000000	0.04036	0.037	0.03794	0.03628	A to A
						chr1	161000000	161250000	0.04162	0.03905	0.04145	0.03806	A to A
						chr1	161250000	161500000	0.0316	0.02688	0.02586	0.02576	A to A
						chr1	161500000	161750000	0.03393	0.02754	0.02655	0.02671	A to A
						chr1	161750000	162000000	0.03912	0.03572	0.0389	0.03608	A to A
						chr1	162000000	162250000	0.02343	0.01697	0.01897	0.02311	A to A
						chr1	162250000	162500000	0.01575	0.01291	0.01232	0.01232	A to A
						chr1	162500000	162750000	0.03682	0.03854	0.0367	0.03465	A to A
						chr1	162750000	163000000	-0.00438	-0.00502	-0.00336	-0.00134	B to B
						chr1	163000000	163250000	-0.0282	-0.02698	-0.02462	-0.02257	B to B
						chr1	163250000	163500000	-0.00199	0.00027	0.00043	0.00129	undefined
						chr1	163500000	163750000	-0.00933	-0.01374	-0.01559	-0.01295	B to B
						chr1	163750000	164000000	0.03355	0.02958	0.02895	0.02728	A to A
						chr1	164000000	164250000	0.04327	0.03877	0.03717	0.03878	A to A
						chr1	164250000	164500000	0.04292	0.04148	0.03951	0.03647	A to A
						chr1	164500000	164750000	0.03323	0.0296	0.01782	0.01722	A to A
						chr1	164750000	165000000	0.03703	0.03206	0.02517	0.03072	A to A
						chr1	165000000	165250000	0.04185	0.03969	0.03876	0.0375	A to A
						chr1	165250000	165500000	0.04232	0.03948	0.03731	0.03657	A to A
						chr1	165500000	165750000	0.0447	0.04521	0.04334	0.04284	A to A
						chr1	165750000	166000000	0.04366	0.04435	0.04182	0.04225	A to A
						chr1	166000000	166250000	0.04354	0.04126	0.03857	0.03847	A to A
						chr1	166250000	166500000	0.02856	0.02814	0.027	0.02083	A to A
						chr1	166500000	166750000	-0.01892	-0.0215	-0.0246	-0.02538	B to B
						chr1	166750000	167000000	0.00945	0.00435	-0.00269	-0.00246	A to B
						chr1	167000000	167250000	0.01301	0.01206	0.00653	0.00397	A to A
						chr1	167250000	167500000	0.03654	0.03719	0.03591	0.03168	A to A
						chr1	167500000	167750000	-0.00631	-0.00175	-0.0031	-0.00554	B to B
						chr1	167750000	168000000	-0.03792	-0.03671	-0.03547	-0.03547	B to B
						chr1	168000000	168250000	-0.04113	-0.0423	-0.04216	-0.04143	B to B
						chr1	168250000	168500000	-0.03845	-0.03699	-0.03509	-0.03571	B to B
						chr1	168500000	168750000	-0.04169	-0.0432	-0.0425	-0.04185	B to B
						chr1	168750000	169000000	-0.04251	-0.04341	-0.04344	-0.04496	B to B
						chr1	169000000	169250000	-0.04159	-0.0425	-0.04276	-0.04371	B to B
						chr1	169250000	169500000	-0.03563	-0.03703	-0.03721	-0.03637	B to B
						chr1	169500000	169750000	-0.02367	-0.02461	-0.02312	-0.027	B to B
						chr1	169750000	170000000	-0.01726	-0.01755	-0.01537	-0.02243	B to B
						chr1	170000000	170250000	0.02043	0.01849	0.01953	0.01158	A to A
						chr1	170250000	170500000	0.01219	0.01131	0.00645	0.0079	A to A
						chr1	170500000	170750000	0.02798	0.02822	0.02349	0.02591	A to A
						chr1	170750000	171000000	0.04039	0.03924	0.04248	0.043	A to A
						chr1	171000000	171250000	0.04502	0.04227	0.04374	0.04254	A to A
						chr1	171250000	171500000	0.04339	0.0441	0.04066	0.04224	A to A
						chr1	171500000	171750000	0.04378	0.04211	0.0399	0.04035	A to A
						chr1	171750000	172000000	0.04142	0.03844	0.03979	0.03959	A to A
						chr1	172000000	172250000	0.04319	0.04512	0.0422	0.04122	A to A
						chr1	172250000	172500000	0.04573	0.04684	0.04282	0.04271	A to A
						chr1	172500000	172750000	0.03405	0.03573	0.03014	0.02822	A to A
						chr1	172750000	173000000	-0.02566	-0.02745	-0.02405	-0.02312	B to B
						chr1	173000000	173250000	-0.03357	-0.03474	-0.03179	-0.03183	B to B
						chr1	173250000	173500000	0.0036	0.00323	0.00565	0.00382	A to A
						chr1	173500000	173750000	0.01234	0.00961	0.0082	0.00833	A to A
						chr1	173750000	174000000	0.01902	0.01366	0.0211	0.01732	A to A
						chr1	174000000	174250000	0.00504	0.00307	0.00223	0.00051	A to A
						chr1	174250000	174500000	-0.01451	-0.01368	-0.02006	-0.01585	B to B
						chr1	174500000	174750000	-0.02851	-0.02824	-0.0324	-0.03237	B to B
						chr1	174750000	175000000	-0.03738	-0.03651	-0.03818	-0.03851	B to B
						chr1	175000000	175250000	-0.03652	-0.03368	-0.03547	-0.03738	B to B
						chr1	175250000	175500000	-0.0278	-0.02727	-0.02921	-0.02964	B to B
						chr1	175500000	175750000	0.02347	0.01763	0.02066	0.01699	A to A
						chr1	175750000	176000000	-0.0013	-0.00556	-0.0023	-0.00456	B to B
						chr1	176000000	176250000	-0.0342	-0.03348	-0.03337	-0.03494	B to B
						chr1	176250000	176500000	-0.03514	-0.03545	-0.03461	-0.03519	B to B
						chr1	176500000	176750000	-0.01184	-0.00986	-0.01116	-0.01155	B to B
						chr1	176750000	177000000	0.0333	0.03011	0.03552	0.03024	A to A
						chr1	177000000	177250000	0.03027	0.02849	0.03129	0.02915	A to A
						chr1	177250000	177500000	0.03203	0.02918	0.02673	0.02634	A to A
						chr1	177500000	177750000	0.0295	0.02648	0.02013	0.02055	A to A
						chr1	177750000	178000000	0.02214	0.01607	0.01997	0.01609	A to A
						chr1	178000000	178250000	0.0254	0.0191	0.0188	0.01671	A to A
						chr1	178250000	178500000	0.03843	0.03698	0.03535	0.03121	A to A
						chr1	178500000	178750000	0.01316	0.01104	0.00593	0.00469	A to A
						chr1	178750000	179000000	0.01525	0.0116	0.00633	0.0109	A to A
						chr1	179000000	179250000	0.03768	0.03492	0.03227	0.03173	A to A
						chr1	179250000	179500000	0.03816	0.03757	0.03182	0.03559	A to A
						chr1	179500000	179750000	0.04568	0.04538	0.04234	0.04133	A to A
						chr1	179750000	180000000	0.04245	0.04181	0.04067	0.04015	A to A
						chr1	180000000	180250000	0.04142	0.04226	0.03974	0.03905	A to A
						chr1	180250000	180500000	0.03811	0.04237	0.03832	0.0368	A to A
						chr1	180500000	180750000	0.03779	0.04047	0.03787	0.03565	A to A
						chr1	180750000	181000000	0.03896	0.04155	0.03813	0.03886	A to A
						chr1	181000000	181250000	0.04175	0.04228	0.0412	0.04132	A to A
						chr1	181250000	181500000	0.04227	0.0427	0.03703	0.03893	A to A
						chr1	181500000	181750000	0.03592	0.03729	0.02433	0.02914	A to A
						chr1	181750000	182000000	0.04241	0.04186	0.03989	0.03666	A to A
						chr1	182000000	182250000	0.04309	0.04167	0.0389	0.03649	A to A
						chr1	182250000	182500000	0.04355	0.04448	0.04354	0.04122	A to A
						chr1	182500000	182750000	0.03603	0.0378	0.02911	0.03088	A to A
						chr1	182750000	183000000	0.0319	0.03484	0.02086	0.02924	A to A
						chr1	183000000	183250000	0.04321	0.0434	0.04223	0.04054	A to A
						chr1	183250000	183500000	0.04332	0.04435	0.04111	0.04014	A to A
						chr1	183500000	183750000	0.03486	0.03473	0.02458	0.03234	A to A
						chr1	183750000	184000000	0.04151	0.04142	0.03825	0.03654	A to A
						chr1	184000000	184250000	0.04084	0.04334	0.04151	0.03847	A to A
						chr1	184250000	184500000	0.04241	0.04369	0.0349	0.03843	A to A
						chr1	184500000	184750000	0.03809	0.03773	0.0217	0.03122	A to A
						chr1	184750000	185000000	0.04108	0.04111	0.03538	0.03394	A to A
						chr1	185000000	185250000	0.02616	0.02144	0.01825	0.0176	A to A
						chr1	185250000	185500000	0.03284	0.0329	0.03093	0.0276	A to A
						chr1	185500000	185750000	-0.03254	-0.03316	-0.03013	-0.0305	B to B
						chr1	185750000	186000000	-0.04165	-0.04168	-0.03784	-0.04195	B to B
						chr1	186000000	186250000	-0.04194	-0.04136	-0.04046	-0.04194	B to B
						chr1	186250000	186500000	-0.04053	-0.04134	-0.04221	-0.03977	B to B
						chr1	186500000	186750000	-0.03047	-0.0316	-0.02951	-0.03196	B to B
						chr1	186750000	187000000	-0.03239	-0.03278	-0.03313	-0.03298	B to B
						chr1	187000000	187250000	-0.01904	-0.01953	-0.01687	-0.02001	B to B
						chr1	187250000	187500000	-0.00233	-0.00222	-0.01205	-0.00936	B to B
						chr1	187500000	187750000	-0.03492	-0.03359	-0.0344	-0.03727	B to B
						chr1	187750000	188000000	-0.03994	-0.03968	-0.0411	-0.03948	B to B
						chr1	188000000	188250000	-0.04033	-0.03914	-0.03998	-0.03991	B to B
						chr1	188250000	188500000	-0.04006	-0.04101	-0.03933	-0.04003	B to B
						chr1	188500000	188750000	-0.03948	-0.0395	-0.04067	-0.04124	B to B
						chr1	188750000	189000000	-0.03033	-0.02805	-0.02805	-0.03137	B to B
						chr1	189000000	189250000	-0.00063	-0.00603	0.00035	-0.00689	undefined
						chr1	189250000	189500000	-0.02492	-0.02354	-0.01417	-0.01361	B to B
						chr1	189500000	189750000	0.02766	0.02601	0.0293	0.0258	A to A
						chr1	189750000	190000000	0.03768	0.03908	0.03652	0.03354	A to A
						chr1	190000000	190250000	-0.02278	-0.025	-0.01828	-0.01923	B to B
						chr1	190250000	190500000	-0.03869	-0.03929	-0.03683	-0.03761	B to B
						chr1	190500000	190750000	-0.02635	-0.02956	-0.02202	-0.0251	B to B
						chr1	190750000	191000000	0.03332	0.03227	0.03392	0.03084	A to A
						chr1	191000000	191250000	0.04126	0.04	0.04015	0.03989	A to A
						chr1	191250000	191500000	0.04438	0.04706	0.04258	0.04349	A to A
						chr1	191500000	191750000	0.04511	0.04307	0.04348	0.03935	A to A
						chr1	191750000	192000000	0.04216	0.0426	0.03802	0.03572	A to A
						chr1	192000000	192250000	0.03562	0.03087	0.02885	0.02751	A to A
						chr1	192250000	192500000	-0.00232	-0.00549	-0.00129	-0.00046	B to B
						chr1	192500000	192750000	0.01897	0.01231	0.01334	0.01568	A to A
						chr1	192750000	193000000	0.03828	0.03932	0.03087	0.02964	A to A
						chr1	193000000	193250000	0.04328	0.04225	0.04007	0.03757	A to A
						chr1	193250000	193500000	0.04238	0.04402	0.03717	0.03621	A to A
						chr1	193500000	193750000	0.02311	0.02354	0.00673	0.01	A to A
						chr1	193750000	194000000	-0.01672	-0.01303	-0.02444	-0.02611	B to B
						chr1	194000000	194250000	-0.02463	-0.02393	-0.03322	-0.03204	B to B
						chr1	194250000	194500000	-0.02879	-0.0224	-0.03532	-0.03309	B to B
						chr1	194500000	194750000	-0.01603	-0.01292	-0.02587	-0.02016	B to B
						chr1	194750000	195000000	0.01145	0.0103	0.00545	0.00385	A to A
						chr1	195000000	195250000	0.0245	0.02062	0.02032	0.01575	A to A
						chr1	195250000	195471971	-0.00579	-0.00517	-0.00347	-0.01039	B to B
						chr10	0	250000	-6e-05	-0.00081	-0.00099	-0.00103	B to B
						chr10	250000	500000	-0.00037	-0.00108	-0.00132	-0.00109	B to B
						chr10	500000	750000	-0.00074	-0.00139	-0.00169	-0.00104	B to B
						chr10	750000	1000000	-0.00126	-0.00185	-0.00212	-0.00134	B to B
						chr10	1000000	1250000	-0.00195	-0.00246	-0.00268	-0.00208	B to B
						chr10	1250000	1500000	-0.00267	-0.00308	-0.0032	-0.0029	B to B
						chr10	1500000	1750000	-0.00332	-0.00359	-0.00362	-0.00364	B to B
						chr10	1750000	2000000	-0.00389	-0.00422	-0.00407	-0.00426	B to B
						chr10	2000000	2250000	-0.00433	-0.00465	-0.0045	-0.00465	B to B
						chr10	2250000	2500000	-0.00482	-0.00502	-0.00475	-0.00508	B to B
						chr10	2500000	2750000	-0.00532	-0.00529	-0.00498	-0.00535	B to B
						chr10	2750000	3000000	-0.00506	-0.00504	-0.0048	-0.00496	B to B
						chr10	3000000	3250000	-0.04157	-0.04286	-0.04593	-0.0482	B to B
						chr10	3250000	3500000	-0.00647	-0.0078	-0.03006	-0.02498	B to B
						chr10	3500000	3750000	-0.01952	-0.02057	-0.03091	-0.02942	B to B
						chr10	3750000	4000000	0.00695	-0.00076	0.00157	0.00684	undefined
						chr10	4000000	4250000	0.05163	0.04777	0.05039	0.05001	A to A
						chr10	4250000	4500000	0.05207	0.04729	0.05256	0.05144	A to A
						chr10	4500000	4750000	0.04708	0.04397	0.03836	0.04057	A to A
						chr10	4750000	5000000	0.03635	0.0343	0.02628	0.02854	A to A
						chr10	5000000	5250000	0.04871	0.04593	0.04375	0.04189	A to A
						chr10	5250000	5500000	0.04593	0.04259	0.02856	0.0304	A to A
						chr10	5500000	5750000	0.00943	0.00252	-0.00521	-0.00706	A to B
						chr10	5750000	6000000	0.00394	0.00261	0.00579	-0.00324	undefined
						chr10	6000000	6250000	-0.0514	-0.053	-0.05412	-0.05281	B to B
						chr10	6250000	6500000	-0.05491	-0.05387	-0.05447	-0.05488	B to B
						chr10	6500000	6750000	-0.05093	-0.04917	-0.04738	-0.04907	B to B
						chr10	6750000	7000000	0.02199	0.02128	0.01754	0.01627	A to A
						chr10	7000000	7250000	0.03444	0.03253	0.029	0.02602	A to A
						chr10	7250000	7500000	0.02438	0.01759	0.01424	0.01675	A to A
						chr10	7500000	7750000	0.0533	0.04844	0.04983	0.04682	A to A
						chr10	7750000	8000000	0.05483	0.05405	0.05274	0.05367	A to A
						chr10	8000000	8250000	0.05345	0.05263	0.05288	0.05243	A to A
						chr10	8250000	8500000	0.02187	0.01743	0.00687	0.01405	A to A
						chr10	8500000	8750000	0.0035	0.0005	-0.01328	-0.00255	A to B
						chr10	8750000	9000000	0.02454	0.02549	0.00074	0.00308	A to A
						chr10	9000000	9250000	-0.03655	-0.03553	-0.04564	-0.04309	B to B
						chr10	9250000	9500000	-0.04949	-0.04932	-0.04974	-0.05067	B to B
						chr10	9500000	9750000	-0.02351	-0.02473	-0.02895	-0.02071	B to B
						chr10	9750000	10000000	0.03915	0.03628	0.04029	0.02938	A to A
						chr10	10000000	10250000	0.01679	0.01315	0.01352	0.01303	A to A
						chr10	10250000	10500000	0.00153	0.00464	0.01348	0.01119	A to A
						chr10	10500000	10750000	-0.03449	-0.03356	-0.02332	-0.02333	B to B
						chr10	10750000	11000000	-0.0451	-0.0473	-0.04541	-0.04124	B to B
						chr10	11000000	11250000	0.01793	0.01352	0.01268	0.00601	A to A
						chr10	11250000	11500000	0.00892	0.00375	0.00306	0.00339	A to A
						chr10	11500000	11750000	-0.05258	-0.05072	-0.0504	-0.05176	B to B
						chr10	11750000	12000000	-0.04956	-0.04876	-0.04478	-0.04549	B to B
						chr10	12000000	12250000	-0.0385	-0.03249	-0.00837	-0.00435	B to B
						chr10	12250000	12500000	0.02287	0.02084	0.04015	0.04011	A to A
						chr10	12500000	12750000	0.04871	0.04419	0.05029	0.05039	A to A
						chr10	12750000	13000000	0.0569	0.05434	0.05506	0.0531	A to A
						chr10	13000000	13250000	0.04206	0.04123	0.03998	0.04061	A to A
						chr10	13250000	13500000	0.03988	0.03467	0.03758	0.03685	A to A
						chr10	13500000	13750000	0.04293	0.04453	0.03993	0.04495	A to A
						chr10	13750000	14000000	0.05361	0.05263	0.0511	0.04972	A to A
						chr10	14000000	14250000	0.05297	0.0532	0.05004	0.05159	A to A
						chr10	14250000	14500000	0.03437	0.03477	0.03304	0.03113	A to A
						chr10	14500000	14750000	0.01208	0.01049	0.01434	0.01839	A to A
						chr10	14750000	15000000	-0.03962	-0.04206	-0.03181	-0.02494	B to B
						chr10	15000000	15250000	-0.04816	-0.04602	-0.0365	-0.02756	B to B
						chr10	15250000	15500000	-0.0252	-0.02566	0.00149	0.00612	B to A
						chr10	15500000	15750000	-0.03567	-0.0364	-0.0107	-0.00194	B to B
						chr10	15750000	16000000	-0.03407	-0.03261	-0.01007	-0.00692	B to B
						chr10	16000000	16250000	-0.02615	-0.02442	-0.00133	0.00281	undefined
						chr10	16250000	16500000	-0.01507	-0.01781	0.01119	0.01822	B to A
						chr10	16500000	16750000	-0.00713	-0.00858	0.02542	0.02874	B to A
						chr10	16750000	17000000	-0.0088	-0.00569	0.01674	0.0171	B to A
						chr10	17000000	17250000	0.00435	0.00858	0.01676	0.01827	A to A
						chr10	17250000	17500000	0.01921	0.02133	0.01494	0.01879	A to A
						chr10	17500000	17750000	0.04563	0.04161	0.02823	0.02787	A to A
						chr10	17750000	18000000	0.0523	0.04997	0.03716	0.03916	A to A
						chr10	18000000	18250000	0.05315	0.05216	0.04424	0.04276	A to A
						chr10	18250000	18500000	0.0493	0.05094	0.04817	0.04759	A to A
						chr10	18500000	18750000	0.04689	0.04596	0.0468	0.04717	A to A
						chr10	18750000	19000000	0.0405	0.03884	0.03843	0.04141	A to A
						chr10	19000000	19250000	0.04088	0.03882	0.03765	0.04104	A to A
						chr10	19250000	19500000	0.0407	0.03971	0.03824	0.04042	A to A
						chr10	19500000	19750000	0.03864	0.03587	0.03379	0.03754	A to A
						chr10	19750000	20000000	0.04492	0.0453	0.04023	0.0422	A to A
						chr10	20000000	20250000	0.04741	0.04742	0.04631	0.04658	A to A
						chr10	20250000	20500000	0.05134	0.05148	0.04992	0.05178	A to A
						chr10	20500000	20750000	0.0484	0.04897	0.05099	0.04982	A to A
						chr10	20750000	21000000	0.05211	0.04997	0.04771	0.0511	A to A
						chr10	21000000	21250000	0.04615	0.04816	0.04665	0.04841	A to A
						chr10	21250000	21500000	0.04723	0.0494	0.047	0.04903	A to A
						chr10	21500000	21750000	0.05	0.05126	0.05181	0.05179	A to A
						chr10	21750000	22000000	0.0499	0.05133	0.05125	0.05007	A to A
						chr10	22000000	22250000	0.04704	0.04306	0.04542	0.04707	A to A
						chr10	22250000	22500000	0.02133	0.01329	0.00844	0.01215	A to A
						chr10	22500000	22750000	0.0122	0.01318	0.00349	0.00371	A to A
						chr10	22750000	23000000	-0.02929	-0.03247	-0.03208	-0.03275	B to B
						chr10	23000000	23250000	-0.04522	-0.04526	-0.0469	-0.04283	B to B
						chr10	23250000	23500000	-0.0535	-0.05222	-0.05087	-0.0529	B to B
						chr10	23500000	23750000	-0.04433	-0.04531	-0.04697	-0.0463	B to B
						chr10	23750000	24000000	0.00611	0.00809	0.00703	0.00109	A to A
						chr10	24000000	24250000	0.01752	0.0143	0.01084	0.0126	A to A
						chr10	24250000	24500000	0.00507	0.00413	0.03319	0.03155	A to A
						chr10	24500000	24750000	0.03554	0.02936	0.03998	0.04068	A to A
						chr10	24750000	25000000	0.03834	0.03716	0.03709	0.03524	A to A
						chr10	25000000	25250000	0.02598	0.02695	0.01995	0.01518	A to A
						chr10	25250000	25500000	0.04705	0.04523	0.04684	0.04718	A to A
						chr10	25500000	25750000	-0.00915	-0.0117	-0.01235	-0.0129	B to B
						chr10	25750000	26000000	-0.03849	-0.03651	-0.03836	-0.04073	B to B
						chr10	26000000	26250000	-0.00532	-0.00606	-0.00619	-0.00697	B to B
						chr10	26250000	26500000	0.04443	0.04011	0.04044	0.03449	A to A
						chr10	26500000	26750000	0.02894	0.02659	0.02768	0.02688	A to A
						chr10	26750000	27000000	0.02382	0.0192	0.02677	0.02094	A to A
						chr10	27000000	27250000	-0.04246	-0.0449	-0.04479	-0.0455	B to B
						chr10	27250000	27500000	-0.05118	-0.05052	-0.05556	-0.05503	B to B
						chr10	27500000	27750000	-0.0501	-0.04911	-0.0555	-0.05477	B to B
						chr10	27750000	28000000	-0.03227	-0.03564	-0.0464	-0.04869	B to B
						chr10	28000000	28250000	0.01996	0.02162	-0.01363	-0.01022	A to B
						chr10	28250000	28500000	0.04739	0.0472	0.03923	0.04098	A to A
						chr10	28500000	28750000	0.04893	0.0487	0.05558	0.05388	A to A
						chr10	28750000	29000000	0.0477	0.04451	0.04363	0.04175	A to A
						chr10	29000000	29250000	-0.02028	-0.02161	-0.02906	-0.02999	B to B
						chr10	29250000	29500000	0.01619	0.0125	0.02066	0.00356	A to A
						chr10	29500000	29750000	-0.05175	-0.05152	-0.05258	-0.05379	B to B
						chr10	29750000	30000000	-0.05343	-0.05308	-0.05631	-0.05521	B to B
						chr10	30000000	30250000	-0.04461	-0.04242	-0.04282	-0.04626	B to B
						chr10	30250000	30500000	-0.04054	-0.0385	-0.03922	-0.04118	B to B
						chr10	30500000	30750000	0.03374	0.03076	0.03713	0.02858	A to A
						chr10	30750000	31000000	0.00212	-0.00453	-0.00027	-0.01215	undefined
						chr10	31000000	31250000	-0.04696	-0.04913	-0.04581	-0.04723	B to B
						chr10	31250000	31500000	-0.02246	-0.01981	-0.01977	-0.02667	B to B
						chr10	31500000	31750000	-0.05359	-0.05489	-0.05425	-0.05611	B to B
						chr10	31750000	32000000	-0.05588	-0.05718	-0.05774	-0.05639	B to B
						chr10	32000000	32250000	-0.05486	-0.05632	-0.05611	-0.05787	B to B
						chr10	32250000	32500000	-0.0553	-0.05661	-0.057	-0.05674	B to B
						chr10	32500000	32750000	-0.05629	-0.05631	-0.05669	-0.05734	B to B
						chr10	32750000	33000000	-0.05534	-0.05599	-0.0566	-0.05606	B to B
						chr10	33000000	33250000	-0.05492	-0.05683	-0.05772	-0.05759	B to B
						chr10	33250000	33500000	-0.05464	-0.05564	-0.05657	-0.05651	B to B
						chr10	33500000	33750000	-0.05496	-0.05535	-0.05595	-0.05803	B to B
						chr10	33750000	34000000	-0.01196	-0.01446	-0.01265	-0.01747	B to B
						chr10	34000000	34250000	0.03871	0.0342	0.0423	0.03933	A to A
						chr10	34250000	34500000	0.03452	0.03173	0.03423	0.02309	A to A
						chr10	34500000	34750000	-0.05316	-0.05305	-0.05354	-0.05357	B to B
						chr10	34750000	35000000	-0.05593	-0.05661	-0.05686	-0.05746	B to B
						chr10	35000000	35250000	-0.056	-0.05605	-0.05598	-0.05801	B to B
						chr10	35250000	35500000	-0.05609	-0.05697	-0.05559	-0.05736	B to B
						chr10	35500000	35750000	-0.05559	-0.05621	-0.05355	-0.05512	B to B
						chr10	35750000	36000000	-0.05542	-0.05572	-0.05235	-0.05477	B to B
						chr10	36000000	36250000	-0.05335	-0.05332	-0.02899	-0.04133	B to B
						chr10	36250000	36500000	-0.05439	-0.05381	-0.04897	-0.05437	B to B
						chr10	36500000	36750000	-0.04487	-0.05082	-0.04968	-0.05172	B to B
						chr10	36750000	37000000	-0.00601	-0.01751	-0.02338	-0.01915	B to B
						chr10	37000000	37250000	0.02889	0.02846	0.025	0.02268	A to A
						chr10	37250000	37500000	0.03914	0.03377	0.02178	0.02319	A to A
						chr10	37500000	37750000	0.03102	0.02813	0.01533	0.01705	A to A
						chr10	37750000	38000000	0.01573	0.00864	-0.00591	-0.0043	A to B
						chr10	38000000	38250000	-0.01302	-0.01872	-0.03513	-0.0243	B to B
						chr10	38250000	38500000	-0.03286	-0.03266	-0.04291	-0.04197	B to B
						chr10	38500000	38750000	-0.03522	-0.03674	-0.03712	-0.03875	B to B
						chr10	38750000	39000000	0.01221	0.00874	0.01343	0.01734	A to A
						chr10	39000000	39250000	0.04925	0.04983	0.04962	0.05213	A to A
						chr10	39250000	39500000	0.05366	0.05334	0.05541	0.05434	A to A
						chr10	39500000	39750000	0.05251	0.05387	0.0524	0.05336	A to A
						chr10	39750000	40000000	0.05558	0.05412	0.05567	0.05692	A to A
						chr10	40000000	40250000	0.05646	0.056	0.05658	0.05523	A to A
						chr10	40250000	40500000	0.05651	0.05773	0.05793	0.05651	A to A
						chr10	40500000	40750000	0.04418	0.04253	0.04386	0.04505	A to A
						chr10	40750000	41000000	0.03449	0.03575	0.03866	0.03544	A to A
						chr10	41000000	41250000	0.0233	0.02386	0.02109	0.02467	A to A
						chr10	41250000	41500000	0.05441	0.05363	0.05346	0.05407	A to A
						chr10	41500000	41750000	0.05184	0.05472	0.05305	0.05426	A to A
						chr10	41750000	42000000	0.05136	0.05225	0.05112	0.05141	A to A
						chr10	42000000	42250000	0.0529	0.05418	0.05408	0.05488	A to A
						chr10	42250000	42500000	0.05253	0.05361	0.05126	0.05231	A to A
						chr10	42500000	42750000	0.05374	0.0547	0.05368	0.05417	A to A
						chr10	42750000	43000000	0.05315	0.05524	0.05463	0.05549	A to A
						chr10	43000000	43250000	0.04495	0.04452	0.04677	0.04653	A to A
						chr10	43250000	43500000	0.05226	0.04905	0.05435	0.05202	A to A
						chr10	43500000	43750000	0.05501	0.05504	0.05608	0.05538	A to A
						chr10	43750000	44000000	0.05213	0.05451	0.05329	0.05168	A to A
						chr10	44000000	44250000	0.03982	0.03971	0.03339	0.03353	A to A
						chr10	44250000	44500000	0.04756	0.04756	0.04464	0.04317	A to A
						chr10	44500000	44750000	0.0275	0.02091	0.02251	0.0273	A to A
						chr10	44750000	45000000	-0.00102	-0.00445	0.00842	0.02158	B to A
						chr10	45000000	45250000	0.0353	0.02847	0.03846	0.03712	A to A
						chr10	45250000	45500000	-0.01178	-0.01395	-0.00269	-0.00133	B to B
						chr10	45500000	45750000	0.01542	0.01535	0.01948	0.0132	A to A
						chr10	45750000	46000000	-0.01517	-0.02053	-0.01354	-0.01739	B to B
						chr10	46000000	46250000	-0.05357	-0.0528	-0.05456	-0.05568	B to B
						chr10	46250000	46500000	-0.05548	-0.05608	-0.05796	-0.05796	B to B
						chr10	46500000	46750000	-0.05552	-0.05659	-0.05832	-0.05843	B to B
						chr10	46750000	47000000	-0.05497	-0.05592	-0.05725	-0.05915	B to B
						chr10	47000000	47250000	-0.05517	-0.05635	-0.05757	-0.05781	B to B
						chr10	47250000	47500000	-0.05542	-0.05557	-0.05659	-0.05828	B to B
						chr10	47500000	47750000	-0.05417	-0.05539	-0.05637	-0.05819	B to B
						chr10	47750000	48000000	-0.05454	-0.05656	-0.05776	-0.05855	B to B
						chr10	48000000	48250000	-0.05358	-0.05398	-0.05548	-0.05821	B to B
						chr10	48250000	48500000	-0.05554	-0.05589	-0.05712	-0.05875	B to B
						chr10	48500000	48750000	-0.05478	-0.05596	-0.05747	-0.05803	B to B
						chr10	48750000	49000000	-0.05556	-0.05548	-0.05792	-0.05945	B to B
						chr10	49000000	49250000	-0.0548	-0.05549	-0.05824	-0.0575	B to B
						chr10	49250000	49500000	-0.05516	-0.05668	-0.05708	-0.05866	B to B
						chr10	49500000	49750000	-0.05537	-0.05687	-0.05853	-0.05952	B to B
						chr10	49750000	50000000	-0.05672	-0.05705	-0.05824	-0.05941	B to B
						chr10	50000000	50250000	-0.0558	-0.05794	-0.059	-0.05946	B to B
						chr10	50250000	50500000	-0.05484	-0.05305	-0.05482	-0.05089	B to B
						chr10	50500000	50750000	0.01534	0.01847	0.0202	0.00686	A to A
						chr10	50750000	51000000	2e-05	-0.00537	0.01384	0.00178	undefined
						chr10	51000000	51250000	-0.05448	-0.05272	-0.05189	-0.05395	B to B
						chr10	51250000	51500000	-0.04581	-0.04877	-0.04468	-0.04806	B to B
						chr10	51500000	51750000	-0.04641	-0.04294	-0.04242	-0.04446	B to B
						chr10	51750000	52000000	-0.05427	-0.05383	-0.05423	-0.0563	B to B
						chr10	52000000	52250000	-0.04581	-0.04507	-0.04375	-0.04551	B to B
						chr10	52250000	52500000	0.01047	0.00842	0.0141	0.00687	A to A
						chr10	52500000	52750000	-0.05679	-0.05502	-0.05571	-0.05805	B to B
						chr10	52750000	53000000	-0.0561	-0.05745	-0.05691	-0.05887	B to B
						chr10	53000000	53250000	-0.04306	-0.04454	-0.04287	-0.04224	B to B
						chr10	53250000	53500000	0.02671	0.02548	0.02817	0.02148	A to A
						chr10	53500000	53750000	0.03871	0.03752	0.0385	0.03768	A to A
						chr10	53750000	54000000	0.02138	0.02346	0.02695	0.02689	A to A
						chr10	54000000	54250000	0.04334	0.03864	0.03986	0.03687	A to A
						chr10	54250000	54500000	-0.01399	-0.01603	-0.02984	-0.02214	B to B
						chr10	54500000	54750000	-0.04441	-0.0444	-0.04961	-0.04737	B to B
						chr10	54750000	55000000	-0.05204	-0.05319	-0.05366	-0.05336	B to B
						chr10	55000000	55250000	-0.05637	-0.05468	-0.05616	-0.05464	B to B
						chr10	55250000	55500000	-0.05632	-0.0562	-0.05818	-0.05755	B to B
						chr10	55500000	55750000	-0.05621	-0.05588	-0.05688	-0.05844	B to B
						chr10	55750000	56000000	-0.05203	-0.05168	-0.05178	-0.05283	B to B
						chr10	56000000	56250000	0.01522	0.00895	0.01656	0.00915	A to A
						chr10	56250000	56500000	-0.02355	-0.01644	-0.02922	-0.0215	B to B
						chr10	56500000	56750000	-0.04006	-0.03848	-0.04888	-0.04317	B to B
						chr10	56750000	57000000	-0.03942	-0.04065	-0.05347	-0.04271	B to B
						chr10	57000000	57250000	-0.05459	-0.05382	-0.05851	-0.05853	B to B
						chr10	57250000	57500000	-0.03698	-0.03462	-0.04082	-0.04444	B to B
						chr10	57500000	57750000	0.01994	0.01683	0.01773	0.00944	A to A
						chr10	57750000	58000000	0.01376	0.01227	0.02411	0.01714	A to A
						chr10	58000000	58250000	-0.02272	-0.02674	-0.01901	-0.02731	B to B
						chr10	58250000	58500000	0.05149	0.05152	0.05276	0.05333	A to A
						chr10	58500000	58750000	0.02673	0.02764	0.02326	0.02082	A to A
						chr10	58750000	59000000	-0.01773	-0.01908	-0.0204	-0.01906	B to B
						chr10	59000000	59250000	0.03472	0.03085	0.02486	0.02449	A to A
						chr10	59250000	59500000	0.05366	0.05596	0.05356	0.05342	A to A
						chr10	59500000	59750000	0.05454	0.05395	0.05757	0.05775	A to A
						chr10	59750000	60000000	0.05161	0.0518	0.0537	0.05646	A to A
						chr10	60000000	60250000	0.05447	0.05449	0.05745	0.05725	A to A
						chr10	60250000	60500000	0.05523	0.05831	0.05779	0.05819	A to A
						chr10	60500000	60750000	0.05457	0.05723	0.04801	0.04991	A to A
						chr10	60750000	61000000	0.03554	0.03969	0.02677	0.02342	A to A
						chr10	61000000	61250000	0.05267	0.05326	0.04843	0.04605	A to A
						chr10	61250000	61500000	0.05542	0.05815	0.05437	0.05171	A to A
						chr10	61500000	61750000	0.0516	0.05217	0.05067	0.04625	A to A
						chr10	61750000	62000000	0.01921	0.0177	0.01053	0.0098	A to A
						chr10	62000000	62250000	0.02849	0.03116	0.02991	0.02904	A to A
						chr10	62250000	62500000	0.05509	0.05535	0.05369	0.05472	A to A
						chr10	62500000	62750000	0.05276	0.05471	0.05119	0.05428	A to A
						chr10	62750000	63000000	0.05313	0.05386	0.05176	0.05343	A to A
						chr10	63000000	63250000	0.0541	0.05437	0.05419	0.05508	A to A
						chr10	63250000	63500000	0.05045	0.05018	0.05373	0.05213	A to A
						chr10	63500000	63750000	-0.03569	-0.03606	-0.03572	-0.04072	B to B
						chr10	63750000	64000000	-0.05705	-0.05766	-0.0577	-0.05941	B to B
						chr10	64000000	64250000	-0.05696	-0.05722	-0.05861	-0.0605	B to B
						chr10	64250000	64500000	-0.05688	-0.05894	-0.05908	-0.06039	B to B
						chr10	64500000	64750000	-0.05627	-0.05827	-0.05855	-0.05959	B to B
						chr10	64750000	65000000	-0.05609	-0.05729	-0.05855	-0.0592	B to B
						chr10	65000000	65250000	-0.05555	-0.0569	-0.05818	-0.05977	B to B
						chr10	65250000	65500000	-0.0552	-0.05707	-0.05814	-0.05955	B to B
						chr10	65500000	65750000	-0.05529	-0.05684	-0.05739	-0.05838	B to B
						chr10	65750000	66000000	-0.05578	-0.05768	-0.05903	-0.05936	B to B
						chr10	66000000	66250000	-0.05684	-0.05798	-0.05922	-0.06011	B to B
						chr10	66250000	66500000	-0.05728	-0.05772	-0.05943	-0.05987	B to B
						chr10	66500000	66750000	-0.05504	-0.05587	-0.05473	-0.05751	B to B
						chr10	66750000	67000000	0.03077	0.03386	0.03544	0.02951	A to A
						chr10	67000000	67250000	0.05559	0.05611	0.05811	0.05583	A to A
						chr10	67250000	67500000	0.04816	0.04622	0.0468	0.04807	A to A
						chr10	67500000	67750000	0.05516	0.05546	0.05461	0.05633	A to A
						chr10	67750000	68000000	0.04627	0.04806	0.05216	0.05229	A to A
						chr10	68000000	68250000	0.04691	0.04642	0.0556	0.05565	A to A
						chr10	68250000	68500000	0.03164	0.02645	0.03887	0.03803	A to A
						chr10	68500000	68750000	-0.00721	-0.01049	-0.00695	-0.00746	B to B
						chr10	68750000	69000000	-0.03348	-0.03389	-0.03846	-0.03807	B to B
						chr10	69000000	69250000	-0.01492	-0.01869	-0.01348	-0.02136	B to B
						chr10	69250000	69500000	0.00543	0.00614	0.01346	0.00347	A to A
						chr10	69500000	69750000	-0.03742	-0.03628	-0.01933	-0.0351	B to B
						chr10	69750000	70000000	-0.03266	-0.02719	-0.02568	-0.02914	B to B
						chr10	70000000	70250000	0.04039	0.0408	0.03965	0.02998	A to A
						chr10	70250000	70500000	-0.05099	-0.04952	-0.04647	-0.04695	B to B
						chr10	70500000	70750000	-0.05691	-0.05787	-0.05699	-0.05768	B to B
						chr10	70750000	71000000	-0.05702	-0.05844	-0.05719	-0.05749	B to B
						chr10	71000000	71250000	-0.02888	-0.02873	-0.01861	-0.02949	B to B
						chr10	71250000	71500000	0.0282	0.02555	0.02734	0.01765	A to A
						chr10	71500000	71750000	-0.05659	-0.05736	-0.05721	-0.05969	B to B
						chr10	71750000	72000000	-0.05757	-0.05899	-0.05893	-0.05954	B to B
						chr10	72000000	72250000	-0.05737	-0.0584	-0.05882	-0.06094	B to B
						chr10	72250000	72500000	-0.05396	-0.05654	-0.05902	-0.05837	B to B
						chr10	72500000	72750000	-0.02568	-0.03381	-0.0317	-0.04046	B to B
						chr10	72750000	73000000	-0.05638	-0.05637	-0.05773	-0.05884	B to B
						chr10	73000000	73250000	-0.05724	-0.05786	-0.05856	-0.0603	B to B
						chr10	73250000	73500000	-0.05664	-0.05681	-0.05791	-0.05935	B to B
						chr10	73500000	73750000	-0.05609	-0.05786	-0.05924	-0.05918	B to B
						chr10	73750000	74000000	-0.05723	-0.05768	-0.05844	-0.05808	B to B
						chr10	74000000	74250000	-0.0561	-0.0573	-0.0588	-0.05965	B to B
						chr10	74250000	74500000	-0.05696	-0.05792	-0.05861	-0.06033	B to B
						chr10	74500000	74750000	-0.04983	-0.05322	-0.05523	-0.05528	B to B
						chr10	74750000	75000000	0.01208	0.01214	-0.00225	-0.00327	A to B
						chr10	75000000	75250000	0.0557	0.0566	0.05576	0.05579	A to A
						chr10	75250000	75500000	0.05658	0.05677	0.05781	0.05925	A to A
						chr10	75500000	75750000	0.05547	0.05772	0.05736	0.05688	A to A
						chr10	75750000	76000000	0.05429	0.05694	0.05545	0.05555	A to A
						chr10	76000000	76250000	0.04389	0.04116	0.03677	0.04237	A to A
						chr10	76250000	76500000	0.05112	0.05232	0.04935	0.05149	A to A
						chr10	76500000	76750000	0.03008	0.03047	0.02673	0.02612	A to A
						chr10	76750000	77000000	0.0316	0.03549	0.02869	0.02866	A to A
						chr10	77000000	77250000	0.03305	0.0353	0.02654	0.02742	A to A
						chr10	77250000	77500000	0.03966	0.04083	0.03556	0.03662	A to A
						chr10	77500000	77750000	0.05066	0.0527	0.05288	0.05098	A to A
						chr10	77750000	78000000	0.03768	0.03925	0.03633	0.03347	A to A
						chr10	78000000	78250000	0.05454	0.05668	0.05483	0.05488	A to A
						chr10	78250000	78500000	0.05462	0.05566	0.05605	0.05573	A to A
						chr10	78500000	78750000	0.04539	0.03929	0.0427	0.03751	A to A
						chr10	78750000	79000000	-0.03126	-0.03203	-0.03338	-0.03523	B to B
						chr10	79000000	79250000	-0.00889	-0.01019	-0.01312	-0.0193	B to B
						chr10	79250000	79500000	-0.01441	-0.01839	-0.0089	-0.01141	B to B
						chr10	79500000	79750000	0.04648	0.04899	0.04798	0.04829	A to A
						chr10	79750000	80000000	0.03314	0.03351	0.0331	0.0352	A to A
						chr10	80000000	80250000	0.02817	0.02909	0.02723	0.03111	A to A
						chr10	80250000	80500000	0.0306	0.02953	0.03006	0.03403	A to A
						chr10	80500000	80750000	0.02974	0.03001	0.02826	0.03308	A to A
						chr10	80750000	81000000	0.03166	0.03115	0.03051	0.03375	A to A
						chr10	81000000	81250000	0.03172	0.03173	0.03023	0.03447	A to A
						chr10	81250000	81500000	0.03735	0.03855	0.03511	0.03789	A to A
						chr10	81500000	81750000	0.0465	0.04852	0.04892	0.04864	A to A
						chr10	81750000	82000000	0.01111	0.0101	0.01117	0.00769	A to A
						chr10	82000000	82250000	0.01744	0.01958	0.02195	0.00958	A to A
						chr10	82250000	82500000	-0.01111	-0.01209	-0.01526	-0.02459	B to B
						chr10	82500000	82750000	0.04666	0.04363	0.04441	0.04013	A to A
						chr10	82750000	83000000	0.0541	0.05595	0.05598	0.05561	A to A
						chr10	83000000	83250000	0.05313	0.05389	0.05426	0.05429	A to A
						chr10	83250000	83500000	0.0422	0.04237	0.04158	0.03928	A to A
						chr10	83500000	83750000	0.04925	0.0504	0.05348	0.05134	A to A
						chr10	83750000	84000000	0.01797	0.01529	0.00809	0.0171	A to A
						chr10	84000000	84250000	0.02346	0.02183	-0.01568	-0.00138	A to B
						chr10	84250000	84500000	0.02653	0.02854	0.00512	0.01245	A to A
						chr10	84500000	84750000	0.05682	0.05645	0.05623	0.056	A to A
						chr10	84750000	85000000	0.0547	0.05629	0.05496	0.05612	A to A
						chr10	85000000	85250000	0.05504	0.05533	0.05547	0.0565	A to A
						chr10	85250000	85500000	0.04912	0.0455	0.03809	0.03866	A to A
						chr10	85500000	85750000	0.03827	0.03693	0.02444	0.02607	A to A
						chr10	85750000	86000000	0.05231	0.05281	0.04747	0.04668	A to A
						chr10	86000000	86250000	0.03144	0.02732	0.01502	0.01274	A to A
						chr10	86250000	86500000	0.02068	0.01767	-0.00192	-0.00034	A to B
						chr10	86500000	86750000	0.03996	0.03679	0.03162	0.025	A to A
						chr10	86750000	87000000	0.01975	0.02092	0.01211	0.01018	A to A
						chr10	87000000	87250000	-0.03148	-0.02004	-0.02957	-0.0158	B to B
						chr10	87250000	87500000	-0.0531	-0.04936	-0.05483	-0.05057	B to B
						chr10	87500000	87750000	-0.04549	-0.04365	-0.04946	-0.05069	B to B
						chr10	87750000	88000000	-0.03415	-0.03434	-0.04301	-0.04792	B to B
						chr10	88000000	88250000	0.04113	0.03571	0.0374	0.02702	A to A
						chr10	88250000	88500000	0.042	0.0446	0.04256	0.03742	A to A
						chr10	88500000	88750000	0.02883	0.02894	0.02785	0.0215	A to A
						chr10	88750000	89000000	-0.00121	-0.00636	0.00668	-0.00981	undefined
						chr10	89000000	89250000	-0.04758	-0.04861	-0.04383	-0.04872	B to B
						chr10	89250000	89500000	0.02442	0.02525	0.0291	0.02284	A to A
						chr10	89500000	89750000	0.04905	0.04417	0.04559	0.04127	A to A
						chr10	89750000	90000000	0.01859	0.0176	0.01529	0.00716	A to A
						chr10	90000000	90250000	-0.05136	-0.05146	-0.0505	-0.05416	B to B
						chr10	90250000	90500000	-0.0574	-0.05636	-0.05924	-0.05984	B to B
						chr10	90500000	90750000	-0.04728	-0.04743	-0.04706	-0.05154	B to B
						chr10	90750000	91000000	-0.01425	-0.01211	-0.00317	-0.01478	B to B
						chr10	91000000	91250000	0.04959	0.0486	0.05103	0.04716	A to A
						chr10	91250000	91500000	-0.03098	-0.03236	-0.0281	-0.03961	B to B
						chr10	91500000	91750000	-0.05456	-0.05576	-0.05714	-0.05826	B to B
						chr10	91750000	92000000	-0.05607	-0.05683	-0.05969	-0.05978	B to B
						chr10	92000000	92250000	-0.05687	-0.05595	-0.05932	-0.06036	B to B
						chr10	92250000	92500000	-0.05503	-0.05527	-0.05553	-0.05761	B to B
						chr10	92500000	92750000	-0.01517	-0.02065	-0.01496	-0.01982	B to B
						chr10	92750000	93000000	-0.00648	-0.0106	-0.00877	-0.01297	B to B
						chr10	93000000	93250000	0.05432	0.05555	0.05672	0.05682	A to A
						chr10	93250000	93500000	0.05536	0.05632	0.058	0.0577	A to A
						chr10	93500000	93750000	0.05692	0.05681	0.05618	0.05711	A to A
						chr10	93750000	94000000	0.05626	0.0565	0.05654	0.05722	A to A
						chr10	94000000	94250000	0.05607	0.05658	0.05571	0.05465	A to A
						chr10	94250000	94500000	0.05321	0.05401	0.04393	0.04556	A to A
						chr10	94500000	94750000	0.05366	0.05335	0.05033	0.04818	A to A
						chr10	94750000	95000000	0.04763	0.04532	0.04994	0.04579	A to A
						chr10	95000000	95250000	0.04502	0.04553	0.05061	0.04822	A to A
						chr10	95250000	95500000	0.04876	0.04926	0.05264	0.04988	A to A
						chr10	95500000	95750000	0.04719	0.04672	0.04575	0.04232	A to A
						chr10	95750000	96000000	0.03892	0.03497	0.03314	0.03331	A to A
						chr10	96000000	96250000	0.02353	0.02402	0.0245	0.02381	A to A
						chr10	96250000	96500000	0.03003	0.03059	0.02274	0.02551	A to A
						chr10	96500000	96750000	0.04267	0.0408	0.0384	0.03796	A to A
						chr10	96750000	97000000	0.03511	0.03412	0.02331	0.02938	A to A
						chr10	97000000	97250000	0.01515	0.0101	9e-05	0.0128	A to A
						chr10	97250000	97500000	0.00356	-4e-05	-0.00315	-0.00278	undefined
						chr10	97500000	97750000	-0.04708	-0.0465	-0.05126	-0.04772	B to B
						chr10	97750000	98000000	-0.05426	-0.05384	-0.05717	-0.05721	B to B
						chr10	98000000	98250000	-0.05552	-0.0543	-0.05824	-0.05661	B to B
						chr10	98250000	98500000	-0.05085	-0.05048	-0.05271	-0.05181	B to B
						chr10	98500000	98750000	-0.01436	-0.01869	-0.02027	-0.02102	B to B
						chr10	98750000	99000000	0.03525	0.0327	0.03622	0.03023	A to A
						chr10	99000000	99250000	0.04356	0.04183	0.04238	0.03926	A to A
						chr10	99250000	99500000	0.04902	0.04594	0.04755	0.04023	A to A
						chr10	99500000	99750000	0.02176	0.01812	0.00052	0.00248	A to A
						chr10	99750000	100000000	-0.04661	-0.04375	-0.05375	-0.05237	B to B
						chr10	100000000	100250000	-0.04868	-0.05	-0.05422	-0.0527	B to B
						chr10	100250000	100500000	-0.02704	-0.02763	-0.02601	-0.02998	B to B
						chr10	100500000	100750000	0.01177	0.00753	0.01279	0.01243	A to A
						chr10	100750000	101000000	-0.04307	-0.0456	-0.04253	-0.03487	B to B
						chr10	101000000	101250000	-0.05243	-0.0535	-0.05541	-0.05352	B to B
						chr10	101250000	101500000	-0.05521	-0.05645	-0.05611	-0.05703	B to B
						chr10	101500000	101750000	-0.05517	-0.05645	-0.05615	-0.05702	B to B
						chr10	101750000	102000000	-0.05556	-0.05695	-0.05772	-0.05743	B to B
						chr10	102000000	102250000	-0.05474	-0.05713	-0.05742	-0.0584	B to B
						chr10	102250000	102500000	-0.05252	-0.05435	-0.05572	-0.05409	B to B
						chr10	102500000	102750000	-0.05011	-0.05308	-0.05574	-0.05384	B to B
						chr10	102750000	103000000	-0.05255	-0.05461	-0.05649	-0.05434	B to B
						chr10	103000000	103250000	-0.05555	-0.05548	-0.05532	-0.05735	B to B
						chr10	103250000	103500000	-0.05586	-0.05646	-0.0575	-0.05781	B to B
						chr10	103500000	103750000	-0.05511	-0.05599	-0.05709	-0.05689	B to B
						chr10	103750000	104000000	-0.05574	-0.05564	-0.05662	-0.05669	B to B
						chr10	104000000	104250000	-0.05469	-0.05449	-0.05534	-0.05796	B to B
						chr10	104250000	104500000	-0.05499	-0.05638	-0.05698	-0.05778	B to B
						chr10	104500000	104750000	-0.05517	-0.05607	-0.05721	-0.05768	B to B
						chr10	104750000	105000000	-0.05238	-0.05375	-0.05603	-0.05239	B to B
						chr10	105000000	105250000	-0.03178	-0.03297	-0.04444	-0.03667	B to B
						chr10	105250000	105500000	-0.01377	-0.01656	-0.03391	-0.02511	B to B
						chr10	105500000	105750000	0.00709	0.00146	-0.00909	-0.00777	A to B
						chr10	105750000	106000000	-0.00388	-0.00292	-0.00442	-0.01001	B to B
						chr10	106000000	106250000	-0.05603	-0.05623	-0.05719	-0.05702	B to B
						chr10	106250000	106500000	-0.0554	-0.05589	-0.05725	-0.05824	B to B
						chr10	106500000	106750000	-0.0555	-0.05696	-0.0565	-0.05759	B to B
						chr10	106750000	107000000	-0.05493	-0.05731	-0.05713	-0.05908	B to B
						chr10	107000000	107250000	-0.05647	-0.05702	-0.05699	-0.058	B to B
						chr10	107250000	107500000	-0.05449	-0.0562	-0.05772	-0.05733	B to B
						chr10	107500000	107750000	-0.0496	-0.04924	-0.04865	-0.05227	B to B
						chr10	107750000	108000000	0.01657	0.01044	0.01786	0.014	A to A
						chr10	108000000	108250000	0.04425	0.04516	0.04676	0.04501	A to A
						chr10	108250000	108500000	-0.01039	-0.01167	-0.00172	-0.01126	B to B
						chr10	108500000	108750000	-0.05636	-0.05623	-0.05615	-0.05885	B to B
						chr10	108750000	109000000	-0.05607	-0.0567	-0.05857	-0.05916	B to B
						chr10	109000000	109250000	-0.05577	-0.05626	-0.05701	-0.05757	B to B
						chr10	109250000	109500000	-0.05532	-0.05757	-0.05843	-0.05919	B to B
						chr10	109500000	109750000	-0.05532	-0.05681	-0.05798	-0.05824	B to B
						chr10	109750000	110000000	-0.05524	-0.05652	-0.05774	-0.05912	B to B
						chr10	110000000	110250000	-0.05625	-0.05753	-0.05804	-0.05776	B to B
						chr10	110250000	110500000	-0.05552	-0.05632	-0.05795	-0.05801	B to B
						chr10	110500000	110750000	-0.03606	-0.03581	-0.02482	-0.03518	B to B
						chr10	110750000	111000000	0.03688	0.0337	0.04609	0.04189	A to A
						chr10	111000000	111250000	0.05345	0.05297	0.05648	0.05499	A to A
						chr10	111250000	111500000	0.04383	0.04442	0.04584	0.0448	A to A
						chr10	111500000	111750000	0.04038	0.03987	0.04342	0.04706	A to A
						chr10	111750000	112000000	0.0162	0.0184	0.02638	0.01963	A to A
						chr10	112000000	112250000	-0.00916	-0.01044	-0.01309	-0.0134	B to B
						chr10	112250000	112500000	-0.05525	-0.05477	-0.05632	-0.05693	B to B
						chr10	112500000	112750000	-0.05617	-0.05535	-0.05607	-0.05776	B to B
						chr10	112750000	113000000	-0.03719	-0.0371	-0.03337	-0.04265	B to B
						chr10	113000000	113250000	-0.05403	-0.05518	-0.05688	-0.05759	B to B
						chr10	113250000	113500000	-0.05544	-0.05625	-0.05665	-0.05731	B to B
						chr10	113500000	113750000	-0.05479	-0.05696	-0.05797	-0.05737	B to B
						chr10	113750000	114000000	-0.05588	-0.05557	-0.05747	-0.05717	B to B
						chr10	114000000	114250000	-0.05496	-0.05707	-0.05737	-0.05771	B to B
						chr10	114250000	114500000	-0.05538	-0.05586	-0.05818	-0.05783	B to B
						chr10	114500000	114750000	-0.05471	-0.05719	-0.05782	-0.05809	B to B
						chr10	114750000	115000000	-0.05596	-0.05643	-0.05861	-0.05792	B to B
						chr10	115000000	115250000	-0.03061	-0.02729	-0.02708	-0.02974	B to B
						chr10	115250000	115500000	0.04223	0.04155	0.04368	0.04189	A to A
						chr10	115500000	115750000	-0.02702	-0.02404	-0.021	-0.00641	B to B
						chr10	115750000	116000000	-0.04011	-0.03629	-0.04724	-0.03576	B to B
						chr10	116000000	116250000	-0.01685	-0.01577	-0.03124	-0.02435	B to B
						chr10	116250000	116500000	0.04647	0.04608	0.03203	0.03685	A to A
						chr10	116500000	116750000	0.05607	0.05614	0.05	0.05298	A to A
						chr10	116750000	117000000	0.05236	0.05034	0.04193	0.047	A to A
						chr10	117000000	117250000	0.0578	0.05671	0.05703	0.05674	A to A
						chr10	117250000	117500000	0.05606	0.05506	0.05669	0.05544	A to A
						chr10	117500000	117750000	0.05562	0.05494	0.05545	0.05537	A to A
						chr10	117750000	118000000	0.04973	0.05191	0.05276	0.05088	A to A
						chr10	118000000	118250000	0.05128	0.0508	0.05176	0.05425	A to A
						chr10	118250000	118500000	0.04574	0.04483	0.04084	0.0464	A to A
						chr10	118500000	118750000	0.04817	0.0496	0.045	0.04401	A to A
						chr10	118750000	119000000	0.05207	0.0529	0.05072	0.05043	A to A
						chr10	119000000	119250000	0.05157	0.05189	0.04749	0.04811	A to A
						chr10	119250000	119500000	0.00943	0.0069	-0.00928	-0.01219	A to B
						chr10	119500000	119750000	-0.04259	-0.04505	-0.04804	-0.05005	B to B
						chr10	119750000	120000000	-0.04264	-0.04466	-0.04473	-0.04674	B to B
						chr10	120000000	120250000	0.0383	0.03504	0.03761	0.03089	A to A
						chr10	120250000	120500000	0.00872	0.00313	0.00493	-0.00196	undefined
						chr10	120500000	120750000	0.01452	0.00031	-0.00531	-0.00632	A to B
						chr10	120750000	121000000	0.03732	0.03305	0.0325	0.02694	A to A
						chr10	121000000	121250000	0.02073	0.01988	0.01772	0.0144	A to A
						chr10	121250000	121500000	0.05387	0.05336	0.05248	0.0525	A to A
						chr10	121500000	121750000	0.05178	0.05085	0.05058	0.04557	A to A
						chr10	121750000	122000000	0.0292	0.02637	0.02688	0.02363	A to A
						chr10	122000000	122250000	0.03382	0.02908	0.01947	0.01946	A to A
						chr10	122250000	122500000	0.00697	0.00165	-0.00313	-0.00203	A to B
						chr10	122500000	122750000	0.05532	0.05455	0.05501	0.05595	A to A
						chr10	122750000	123000000	0.05541	0.0571	0.05746	0.05671	A to A
						chr10	123000000	123250000	0.05266	0.05229	0.05208	0.05097	A to A
						chr10	123250000	123500000	-0.03737	-0.03831	-0.0313	-0.03561	B to B
						chr10	123500000	123750000	-0.05501	-0.05608	-0.05444	-0.0558	B to B
						chr10	123750000	124000000	-0.05592	-0.05593	-0.05519	-0.05717	B to B
						chr10	124000000	124250000	-0.05688	-0.05646	-0.05725	-0.05762	B to B
						chr10	124250000	124500000	-0.0553	-0.05635	-0.05418	-0.05473	B to B
						chr10	124500000	124750000	-0.05551	-0.05588	-0.05589	-0.05383	B to B
						chr10	124750000	125000000	-0.05588	-0.05618	-0.05312	-0.05188	B to B
						chr10	125000000	125250000	-0.04661	-0.04887	-0.04206	-0.0388	B to B
						chr10	125250000	125500000	0.00201	-0.00199	0.01177	0.01092	undefined
						chr10	125500000	125750000	-0.05057	-0.04843	-0.04055	-0.03893	B to B
						chr10	125750000	126000000	-0.05456	-0.0511	-0.05137	-0.04662	B to B
						chr10	126000000	126250000	-0.05372	-0.05524	-0.05327	-0.04989	B to B
						chr10	126250000	126500000	-0.04954	-0.04701	-0.04592	-0.03621	B to B
						chr10	126500000	126750000	-0.04329	-0.0416	-0.03501	-0.03385	B to B
						chr10	126750000	127000000	0.04227	0.04393	0.03989	0.0378	A to A
						chr10	127000000	127250000	0.04944	0.05026	0.05099	0.05149	A to A
						chr10	127250000	127500000	0.04869	0.05028	0.05067	0.05008	A to A
						chr10	127500000	127750000	0.05272	0.05514	0.05333	0.05236	A to A
						chr10	127750000	128000000	0.04775	0.04848	0.04317	0.04598	A to A
						chr10	128000000	128250000	0.04105	0.04066	0.03997	0.04332	A to A
						chr10	128250000	128500000	0.03423	0.03288	0.03106	0.03441	A to A
						chr10	128500000	128750000	0.03704	0.03461	0.03433	0.03595	A to A
						chr10	128750000	129000000	0.05172	0.05101	0.05125	0.05286	A to A
						chr10	129000000	129250000	-0.01662	-0.02166	-0.00922	-0.0159	B to B
						chr10	129250000	129500000	-0.05437	-0.05534	-0.05309	-0.05382	B to B
						chr10	129500000	129750000	-0.05507	-0.05593	-0.05392	-0.05254	B to B
						chr10	129750000	130000000	-0.05541	-0.05516	-0.05313	-0.05185	B to B
						chr10	130000000	130250000	-0.04141	-0.04329	-0.0369	-0.03955	B to B
						chr10	130250000	130500000	0.03226	0.02637	0.02997	0.021	A to A
						chr10	130500000	130694993	0.01673	0.0171	0.01827	0.01018	A to A
						chr11	0	250000	0.02081	0.02172	0.02154	0.02185	A to A
						chr11	250000	500000	0.01984	0.02083	0.0202	0.02081	A to A
						chr11	500000	750000	0.0192	0.02025	0.01963	0.02011	A to A
						chr11	750000	1000000	0.01853	0.01972	0.01902	0.01958	A to A
						chr11	1000000	1250000	0.01784	0.0192	0.01842	0.01905	A to A
						chr11	1250000	1500000	0.01724	0.01855	0.01785	0.01862	A to A
						chr11	1500000	1750000	0.01677	0.01792	0.01737	0.0181	A to A
						chr11	1750000	2000000	0.01621	0.0172	0.01675	0.01739	A to A
						chr11	2000000	2250000	0.01551	0.01632	0.01588	0.01656	A to A
						chr11	2250000	2500000	0.01468	0.01524	0.01487	0.01538	A to A
						chr11	2500000	2750000	0.01393	0.0141	0.01373	0.01424	A to A
						chr11	2750000	3000000	0.01335	0.01312	0.01271	0.01344	A to A
						chr11	3000000	3250000	-0.04353	-0.04089	-0.04038	-0.04066	B to B
						chr11	3250000	3500000	0.03099	0.02572	0.03391	0.02944	A to A
						chr11	3500000	3750000	0.01301	0.00813	0.01166	0.00785	A to A
						chr11	3750000	4000000	0.01438	0.01139	0.0109	0.01332	A to A
						chr11	4000000	4250000	0.04275	0.04478	0.04668	0.04669	A to A
						chr11	4250000	4500000	0.04823	0.04843	0.04985	0.04893	A to A
						chr11	4500000	4750000	0.05185	0.05344	0.05282	0.05222	A to A
						chr11	4750000	5000000	0.05336	0.05472	0.05257	0.05249	A to A
						chr11	5000000	5250000	0.04986	0.05059	0.0503	0.0533	A to A
						chr11	5250000	5500000	0.04915	0.05017	0.04844	0.04965	A to A
						chr11	5500000	5750000	0.05068	0.05061	0.05046	0.05149	A to A
						chr11	5750000	6000000	0.05268	0.05256	0.05091	0.05311	A to A
						chr11	6000000	6250000	0.05464	0.05265	0.05108	0.0533	A to A
						chr11	6250000	6500000	0.05315	0.0535	0.05153	0.0524	A to A
						chr11	6500000	6750000	0.04647	0.04897	0.04539	0.0505	A to A
						chr11	6750000	7000000	-0.01902	-0.01643	-0.01053	-0.00844	B to B
						chr11	7000000	7250000	-0.03645	-0.03779	-0.02318	-0.02956	B to B
						chr11	7250000	7500000	-0.05633	-0.05784	-0.05543	-0.05822	B to B
						chr11	7500000	7750000	-0.05368	-0.05684	-0.05645	-0.05765	B to B
						chr11	7750000	8000000	-0.05505	-0.05654	-0.05763	-0.05674	B to B
						chr11	8000000	8250000	-0.05681	-0.0584	-0.05687	-0.0585	B to B
						chr11	8250000	8500000	-0.03634	-0.03876	-0.03508	-0.04064	B to B
						chr11	8500000	8750000	0.02117	0.01461	0.01511	0.0151	A to A
						chr11	8750000	9000000	-0.00033	-0.00549	-0.00352	-0.00335	B to B
						chr11	9000000	9250000	-0.04136	-0.04386	-0.03935	-0.04008	B to B
						chr11	9250000	9500000	-0.05378	-0.05629	-0.05513	-0.05608	B to B
						chr11	9500000	9750000	-0.05539	-0.05512	-0.05806	-0.05665	B to B
						chr11	9750000	10000000	-0.05457	-0.05535	-0.05748	-0.0565	B to B
						chr11	10000000	10250000	-0.03675	-0.03703	-0.04163	-0.04095	B to B
						chr11	10250000	10500000	-0.02333	-0.02138	-0.02308	-0.02541	B to B
						chr11	10500000	10750000	-0.04293	-0.04107	-0.04144	-0.03915	B to B
						chr11	10750000	11000000	-0.05151	-0.05136	-0.05353	-0.05354	B to B
						chr11	11000000	11250000	-0.04975	-0.05069	-0.05007	-0.04836	B to B
						chr11	11250000	11500000	-0.00508	-0.00811	-0.01155	-0.01306	B to B
						chr11	11500000	11750000	0.04025	0.03502	0.03741	0.03699	A to A
						chr11	11750000	12000000	0.0143	0.00628	0.00506	0.00526	A to A
						chr11	12000000	12250000	-0.0465	-0.04698	-0.04572	-0.04864	B to B
						chr11	12250000	12500000	-0.05535	-0.05551	-0.05419	-0.05629	B to B
						chr11	12500000	12750000	-0.0567	-0.05738	-0.05779	-0.05677	B to B
						chr11	12750000	13000000	-0.05601	-0.05489	-0.05571	-0.05704	B to B
						chr11	13000000	13250000	-0.05433	-0.05567	-0.05662	-0.05545	B to B
						chr11	13250000	13500000	-0.0535	-0.05419	-0.05452	-0.05513	B to B
						chr11	13500000	13750000	-0.05329	-0.0543	-0.05494	-0.05523	B to B
						chr11	13750000	14000000	-0.0537	-0.05589	-0.05685	-0.05566	B to B
						chr11	14000000	14250000	-0.05423	-0.05435	-0.05681	-0.05544	B to B
						chr11	14250000	14500000	-0.05244	-0.05261	-0.05505	-0.05543	B to B
						chr11	14500000	14750000	-0.05198	-0.05368	-0.05217	-0.05525	B to B
						chr11	14750000	15000000	-0.05242	-0.05356	-0.05419	-0.05384	B to B
						chr11	15000000	15250000	-0.0522	-0.05306	-0.05456	-0.05442	B to B
						chr11	15250000	15500000	-0.05305	-0.05382	-0.05414	-0.05376	B to B
						chr11	15500000	15750000	-0.05287	-0.05376	-0.05311	-0.05438	B to B
						chr11	15750000	16000000	-0.05392	-0.05446	-0.05414	-0.05475	B to B
						chr11	16000000	16250000	-0.05499	-0.05457	-0.05395	-0.05639	B to B
						chr11	16250000	16500000	-0.05552	-0.05413	-0.05534	-0.05465	B to B
						chr11	16500000	16750000	-0.04811	-0.04648	-0.04815	-0.04644	B to B
						chr11	16750000	17000000	-0.03384	-0.03578	-0.03321	-0.03176	B to B
						chr11	17000000	17250000	-0.00083	-0.00607	-0.00175	-0.00748	B to B
						chr11	17250000	17500000	-0.04951	-0.04848	-0.04774	-0.05085	B to B
						chr11	17500000	17750000	-0.05616	-0.05694	-0.05984	-0.05912	B to B
						chr11	17750000	18000000	-0.05174	-0.05059	-0.05256	-0.05357	B to B
						chr11	18000000	18250000	-0.05705	-0.05524	-0.05834	-0.05755	B to B
						chr11	18250000	18500000	-0.05697	-0.05643	-0.05573	-0.05846	B to B
						chr11	18500000	18750000	-0.05681	-0.05681	-0.05848	-0.05864	B to B
						chr11	18750000	19000000	-0.05503	-0.05369	-0.0555	-0.0551	B to B
						chr11	19000000	19250000	-0.05446	-0.05361	-0.05786	-0.05669	B to B
						chr11	19250000	19500000	-0.05152	-0.05327	-0.05829	-0.05533	B to B
						chr11	19500000	19750000	-0.04082	-0.04287	-0.04811	-0.04373	B to B
						chr11	19750000	20000000	0.01867	0.01711	0.01139	0.01183	A to A
						chr11	20000000	20250000	0.0331	0.02755	0.0294	0.03006	A to A
						chr11	20250000	20500000	0.02448	0.02119	0.01635	0.01457	A to A
						chr11	20500000	20750000	0.03821	0.03318	0.03423	0.03024	A to A
						chr11	20750000	21000000	0.02087	0.01941	0.01109	0.01836	A to A
						chr11	21000000	21250000	0.0384	0.03778	0.03571	0.03392	A to A
						chr11	21250000	21500000	0.02866	0.02519	0.02321	0.02336	A to A
						chr11	21500000	21750000	-0.00714	-0.00889	-0.00707	-0.00359	B to B
						chr11	21750000	22000000	-0.04369	-0.04252	-0.04653	-0.04216	B to B
						chr11	22000000	22250000	-0.02853	-0.02826	-0.0349	-0.02262	B to B
						chr11	22250000	22500000	-0.02731	-0.03067	-0.03054	-0.02295	B to B
						chr11	22500000	22750000	0.00649	0.00485	0.00232	0.01428	A to A
						chr11	22750000	23000000	0.03635	0.03142	0.03831	0.03809	A to A
						chr11	23000000	23250000	0.0054	-0.00296	-0.00017	0.01291	undefined
						chr11	23250000	23500000	0.03212	0.02401	0.03132	0.03581	A to A
						chr11	23500000	23750000	0.01796	0.01699	0.01651	0.01781	A to A
						chr11	23750000	24000000	0.01435	0.01191	0.01143	0.0151	A to A
						chr11	24000000	24250000	-0.02132	-0.02408	-0.02975	-0.02493	B to B
						chr11	24250000	24500000	-0.03615	-0.0414	-0.0484	-0.04357	B to B
						chr11	24500000	24750000	-0.05176	-0.05312	-0.05718	-0.05511	B to B
						chr11	24750000	25000000	-0.05515	-0.05525	-0.05827	-0.05785	B to B
						chr11	25000000	25250000	-0.05584	-0.05681	-0.05695	-0.05778	B to B
						chr11	25250000	25500000	-0.05582	-0.05605	-0.05684	-0.05648	B to B
						chr11	25500000	25750000	-0.0579	-0.0577	-0.05779	-0.05773	B to B
						chr11	25750000	26000000	-0.05624	-0.05591	-0.05895	-0.05683	B to B
						chr11	26000000	26250000	-0.04268	-0.0454	-0.05133	-0.04132	B to B
						chr11	26250000	26500000	-0.01795	-0.02031	-0.02788	-0.02304	B to B
						chr11	26500000	26750000	-0.02637	-0.02513	-0.0309	-0.03063	B to B
						chr11	26750000	27000000	-0.05552	-0.05555	-0.05622	-0.05576	B to B
						chr11	27000000	27250000	-0.05649	-0.05685	-0.05733	-0.05836	B to B
						chr11	27250000	27500000	-0.05347	-0.05463	-0.0547	-0.0543	B to B
						chr11	27500000	27750000	-0.05309	-0.05364	-0.05416	-0.05453	B to B
						chr11	27750000	28000000	-0.0533	-0.05239	-0.05424	-0.05339	B to B
						chr11	28000000	28250000	-0.0552	-0.05527	-0.05498	-0.05623	B to B
						chr11	28250000	28500000	-0.05615	-0.05566	-0.05678	-0.05804	B to B
						chr11	28500000	28750000	-0.05711	-0.05727	-0.05883	-0.05844	B to B
						chr11	28750000	29000000	-0.05767	-0.05774	-0.05901	-0.05885	B to B
						chr11	29000000	29250000	-0.01223	-0.01701	-0.00887	-0.01975	B to B
						chr11	29250000	29500000	-0.0143	-0.01322	-0.0156	-0.01469	B to B
						chr11	29500000	29750000	0.00847	0.00715	0.00805	0.00645	A to A
						chr11	29750000	30000000	-0.03422	-0.0321	-0.03892	-0.03513	B to B
						chr11	30000000	30250000	-0.00349	-0.00306	-0.00256	-0.0075	B to B
						chr11	30250000	30500000	-0.05168	-0.05002	-0.0518	-0.05328	B to B
						chr11	30500000	30750000	-0.0431	-0.04253	-0.04971	-0.04592	B to B
						chr11	30750000	31000000	0.00635	-0.00023	0.00526	-0.0006	undefined
						chr11	31000000	31250000	-0.03953	-0.03861	-0.03815	-0.04195	B to B
						chr11	31250000	31500000	-0.05219	-0.05393	-0.05344	-0.05338	B to B
						chr11	31500000	31750000	-0.01156	-0.01229	-0.01918	-0.01792	B to B
						chr11	31750000	32000000	0.03259	0.03176	0.02427	0.02335	A to A
						chr11	32000000	32250000	0.04266	0.03975	0.03951	0.04007	A to A
						chr11	32250000	32500000	0.02974	0.02345	0.0305	0.03218	A to A
						chr11	32500000	32750000	0.03282	0.02968	0.03449	0.03468	A to A
						chr11	32750000	33000000	-0.03507	-0.03626	-0.02758	-0.02814	B to B
						chr11	33000000	33250000	-0.01922	-0.01979	-0.01244	-0.0163	B to B
						chr11	33250000	33500000	-0.04165	-0.04018	-0.03959	-0.03842	B to B
						chr11	33500000	33750000	-0.03473	-0.03559	-0.02748	-0.02775	B to B
						chr11	33750000	34000000	0.0088	0.00346	0.015	0.01565	A to A
						chr11	34000000	34250000	0.03249	0.02869	0.0347	0.03619	A to A
						chr11	34250000	34500000	0.01879	0.01717	0.0216	0.02288	A to A
						chr11	34500000	34750000	0.03022	0.02714	0.02939	0.02898	A to A
						chr11	34750000	35000000	-0.00043	-0.00519	-0.00278	-0.00635	B to B
						chr11	35000000	35250000	-0.03137	-0.03448	-0.0402	-0.03798	B to B
						chr11	35250000	35500000	-0.01643	-0.02158	-0.03358	-0.03026	B to B
						chr11	35500000	35750000	-0.03631	-0.03756	-0.03394	-0.03602	B to B
						chr11	35750000	36000000	-0.02475	-0.02485	-0.02061	-0.02681	B to B
						chr11	36000000	36250000	-0.05684	-0.05839	-0.05843	-0.05918	B to B
						chr11	36250000	36500000	-0.05522	-0.05681	-0.05715	-0.05741	B to B
						chr11	36500000	36750000	-0.05547	-0.05615	-0.05591	-0.05641	B to B
						chr11	36750000	37000000	-0.05424	-0.05552	-0.05552	-0.05609	B to B
						chr11	37000000	37250000	-0.0548	-0.0557	-0.05581	-0.05647	B to B
						chr11	37250000	37500000	-0.054	-0.05431	-0.05606	-0.05584	B to B
						chr11	37500000	37750000	-0.05388	-0.0554	-0.05605	-0.05592	B to B
						chr11	37750000	38000000	-0.05452	-0.05553	-0.05646	-0.05611	B to B
						chr11	38000000	38250000	-0.05425	-0.05546	-0.05473	-0.05535	B to B
						chr11	38250000	38500000	-0.05413	-0.05472	-0.05567	-0.05609	B to B
						chr11	38500000	38750000	-0.05444	-0.05477	-0.05465	-0.05667	B to B
						chr11	38750000	39000000	-0.05347	-0.05537	-0.05516	-0.05593	B to B
						chr11	39000000	39250000	-0.05464	-0.05523	-0.05573	-0.05605	B to B
						chr11	39250000	39500000	-0.05436	-0.05578	-0.05511	-0.05594	B to B
						chr11	39500000	39750000	-0.05535	-0.0543	-0.05619	-0.05605	B to B
						chr11	39750000	40000000	-0.05596	-0.05592	-0.0562	-0.05606	B to B
						chr11	40000000	40250000	-0.05614	-0.0563	-0.05817	-0.05844	B to B
						chr11	40250000	40500000	-0.05702	-0.05737	-0.05801	-0.05865	B to B
						chr11	40500000	40750000	-0.04068	-0.04205	-0.03887	-0.04709	B to B
						chr11	40750000	41000000	-0.05294	-0.05305	-0.05383	-0.05587	B to B
						chr11	41000000	41250000	-0.05671	-0.05711	-0.05753	-0.05774	B to B
						chr11	41250000	41500000	-0.05649	-0.05581	-0.0571	-0.05706	B to B
						chr11	41500000	41750000	-0.05602	-0.05635	-0.05703	-0.05725	B to B
						chr11	41750000	42000000	-0.05619	-0.0569	-0.0567	-0.05689	B to B
						chr11	42000000	42250000	-0.05584	-0.05595	-0.05617	-0.05744	B to B
						chr11	42250000	42500000	-0.05607	-0.05665	-0.05697	-0.05659	B to B
						chr11	42500000	42750000	-0.05632	-0.05681	-0.05709	-0.05719	B to B
						chr11	42750000	43000000	-0.05759	-0.05711	-0.05888	-0.05876	B to B
						chr11	43000000	43250000	-0.05792	-0.05757	-0.06002	-0.05973	B to B
						chr11	43250000	43500000	-0.02164	-0.02232	-0.01809	-0.02493	B to B
						chr11	43500000	43750000	0.01298	0.01033	0.01024	0.00227	A to A
						chr11	43750000	44000000	-0.02138	-0.02642	-0.02813	-0.02353	B to B
						chr11	44000000	44250000	-0.02231	-0.02179	-0.01827	-0.01376	B to B
						chr11	44250000	44500000	0.00616	0.00407	-0.00083	0.00427	undefined
						chr11	44500000	44750000	0.00371	0.00272	-0.00165	-0.00523	A to B
						chr11	44750000	45000000	-0.00758	-0.00868	-0.02336	-0.02185	B to B
						chr11	45000000	45250000	-0.04833	-0.05113	-0.05234	-0.05317	B to B
						chr11	45250000	45500000	-0.05767	-0.05769	-0.05831	-0.05982	B to B
						chr11	45500000	45750000	-0.0445	-0.04744	-0.04277	-0.04436	B to B
						chr11	45750000	46000000	0.01227	0.0102	0.01604	0.01339	A to A
						chr11	46000000	46250000	-0.0118	-0.01304	-0.01047	-0.00958	B to B
						chr11	46250000	46500000	0.03638	0.03467	0.03776	0.03533	A to A
						chr11	46500000	46750000	-0.01359	-0.01692	-0.01604	-0.01293	B to B
						chr11	46750000	47000000	-0.05511	-0.05438	-0.05362	-0.05409	B to B
						chr11	47000000	47250000	-0.05839	-0.05914	-0.05944	-0.05969	B to B
						chr11	47250000	47500000	-0.05826	-0.05864	-0.0585	-0.05925	B to B
						chr11	47500000	47750000	-0.0577	-0.05845	-0.05908	-0.05854	B to B
						chr11	47750000	48000000	-0.05734	-0.05737	-0.05853	-0.05834	B to B
						chr11	48000000	48250000	-0.05758	-0.05834	-0.05999	-0.05958	B to B
						chr11	48250000	48500000	-0.05889	-0.05793	-0.05994	-0.06022	B to B
						chr11	48500000	48750000	-0.0534	-0.05183	-0.04924	-0.0501	B to B
						chr11	48750000	49000000	0.02319	0.02338	0.03041	0.02489	A to A
						chr11	49000000	49250000	0.0241	0.01685	0.02363	0.02259	A to A
						chr11	49250000	49500000	-0.02552	-0.02615	-0.02449	-0.02126	B to B
						chr11	49500000	49750000	0.02139	0.01878	0.02176	0.02078	A to A
						chr11	49750000	50000000	0.03851	0.03805	0.03964	0.0414	A to A
						chr11	50000000	50250000	0.04951	0.0471	0.05153	0.05174	A to A
						chr11	50250000	50500000	0.04598	0.04325	0.04684	0.04528	A to A
						chr11	50500000	50750000	0.00241	0.00202	-0.01422	-0.01128	A to B
						chr11	50750000	51000000	0.01102	0.00935	-0.00711	-0.00598	A to B
						chr11	51000000	51250000	-0.01652	-0.01628	-0.02573	-0.02133	B to B
						chr11	51250000	51500000	0.01253	0.01613	0.0061	0.00801	A to A
						chr11	51500000	51750000	0.05476	0.05461	0.05531	0.05348	A to A
						chr11	51750000	52000000	0.05532	0.05379	0.05756	0.05668	A to A
						chr11	52000000	52250000	0.05422	0.05488	0.0563	0.05634	A to A
						chr11	52250000	52500000	0.0531	0.05308	0.05461	0.05531	A to A
						chr11	52500000	52750000	0.01876	0.02126	0.01458	0.01658	A to A
						chr11	52750000	53000000	0.02197	0.02918	0.01092	0.0157	A to A
						chr11	53000000	53250000	0.04545	0.04612	0.04342	0.04342	A to A
						chr11	53250000	53500000	0.05508	0.05463	0.05912	0.0578	A to A
						chr11	53500000	53750000	0.0536	0.05106	0.05807	0.05755	A to A
						chr11	53750000	54000000	0.05612	0.05377	0.05839	0.05829	A to A
						chr11	54000000	54250000	0.04567	0.04549	0.05463	0.05314	A to A
						chr11	54250000	54500000	0.04398	0.04338	0.05329	0.0529	A to A
						chr11	54500000	54750000	0.0548	0.0523	0.05844	0.05681	A to A
						chr11	54750000	55000000	0.05603	0.05513	0.05767	0.05676	A to A
						chr11	55000000	55250000	0.05128	0.05137	0.05284	0.0529	A to A
						chr11	55250000	55500000	0.01314	0.01351	0.01771	0.01522	A to A
						chr11	55500000	55750000	-0.04933	-0.04862	-0.04333	-0.04878	B to B
						chr11	55750000	56000000	-0.05863	-0.05942	-0.05895	-0.05965	B to B
						chr11	56000000	56250000	-0.05928	-0.05964	-0.05875	-0.05951	B to B
						chr11	56250000	56500000	-0.05832	-0.0593	-0.06039	-0.06016	B to B
						chr11	56500000	56750000	-0.05828	-0.05885	-0.05969	-0.0603	B to B
						chr11	56750000	57000000	-0.0588	-0.05967	-0.05982	-0.0611	B to B
						chr11	57000000	57250000	-0.05833	-0.05917	-0.05567	-0.05863	B to B
						chr11	57250000	57500000	-0.03751	-0.03763	-0.02658	-0.03077	B to B
						chr11	57500000	57750000	0.04005	0.03905	0.04678	0.04229	A to A
						chr11	57750000	58000000	0.04145	0.04026	0.04955	0.04553	A to A
						chr11	58000000	58250000	0.05513	0.05209	0.05612	0.05445	A to A
						chr11	58250000	58500000	0.0414	0.04043	0.0413	0.03906	A to A
						chr11	58500000	58750000	0.02862	0.03168	0.02402	0.02455	A to A
						chr11	58750000	59000000	0.05655	0.05514	0.05806	0.05675	A to A
						chr11	59000000	59250000	0.0518	0.05021	0.0511	0.05151	A to A
						chr11	59250000	59500000	0.05282	0.05358	0.05445	0.05449	A to A
						chr11	59500000	59750000	0.05588	0.05638	0.05738	0.05675	A to A
						chr11	59750000	60000000	0.05403	0.0563	0.05626	0.05643	A to A
						chr11	60000000	60250000	0.05457	0.05582	0.05516	0.05533	A to A
						chr11	60250000	60500000	0.05407	0.05554	0.0555	0.05486	A to A
						chr11	60500000	60750000	0.05191	0.05054	0.05089	0.05158	A to A
						chr11	60750000	61000000	0.05351	0.05299	0.05256	0.05113	A to A
						chr11	61000000	61250000	0.04306	0.04237	0.03601	0.03799	A to A
						chr11	61250000	61500000	0.04755	0.04611	0.04043	0.0384	A to A
						chr11	61500000	61750000	0.04908	0.04916	0.04447	0.04129	A to A
						chr11	61750000	62000000	0.05149	0.05049	0.05223	0.05038	A to A
						chr11	62000000	62250000	0.03403	0.0338	0.03376	0.03331	A to A
						chr11	62250000	62500000	0.05144	0.05136	0.05088	0.05046	A to A
						chr11	62500000	62750000	0.04949	0.04749	0.04986	0.04875	A to A
						chr11	62750000	63000000	0.02187	0.01726	0.02026	0.0143	A to A
						chr11	63000000	63250000	-0.02416	-0.02604	-0.03328	-0.03157	B to B
						chr11	63250000	63500000	-0.05448	-0.05517	-0.05614	-0.05791	B to B
						chr11	63500000	63750000	-0.05913	-0.06023	-0.06071	-0.06172	B to B
						chr11	63750000	64000000	-0.04364	-0.04559	-0.04223	-0.04508	B to B
						chr11	64000000	64250000	-0.01959	-0.02144	-0.01724	-0.0206	B to B
						chr11	64250000	64500000	-0.05313	-0.05443	-0.05458	-0.05369	B to B
						chr11	64500000	64750000	-0.05346	-0.0549	-0.05879	-0.05561	B to B
						chr11	64750000	65000000	-0.03512	-0.03916	-0.04415	-0.04322	B to B
						chr11	65000000	65250000	-0.05859	-0.05889	-0.05617	-0.05844	B to B
						chr11	65250000	65500000	-0.05853	-0.05933	-0.05977	-0.05993	B to B
						chr11	65500000	65750000	-0.04989	-0.05026	-0.04197	-0.049	B to B
						chr11	65750000	66000000	-0.03871	-0.04042	-0.02949	-0.0393	B to B
						chr11	66000000	66250000	-0.05845	-0.05978	-0.05986	-0.05996	B to B
						chr11	66250000	66500000	-0.05813	-0.05884	-0.05939	-0.05945	B to B
						chr11	66500000	66750000	-0.0582	-0.05939	-0.05863	-0.05957	B to B
						chr11	66750000	67000000	-0.05462	-0.05409	-0.05344	-0.05464	B to B
						chr11	67000000	67250000	-0.03351	-0.02975	-0.02644	-0.03389	B to B
						chr11	67250000	67500000	-0.04205	-0.04117	-0.04582	-0.04657	B to B
						chr11	67500000	67750000	-0.01445	-0.01217	-0.0266	-0.02619	B to B
						chr11	67750000	68000000	0.024	0.02683	0.01386	0.01147	A to A
						chr11	68000000	68250000	0.05405	0.05451	0.04773	0.04835	A to A
						chr11	68250000	68500000	0.05478	0.05506	0.05141	0.05035	A to A
						chr11	68500000	68750000	0.04899	0.04886	0.04727	0.0452	A to A
						chr11	68750000	69000000	0.05729	0.05681	0.05963	0.05856	A to A
						chr11	69000000	69250000	0.05462	0.05443	0.05596	0.05464	A to A
						chr11	69250000	69500000	0.05245	0.05323	0.05258	0.05337	A to A
						chr11	69500000	69750000	0.05218	0.05082	0.05293	0.05081	A to A
						chr11	69750000	70000000	0.05026	0.05184	0.05261	0.05046	A to A
						chr11	70000000	70250000	0.05531	0.05509	0.05627	0.05564	A to A
						chr11	70250000	70500000	0.05665	0.05683	0.05758	0.05719	A to A
						chr11	70500000	70750000	0.05694	0.05791	0.05824	0.05712	A to A
						chr11	70750000	71000000	0.05565	0.05496	0.05687	0.05633	A to A
						chr11	71000000	71250000	0.01402	0.00977	0.00346	0.00816	A to A
						chr11	71250000	71500000	-0.02926	-0.03048	-0.03395	-0.03217	B to B
						chr11	71500000	71750000	-0.00801	-0.01196	-0.02071	-0.02073	B to B
						chr11	71750000	72000000	-0.01861	-0.02077	-0.02142	-0.02381	B to B
						chr11	72000000	72250000	0.01349	0.01249	0.01417	0.00968	A to A
						chr11	72250000	72500000	0.02154	0.02143	0.02423	0.01979	A to A
						chr11	72500000	72750000	0.04711	0.04452	0.04806	0.04625	A to A
						chr11	72750000	73000000	0.04748	0.04784	0.0513	0.04839	A to A
						chr11	73000000	73250000	0.04076	0.03976	0.04315	0.03881	A to A
						chr11	73250000	73500000	-0.0453	-0.04338	-0.03822	-0.04064	B to B
						chr11	73500000	73750000	-0.05865	-0.05847	-0.05483	-0.05651	B to B
						chr11	73750000	74000000	-0.05868	-0.05857	-0.05353	-0.05709	B to B
						chr11	74000000	74250000	-0.05419	-0.05523	-0.04191	-0.0477	B to B
						chr11	74250000	74500000	-0.01279	-0.01354	0.00019	0.00099	B to A
						chr11	74500000	74750000	0.04914	0.04703	0.04967	0.04495	A to A
						chr11	74750000	75000000	0.05777	0.05835	0.05818	0.05728	A to A
						chr11	75000000	75250000	0.05641	0.05557	0.05718	0.05597	A to A
						chr11	75250000	75500000	0.05285	0.05401	0.05453	0.05452	A to A
						chr11	75500000	75750000	0.05268	0.05362	0.0534	0.05506	A to A
						chr11	75750000	76000000	0.05538	0.05596	0.05582	0.05503	A to A
						chr11	76000000	76250000	0.05592	0.055	0.05532	0.05613	A to A
						chr11	76250000	76500000	0.05675	0.05616	0.05511	0.05418	A to A
						chr11	76500000	76750000	0.05027	0.05001	0.05005	0.04893	A to A
						chr11	76750000	77000000	0.04901	0.04928	0.05084	0.0493	A to A
						chr11	77000000	77250000	0.05396	0.05347	0.05465	0.05303	A to A
						chr11	77250000	77500000	0.05451	0.05375	0.05428	0.05271	A to A
						chr11	77500000	77750000	0.0518	0.05024	0.05099	0.05158	A to A
						chr11	77750000	78000000	0.0497	0.05024	0.05067	0.0509	A to A
						chr11	78000000	78250000	0.05101	0.05002	0.05183	0.05155	A to A
						chr11	78250000	78500000	0.05291	0.05279	0.05447	0.05404	A to A
						chr11	78500000	78750000	0.05153	0.05098	0.05209	0.05183	A to A
						chr11	78750000	79000000	0.05104	0.0511	0.0509	0.05023	A to A
						chr11	79000000	79250000	0.05258	0.05162	0.05161	0.05228	A to A
						chr11	79250000	79500000	0.05192	0.05286	0.05048	0.05302	A to A
						chr11	79500000	79750000	0.05514	0.05427	0.05473	0.05424	A to A
						chr11	79750000	80000000	0.05388	0.05199	0.05389	0.05324	A to A
						chr11	80000000	80250000	0.05716	0.05647	0.05707	0.05256	A to A
						chr11	80250000	80500000	0.05283	0.05195	0.05255	0.05013	A to A
						chr11	80500000	80750000	0.02788	0.02634	0.02129	0.02012	A to A
						chr11	80750000	81000000	-0.02636	-0.02983	-0.0266	-0.02833	B to B
						chr11	81000000	81250000	-0.057	-0.05767	-0.05468	-0.05788	B to B
						chr11	81250000	81500000	-0.05939	-0.05856	-0.0563	-0.05902	B to B
						chr11	81500000	81750000	-0.04928	-0.04877	-0.04545	-0.04664	B to B
						chr11	81750000	82000000	-0.04083	-0.04292	-0.04328	-0.04407	B to B
						chr11	82000000	82250000	-0.01744	-0.01829	-0.02118	-0.02443	B to B
						chr11	82250000	82500000	-0.0327	-0.03292	-0.03205	-0.03333	B to B
						chr11	82500000	82750000	-0.00569	-0.00534	-0.00808	-0.00442	B to B
						chr11	82750000	83000000	0.04581	0.04687	0.04518	0.045	A to A
						chr11	83000000	83250000	0.04825	0.04674	0.04636	0.04884	A to A
						chr11	83250000	83500000	0.05042	0.048	0.04938	0.04781	A to A
						chr11	83500000	83750000	0.02963	0.02985	0.01117	0.01801	A to A
						chr11	83750000	84000000	0.03218	0.03041	0.02728	0.02734	A to A
						chr11	84000000	84250000	0.04216	0.03858	0.04195	0.04328	A to A
						chr11	84250000	84500000	0.02511	0.02347	0.02545	0.03217	A to A
						chr11	84500000	84750000	0.00726	0.01015	0.00652	0.00725	A to A
						chr11	84750000	85000000	0.04218	0.04072	0.04132	0.03881	A to A
						chr11	85000000	85250000	0.04768	0.0468	0.0502	0.04907	A to A
						chr11	85250000	85500000	0.05004	0.04817	0.04845	0.0468	A to A
						chr11	85500000	85750000	0.02731	0.02584	0.02123	0.02454	A to A
						chr11	85750000	86000000	0.02823	0.02988	0.02062	0.02102	A to A
						chr11	86000000	86250000	0.04945	0.05147	0.04993	0.04979	A to A
						chr11	86250000	86500000	0.05686	0.05585	0.05547	0.05683	A to A
						chr11	86500000	86750000	0.05379	0.05342	0.05318	0.05434	A to A
						chr11	86750000	87000000	0.05342	0.05284	0.05506	0.05302	A to A
						chr11	87000000	87250000	0.05461	0.05417	0.05446	0.0542	A to A
						chr11	87250000	87500000	0.05575	0.05603	0.05512	0.05364	A to A
						chr11	87500000	87750000	0.05822	0.05785	0.05818	0.05642	A to A
						chr11	87750000	88000000	0.05525	0.05461	0.05403	0.05516	A to A
						chr11	88000000	88250000	0.05773	0.058	0.0573	0.05551	A to A
						chr11	88250000	88500000	0.05057	0.05239	0.04836	0.05045	A to A
						chr11	88500000	88750000	0.05751	0.05642	0.056	0.0553	A to A
						chr11	88750000	89000000	0.05003	0.0497	0.04817	0.04933	A to A
						chr11	89000000	89250000	0.03699	0.03876	0.03854	0.04277	A to A
						chr11	89250000	89500000	-0.01365	-0.00233	-0.00395	0.00783	undefined
						chr11	89500000	89750000	-0.04639	-0.04275	-0.03673	-0.03008	B to B
						chr11	89750000	90000000	-0.05155	-0.04983	-0.04534	-0.04292	B to B
						chr11	90000000	90250000	-0.02997	-0.02844	-0.02339	-0.0197	B to B
						chr11	90250000	90500000	-0.00384	-0.00731	0.00626	0.01037	B to A
						chr11	90500000	90750000	-0.01676	-0.02074	-0.00527	-0.00551	B to B
						chr11	90750000	91000000	-0.05773	-0.05821	-0.05831	-0.05775	B to B
						chr11	91000000	91250000	-0.05534	-0.05635	-0.05551	-0.05766	B to B
						chr11	91250000	91500000	-0.05387	-0.05538	-0.057	-0.05753	B to B
						chr11	91500000	91750000	-0.05286	-0.05398	-0.05505	-0.05604	B to B
						chr11	91750000	92000000	-0.05388	-0.05454	-0.05424	-0.05494	B to B
						chr11	92000000	92250000	-0.05421	-0.05452	-0.05475	-0.05588	B to B
						chr11	92250000	92500000	-0.05338	-0.05562	-0.05461	-0.05574	B to B
						chr11	92500000	92750000	-0.05479	-0.05483	-0.05741	-0.05592	B to B
						chr11	92750000	93000000	-0.05567	-0.05596	-0.05696	-0.05753	B to B
						chr11	93000000	93250000	-0.05702	-0.05671	-0.05755	-0.05824	B to B
						chr11	93250000	93500000	-0.05773	-0.05827	-0.05745	-0.05937	B to B
						chr11	93500000	93750000	-0.05026	-0.05236	-0.04794	-0.04897	B to B
						chr11	93750000	94000000	0.01912	0.01256	0.01717	0.00901	A to A
						chr11	94000000	94250000	0.04279	0.04134	0.04055	0.03803	A to A
						chr11	94250000	94500000	0.04687	0.04223	0.03921	0.04071	A to A
						chr11	94500000	94750000	0.04885	0.04667	0.04608	0.04691	A to A
						chr11	94750000	95000000	0.04311	0.04384	0.03581	0.0363	A to A
						chr11	95000000	95250000	0.05169	0.05224	0.04547	0.04352	A to A
						chr11	95250000	95500000	0.0574	0.05774	0.05777	0.05629	A to A
						chr11	95500000	95750000	0.05286	0.0531	0.05078	0.05054	A to A
						chr11	95750000	96000000	0.05553	0.05579	0.05403	0.05339	A to A
						chr11	96000000	96250000	0.04918	0.04944	0.04887	0.04759	A to A
						chr11	96250000	96500000	0.05319	0.05301	0.0519	0.0517	A to A
						chr11	96500000	96750000	0.05289	0.05378	0.05189	0.05293	A to A
						chr11	96750000	97000000	0.05438	0.05486	0.05411	0.05522	A to A
						chr11	97000000	97250000	0.05521	0.05546	0.05571	0.05574	A to A
						chr11	97250000	97500000	0.05493	0.05481	0.05511	0.05311	A to A
						chr11	97500000	97750000	0.05305	0.05266	0.05242	0.05254	A to A
						chr11	97750000	98000000	0.04855	0.0471	0.05008	0.05024	A to A
						chr11	98000000	98250000	0.05047	0.04736	0.05192	0.05004	A to A
						chr11	98250000	98500000	0.05068	0.05054	0.05113	0.05247	A to A
						chr11	98500000	98750000	0.04899	0.0494	0.04897	0.04966	A to A
						chr11	98750000	99000000	0.05287	0.05295	0.0521	0.05359	A to A
						chr11	99000000	99250000	0.05611	0.05582	0.05618	0.0561	A to A
						chr11	99250000	99500000	0.03067	0.03289	0.02337	0.028	A to A
						chr11	99500000	99750000	-0.03189	-0.03247	-0.02962	-0.02511	B to B
						chr11	99750000	100000000	-0.04688	-0.04529	-0.04235	-0.0395	B to B
						chr11	100000000	100250000	-0.01598	-0.01519	-0.0212	-0.01554	B to B
						chr11	100250000	100500000	0.0543	0.05289	0.05158	0.05031	A to A
						chr11	100500000	100750000	0.05355	0.05238	0.05423	0.05484	A to A
						chr11	100750000	101000000	0.05017	0.04908	0.05356	0.05274	A to A
						chr11	101000000	101250000	0.05123	0.05212	0.05606	0.05366	A to A
						chr11	101250000	101500000	0.0555	0.05511	0.05686	0.05428	A to A
						chr11	101500000	101750000	0.05618	0.05514	0.05386	0.05338	A to A
						chr11	101750000	102000000	0.02823	0.02902	0.02467	0.02666	A to A
						chr11	102000000	102250000	0.04029	0.03974	0.03659	0.03623	A to A
						chr11	102250000	102500000	0.05154	0.05209	0.05209	0.04996	A to A
						chr11	102500000	102750000	0.03947	0.03701	0.03292	0.03249	A to A
						chr11	102750000	103000000	0.0476	0.0467	0.04634	0.0491	A to A
						chr11	103000000	103250000	0.05514	0.05641	0.05622	0.05506	A to A
						chr11	103250000	103500000	0.05077	0.0508	0.04922	0.04816	A to A
						chr11	103500000	103750000	0.01473	0.0163	0.00803	0.00699	A to A
						chr11	103750000	104000000	0.02376	0.0234	0.01567	0.01988	A to A
						chr11	104000000	104250000	-0.00712	-0.0035	-0.01139	-0.00936	B to B
						chr11	104250000	104500000	0.04256	0.04082	0.03883	0.03734	A to A
						chr11	104500000	104750000	0.03401	0.03143	0.02835	0.03175	A to A
						chr11	104750000	105000000	-0.01776	-0.01995	-0.02577	-0.01476	B to B
						chr11	105000000	105250000	0.02546	0.01648	0.01161	0.01538	A to A
						chr11	105250000	105500000	0.02239	0.02321	0.00038	0.00728	A to A
						chr11	105500000	105750000	0.01344	0.01075	-0.01562	-0.00274	A to B
						chr11	105750000	106000000	0.0305	0.03145	0.00341	0.01749	A to A
						chr11	106000000	106250000	0.05651	0.05466	0.05494	0.05371	A to A
						chr11	106250000	106500000	0.05458	0.05456	0.05413	0.05364	A to A
						chr11	106500000	106750000	0.0542	0.05271	0.05329	0.05254	A to A
						chr11	106750000	107000000	0.05541	0.05397	0.05438	0.05416	A to A
						chr11	107000000	107250000	0.05724	0.05789	0.05798	0.05697	A to A
						chr11	107250000	107500000	0.05579	0.05401	0.05698	0.05636	A to A
						chr11	107500000	107750000	0.05345	0.05356	0.05163	0.05297	A to A
						chr11	107750000	108000000	0.03167	0.03104	0.01627	0.02015	A to A
						chr11	108000000	108250000	0.03165	0.0323	0.02991	0.02859	A to A
						chr11	108250000	108500000	0.0295	0.03133	0.02985	0.03047	A to A
						chr11	108500000	108750000	-0.02275	-0.02243	-0.00619	0.00817	undefined
						chr11	108750000	109000000	-0.00753	-0.00547	0.0035	0.01056	B to A
						chr11	109000000	109250000	-0.02387	-0.02111	-0.01562	-0.00915	B to B
						chr11	109250000	109500000	0.02775	0.02521	0.02949	0.02607	A to A
						chr11	109500000	109750000	0.0172	0.01564	0.0117	0.01174	A to A
						chr11	109750000	110000000	-0.02126	-0.02335	-0.02549	-0.02462	B to B
						chr11	110000000	110250000	-0.04674	-0.04646	-0.04712	-0.04851	B to B
						chr11	110250000	110500000	-0.00893	-0.00445	-0.00757	-0.01093	B to B
						chr11	110500000	110750000	-0.04398	-0.04638	-0.04796	-0.04404	B to B
						chr11	110750000	111000000	-0.04173	-0.04628	-0.04993	-0.04665	B to B
						chr11	111000000	111250000	-0.04649	-0.04627	-0.05146	-0.0491	B to B
						chr11	111250000	111500000	-0.05654	-0.05565	-0.05588	-0.0564	B to B
						chr11	111500000	111750000	-0.05521	-0.05581	-0.05557	-0.05365	B to B
						chr11	111750000	112000000	-0.05406	-0.05478	-0.05339	-0.0549	B to B
						chr11	112000000	112250000	-0.0544	-0.05517	-0.05581	-0.05742	B to B
						chr11	112250000	112500000	-0.05459	-0.05542	-0.05505	-0.05571	B to B
						chr11	112500000	112750000	-0.05614	-0.05652	-0.05578	-0.05834	B to B
						chr11	112750000	113000000	-0.05173	-0.05445	-0.04857	-0.05532	B to B
						chr11	113000000	113250000	-0.01984	-0.02552	-0.01823	-0.02881	B to B
						chr11	113250000	113500000	0.01794	0.01533	0.01818	0.01151	A to A
						chr11	113500000	113750000	0.03723	0.03242	0.03343	0.03402	A to A
						chr11	113750000	114000000	0.00956	0.00461	0.00962	0.00769	A to A
						chr11	114000000	114250000	0.01778	0.01492	0.00834	0.00687	A to A
						chr11	114250000	114500000	0.02893	0.02489	0.02111	0.02132	A to A
						chr11	114500000	114750000	0.0285	0.0291	0.02279	0.02165	A to A
						chr11	114750000	115000000	0.03212	0.03212	0.01911	0.02769	A to A
						chr11	115000000	115250000	0.05496	0.05529	0.05141	0.05165	A to A
						chr11	115250000	115500000	0.05128	0.05228	0.05363	0.05257	A to A
						chr11	115500000	115750000	0.0491	0.05006	0.04741	0.04927	A to A
						chr11	115750000	116000000	0.05028	0.04927	0.04673	0.04784	A to A
						chr11	116000000	116250000	0.04833	0.04829	0.04802	0.04713	A to A
						chr11	116250000	116500000	0.04899	0.04808	0.04892	0.0491	A to A
						chr11	116500000	116750000	0.0502	0.05033	0.05054	0.04998	A to A
						chr11	116750000	117000000	0.05189	0.05216	0.04937	0.04936	A to A
						chr11	117000000	117250000	0.05072	0.04939	0.04985	0.05069	A to A
						chr11	117250000	117500000	0.05033	0.0509	0.04719	0.05115	A to A
						chr11	117500000	117750000	0.05144	0.05093	0.04917	0.05223	A to A
						chr11	117750000	118000000	0.04679	0.04683	0.04791	0.04555	A to A
						chr11	118000000	118250000	0.0483	0.04802	0.05102	0.04919	A to A
						chr11	118250000	118500000	0.05426	0.05621	0.05629	0.05443	A to A
						chr11	118500000	118750000	0.0325	0.03609	0.02556	0.0284	A to A
						chr11	118750000	119000000	0.02224	0.02688	0.01424	0.01912	A to A
						chr11	119000000	119250000	0.0567	0.05668	0.0523	0.05262	A to A
						chr11	119250000	119500000	0.05648	0.057	0.05531	0.05417	A to A
						chr11	119500000	119750000	0.05364	0.05352	0.04808	0.04928	A to A
						chr11	119750000	120000000	0.05503	0.05557	0.05353	0.05541	A to A
						chr11	120000000	120250000	0.05508	0.05575	0.0556	0.05507	A to A
						chr11	120250000	120500000	0.05318	0.05389	0.05315	0.05148	A to A
						chr11	120500000	120750000	0.05429	0.05515	0.05394	0.05264	A to A
						chr11	120750000	121000000	0.05741	0.05631	0.05585	0.05441	A to A
						chr11	121000000	121250000	0.05112	0.05315	0.05277	0.05308	A to A
						chr11	121250000	121500000	0.05426	0.05503	0.05173	0.05066	A to A
						chr11	121500000	121750000	0.04795	0.0506	0.04252	0.04291	A to A
						chr11	121750000	122000000	0.02658	0.02802	0.02246	0.02262	A to A
						chr11	122000000	122082543	-0.00962	-0.00912	-0.01019	-0.01204	B to B
						chr12	0	250000	0.00929	0.00938	0.01081	0.01141	A to A
						chr12	250000	500000	0.00855	0.00846	0.00986	0.01043	A to A
						chr12	500000	750000	0.0081	0.00788	0.00932	0.0098	A to A
						chr12	750000	1000000	0.00782	0.00745	0.00892	0.00933	A to A
						chr12	1000000	1250000	0.00764	0.00724	0.00863	0.00894	A to A
						chr12	1250000	1500000	0.00745	0.00718	0.00842	0.00856	A to A
						chr12	1500000	1750000	0.00706	0.00702	0.00812	0.00829	A to A
						chr12	1750000	2000000	0.00671	0.00682	0.00791	0.00815	A to A
						chr12	2000000	2250000	0.00648	0.00665	0.00767	0.00799	A to A
						chr12	2250000	2500000	0.00628	0.0065	0.00739	0.00789	A to A
						chr12	2500000	2750000	0.00601	0.00636	0.00705	0.00765	A to A
						chr12	2750000	3000000	0.00529	0.00587	0.00619	0.00687	A to A
						chr12	3000000	3250000	-0.0056	-0.00791	-0.00146	-0.01686	B to B
						chr12	3250000	3500000	0.04682	0.04468	0.04898	0.04612	A to A
						chr12	3500000	3750000	0.05635	0.05537	0.05554	0.05346	A to A
						chr12	3750000	4000000	0.05707	0.05799	0.05635	0.05738	A to A
						chr12	4000000	4250000	0.05603	0.05634	0.05502	0.05567	A to A
						chr12	4250000	4500000	0.05566	0.05337	0.05529	0.05458	A to A
						chr12	4500000	4750000	0.05591	0.05598	0.0551	0.05563	A to A
						chr12	4750000	5000000	0.05573	0.05636	0.05602	0.05591	A to A
						chr12	5000000	5250000	0.00878	0.00518	0.01591	0.0099	A to A
						chr12	5250000	5500000	-0.04844	-0.04603	-0.04157	-0.04795	B to B
						chr12	5500000	5750000	-0.05684	-0.05656	-0.05697	-0.05617	B to B
						chr12	5750000	6000000	-0.05659	-0.05742	-0.05658	-0.05833	B to B
						chr12	6000000	6250000	-0.05617	-0.05651	-0.05685	-0.05722	B to B
						chr12	6250000	6500000	-0.05561	-0.05629	-0.0558	-0.0565	B to B
						chr12	6500000	6750000	-0.05577	-0.05686	-0.05562	-0.05706	B to B
						chr12	6750000	7000000	-0.05499	-0.05571	-0.05576	-0.05663	B to B
						chr12	7000000	7250000	-0.05571	-0.05709	-0.05534	-0.05641	B to B
						chr12	7250000	7500000	-0.05723	-0.05772	-0.05711	-0.05741	B to B
						chr12	7500000	7750000	-0.0562	-0.05709	-0.05803	-0.05802	B to B
						chr12	7750000	8000000	-0.04841	-0.05064	-0.04944	-0.04986	B to B
						chr12	8000000	8250000	0.00937	0.00501	0.01312	0.00371	A to A
						chr12	8250000	8500000	0.04566	0.04359	0.04191	0.03985	A to A
						chr12	8500000	8750000	0.05467	0.05358	0.05326	0.0533	A to A
						chr12	8750000	9000000	0.05545	0.05558	0.05782	0.0564	A to A
						chr12	9000000	9250000	-0.00427	-0.00653	0.00131	0.00197	B to A
						chr12	9250000	9500000	-0.05215	-0.05022	-0.05209	-0.05113	B to B
						chr12	9500000	9750000	-0.05495	-0.05305	-0.05504	-0.05368	B to B
						chr12	9750000	10000000	-0.05626	-0.05703	-0.05612	-0.05819	B to B
						chr12	10000000	10250000	-0.05374	-0.0572	-0.05532	-0.05618	B to B
						chr12	10250000	10500000	-0.02945	-0.02662	-0.02221	-0.02908	B to B
						chr12	10500000	10750000	-0.05274	-0.05255	-0.05297	-0.05132	B to B
						chr12	10750000	11000000	-0.05523	-0.05641	-0.05436	-0.05705	B to B
						chr12	11000000	11250000	-0.0141	-0.01833	-0.01122	-0.01499	B to B
						chr12	11250000	11500000	0.00563	0.00782	0.01569	0.00576	A to A
						chr12	11500000	11750000	-0.05272	-0.05307	-0.05397	-0.05443	B to B
						chr12	11750000	12000000	-0.05195	-0.05227	-0.05065	-0.05431	B to B
						chr12	12000000	12250000	0.00418	0.00117	-0.00268	-0.00391	A to B
						chr12	12250000	12500000	0.04673	0.04644	0.04189	0.04169	A to A
						chr12	12500000	12750000	0.02901	0.03027	0.02654	0.02237	A to A
						chr12	12750000	13000000	0.04473	0.04207	0.04542	0.04219	A to A
						chr12	13000000	13250000	0.02057	0.01939	0.02085	0.01811	A to A
						chr12	13250000	13500000	0.03647	0.03756	0.03841	0.03567	A to A
						chr12	13500000	13750000	-0.03544	-0.03665	-0.03502	-0.0338	B to B
						chr12	13750000	14000000	-0.05662	-0.05685	-0.05811	-0.05775	B to B
						chr12	14000000	14250000	-0.05794	-0.05726	-0.0574	-0.05973	B to B
						chr12	14250000	14500000	-0.05785	-0.05688	-0.05847	-0.05906	B to B
						chr12	14500000	14750000	-0.05634	-0.05593	-0.05893	-0.058	B to B
						chr12	14750000	15000000	-0.05714	-0.0549	-0.05878	-0.05839	B to B
						chr12	15000000	15250000	-0.05601	-0.0556	-0.05697	-0.0571	B to B
						chr12	15250000	15500000	-0.04307	-0.04143	-0.05092	-0.04813	B to B
						chr12	15500000	15750000	0.02197	0.02459	0.01159	0.02602	A to A
						chr12	15750000	16000000	0.04648	0.04319	0.04195	0.04399	A to A
						chr12	16000000	16250000	0.04556	0.04476	0.03623	0.04388	A to A
						chr12	16250000	16500000	0.01323	0.01278	0.00709	0.02017	A to A
						chr12	16500000	16750000	0.03745	0.03963	0.04602	0.04342	A to A
						chr12	16750000	17000000	0.05038	0.04874	0.05393	0.05099	A to A
						chr12	17000000	17250000	0.02728	0.02595	0.02673	0.01957	A to A
						chr12	17250000	17500000	0.04813	0.04543	0.0462	0.04481	A to A
						chr12	17500000	17750000	0.05298	0.05413	0.05079	0.0488	A to A
						chr12	17750000	18000000	0.02436	0.02107	0.02122	0.01488	A to A
						chr12	18000000	18250000	-0.05144	-0.05098	-0.05212	-0.05282	B to B
						chr12	18250000	18500000	-0.05546	-0.05271	-0.0573	-0.05645	B to B
						chr12	18500000	18750000	-0.04651	-0.03911	-0.04192	-0.04877	B to B
						chr12	18750000	19000000	-0.054	-0.0525	-0.05335	-0.05331	B to B
						chr12	19000000	19250000	-0.05591	-0.05507	-0.05573	-0.05697	B to B
						chr12	19250000	19500000	-0.05259	-0.05027	-0.05032	-0.05467	B to B
						chr12	19500000	19750000	-0.05416	-0.05299	-0.05517	-0.05695	B to B
						chr12	19750000	20000000	-0.05563	-0.05549	-0.05683	-0.05627	B to B
						chr12	20000000	20250000	-0.05321	-0.05201	-0.05322	-0.05502	B to B
						chr12	20250000	20500000	-0.05531	-0.05455	-0.05393	-0.05622	B to B
						chr12	20500000	20750000	-0.05324	-0.04971	-0.04946	-0.05388	B to B
						chr12	20750000	21000000	-0.03513	-0.02873	-0.03271	-0.04235	B to B
						chr12	21000000	21250000	0.03556	0.03451	0.03597	0.02649	A to A
						chr12	21250000	21500000	0.04668	0.04762	0.04796	0.04776	A to A
						chr12	21500000	21750000	-0.02438	-0.02549	-0.02274	-0.02942	B to B
						chr12	21750000	22000000	-0.05304	-0.05333	-0.05406	-0.056	B to B
						chr12	22000000	22250000	-0.0511	-0.05009	-0.05143	-0.05044	B to B
						chr12	22250000	22500000	-0.04609	-0.04273	-0.04581	-0.04717	B to B
						chr12	22500000	22750000	-0.05019	-0.04918	-0.04993	-0.05003	B to B
						chr12	22750000	23000000	-0.05437	-0.05403	-0.05455	-0.05495	B to B
						chr12	23000000	23250000	-0.05525	-0.05307	-0.05571	-0.05607	B to B
						chr12	23250000	23500000	-0.04826	-0.04502	-0.0489	-0.04943	B to B
						chr12	23500000	23750000	-0.05069	-0.04795	-0.05016	-0.05106	B to B
						chr12	23750000	24000000	-0.05003	-0.04935	-0.04975	-0.05283	B to B
						chr12	24000000	24250000	-0.05442	-0.05199	-0.05239	-0.05531	B to B
						chr12	24250000	24500000	-0.02286	-0.02492	-0.02134	-0.03098	B to B
						chr12	24500000	24750000	0.04996	0.04993	0.04839	0.0485	A to A
						chr12	24750000	25000000	0.05286	0.05187	0.0475	0.04666	A to A
						chr12	25000000	25250000	0.05015	0.05105	0.05071	0.04958	A to A
						chr12	25250000	25500000	0.05352	0.0535	0.05198	0.05216	A to A
						chr12	25500000	25750000	0.04401	0.04195	0.02929	0.02874	A to A
						chr12	25750000	26000000	0.03485	0.03443	0.02073	0.02129	A to A
						chr12	26000000	26250000	0.03732	0.0388	0.02331	0.02574	A to A
						chr12	26250000	26500000	0.04817	0.04711	0.04864	0.04674	A to A
						chr12	26500000	26750000	-0.02426	-0.02595	-0.02139	-0.02586	B to B
						chr12	26750000	27000000	-0.0545	-0.05459	-0.0529	-0.05305	B to B
						chr12	27000000	27250000	-0.05796	-0.05812	-0.05649	-0.0592	B to B
						chr12	27250000	27500000	-0.0584	-0.05813	-0.05855	-0.05855	B to B
						chr12	27500000	27750000	-0.05745	-0.05848	-0.05866	-0.05888	B to B
						chr12	27750000	28000000	-0.05801	-0.0595	-0.05983	-0.06038	B to B
						chr12	28000000	28250000	-0.0583	-0.05831	-0.05875	-0.05936	B to B
						chr12	28250000	28500000	-0.05536	-0.05565	-0.05382	-0.05429	B to B
						chr12	28500000	28750000	0.03066	0.03033	0.03472	0.02346	A to A
						chr12	28750000	29000000	0.03566	0.03067	0.03755	0.03038	A to A
						chr12	29000000	29250000	-0.03998	-0.04087	-0.03403	-0.04296	B to B
						chr12	29250000	29500000	-0.0477	-0.04737	-0.04632	-0.05453	B to B
						chr12	29500000	29750000	-0.05708	-0.05636	-0.05527	-0.05721	B to B
						chr12	29750000	30000000	-0.0555	-0.05465	-0.05534	-0.05732	B to B
						chr12	30000000	30250000	-0.05606	-0.05498	-0.05657	-0.05709	B to B
						chr12	30250000	30500000	-0.05541	-0.05388	-0.05628	-0.05723	B to B
						chr12	30500000	30750000	-0.03681	-0.03714	-0.03227	-0.03946	B to B
						chr12	30750000	31000000	-0.02552	-0.01833	-0.01702	-0.02609	B to B
						chr12	31000000	31250000	-0.03302	-0.0307	-0.02855	-0.02958	B to B
						chr12	31250000	31500000	0.03318	0.03295	0.03865	0.03315	A to A
						chr12	31500000	31750000	0.05117	0.04867	0.05126	0.05061	A to A
						chr12	31750000	32000000	0.05369	0.05346	0.05542	0.05422	A to A
						chr12	32000000	32250000	0.0573	0.05708	0.05668	0.05693	A to A
						chr12	32250000	32500000	0.04805	0.04551	0.04758	0.04815	A to A
						chr12	32500000	32750000	0.03355	0.03168	0.02636	0.03596	A to A
						chr12	32750000	33000000	0.05185	0.05038	0.05199	0.05007	A to A
						chr12	33000000	33250000	0.05357	0.05354	0.05197	0.05108	A to A
						chr12	33250000	33500000	0.05034	0.04905	0.04876	0.04768	A to A
						chr12	33500000	33750000	-0.02081	-0.02321	-0.0145	-0.01962	B to B
						chr12	33750000	34000000	-0.02692	-0.03167	-0.02601	-0.02708	B to B
						chr12	34000000	34250000	0.00465	0.00121	0.01023	0.01059	A to A
						chr12	34250000	34500000	0.02396	0.02103	0.02978	0.03079	A to A
						chr12	34500000	34750000	0.03146	0.02804	0.03513	0.03688	A to A
						chr12	34750000	35000000	0.04251	0.04078	0.04613	0.04759	A to A
						chr12	35000000	35250000	0.04426	0.04681	0.04327	0.04572	A to A
						chr12	35250000	35500000	0.02887	0.02498	0.02904	0.0309	A to A
						chr12	35500000	35750000	0.04641	0.04155	0.04732	0.0461	A to A
						chr12	35750000	36000000	0.04008	0.03773	0.04263	0.0414	A to A
						chr12	36000000	36250000	0.05311	0.05175	0.0545	0.05285	A to A
						chr12	36250000	36500000	0.02382	0.02082	0.02675	0.02944	A to A
						chr12	36500000	36750000	0.00862	0.00997	0.0029	0.01206	A to A
						chr12	36750000	37000000	0.02459	0.0236	-0.00794	0.01281	undefined
						chr12	37000000	37250000	0.01306	0.01012	-0.03699	-0.00824	A to B
						chr12	37250000	37500000	-0.0194	-0.01675	-0.05002	-0.03482	B to B
						chr12	37500000	37750000	-0.05011	-0.04648	-0.05687	-0.05444	B to B
						chr12	37750000	38000000	-0.05678	-0.05475	-0.05959	-0.05808	B to B
						chr12	38000000	38250000	-0.04914	-0.04951	-0.05465	-0.05079	B to B
						chr12	38250000	38500000	-0.04379	-0.04695	-0.05466	-0.0446	B to B
						chr12	38500000	38750000	-0.02195	-0.02287	-0.04197	-0.02439	B to B
						chr12	38750000	39000000	0.0142	0.01058	-0.00269	0.00828	undefined
						chr12	39000000	39250000	-0.02697	-0.03141	-0.03818	-0.02374	B to B
						chr12	39250000	39500000	-0.03494	-0.03945	-0.04149	-0.03061	B to B
						chr12	39500000	39750000	-0.00743	-0.00858	-0.00952	-0.00147	B to B
						chr12	39750000	40000000	0.00394	-0.00215	0.00591	0.01194	undefined
						chr12	40000000	40250000	0.04691	0.0458	0.04745	0.0463	A to A
						chr12	40250000	40500000	0.044	0.0411	0.04066	0.04027	A to A
						chr12	40500000	40750000	0.02022	0.01757	0.00684	0.01932	A to A
						chr12	40750000	41000000	0.01354	0.00901	-0.00963	0.00302	undefined
						chr12	41000000	41250000	0.03728	0.03304	0.02739	0.02892	A to A
						chr12	41250000	41500000	0.02811	0.02362	0.03188	0.03219	A to A
						chr12	41500000	41750000	0.01505	0.00871	0.01776	0.02156	A to A
						chr12	41750000	42000000	-0.00379	-0.00704	-0.00018	-0.00128	B to B
						chr12	42000000	42250000	-0.03412	-0.03832	-0.03935	-0.03546	B to B
						chr12	42250000	42500000	-0.05498	-0.05596	-0.05599	-0.05574	B to B
						chr12	42500000	42750000	-0.05683	-0.05489	-0.05641	-0.05856	B to B
						chr12	42750000	43000000	-0.0572	-0.05818	-0.05888	-0.05888	B to B
						chr12	43000000	43250000	-0.05683	-0.05655	-0.05735	-0.05924	B to B
						chr12	43250000	43500000	-0.0568	-0.05739	-0.05765	-0.05851	B to B
						chr12	43500000	43750000	-0.05707	-0.05712	-0.05795	-0.0584	B to B
						chr12	43750000	44000000	-0.0571	-0.05634	-0.05699	-0.05796	B to B
						chr12	44000000	44250000	-0.00742	-0.01982	-0.01844	-0.02215	B to B
						chr12	44250000	44500000	0.00831	0.00697	0.00517	-0.00733	undefined
						chr12	44500000	44750000	-0.04329	-0.04408	-0.04821	-0.04754	B to B
						chr12	44750000	45000000	-0.03766	-0.0388	-0.0558	-0.04868	B to B
						chr12	45000000	45250000	-0.03503	-0.03397	-0.05368	-0.04791	B to B
						chr12	45250000	45500000	-0.05696	-0.05627	-0.05801	-0.058	B to B
						chr12	45500000	45750000	-0.05787	-0.05694	-0.05837	-0.05883	B to B
						chr12	45750000	46000000	-0.05644	-0.05749	-0.05811	-0.0591	B to B
						chr12	46000000	46250000	-0.05652	-0.05724	-0.05832	-0.05847	B to B
						chr12	46250000	46500000	-0.05652	-0.05644	-0.05775	-0.05905	B to B
						chr12	46500000	46750000	-0.05594	-0.05744	-0.05792	-0.05861	B to B
						chr12	46750000	47000000	-0.0559	-0.0573	-0.05664	-0.05889	B to B
						chr12	47000000	47250000	-0.0563	-0.05554	-0.05835	-0.05865	B to B
						chr12	47250000	47500000	-0.05533	-0.05634	-0.05897	-0.05899	B to B
						chr12	47500000	47750000	-0.05449	-0.05682	-0.05666	-0.0572	B to B
						chr12	47750000	48000000	-0.05586	-0.05634	-0.05553	-0.05824	B to B
						chr12	48000000	48250000	-0.05605	-0.05738	-0.05741	-0.05776	B to B
						chr12	48250000	48500000	-0.05705	-0.05656	-0.05736	-0.05786	B to B
						chr12	48500000	48750000	-0.05534	-0.05556	-0.05732	-0.05854	B to B
						chr12	48750000	49000000	-0.05529	-0.05641	-0.05765	-0.05828	B to B
						chr12	49000000	49250000	-0.05514	-0.05583	-0.05784	-0.05838	B to B
						chr12	49250000	49500000	-0.05636	-0.05442	-0.05641	-0.05769	B to B
						chr12	49500000	49750000	-0.05707	-0.05762	-0.05834	-0.05858	B to B
						chr12	49750000	50000000	-0.0566	-0.05818	-0.05818	-0.05951	B to B
						chr12	50000000	50250000	-0.0559	-0.05716	-0.05736	-0.05758	B to B
						chr12	50250000	50500000	-0.0567	-0.05817	-0.05791	-0.05982	B to B
						chr12	50500000	50750000	-0.05713	-0.05697	-0.0582	-0.05806	B to B
[truncated: 8,547 more rows]

## Sheet: Figure S5a
Figure S5a. Compartment changes
rawdata is in sheet "Figure S4b "
Compartment changes	numbers	persentages(%)
A to A	5103	48.3972
B to B	4904	46.5099
B to A	58	0.550076
A to B	91	0.86305
undefined	388	3.67982

## Sheet: Figure S5b
Figure S5b. Sizes of TADs.
Satb1WT_All TADs Size(kb）		Satb1cKO_All TADs Size(kb）				Satb1WT_SE TADs Size(kb）		Satb1cKO_SE TADs Size(kb）
460	760	480	780		SE region_1	380	410	370	390
1420	780	1050	760		SE region_2	1150	270	1410	1740
730	890	290	1370		SE region_3	810	780	830	840
460	430	720	1880		SE region_4	820	840	740	570
1270	710	460	940		SE region_5	900	860	1030	930
450	150	340	1020		SE region_6	970	920	920	940
440	870	910	1210		SE region_7	670	660	700	600
790	840	400	880		SE region_8	890	910	890	870
510	1000	420	1100		SE region_9	860	810	810	810
300	1310	910	670		SE region_10	710	740	750	750
750	920	480	240		SE region_11	180	170	1140	470
740	1070	250	360		SE region_12	590	550	580	570
350	670	550	490		SE region_13	740	740	740	740
930	220	500	1040		SE region_14	1330	700	530	580
240	410	330	950		SE region_15	960	940	910	920
320	550	400	640		SE region_16	510	580	450	500
500	490	880	650		SE region_17	1320	1310	1450	1370
630	350	260	630		SE region_18	1220	440	480	540
250	1090	1210	1080		SE region_19	670	670	640	630
1480	120	850	690		SE region_20	660	660	690	710
1870	1100	680	520		SE region_21	660	700	590	800
590	650	520	480		SE region_22	2540	1410	2500	2540
380	990	1850	490		SE region_23	1210	1200	1220	1230
1000	770	630	180		SE region_24	1100	720	1100	1090
250	500	340	430		SE region_25	870	920	780	770
920	460	790	430		SE region_26	980	990	930	940
1430	510	190	450		SE region_27	440	470	460	470
260	250	310	480		SE region_28	660	300	640	660
500	370	830	350		SE region_29	420	400	440	450
800	510	280	110		SE region_30	750	740	750	750
930	330	660	40		SE region_31	1870	1880	1850	1000
930	200	310	440		SE region_32	880	830	1110	860
310	170	310	140		SE region_33	830	760	800	780
660	310	460	430		SE region_34	600	620	580	600
260	200	870	310		SE region_35	480	390	370	330
390	290	1000	330		SE region_36	1000	970	970	970
500	320	820	640		SE region_37	410	400	380	370
190	170	290	550		SE region_38	360	570	520	590
950	840	690	890		SE region_39	970	960	570	540
230	870	210	800		SE region_40	970	940	970	940
680	610	400	800		SE region_41	1470	1150	1140	1170
650	660	590	970		SE region_42	1340	950	1130	1110
960	430	2200	330		SE region_43	460	380	420	470
210	600	620	850		SE region_44	800	760	720	900
980	700	720	310		SE region_45	930	870	880	900
1150	910	240	650		SE region_46	580	570	570	570
670	290	1220	630		SE region_47	1170	1110	1140	1100
990	920	1210	710		SE region_48	830	740	710	250
270	330	610	630		SE region_49	990	810	840	820
300	630	80	430		SE region_50	940	890	920	920
550	640	840	750		SE region_51	400	420	390	370
380	670	270	750		SE region_52	630	640	620	630
610	670	290	940		SE region_53	1330	750	180	160
640	450	590	1470		SE region_54	850	850	830	820
1030	720	370	1310		SE region_55	230	220	240	230
870	1770	570	410		SE region_56	1830	490	890	1330
290	1450	670	370		SE region_57	1190	1160	1200	1190
490	1370	1020	790		SE region_58	1390	1360	1350	1350
740	750	1780	400		SE region_59	300	320	380	400
320	710	1460	300		SE region_60	730	720	700	700
160	590	230	210		SE region_61	800	760	740	740
570	520	290	390		SE region_62	990	990	920	880
500	450	120	420		SE region_63	380	370	340	330
430	150	640	230		SE region_64	920	940	1170	940
1200	360	130	910		SE region_65	670	710	370	410
400	140	980	860		SE region_66	890	820	790	790
380	850	500	850		SE region_67	790	750	760	760
230	810	620	300		SE region_68	1390	1390	700	1380
1410	130	840	370		SE region_69	1090	1090	1080	800
420	80	530	490		SE region_70	830	830	1890	1230
820	850	330	460		SE region_71	1100	1070	1080	1080
1330	490	890	580		SE region_72	890	870	870	850
330	340	560	720		SE region_73	1020	1000	1070	1110
1020	510	700	1210		SE region_74	1340	1070	1330	600
380	560	370	1000		SE region_75	2280	2250	1540	1530
220	700	1010	610		SE region_76	370	1220	490	440
320	1250	390	650		SE region_77	790	830	740	750
470	820	220	1320		SE region_78	1380	910	850	890
1340	80	310	890		SE region_79	980	1020	990	950
480	650	460	210		SE region_80	1240	1250	1140	1170
620	610	1130	240		SE region_81	360	390	370	370
350	1300	90	540		SE region_82	1080	1110	1060	1060
1280	910	540	1330		SE region_83	630	590	620	590
960	570	310	570		SE region_84	870		1780	880
260	530	270	760		SE region_85	690	680	690	700
1810	200	280	1010		SE region_86	890	870	870	850
1720	1050	1300	1780		SE region_87	540	440	450	480
370	550	2210	980		SE region_88	770	290	280	290
370	890	900	440		SE region_89	420	400	390	420
850	860	390	1440		SE region_90	910	880	990	660
660	870	1280	660		SE region_91	1460	1450	1480	1470
340	900	750	870		SE region_92	430	400	310	340
650	920	890	720		SE region_93	370	320	330	300
690	380	710	150		SE region_94	820	820	830	820
470	250	340	750		SE region_95	1150	1120	1130	1120
210	590	660	960		SE region_96	340	330	310	280
930	550	740	170		SE region_97	690	730	750	710
590	660	650	1130		SE region_98	540	440	450	480
580	850	970	580		SE region_99	850	850	830	820
360	730	580	750		SE region_100	1210	780	820	810
540	980	570	480		SE region_101	1210	240	250	220
680	690	350	370		SE region_102	740	730	360	340
690	1710	560	740		SE region_103	1480	1460	1460	1480
820	510	680	830		SE region_104	500	510	500	450
2060	710	240	120		SE region_105	880	290	350	390
100	460	380	640		SE region_106	1150	880	1120	900
270	470	850	1370		SE region_107	760	790	1010	510
1500	170	1930	330		SE region_108	660	660	670	660
610	430	870	340		SE region_109	810	790	740	730
580	1040	1240	560		SE region_110	290	310	280	260
770	620	540	470		SE region_111	2540	1410	2500	2540
900	730	620	520		SE region_112	1010	1060	1070	1090
830	590	570	1010		SE region_113	950	940	940	920
1090	330	740	480		SE region_114	1340	60	90	520
190	350	220	360		SE region_115	950	940	940	920
700	560	680	740		SE region_116	420	460	430	460
580	230	160	500		SE region_117	750	740	750	750
600	170	400	160		SE region_118	980	970	970	980
1550	530	510	570		SE region_119	650	630	680	680
700	1000	210	240		SE region_120	1170	1100	1100	1110
370	470	710	810		SE region_121	790	470	440	440
380	360	630	180		SE region_122	1130	1130	500	510
290	1240	590	890		SE region_123	1020	1000	1070	1110
460	250	1540	170		SE region_124	1870	620	1140	590
480	560	790	1710		SE region_125	610	570	710	700
1300	230	310	900		SE region_126	380	370	340	330
950	820	310	860		SE region_127	1300	1270	1210	1220
1210	110	880	510		SE region_128	800	790	830	820
610	1210	420	1040		SE region_129	910	900	880	920
330	1660	1350	200		SE region_130	940	950	990	960
900	880	180	920		SE region_131	820	790	750	740
600	990	670	500		SE region_132	470	450	800	810
310	350	1220	440		SE region_133	1320	1340	1310	1090
310	590	540	340		SE region_134	860	820	780	820
370	400	630	160		SE region_135	2540	1410	2500	2540
240	210	1330	170		SE region_136	1740	1420	1430	1430
510	330	620	320		SE region_137	1870	620	1140	590
400	420	210	160		SE region_138	200		240
860	700	1280	690		SE region_139	970	960	570	540
740	470	1090	650		SE region_140	470	480	460	490
870	160	1710	720		SE region_141	1000	980	1070	1080
720	390	730	750		SE region_142	1870	1880	1850	1000
970	210	1380	460		SE region_143	1460	1450	1410	1450
1070	240	650	550		SE region_144	1210	880	830	850
1450	200	1450	760		SE region_145	430	530	700	680
440	460	530	510		SE region_146	1050	560	980	540
350	800	1000	670		SE region_147	1150	1120	1130	1120
660	670	1180	410		SE region_148	1080	830	1110	1110
1160	770	990	450		SE region_149	1080	1060	1040	1070
1020	480	740	750		SE region_150	1140	1070	1070	1060
1040	710	200	1010		SE region_151	960	930	990	950
350	260	390	1030		SE region_152	390	280	210	230
610	340	660	340		SE region_153	1210	1200	1220	1230
1000	650	870	140		SE region_154	940	930	930	920
500	380	530	1000		SE region_155	850	390	380	350
790	460	840	280		SE region_156	860	820	780	820
310	280	340	470		SE region_157	2020	700	400	380
400	110	290	550		SE region_158	190	220	190	190
300	450	390	280		SE region_159	380	370	340	330
300	160	270	830		SE region_160	1500	1510	890	910
750	760	750	400		SE region_161	850	850	830	820
870	150	1030	540		SE region_162	820	820	830	820
720	660	510	1030		SE region_163	900	140	1210	140
660	140	620	800		SE region_164	1280	540	1270
1010	300	1120	270		SE region_165	820	810	1020	860
1120	240	420	1230		SE region_166	1030	1020	1020	700
950	480	630	450		SE region_167	800	820	1020	1000
870	1060	930	220		SE region_168	950	950	920	920
920	290	870	1390		SE region_169	750	740	740	710
380	180	870	500		SE region_170	950	950	920	920
380	450	440	1100		SE region_171	980	970	960	970
330	1120	380	730		SE region_172			1200	1930
990	600	290	490		SE region_173	630	630	610	610
790	1390	1010	640		SE region_174	1080	730	840	1130
2020	830	830	1360		SE region_175	1170	1110	1140	1100
770	270	640	610		SE region_176	150	230	230	230
1160	960	1280	1030		SE region_177	730	730	720	710
380	260	780	370		SE region_178	610	240	290	650
610	230	1250	260		SE region_179	340	310	280	290
140	390	160	700		SE region_180	360	270	280	270
670	390	760	500		SE region_181	890	870	870	850
920	900	1850	250		SE region_182	320	320	310	290
940	530	900	310		SE region_183	510	460	560	540
1320	880	1400	400		SE region_184	330	340	340	320
200	820	800	170		SE region_185	1860	1340	1840	1460
570	650	310	150		SE region_186	390	350	890	410
960	620	520	550		SE region_187	1290	1300	1310	1320
850	1360	910	210		SE region_188	840	780	860	850
1830	570	380	290		SE region_189	830	820	830	820
440	800	890	820		SE region_190	770	740	780	770
220	670	180	1380		SE region_191	1240	1270	1290	1300
610	230	170	910		SE region_192	920	930	940	950
250	690	400	270		SE region_193	1380	910	850	890
580	510	250	410		SE region_194	970	940	970	940
870	330	990	700		SE region_195	780	250	220	780
910	190	530	670		SE region_196	1160	800	810	810
1060	500	890	720		SE region_197	650	630	660	650
790	350	840	790		SE region_198	810	770	340	380
290	510	120	840		SE region_199	1560	1550	1350	1370
1240	260	250	900		SE region_200	760	710	690	680
1150	270	580	310		SE region_201	1870	1880	1850	1000
350	820	820	250		SE region_202	1080	1040	1050	1070
330	1390	300	370		SE region_203	1110	1060	1040	1100
560	1090	490	200		SE region_204	1150	800	1410	1740
540	660	640	140		SE region_205	1000	960	970	950
1080	640	790	540		SE region_206	380	370	340	330
960	280	290	340		SE region_207	920	910	870	870
270	1040	750	670		SE region_208	1480	1460	1460	1480
40	840	720	690		SE region_209	750	770	760	760
290	850	390	370		SE region_210	870	850	850	860
740	770	1080	380		SE region_211	1410	1600	1560	1370
660	440	1200	320		SE region_212	700	660	640	650
250	660	20	600		SE region_213	1300	1270	1350	1360
680	270	410	230		SE region_214	980	990	930	940
440	230	150	660		SE region_215	830	780	840	840
520	460	540	350		SE region_216	970	960	970	950
360	1050	290	270		SE region_217	970	940	970	940
460	480	240	410		SE region_218	770	740	780	770
670	150	240	520		SE region_219	1140	1130	1120	1120
1000	270	750	210		SE region_220	1450	1440	590	1420
200	460	370	250		SE region_221	970	940	970	940
400	250	780	740		SE region_222	1310	1310	1310	640
770	610	250	760		SE region_223	1130	1130	500	510
830	230	1100	1520		SE region_224	890	910	890	870
1760	660	1050	960		SE region_225	510	510	490	500
780	370	180	150		SE region_226	1170	1170	1160	1110
370	260	380	260		SE region_227	1060	1000	950	1010
500	400	500	390		SE region_228	1210	880	830	850
930	520	230	710		SE region_229	750	750	770	740
890	530	800	470		SE region_230	820	810	890	810
750	760	1020	260		SE region_231	1100	720	1100	1090
560	770	670	930		SE region_232	1160	800	810	810
470	1460	780	370		SE region_233	1520	940	1170	1050
1000	1000	350	920		SE region_234	910	900	880	920
1800	190	490	1110		SE region_235	1230	1200	1160	1160
1120	680	960	600		SE region_236	890	820	790	790
490	760	870	600		SE region_237	390	360	340	370
290	390	750	1560		SE region_238	460	470	450	470
1000	300	570	450		SE region_239	1150	880	1120	900
1230	920	390	230		SE region_240	1000	970	1030	990
1060	340	1070	260		SE region_241	760	720	730	670
140	960	1790	200
1870	180	350	1490
870	830	480	210
700	610	200	580
900	600	400	1130
920	690	320	740
720	800	280	590
670	470	650	560
640	180	1310	1120
1010	300	300	640
1060	250	820	830
1180	1480	460	330
1120	170	1300	270
880	570	940	1070
270	1130	730	250
1330	740	260	940
1500	630	530	190
820	520	940	470
730	1130	720	1370
890	650	520	220
750	810	20	280
580	320	680	1230
690	280	1000	870
460	270	1080	1070
650	600	970	690
970	410	220	370
360	940	1010	620
230	170	480	1090
1010	460	350	130
390	1460	180	480
470	490	510	970
750	1190	850	180
650	940	890	420
130	1020	580	980
470	690	180	450
110	400	500	610
1300	590	840	1340
740	1340	820	1430
140	430	770	190
730	970	270	320
470	850	140	220
950	110	780	910
990	580	410	200
1080	900	710	820
820	400	920	690
1460	730	370	700
800	1260	240	380
880	1390	1010	910
510	250	890	490
270	570	780	780
440	880	950	250
810	1150	420	310
1170	390	300	1100
620	210	1080	280
580	630	680	890
580	490	210	590
720	830	720	440
290	560	420	630
1030	740	1000	260
1580	240	410	270
740	380	500	270
1090	1060	1050	540
820	270	860	550
140	890	1410	750
360	580	900	400
820	1130	760	450
1020	250	570	140
310	290	230	360
240	280	500	490
780	530	800	550
230	570	1120	1030
680	760	530	710
1450	340	640	520
1250	480	670	340
1080	120	680	480
1820	940	290	370
340	520	1080	550
590	720	1570	510
1450	290	730	400
810	660	1080	570
900	570	890	510
1240	320	520	220
200	480	180	710
170	360	740	920
580	540	830	1330
1350	530	290	690
180	390	280	930
440	570	730	200
450	530	260	500
140	200	700	330
1250	710	940	340
410	920	1540	1410
710	450	1150	710
480	810	1110	1040
350	690	1510	1040
2130	1010	180	1180
830	280	400	960
80	330	580	390
760	130	1460	390
700	650	1040	480
810	1300	650	900
320	750	1090	520
670	1010	580	710
1020	1090	610	560
1110	1150	750	900
570	900	140	110
1060	870	410	490
540	460	1020	900
630	1190	240	760
1010	270	790	1020
460	710	550	660
1150	580	310	720
790	820	230	1100
450	250	200	890
1250	1110	270	1160
1910	270	640	1290
490	740	480	630
540	960	810	820
30	710	710	730
420	700	930	1660
820	1080	780	1210
280	910	640	450
390	1140	800	480
180	990	460	500
230	950	600	300
780	830	1000	340
210	660	260	600
300	1680	200	900
260	1230	520	250
1170	540	1720	510
690	390	550	680
910	500	660	880
820	730	860	560
690	620	480	890
420	880	1250	910
690	250	780	910
740	490	450	970
310	700	1240	1080
470	760	990	1440
1110	210	810	1660
540	370	520	1380
540	800	600	810
250	1010	700	360
370	1000	320	230
220	360	120	270
100	460	280	1620
450	700	240	270
520	90	590	470
230	530	1160	400
630	1160	1980	320
280	1660	670	380
740	1280	930	1340
510	450	810	470
1050	90	710	910
660	310	490	260
1820	150	640	590
560	460	680	570
490	190	850	820
880	1590	1150	620
370	290	560	220
780	950	840	350
130	750	240	1050
1300	910	470	170
1060	340	300	1740
120	480	300	710
320	800	470	680
350	260	390	1060
300	180	310	890
160	700	230	880
1050	380	330	1160
420	400	680	390
320	280	510	880
380	260	730	420
850	670	670	700
420	490	330	980
130	800	160	630
750	200	300	660
810	530	1090	700
400	270	560	340
420	800	480	650
940	700	840	670
360	700	490	540
800	1050	650	740
180	870	200	600
420	900	1280	680
910	670	1360	670
1770	820	180	440
1150	900	410	1220
600	470	510	210
570	700	1050	980
1380	990	830	2120
1310	640	340	110
470	580	890	1250
290	750	430	1090
100	330	170	870
100	640	670	710
820	690	850	630
1110	560	350	760
490	740	450	610
1370	570	940	480
430	710	370	700
500	610	760	1310
550	430	230	920
620	1270	420	640
1080	150	870	1120
710	1050	510	640
1130	1220	1220	1450
2540	200	1120	850
580	770	700	2050
650	1220	480	550
680	1080	1580	530
1030	870	60	860
570	700	860	910
450	640	450	800
550	770	480	750
580	690	460	610
1300	410	840	810
830	720	890	1090
350	1350	450	330
1290	800	1370	870
860	750	400	280
570	1060	540	690
1700	530	580	280
190	540	600	880
1870	250	600	410
1110	660	410	1020
610	940	830	390
1430	1940	1010	480
660	560	2500	770
460	540	590	230
540	860	230	430
290	860	1140	300
340	840	970	450
1050	770	610	1010
800	600	480	50
910	840	510	990
290	1070	590	1520
850	280	820	610
580	900	390	280
980	310	240	370
340	640	490	360
1020	330	440	170
1080	920	640	450
420	350	470	580
1290	520	950	330
1060	430	520	540
230	350	900	960
300	570	910	500
810	690	1230	210
1170	260	720	900
760	840	650	620
460	400	320	1460
630	1150	610	1370
540	360	1410	560
1370	520	680	950
580	1570	480	350
300	580	450	590
490	310	400	840
1140	420	270	480
580	250	980	530
700	280	930	110
820	390	930	1120
400	550	250	310
250	370	760	450
830	460	750	210
740	1050	900	1030
820	700	270	710
1350	990	1080	1110
1850	530	1090	900
490	1500	420	540
540	850	1270	330
1090	460	1090	140
1030	540	200	510
1290	880	460	1040
920	560	670	910
700	430	1140	520
650	610	780	1220
330	1120	460	650
730	1060	660	1030
500	460	500	820
260	440	990	570
310	40	320	1750
1020	390	580	780
480	670	380	860
420	700	290	370
970	1140	70	670
640	1780	1120	350
660	180	590	1120
490	290	670	540
390	220	710	370
840	180	530	880
1070	790	230	1420
870	930	840	750
790	560	840	890
150	1060	710	570
1200	580	730	760
550	90	590	510
1520	1060	1850	1230
710	810	480	520
590	490	550	380
490	1810	1080	660
500	850	1010	800
480	950	1300	660
700	240	990	1430
1350	20	630	1390
1000	610	680	810
540	220	280	170
1350	1240	470	320
210	490	190	770
910	140	510	960
610	200	250	250
1010	790	320	820
500	760	200	340
730	660	740	190
790	730	990	220
230	900	960	500
950	570	640	610
720	750	670	1420
1220	460	490	920
730	400	1280	980
260	830	670	790
480	520	350	390
370	400	280	650
410	630	530	590
130	780	710	170
60	670	230	820
300	1420	980	1320
330	590	770	800
900	710	390	530
460	1350	1040	1000
610	410	660	1100
940	150	610	750
900	1020	520	520
330	430	490	850
400	570	530	550
740	850	420	280
730	860	280	640
960	550	370	850
310	1370	780	720
330	940	1030	710
1180	970	190	760
820	770	270	1420
690	410	1360	750
380	350	1210	180
270	210	580	110
960	620	1000	570
1250	130	260	240
390	850	280	930
420	1330	650	630
1190	820	720	1130
1210	480	270	930
430	1030	680	1220
1160	790	1010	400
690	110	1300	870
430	1230	660	1010
420	210	270	780
1130	810	100	1180
1210	530	50	300
570	1030	940	430
440	840	450	750
1430	720	40	540
1350	680	20	620
690	760	1340	1030
970	1440	430	920
750	710	670	540
320	440	920	460
310	240	930	970
480	460	780	1390
760	880	570	1410
1510	680	950	710
1360	480	900	1150
440	650	330	650
950	920	310	840
260	1580	1150	410
520	220	820	350
230	780	890	740
2280	1020	560	880
780	700	990	720
810	1230	820	720
1170	340	250	680
540	290	480	1060
150	850	430	590
650	730	1210	220
820	720	1160	750
600	240	480	170
1680	430	900	1090
1520	910	120	790
290	520	790	590
740	490	380	850
500	990	390	650
1110	810	1190	270
850	490	830	370
990	1400	250	470
1410	760	230	80
220	170	270	570
900	880	560	860
490	240	840	510
690	290	370	290
860	870	1370	910
920	380	690	2130
390	390	900	470
690	720	880	910
890	900	740	2260
360	750	700	820
550	660	210	770
400	710	430	430
1800	1070	660	260
550	540	290	200
1720	250	590	310
900	830	750	310
820	90	1470	160
800	1060	1360	350
990	800	670	840
710	670	330	530
1230	780	640	400
600	960	580	710
360	420	210	1010
1070	530	680	610
230	650	1540	210
920	360	760	730
600	790	800	580
180	310	1160	250
220	1110	800	450
510	420	670	920
970	930	770	890
120	660	580	620
780	480	1070	440
960	860	570	1290
1090	1520	1530	690
430	130	280	1030
460	520	790	580
1100	710	500	450
730	840	1980	200
540	430	740	760
640	260	280	650
310	260	1560	490
670	350	610	730
170	200	330	740
370	590	360	700
320	1000	350	1750
420	380	350	320
300	380	790	150
450	230	1380	400
1010	440	1060	1100
330	1000	750	1120
990	640	140	810
810	990	380	870
710	540	230	1910
1210	320	470	620
900	400	40	1230
1110	950	410	160
1210	860	520	310
1010	1180	390	530
320	1240	570	640
460	730	150	760
630	990	170	610
870	580	220	640
520	700	940	1290
140	830	930	710
180	780	830	2070
510	200	850	710
330	960	930	670
520	80	710	810
610	480	1220	740
410	710	1000	660
420	1390	570	1180
360	280	320	870
1080	380	380	880
950	570	330	360
790	280	1200	450
660	740	140	1230
330	1080	280	360
290	1020	480	490
220	600	290	690
560	710	630	660
440	400	380	570
440	760	540	710
150	620	910	320
270	830	1210	530
280	590	310	1630
390	230	450	610
490	1390	130	410
110	630	950	1280
650	650	480	860
20	640	170	120
770	1450	490	630
940	520	90	570
690	1880	520	230
500	140	110	600
560	760	390	460
710	660	630	1030
980	790	380	650
640	760	330	750
430	640	370	1010
670	520	280	370
1170	160	550	400
1120	580	320	750
930	630	650	220
340	460	260	510
690	340	470	280
300	380	360	180
300	580	980	320
70	940	620	470
320	180	1210	210
240	300	930	1070
480	290	1100	540
190	850	1210	270
360	680	1050	980
660	1360	280	800
300	340	460	1220
370	490	620	200
100	710	1040	270
140	930	200	530
550	540	90	180
430	430	220	1170
300	1240	400	720
580	1850	310	260
550	450	790	1220
720	180	940	310
660	420	670	870
340	380	570	400
1220	250	450	1010
1150	1090	270	1180
730	620	940	200
720	760	1670	1200
730	1000	450	590
560	400	510	840
1040	360	780	420
310	790	480	2060
690	350	230	430
1120	240	190	400
600	270	340	250
310	570	1260	1100
570	340	20	690
760	430	420	810
80	1110	500	270
1470	280	210	610
430	190	370	730
260	270	150	320
620	1090	580	20
310	1000	580	390
670	510	1330	260
1310	210	260	500
290	1340	470	400
760	990	720	890
400	220	690	500
180	1120	420	860
730	770	680	920
1260	220	320	470
180	1430	750	760
250	190	1160	460
250	1270	910	1350
890	1010	320	210
1180	1200	90	170
520	170	1090	810
460	1230	900	460
170	530	370	730
300	890	290	210
1080	420	250	210
420	2030	250	330
1040	170	520	980
1080	1000	410	370
990	470	560	320
1950	360	1110	340
1330	40	290	270
970	730	370	830
200	860	840	750
820	900	720	470
570	360	830	790
550	490	500	1030
820	310	900	490
310	80	1130	520
560	410	770	900
820	170	720	210
850	480	280	710
320	110	380	910
920	1030	570	30
780	510	1050	320
450	910	410	290
1240	890	650	70
830	1250	1110	360
310	480	550	310
600	1570	410	490
650	280	510	580
410	350	1010	770
510	910	1810	250
130	400	990	1170
180	170	1020	1290
270	420	1980	1280
280	410	240	430
380	460	300	660
250	150	100	690
620	810	150	580
980	1070	240	260
1210	780	210	290
710	760	250	1300
1330	340	130	1300
940	240	610	1220
430	460	910	1300
710	1140	130	710
1290	490	70	380
620	520	980	200
630	870	430	340
430	640	770	610
540	270	830	1090
1000	1440	820	330
750	670	870	230
790	490	380	730
980	620	370	1410
300	440	630	840
510	30	1100	460
860	700	980	250
690	310	1280	390
2020	1150	510	210
590	1260	450	420
720	1320	240	490
1270	390	610	700
190	880	1080	280
30	590	960	750
740	790	540	750
1330	320	720	730
580	1270	730	530
910	1330	360	410
1450	1190	460	600
340	1290	830	780
660	650	120	600
660	490	980	530
970	580	990	690
110	600	780	1320
820	1130	1750	1060
290	610	690	580
340	630	460	490
460	340	610	450
910	1100	1160	440
440	850	190	180
950	430	250	760
670	260	840	730
1000	650	420	820
760	440	480	400
1070	460	650	470
930	740	900	310
680	280	1140	490
220	1480	780	230
580	800	1300	570
520	550	910	660
340	380	1250	450
800	640	1300	660
1460	790	610	440
800	550	90	780
830	570	490	690
590	670	380	700
430	280	530	800
770	1010	1030	760
990	1000	790	510
320	310	710	500
1150	200	1020	580
130	1020	270	960
610	400	530	430
680	240	1640	400
2070	750	400	260
200	730	220	580
970	820	290	360
1660	390	930	830
620	480	950	520
1120	280	350	460
1870	530	1020	440
750	220	680	330
690	550	560	600
790	150	500	740
870	430	180	1160
1210	510	500	330
480	640	620	510
460	430	880	400
390	440	1440	600
580	470	350	340
560	500	690	120
490	570	70	560
540	1020	510	250
560	660	1150	770
790	500	750	1240
210	540	380	230
310	530	280	1110
910	1010	450	1790
1390	410	890	200
590	800	720	180
1030	460	700	1800
340	400	260	1260
680	180	370	380
400	130	970	70
660	380	1930	1260
760	490	920	850
130	480	890	130
880	450	570	1290
300	350	580	1270
850	580	410	350
370	750	760	620
880	1130	1130	650
300	420	250	570
280	450	800	550
680	420	830	280
440	650	610	310
580	680	440	440
340	280	300	740
240	360	400	620
1440	830	960	980
960	1140	340	790
280	1420	1150	690
320	1770	90	830
1190	400	650	310
630	900	620	830
290	910	1540	780
300	530	290	240
290	610	820	480
260	360	1750	360
170	100	650	290
700	470	1130	1130
410	670	1140	1220
490	1030	660	360
190	1370	750	290
500	1220	500	650
1090	320	200	150
810	630	720	510
1040	1300	840	920
610	560	1240	680
1500	690	680	370
770	430	330	280
2050	710	210	600
810	1720	620	740
320	760	550	610
240	700	490	890
660	790	540	870
500	340	360	1020
470	840	150	940
460	780	710	360
310	240	660	330
660	470	540	390
520	380	310	110
180	320	1350	920
580	730	180	190
330	290	170	210
650	300	140	390
770	1280	970	370
440	300	390	520
1190	670	910	540
950	670	900	260
880	1100	720	780
160	1010	200	400
480	920	830	980
250	840	370	300
290	520	790	520
540	30	360	950
920	750	900	1610
470	880	300	770
570	1030	290	310
310	1510	350	220
950	470	260	200
240	190	440	260
500	700	990	300
1210	120	300	220
1650	670	640	500
450	770	650	830
270	500	1130	520
770	550	100	1170
1070	330	680	230
130	770	840	330
720	380	660	540
550	980	1030	810
700	50	220	970
780	290	180	970
450	140	730	300
550	390	390	860
470	940	780	630
600	860	1610	750
1530	1220	850	640
590	350	1070	750
1710	680	550	500
650	280	1400	330
1330	990	960	480
570	1400	600	1270
1100	1150	1280	880
1090	240	400	1400
510	960	340	380
990	760	680	830
920	940	610	120
630	940	510	160
630	150	480	270
310	240	440	550
790	600	360	40
480	20	830	150
620	790	400	140
510	700	430	210
620	690	110	280
800	740	370	500
1210	610	630	930
1200	770	700	290
700	660	720	1050
380	500	1050	220
470	180	970	640
450	650	480	1350
330	920	220	500
940	190	220	720
990	660	250	330
1040	120	470	420
530	830	1030	200
230	450	850	360
830	490	870	510
800	1190	20	760
260	570	350	1000
440	500	300	220
840	1640	440	130
790	340	780	220
390	610	1470	540
510	1320	1640	390
290	530	840	560
230	740	810	400
760	300	930	320
250	440	290	1140
260	610	670	660
230	550	740	710
790	760	370	350
130	110	220	630
280	790	310	740
300	250	290	210
250	140	350	1120
530	690	570	830
270	460	460	1120
430	580	550	570
680	300	850	1490
350	400	690	1170
300	1100	530	590
680	680	1760	790
100	750	630	970
550	320	470	340
310	630	280	320
590	1010	530	330
750	840	520	100
500	200	1080	480
360	840	1090	380
1190	1120	590	300
1160	570	920	1460
650	240	980	370
530	1190	620	860
650	680	570	420
700	410	270	370
1030	580	800	880
200	830	550	730
1340	910	650	610
970	800	450	490
480	220	610	130
380	710	870	270
290	390	410	370
320	380	690	50
200	1340	1100	290
1330	410	970	390
930	880	230	300
800	370	420	290
850	430	450	280
720	840	360	610
360	730	900	890
810	630	980	840
770	490	1080	700
1330	420	150	450
410	530	680	1060
1360	290	750	740
130	410	810	580
510	320	680	1060
240	250	900	420
450	280	410	660
200	580	700	1260
310	910	200	700
60	1610	310	590
500	480	270	400
740	1080	210	940
140	690	820	400
620	590	200	630
420	970	590	550
1310	260	240	490
670	790	440	250
260	1310	190	1110
820	680	280	310
600	640	270	660
820	320	900	520
470	990	270	760
970	380	400	940
1030	670	650	340
920	550	390	540
610	440	80	700
730	360	810	360
590	1000	200	1390
740	410	490	150
800	570	360	390
490	510	670	890
730	770	150	710
620	980	400	360
970	280	470	890
960	570	420	1150
430	700	1150	1320
650	330	1260	510
990	760	560	290
820	560	560	810
760	190	1440	1060
680	380	970	120
580	910	490	1280
820	1150	1080	720
290	1300	970	910
390	1160	470	1240
1010	560	390	1390
440	280	280	710
1070	800	600	640
630	1520	1340	420
370	1030	310	1100
390	700	580	530
910	900	790	120
120	860	830	1670
470	450	690	1070
30	1320	400	1460
470	610	1700	260
240	750	150	650
970	300	1050	690
530	1260	420	480
840	260	1370	460
380	860	130	250
910	350	790	400
820	680	330	930
230	920	130	220
710	1670	330	980
390	200	300	510
1060	720	390	500
480	590	680	1030
130	440	400	1500
1100	320	100	980
1170	920	330	230
550	930	480	1270
700	1280	1300	1180
360	510	670	360
170	500	250	300
440	860	1520	790
290	490	800	270
270	1120	500	640
220	970	790	840
1170	230	1180	860
670	1330	920	190
2200	1130	580	800
1100	360	770	1160
940	300	580	670
1200	780	730	1190
190	210	750	550
120	710	160	280
150	780	1110	800
510	320	660	430
340	470	960	710
420	320	910	360
850	670	440	280
1240	1140	710	470
860	280	980	610
260	1650	800	810
980	560	710	560
360	260	990	620
150	810	170	960
1050	440	120	870
320	730	1130	1480
800	340	380	430
630	230	430	1010
290	520	500	1140
880	290	550	520
1370	240	1070	550
1420	810	1350	630
820	580	410	590
630	620	580	320
340	950	460	1090
1050	870	800	1630
990	1490	990	510
110	420	490	630
870	1030	810	940
860	1190	460	520
1470	1030	940	1160
660	1220	760	170
1660	1610	1030	510
720	390	400	290
710	1130	1110	370
320	1200	370	950
300	760	1360	1190
1830	740	1100	460
1110	290	530	350
910	790	600	190
450	1130	630	1040
1350	330	130	360
800	970	350	670
600	1610	450	310
400	290	390	500
670	330	1230	610
390	610	720	230
350	400	1340	540
360	240	770	340
790	300	1060	710
780	290	920	710
820	290	1690	600
1440	590	380	740
1230	170	140	1070
1190	640	460	190
1020	360	390	500
160	220	930	250
770	700	1300	220
710	330	840	230
580	680	290	410
1060	590	990	230
230	660	450	310
1140	910	1190	350
200	210	310	290
670	110	800	730
1520	560	600	530
740	230	360	860
1150	260	510	1010
710	190	250	1810
280	700	1380	900
510	330	1450	610
890	350	220	1050
330	300	510	610
1590	720	720	260
650	550	1360	380
340	910	910	1190
790	950	230	910
1000	1750	770	280
580	140	260	300
1300	760	1010	1660
1130	610	140	670
730	1050	860	780
700	590	640	450
500	260	720	340
400	430	1600	720
750	1160	770	750
920	1190	300	640
910	250	350	1170
920	860	1850	840
930	770	1040	470
650	720	890	330
1270	760	670	40
360	750	1200	930
870	810	720	780
390	640	640	290
1340	820	440	370
300	1040	650	540
790	670	360	600
280	180	370	390
840	320	390	1060
1180	1670	760	960
700	750	140	860
630	290	600	370
800	370	800	1340
1040	490	700	270
550	660	610	620
580	360	1280	610
1350	1110	1360	710
380	940	1850	400
50	820	780	940
970	410	580	1160
530	1260	230	950
920	330	760	1530
510	590	1430	170
1000	660	200	930
860	710	650	930
700	330	1520	200
260	140	170	650
470	120	550	930
1290	570	1090	180
1090	1200	740	900
1050	920	250	540
910	1780	1480	160
1130	950	340	320
530	940	1440	380
960	890	180	730
900	920	210	730
190	1200	260	750
790	560	370	1640
790	80	770	540
900	400	1090	580
280	360	570	500
210	730	100	740
240	730	1100	350
170	780	260	540
480	1770	810	1010
700	430	740	580
210	600	690	330
1090	390	500	280
1100	800	480	250
860	350	30	650
1150	560	530	320
590	910	970	420
750	630	960	290
850	350	780	810
1640	260	1040	110
720	300	630	670
790	660	920	850
1380	320	280	1560
310	360	350	430
210	340	950	290
290	950	330	470
820	690	1270	1830
890	820	360	340
570	1510	1120	470
310	490	950	240
1320	320	1100	390
930	440	680	360
1040	1600	640	280
700	290	730	810
260	530	1100	1380
330	180	1270	1250
580	420	360	1550
380	300	490	1370
90	380	290	70
330	2200	490	190
260	1230	1010	690
270	1640	510	1160
160	1310	190	1070
210	50	630	1070
630	210	550	1050
540	20	970	250
680	660	880	1060
960	1150	730	420
660	1100	160	1300
610	930	480	320
470	940	220	890
500	190	1080	370
60	230	1090	200
420	1560	840	510
20	610	170	550
470	650	190	1310
120	290	140	600
310	900	400	410
300	340	1210	640
230	230	190	630
530	1120	170	1130
80	1310	830	750
400	600	1030	270
850	390	180	950
1000	620	810	410
630	1200	810	410
590	380	1080	380
1140	110	610	1340
660	790	270	610
990	420	270	440
280	800	250	700
900	400	320	580
340	410	300	470
650	390	360	750
630	1310	810	960
680	630	1100	330
650	440	870	660
470	1370	1130	740
700	420	600	500
1770	740	740	160
1460	1460	860	520
1080	650	640	530
210	680	930	630
210	320	770	570
250	360	770	750
110	180	1320	130
760	230	1030	180
330	530	820	170
250	650	980	1850
740	590	920	1570
350	780	1310	1060
210	290	870	1010
90	530	1090	840
260	1450	660	230
740	1060	240	360
820	560	370	310
1200	180	470	730
470	710	680	220
380	60	110	920
380	990	80	790
700	780	370	250
680	280	510	960
1260	320	180	210
800	320	210	580
100	750	230	250
1330	190	550	770
1290	930	600	460
590	780	1040	620
500	200	530	470
300	1020	140	1310
520	220	540	70
200	200	400	610
1700	620	560	600
800	280	960	400
950	240	150	290
620	630	480	860
150	700	210	630
230	380	280	440
620	1300	400	260
900	140	620	1190
560	530	340	360
770	370	460	750
440	630	1120	1070
670	310	620	140
860	960	740	670
730	550	1030	280
980	640	590	750
960	1340	1080	510
1390	100	260	230
560	1050	900	410
710	990	310	780
460	140	660	740
460	680	620	270
690	260	700	350
850	900	650	330
180	140	430	660
560	520	740	520
540	590	1750	740
810	580	1480	970
320	1040	1270	800
300	390	460	50
890	300	310	650
180	680	810	320
460	1330	360	880
1060	960	510	720
460	840	260	320
350	220	700	1000
1250	350	80	380
200	750	160	430
610	940	810	770
220	20	1020	680
800	210	680	450
170	330	270	670
1200	970	410	320
1660	400	430	170
930	450	480	1010
1360	920	590	770
910	530	720	610
20	670	1220	480
950	460	1020	1110
330	310	610	710
210	180	220	900
190	850	330	550
610	900	1310	50
140	600	930	210
220	520	110	790
360	140	330	550
130	900	490	390
240	760	230	600
460	840	1690	470
770	720	840	580
710	1000	920	250
760	550	1830	820
480	470	900	1130
740	570	560	510
240	430	960	1290
340	280	300	650
350	190	710	270
280	320	850	420
230	790	700	920
120	1120	190	580
860	530	730	380
640	1270	1060	160
970	670	150	960
190	270	1050	570
840	420	580	1530
80	300	710	870
500	550	530	1070
260	580	360	640
410	410	750	270
1450	140	1110	470
420	940	530	1440
760	570	470	630
450	1510	40	870
1600	910	640	70
750	1080	330	360
360	580	310	460
1050	320	1140	430
240	470	550	210
160	560	950	1270
210	860	500	730
760	580	340	1110
660	1010	760	380
530	360	710	1040
1010	460	590	1070
820	420	220	860
500	200	840	820
650	830	190	170
1340	370	750	860
520	790	330	560
860	670	1670	460
970	740	970	230
690	1080	790	720
510	1080	450	1180
330	850	990	1020
730	810	110	710
360	200	290	1090
540	830	520	830
550	560	250	330
860	520	430	800
1390	1040	730	550
900	1360	100	740
470	970	440	550
150	870	250	780
1340	320	430	550
700	470	220	380
1010	1190	770	1120
540	770	680	50
80	570	760	470
590	710	490	140
920	590	1620	110
440	440	40	820
1050	250	590	760
300	540	120	520
690	420	240	950
500	800	540	830
30	500	20	140
400	170	790	620
480	30	950	640
210	190	950	1100
620	1050	780	1190
230	660	360	410
660	520	130	1060
710	960	200	1410
390	820	520	190
1100	190	420	290
800	1310	90	1290
710	1130	320	350
1490	1220	1080	840
1010	370	560	800
180	1050	1530	640
690	1520	780	150
780	420	280	770
350	390	740	580
340	50	220	190
840	820	280	780
380	360	170	420
1000	590	710	1030
1080	1050	900	260
1260	820	660	1430
650	800	680	440
810	570	320	300
750	220	690	180
750	680	500	250
1350	510	650	850
180	740	1340	430
550	660	600	390
1130	800	1060	160
500	490	710	530
140	370	710	940
670	560	490	480
510	280	1090	710
1140	580	160	390
630	810	160	290
800	460	560	640
380	570	210	1030
210	460	310	260
280	970	780	570
1110	1160	700	440
920	330	620	430
180	630	1260	220
500	930	400	440
1420	660	1360	340
170	350	780	800
270	20	830	390
1200	520	820	580
900	270	320	650
1050	220	750	130
670	190	1050	1050
410	1330	190	730
600	440	530	670
1320	540	1130	640
430	430	670	470
980	180	360	1480
470	130	380	1230
90	980	310	880
530	810	600	1370
920	650	230	640
400	910	670	1050
740	670	360	990
1250	760	260	450
1400	160	410	290
220	1200	480	530
550	760	250	660
950	1520	250	1020
1080	620	740	180
690	800	750	180
670	390	1510	560
440	750	690	210
880	520	220	700
510	320	160	1930
770	410	720	440
640	140	670	1010
1110	510	500	230
190	650	280	880
970	540	930	260
580	190	330	700
1110	560	480	300
640	210	390	540
310	740	1110	830
480	440	570	390
570	700	620	880
770	610	610	1040
900	450	900	710
80	1590	420	310
970	610	190	190
520	250	330	650
1060	750	190	1150
660	820	1490	410
590	890	200	930
310	320	580	760
470	950	1150	870
390	970	730	860
550	730	630	810
520	340	510	1390
350	170	1120	730
600	610	650	660
550	1200	800	220
200	380	340	1030
680	930	260	810
930	790	1080	460
430	870	280	170
800	860	1170	170
710	300	510	410
1180	440	1460	220
280	1410	460	310
210	710	1200	340
610	880	940	200
180	1080	1030	940
900	940	680	190
230	460	380	210
780	360	610	200
1060	240	1310	310
980	340	470	650
790	340	960	1200
370	280	900	700
860	190	770	250
440	320	890	150
380	370	400	900
450	1180	600	650
920	290	1380	590
500	510	1420	1750
730	1160	150	480
590	660	380	480
750	310	180	660
640	170	960	700
1030	880	180	1410
800	640	790	410
960	580	700	300
690	1730	700	1380
710	550	410	480
1100	430	880	370
880	650	540	950
1190	720	730	1300
800	680	250	860
1130	640	370	610
850	410	1040	830
610	320	460	380
1600	500	730	600
1330	770	580	660
530	490	430	930
390	420	640	130
500	90	590	1470
740	760	270	710
600	1310	570	460
930	850	530	1470
780	630	770	620
670	210	370	650
1090	970	450	520
250	1070	140	780
980	230	380	240
890	1110	220	140
1010	180	180	750
420	910	580	350
450	220	730	1290
1090	730	220	900
110	1000	690	570
1310	100	540	670
1660	770	310	830
1300	1250	250	400
150	920	190	860
900	780	340	330
210	740	570	840
370	1150	510	560
1730	980	410	510
850	590	550	70
230	610	510	780
110	880	240	420
740	230	700	960
1880	90	930	580
740	510	1340	860
340	830	660	830
750	620	1010	230
270	560	360	320
550	360	230	620
70	220	240	960
350	860	470	570
660	410	1420	730
320	990	380	1220
1200	550	280	790
210	870	1000	550
550	850	1050	480
1150	220	1140	330
680	300	1010	330
710	620	370	940
1040	960	360	1450
860	570	510	780
900	700	1010	900
780	300	390	1070
760	860	740	2290
880	800	560	1050
460	540	860	580
440	510	510	290
440	710	430	660
740	940	640	250
610	1480	770	500
670	750	940	1510
750	910	720	860
270	1060	320	850
410	2250	20	770
160	420	220	850
660	610	1090	340
580	570	900	670
740	330	1170	790
550	300	1100	150
760	270	810	950
790	820	820	670
210	380	700	800
1300	350	1640	460
210	650	1230	850
960	830	450	440
800	1750	490	850
380	790	510	610
370	390	280	790
390	650	360	570
110	780	580	130
1220	1160	940	760
1070	670	790	520
880	730	730	1260
750	530	820	720
600	840	30	1150
750	450	300	50
690	850	1080	900
430	570	860	940
720	820	950	970
1090	790	970	900
200	740	880	530
170	550	520	830
580	1240	1150	270
720	120	1650	1430
550	510	1250	230
470	250	720	1430
750	830	440	700
1320	80	350	750
960	490	90	830
430	320	1830	830
870	530	260	250
500	340	930	320
560	970	390	1290
530	890	320	900
880	560	1340	290
810	540	470	130
860	180	870	700
790	290	340	470
640	1420	280	530
800	230	330	580
810	1420	90	1120
170	1530	450	1550
280	410	240	910
900	410	450	690
300	610	1010	700
210	140	1230	730
390	480	200	800
340	350	250	720
920	1010	1410	1410
330	880	700	670
1010	300	680	520
380	110	210	480
550	710	410	770
700	470	330	680
200	520	890	290
870	620	840	1280
420	1140	750	820
1160	1480	100	350
330	1360	670	330
540	250	880	670
1540	710	410	630
580	730	550	890
320	830	290	960
440	720	780	560
200	1400	600	1340
380	540	700	1010
340	1280	700	530
540	640	330	400
340	710	650	300
510	280	640	540
1040	1300	580	1370
670	860	740	110
1000	310	580	600
550	310	690	1480
1490	690	680	490
830	600	420	770
500	900	1210	720
520	970	260	580
1330	520	940	400
860	1090	2210	250
590	240	1330	900
490	1000	1080	600
580	150	900	1170
470	320	720	570
350	370	620	540
200	290	760	660
1110	550	680	270
920	1550	440	320
130	610	700	520
270	1460	1370	540
740	500	220	550
1920	820	550	980
1100	700	680	410
820	550	480	470
230	740	530	1040
110	890	670	300
420	590	220	730
180	1250	240	540
550	510	860	1240
940	540	860	330
220	670	1190	490
730	220	740	1000
1290	920	560	380
1120	440	520	230
1380	710	890	610
1830	910	810	460
590	440	880	340
440	460	760	380
210	1100	610	900
460	250	830	250
460	750	1080	280
280	510	300	890
440	980	900	820
1060	180	290	670
550	420	650	540
340	420	310	770
850	990	930	1000
1460	320	340	650
740	300	550	330
850	790	400	1020
610	680	410	390
730	410	500	770
630	870	730	300
120	250	250	660
970	1330	800	310
530	930	440	300
380	1080	1100	520
610	1880	1000	800
810	590	1530	950
670	370	630	880
1420	1020	290	320
610	290	360	580
690	870	330	290
1480	320	700	390
410	590	590	630
160	360	310	1370
540	250	560	730
220	530	970	620
390	780	480	640
490	940	240	310
520	920	870	1230
450	1090	590	990
500	220	1510	830
490	380	1360	100
190	590	550	820
190	1330	240	260
470	780	490	310
760	630	900	560
950	980	470	390
960	170	590	550
790	1020	200	700
390	1130	430	230
640	680	1040	700
600	90	1220	880
1040	810	1080	820
1280	280	710	750
900	330	1120	290
430	530	720	190
1040	410	1180	910
880	570	190	590
920	680	1500	1260
200	1020	960	1110
420	810	460	840
210	880	560	570
440	1020	410	380
590	150	690	850
1000	250	1200	1290
860	630	1440	390
750	180	590	970
630	220	1080	160
760	390	960	170
1450	990	470	210
1080	400	240	340
250	90	440	460
470	450	90	1110
500	930	250	520
310	540	220	130
230	330	240	310
510	870	1020	250
140	590	530	300
950	680	300	1290
970	380	940	1150
1510	50	860	830
220	830	530	1070
780	410	780	400
1050	200	820	1250
520	340	590	710
1800	470	770	970
1240	950	470	670
760	90	1250	390
730	60	540	650
180	370	350	670
440	120	680	1740
960	630	800	590
490	310	670	570
480	1290	1410	320
980	1190	1370	580
1410	1000	1030	650
1390	870	240	710
770	1530	1010	860
1070	580	850	2020
610	340	580	480
900	900	270	1510
850	630	190	540
660	350	630	650
950	720	570	570
780	520	190	730
630	840	630	240
660	940	1270	690
1140	600	940	70
550	570	980	440
210	370	780	530
790	510	420	210
160	690	620	730
1010	710	810	590
360	840	1000	620
400	2030	1100	1270
640	70	820	190
840	260	460	780
1420	250	1050	340
460	1200	700	270
250	620	380	270
350	560	680	560
870	700	620	420
280	660	770	1360
320	250	550	900
370	800	1000	1230
710	1030	870	590
410	280	670	1210
1660	710	710	710
450	590	770	430
920	590	590	280
820	1540	770	260
500	630	970	500
780	20	560	700
750	350	260	910
860	370	490	690
760	280	190	890
250	480	260	740
290	500	630	2100
[truncated: 1,550 more rows]

## Sheet: Figure S5f
Figure S5f. Average loop contacts in promoters of the genes down-regulated (blue) or up-regulated (yellow) in Satb1cKO thymocytes.
	averge loop contact of gene promoter of gene promoter					averge loop contact of gene promoter of gene promoter
Down regulated gene	WT	KO	log2FC(KO/WT)		Up regulated gene	WT	KO	log2FC(KO/WT)
Mcmdc2	42	39	-0.106915		Eya1	11	20	0.862496
Khdc1a	30	38	0.341037		Kcnq5	35	25	-0.485427
Hs6st1	90	102	0.180572		Dst	32	77	1.26679
Neurl3	160	137	-0.223896		Il18r1	204	136	-0.584963
2010300C02Rik	166	140	-0.245756		Il18rap	18	14	-0.36257
Gm17767	204	142	-0.522678		Stat4	74	171	1.2084
Stk17b	62	33	-0.909802		Bmpr2	5	11	1.1375
Hecw2	14	12	-0.222392		Acadl	79	101	0.354431
Spats2l	105	75	-0.485427		Pecr	53	43	-0.301656
Cdk15	42	58	0.465664		Serpine2	31	116	1.90378
Cd28	184	211	0.197537		Fam124b	53	40	-0.405992
Map2	7	24	1.77761		Nyap2	24	20	-0.263034
Tns1	58	53	-0.130061		Tnfrsf11a	7	18	1.36257
Slc23a3	92	124	0.430634		Inhbb	12	12	0
Ptprn	34	52	0.612977		Epb41l5	32	32	0
1700016L21Rik	67	50	-0.422233		Slc35f5	26	56	1.10692
Gpr55	19	24	0.337035		Thsd7b	15	5	-1.58496
Tex44	186	135	-0.462343		Dyrk3	164	70	-1.22827
Gm19582	373	217	-0.781481		Ptprv	47	73	0.635236
Arl4c	832	458	-0.861236		Gpr25	47	97	1.04532
Bcl2	166	143	-0.215168		Fam129a	12	171	3.83289
Map3k19	24	48	1		Tor3a	126	120	-0.0703893
Ppfia4	23	30	0.383329		4930523C07Rik	148	213	0.525256
Nav1	10	18	0.847997		Fcrlb	17	53	1.64046
Lad1	44	15	-1.55254		Fcgr2b	12	116	3.27302
E330020D12Rik	47	51	0.117836		Ifi203	20	52	1.37851
Tdrd5	597	351	-0.76626		Cdc42bpa	10	9	-0.152003
Nphs2	141	131	-0.106128		Stum	38	66	0.796467
Sell	172	176	0.0331669		Parp1	40	118	1.56071
Slamf1	73	47	-0.635236		Smyd2	214	167	-0.357763
Atp1a2	56	58	0.0506261		Il2ra	165	129	-0.355095
Ifi214	25	46	0.879706		Sapcd2	30	39	0.378512
Ephx1	34	81	1.25239		Adamts13	36	44	0.289507
Hhipl2	168	50	-1.74846		Ttc16	304	336	0.14439
Sertad4	144	58	-1.31194		Ptrh1	152	168	0.14439
Syt14	37	30	-0.302563		Stxbp1	95	57	-0.736966
Hsd11b1	292	214	-0.448358		Angptl2	29	20	-0.536053
G0s2	110	65	-0.758992		Lhx2	117	160	0.451563
Lamb3	164	136	-0.270089		Ube2l6	6	66	3.45943
Itih5	73	29	-1.33184		D430041D05Rik	34	38	0.160465
St8sia6	37	31	-0.255257		Shc4	149	191	0.35826
Pip4k2a	335	231	-0.536268		Acoxl	80	48	-0.736966
Card9	113	80	-0.498251		Bmp7	187	119	-0.652077
Adamtsl2	235	139	-0.757576		Zfp704	227	259	0.19026
Fam163b	52	51	-0.0280144		Spry1	110	127	0.207325
Ptges	17	25	0.556393		Gm5148	61	147	1.26894
Nron	105	34	-1.62678		4931440P22Rik	115	104	-0.14505
Mvb12b	376	60	-2.6477		Ppm1l	54	205	1.92459
Traf1	79	225	1.51		Serpini1	60	87	0.536053
Gsn	396	481	0.280536		Fnip2	34	54	0.667425
Zeb2	174	252	0.534336		Mnd1	29	41	0.499571
Lypd6b	44	51	0.212994		Gm6525	62	102	0.718229
Fmnl2	106	104	-0.0274807		S100a4	14	51	1.86507
Dlx1	89	73	-0.285909		Selenbp1	18	13	-0.469485
Itga6	244	153	-0.673349		Plekho1	146	147	0.00984779
Pdk1	93	30	-1.63227		Lix1l	110	107	-0.0398927
Rapgef4	257	237	-0.116881		Ankrd35	54	70	0.374396
Pde11a	6	36	2.58496		Pias3	134	192	0.518873
Lrp4	56	84	0.584963		Igsf3	146	167	0.19388
Rag2	243	64	-1.92481		Csf1	20	14	-0.514573
Rag1	279	173	-0.689493		Pde5a	23	6	-1.9386
Fjx1	213	131	-0.701287		Lmo4	207	636	1.6194
Cd44	50	47	-0.0892673		Mcoln2	113	142	0.329568
Pak6	120	153	0.350497		St6galnac3	51	84	0.719892
Pla2g4f	11	6	-0.874469		Ptger3	23	69	1.58496
Capn3	558	304	-0.876194		Fam110b	16	25	0.643856
Slc28a2	102	12	-3.08746		Tmem55a	43	70	0.703018
Bambi-ps1	108	36	-1.58496		Gm11837	10	17	0.765535
Gm14085	66	40	-0.722466		Tmem64	7	86	3.61891
Slc27a2	11	10	-0.137504		B4galt1	229	134	-0.773115
Kcnip3	7	97	3.79256		Nudt2	76	50	-0.604071
Prnp	36	33	-0.125531		Car9	134	100	-0.422233
Rin2	10	12	0.263034		Shb	43	89	1.04947
Nol4l	155	134	-0.210035		Aldh1b1	42	45	0.0995357
Trp53inp2	222	180	-0.302563		Snx30	130	154	0.244419
6430550D23Rik	358	170	-1.07442		Wdr31	57	103	0.853611
Epb41l1	37	37	0		Zfp618	17	56	1.71989
Mafb	133	32	-2.05528		Ambp	95	207	1.12363
Sulf2	52	34	-0.612977		Kif12	43	127	1.56242
Snai1	167	132	-0.33931		Col27a1	221	418	0.919457
Hrh3	45	51	0.180572		Cntln	5	60	3.58496
Col9a3	103	81	-0.346651		Fggy	44	219	2.31536
Car2	78	31	-1.33121		Prkaa2	43	15	-1.51937
Ankrd50	206	57	-1.85361		4930407G08Rik	15	122	3.02385
Slc7a11	215	6	-5.16323		Podn	54	142	1.39486
Med12l	43	75	0.802554		Foxd2	15	29	0.95109
P2ry12	79	18	-2.13386		Zbtb8b	65	39	-0.736966
Zbtb7b	130	113	-0.202189		Grhl3	24	93	1.9542
S100a3	14	51	1.86507		Arhgef10l	96	157	0.709658
Ctss	102	85	-0.263034		Gpr157	92	78	-0.23816
Fam46c	51	10	-2.3505		Samd11	33	60	0.862496
Ptgfrn	37	18	-1.03953		Cdk6	121	160	0.403065
Cd2	238	167	-0.511113		Cyp51	82	48	-0.77259
Ampd1	33	52	0.656046		Sh3tc1	48	100	1.05889
Ppm1j	10	54	2.43296		Ablim2	20	66	1.72247
Chil5	18	11	-0.710493		Cd38	20	35	0.807355
Dennd2d	212	108	-0.973033		Lap3	78	32	-1.2854
2010016I18Rik	106	54	-0.973033		Klhl5	78	203	1.37993
Vav3	18	55	1.61143		Kit	53	115	1.11757
Tmem56	179	102	-0.81139		Kdr	5	81	4.01792
Slc44a3	56	61	0.123382		Stap1	40	65	0.70044
Arhgap29	46	47	0.0310269		Cnot6l	193	471	1.28713
Adgrl2	60	25	-1.26303		Evi5	162	101	-0.681639
Dnajb4	166	138	-0.266515		Ift22	45	31	-0.537657
Chd7	47	66	0.489805		Rnf216	34	12	-1.5025
Bach2	88	81	-0.119582		Mtus2	12	32	1.41504
Ankrd6	431	258	-0.740317		Pon3	5	10	1
Rragd	158	142	-0.154034		Ahcyl2	406	513	0.337479
Gabrr2	58	69	0.250543		Strip2	126	169	0.4236
Srsf12	58	67	0.208108		Chchd3	24	54	1.16993
Gm12504	45	92	1.03171		Lrguk	54	68	0.332575
Coro2a	101	161	0.672705		Slc35b4	218	242	0.150679
Nr4a3	98	98	0		Slc23a4	70	56	-0.321928
Abca1	41	14	-1.5502		2210010C04Rik	5	17	1.76553
Epb41l4b	32	18	-0.830075		Osbpl3	257	242	-0.0867613
Whrn	308	358	0.217029		Snx10	115	139	0.273451
Patj	324	176	-0.880418		Il12rb2	154	261	0.761119
Tctex1d1	704	468	-0.589067		St3gal5	16	16	0
Gm12709	382	208	-0.876989		Hk2	87	119	0.451874
Insl5	92	90	-0.0317089		Rab11fip5	28	37	0.402098
Wdr78	293	169	-0.793877		Anxa4	24	37	0.624491
Zcchc11	160	152	-0.0740006		Aplf	17	62	1.86673
Pik3r3	71	13	-2.44931		Chchd6	21	8	-1.39232
Ptprf	107	84	-0.34915		Suclg2	5	47	3.23266
Rimkla	63	5	-3.65535		Srgap3	19	38	1
Cited4	43	6	-2.8413		Emp1	354	390	0.139725
Sdc3	40	87	1.12102		Aebp2	324	580	0.840059
Ptafr	15	5	-1.58496		Brsk1	64	96	0.584963
Rps6ka1	494	276	-0.839843		Tmem150b	92	144	0.646363
Cd52	224	179	-0.323539		Six5	109	139	0.350757
Man1c1	62	27	-1.19931		Megf8	235	194	-0.276604
Runx3	279	178	-0.648388		Fbxo27	62	202	1.70402
Clic4	88	45	-0.967579		Dpf1	86	97	0.173648
Ncmap	80	89	0.153805		Rgs9bp	45	109	1.27633
Cnr2	228	203	-0.167554		Vsig10l	45	49	0.122857
C1qa	65	41	-0.664816		Dkkl1	19	34	0.839535
Hspg2	31	35	0.175087		Gas2	22	84	1.93289
Ubxn10	64	24	-1.41504		Cyfip1	15	34	1.18057
Pax7	17	45	1.40439		Pgpep1l	248	138	-0.845672
Padi4	236	92	-1.35908		Fam169b	140	97	-0.52937
Padi3	163	141	-0.209177		Gm16157	280	194	-0.52937
Gm13031	227	105	-1.1123		Rab30	102	90	-0.180572
Nppa	48	84	0.807355		Tpbgl	107	84	-0.34915
Gm572	36	37	0.0395284		Art2b	14	155	3.46877
Rbp7	173	87	-0.991685		Inppl1	102	221	1.11548
Errfi1	76	26	-1.54749		Sox6	67	88	0.393342
Tnfrsf9	12	12	0		Xylt1	98	131	0.418713
Espn	50	156	1.64155		Wwc2	6	15	1.32193
Hes5	110	52	-1.08092		Podnl1	94	100	0.0892673
Prkcz	135	69	-0.968291		Nfix	100	136	0.443607
Tnfrsf4	92	58	-0.665581		Gpt2	10	30	1.58496
Ttll10	214	316	0.562314		Nkd1	42	260	2.63005
Kcnh2	81	35	-1.21057		Snai3	71	138	0.958777
Drc1	83	61	-0.444302		Piezo1	292	360	0.302029
Yes1	9	12	0.415037		Tubb3	88	36	-1.28951
Nat8l	5	10	1		Endod1	76	98	0.366782
Sh3bp2	310	156	-0.990722		S1pr2	65	119	0.87245
Sorcs2	97	55	-0.818553		9530077C05Rik	151	182	0.26939
Bst1	108	129	0.25634		Dpy19l1	9	23	1.35364
Arap2	31	63	1.02308		Oaf	22	37	0.750022
Chrna9	155	118	-0.393481		Layn	35	59	0.75336
9130230L23Rik	71	33	-1.10535		Btg4	5	77	3.94486
Rbm47	154	153	-0.0093987		Pou2af1	28	80	1.51457
Cnga1	256	251	-0.0284564		1810046K07Rik	30	66	1.1375
Lrrc66	30	25	-0.263034		Slc35f2	21	126	2.58496
Rasl11b	148	145	-0.0295443		Ptpn9	39	73	0.904422
Afp	13	30	1.20645		Coro2b	131	135	0.0433926
Ppef2	78	174	1.15754		Rora	54	82	0.602665
Anxa3	11	23	1.06413		Fam81a	5	59	3.56071
Gpat3	176	56	-1.65208		Myo1e	31	73	1.23563
Arhgap24	27	17	-0.667425		Prtg	22	12	-0.874469
Mapk10	5	10	1		Elovl5	44	84	0.932886
Gbp8	80	32	-1.32193		Mb21d1	59	98	0.732067
Tgfbr3	139	97	-0.519028		Senp6	90	267	1.56884
Brdt	269	179	-0.587647		Myo6	19	49	1.36678
Mn1	105	14	-2.90689		Hmgn3	5	37	2.88753
Fam222a	103	122	0.244237		Plod2	28	27	-0.0524674
Bicdl1	602	250	-1.26784		1190002N15Rik	41	78	0.92785
Nos1	20	30	0.584963		Gk5	30	71	1.24286
Tesc	72	81	0.169925		Abhd14b	90	92	0.0317089
Sds	29	22	-0.398549		Lamb2	10	23	1.20163
Cfap73	48	45	-0.0931094		Crtap	49	43	-0.188445
Rasal1	416	164	-1.34289		Phactr2	31	25	-0.31034
Hvcn1	404	207	-0.964725		Arfgef3	15	38	1.34104
Pitpnm2	686	354	-0.954459		Perp	61	48	-0.345775
5930412G12Rik	21	7	-1.58496		Il20ra	73	153	1.06756
Stx1a	70	89	0.34645		Enpp1	10	15	0.584963
Gpr146	209	150	-0.47854		Akap7	66	83	0.330645
Lfng	240	211	-0.185791		Traf3ip2	58	246	2.08453
Amz1	28	47	0.747234		Scml4	508	436	-0.2205
Fscn1	43	34	-0.338802		Prdm1	54	123	1.18763
5730422E09Rik	752	340	-1.1452		Fam184a	11	26	1.24101
Asb4	50	20	-1.32193		Tbc1d32	9	21	1.22239
Ica1	22	42	0.932886		Smpdl3a	30	54	0.847997
Gimap4	134	55	-1.28473		Zfp365	16	77	2.26679
Gimap3	223	194	-0.200987		BC025920	382	214	-0.835962
Gpnmb	55	38	-0.533432		1500009L16Rik	11	61	2.47131
Chn2	39	93	1.25376		Chpt1	36	40	0.152003
Smyd1	759	475	-0.676172		Ikbip	79	98	0.310929
Gm1070	421	312	-0.432274		Eea1	6	22	1.87447
Cd8b1	543	315	-0.7856		Phlda1	140	162	0.210567
Rmnd5a	503	334	-0.59071		Irak3	7	37	2.4021
Actg2	101	84	-0.265894		Rassf3	84	93	0.146841
Dysf	57	44	-0.373458		Slc16a7	21	56	1.41504
Gm5878	30	34	0.180572		Camk2b	148	91	-0.701659
2310040G24Rik	84	59	-0.509674		Ramp3	71	104	0.550693
Gm15612	140	123	-0.186769		Slc1a4	29	27	-0.103093
Podxl2	70	74	0.0801703		Sh3pxd2b	17	40	1.23447
Fbln2	6	7	0.222392		Tgtp2	54	52	-0.0544478
Chl1	179	35	-2.35453		Gfpt2	28	85	1.60204
Itpr1	209	103	-1.02086		Gm12216	442	386	-0.195446
Rasgef1a	17	14	-0.280108		Pdlim4	75	89	0.246915
Lrtm2	113	70	-0.690896		P4ha2	48	129	1.42626
Cecr2	70	76	0.118644		Anxa6	124	71	-0.804449
C3ar1	12	26	1.11548		Gm2a	44	59	0.423211
Eno2	55	105	0.932886		Gucy2e	99	59	-0.746714
Lrrc23	48	90	0.906891		Chd3	332	360	0.116814
Vamp1	302	179	-0.754589		Nlgn2	414	350	-0.242276
Tuba3a	69	74	0.100929		Rap1gap2	17	29	0.770518
Scnn1a	48	69	0.523562		Rnf135	46	56	0.283793
Ccnd2	97	63	-0.622633		Slfn9	22	74	1.75002
Klrb1c	104	110	0.08092		Ccl5	30	14	-1.09954
Cd69	74	120	0.697437		Ppm1e	78	36	-1.11548
Ldhb	32	25	-0.356144		Hlf	108	203	0.910448
Meis3	51	40	-0.350497		Pcgf2	335	277	-0.274275
Bbc3	116	102	-0.185556		Nr1d1	94	158	0.749192
Hif3a	95	102	0.10257		Grn	143	197	0.46218
Klc3	169	186	0.138279		Prkca	56	80	0.514573
Relb	183	165	-0.149378		Wipi1	103	78	-0.401098
Apoe	174	81	-1.10309		1700012B07Rik	24	15	-0.678072
Bcl3	134	88	-0.606658		B230344G16Rik	37	76	1.03847
Pvr	110	98	-0.16665		2900041M22Rik	90	43	-1.06559
Plaur	39	56	0.521953		Engase	183	230	0.32979
Atp1a3	12	13	0.115477		2900052L18Rik	83	63	-0.39776
Ceacam1	56	78	0.478047		Mafg	135	128	-0.0768156
B3gnt8	67	87	0.376854		Pycr1	136	154	0.179324
Spint2	147	98	-0.584963		Dcxr	55	125	1.18442
Ppp1r14a	147	98	-0.584963		Efr3b	53	54	0.026967
Aplp1	26	47	0.854149		Sdc1	80	130	0.70044
Gramd1a	16	26	0.70044		Mycn	62	112	0.853159
Gm10640	99	22	-2.16993		Greb1	46	317	2.78478
Zfp536	36	30	-0.263034		Rnf144a	47	51	0.117836
Klk8	9	15	0.736966		Hdac9	54	200	1.88897
Fcgrt	75	48	-0.643856		Scin	20	55	1.45943
Kcnc1	65	51	-0.349942		Lrrn3	14	10	-0.485427
E030018B13Rik	209	125	-0.741575		Pygl	17	50	1.55639
Trpm1	450	308	-0.546995		Rhoj	12	48	2
Adamts17	18	26	0.530515		Acot5	43	37	-0.216811
Mctp2	15	27	0.847997		Acot6	28	56	1
Slco3a1	102	33	-1.62803		Jdp2	512	405	-0.338222
Ntrk3	75	64	-0.228819		Rps6ka5	206	301	0.547119
Acan	17	5	-1.76553		Ppp4r4	25	11	-1.18442
Sh3gl3	76	24	-1.66297		Vipr2	23	43	0.902703
A530021J07Rik	20	51	1.3505		Actn2	57	130	1.18948
Sytl2	183	193	0.0767572		Hist1h2ag	237	111	-1.09433
Lrrc32	104	41	-1.34289		Hist1h3c	181	141	-0.360295
Arhgef17	61	96	0.654225		Serpinb1a	7	54	2.94753
Atg16l2	179	85	-1.07442		Nqo2	10	158	3.98185
Art5	175	115	-0.605721		Kif13a	80	106	0.405992
Chrna10	67	78	0.219313		Rhobtb3	15	12	-0.321928
Dchs1	18	29	0.688056		F2r	8	115	3.84549
Ppfibp2	27	48	0.830075		F2rl2	29	65	1.16439
Plekha7	74	63	-0.232173		Enc1	89	103	0.210767
Il4ra	266	180	-0.563429		Cdc20b	197	127	-0.633367
Il21r	280	154	-0.862496		Gzma	40	142	1.82782
Itgad	115	64	-0.84549		Gzmk	49	26	-0.91427
Cox6a2	170	133	-0.354109		Esm1	32	82	1.35755
Tacc2	37	67	0.856636		Gng2	78	98	0.329308
Ifitm10	270	156	-0.791413		Plau	33	40	0.277534
Tnnt3	177	117	-0.597241		Vcl	95	131	0.463567
Prr33	73	55	-0.408465		Il17rd	29	69	1.25054
H19	18	24	0.415037		Il17rb	112	52	-1.10692
Mcf2l	53	97	0.871992		Sh3bp5	353	520	0.558843
Tdrp	320	130	-1.29956		Ptger2	58	102	0.814444
Dusp4	277	75	-1.88492		Rnase4	94	148	0.654865
Ppp1r3b	442	156	-1.5025		Trav21-dv12	47	115	1.2909
Mfhas1	302	116	-1.38042		Trdv5	28	59	1.07529
Prag1	182	91	-1		Traj50	17	126	2.88982
Tmem221	163	118	-0.466085		Abhd4	761	627	-0.279431
Nxnl1	263	224	-0.231564		Ajuba	574	338	-0.764027
Tmem38a	162	132	-0.295456		Slc7a8	45	67	0.574236
Nwd1	327	119	-1.45833		Pck2	7	34	2.28011
Hmox1	22	32	0.540568		Stc1	12	62	2.36923
Tox3	6	10	0.736966		1700108F19Rik	87	104	0.257496
Ccl22	18	25	0.473931		Il7r	12	72	2.58496
Ccdc102a	37	14	-1.4021		Basp1	78	82	0.0721498
Adgrg5	84	92	0.131245		Laptm4b	34	95	1.48239
Adgrg1	287	191	-0.587478		Pkhd1l1	12	40	1.73697
Rrad	29	26	-0.157541		Trps1	58	217	1.90357
1810019D21Rik	394	290	-0.442143		Myc	428	212	-1.01355
Esrp2	197	145	-0.442143		Ly6c1	170	152	-0.161463
Cdh3	10	19	0.925999		Kctd17	45	62	0.462343
Cdh1	5	20	2		Elfn2	238	344	0.531447
Il34	120	18	-2.73697		Gcat	73	77	0.076962
Ldhd	419	369	-0.183329		Dmc1	105	87	-0.271302
Cdyl2	113	28	-2.01282		Cntn1	10	32	1.67807
Osgin1	41	47	0.197037		Spats2	102	172	0.753839
Hsdl1	240	118	-1.02425		Lima1	51	70	0.456858
Dnaaf1	127	70	-0.859402		Slc11a2	102	198	0.956931
Crispld2	122	141	0.208814		Gm5475	51	99	0.956931
6430548M08Rik	72	90	0.321928		Soat2	89	44	-1.0163
Gse1	713	354	-1.01015		Prr13	422	335	-0.333082
Maml2	73	101	0.468387		Txnrd2	246	216	-0.187627
Phxr4	74	58	-0.351472		B3gnt5	81	86	0.0864148
Gpr83	78	74	-0.0759489		Etv5	136	76	-0.839535
Izumo1r	134	48	-1.48113		Heg1	129	63	-1.03395
Elavl3	116	107	-0.116514		Kalrn	52	197	1.92161
Slc37a2	120	88	-0.447459		Popdc2	69	31	-1.15433
Crtam	57	23	-1.30933		B4galt4	94	57	-0.721699
Sorl1	43	18	-1.25634		Samsn1	37	66	0.834941
Trim29	25	5	-2.32193		Hlcs	75	91	0.278976
Mcam	87	49	-0.828234		Ttc3	176	387	1.13676
Ccdc153	366	362	-0.015854		Ripk4	6	24	2
Pdzd3	100	141	0.495695		Gm16702	52	24	-1.11548
Mpzl2	109	153	0.489204		Slc22a3	8	60	2.90689
Jaml	108	127	0.233797		Gm16386	5	14	1.48543
Scn2b	273	171	-0.674905		Nme4	7	27	1.94753
Scn4b	155	115	-0.430634		Uhrf1bp1	13	13	0
Tmprss4	125	77	-0.698998		Zfp870	27	36	0.415037
Zbtb16	40	46	0.201634		Myo1f	28	52	0.893085
Gm4894	5	9	0.847997		Kank3	142	62	-1.19555
Arhgap20	34	13	-1.38702		Psors1c2	35	62	0.824913
Sema7a	193	114	-0.759567		Dnph1	28	27	-0.0524674
Cyp11a1	553	350	-0.659925		Zfp119a	84	89	0.083416
Foxb1	44	34	-0.371969		Zfp119b	72	62	-0.215729
BC065403	348	158	-1.13916		Osbpl1a	541	551	0.0264237
Khdc3	50	38	-0.395929		Mapre2	143	83	-0.784832
Me1	22	22	0		1700066B19Rik	124	143	0.205675
Rab6b	18	55	1.61143		Commd10	32	14	-1.19265
Mst1r	229	207	-0.145717		Slc27a6	24	50	1.05889
Nradd	40	131	1.71149		Pde6a	18	48	1.41504
Prss50	21	7	-1.58496		Lipg	176	185	0.0719498
Tmie	111	33	-1.75002		Zfp516	108	94	-0.200299
Arpp21	1459	957	-0.608389		Cd226	43	149	1.7929
2310075C17Rik	107	84	-0.34915		Pcx	61	10	-2.60881
Ccr4	266	194	-0.45537		Slc29a2	32	59	0.882643
Scn5a	192	47	-2.03037		Plcb3	133	169	0.345597
Scn11a	11	12	0.125531		Fads3	33	31	-0.0901978
Ccr8	116	103	-0.17148		Fads2	82	97	0.242361
Vipr1	61	36	-0.760812		Tmem132a	27	65	1.26748
Ccr9	326	228	-0.515838		AW112010	27	35	0.374396
Ccr1	29	49	0.756729		Ms4a6c	73	103	0.496676
Ccr2	138	216	0.646363		Ms4a6b	78	202	1.37281
Zc3h12d	23	30	0.383329		Ms4a4d	66	186	1.49476
Olig3	76	78	0.0374747		Ms4a6d	204	243	0.252387
Ccdc162	396	298	-0.410188		Fam111a	134	146	0.123735
Micu1	143	50	-1.51602		A330040F15Rik	133	129	-0.0440552
Vsir	110	63	-0.80408		Vldlr	28	78	1.47805
Gm17455	132	99	-0.415037		A930007I19Rik	188	218	0.213595
Adamts14	78	50	-0.641546		Papss2	204	277	0.441317
Prf1	140	98	-0.514573		Tll2	9	24	1.41504
Egr2	292	198	-0.560468		Scd1	44	79	0.844349
Ggt1	91	158	0.795986		Wnt8b	19	83	2.12711
Ggt5	148	159	0.10343		Tcf7l2	146	121	-0.270961
Susd2	45	20	-1.16993		Gfra1	124	360	1.53766
Gm5134	294	172	-0.773408		2010204K13Rik	30	32	0.0931094
Aire	266	137	-0.95725		Cask	15	40	1.41504
Amh	60	91	0.600904		Gpr34	12	32	1.41504
Celf5	75	152	1.01911		Gpr82	16	58	1.85798
Tle2	170	105	-0.695145		Pdzd4	22	44	1
Tle6	454	293	-0.631792		Renbp	59	46	-0.359081
Glt8d2	114	96	-0.247928		Tktl1	5	9	0.847997
Bpifc	11	17	0.628031		Gm5127	8	16	1
Slc17a8	21	68	1.69515		Armcx4	6	24	2
Cdk17	565	349	-0.695024		Plp1	16	30	0.906891
Mir1931	396	240	-0.722466		Fgd1	7	10	0.514573
Fgd6	72	53	-0.442005		Prdx4	14	35	1.32193
Socs2	205	410	1		Gpm6b	24	36	0.584963
Kcnmb4os1	24	23	-0.0614005
Kcnmb4	134	71	-0.916342
Myrfl	52	24	-1.11548
Lyz2	8	25	1.64386
Lrp1	28	11	-1.34792
Nab2	49	51	0.0577155
Ikzf4	136	70	-0.95818
Itga7	10	10	0
Xbp1	434	258	-0.750324
Rel	62	30	-1.04731
Nsg2	621	288	-1.10852
Slit3	43	15	-1.51937
Ublcp1	316	297	-0.0894616
Fam71b	236	195	-0.275313
Grm6	34	30	-0.180572
Specc1	11	58	2.39855
Hs3st3b1	16	14	-0.192645
Ntn1	148	77	-0.942667
Chrnb1	155	170	0.133267
Zmynd15	257	219	-0.230837
Wscd1	21	48	1.19265
Spns3	50	34	-0.556393
Itgae	33	26	-0.343954
Rtn4rl1	205	133	-0.624198
Serpinf1	77	75	-0.0379679
Serpinf2	58	50	-0.214125
Rph3al	177	182	0.0401891
Rflnb	55	46	-0.257798
Cdk5r1	206	76	-1.43857
Slfn1	193	180	-0.100604
Slfn4	10	12	0.263034
Dgkeos	192	108	-0.830075
Xylt2	59	85	0.526748
Samd14	29	60	1.04891
Itga3	121	75	-0.690045
Plxdc1	301	244	-0.302882
Arl5c	147	190	0.370183
Cacnb1	45	390	3.11548
Igfbp4	113	43	-1.39391
Ccr7	266	97	-1.45537
Hap1	93	15	-2.63227
Jup	56	12	-2.22239
P3h4	46	12	-1.9386
Fkbp10	46	12	-1.9386
Tubg2	256	134	-0.933911
Ccr10	120	113	-0.0867116
Cntnap1	120	113	-0.0867116
Arl4d	93	84	-0.146841
Cyb561	20	24	0.263034
Sstr2	99	43	-1.20309
Cdr2l	150	99	-0.599462
Mxra7	40	6	-2.73697
Mgat5b	87	72	-0.273018
Rptoros	122	54	-1.17585
Cd7	13	48	1.88452
Fn3k	16	34	1.08746
Id2	208	38	-2.45251
Lsmem1	45	98	1.12286
Sptssa	27	15	-0.847997
4930512B01Rik	144	73	-0.9801
Cdkl1	144	73	-0.9801
Map4k5	253	217	-0.221442
Atl1	257	251	-0.034081
Gm3086	167	96	-0.798742
Map3k9	55	66	0.263034
Vsx2	8	39	2.2854
Ston2	201	195	-0.0437214
Gpr68	84	72	-0.222392
Asb2	44	103	1.22707
Ckb	154	83	-0.891747
Pld4	10	38	1.926
Adam6b	119	81	-0.554968
Gm5441	17	14	-0.280108
Akr1c18	5	5	0
Lyst	200	125	-0.678072
Prss16	164	127	-0.368867
Carmil1	49	12	-2.02975
Cmah	510	124	-2.04016
F13a1	107	53	-1.01355
Rbm24	92	6	-3.9386
Cap2	110	78	-0.495957
Susd3	154	122	-0.336049
Dapk1	208	112	-0.893085
Slc6a19os	144	114	-0.337035
Slc6a19	118	104	-0.182203
Cmya5	59	71	0.267104
Ankrd55	456	502	0.138654
Fst	21	5	-2.07039
Dnase1l3	34	46	0.436099
4930452B06Rik	34	27	-0.332575
Thrb	119	30	-1.98793
Trav3-1	6	7	0.222392
Trav16d-dv11	28	16	-0.807355
Trav7n-4	28	24	-0.222392
Trav8n-2	31	31	0
Trav14n-3	28	69	1.30117
Trav4-2	26	20	-0.378512
Trav6-3	18	21	0.222392
Trav7-3	31	25	-0.31034
Trav6-4	29	74	1.35147
Trav7-4	14	20	0.514573
Trav8-1	14	20	0.514573
Trac	1915	4025	1.07164
Trav6-5	5	6	0.263034
Trav10	35	34	-0.0418202
Trav9-2	19	58	1.61005
Trav4-3	19	58	1.61005
Trav12-2	16	65	2.02237
Trav12-3	20	41	1.03562
Trav3-3	15	26	0.793549
Trav9-4	43	50	0.217591
Tnfrsf19	5	21	2.07039
Trim13	110	24	-2.1964
Wdfy2	145	103	-0.493409
Fam167a	62	13	-2.25376
Fzd3	13	12	-0.115477
Gulo	8	5	-0.678072
Chrna2	19	47	1.30666
Egr3	218	210	-0.0539388
Ppp3cc	42	48	0.192645
Piwil2	28	18	-0.63743
Bmp1	10	9	-0.152003
Serp2	102	34	-1.58496
Epsti1	144	29	-2.31194
Tnfsf11	86	78	-0.140863
Rgcc	252	193	-0.384823
Kctd12	66	16	-2.04439
Spry2	43	8	-2.42626
Cldn10	158	70	-1.1745
Slc15a1	41	24	-0.77259
Gpr18	82	38	-1.10962
Gpr183	122	103	-0.244237
Selenop	27	18	-0.584963
Card6	55	38	-0.533432
Prlr	13	46	1.82312
Trio	188	125	-0.588805
Zhx2	141	73	-0.949727
Ptk2	46	12	-1.9386
Ptp4a3	524	363	-0.529597
Lynx1	271	189	-0.519907
D730001G18Rik	24	44	0.874469
Ly6c2	157	102	-0.622195
Apol7e	32	52	0.70044
Apol9b	48	34	-0.4975
Ncf4	29	63	1.1193
Maff	604	412	-0.551904
Cyp2d22	14	8	-0.807355
Nfam1	340	128	-1.40939
Mapk11	60	118	0.975752
Shank3	5	77	3.94486
Amigo2	55	65	0.241008
Cacnb3	576	384	-0.584963
Rnd1	99	76	-0.381429
Kcnh3	123	96	-0.357552
Acvrl1	13	33	1.34395
Nr4a1	76	55	-0.466568
Tekt5	27	19	-0.50696
Socs1	384	187	-1.03807
Arvcf	234	157	-0.575744
A930003A15Rik	84	101	0.265894
Bcl6	497	213	-1.22239
Hes1	137	53	-1.37011
Bex6	134	104	-0.365649
Dirc2	56	20	-1.48543
Gpr156	20	20	0
Zdhhc23	15	15	0
Gramd1c	58	41	-0.500429
Sidt1	68	67	-0.0213737
Cd200	12	34	1.5025
Gm15638	15	27	0.847997
Plcxd2	42	49	0.222392
Cd96	57	38	-0.584963
Morc1	43	81	0.913585
Impg2	5	6	0.263034
Filip1l	76	88	0.211504
St3gal6	147	57	-1.36678
Erg	51	22	-1.21299
Ets2	349	118	-1.56444
1600002D24Rik	346	193	-0.842171
Zdhhc14	166	65	-1.35267
Snx9	49	31	-0.660514
Rgmb	6	5	-0.263034
Zscan10	398	242	-0.717761
Baiap3	47	36	-0.384664
Rgs11	48	48	0
Grm4	40	52	0.378512
Pacsin1	72	37	-0.960472
4930539E08Rik	30	33	0.137504
Cdkn1a	1041	786	-0.405369
Rab44	92	96	0.0614005
Mdga1	236	187	-0.335749
Sik1	93	66	-0.494765
Lta	189	160	-0.240314
Gtf2h4	31	58	0.903785
Ddr1	210	160	-0.392317
Ptcra	42	60	0.514573
Treml2	136	69	-0.978938
Kcnh8	10	7	-0.514573
Arrdc5	134	44	-1.60666
Tubb4a	63	128	1.02272
Epas1	81	67	-0.273761
Bambi	38	27	-0.49304
Map3k8	208	100	-1.05658
Egr1	31	66	1.0902
Pcdhgb4	32	66	1.04439
Arap3	118	81	-0.542793
Lox	18	21	0.222392
Gramd3	288	293	0.0248319
Aldh7a1	218	188	-0.213595
Smim3	30	26	-0.206451
Myo5b	26	30	0.206451
Smad7	155	142	-0.126377
Cd5	238	172	-0.468553
A430093F15Rik	197	76	-1.37412
Cd6	158	93	-0.764622
Klf9	11	23	1.06413
Pip5k1b	112	80	-0.485427
Glis3	41	26	-0.657112
Ifit3	19	71	1.90182
Ifit1bl1	118	120	0.0242475
Ifit3b	66	84	0.347923
Ifit1	12	36	1.58496
Sema4g	25	58	1.21412
Lzts2	252	189	-0.415037
Sh3pxd2a	155	149	-0.0569559
Hspa12a	8	27	1.75489
Foxp3	43	44	0.0331669
Gm14718	5	26	2.37851
Cd40lg	34	41	0.270089
Xkrx	45	11	-2.03242
Gm1720	50	41	-0.286304
Tmsb4x	66	49	-0.429684
Tlr7	6	6	0

## Sheet: Figure S5g
Figure S5g Contacts of SEs.
SE regons			Parameter x	Parameter y
Chr	Start	End	Log2FC of Hi-C loop numbers(KO/WT))	Log2FC of Hi-C loop density(KO/WT))
chr12	3109929	3110124	0.584963	0.807355
chr5	140200979	140227398	0.356144	-0.00335901
chr17	47522007	47542806	-0.222392	-0.858339
chr2	117399238	117447461	-0.0191088	-0.247842
chr17	79954496	80000219	-0.325095	-0.788838
chr9	32906399	32940703	-0.0786098	-0.290901
chr14	54226949	54239028	-0.206451	-0.454751
chr5	65900694	65935925	0	-0.440869
chr7	63956945	64011894	-0.643208	-0.956106
chr11	87720784	87751474	1.28011	1.51419
chr9	72390786	72408306	-0.530515	-1.10357
chr4	133073508	133095989	-0.352302	-0.681067
chr5	105615761	105649285	0.640458	0.297354
chr2	101551196	101608542	-0.952694	-1.53746
chr5	149358784	149368731	-0.639824	-0.748647
chr1	86394537	86443060	0.113657	-0.0814378
chr6	71341532	71360747	-0.217591	-0.651905
chr5	140263886	140282917	-0.447459	-0.511318
chr7	19911765	19956502	-0.415037	-0.622465
chr10	19176772	19213834	0.0484985	0
chr16	10682649	10700006	-0.148863	-0.50726
chr11	117274910	117327504	-0.156726	-0.434733
chr7	99889457	99929124	-0.387023	-0.759367
chr15	66788840	66802090	0.278301	-0.0339473
chr11	52292317	52319046	-0.246161	-0.497345
chr13	112418429	112439872	0.684498	0.662004
chr5	149111884	149137189	-0.625152	-0.85947
chr3	130935538	130947859	0.716207	0.60846
chr3	103377923	103403382	-0.115477	-0.315264
chr4	136070253	136118647	0	-0.501469
chr14	16156773	16182435	-0.247928	-0.404666
chr7	73584407	73618237	-0.0874628	-0.690279
chr15	74896659	74915044	-0.39486	-0.757065
chr2	72384472	72421064	-0.634716	-0.888512
chr2	120482869	120501673	-0.89812	-1.30194
chr12	107119070	107139715	-0.525461	-0.702904
chr3	94376958	94388044	0.341037	-0.189661
chr16	91424939	91472506	-0.376148	-0.794784
chr1	137799273	137812996	-0.571157	-0.554589
chr11	114226889	114254246	0.337035	0.235103
chr7	142322517	142359574	-0.469485	-0.724273
chr2	118490815	118500303	-0.530515	-0.651496
chr2	158707202	158744853	0.306661	-0.0558018
chr8	106104211	106125309	-0.316027	-0.762961
chr17	52304538	52317462	-0.211504	-0.333544
chr2	152794386	152816304	-0.0544478	-0.662751
chr17	52448859	52479612	-0.450166	-0.397574
chr9	37230349	37245855	-0.807355	-0.733485
chr9	121338568	121382467	-0.0331669	-0.179801
chr1	156391591	156420819	-0.113956	-0.255655
chr7	128373490	128412156	-0.464668	-0.82325
chr15	8556518	8577410	-0.443607	-0.817797
chr7	125556547	125607315	-0.249978	-0.586094
chr17	45480935	45488728	-0.222392	-0.88779
chr16	95840912	95870067	-1	-1.41423
chr5	137690519	137732733	-0.0524674	-0.373567
chr13	28942332	28975665	-0.295456	-0.451824
chr2	29642302	29684516	-0.131245	-0.262222
chr6	99625618	99655901	-0.201634	-0.523933
chr1	181852743	181881660	-0.447459	-0.433701
chr16	92741161	92767948	-0.0443941	-0.145135
chr11	76483044	76504223	-0.584963	-0.188762
chr10	21048585	21077556	-0.57586	-0.852193
chr10	122758157	122777769	-0.13493	-0.386846
chr3	50886554	50906475	-2	-2.22408
chr10	41575867	41635352	-0.0343515	-0.25937
chr8	105622858	105623734	-0.540568	-0.704261
chr10	59958365	59992333	-0.115477	-0.604071
chr1	137766112	137783812	-0.597902	-0.498806
chr9	110051063	110072381	0	-0.103978
chr19	53423635	53425310	0	-0.65874
chr9	32740825	32747639	-0.5025	-0.830075
chr13	112000951	112003103	-0.234465	-0.21901
chr6	114856178	114906987	0.0489096	-0.124328
chr4	156064316	156078244	-0.5025	-0.81867
chr10	21092361	21101203	0.509014	0.684498
chr2	35495697	35512969	0.178337	-0.023223
chr16	24238109	24268237	-1	-0.915388
chr8	111595573	111624986	0.518467	0.383871
chr2	102031000	102040021	-0.847997	-1.25507
chr11	68261033	68271254	-0.378512	-0.667425
chr11	86893527	86944853	0.424498	0.233364
chr18	60844023	60877848	-0.0916305	-0.534473
chr19	53479686	53520449	-0.311944	-0.543315
chr14	79256738	79280483	-0.342888	-0.500381
chr1	189795920	189831579	-0.584963	-1.11679
chr13	13558790	13582142	-0.430634	-0.810884
chr3	96488089	96501905	-0.263034	-0.643856
chr10	43728270	43741072	-0.0458037	-0.135201
chr6	41113191	41120987	0.160465	-0.284143
chr6	146514054	146522514	-0.222392	-0.378172
chr3	107081203	107091659	0.0614005	-0.0480054
chr13	91509402	91541534	-0.195551	-0.0905123
chr1	51584613	51597474	-0.241008	-0.374808
chr6	142909235	142925440	-1.09954	-0.935363
chr18	4294731	4312729	-1.14439	-1.56478
chr11	11716370	11726643	-0.247928	-0.396465
chr7	83647941	83660827	-0.736966	-0.88523
chr3	131013787	131026273	1	0.778806
chr18	35849398	35860431	0.0801703	-0.0638599
chr15	73139909	73170731	0.0374747	-0.133894
chr5	65840715	65857900	-0.0443941	-0.490853
chr17	8909118	8953908	0.0374747	0.0211388
chr15	80537806	80555863	-0.115477	-0.518903
chr11	83078432	83080393	-0.321928	-0.473252
chr5	64488181	64522303	-0.380424	-0.516548
chr4	133161959	133174852	-0.0641303	-0.226509
chr19	45449489	45501416	0.206451	0.364926
chr12	107918604	107936168	-0.152003	-0.398668
chr6	52817623	52868346	-0.289507	-0.10844
chr8	120532304	120544161	-0.713696	-0.970735
chr3	101482669	101498142	-0.268489	-0.225609
chr12	80254005	80273642	-0.526069	-0.713172
chr8	13987044	13996900	-0.584963	-0.785261
chr15	85389829	85418643	-1.16993	-1.33703
chr8	22808285	22814691	1	0.645569
chr1	138135741	138163119	0.08092	0.0356757
chr9	32717469	32727390	-0.152003	-0.442106
chr10	13983139	14016807	0.192645	-0.19529
chr7	125630683	125636378	-0.222392	-0.77444
chr6	8485079	8486450	-0.131245	-0.0627358
chr1	57839516	57852272	-0.5025	-0.632791
chr15	81511927	81522999	0.415037	-0.109451
chr11	51939006	51962397	-0.23644	-0.494765
chr11	46344145	46380866	0.0220263	-0.124053
chr15	95752425	95762864	-0.169925	-0.268061
chr13	34090304	34119929	0.115477	-0.324727
chr14	118774615	118796771	-0.432959	-0.313565
chr8	116577291	116608813	-1.23704	-1.33826
chr11	89067512	89078169	0.485427	-0.167945
chr10	99117274	99132091	-0.857981	-0.961977
chr9	32608813	32616503	0.917538	1.01226
chr16	18059431	18074256	0.0671142	-0.00669465
chr6	34933277	34952746	0.473931	0.202144
chr5	115479522	115490218	-0.321928	-0.742725
chr1	121477454	121488524	-0.584963	-0.635844
chr19	34502695	34511578	-0.395929	-0.656046
chr3	104545557	104565977	-0.0458037	-0.556604
chr11	116389129	116424442	-0.13493	-0.172541
chr13	64410353	64421670	-1.1375	-1.22239
chr2	130532062	130540817	-0.0641303	-0.172061
chr3	50675530	50695660	-3.20163	-3.51658
chr10	60371032	60391070	-0.556393	-0.529253
chr11	115406992	115408712	0.0995357	-0.39927
chr10	21222973	21235972	-0.330149	-0.215338
chr5	136625341	136664647	-0.371969	-0.428306
chr13	35035307	35042550	-2.11548	-2.47805
chr2	19008014	19017102	-0.602665	-0.819214
chr4	103064745	103074988	0.169925	-0.293731
chr11	22799893	22830372	-0.0962153	-0.247294
chr1	153287758	153308615	0.485427	0.471143
chr11	98450291	98459641	0.0995357	0.118877
chr13	28502142	28513475	-0.329308	-0.313617
chr11	11557511	11564957	-0.0339473	-0.165586
chr7	114305406	114323905	-0.229482	-0.420391
chr4	140933278	140952299	-0.255257	-0.579203
chr14	60709501	60732076	-0.115477	-0.657608
chr18	12786449	12822877	-0.857981	-0.971186
chr10	39456251	39489168	-0.135352	-0.323683
chr7	100486483	100502906	0.752072	0.563136
chr11	87220998	87245776	0	-0.0308374
chr13	73703141	73704004	0.415037	-0.182203
chr16	10713605	10732631	-0.131245	-0.570316
chr1	191510192	191528136	0.241008	0.0465927
chr1	87828157	87830318	-0.120294	-0.511214
chr8	126826663	126848280	-0.527932	-0.609472
chr3	68974399	68981405	-1.32193	-1.02834
chr8	122701615	122727340	0.815575	0.599462
chr2	166620165	166630969	0	-0.295223
chr10	20103310	20120094	-0.0544478	-0.148099
chr5	123128761	123151281	-0.0840643	-0.280809
chr9	114742412	114775351	0.263034	0.626632
chr11	52340746	52351788	0.600393	0.610636
chr14	31531571	31540112	-0.0544478	-0.546529
chr1	33548462	33590305	0	-0.028759
chr6	124899911	124900976	0.0458037	-0.31306
chr14	118834604	118850693	-0.954196	-0.9771
chr1	193337280	193349434	-0.392317	-0.567041
chr18	32945277	32970250	-0.0384741	0.115477
chr1	165828538	165844615	0.0848889	-0.366838
chr10	99172079	99212899	-0.387023	-0.364477
chr5	122294726	122317805	-0.331206	-0.744362
chr6	54748704	54767032	0.249978	0.242809
chr2	71795439	71816804	-0.881356	-0.821403
chr9	110899356	110908122	-2	-1.67557
chr6	71302068	71308192	-0.616671	-0.710806
chr1	37465254	37496493	0.438884	0.495862
chr11	101641511	101658204	0.152003	-0.028759
chr5	73188342	73237114	0.489805	0.704923
chr1	60074770	60085287	-0.387023	-0.662965
chr9	42428038	42466288	0.0703893	0.0718503
chr10	21187005	21205940	-0.139725	-0.234246
chr8	35678180	35691244	-1	-1.20645
chr13	51756893	51776342	0.841302	0.566848
chr15	82027522	82028475	0.415037	0.868755
chr18	15312408	15331756	-0.678072	-1.17786
chr13	101532841	101547882	-0.0544478	-0.258312
chr10	96686275	96694515	-1.39855	-1.39366
chr7	135637987	135658823	-0.0703893	-0.0265942
chr9	57769341	57770390	0.115477	-0.179549
chr8	70687471	70700350	0.565597	0.229905
chr10	45103741	45127318	0.584963	1.12988
chr2	32061841	32062864	0.222392	-0.29956
chr11	79002838	79015786	-0.430634	-0.83996
chr12	107753050	107794706	0.0430687	0.211504
chr11	5207142	5215953	-0.237039	-0.656141
chr10	19683628	19693116	0.125531	0.0509839
chr11	95356440	95367567	-0.36257	-0.687831
chr16	84567386	84584392	-1.08746	-1.84503
chr9	108783921	108793428	0	-0.247928
chrX	159676067	159697572	-0.222392	-0.244419
chr7	28381824	28383127	-0.736966	-1.8365
chr11	54834100	54850964	0.243926	0.207116
chr17	52162933	52184516	0.152003	0.129743
chr10	122701741	122739275	-0.127756	-0.127304
chr18	64905302	64933590	0.0740006	0.0454105
chr8	94348254	94371104	-0.0473057	-0.543824
chr9	57640126	57668429	0.280108	0.0960151
chr13	111967637	111984308	-0.249359	-0.317011
chr16	55939926	55949441	-0.222392	-0.513302
chr1	43532275	43554955	0.115477	0.148375
chr1	36920135	36929847	-0.584963	-0.451696
chr5	134371401	134394919	0.537657	0.431432
chr5	136442407	136450407	-0.485427	-0.794286
chr8	119561869	119570469	-0.5025	-1.02425
chr5	34196115	34207455	0.251539	-0.0383718
chr13	13517418	13539005	-0.293731	-0.437405
chr6	115989308	116013856	-0.472068	-0.621488
chr15	85634204	85670446	0.0430687	0.212433
chr13	109822225	109845153	0.169925	0.0844371
chr6	8355203	8364918	0.255257	0.470451
chr3	152943276	152970216	0.552541	0.152851
chr14	27391803	27413009	0.415037	0.536625
chr9	117142021	117166978	1.58496	2.9386
chr17	28504276	28523616	-0.485427	-0.847538
chr19	57343612	57356069	0	0.3249
chr18	84874534	84885315	-0.459432	-0.652077
chr7	67407379	67421597	-0.338802	-0.570996

## Sheet: Figure S5h
Figure S5h. H3K27ac signals in SEs
SE regions			Parameter x	Parameter y
Chr	Start	End	Log2FC of Hi-C loop density(KO/WT))	Log2FC of H3K27ac signal(KO vs WT)
chr12	3109929	3110124	0.807355	-3.8107
chr5	140200979	140227398	-0.00335901	-0.661051
chr17	47522007	47542806	-0.858339	-1.36087
chr2	117399238	117447461	-0.247842	-0.717413
chr17	79954496	80000219	-0.788838	-1.00257
chr9	32906399	32940703	-0.290901	-0.394825
chr14	54226949	54239028	-0.454751	-0.294927
chr5	65900694	65935925	-0.440869	-0.4294
chr7	63956945	64011894	-0.956106	-0.956254
chr11	87720784	87751474	1.51419	-0.337594
chr9	72390786	72408306	-1.10357	-1.70217
chr4	133073508	133095989	-0.681067	-0.861768
chr5	105615761	105649285	0.297354	-0.532626
chr2	101551196	101608542	-1.53746	-1.11107
chr5	149358784	149368731	-0.748647	-0.323728
chr1	86394537	86443060	-0.0814378	-0.262097
chr6	71341532	71360747	-0.651905	-1.42955
chr5	140263886	140282917	-0.511318	-0.593949
chr7	19911765	19956502	-0.622465	-0.0218442
chr10	19176772	19213834	0	-0.0371698
chr16	10682649	10700006	-0.50726	-1.30749
chr11	117274910	117327504	-0.434733	-0.265747
chr7	99889457	99929124	-0.759367	-1.28513
chr15	66788840	66802090	-0.0339473	0.317038
chr11	52292317	52319046	-0.497345	-0.277129
chr13	112418429	112439872	0.662004	-0.139527
chr5	149111884	149137189	-0.85947	-1.47757
chr3	130935538	130947859	0.60846	-0.69957
chr3	103377923	103403382	-0.315264	-0.33986
chr4	136070253	136118647	-0.501469	0.00666477
chr14	16156773	16182435	-0.404666	-0.296373
chr7	73584407	73618237	-0.690279	0.289532
chr15	74896659	74915044	-0.757065	-0.199105
chr2	72384472	72421064	-0.888512	-1.01298
chr2	120482869	120501673	-1.30194	-1.41272
chr12	107119070	107139715	-0.702904	-0.668079
chr3	94376958	94388044	-0.189661	-0.256234
chr16	91424939	91472506	-0.794784	-0.312614
chr1	137799273	137812996	-0.554589	-0.632679
chr11	114226889	114254246	0.235103	-0.427984
chr7	142322517	142359574	-0.724273	-1.11862
chr2	118490815	118500303	-0.651496	-0.591352
chr2	158707202	158744853	-0.0558018	-0.233391
chr8	106104211	106125309	-0.762961	-0.816086
chr17	52304538	52317462	-0.333544	-0.431089
chr2	152794386	152816304	-0.662751	-0.933005
chr17	52448859	52479612	-0.397574	-0.169648
chr9	37230349	37245855	-0.733485	-0.280129
chr9	121338568	121382467	-0.179801	-0.542749
chr1	156391591	156420819	-0.255655	-0.446187
chr7	128373490	128412156	-0.82325	-0.56711
chr15	8556518	8577410	-0.817797	-0.376579
chr7	125556547	125607315	-0.586094	-1.08851
chr17	45480935	45488728	-0.88779	-0.900084
chr16	95840912	95870067	-1.41423	-1.47888
chr5	137690519	137732733	-0.373567	-0.653427
chr13	28942332	28975665	-0.451824	0.2683
chr2	29642302	29684516	-0.262222	-0.36784
chr6	99625618	99655901	-0.523933	0.0271614
chr1	181852743	181881660	-0.433701	-0.426612
chr16	92741161	92767948	-0.145135	-0.481437
chr11	76483044	76504223	-0.188762	-0.502092
chr10	21048585	21077556	-0.852193	-1.31298
chr10	122758157	122777769	-0.386846	-0.709027
chr3	50886554	50906475	-2.22408	-1.15551
chr10	41575867	41635352	-0.25937	-0.13441
chr8	105622858	105623734	-0.704261	-0.225099
chr10	59958365	59992333	-0.604071	-0.809703
chr1	137766112	137783812	-0.498806	-1.19647
chr9	110051063	110072381	-0.103978	-0.306077
chr19	53423635	53425310	-0.65874	0.00347245
chr9	32740825	32747639	-0.830075	-0.133593
chr13	112000951	112003103	-0.21901	-0.102138
chr6	114856178	114906987	-0.124328	-0.343085
chr4	156064316	156078244	-0.81867	-0.458811
chr10	21092361	21101203	0.684498	-0.991517
chr2	35495697	35512969	-0.023223	-0.669539
chr16	24238109	24268237	-0.915388	-0.815033
chr8	111595573	111624986	0.383871	-0.801914
chr2	102031000	102040021	-1.25507	-0.548506
chr11	68261033	68271254	-0.667425	-1.00146
chr11	86893527	86944853	0.233364	-0.229691
chr18	60844023	60877848	-0.534473	-0.586117
chr19	53479686	53520449	-0.543315	-0.261225
chr14	79256738	79280483	-0.500381	-0.828766
chr1	189795920	189831579	-1.11679	-0.80141
chr13	13558790	13582142	-0.810884	-0.796266
chr3	96488089	96501905	-0.643856	0.367065
chr10	43728270	43741072	-0.135201	0.299003
chr6	41113191	41120987	-0.284143	0.182371
chr6	146514054	146522514	-0.378172	0.0768782
chr3	107081203	107091659	-0.0480054	-0.975729
chr13	91509402	91541534	-0.0905123	-0.647858
chr1	51584613	51597474	-0.374808	0.159325
chr6	142909235	142925440	-0.935363	0.733779
chr18	4294731	4312729	-1.56478	-0.234328
chr11	11716370	11726643	-0.396465	-0.666178
chr7	83647941	83660827	-0.88523	-0.153132
chr3	131013787	131026273	0.778806	-0.613545
chr18	35849398	35860431	-0.0638599	-0.569462
chr15	73139909	73170731	-0.133894	-0.0291734
chr5	65840715	65857900	-0.490853	0.425168
chr17	8909118	8953908	0.0211388	-1.24291
chr15	80537806	80555863	-0.518903	-0.519937
chr11	83078432	83080393	-0.473252	-0.15397
chr5	64488181	64522303	-0.516548	-0.453151
chr4	133161959	133174852	-0.226509	0.0823709
chr19	45449489	45501416	0.364926	0.702784
chr12	107918604	107936168	-0.398668	-1.09557
chr6	52817623	52868346	-0.10844	-0.186163
chr8	120532304	120544161	-0.970735	-1.83629
chr3	101482669	101498142	-0.225609	-0.936399
chr12	80254005	80273642	-0.713172	-0.235474
chr8	13987044	13996900	-0.785261	-0.973068
chr15	85389829	85418643	-1.33703	-0.00639442
chr8	22808285	22814691	0.645569	-0.34503
chr1	138135741	138163119	0.0356757	0.173415
chr9	32717469	32727390	-0.442106	-0.0762378
chr10	13983139	14016807	-0.19529	-0.0496325
chr7	125630683	125636378	-0.77444	-0.261442
chr6	8485079	8486450	-0.0627358	-0.237579
chr1	57839516	57852272	-0.632791	-0.320239
chr15	81511927	81522999	-0.109451	-0.665058
chr11	51939006	51962397	-0.494765	-0.75255
chr11	46344145	46380866	-0.124053	0.0891499
chr15	95752425	95762864	-0.268061	-0.284867
chr13	34090304	34119929	-0.324727	-0.00452221
chr14	118774615	118796771	-0.313565	-0.620378
chr8	116577291	116608813	-1.33826	-0.928663
chr11	89067512	89078169	-0.167945	-0.59152
chr10	99117274	99132091	-0.961977	-1.16747
chr9	32608813	32616503	1.01226	-0.39563
chr16	18059431	18074256	-0.00669465	-0.0432994
chr6	34933277	34952746	0.202144	-0.47385
chr5	115479522	115490218	-0.742725	0.126314
chr1	121477454	121488524	-0.635844	-1.43517
chr19	34502695	34511578	-0.656046	-0.0650338
chr3	104545557	104565977	-0.556604	-0.846077
chr11	116389129	116424442	-0.172541	-0.209725
chr13	64410353	64421670	-1.22239	-0.278048
chr2	130532062	130540817	-0.172061	-0.451131
chr3	50675530	50695660	-3.51658	-1.6187
chr10	60371032	60391070	-0.529253	-0.745139
chr11	115406992	115408712	-0.39927	-0.609238
chr10	21222973	21235972	-0.215338	0.584214
chr5	136625341	136664647	-0.428306	0.0659064
chr13	35035307	35042550	-2.47805	-0.956329
chr2	19008014	19017102	-0.819214	-1.11384
chr4	103064745	103074988	-0.293731	-0.943962
chr11	22799893	22830372	-0.247294	0.149456
chr1	153287758	153308615	0.471143	-0.748399
chr11	98450291	98459641	0.118877	-0.718645
chr13	28502142	28513475	-0.313617	-0.504839
chr11	11557511	11564957	-0.165586	-1.28228
chr7	114305406	114323905	-0.420391	-0.198704
chr4	140933278	140952299	-0.579203	-0.0833381
chr14	60709501	60732076	-0.657608	-0.246778
chr18	12786449	12822877	-0.971186	-0.41085
chr10	39456251	39489168	-0.323683	-0.133204
chr7	100486483	100502906	0.563136	0.179992
chr11	87220998	87245776	-0.0308374	0.199563
chr13	73703141	73704004	-0.182203	0.0755593
chr16	10713605	10732631	-0.570316	-1.13701
chr1	191510192	191528136	0.0465927	0.194104
chr1	87828157	87830318	-0.511214	-0.398011
chr8	126826663	126848280	-0.609472	-0.0237002
chr3	68974399	68981405	-1.02834	0.723827
chr8	122701615	122727340	0.599462	-0.82438
chr2	166620165	166630969	-0.295223	-0.716299
chr10	20103310	20120094	-0.148099	0.0749554
chr5	123128761	123151281	-0.280809	0.408049
chr9	114742412	114775351	0.626632	0.10807
chr11	52340746	52351788	0.610636	-1.36002
chr14	31531571	31540112	-0.546529	-0.662609
chr1	33548462	33590305	-0.028759	0.444093
chr6	124899911	124900976	-0.31306	-0.490254
chr14	118834604	118850693	-0.9771	-0.63415
chr1	193337280	193349434	-0.567041	-0.0867804
chr18	32945277	32970250	0.115477	0.201965
chr1	165828538	165844615	-0.366838	-0.398416
chr10	99172079	99212899	-0.364477	-0.496036
chr5	122294726	122317805	-0.744362	-0.850584
chr6	54748704	54767032	0.242809	0.128604
chr2	71795439	71816804	-0.821403	-0.540214
chr9	110899356	110908122	-1.67557	-0.949092
chr6	71302068	71308192	-0.710806	-2.0189
chr1	37465254	37496493	0.495862	-0.143536
chr11	101641511	101658204	-0.028759	-0.443035
chr5	73188342	73237114	0.704923	0.0870547
chr1	60074770	60085287	-0.662965	-0.707393
chr9	42428038	42466288	0.0718503	-0.33604
chr10	21187005	21205940	-0.234246	-0.55183
chr8	35678180	35691244	-1.20645	-0.630917
chr13	51756893	51776342	0.566848	-0.634058
chr15	82027522	82028475	0.868755	-0.359637
chr18	15312408	15331756	-1.17786	-0.828417
chr13	101532841	101547882	-0.258312	-1.12099
chr10	96686275	96694515	-1.39366	-1.71769
chr7	135637987	135658823	-0.0265942	-0.129263
chr9	57769341	57770390	-0.179549	-1.05176
chr8	70687471	70700350	0.229905	-0.185068
chr10	45103741	45127318	1.12988	0.106621
chr2	32061841	32062864	-0.29956	-0.792775
chr11	79002838	79015786	-0.83996	-0.308108
chr12	107753050	107794706	0.211504	-0.26563
chr11	5207142	5215953	-0.656141	-0.458221
chr10	19683628	19693116	0.0509839	-0.254665
chr11	95356440	95367567	-0.687831	-0.306494
chr16	84567386	84584392	-1.84503	-0.178583
chr9	108783921	108793428	-0.247928	-0.840895
chrX	159676067	159697572	-0.244419	0.268673
chr7	28381824	28383127	-1.8365	-0.560122
chr11	54834100	54850964	0.207116	-0.473038
chr17	52162933	52184516	0.129743	-0.545504
chr10	122701741	122739275	-0.127304	-0.25432
chr18	64905302	64933590	0.0454105	0.157605
chr8	94348254	94371104	-0.543824	-0.117557
chr9	57640126	57668429	0.0960151	-0.127271
chr13	111967637	111984308	-0.317011	0.158365
chr16	55939926	55949441	-0.513302	-0.116582
chr1	43532275	43554955	0.148375	0.0202492
chr1	36920135	36929847	-0.451696	-0.124942
chr5	134371401	134394919	0.431432	-0.918974
chr5	136442407	136450407	-0.794286	-1.55202
chr8	119561869	119570469	-1.02425	-1.79007
chr5	34196115	34207455	-0.0383718	-0.128771
chr13	13517418	13539005	-0.437405	-0.704875
chr6	115989308	116013856	-0.621488	-0.410103
chr15	85634204	85670446	0.212433	0.602242
chr13	109822225	109845153	0.0844371	0.104418
chr6	8355203	8364918	0.470451	0.51388
chr3	152943276	152970216	0.152851	-0.44084
chr14	27391803	27413009	0.536625	0.129705
chr9	117142021	117166978	2.9386	-1.31432
chr17	28504276	28523616	-0.847538	-0.3148
chr19	57343612	57356069	0.3249	-0.3122
chr18	84874534	84885315	-0.652077	-0.517524
chr7	67407379	67421597	-0.570996	-0.573208

## Sheet: Figure S5i
Figure S5i. Expression of SE-associated genes.
SE regions				Parameter x	Parameter y
Chr	Start	End	SE asspciated genes	Log2FC of Hi-C loop density(KO/WT))	Log2FC of Gene expression (KO/WT))
chr5	140200979	140227398	Mad1l1	-0.00335901	-0.62833
chr17	47522007	47542806	Ccnd3	-0.858339	-0.748963
chr2	117399238	117447461	Rasgrp1	-0.247842	-0.513258
chr17	79954496	80000219	Atl2	-0.788838	-0.700862
chr9	32906399	32940703	Ets1	-0.290901	-0.125553
chr14	54226949	54239028	Dad1	-0.454751	0.0957021
chr5	65900694	65935925	Chrna9	-0.440869	-1.76834
chr7	63956945	64011894	Klf13	-0.956106	-0.868385
chr11	87720784	87751474	Supt4a	1.51419	-0.49614
chr9	72390786	72408306	Mns1	-1.10357	-0.461281
chr4	133073508	133095989	Wasf2	-0.681067	-0.209466
chr5	105615761	105649285	Lrrc8d	0.297354	-0.22868
chr2	101551196	101608542	Rag2	-1.53746	-2.38775
chr5	149358784	149368731	Medag	-0.748647	-0.894462
chr6	71341532	71360747	Cd8a	-0.651905	-0.530339
chr5	140263886	140282917	Mad1l1	-0.511318	-0.62833
chr7	19911765	19956502	Pvr	-0.622465	-1.02161
chr16	10682649	10700006	Socs1	-0.50726	-1.30348
chr7	99889457	99929124	Xrra1	-0.759367	-2.20003
chr15	66788840	66802090	Sla	-0.0339473	0.041319
chr11	52292317	52319046	Tcf7	-0.497345	-0.378935
chr13	112418429	112439872	Il6st	0.662004	-0.449376
chr5	149111884	149137189	Gm8615	-0.85947	-0.516369
chr3	130935538	130947859	Lef1	0.60846	-0.869714
chr3	103377923	103403382	Trim33	-0.315264	-0.00226629
chr4	136070253	136118647	Rpl11	-0.501469	0.284147
chr14	16156773	16182435	Ngly1	-0.404666	-0.187341
chr7	73584407	73618237	1810026B05Rik	-0.690279	-0.391968
chr15	74896659	74915044	2010109I03Rik	-0.757065	0.660322
chr2	72384472	72421064	Cdca7	-0.888512	-0.20073
chr2	120482869	120501673	Capn3	-1.30194	-2.02567
chr3	94376958	94388044	Rorc	-0.189661	0.207373
chr16	91424939	91472506	A930006K02Rik	-0.794784	-0.48801
chr1	137799273	137812996	Mir181a-1	-0.554589	-0.17678
chr11	114226889	114254246	1700092K14Rik	0.235103	0.106818
chr7	142322517	142359574	Ifitm10	-0.724273	-2.26619
chr2	118490815	118500303	Srp14	-0.651496	-0.399784
chr2	158707202	158744853	Fam83d	-0.0558018	0.27707
chr8	106104211	106125309	1810019D21Rik	-0.762961	-1.56015
chr17	52304538	52317462	Kcnh8	-0.333544	-2.56428
chr2	152794386	152816304	Bcl2l1	-0.662751	-0.290589
chr17	52448859	52479612	Kcnh8	-0.397574	-2.56428
chr9	37230349	37245855	Slc37a2	-0.733485	-2.06075
chr9	121338568	121382467	Trak1	-0.179801	-0.1141
chr1	156391591	156420819	Soat1	-0.255655	-0.0550078
chr7	128373490	128412156	Rgs10	-0.82325	-0.282492
chr15	8556518	8577410	Nipbl	-0.817797	-0.319308
chr7	125556547	125607315	Il21r	-0.586094	-1.04143
chr17	45480935	45488728	Spats1	-0.88779	0.352098
chr16	95840912	95870067	1600002D24Rik	-1.41423	-1.16988
chr5	137690519	137732733	Agfg2	-0.373567	-0.975011
chr13	28942332	28975665	Sox4	-0.451824	-0.595421
chr2	29642302	29684516	Rapgef1	-0.262222	-0.0935985
chr6	99625618	99655901	Eif4e3	-0.523933	-0.208824
chr1	181852743	181881660	Lbr	-0.433701	-0.0942461
chr16	92741161	92767948	Runx1	-0.145135	0.344657
chr11	76483044	76504223	Abr	-0.188762	0.0652929
chr10	21048585	21077556	Ahi1	-0.852193	0.257946
chr10	122758157	122777769	Ppm1h	-0.386846	-0.0375185
chr10	41575867	41635352	Ccdc162	-0.25937	-1.09656
chr10	59958365	59992333	Ddit4	-0.604071	-0.764209
chr1	137766112	137783812	Mir181a-1	-0.498806	-0.17678
chr9	110051063	110072381	Dhx30	-0.103978	-0.261479
chr19	53423635	53425310	Smndc1	-0.65874	-0.179876
chr9	32740825	32747639	Ets1	-0.830075	-0.125553
chr13	112000951	112003103	Map3k1	-0.21901	-0.435852
chr6	114856178	114906987	Vgll4	-0.124328	-0.302811
chr10	21092361	21101203	Ahi1	0.684498	0.257946
chr2	35495697	35512969	Ggta1	-0.023223	0.536753
chr16	24238109	24268237	Lpp	-0.915388	0.370658
chr8	111595573	111624986	Ldhd	0.383871	-1.25864
chr2	102031000	102040021	Commd9	-1.25507	0.0364817
chr11	68261033	68271254	Ntn1	-0.667425	-2.09747
chr11	86893527	86944853	Ypel2	0.233364	-0.550304
chr18	60844023	60877848	Tcof1	-0.534473	-0.149756
chr19	53479686	53520449	Dusp5	-0.543315	-0.656619
chr14	79256738	79280483	Zfp957	-0.500381	-0.394143
chr1	189795920	189831579	Ptpn14	-1.11679	-2.23536
chr13	13558790	13582142	Lyst	-0.810884	-1.71688
chr3	96488089	96501905	Hfe2	-0.643856	0.106818
chr6	41113191	41120987	2210010C04Rik	-0.284143	1.9934
chr6	146514054	146522514	Itpr2	-0.378172	0.349335
chr3	107081203	107091659	Kcna2	-0.0480054	-0.94361
chr13	91509402	91541534	Ssbp2	-0.0905123	-0.537087
chr1	51584613	51597474	Nabp1	-0.374808	-0.814799
chr6	142909235	142925440	St8sia1	-0.935363	0.123678
chr18	4294731	4312729	Map3k8	-1.56478	-1.79854
chr11	11716370	11726643	Ikzf1	-0.396465	-0.674369
chr7	83647941	83660827	Stard5	-0.88523	-0.553046
chr3	131013787	131026273	Lef1	0.778806	-0.869714
chr18	35849398	35860431	Cxxc5	-0.0638599	-0.478343
chr15	73139909	73170731	Ago2	-0.133894	-0.0906011
chr5	65840715	65857900	Rhoh	-0.490853	0.0674322
chr17	8909118	8953908	1700010I14Rik	0.0211388	-0.624798
chr15	80537806	80555863	Enthd1	-0.518903	0.717644
chr11	83078432	83080393	Slfn2	-0.473252	-0.371173
chr5	64488181	64522303	C030018K13Rik	-0.516548	-0.0944016
chr4	133161959	133174852	Wasf2	-0.226509	-0.209466
chr19	45449489	45501416	Poll	0.364926	0.731352
chr12	107918604	107936168	Bcl11b	-0.398668	-0.0111146
chr6	52817623	52868346	Jazf1	-0.10844	0.0873066
chr8	120532304	120544161	Gse1	-0.970735	-1.063
chr3	101482669	101498142	Igsf3	-0.225609	1.89988
chr12	80254005	80273642	Actn1	-0.713172	-0.118496
chr15	85389829	85418643	Atxn10	-1.33703	0.171445
chr8	22808285	22814691	Ap3m2	0.645569	-1.01816
chr1	138135741	138163119	Ptprc	0.0356757	-0.309791
chr9	32717469	32727390	Ets1	-0.442106	-0.125553
chr10	13983139	14016807	Hivep2	-0.19529	-0.748901
chr7	125630683	125636378	Il21r	-0.77444	-1.04143
chr6	8485079	8486450	A430035B10Rik	-0.0627358	-0.55559
chr1	57839516	57852272	Spats2l	-0.632791	-3.31586
chr15	81511927	81522999	Rbx1	-0.109451	-0.0841247
chr11	51939006	51962397	Cdkn2aipnl	-0.494765	0.0125475
chr11	46344145	46380866	Itk	-0.124053	-0.401058
chr15	95752425	95762864	Ano6	-0.268061	-0.0332399
chr14	118774615	118796771	Cldn10	-0.313565	-1.4288
chr8	116577291	116608813	Dynlrb2	-1.33826	-0.585583
chr11	89067512	89078169	Gm525	-0.167945	-1.0149
chr10	99117274	99132091	Galnt4	-0.961977	-0.774054
chr9	32608813	32616503	Fli1	1.01226	0.586341
chr6	34933277	34952746	Stra8	0.202144	-0.111508
chr5	115479522	115490218	Sirt4	-0.742725	-0.1241
chr1	121477454	121488524	Htr5b	-0.635844	-0.0944016
chr19	34502695	34511578	Lipa	-0.656046	-0.28957
chr3	104545557	104565977	Lrig2	-0.556604	-0.0806175
chr11	116389129	116424442	Rnf157	-0.172541	-0.614208
chr13	64410353	64421670	Cdk20	-1.22239	-0.11858
chr2	130532062	130540817	4930473A02Rik	-0.172061	0.0479186
chr3	50675530	50695660	Slc7a11	-3.51658	-3.21611
chr10	60371032	60391070	Gm17455	-0.529253	-1.00803
chr10	21222973	21235972	Hbs1l	-0.215338	-0.304762
chr5	136625341	136664647	Myl10	-0.428306	-0.290474
chr13	35035307	35042550	Eci2	-2.47805	-0.0382384
chr2	19008014	19017102	4930426L09Rik	-0.819214	-0.267831
chr4	103064745	103074988	Insl5	-0.293731	-2.91269
chr11	22799893	22830372	B3gnt2	-0.247294	0.131028
chr1	153287758	153308615	Lamc1	0.471143	0.0469716
chr11	98450291	98459641	Grb7	0.118877	-0.89617
chr13	28502142	28513475	Prl5a1	-0.313617	-0.0944016
chr11	11557511	11564957	4930415F15Rik	-0.165586	0.152792
chr7	114305406	114323905	Psma1	-0.420391	0.0891078
chr4	140933278	140952299	Gm13031	-0.579203	-1.40188
chr14	60709501	60732076	C1qtnf9	-0.657608	-0.613831
chr18	12786449	12822877	Osbpl1a	-0.971186	1.09632
chr10	39456251	39489168	Fyn	-0.323683	-0.134562
chr7	100486483	100502906	Ucp2	0.563136	0.247783
chr11	87220998	87245776	Trim37	-0.0308374	0.249948
chr13	73703141	73704004	Slc6a19	-0.182203	-2.1832
chr16	10713605	10732631	Socs1	-0.570316	-1.30348
chr1	191510192	191528136	Dtl	0.0465927	0.331893
chr1	87828157	87830318	Dgkd	-0.511214	-0.929104
chr8	126826663	126848280	Tomm20	-0.609472	0.21662
chr3	68974399	68981405	Ift80	-1.02834	0.780742
chr8	122701615	122727340	Cbfa2t3	0.599462	-0.127106
chr2	166620165	166630969	Prex1	-0.295223	-0.321875
chr10	20103310	20120094	Map7	-0.148099	-0.605309
chr5	123128761	123151281	Setd1b	-0.280809	0.0913715
chr9	114742412	114775351	Cmtm7	0.626632	0.486908
chr11	52340746	52351788	Vdac1	0.610636	0.155653
chr14	31531571	31540112	Eaf1	-0.546529	-0.14333
chr1	33548462	33590305	Prim2	-0.028759	0.486954
chr6	124899911	124900976	Lag3	-0.31306	-0.29804
chr14	118834604	118850693	Cldn10	-0.9771	-1.4288
chr1	193337280	193349434	Camk1g	-0.567041	-0.280821
chr18	32945277	32970250	Camk4	0.115477	0.217207
chr1	165828538	165844615	Cd247	-0.366838	-0.701569
chr10	99172079	99212899	Dusp6	-0.364477	-1.5899
chr5	122294726	122317805	Pptc7	-0.744362	-0.511132
chr6	54748704	54767032	Znrf2	0.242809	0.520908
chr2	71795439	71816804	Itga6	-0.821403	-1.05722
chr9	110899356	110908122	Gm590	-1.67557	-2.70869
chr6	71302068	71308192	Cd8b1	-0.710806	-1.05753
chr1	37465254	37496493	4930594C11Rik	0.495862	-0.776987
chr11	101641511	101658204	Arl4d	-0.028759	-1.00971
chr5	73188342	73237114	Fryl	0.704923	0.268735
chr1	60074770	60085287	Wdr12	-0.662965	-0.869307
chr9	42428038	42466288	Tbcel	0.0718503	-0.404682
chr10	21187005	21205940	Myb	-0.234246	-0.816206
chr8	35678180	35691244	Gm16793	-1.20645	-0.727798
chr13	51756893	51776342	Sema4d	0.566848	-0.774532
chr15	82027522	82028475	Xrcc6	0.868755	-0.105489
chr18	15312408	15331756	Aqp4	-1.17786	-0.483515
chr10	96686275	96694515	Btg1	-1.39366	-1.31526
chr7	135637987	135658823	5830432E09Rik	-0.0265942	-0.188645
chr9	57769341	57770390	Clk3	-0.179549	-0.953245
chr8	70687471	70700350	Jund	0.229905	-0.547073
chr10	45103741	45127318	Prep	1.12988	-0.741632
chr2	32061841	32062864	Fam78a	-0.29956	-0.0919202
chr11	79002838	79015786	Gm11201	-0.83996	-0.156462
chr12	107753050	107794706	4930465M20Rik	0.211504	-0.257003
chr11	5207142	5215953	Mir3079	-0.656141	0.221428
chr10	19683628	19693116	Il20ra	0.0509839	3.2788
chr11	95356440	95367567	Slc35b1	-0.687831	-0.541695
chr9	108783921	108793428	Ip6k2	-0.247928	-0.295534
chrX	159676067	159697572	Sh3kbp1	-0.244419	0.313692
chr7	28381824	28383127	Zfp36	-1.8365	-1.63401
chr11	54834100	54850964	Lyrm7	0.207116	-0.624801
chr10	122701741	122739275	Ppm1h	-0.127304	-0.0375185
chr18	64905302	64933590	Nedd4l	0.0454105	0.423736
chr8	94348254	94371104	Herpud1	-0.543824	-0.0931084
chr9	57640126	57668429	Csk	0.0960151	0.279472
chr13	111967637	111984308	Map3k1	-0.317011	-0.435852
chr16	55939926	55949441	Cep97	-0.513302	-0.628975
chr1	43532275	43554955	Nck2	0.148375	0.172637
chr1	36920135	36929847	Tmem131	-0.451696	-0.0597955
chr5	134371401	134394919	Gtf2i	0.431432	-0.268799
chr5	136442407	136450407	Mir721	-0.794286	0.0414805
chr8	119561869	119570469	Mbtps1	-1.02425	-0.761094
chr5	34196115	34207455	Mxd4	-0.0383718	-0.145663
chr13	13517418	13539005	Lyst	-0.437405	-1.71688
chr6	115989308	116013856	Plxnd1	-0.621488	-0.707439
chr15	85634204	85670446	Mirlet7c-2	0.212433	-0.230458
chr13	109822225	109845153	Mir1904	0.0844371	0.19553
chr3	152943276	152970216	St6galnac5	0.152851	0.784493
chr9	117142021	117166978	Rbms3	2.9386	-0.205737
chr17	28504276	28523616	Armc12	-0.847538	-0.806755
chr19	57343612	57356069	B230217O12Rik	0.3249	0.303542
chr7	67407379	67421597	Mef2a	-0.570996	-0.442864

## Sheet: Figure S5j
Figre S5j. H3K27ac of SEs and expression of SEs-associated gens
SE regions				Parameter x	Parameter y
Chr	Start	End	SE asspciated genes	Log2FC of H3K27ac signal(KO vs WT)	Log2FC of Gene expression (KO/WT))
chr5	140200979	140227398	Mad1l1	-0.661051	-0.62833
chr17	47522007	47542806	Ccnd3	-1.36087	-0.748963
chr2	117399238	117447461	Rasgrp1	-0.717413	-0.513258
chr17	79954496	80000219	Atl2	-1.00257	-0.700862
chr9	32906399	32940703	Ets1	-0.394825	-0.125553
chr6	103649125	103649320	Chl1	-1.47747	-4.82514
chr14	54226949	54239028	Dad1	-0.294927	0.0957021
chr5	65900694	65935925	Chrna9	-0.4294	-1.76834
chr7	63956945	64011894	Klf13	-0.956254	-0.868385
chr11	87720784	87751474	Supt4a	-0.337594	-0.49614
chr9	72390786	72408306	Mns1	-1.70217	-0.461281
chr11	3127155	3148760	Pisd-ps1	0.0855646	-0.129101
chr4	133073508	133095989	Wasf2	-0.861768	-0.209466
chr5	105615761	105649285	Lrrc8d	-0.532626	-0.22868
chr2	101551196	101608542	Rag2	-1.11107	-2.38775
chr5	149358784	149368731	Medag	-0.323728	-0.894462
chr6	71341532	71360747	Cd8a	-1.42955	-0.530339
chr5	140263886	140282917	Mad1l1	-0.593949	-0.62833
chr7	19911765	19956502	Pvr	-0.0218442	-1.02161
chr16	10682649	10700006	Socs1	-1.30749	-1.30348
chr7	99889457	99929124	Xrra1	-1.28513	-2.20003
chr15	66788840	66802090	Sla	0.317038	0.041319
chr11	52292317	52319046	Tcf7	-0.277129	-0.378935
chr13	112418429	112439872	Il6st	-0.139527	-0.449376
chr5	149111884	149137189	Gm8615	-1.47757	-0.516369
chr3	130935538	130947859	Lef1	-0.69957	-0.869714
chr3	103377923	103403382	Trim33	-0.33986	-0.00226629
chr4	136070253	136118647	Rpl11	0.00666477	0.284147
chr14	16156773	16182435	Ngly1	-0.296373	-0.187341
chr7	73584407	73618237	1810026B05Rik	0.289532	-0.391968
chr15	74896659	74915044	2010109I03Rik	-0.199105	0.660322
chr2	72384472	72421064	Cdca7	-1.01298	-0.20073
chr2	120482869	120501673	Capn3	-1.41272	-2.02567
chr3	94376958	94388044	Rorc	-0.256234	0.207373
chr16	91424939	91472506	A930006K02Rik	-0.312614	-0.48801
chr1	137799273	137812996	Mir181a-1	-0.632679	-0.17678
chr11	114226889	114254246	1700092K14Rik	-0.427984	0.106818
chr7	142322517	142359574	Ifitm10	-1.11862	-2.26619
chr2	118490815	118500303	Srp14	-0.591352	-0.399784
chr2	158707202	158744853	Fam83d	-0.233391	0.27707
chr8	106104211	106125309	1810019D21Rik	-0.816086	-1.56015
chr17	52304538	52317462	Kcnh8	-0.431089	-2.56428
chr2	152794386	152816304	Bcl2l1	-0.933005	-0.290589
chr17	52448859	52479612	Kcnh8	-0.169648	-2.56428
chr9	37230349	37245855	Slc37a2	-0.280129	-2.06075
chr9	121338568	121382467	Trak1	-0.542749	-0.1141
chr1	156391591	156420819	Soat1	-0.446187	-0.0550078
chr7	128373490	128412156	Rgs10	-0.56711	-0.282492
chr15	8556518	8577410	Nipbl	-0.376579	-0.319308
chr7	125556547	125607315	Il21r	-1.08851	-1.04143
chr17	45480935	45488728	Spats1	-0.900084	0.352098
chr16	95840912	95870067	1600002D24Rik	-1.47888	-1.16988
chr5	137690519	137732733	Agfg2	-0.653427	-0.975011
chr13	28942332	28975665	Sox4	0.2683	-0.595421
chr2	29642302	29684516	Rapgef1	-0.36784	-0.0935985
chr6	99625618	99655901	Eif4e3	0.0271614	-0.208824
chr1	181852743	181881660	Lbr	-0.426612	-0.0942461
chr16	92741161	92767948	Runx1	-0.481437	0.344657
chr11	76483044	76504223	Abr	-0.502092	0.0652929
chr10	21048585	21077556	Ahi1	-1.31298	0.257946
chr10	122758157	122777769	Ppm1h	-0.709027	-0.0375185
chr10	41575867	41635352	Ccdc162	-0.13441	-1.09656
chr10	59958365	59992333	Ddit4	-0.809703	-0.764209
chr1	137766112	137783812	Mir181a-1	-1.19647	-0.17678
chr9	110051063	110072381	Dhx30	-0.306077	-0.261479
chr19	53423635	53425310	Smndc1	0.00347245	-0.179876
chr9	32740825	32747639	Ets1	-0.133593	-0.125553
chr13	112000951	112003103	Map3k1	-0.102138	-0.435852
chr6	114856178	114906987	Vgll4	-0.343085	-0.302811
chr10	21092361	21101203	Ahi1	-0.991517	0.257946
chr2	35495697	35512969	Ggta1	-0.669539	0.536753
chr16	24238109	24268237	Lpp	-0.815033	0.370658
chr8	111595573	111624986	Ldhd	-0.801914	-1.25864
chr2	102031000	102040021	Commd9	-0.548506	0.0364817
chr11	68261033	68271254	Ntn1	-1.00146	-2.09747
chr11	86893527	86944853	Ypel2	-0.229691	-0.550304
chr18	60844023	60877848	Tcof1	-0.586117	-0.149756
chr19	53479686	53520449	Dusp5	-0.261225	-0.656619
chr14	79256738	79280483	Zfp957	-0.828766	-0.394143
chr1	189795920	189831579	Ptpn14	-0.80141	-2.23536
chr13	13558790	13582142	Lyst	-0.796266	-1.71688
chr3	96488089	96501905	Hfe2	0.367065	0.106818
chr6	41113191	41120987	2210010C04Rik	0.182371	1.9934
chr6	146514054	146522514	Itpr2	0.0768782	0.349335
chr3	107081203	107091659	Kcna2	-0.975729	-0.94361
chr13	91509402	91541534	Ssbp2	-0.647858	-0.537087
chr1	51584613	51597474	Nabp1	0.159325	-0.814799
chr6	142909235	142925440	St8sia1	0.733779	0.123678
chr18	4294731	4312729	Map3k8	-0.234328	-1.79854
chr11	11716370	11726643	Ikzf1	-0.666178	-0.674369
chr7	83647941	83660827	Stard5	-0.153132	-0.553046
chr3	131013787	131026273	Lef1	-0.613545	-0.869714
chr18	35849398	35860431	Cxxc5	-0.569462	-0.478343
chr15	73139909	73170731	Ago2	-0.0291734	-0.0906011
chr5	65840715	65857900	Rhoh	0.425168	0.0674322
chr17	8909118	8953908	1700010I14Rik	-1.24291	-0.624798
chr15	80537806	80555863	Enthd1	-0.519937	0.717644
chr11	83078432	83080393	Slfn2	-0.15397	-0.371173
chr5	64488181	64522303	C030018K13Rik	-0.453151	-0.0944016
chr4	133161959	133174852	Wasf2	0.0823709	-0.209466
chr19	45449489	45501416	Poll	0.702784	0.731352
chr12	107918604	107936168	Bcl11b	-1.09557	-0.0111146
chr6	52817623	52868346	Jazf1	-0.186163	0.0873066
chr8	120532304	120544161	Gse1	-1.83629	-1.063
chr3	101482669	101498142	Igsf3	-0.936399	1.89988
chr12	80254005	80273642	Actn1	-0.235474	-0.118496
chr15	85389829	85418643	Atxn10	-0.00639442	0.171445
chr8	22808285	22814691	Ap3m2	-0.34503	-1.01816
chr1	138135741	138163119	Ptprc	0.173415	-0.309791
chr9	32717469	32727390	Ets1	-0.0762378	-0.125553
chr10	13983139	14016807	Hivep2	-0.0496325	-0.748901
chr7	125630683	125636378	Il21r	-0.261442	-1.04143
chr6	8485079	8486450	A430035B10Rik	-0.237579	-0.55559
chr1	57839516	57852272	Spats2l	-0.320239	-3.31586
chr15	81511927	81522999	Rbx1	-0.665058	-0.0841247
chr11	51939006	51962397	Cdkn2aipnl	-0.75255	0.0125475
chr11	46344145	46380866	Itk	0.0891499	-0.401058
chr15	95752425	95762864	Ano6	-0.284867	-0.0332399
chr14	118774615	118796771	Cldn10	-0.620378	-1.4288
chr8	116577291	116608813	Dynlrb2	-0.928663	-0.585583
chr11	89067512	89078169	Gm525	-0.59152	-1.0149
chr10	99117274	99132091	Galnt4	-1.16747	-0.774054
chr9	32608813	32616503	Fli1	-0.39563	0.586341
chr6	34933277	34952746	Stra8	-0.47385	-0.111508
chr5	115479522	115490218	Sirt4	0.126314	-0.1241
chr1	121477454	121488524	Htr5b	-1.43517	-0.0944016
chr1	134063641	134067167	Btg2	-0.187815	-0.416385
chr19	34502695	34511578	Lipa	-0.0650338	-0.28957
chr3	104545557	104565977	Lrig2	-0.846077	-0.0806175
chr11	116389129	116424442	Rnf157	-0.209725	-0.614208
chr13	64410353	64421670	Cdk20	-0.278048	-0.11858
chr2	130532062	130540817	4930473A02Rik	-0.451131	0.0479186
chr3	50675530	50695660	Slc7a11	-1.6187	-3.21611
chr10	60371032	60391070	Gm17455	-0.745139	-1.00803
chr10	21222973	21235972	Hbs1l	0.584214	-0.304762
chr5	136625341	136664647	Myl10	0.0659064	-0.290474
chr13	35035307	35042550	Eci2	-0.956329	-0.0382384
chr2	19008014	19017102	4930426L09Rik	-1.11384	-0.267831
chr4	103064745	103074988	Insl5	-0.943962	-2.91269
chr11	22799893	22830372	B3gnt2	0.149456	0.131028
chr1	153287758	153308615	Lamc1	-0.748399	0.0469716
chr11	98450291	98459641	Grb7	-0.718645	-0.89617
chr13	28502142	28513475	Prl5a1	-0.504839	-0.0944016
chr15	75085718	75086925	Ly6c2	-0.270373	-1.13989
chr11	11557511	11564957	4930415F15Rik	-1.28228	0.152792
chr7	114305406	114323905	Psma1	-0.198704	0.0891078
chr4	140933278	140952299	Gm13031	-0.0833381	-1.40188
chr14	60709501	60732076	C1qtnf9	-0.246778	-0.613831
chr18	12786449	12822877	Osbpl1a	-0.41085	1.09632
chr10	39456251	39489168	Fyn	-0.133204	-0.134562
chr7	100486483	100502906	Ucp2	0.179992	0.247783
chr11	87220998	87245776	Trim37	0.199563	0.249948
chr13	73703141	73704004	Slc6a19	0.0755593	-2.1832
chr16	10713605	10732631	Socs1	-1.13701	-1.30348
chr1	191510192	191528136	Dtl	0.194104	0.331893
chr1	87828157	87830318	Dgkd	-0.398011	-0.929104
chr8	126826663	126848280	Tomm20	-0.0237002	0.21662
chr3	68974399	68981405	Ift80	0.723827	0.780742
chr8	122701615	122727340	Cbfa2t3	-0.82438	-0.127106
chr2	166620165	166630969	Prex1	-0.716299	-0.321875
chr10	20103310	20120094	Map7	0.0749554	-0.605309
chr5	123128761	123151281	Setd1b	0.408049	0.0913715
chr9	114742412	114775351	Cmtm7	0.10807	0.486908
chr11	52340746	52351788	Vdac1	-1.36002	0.155653
chr14	31531571	31540112	Eaf1	-0.662609	-0.14333
chr1	33548462	33590305	Prim2	0.444093	0.486954
chr6	124899911	124900976	Lag3	-0.490254	-0.29804
chr14	118834604	118850693	Cldn10	-0.63415	-1.4288
chr1	193337280	193349434	Camk1g	-0.0867804	-0.280821
chr18	32945277	32970250	Camk4	0.201965	0.217207
chr1	165828538	165844615	Cd247	-0.398416	-0.701569
chr10	99172079	99212899	Dusp6	-0.496036	-1.5899
chr5	122294726	122317805	Pptc7	-0.850584	-0.511132
chr6	54748704	54767032	Znrf2	0.128604	0.520908
chr2	71795439	71816804	Itga6	-0.540214	-1.05722
chr9	110899356	110908122	Gm590	-0.949092	-2.70869
chr6	71302068	71308192	Cd8b1	-2.0189	-1.05753
chr1	37465254	37496493	4930594C11Rik	-0.143536	-0.776987
chr11	101641511	101658204	Arl4d	-0.443035	-1.00971
chr5	73188342	73237114	Fryl	0.0870547	0.268735
chr1	60074770	60085287	Wdr12	-0.707393	-0.869307
chr9	42428038	42466288	Tbcel	-0.33604	-0.404682
chr10	21187005	21205940	Myb	-0.55183	-0.816206
chr8	35678180	35691244	Gm16793	-0.630917	-0.727798
chr13	51756893	51776342	Sema4d	-0.634058	-0.774532
chr15	82027522	82028475	Xrcc6	-0.359637	-0.105489
chr18	15312408	15331756	Aqp4	-0.828417	-0.483515
chr10	96686275	96694515	Btg1	-1.71769	-1.31526
chr7	135637987	135658823	5830432E09Rik	-0.129263	-0.188645
chr9	57769341	57770390	Clk3	-1.05176	-0.953245
chr8	70687471	70700350	Jund	-0.185068	-0.547073
chr10	45103741	45127318	Prep	0.106621	-0.741632
chr2	32061841	32062864	Fam78a	-0.792775	-0.0919202
chr11	79002838	79015786	Gm11201	-0.308108	-0.156462
chr12	107753050	107794706	4930465M20Rik	-0.26563	-0.257003
chr11	5207142	5215953	Mir3079	-0.458221	0.221428
chr10	19683628	19693116	Il20ra	-0.254665	3.2788
chr11	95356440	95367567	Slc35b1	-0.306494	-0.541695
chr12	71233801	71259381	Dact1	-0.0608588	0.00716685
chr9	108783921	108793428	Ip6k2	-0.840895	-0.295534
chrX	159676067	159697572	Sh3kbp1	0.268673	0.313692
chr7	28381824	28383127	Zfp36	-0.560122	-1.63401
chr11	54834100	54850964	Lyrm7	-0.473038	-0.624801
chr10	122701741	122739275	Ppm1h	-0.25432	-0.0375185
chr18	64905302	64933590	Nedd4l	0.157605	0.423736
chr8	94348254	94371104	Herpud1	-0.117557	-0.0931084
chr9	57640126	57668429	Csk	-0.127271	0.279472
chr13	111967637	111984308	Map3k1	0.158365	-0.435852
chr16	55939926	55949441	Cep97	-0.116582	-0.628975
chr1	43532275	43554955	Nck2	0.0202492	0.172637
chr1	36920135	36929847	Tmem131	-0.124942	-0.0597955
chr5	134371401	134394919	Gtf2i	-0.918974	-0.268799
chr5	136442407	136450407	Mir721	-1.55202	0.0414805
chr8	119561869	119570469	Mbtps1	-1.79007	-0.761094
chr5	34196115	34207455	Mxd4	-0.128771	-0.145663
chr13	13517418	13539005	Lyst	-0.704875	-1.71688
chr6	115989308	116013856	Plxnd1	-0.410103	-0.707439
chr15	85634204	85670446	Mirlet7c-2	0.602242	-0.230458
chr13	109822225	109845153	Mir1904	0.104418	0.19553
chr3	152943276	152970216	St6galnac5	-0.44084	0.784493
chr9	117142021	117166978	Rbms3	-1.31432	-0.205737
chr17	28504276	28523616	Armc12	-0.3148	-0.806755
chr19	57343612	57356069	B230217O12Rik	-0.3122	0.303542
chr7	67407379	67421597	Mef2a	-0.573208	-0.442864

## Sheet: Figure S6a
Figure S6a. Insulation scores.
Chr	Start	End	Satb1WT_Insulation Score		Satb1cKO_Insulation Score
Chr16	23000000	23010000	0.188988	0.133313	0.130821	0.206553
Chr16	23010000	23020000	0.187575	0.143095	0.133389	0.1905
Chr16	23020000	23030000	0.203908	0.146421	0.137262	0.182988
Chr16	23030000	23040000	0.196187	0.146368	0.132605	0.185469
Chr16	23040000	23050000	0.194097	0.130953	0.149431	0.168834
Chr16	23050000	23060000	0.211917	0.132206	0.177521	0.178473
Chr16	23060000	23070000	0.225467	0.146754	0.190806	0.178396
Chr16	23070000	23080000	0.243594	0.164754	0.215362	0.181079
Chr16	23080000	23090000	0.289338	0.192394	0.218612	0.192316
Chr16	23090000	23100000	0.330455	0.213035	0.272852	0.215056
Chr16	23100000	23110000	0.369319	0.255678	0.313859	0.255041
Chr16	23110000	23120000	0.378515	0.285904	0.333833	0.298451
Chr16	23120000	23130000	0.378305	0.294217	0.342887	0.289975
Chr16	23130000	23140000	0.364214	0.284811	0.348099	0.269506
Chr16	23140000	23150000	0.378878	0.301945	0.372077	0.291248
Chr16	23150000	23160000	0.412595	0.325247	0.41677	0.336512
Chr16	23160000	23170000	0.460973	0.389755	0.444394	0.372675
Chr16	23170000	23180000	0.476088	0.434874	0.517843	0.444746
Chr16	23180000	23190000	0.505631	0.482008	0.5503	0.48746
Chr16	23190000	23200000	0.537232	0.506528	0.574195	0.501016
Chr16	23200000	23210000	0.561939	0.527648	0.595266	0.510418
Chr16	23210000	23220000	0.573984	0.535837	0.61158	0.523803
Chr16	23220000	23230000	0.582006	0.53678	0.590752	0.539972
Chr16	23230000	23240000	0.594407	0.556699	0.616566	0.550618
Chr16	23240000	23250000	0.608806	0.572937	0.658916	0.57733
Chr16	23250000	23260000	0.622791	0.57626	0.674846	0.586979
Chr16	23260000	23270000	0.625254	0.584276	0.680108	0.587395
Chr16	23270000	23280000	0.636097	0.593493	0.711043	0.583656
Chr16	23280000	23290000	0.63458	0.591679	0.706026	0.582139
Chr16	23290000	23300000	0.645307	0.598725	0.727536	0.575005
Chr16	23300000	23310000	0.653364	0.598984	0.72071	0.575068
Chr16	23310000	23320000	0.651252	0.585122	0.71399	0.572923
Chr16	23320000	23330000	0.652612	0.570844	0.699291	0.564759
Chr16	23330000	23340000	0.657852	0.564955	0.675688	0.545831
Chr16	23340000	23350000	0.624317	0.549413	0.646808	0.528819
Chr16	23350000	23360000	0.602969	0.525257	0.615588	0.503281
Chr16	23360000	23370000	0.573459	0.491603	0.601089	0.474765
Chr16	23370000	23380000	0.511339	0.449195	0.576119	0.436911
Chr16	23380000	23390000	0.478797	0.390435	0.519569	0.394533
Chr16	23390000	23400000	0.394699	0.326372	0.451871	0.351375
Chr16	23400000	23410000	0.319139	0.233675	0.369005	0.293258
Chr16	23410000	23420000	0.270566	0.170986	0.297558	0.237684
Chr16	23420000	23430000	0.227575	0.108119	0.247922	0.199156
Chr16	23430000	23440000	0.176191	0.0821306	0.215377	0.171196
Chr16	23440000	23450000	0.171711	0.0295945	0.19112	0.160731
Chr16	23450000	23460000	0.141082	0.00660411	0.166559	0.14324
Chr16	23460000	23470000	0.139326	0.00210557	0.145918	0.145005
Chr16	23470000	23480000	0.135852	0.000872096	0.133849	0.158977
Chr16	23480000	23490000	0.156737	-0.0095253	0.128633	0.169222
Chr16	23490000	23500000	0.154767	-0.00303315	0.131101	0.19121
Chr16	23500000	23510000	0.158213	0.00326117	0.122441	0.206959
Chr16	23510000	23520000	0.131767	-0.00220459	0.119615	0.214812
Chr16	23520000	23530000	0.134886	-0.00495575	0.122097	0.211173
Chr16	23530000	23540000	0.12168	0.0142604	0.127531	0.229005
Chr16	23540000	23550000	0.109935	0.0258147	0.121588	0.258312
Chr16	23550000	23560000	0.099047	0.075679	0.148217	0.278843
Chr16	23560000	23570000	0.116489	0.105937	0.168168	0.311627
Chr16	23570000	23580000	0.117449	0.136096	0.169138	0.333343
Chr16	23580000	23590000	0.105597	0.135473	0.195353	0.318682
Chr16	23590000	23600000	0.092205	0.148733	0.203451	0.300039
Chr16	23600000	23610000	0.080925	0.136659	0.196969	0.306181
Chr16	23610000	23620000	0.06848	0.1185	0.19197	0.30079
Chr16	23620000	23630000	0.045561	0.115868	0.177637	0.298205
Chr16	23630000	23640000	0.053224	0.100252	0.160607	0.285557
Chr16	23640000	23650000	0.048086	0.0882336	0.151669	0.278284
Chr16	23650000	23660000	0.040491	0.0650869	0.122189	0.270247
Chr16	23660000	23670000	0.029916	0.0499766	0.123444	0.266971
Chr16	23670000	23680000	0.030111	0.054207	0.118944	0.251344
Chr16	23680000	23690000	0.041775	0.0500306	0.113711	0.261102
Chr16	23690000	23700000	0.034256	0.0289701	0.103481	0.259292
Chr16	23700000	23710000	0.035119	0.0357909	0.085061	0.245072
Chr16	23710000	23720000	0.022301	0.0333532	0.107822	0.251119
Chr16	23720000	23730000	0.019308	0.0426819	0.100546	0.238173
Chr16	23730000	23740000	-0.01064	0.0412435	0.095321	0.245342
Chr16	23740000	23750000	-0.02729	0.0250534	0.067027	0.234613
Chr16	23750000	23760000	-0.02579	-0.0026255	0.029903	0.222499
Chr16	23760000	23770000	-0.044	-0.00791184	0.027097	0.201283
Chr16	23770000	23780000	-0.06353	-0.0375263	0.001993	0.180406
Chr16	23780000	23790000	-0.08386	-0.0614119	-0.03463	0.165375
Chr16	23790000	23800000	-0.11287	-0.0857643	-0.05461	0.136887
Chr16	23800000	23810000	-0.14536	-0.146882	-0.07575	0.0944185
Chr16	23810000	23820000	-0.19204	-0.205027	-0.08546	0.0864362
Chr16	23820000	23830000	-0.24044	-0.259461	-0.11219	0.0560264
Chr16	23830000	23840000	-0.27209	-0.326548	-0.13716	0.0179991
Chr16	23840000	23850000	-0.31613	-0.377615	-0.17282	-0.00526253
Chr16	23850000	23860000	-0.34956	-0.427435	-0.20852	-0.0624503
Chr16	23860000	23870000	-0.40684	-0.468762	-0.24721	-0.122825
Chr16	23870000	23880000	-0.43107	-0.535639	-0.25439	-0.178303
Chr16	23880000	23890000	-0.52921	-0.632575	-0.32815	-0.252586
Chr16	23890000	23900000	-0.61202	-0.715813	-0.40066	-0.324354
Chr16	23900000	23910000	-0.66794	-0.807539	-0.46078	-0.441766
Chr16	23910000	23920000	-0.75331	-0.856278	-0.54463	-0.51345
Chr16	23920000	23930000	-0.78095	-0.941348	-0.59185	-0.577528
Chr16	23930000	23940000	-0.82046	-0.992344	-0.62929	-0.637883
Chr16	23940000	23950000	-0.81415	-1.04436	-0.66667	-0.676928
Chr16	23950000	23960000	-0.78216	-1.05636	-0.71375	-0.68987
Chr16	23960000	23970000	-0.7386	-0.976932	-0.69027	-0.681304
Chr16	23970000	23980000	-0.61399	-0.847231	-0.62733	-0.628599
Chr16	23980000	23990000	-0.49336	-0.662748	-0.54745	-0.522903
Chr16	23990000	24000000	-0.29011	-0.397918	-0.37793	-0.356006
Chr16	24000000	24010000	-0.10671	-0.146059	-0.15625	-0.189394
Chr16	24010000	24020000	-0.01114	0.0389895	-0.01516	-0.0375073
Chr16	24020000	24030000	0.129267	0.159225	0.10489	0.0787686
Chr16	24030000	24040000	0.255012	0.255878	0.214795	0.170944
Chr16	24040000	24050000	0.324706	0.34791	0.293029	0.266222
Chr16	24050000	24060000	0.396336	0.437272	0.378401	0.344734
Chr16	24060000	24070000	0.470492	0.521439	0.448209	0.409017
Chr16	24070000	24080000	0.529788	0.600104	0.502079	0.489294
Chr16	24080000	24090000	0.596754	0.660453	0.559273	0.545929
Chr16	24090000	24100000	0.660186	0.71197	0.620376	0.611739
Chr16	24100000	24110000	0.737489	0.767992	0.674255	0.682332
Chr16	24110000	24120000	0.774129	0.823017	0.723216	0.735647
Chr16	24120000	24130000	0.805095	0.879299	0.772433	0.763385
Chr16	24130000	24140000	0.871259	0.932994	0.831325	0.806767
Chr16	24140000	24150000	0.935898	0.989747	0.871913	0.852737
Chr16	24150000	24160000	0.980356	1.0489	0.933701	0.911435
Chr16	24160000	24170000	1.02688	1.10813	0.980454	0.959953
Chr16	24170000	24180000	1.07215	1.15202	1.02028	0.992843
Chr16	24180000	24190000	1.10855	1.19268	1.06401	1.03126
Chr16	24190000	24200000	1.14459	1.23222	1.0913	1.06418
Chr16	24200000	24210000	1.18953	1.26907	1.12506	1.09237
Chr16	24210000	24220000	1.23475	1.29797	1.15447	1.12742
Chr16	24220000	24230000	1.27149	1.33123	1.19244	1.16367
Chr16	24230000	24240000	1.30499	1.3665	1.23267	1.18547
Chr16	24240000	24250000	1.3537	1.40002	1.26876	1.21658
Chr16	24250000	24260000	1.38666	1.42313	1.28706	1.24195
Chr16	24260000	24270000	1.41643	1.44491	1.29394	1.26884
Chr16	24270000	24280000	1.43713	1.46614	1.31645	1.28822
Chr16	24280000	24290000	1.46561	1.49535	1.34388	1.30955
Chr16	24290000	24300000	1.48419	1.51805	1.36794	1.33784
Chr16	24300000	24310000	1.50683	1.53717	1.39095	1.36404
Chr16	24310000	24320000	1.52138	1.54779	1.41257	1.38229
Chr16	24320000	24330000	1.54975	1.56135	1.42901	1.39345
Chr16	24330000	24340000	1.56648	1.57342	1.43765	1.40456
Chr16	24340000	24350000	1.57377	1.59331	1.44692	1.41204
Chr16	24350000	24360000	1.5848	1.60632	1.46271	1.41664
Chr16	24360000	24370000	1.59237	1.62506	1.48386	1.42681
Chr16	24370000	24380000	1.60147	1.62909	1.49202	1.43977
Chr16	24380000	24390000	1.6158	1.63896	1.50782	1.45212
Chr16	24390000	24400000	1.61967	1.63926	1.50741	1.46023
Chr16	24400000	24410000	1.6283	1.64333	1.5236	1.47143
Chr16	24410000	24420000	1.64832	1.66062	1.5433	1.48116
Chr16	24420000	24430000	1.66888	1.66639	1.5436	1.49712
Chr16	24430000	24440000	1.677	1.68238	1.5609	1.5053
Chr16	24440000	24450000	1.69559	1.69747	1.56926	1.51965
Chr16	24450000	24460000	1.707	1.72316	1.58586	1.53294
Chr16	24460000	24470000	1.73211	1.74556	1.60832	1.55972
Chr16	24470000	24480000	1.75979	1.75981	1.62033	1.57255
Chr16	24480000	24490000	1.76889	1.7672	1.62161	1.59005
Chr16	24490000	24500000	1.78295	1.7732	1.62146	1.59036
Chr16	24500000	24510000	1.79418	1.76287	1.62186	1.59937
Chr16	24510000	24520000	1.79527	1.75709	1.61512	1.60477
Chr16	24520000	24530000	1.78882	1.75785	1.60309	1.59991
Chr16	24530000	24540000	1.77702	1.75574	1.59323	1.58352
Chr16	24540000	24550000	1.7732	1.74872	1.58745	1.58244
Chr16	24550000	24560000	1.771	1.73302	1.57851	1.57184
Chr16	24560000	24570000	1.75248	1.70758	1.55959	1.55703
Chr16	24570000	24580000	1.71463	1.68419	1.52548	1.52993
Chr16	24580000	24590000	1.68539	1.64199	1.48448	1.50265
Chr16	24590000	24600000	1.65551	1.61874	1.42815	1.46871
Chr16	24600000	24610000	1.63048	1.59235	1.394	1.43393
Chr16	24610000	24620000	1.59692	1.56341	1.3699	1.41194
Chr16	24620000	24630000	1.58774	1.54312	1.35129	1.39568
Chr16	24630000	24640000	1.56604	1.52026	1.32732	1.37154
Chr16	24640000	24650000	1.56111	1.50261	1.29156	1.35479
Chr16	24650000	24660000	1.53663	1.48371	1.27396	1.33762
Chr16	24660000	24670000	1.51721	1.47029	1.26161	1.31765
Chr16	24670000	24680000	1.50063	1.45152	1.24512	1.30987
Chr16	24680000	24690000	1.49029	1.43964	1.22757	1.30822
Chr16	24690000	24700000	1.46317	1.42058	1.21796	1.30257
Chr16	24700000	24710000	1.45228	1.39919	1.20573	1.29536
Chr16	24710000	24720000	1.43688	1.38359	1.19077	1.28272
Chr16	24720000	24730000	1.40938	1.35595	1.16435	1.26541
Chr16	24730000	24740000	1.38489	1.32916	1.1441	1.24467
Chr16	24740000	24750000	1.36059	1.31198	1.11093	1.22758
Chr16	24750000	24760000	1.33685	1.28309	1.0921	1.21323
Chr16	24760000	24770000	1.31711	1.25902	1.06754	1.20108
Chr16	24770000	24780000	1.29022	1.23336	1.04941	1.18773
Chr16	24780000	24790000	1.27173	1.21255	1.02185	1.16878
Chr16	24790000	24800000	1.24223	1.18806	0.99272	1.14551
Chr16	24800000	24810000	1.22133	1.16086	0.980268	1.12615
Chr16	24810000	24820000	1.18077	1.12966	0.975986	1.11266
Chr16	24820000	24830000	1.17297	1.11723	0.971713	1.0989
Chr16	24830000	24840000	1.14906	1.11114	0.953622	1.08475
Chr16	24840000	24850000	1.11686	1.09184	0.932512	1.06906
Chr16	24850000	24860000	1.09309	1.06247	0.915438	1.05376
Chr16	24860000	24870000	1.06367	1.03817	0.883282	1.03941
Chr16	24870000	24880000	1.03938	1.0147	0.870497	1.01819
Chr16	24880000	24890000	1.01222	1.00054	0.852412	0.996491
Chr16	24890000	24900000	0.961406	0.978704	0.823865	0.976404
Chr16	24900000	24910000	0.915019	0.947192	0.800689	0.957687
Chr16	24910000	24920000	0.875091	0.918521	0.770334	0.935079
Chr16	24920000	24930000	0.860464	0.894229	0.752744	0.914538
Chr16	24930000	24940000	0.82916	0.869374	0.739478	0.890768
Chr16	24940000	24950000	0.786261	0.85467	0.713834	0.865683
Chr16	24950000	24960000	0.752985	0.823288	0.673553	0.836584
Chr16	24960000	24970000	0.717795	0.807911	0.640021	0.803855
Chr16	24970000	24980000	0.685221	0.779545	0.615914	0.78068
Chr16	24980000	24990000	0.637857	0.753474	0.594768	0.747005
Chr16	24990000	25000000	0.597677	0.711047	0.559993	0.706708
Chr16	25000000	25010000	0.559543	0.670703	0.535582	0.678009
Chr16	25010000	25020000	0.523532	0.634133	0.476764	0.647792
Chr16	25020000	25030000	0.474721	0.587008	0.441211	0.60546
Chr16	25030000	25040000	0.439711	0.538443	0.384728	0.555435
Chr16	25040000	25050000	0.375466	0.46858	0.330659	0.495658
Chr16	25050000	25060000	0.278691	0.399173	0.260213	0.430366
Chr16	25060000	25070000	0.170907	0.307647	0.179868	0.347868
Chr16	25070000	25080000	0.09011	0.2192	0.128751	0.285984
Chr16	25080000	25090000	0.021253	0.130197	0.104419	0.251143
Chr16	25090000	25100000	-0.01257	0.0800403	0.089823	0.213295
Chr16	25100000	25110000	-0.05899	0.0298027	0.075817	0.185157
Chr16	25110000	25120000	-0.08041	-0.00279541	0.06422	0.161555
Chr16	25120000	25130000	-0.13842	-0.0351704	0.045689	0.164245
Chr16	25130000	25140000	-0.16726	-0.0587044	0.022676	0.140865
Chr16	25140000	25150000	-0.20358	-0.0946957	0.036258	0.127596
Chr16	25150000	25160000	-0.25142	-0.138446	0.012107	0.116754
Chr16	25160000	25170000	-0.25027	-0.171358	-0.01609	0.0941385
Chr16	25170000	25180000	-0.27011	-0.200714	-0.04209	0.0670215
Chr16	25180000	25190000	-0.33086	-0.225401	-0.04671	0.0554263
Chr16	25190000	25200000	-0.35567	-0.216833	-0.06916	0.0319471
Chr16	25200000	25210000	-0.32018	-0.26319	-0.08365	-0.0294914
Chr16	25210000	25220000	-0.37953	-0.291786	-0.09841	-0.0855698
Chr16	25220000	25230000	-0.42927	-0.323358	-0.13689	-0.143265
Chr16	25230000	25240000	-0.47735	-0.377472	-0.15986	-0.175004
Chr16	25240000	25250000	-0.49855	-0.427651	-0.20574	-0.230913
Chr16	25250000	25260000	-0.52567	-0.498063	-0.27553	-0.283296
Chr16	25260000	25270000	-0.56889	-0.558203	-0.35115	-0.348307
Chr16	25270000	25280000	-0.64477	-0.624849	-0.4134	-0.400734
Chr16	25280000	25290000	-0.68587	-0.694832	-0.44934	-0.453644
Chr16	25290000	25300000	-0.74462	-0.75421	-0.51892	-0.482389
Chr16	25300000	25310000	-0.75941	-0.797304	-0.52824	-0.496941
Chr16	25310000	25320000	-0.73182	-0.794369	-0.53984	-0.515165
Chr16	25320000	25330000	-0.73234	-0.807303	-0.56197	-0.520791
Chr16	25330000	25340000	-0.72798	-0.838803	-0.55381	-0.566975
Chr16	25340000	25350000	-0.76705	-0.864226	-0.52289	-0.610759
Chr16	25350000	25360000	-0.76494	-0.820343	-0.52066	-0.606667
Chr16	25360000	25370000	-0.76014	-0.79536	-0.53377	-0.577859
Chr16	25370000	25380000	-0.73734	-0.763143	-0.52049	-0.538341
Chr16	25380000	25390000	-0.72234	-0.699335	-0.47358	-0.469396
Chr16	25390000	25400000	-0.6962	-0.611249	-0.41825	-0.421493
Chr16	25400000	25410000	-0.69862	-0.559003	-0.36622	-0.396465
Chr16	25410000	25420000	-0.66172	-0.522859	-0.31621	-0.384378
Chr16	25420000	25430000	-0.66724	-0.536466	-0.31067	-0.359914
Chr16	25430000	25440000	-0.67796	-0.537685	-0.32505	-0.357558
Chr16	25440000	25450000	-0.68663	-0.555495	-0.32979	-0.361889
Chr16	25450000	25460000	-0.71068	-0.575229	-0.33409	-0.342419
Chr16	25460000	25470000	-0.68484	-0.558328	-0.32713	-0.356376
Chr16	25470000	25480000	-0.69555	-0.551248	-0.34028	-0.36712
Chr16	25480000	25490000	-0.69705	-0.543289	-0.35789	-0.411386
Chr16	25490000	25500000	-0.66814	-0.512976	-0.37495	-0.412413
Chr16	25500000	25510000	-0.68492	-0.491738	-0.40995	-0.424487
Chr16	25510000	25520000	-0.68504	-0.506254	-0.40854	-0.418642
Chr16	25520000	25530000	-0.68543	-0.474187	-0.40299	-0.402383
Chr16	25530000	25540000	-0.69166	-0.44579	-0.41583	-0.390507
Chr16	25540000	25550000	-0.67367	-0.426107	-0.41618	-0.390157
Chr16	25550000	25560000	-0.64669	-0.433642	-0.40733	-0.37026
Chr16	25560000	25570000	-0.62021	-0.436239	-0.41769	-0.388721
Chr16	25570000	25580000	-0.59029	-0.422683	-0.43885	-0.388374
Chr16	25580000	25590000	-0.60323	-0.410042	-0.41612	-0.391944
Chr16	25590000	25600000	-0.58998	-0.389829	-0.39453	-0.401972
Chr16	25600000	25610000	-0.55632	-0.394936	-0.39164	-0.394497
Chr16	25610000	25620000	-0.54471	-0.367157	-0.40663	-0.378748
Chr16	25620000	25630000	-0.5517	-0.360265	-0.4023	-0.36122
Chr16	25630000	25640000	-0.56476	-0.365568	-0.40477	-0.366928
Chr16	25640000	25650000	-0.52008	-0.37433	-0.40203	-0.369318
Chr16	25650000	25660000	-0.53212	-0.375912	-0.40348	-0.317911
Chr16	25660000	25670000	-0.52493	-0.375783	-0.39875	-0.302309
Chr16	25670000	25680000	-0.50072	-0.338783	-0.40115	-0.305232
Chr16	25680000	25690000	-0.49863	-0.353788	-0.37545	-0.333129
Chr16	25690000	25700000	-0.49494	-0.351427	-0.38902	-0.3469
Chr16	25700000	25710000	-0.4966	-0.339517	-0.38333	-0.366798
Chr16	25710000	25720000	-0.48558	-0.330175	-0.40737	-0.340505
Chr16	25720000	25730000	-0.4935	-0.323769	-0.39578	-0.338911
Chr16	25730000	25740000	-0.49682	-0.32311	-0.40229	-0.328899
Chr16	25740000	25750000	-0.48275	-0.316204	-0.40711	-0.333596
Chr16	25750000	25760000	-0.48346	-0.312348	-0.40277	-0.337066
Chr16	25760000	25770000	-0.47724	-0.329211	-0.40702	-0.35865
Chr16	25770000	25780000	-0.48146	-0.339576	-0.42641	-0.374802
Chr16	25780000	25790000	-0.50712	-0.360045	-0.43225	-0.365449
Chr16	25790000	25800000	-0.49686	-0.345383	-0.44122	-0.38299
Chr16	25800000	25810000	-0.49652	-0.340744	-0.44451	-0.405954
Chr16	25810000	25820000	-0.49423	-0.348867	-0.41451	-0.43333
Chr16	25820000	25830000	-0.51672	-0.351231	-0.44196	-0.414894
Chr16	25830000	25840000	-0.50105	-0.383766	-0.44413	-0.416693
Chr16	25840000	25850000	-0.49653	-0.400238	-0.45185	-0.412231
Chr16	25850000	25860000	-0.47848	-0.38943	-0.4297	-0.405865
Chr16	25860000	25870000	-0.46871	-0.380927	-0.41918	-0.419319
Chr16	25870000	25880000	-0.47393	-0.382441	-0.41748	-0.42844
Chr16	25880000	25890000	-0.50143	-0.416233	-0.41041	-0.398495
Chr16	25890000	25900000	-0.49056	-0.409083	-0.40517	-0.377593
Chr16	25900000	25910000	-0.46219	-0.399775	-0.38661	-0.389318
Chr16	25910000	25920000	-0.4831	-0.418337	-0.39025	-0.409005
Chr16	25920000	25930000	-0.49404	-0.436817	-0.40684	-0.413737
Chr16	25930000	25940000	-0.49836	-0.449477	-0.42877	-0.433538
Chr16	25940000	25950000	-0.51563	-0.443978	-0.42255	-0.434443
Chr16	25950000	25960000	-0.52888	-0.421954	-0.41918	-0.443358
Chr16	25960000	25970000	-0.53499	-0.42655	-0.45014	-0.461189
Chr16	25970000	25980000	-0.58018	-0.433462	-0.45361	-0.463028
Chr16	25980000	25990000	-0.59356	-0.448194	-0.44891	-0.4686
Chr16	25990000	26000000	-0.58227	-0.479074	-0.43453	-0.444533

[truncated: 5 more sheets: Figure S6b, Figure S6c, Figure S6d, Figure S7b , Figure S7c]
