# Supplementary material for: Chromatin organizer SATB1 controls the cell identity of CD4+ CD8+ double-positive thymocytes by regulating the activity of super-enhancers
Source: Nat Commun. 2022 Sep 22;13:5554. doi: 10.1038/s41467-022-33333-6 (PMC9500044; doi:10.1038/s41467-022-33333-6)
Supplement: Supplementary file 11 — Source Data [file 41467_2022_33333_MOESM11_ESM.zip › Figure S1-3 data source.xlsx]

## Sheet: Figure S1d
Figure S1d. Cell number percentages of thymocyte subsets from the single-cell dataset.
	cell numbers		Percent
Cell type	Satb1WT	Satb1cKO	Satb1WT	Satb1cKO
DN2/DN3	127	35	1.78773	0.511397
DN3 to DN4	225	677	3.16723	9.89188
DN4/ISP	501	615	7.05236	8.98597
DP	3642	3866	51.2669	56.4874
CD4 SP, semimature	1612	867	22.6914	12.668
CD4 SP	871	395	12.2607	5.77148
CD8 SP	89	60	1.25282	0.87668
B cells	37	329	0.520833	4.80713
Total cell	7104	6844

## Sheet: Figure S2a
Figure S2a. Bulk RNA-seq replicates.
gene_id	GeneSymbol	WT-1_FPKM	WT-2_FPKM	WT-3_FPKM	KO-1_FPKM	KO-2_FPKM	KO-3_FPKM		distance correlation between each sample (Top 2000 of most variable genes) by Pearson's correlation coefficient analyses
ENSMUSG00000000001	Gnai3	89.58	96.62	87.17	132.36	135.82	129.33			WT-1	WT-2	WT-3	KO-1	KO-2	KO-3
ENSMUSG00000000028	Cdc45	22.16	23.84	22.48	26.1	27.31	33.92		WT-1	1	0.981443	0.976685	0.558121	0.564135	0.564002
ENSMUSG00000000031	H19	0.63	1.53	3.51	0.04	0	0.04		WT-2	0.981443	1	0.993275	0.510427	0.52189	0.51793
ENSMUSG00000000037	Scml2	0.3	0.38	0.52	0.84	0.57	0.31		WT-3	0.976685	0.993275	1	0.519971	0.52867	0.525941
ENSMUSG00000000049	Apoh	0	0	0	0	0	0.02		KO-1	0.558121	0.510371	0.519971	1	0.996948	0.99027
ENSMUSG00000000056	Narf	27.2	31.78	27.31	18.84	25.19	21.49		KO-2	0.564135	0.521815	0.52867	0.996948	1	0.986238
ENSMUSG00000000058	Cav2	0.04	0	0	0.01	0	0		KO-3	0.564002	0.517886	0.525941	0.99027	0.986238	1
ENSMUSG00000000078	Klf6	22.78	22.48	19.82	37.9	46.69	47.72
ENSMUSG00000000085	Scmh1	7.43	8.27	7.89	5.03	6.04	6.1
ENSMUSG00000000088	Cox5a	43.93	37.81	35.56	44	36.52	42.98
ENSMUSG00000000093	Tbx2	0.15	0.23	0.32	0.31	0.07	0.19
ENSMUSG00000000120	Ngfr	0.05	0.04	0.01	0.01	0	0.07
ENSMUSG00000000125	Wnt3	0.03	0.01	0.05	0	0	0
ENSMUSG00000000127	Fer	0.09	0.32	0.33	0.55	0.45	0.55
ENSMUSG00000000131	Xpo6	9.1	10.94	12.1	11.12	12.38	12.34
ENSMUSG00000000134	Tfe3	1.76	2.01	2.05	2.53	2.52	2.38
ENSMUSG00000000142	Axin2	4.81	6.36	3.99	7.78	10	7.67
ENSMUSG00000000148	Brat1	7.66	7.16	7.69	7.01	6.13	6.88
ENSMUSG00000000149	Gna12	9.89	7.49	9.33	7.47	7.25	9.03
ENSMUSG00000000154	Slc22a18	0	0	0.03	0	0	0
ENSMUSG00000000157	Itgb2l	0.02	0.04	0.03	0.05	0	0
ENSMUSG00000000167	Pih1d2	0.26	0.28	0.44	0.17	0.31	0.38
ENSMUSG00000000168	Dlat	13.05	10.48	10.78	16.16	13.61	14.24
ENSMUSG00000000171	Sdhd	70.95	69.16	69.15	82.73	74.95	87.96
ENSMUSG00000000182	Fgf23	0	0	0	0	0	0.02
ENSMUSG00000000183	Fgf6	0.02	0.01	0	0	0	0
ENSMUSG00000000184	Ccnd2	4.83	9.13	11.07	2.63	2.26	1.67
ENSMUSG00000000194	Gpr107	4.75	5.04	5.43	4.36	4.6	4.69
ENSMUSG00000000202	Btbd17	0	0	0.02	0	0	0
ENSMUSG00000000204	Slfn4	0.09	0.37	0.3	0.14	0	0.03
ENSMUSG00000000215	Ins2	0.03	0	0	0.04	0.04	0.02
ENSMUSG00000000223	Drp2	0.15	0.17	0.17	0.32	0.28	0.24
ENSMUSG00000000244	Tspan32	16.28	9.74	14.55	13.41	11.94	10.84
ENSMUSG00000000247	Lhx2	0.26	0.58	0.52	1.03	0.88	1.29
ENSMUSG00000000248	Clec2g	0.05	0	0.02	0	0	0
ENSMUSG00000000253	Gmpr	1.2	0.82	1.48	1.64	1.1	1.45
ENSMUSG00000000266	Mid2	0	0	0	0.01	0	0.01
ENSMUSG00000000275	Trim25	21.46	29.45	25.14	23.62	26.35	25.25
ENSMUSG00000000276	Dgke	25.66	64.02	61.64	40.84	47.87	42.36
ENSMUSG00000000278	Scpep1	1.15	2.54	2.33	4.23	3.19	5.04
ENSMUSG00000000282	Mnt	10.28	10.3	11.35	11.29	10.23	12.66
ENSMUSG00000000290	Itgb2	94.22	105.31	112.4	56.99	51.54	57.2
ENSMUSG00000000295	Hddc2	5.17	3.65	4.55	4.46	3.95	3.89
ENSMUSG00000000301	Pemt	1.34	0.92	0.71	0.83	1.03	1.02
ENSMUSG00000000303	Cdh1	0.8	0.36	0.56	0.14	0.11	0.13
ENSMUSG00000000305	Cdh4	0	0	0.01	0	0	0
ENSMUSG00000000308	Ckmt1	0.35	0.03	0.1	0.12	0.04	0
ENSMUSG00000000317	Bcl6b	0	0.03	0.04	0	0.01	0.01
ENSMUSG00000000318	Clec10a	0.02	0.11	0.12	0.05	0.09	0.1
ENSMUSG00000000320	Alox12	0.02	0.05	0.09	0.08	0.09	0.05
ENSMUSG00000000325	Arvcf	0.25	0.3	0.61	0.14	0.15	0.17
ENSMUSG00000000326	Comt	0.92	0.26	0.39	0.44	0.17	0.23
ENSMUSG00000000339	Rtca	19.77	21.78	18.54	23.94	17.22	21.58
ENSMUSG00000000340	Dbt	17.78	15.17	15.03	16.16	15.19	15.16
ENSMUSG00000000346	Dazap2	142.6	129.66	144.42	157.15	159.25	174.12
ENSMUSG00000000355	Mcts1	38.23	35.04	32.16	36.68	36.83	29.46
ENSMUSG00000000359	Rem1	0	0.02	0	0	0	0
ENSMUSG00000000365	Rnf17	0.01	0.06	0.02	0.01	0.03	0.01
ENSMUSG00000000374	Trappc10	13.54	13.95	15.49	13.24	13.72	13.78
ENSMUSG00000000378	Ccm2	63.9	62.87	65.31	42.94	43.37	49.99
ENSMUSG00000000381	Wap	0.18	0	0.05	0.05	0	0
ENSMUSG00000000384	Tbrg4	18.73	19.46	18.58	19.86	18.64	21.25
ENSMUSG00000000385	Tmprss2	0	0.05	0	0	0.03	0.01
ENSMUSG00000000386	Mx1	0.36	0.68	0.53	0.35	0.36	0.25
ENSMUSG00000000392	Fap	0.02	0.08	0.12	0.15	0.12	0.1
ENSMUSG00000000394	Gcg	0	0.03	0	0	0.11	0
ENSMUSG00000000399	Ndufa9	35.94	35.59	34.01	40.89	35.77	43.92
ENSMUSG00000000402	Egfl6	0	0.03	0.04	0	0	0
ENSMUSG00000000409	Lck	619.6	680.12	643.64	448.61	426.29	458.89
ENSMUSG00000000411	Tssk3	0.07	0.23	0.35	0.04	0.04	0.12
ENSMUSG00000000416	Cttnbp2	0.01	0	0	0	0	0
ENSMUSG00000000420	Galnt1	32.76	33.54	32.19	35.95	35.51	33.33
ENSMUSG00000000439	Mkrn2	8.01	7.54	7.59	6.72	6.52	7.16
ENSMUSG00000000440	Pparg	0.05	0.04	0.1	0.13	0.02	0.02
ENSMUSG00000000441	Raf1	14.28	15.52	14.64	14.1	15.18	13.13
ENSMUSG00000000486	43709	269.83	236.67	255.23	247.95	213.44	227.83
ENSMUSG00000000489	Pdgfb	0.11	0.3	0.29	0.08	0.11	0.06
ENSMUSG00000000530	Acvrl1	1	1.45	2.2	0.01	0.05	0.04
ENSMUSG00000000531	Grasp	2.17	2.58	2.85	1.38	1.51	1.52
ENSMUSG00000000532	Acvr1b	12.4	9.52	10.5	9.04	9.49	8.91
ENSMUSG00000000538	Tom1l2	8.24	6.97	7.67	8.34	6.89	7.76
ENSMUSG00000000544	Gpa33	0	0	0	0.04	0	0
ENSMUSG00000000552	Zfp385a	4.09	3.86	4.16	1.96	2.16	2.5
ENSMUSG00000000555	Itga5	5.55	7.75	6.93	6.63	6.54	6.3
ENSMUSG00000000561	Wdr77	9.16	8.7	7.78	12.51	10.56	9.35
ENSMUSG00000000562	Adora3	0.04	0.03	0.04	0.03	0.03	0.02
ENSMUSG00000000563	Atp5f1	57.19	50.98	50.37	58.66	57.6	58.81
ENSMUSG00000000567	Sox9	0	0	0.01	0	0	0
ENSMUSG00000000568	Hnrnpd	51.03	45.79	47.08	66.54	59.49	56.9
ENSMUSG00000000579	Dynlt1c	3.16	2.27	2.3	2.66	2.95	2.31
ENSMUSG00000000581	C1d	18.57	15.03	15.6	16.23	15.65	15.51
ENSMUSG00000000594	Gm2a	6.86	6.86	8.28	23	17.34	20.27
ENSMUSG00000000600	Krit1	7.54	7.88	7.02	6.82	7.9	5.37
ENSMUSG00000000605	Clcn4	17.62	17.89	18.55	15.16	15.3	14.07
ENSMUSG00000000617	Grm6	0.73	0.4	0.57	0.02	0.05	0.01
ENSMUSG00000000627	Sema4f	0.44	0.37	0.44	0.45	0.42	0.6
ENSMUSG00000000628	Hk2	0.78	1.02	1.07	2.73	2.07	2.26
ENSMUSG00000000631	Myo18a	14.44	15.92	16.41	11.19	11.27	11.56
ENSMUSG00000000632	Sez6	0.01	0	0.01	0	0	0
ENSMUSG00000000673	Haao	0.93	0.88	1.59	2.07	0.98	0.78
ENSMUSG00000000682	Cd52	90.85	119.01	152.47	32.78	19.64	22.23
ENSMUSG00000000686	Abhd15	3.68	3.75	4.4	5.84	5.08	5.44
ENSMUSG00000000693	Loxl3	0.52	0.32	0.35	0.37	0.45	0.43
ENSMUSG00000000706	Btn1a1	0.07	0.13	0.08	0.09	0.15	0.11
ENSMUSG00000000708	Kat2b	30.89	25.57	23.41	36.44	37.67	25.92
ENSMUSG00000000711	Rab5b	28.32	29.25	29.76	26.07	28.22	28.08
ENSMUSG00000000724	Cryba1	0.14	0.03	0.09	0.15	0.03	0.08
ENSMUSG00000000731	Aire	0.08	0.12	0.12	0	0	0
ENSMUSG00000000732	Icosl	0.24	0.23	0.32	0.51	0.06	0.05
ENSMUSG00000000738	Spg7	20.65	18.17	22.13	19.47	16.08	21.13
ENSMUSG00000000740	Rpl13	20.74	14.95	12.8	23.55	18.22	17.25
ENSMUSG00000000743	Chmp1a	27.24	22.8	28.27	27.11	23.03	29.48
ENSMUSG00000000751	Rpa1	39.74	35.97	37.92	33.14	34.53	40.21
ENSMUSG00000000753	Serpinf1	1.31	0.45	0.61	0.23	0.32	0.23
ENSMUSG00000000759	Tubgcp3	13.19	12.93	13.33	12.72	13.62	12.93
ENSMUSG00000000766	Oprm1	0.03	0.02	0.05	0.07	0.03	0.02
ENSMUSG00000000776	Polr3d	7.98	7.47	7.96	12.42	9.5	9.61
ENSMUSG00000000782	Tcf7	1327.85	1450.64	1483.55	1035.44	1195.14	1047.41
ENSMUSG00000000787	Ddx3x	185.4	193.21	184.87	182.78	197.53	184
ENSMUSG00000000791	Il12rb1	0.02	0	0	0.09	0	0
ENSMUSG00000000792	Slc5a5	0.06	0.14	0.14	0.03	0.17	0.05
ENSMUSG00000000804	Usp32	8.3	8.53	9.54	9.51	10.6	8.97
ENSMUSG00000000811	Txnrd3	0.42	0.35	0.35	1.17	1.09	1.01
ENSMUSG00000000817	Fasl	0.24	0.09	0.13	0.48	0.25	0.19
ENSMUSG00000000823	Zfp512b	17.45	15.53	18.7	14.23	12.72	13.64
ENSMUSG00000000826	Dnajc5	38.86	45.8	41.21	32.61	38.1	34.32
ENSMUSG00000000827	Tpd52l2	11.16	11.6	10.69	12.17	11.34	11.85
ENSMUSG00000000838	Fmr1	23.91	22.74	22.29	24.64	26.48	23.31
ENSMUSG00000000861	Bcl11a	0.07	0.03	0.06	0.17	0	0.02
ENSMUSG00000000869	Il4	1.34	0.94	1.02	1.75	1.55	1.4
ENSMUSG00000000876	Pxmp4	22.46	18.4	21.48	20.82	16.75	21.99
ENSMUSG00000000881	Dlg3	6.8	7.42	7.03	4.63	5.47	4.83
ENSMUSG00000000884	Gnb1l	3.72	3.28	3.83	3.81	3.94	4.84
ENSMUSG00000000889	Dbh	0.03	0	0.04	0.02	0	0
ENSMUSG00000000901	Mmp11	1.56	1.86	1.31	0.72	0.61	1.2
ENSMUSG00000000902	Smarcb1	10	10.22	10.97	11.67	11.44	13.14
ENSMUSG00000000903	Vpreb3	1.91	0.48	0.7	0.74	0.13	0.25
ENSMUSG00000000915	Hip1r	1.38	1.64	1.62	2.7	2.69	3.17
ENSMUSG00000000916	Nsun5	7.12	7.77	6.65	9.45	7.56	7.32
ENSMUSG00000000934	Top1mt	0.86	0.93	1.31	1.51	0.74	1.59
ENSMUSG00000000938	Hoxa10	0	0	0.02	0	0	0.02
ENSMUSG00000000942	Hoxa4	0.77	0.41	0.25	0.89	0.78	0.69
ENSMUSG00000000948	Gm38393	0	0	0	0.01	0	0
ENSMUSG00000000957	Mmp14	0.86	1.31	1.83	1.96	2.09	1.55
ENSMUSG00000000958	Slc7a7	0.57	1.24	1.06	1.85	1.67	2.27
ENSMUSG00000000959	Oxa1l	19.3	19.7	20.97	24.12	23.12	25.31
ENSMUSG00000000976	Heatr6	9.41	9.38	10.7	9.7	9.84	9.48
ENSMUSG00000000982	Ccl3	0.06	0.05	0.2	0.76	0	0.36
ENSMUSG00000001016	Ilf2	19.62	19.15	17.63	20.24	18.83	18.58
ENSMUSG00000001017	Chtop	104.25	105.84	93.95	100.27	95.98	93.74
ENSMUSG00000001018	Snapin	16.03	9.66	14.07	15.87	14.54	15.15
ENSMUSG00000001020	S100a4	1.95	1.7	1.62	6.51	3.81	4.77
ENSMUSG00000001021	S100a3	0.1	0.09	0.08	0.01	0.02	0.03
ENSMUSG00000001025	S100a6	0.9	1.27	1.06	3.92	1.27	1.7
ENSMUSG00000001027	Scn4a	0.1	0.04	0.11	0.09	0.07	0.01
ENSMUSG00000001029	Icam2	54.1	46.93	52.46	38.14	30.85	34.86
ENSMUSG00000001034	Mapk7	10.8	12.55	12.48	11.41	11.75	11.14
ENSMUSG00000001036	Epn2	0.06	0.13	0.18	0.2	0.23	0.19
ENSMUSG00000001039	B9d1	1.46	0.85	0.85	1.99	1.74	1.56
ENSMUSG00000001052	Sec24b	22.42	25.65	27.14	17.42	20.77	20.42
ENSMUSG00000001053	N4bp3	11.35	9.52	10.46	10.68	9.86	10.14
ENSMUSG00000001054	Rmnd5b	23.71	24.29	27.69	24.61	22.75	25.17
ENSMUSG00000001056	Nhp2	38.9	33.35	33.16	55.29	40.87	49.66
ENSMUSG00000001062	Vps9d1	6.52	6.96	6.76	7.32	7.09	6.52
ENSMUSG00000001065	Zfp276	11.69	13.92	11.69	9.58	10.73	10.06
ENSMUSG00000001076	C1ql4	0.05	0	0	0.06	0	0.14
ENSMUSG00000001082	Mfsd10	9.82	9.68	9.25	12.07	12.39	12.95
ENSMUSG00000001089	Luzp1	0.96	1.21	1.09	0.79	1.04	0.74
ENSMUSG00000001098	Kctd10	11.95	13.56	13.84	11.18	12.28	14.03
ENSMUSG00000001100	Poldip2	9.86	6.99	9.2	12.04	10.34	10.71
ENSMUSG00000001103	Sebox	0	0.06	0	0	0	0.02
ENSMUSG00000001105	Ift20	25.23	23.57	22.2	24.27	19.99	20.98
ENSMUSG00000001119	Col6a1	0	0.01	0	0	0	0
ENSMUSG00000001120	Pcbp3	4.13	4.9	5.13	4.5	5.39	5.77
ENSMUSG00000001123	Lgals9	154.47	140.96	138.17	188.82	169.21	222.22
ENSMUSG00000001127	Araf	17.53	15	18.22	17.8	15.66	14.36
ENSMUSG00000001128	Cfp	5.35	6.2	4.77	4.12	4.38	3.81
ENSMUSG00000001131	Timp1	0.36	0.19	0.17	0.11	0.12	0.07
ENSMUSG00000001134	Uxt	6.08	5.69	5.87	6.39	5.11	6.31
ENSMUSG00000001138	Cnnm3	8.55	8.85	9.61	7.59	8.23	8.44
ENSMUSG00000001143	Lman2l	16.75	17.84	17.57	10.79	10.75	11.02
ENSMUSG00000001150	Mcm3ap	18.6	17.72	21.06	15.56	16.95	16.47
ENSMUSG00000001151	Pcnt	12.65	13.41	14.37	12.97	13.96	14.66
ENSMUSG00000001156	Mxd1	8.22	8.24	7.82	4.96	5.32	5.11
ENSMUSG00000001157	Gmcl1	13.73	13.56	12.09	13.75	13.03	12.22
ENSMUSG00000001158	Snrnp27	28.24	21.23	20.85	27.97	22.86	21.98
ENSMUSG00000001166	Oas1c	2.29	2.3	3.65	4.88	4.22	4.71
ENSMUSG00000001173	Ocrl	2.27	1.55	2.2	2.69	2.3	2.34
ENSMUSG00000001175	Calm1	110.48	123.38	103.97	150	155.39	152.21
ENSMUSG00000001211	Agpat3	16.77	15.89	18.05	15.86	14.84	15.55
ENSMUSG00000001225	Slc26a3	0.02	0	0.01	0	0	0
ENSMUSG00000001227	Sema6b	0.17	0.28	0.26	0.48	0.72	0.38
ENSMUSG00000001228	Uhrf1	79.57	92.84	95.51	100.1	108.45	134.78
ENSMUSG00000001229	Dpp9	23.33	24.64	25.21	22.67	24.4	27.35
ENSMUSG00000001240	Ramp2	0.03	0.05	0.05	0	0	0.02
ENSMUSG00000001247	Lsr	0.29	0.36	0.28	0.52	0.53	0.59
ENSMUSG00000001248	Gramd1a	81.36	96.07	82.15	5.35	3.9	4.58
ENSMUSG00000001249	Hpn	0.06	0.05	0.04	0	0	0
ENSMUSG00000001270	Ckb	7.2	6.22	8.03	3.57	3.53	2.06
ENSMUSG00000001280	Sp1	29.11	35.46	34.87	31.4	40.92	34.85
ENSMUSG00000001281	Itgb7	19.32	20.93	27.33	34.14	27.71	31.74
ENSMUSG00000001285	Myg1	19.49	17.7	17.79	20.65	18.48	21.77
ENSMUSG00000001288	Rarg	0.94	0.88	1.02	1.04	0.95	0.86
ENSMUSG00000001289	Pfdn5	71.21	62.47	63.5	80.78	66.57	83.54
ENSMUSG00000001300	Efnb2	0.11	0.18	0.15	0.18	0.14	0.15
ENSMUSG00000001305	Rrp15	5.82	4.94	5.42	8.98	6.01	6.72
ENSMUSG00000001313	Rnd2	0.94	0.52	0.8	0.54	0.19	0.34
ENSMUSG00000001323	Srr	4.65	3.34	4.71	4.28	4.08	4.5
ENSMUSG00000001333	Sync	0.25	0.39	0.23	0.27	0.27	0.36
ENSMUSG00000001334	Fndc5	0.03	0.07	0.05	0	0.02	0.01
ENSMUSG00000001348	Acp5	54.49	58.02	60.85	39.56	37.31	41.08
ENSMUSG00000001349	Cnn1	0	0.12	0.16	0.05	0.14	0.18
ENSMUSG00000001366	Fbxo9	21.4	20.87	19.54	19.78	19.4	17.5
ENSMUSG00000001376	Vps50	2.4	1.93	2.09	2.65	2.19	2.52
ENSMUSG00000001380	Hars	39.47	37.97	39.53	42.31	39.38	44.82
ENSMUSG00000001383	Zmat2	39.99	36.74	36.72	40.31	35.53	42.85
ENSMUSG00000001403	Ube2c	64.79	64.24	59.02	68.77	72.45	93.97
ENSMUSG00000001415	Smg5	19.08	20.48	20.73	17.18	18.09	16.85
ENSMUSG00000001416	Cct3	28.85	34.73	27.71	34.89	35.02	37.18
ENSMUSG00000001418	Glmp	12.06	11.89	12.29	10.41	10.43	11.4
ENSMUSG00000001419	Mef2d	53.94	68.03	69.91	41.74	48.99	44.17
ENSMUSG00000001420	Tmem79	0.39	0.3	0.38	0.55	0.32	0.33
ENSMUSG00000001424	Snd1	10.08	9.28	10.15	11.25	10.76	12.9
ENSMUSG00000001435	Col18a1	0.05	0.08	0.18	0.05	0.09	0.11
ENSMUSG00000001436	Slc19a1	2.96	2.94	3.23	4.27	2.85	3.68
ENSMUSG00000001440	Kpnb1	62.98	77.52	70.99	74.07	82.51	82.23
ENSMUSG00000001441	Npepps	26.59	29.92	24.19	23.74	25.5	20.48
ENSMUSG00000001444	Tbx21	0.4	0.7	0.74	1.29	1.31	1
ENSMUSG00000001445	Mrpl10	33.41	26.36	30.89	33.68	28.73	30.79
ENSMUSG00000001467	Cyp51	6.96	7.36	6.71	10.76	15.63	24.31
ENSMUSG00000001472	Tcf25	63.76	60.04	64.56	55.04	53.74	54.52
ENSMUSG00000001473	Tubb6	0.44	0.56	0.54	0.83	0.34	0.73
ENSMUSG00000001482	Def8	5.1	3.76	5.2	5.4	4.36	5.85
ENSMUSG00000001496	Nkx2-1	0	0	0	0.02	0	0
ENSMUSG00000001506	Col1a1	0.01	0.09	0.09	0	0.06	0.04
ENSMUSG00000001507	Itga3	0.8	0.74	0.63	0.07	0.15	0.09
ENSMUSG00000001508	Sgca	0	0	0	0	0.06	0.05
ENSMUSG00000001517	Foxm1	18.8	21.85	21.85	24.3	28.39	32.86
ENSMUSG00000001518	Itfg2	3.45	3.54	3.69	4.15	3.6	4.34
ENSMUSG00000001520	Nrip2	1.02	1.25	1.33	1.04	1.75	1.3
ENSMUSG00000001521	Tulp3	1.65	1.33	1.68	1.13	1.34	1.09
ENSMUSG00000001524	Gtf2h4	35.44	28.98	28.15	14.05	11.33	12.36
ENSMUSG00000001525	Tubb5	442.49	478.77	473.99	467.67	471.5	629.81
ENSMUSG00000001542	Ell2	0.2	0.14	0.17	0.21	0.11	0.08
ENSMUSG00000001552	Jup	16.77	17.42	21.34	0.64	0.93	0.7
ENSMUSG00000001555	Fkbp10	0.53	0.52	0.9	0.05	0.22	0.17
ENSMUSG00000001558	Klhl10	0.36	0.23	0.58	0.45	0.28	0.45
ENSMUSG00000001566	Mnx1	0	0	0.02	0	0	0
ENSMUSG00000001569	Nom1	6.03	6.41	6.45	7.03	6.48	6.46
ENSMUSG00000001576	Ergic1	4.88	4.39	5.31	7.93	7.06	9.63
ENSMUSG00000001583	Tnk1	0.18	0.26	0.15	0.32	0.21	0.29
ENSMUSG00000001588	Acap1	113.32	113.01	112.3	100.83	93.24	86.43
ENSMUSG00000001604	Tcea3	0	0.09	0	0.03	0	0
ENSMUSG00000001622	Csn3	0	0	0	0.01	0	0
ENSMUSG00000001627	Ifrd1	10.07	9.82	8.43	8.4	8.27	8.14
ENSMUSG00000001630	Stk38l	4.4	5.01	3.98	2.86	3.04	2.97
ENSMUSG00000001632	Brpf1	20.15	23.09	22.19	17.2	18.53	18.32
ENSMUSG00000001642	Akr1b3	11.23	10.2	10.11	11.87	11.33	12.53
ENSMUSG00000001655	Hoxc13	0	0	0	0.04	0	0
ENSMUSG00000001661	Hoxc6	0	0	0	0	0.02	0
ENSMUSG00000001663	Gstt1	0	0	0.03	0.06	0.07	0
ENSMUSG00000001665	Gstt3	0.13	0.04	0.21	0.18	0.13	0.17
ENSMUSG00000001666	Ddt	26.1	19.43	22.06	24.45	21.16	28.67
ENSMUSG00000001670	Tat	0	0	0	0	0.07	0
ENSMUSG00000001674	Ddx18	31.05	29.69	25.87	31.36	27.94	29.43
ENSMUSG00000001687	Ubl3	8.64	7.99	6.18	8.77	9.26	8.04
ENSMUSG00000001700	Gramd3	29.63	21.47	25.12	1.55	1	1.1
ENSMUSG00000001707	Eef1e1	27.01	21.55	20.2	37.42	29.64	28.95
ENSMUSG00000001729	Akt1	54.87	56.28	55.39	57.36	57.37	62.79
ENSMUSG00000001739	Cldn15	0	0.19	0.12	0.07	0.08	0.06
ENSMUSG00000001741	Il16	36.4	37.84	36.26	25.54	25.51	26.79
ENSMUSG00000001750	Tcirg1	16.78	17.43	16.91	18.08	15.52	16.27
ENSMUSG00000001751	Naglu	4.08	2.55	4.71	5.02	2.94	5.52
ENSMUSG00000001755	Coasy	10.53	9.52	10.42	9.92	9.19	10.23
ENSMUSG00000001761	Smo	17.22	17.28	17.82	30.9	31.61	32.43
ENSMUSG00000001763	Tspan33	0.01	0.1	0.03	0.02	0.02	0.03
ENSMUSG00000001767	Crnkl1	20.81	17.89	18.84	16.33	16.54	16.7
ENSMUSG00000001768	Rin2	0.19	0.21	0.23	0.02	0.11	0.06
ENSMUSG00000001774	Chordc1	22.61	32.17	20.14	19.73	23.71	17.73
ENSMUSG00000001783	Rtcb	44.28	42.15	42.57	54.22	47.6	55.62
ENSMUSG00000001785	Pwp1	15.51	16.71	15.34	18.99	17.3	18.17
ENSMUSG00000001786	Fbxo7	5.42	5.96	5.96	5.25	4.78	5.46
ENSMUSG00000001794	Capns1	49.36	49.52	48.28	50.16	49.07	54.91
ENSMUSG00000001802	Lrp3	0	0.01	0	0	0	0
ENSMUSG00000001829	Clpb	2.56	2.59	2.51	2.03	2.1	2.35
ENSMUSG00000001833	43715	28.44	27.34	24.74	24.46	26	21.56
ENSMUSG00000001844	Zdhhc4	14.39	11.5	16.14	13.3	10.76	12.55
ENSMUSG00000001847	Rac1	86.33	78.74	74.32	80.03	95.97	83.12
ENSMUSG00000001855	Nup214	12.02	12.17	14.79	10.15	12.15	11.78
ENSMUSG00000001864	Aif1l	0.05	0.04	0.07	0.02	0.07	0.02
ENSMUSG00000001865	Cpa3	1.29	0.95	1.51	0.13	0.04	0.16
ENSMUSG00000001891	Ugp2	13.53	12.32	11.21	14.33	13.99	13.53
ENSMUSG00000001901	Kcnh6	0.06	0.08	0.2	0.08	0.02	0.05
ENSMUSG00000001909	Trmt1	8.49	8.11	8.57	12.98	11.37	12.76
ENSMUSG00000001910	Nacc1	29.58	30.82	34.65	34.32	37.25	38.81
ENSMUSG00000001911	Nfix	0.9	0.85	1.21	2.21	1.94	2.05
ENSMUSG00000001918	Slc1a5	47.5	53.91	51.7	42.82	42.12	43.96
ENSMUSG00000001924	Uba1	76.65	88.97	89.14	76.13	85.73	89.06
ENSMUSG00000001942	Siae	2.26	1.94	2.1	2.04	2.29	2.32
ENSMUSG00000001943	Vsig2	0.09	0.04	0.1	0.12	0.05	0.05
ENSMUSG00000001946	Esam	0.1	0.29	0.09	0.1	0.04	0.1
ENSMUSG00000001948	Spa17	0.52	0.31	0.42	0.55	0.15	0.81
ENSMUSG00000001962	Fam50a	18.81	20.36	20.99	19.86	16.98	20.75
ENSMUSG00000001964	Emd	20.21	19.97	21.2	26.1	25.73	28.96
ENSMUSG00000001983	Taco1	12.81	10.24	12.08	12.92	11.59	13.37
ENSMUSG00000001986	Gria3	0.56	0.45	0.66	2.5	2.98	1.88
ENSMUSG00000001988	Npas1	0.97	0.84	1.21	0.7	0.54	0.78
ENSMUSG00000001995	Sipa1l2	1.96	2.15	1.98	0.83	1.37	1.17
ENSMUSG00000001998	Ap4e1	5.63	5.77	6.27	6.31	6.2	5.53
ENSMUSG00000001999	Blvra	7.43	6.09	5.87	7.53	5.51	6.5
ENSMUSG00000002006	Pdzd4	4.35	5.67	5.38	14.44	10.17	12.33
ENSMUSG00000002007	Srpk3	0.08	0.19	0.11	0.84	0.02	0.02
ENSMUSG00000002010	Idh3g	36.69	35.33	38.26	43.64	37.03	46.24
ENSMUSG00000002012	Pnck	2.5	1.7	2.28	1.63	1.27	1.1
ENSMUSG00000002014	Ssr4	14.75	11.49	11.9	19.21	13.83	14.1
ENSMUSG00000002015	Bcap31	94.66	89.95	77.69	73.72	75.02	73.13
ENSMUSG00000002017	Fam98a	15.56	15.54	16.04	17.11	15.15	14.89
ENSMUSG00000002020	Ltbp2	0.05	0.03	0.01	0.02	0.01	0.01
ENSMUSG00000002028	Kmt2a	23.09	31.66	24.74	28	39.98	29.24
ENSMUSG00000002031	Ift46	4.3	3.17	4.92	4.02	3.42	4.68
ENSMUSG00000002032	Tmem25	0.18	0.1	0.03	0.14	0.03	0.13
ENSMUSG00000002033	Cd3g	158.78	159.6	166.89	116.17	105.73	115.62
ENSMUSG00000002043	Trappc6a	11.21	7.97	7.88	9.13	6.94	8.44
ENSMUSG00000002052	Supt6	22.53	27.68	29.45	23.35	26.97	26.54
ENSMUSG00000002055	Spag5	16.61	16.31	17.71	20.46	22.51	25.52
ENSMUSG00000002058	Unc119	2.66	2.98	2.89	4.64	3.8	4.24
ENSMUSG00000002059	Rab34	0	0.03	0.06	0.08	0.05	0.01
ENSMUSG00000002064	Sdf2	41.39	41.38	41.77	43.75	38.41	41.58
ENSMUSG00000002068	Ccne1	11.31	10.67	11.71	10.03	8.31	13.26
ENSMUSG00000002076	Hsf2bp	0.11	0.04	0.03	0.08	0.04	0.02
ENSMUSG00000002083	Bbc3	11.73	13.87	10.21	3.67	4.55	4.12
ENSMUSG00000002100	Mybpc3	0.07	0.05	0.02	0.12	0.03	0.04
ENSMUSG00000002102	Psmc3	72.84	74.04	65.15	67.7	68.34	73.18
ENSMUSG00000002103	Acp2	9.98	6.75	8.25	7.11	5.93	7.05
ENSMUSG00000002104	Rapsn	0.03	0	0.11	0	0	0
ENSMUSG00000002105	Slc39a13	4.4	4.27	4.55	4.43	4.05	4.18
ENSMUSG00000002107	Celf2	29.96	24.14	24.25	22.67	22.93	19.99
ENSMUSG00000002108	Nr1h3	0.43	0.95	0.95	0.41	0.5	0.34
ENSMUSG00000002109	Ddb2	24.13	22.16	22.91	15.7	17.99	15.54
ENSMUSG00000002111	Spi1	0.15	0.23	0.31	0.42	0.14	0.06
ENSMUSG00000002129	Sf3a1	24.42	28.58	27.1	28.47	33.62	33.56
ENSMUSG00000002147	Stat6	32.79	39.71	38.33	31.38	36.44	34.26
ENSMUSG00000002204	Napsa	0.26	0.26	0.17	0.82	0.14	0.05
ENSMUSG00000002205	Vrk3	11.3	10.38	10.26	11.37	11.92	12.9
ENSMUSG00000002210	Smg9	19.84	17.94	18.89	16.72	15.67	17.1
ENSMUSG00000002221	Paxip1	9.14	10.36	10.77	10.7	11.17	12.11
ENSMUSG00000002222	Rmnd5a	272.72	326.97	311.58	107.88	129.44	123.73
ENSMUSG00000002227	Mov10	6.46	6.65	7.07	8.03	7.86	7.64
ENSMUSG00000002228	Ppm1j	0.15	0.36	0.36	0.05	0.12	0.07
ENSMUSG00000002233	Rhoc	0.62	0.66	0.8	1.05	0.57	0.66
ENSMUSG00000002249	Tead3	1.26	1.16	1.12	0.64	1.06	0.54
ENSMUSG00000002250	Ppard	5.69	6.83	7.18	6.28	6.3	6.38
ENSMUSG00000002257	Def6	120.63	120.69	123.82	95.48	89.64	96.69
ENSMUSG00000002274	Metrn	10.92	9.47	9.49	16.4	13.45	17.46
ENSMUSG00000002279	Lmf1	0.93	0.76	0.97	1.03	0.88	1.01
ENSMUSG00000002280	Narfl	8.69	6.53	8.65	7.85	6.62	7.87
ENSMUSG00000002289	Angptl4	1.82	1.44	1.87	2.58	2.31	2.2
ENSMUSG00000002297	Dbf4	10.11	11.87	9.99	11.63	13.6	12.68
ENSMUSG00000002307	Daxx	26.3	29.95	26.97	26.47	27.88	27.07
ENSMUSG00000002308	Cd320	1.46	1.1	1.19	1.9	1.87	1.51
ENSMUSG00000002319	Ipo4	4.53	4.21	5.25	8.01	7.4	6.96
ENSMUSG00000002320	Tm9sf1	17.21	16.81	17.98	16.77	15.35	17.72
ENSMUSG00000002324	Rec8	0.76	1.76	1.42	1.45	0.89	0.33
ENSMUSG00000002325	Irf9	8.91	11.62	9.74	11.14	11.7	10.28
ENSMUSG00000002326	Gmpr2	43.56	45.9	46.86	40.12	40.71	41.33
ENSMUSG00000002329	Mdp1	50.27	45.6	50.91	43.45	34.49	37.98
ENSMUSG00000002332	Dhrs1	11.55	11.13	11.42	13.78	11.85	16.04
ENSMUSG00000002341	Ncan	0	0	0.01	0	0	0
ENSMUSG00000002342	Tmem161a	11.39	10.74	11.01	10.57	8.61	9.61
ENSMUSG00000002343	Armc6	3.46	3.64	3.49	4.52	4.38	4.27
ENSMUSG00000002345	Borcs8	17.02	19.05	21.82	16.58	15.37	17.39
ENSMUSG00000002346	Slc25a42	2.29	2.48	2.11	2.7	2.43	2.06
ENSMUSG00000002365	Snx9	0.91	0.51	0.48	0.32	0.07	0.11
ENSMUSG00000002372	Ranbp3	55.39	56.72	52.97	51.34	47	49.28
ENSMUSG00000002379	Ndufa11	20.59	16.22	16.85	18.98	15.76	19.66
ENSMUSG00000002384	Bmp8b	0	0.05	0.03	0.01	0.01	0.02
ENSMUSG00000002393	Nr2f6	0.41	0.94	0.57	0.38	0.53	0.57
ENSMUSG00000002395	Use1	24.41	19.69	20.01	31.79	23.06	28.19
ENSMUSG00000002396	Ocel1	4.4	3.59	4.72	3.65	3.85	3.47
ENSMUSG00000002409	Dyrk1b	22.24	25.57	27.66	19.54	21.67	20.46
ENSMUSG00000002413	Braf	6	6.66	6.8	6.27	7.56	6.11
ENSMUSG00000002416	Ndufb2	4.68	4.02	4.14	4.84	4.71	4.35
ENSMUSG00000002428	Hltf	16.78	17.86	17.21	16.51	16.69	14.92
ENSMUSG00000002455	Prpf6	28.42	27.34	31.08	28.18	28.47	31.27
ENSMUSG00000002458	Rgs19	22.42	23.28	25.92	23.57	20.27	20.56
ENSMUSG00000002459	Rgs20	0.01	0.06	0.02	0.03	0.06	0.03
ENSMUSG00000002475	Abhd3	0.02	0	0	0.02	0.03	0
ENSMUSG00000002477	Snrpd1	103.15	112.62	109.81	151.17	138.33	161.51
ENSMUSG00000002486	Tchp	3.43	3.29	3.71	3.6	3.36	3.69
ENSMUSG00000002489	Tiam1	4.64	4.09	5.44	7.01	7.17	7.11
ENSMUSG00000002496	Tsc2	9.63	10.64	11.63	12.68	13.49	14.25
ENSMUSG00000002500	Rpl3l	0.58	0.35	0.61	0.33	0.23	0.11
ENSMUSG00000002504	Slc9a3r2	0.46	0.53	0.4	0.09	0.22	0.22
ENSMUSG00000002524	Puf60	96.32	96.64	95.12	93.92	91.9	99.81
ENSMUSG00000002546	Golga2	14.9	14.38	17.28	16.63	16.37	17.45
ENSMUSG00000002550	Uck1	19.52	18.81	17.48	21.86	18.96	21.27
ENSMUSG00000002565	Scin	1.06	0.76	1	24.49	21.63	28.97
ENSMUSG00000002578	Ikzf4	0.67	0.89	1.21	0.46	0.19	0.39
ENSMUSG00000002580	Mien1	61.14	50.05	45.86	44.92	46.19	42.66
ENSMUSG00000002588	Pon1	0	0	0	0.02	0	0
ENSMUSG00000002602	Axl	1.19	1.15	2.11	2.34	1.89	2.51
ENSMUSG00000002603	Tgfb1	26.5	28.03	26.19	25.2	26.42	26
ENSMUSG00000002608	Ccdc97	24.45	27.09	26.76	19.99	21.55	23.26
ENSMUSG00000002617	Zfp40	2.96	2.92	3.23	1.99	2.18	2.12
ENSMUSG00000002625	Akap8l	54.1	53.5	56.09	48.28	46.79	45.68
ENSMUSG00000002635	Pdcd2l	16.64	14.09	16.9	16.92	15.57	15.41
ENSMUSG00000002658	Gtf2f1	41.85	45.48	48.48	53.41	51.07	64.49
ENSMUSG00000002660	Clpp	22.3	22.84	20.16	24.9	20.12	23.16
ENSMUSG00000002661	Alkbh7	8.41	5.94	5.09	9.94	8.98	9.01
ENSMUSG00000002664	Pspn	1.44	0.96	1.58	0.82	2.64	1.49
ENSMUSG00000002668	Dennd1c	53.98	49.2	60.04	44.47	40.64	35.64
ENSMUSG00000002679	Med6	16.43	16.34	14.3	14.71	13.82	13.48
ENSMUSG00000002699	Lcp2	74.11	79.75	79.79	86.81	94.26	86
ENSMUSG00000002718	Cse1l	23.78	26.19	25.24	26	28.39	28.01
ENSMUSG00000002728	Naa20	8.41	8.47	8.25	9.83	9.5	8.9
ENSMUSG00000002731	Prkra	5.61	5.01	3.86	9.03	8.06	8.66
ENSMUSG00000002732	Fkbp7	1.47	1.22	2.18	1.84	1.32	1.5
ENSMUSG00000002733	Plekha3	9.76	7.82	8.17	8.79	8.85	7.76
ENSMUSG00000002741	Ykt6	44.73	44.45	41.93	40.62	37.82	39.2
ENSMUSG00000002748	Baz1b	24.46	29.46	27.86	26.54	32.45	29.39
ENSMUSG00000002763	Pex6	25.85	21.72	21.94	38.88	34.55	29.69
ENSMUSG00000002767	Mrpl2	29.54	21.45	24.72	34.55	22.76	30.22
ENSMUSG00000002768	Mea1	23.42	20.24	21.37	24.7	21.86	25
ENSMUSG00000002769	Gnmt	2.45	2.84	1.53	2.34	2.57	1.55
ENSMUSG00000002771	Grin2d	0.1	0.13	0.1	0.26	0.12	0.2
ENSMUSG00000002778	Kdelr1	30.76	29	30.5	34.64	34.13	38.62
ENSMUSG00000002781	Tmem143	1.59	1.24	1.79	2.05	1.74	2.18
ENSMUSG00000002791	Pdxk-ps	0.1	0.07	0.23	0.16	0.1	0.17
ENSMUSG00000002797	Ggct	0.45	0.53	0.6	0.67	0.51	0.54
ENSMUSG00000002799	Jag2	2.69	1.89	1.86	1.32	1.42	1.16
ENSMUSG00000002803	Btbd6	7.6	6.48	7.88	8.03	6.87	7.85
ENSMUSG00000002804	Nudt14	16.04	9.57	10.28	14.98	10	12.27
ENSMUSG00000002808	Epdr1	0.05	0.09	0.02	0.04	0.1	0.11
ENSMUSG00000002812	Flii	32.3	36.66	41.17	33.45	36.66	40.61
ENSMUSG00000002814	Top3a	6.02	7.85	7.35	6.97	6.85	7.63
ENSMUSG00000002820	Atg4d	9.34	9.63	9.49	8.13	7.56	8.22
ENSMUSG00000002825	Qtrt1	8.19	6.63	6.39	16.12	9.91	11.54
ENSMUSG00000002831	Plin4	0.03	0.08	0.07	0.08	0.04	0.04
ENSMUSG00000002833	Hdgfrp2	44.85	40.68	42	39.9	37.05	39.85
ENSMUSG00000002835	Chaf1a	15.56	19.52	19.7	24.26	27.74	32.44
ENSMUSG00000002844	Adprh	51.87	49.8	48.36	58.36	53.13	59.23
ENSMUSG00000002845	Tmem39a	6.9	6.53	8.37	6.27	6.21	6.62
ENSMUSG00000002846	Timmdc1	14.22	14.67	15.07	16.3	14.01	13.42
ENSMUSG00000002847	Pla1a	0.05	0.04	0	0.05	0	0.09
ENSMUSG00000002870	Mcm2	29.06	31.8	32.74	31.63	31.32	38.76
ENSMUSG00000002871	Tpra1	16.81	18.58	17.11	11.15	13.63	13.08
ENSMUSG00000002881	Nab1	13.96	17.93	15.65	12.91	14.47	13.72
ENSMUSG00000002885	Adgre5	54.17	59.79	64.54	47.67	54.58	61.72
ENSMUSG00000002897	Il17ra	35.27	41.69	38.12	29.69	33.8	33.08
ENSMUSG00000002900	Lamb1	0.01	0.02	0.04	0.02	0.01	0.02
ENSMUSG00000002908	Kcnn1	0.01	0.03	0.01	0	0	0.01
ENSMUSG00000002944	Cd36	0.01	0.06	0.03	0.04	0.03	0
ENSMUSG00000002948	Map2k7	29.8	27.76	30.16	28.76	27.09	26.94
ENSMUSG00000002949	Timm44	15.24	12.62	14.43	16.4	13.44	15.87
ENSMUSG00000002957	Ap2a2	13.65	15.57	16.12	20.12	19.16	21.49
ENSMUSG00000002963	Pnkp	23.13	22.02	23.63	18.04	16.03	16.36
ENSMUSG00000002968	Med25	11.76	12.25	11.84	11.57	11.87	11.38
ENSMUSG00000002980	Bcam	0.3	0.27	0.61	0.18	0.19	0.33
ENSMUSG00000002981	Clptm1	20.87	19.09	19.78	17.54	16.9	19.37
ENSMUSG00000002983	Relb	2.87	3.14	3.65	1.34	1.1	1.32
ENSMUSG00000002984	Tomm40	14.56	12.62	13.29	16.62	13.62	15.56
ENSMUSG00000002985	Apoe	27.65	19.44	17	11.44	9.48	7.56
ENSMUSG00000002996	Hbp1	17.63	16.73	18.94	12.9	13.44	12.51
ENSMUSG00000002997	Prkar2b	10.15	8.2	9.03	12.7	12.11	12.89
ENSMUSG00000003031	Cdkn1b	109.85	89.45	91.46	111.52	102.82	95.18
ENSMUSG00000003032	Klf4	0.15	0.57	0.25	0	0.21	0.28
ENSMUSG00000003033	Ap1m1	37.7	41.46	43.18	45.29	42.8	48.97
ENSMUSG00000003037	Rab8a	26.04	26.44	25.83	25	24.37	27.55
ENSMUSG00000003038	Hmgn2	146.87	123.46	111.36	144.9	147.91	149.91
ENSMUSG00000003039	Fam32a	23.25	22.11	23.63	23.69	21.15	23.75
ENSMUSG00000003051	Elf3	0	0	0.04	0	0.02	0.01
ENSMUSG00000003062	Stard3nl	2.67	2.53	2.24	3.22	3.17	3.22
ENSMUSG00000003068	Stk11	46.53	51.42	46.19	45.6	44.52	45.34
ENSMUSG00000003070	Efna2	0.66	0.83	0.51	0.37	0.36	0.2
ENSMUSG00000003072	Atp5d	81.16	71.28	69.63	88.39	75.1	92.03
ENSMUSG00000003099	Ppp5c	37.38	33.44	38.01	37.71	32.31	37.31
ENSMUSG00000003119	Cdk12	8.98	10.58	11.1	9.33	11.39	9.52
ENSMUSG00000003123	Lipe	3.71	3.19	4.08	2.84	2.31	3.09
ENSMUSG00000003131	Pafah1b2	15.95	16.54	14.83	14.42	15.85	14.77
ENSMUSG00000003134	Tbc1d8	2.66	2.8	2.41	2.58	3.42	2.71
ENSMUSG00000003135	Cnot11	23.09	19.82	20.46	22.66	22.24	21.74
ENSMUSG00000003153	Slc2a3	3.95	3.75	4.25	2.84	2.69	3.6
ENSMUSG00000003154	Foxj2	9.32	10.5	10.02	6.65	8.41	7.49
ENSMUSG00000003161	Sri	21.01	18.57	18.34	17.21	15.02	15.47
ENSMUSG00000003166	Dgcr2	12.05	12.88	12.35	12.05	12.24	12.63
ENSMUSG00000003184	Irf3	38.18	39.87	36.64	33.61	29.2	28.34
ENSMUSG00000003190	Bcl2l12	20.14	15.83	18.15	19.52	15.98	19.1
ENSMUSG00000003198	Zfp959	11.65	9.87	9.76	12.58	13.05	10.4
ENSMUSG00000003199	Mpnd	30.03	26.34	28.49	37.38	34.44	37.55
ENSMUSG00000003200	Sh3gl1	73.34	71.8	65.49	58.93	57.17	56.17
ENSMUSG00000003206	Ebi3	0	0.32	0.21	0.04	0	0.1
ENSMUSG00000003208	Ccdc94	15.32	17.13	18.68	18.8	16.74	18.94
ENSMUSG00000003226	Ranbp2	22.3	24.66	23.63	23.39	28.8	23.14
ENSMUSG00000003228	Grk5	0.96	1.1	1.02	1.26	1.51	1.2
ENSMUSG00000003233	Dvl3	5.16	5.94	6.07	6.59	7.05	6.01
ENSMUSG00000003234	Abcf3	15.98	15.4	16.17	16.01	14.83	15.7
ENSMUSG00000003235	Eif2b5	24.81	25.07	23.93	24.03	23.81	25.15
ENSMUSG00000003269	Cyth2	32.66	30.58	27.13	26.1	24.54	26.24
ENSMUSG00000003271	Sult2b1	0.61	0.34	0.39	0.54	0.33	0.41
ENSMUSG00000003273	Car11	0	0.02	0	0.08	0.08	0.14
ENSMUSG00000003282	Plag1	0.38	0.42	0.43	0.57	0.69	0.66
ENSMUSG00000003283	Hck	0.2	0.24	0.21	0.42	0.1	0.18
ENSMUSG00000003299	Mrpl4	18.34	15.98	16.77	22.17	18.21	20.81
ENSMUSG00000003308	Keap1	15.22	15.04	16.19	16.3	14.75	16.79
ENSMUSG00000003309	Ap1m2	0.23	0.29	0.3	0.26	0.12	0.13
ENSMUSG00000003316	Glg1	31.34	32.96	34.6	26.68	29.66	27.24
ENSMUSG00000003341	Atp8b3	0.06	0.04	0.01	0	0.07	0.06
ENSMUSG00000003344	Btbd2	10.15	7.63	11.75	13.47	11.59	15.11
ENSMUSG00000003345	Csnk1g2	57.37	49.36	49.79	54.41	49.86	55.17
ENSMUSG00000003346	Abhd17a	59.31	49.25	45.16	55.19	42.36	49.37
ENSMUSG00000003348	Mob3a	13.94	19.4	18.68	15.12	19.85	19.69
ENSMUSG00000003352	Cacnb3	8.04	11.06	10.69	1.89	3.03	2.47
ENSMUSG00000003354	Ccdc65	0.02	0	0.05	0.03	0	0.02
ENSMUSG00000003355	Fkbp11	0.93	0.9	1.02	0.6	0.74	0.84
ENSMUSG00000003360	Ddx23	34.4	38.05	35.19	33.53	33.18	33.18
ENSMUSG00000003363	Pld3	53.62	55.19	57.94	31.55	30.49	34.31
ENSMUSG00000003378	Grik5	1.88	1.69	2.2	1.83	1.76	1.59
ENSMUSG00000003379	Cd79a	2.31	1.76	1.68	7.52	0.78	0.65
ENSMUSG00000003380	Rabac1	60.85	46.5	44.6	58.04	47.98	59.03
ENSMUSG00000003382	Etv3	11.13	12.03	10.97	10.63	11.62	10.47
ENSMUSG00000003402	Prkcsh	33.14	34.15	31.47	26.61	26.41	29.47
ENSMUSG00000003410	Elavl3	0.36	0.2	0.25	0.02	0.13	0.05
ENSMUSG00000003411	Rab3b	0.08	0.09	0.16	0.06	0.06	0.07
ENSMUSG00000003418	St8sia6	0.54	0.33	0.57	0.04	0.04	0.02
ENSMUSG00000003420	Fcgrt	1.13	0.61	0.4	0.35	0.28	0.12
ENSMUSG00000003421	Nosip	27	26.06	28.16	26.72	24.9	29.33
ENSMUSG00000003423	Pih1d1	18.42	18.31	16.91	25	20.25	25.99
ENSMUSG00000003429	Rps11	780.15	692.53	676.96	1074.25	852.38	999.81
ENSMUSG00000003435	Supt5	43.64	44.36	46.67	37.92	40.57	42.36
ENSMUSG00000003436	Dll3	0.05	0.1	0.02	0.12	0	0.02
ENSMUSG00000003437	Paf1	32.82	35.38	32.99	27.11	27.88	27.71
ENSMUSG00000003438	Timm50	16.42	15.75	13.41	21.14	18.99	20.47
ENSMUSG00000003444	Med29	9.49	9.54	9.15	11.52	9.59	9.99
ENSMUSG00000003452	Bicd1	0.01	0.02	0.01	0.03	0.02	0.02
ENSMUSG00000003458	Ncstn	30.37	27.75	34.73	26.04	25.55	26.69
ENSMUSG00000003464	Pex19	17.83	14.7	17.7	17.39	15.54	18.41
ENSMUSG00000003469	Phyhip	0	0.03	0.02	0	0.04	0.03
ENSMUSG00000003477	Inmt	0.03	0.03	0	0	0.03	0
ENSMUSG00000003484	Cyp4f18	0.39	0.16	0.13	0.5	0.03	0.02
ENSMUSG00000003500	Impdh1	84.58	69.01	84.45	49.47	46.15	53.89
ENSMUSG00000003518	Dusp3	0.03	0.02	0.02	0.02	0.05	0.01
ENSMUSG00000003526	Prodh	0	0	0.03	0	0.02	0
ENSMUSG00000003527	Dgcr14	13.46	12.08	15.94	14.62	13.53	15.33
ENSMUSG00000003528	Slc25a1	8.12	6.87	9.56	15.89	11.99	16.16
ENSMUSG00000003534	Ddr1	0.14	0.11	0.19	0.01	0.03	0.06
ENSMUSG00000003541	Ier3	0.08	0.22	0.44	0.26	0.1	0
ENSMUSG00000003545	Fosb	0.31	0.42	0.38	0.17	0.17	0.19
ENSMUSG00000003546	Klc4	12.3	11.84	13.53	12.65	11.02	13.49
ENSMUSG00000003549	Ercc1	8.37	8.5	8.38	9.22	8.37	9.01
ENSMUSG00000003555	Cyp17a1	0.02	0.06	0.09	0.04	0.08	0.03
ENSMUSG00000003559	As3mt	20.26	8.56	9.91	14.94	5.59	5.84
ENSMUSG00000003573	Homer3	7.15	7.35	6.68	6.3	6.54	7.01
ENSMUSG00000003575	Crtc1	3.39	3.08	4.71	3.68	3.5	3.4
ENSMUSG00000003581	Rnf215	10.75	10.76	11.44	10.89	11.1	10.22
ENSMUSG00000003585	Sec14l2	0.12	0.05	0.01	0	0.03	0.02
ENSMUSG00000003604	Aven	1.99	2.05	2.14	3.21	3.05	3.18
ENSMUSG00000003617	Cp	0.18	0.19	0.17	0.1	0.1	0.08
ENSMUSG00000003623	Crot	12.09	14.06	12.22	12.45	12.71	11.23
ENSMUSG00000003644	Rps6ka1	14.97	13.56	17.42	5.4	4.42	5.18
ENSMUSG00000003660	Snrnp200	37.46	38.02	46.11	39.54	43.72	46.53
ENSMUSG00000003662	Ciao1	22.49	22.78	21.15	19.64	19.56	20.44
ENSMUSG00000003680	Taf6l	9.9	7.9	8.67	8.92	8.38	8.38
ENSMUSG00000003721	Insig2	11.07	10.2	10.7	9.62	8.64	9.03
ENSMUSG00000003731	Kpna6	13	15.45	14.45	15.24	16.28	15.16
ENSMUSG00000003746	Man1a	13.75	14.53	14.29	16.11	14.58	14.14
ENSMUSG00000003752	Itpkc	1.73	1.52	1.79	1.86	1.75	1.67
ENSMUSG00000003762	Coq8b	3.13	3.23	3.34	4.24	3.46	3.51
ENSMUSG00000003778	Brd8	17.8	16.77	19.75	18.58	19	19.76
ENSMUSG00000003779	Kif20a	18.51	21.53	23.4	24.74	28.41	37.08
ENSMUSG00000003808	Farsa	16.94	17.91	15.92	17.43	15.86	16.77
ENSMUSG00000003809	Gcdh	11.89	11.27	11.19	10.89	9.27	10.13
ENSMUSG00000003810	Mast2	9.97	10.79	11.64	10.26	12.43	13.31
ENSMUSG00000003812	Dnase2a	1.06	0.71	0.98	1.39	0.83	1.2
ENSMUSG00000003813	Rad23a	21.91	19.6	20.18	24.36	21.76	22.49
ENSMUSG00000003814	Calr	99	99.08	100.64	97.19	96.42	103.81
ENSMUSG00000003824	Syce2	8.65	8.12	6.18	11.21	9.77	13
ENSMUSG00000003847	Nfat5	12.37	15.3	14.62	13.63	16.71	10.93
ENSMUSG00000003848	Nob1	18.03	17.52	14.58	22.14	18.84	18.39
ENSMUSG00000003849	Nqo1	0.03	0.21	0.32	0.06	0.24	0.18
ENSMUSG00000003863	Ppfia3	0.03	0.05	0.05	0.07	0.05	0.07
ENSMUSG00000003865	Gys1	4.57	3.86	4.94	6.33	5.38	6.5
ENSMUSG00000003868	Ruvbl2	26.83	24.87	24.26	33.28	31.62	34.75
ENSMUSG00000003872	Lin7b	0.03	0.06	0.34	0.23	0.3	0.08
ENSMUSG00000003873	Bax	36.7	28.2	27.56	37.33	26.82	30.61
ENSMUSG00000003882	Il7r	10.99	10.28	17.69	72.89	60.33	58.03
ENSMUSG00000003923	Tfam	21.29	18.5	17.62	21.41	20.14	19.51
ENSMUSG00000003929	Zfp81	5.86	5.8	5.34	6.62	6.76	6.06
ENSMUSG00000003934	Efnb3	1.83	2.88	1.55	1.18	1.84	1.29
ENSMUSG00000003948	Mmd	11.03	10.69	8.95	15.59	14.25	12.57
ENSMUSG00000003949	Hlf	0.15	0.11	0.02	4.03	3.58	2.41
ENSMUSG00000003955	Fam162a	38.94	30.74	28.04	36.59	27.89	35.39
ENSMUSG00000003970	Rpl8	1217.23	1054.31	1052.81	1438.41	1179.97	1456.08
ENSMUSG00000003992	Ssbp2	32.52	25.83	26.55	20.12	19.63	18.66
ENSMUSG00000004018	Fancl	5.75	4.69	4.79	6.53	5.99	5.83
ENSMUSG00000004032	Gstm5	0.04	0	0.08	0	0	0.02
ENSMUSG00000004035	Gstm7	0.4	0.36	0.37	0.12	0.27	0.31
ENSMUSG00000004040	Stat3	17.56	18.77	19.2	19.37	21.64	19.57
ENSMUSG00000004043	Stat5a	23.28	20.64	23.08	17.01	15.78	17.81
ENSMUSG00000004044	Ptrf	0.03	0.01	0.03	0.01	0.02	0.03
ENSMUSG00000004054	Map3k11	27.45	32.63	28.69	27.78	28.03	28.31
ENSMUSG00000004056	Akt2	24.21	25.71	25.97	24.38	23.69	25.62
ENSMUSG00000004069	Dnaja3	8.53	7.84	7.98	9.42	8.83	8.78
ENSMUSG00000004070	Hmox2	39.85	40.17	32.12	35.59	31.76	35.35
ENSMUSG00000004071	Cdip1	15.39	11.99	14.32	9.14	9.3	9.21
ENSMUSG00000004085	Map3k20	3.59	2.28	2.82	1.29	1.42	1.55
ENSMUSG00000004096	Cwc15	73.42	58	55.11	61.26	59.18	62.78
ENSMUSG00000004098	Col5a3	0.01	0	0	0.01	0	0
ENSMUSG00000004099	Dnmt1	48.11	56.38	56.93	69.94	78.97	89.44
ENSMUSG00000004100	Ppan	12.08	11.17	10.54	16.15	12.85	12.78
ENSMUSG00000004105	Angptl2	5.74	6.1	7.21	13.5	14.5	16.01
ENSMUSG00000004110	Cacna1e	3.56	3.37	3.45	0.09	0.03	0.03
ENSMUSG00000004113	Cacna1b	0.04	0.01	0.02	0.02	0.02	0
ENSMUSG00000004127	Trmt10a	2.55	1.74	1.93	2.09	2.16	2.01
ENSMUSG00000004151	Etv1	0.12	0.07	0.07	0.03	0.02	0.04
ENSMUSG00000004187	Kifc2	8.36	6.37	6.62	6.18	4.74	4.61
ENSMUSG00000004207	Psap	339.5	347.14	345.87	226.13	223.91	270.66
ENSMUSG00000004221	Ikbkg	8.35	7.55	9.22	8.37	8.16	8.38
ENSMUSG00000004233	Wars2	2.44	2.46	3.1	3.06	3.16	3.07
ENSMUSG00000004263	Atn1	0.71	0.76	0.56	0.98	0.7	0.45
ENSMUSG00000004264	Phb2	34.67	33.24	27.83	39.61	33.17	37.04
ENSMUSG00000004266	Ptpn6	71.96	86.1	82.69	53.69	54.86	55.33
ENSMUSG00000004267	Eno2	0.39	0.59	0.51	0.13	0.16	0.08
ENSMUSG00000004268	Emg1	58.38	60.27	49.04	55.6	48.08	51.24
ENSMUSG00000004270	Lpcat3	20.37	21.11	20.72	28.79	26.25	27.45
ENSMUSG00000004285	Atp6v1f	55.65	50.67	47.85	62.63	46.26	59.9
ENSMUSG00000004296	Il12b	0.05	0.08	0.03	0	0	0
ENSMUSG00000004317	Clcn5	1.22	1.38	1.33	1.17	1.28	1.35
ENSMUSG00000004319	Clcn3	6.8	6.28	6.23	6.22	6.33	5.35
ENSMUSG00000004328	Hif3a	0.41	0.31	0.69	0.17	0.08	0.14
ENSMUSG00000004341	Gpx6	0	0	0	0.04	0	0
ENSMUSG00000004347	Pde1c	0.04	0.01	0.03	0.05	0.03	0.01
ENSMUSG00000004356	Utp20	3.8	3.81	4.57	5.42	5.61	4.86
ENSMUSG00000004359	Spic	0.08	0.05	0.06	0	0.04	0.02
ENSMUSG00000004360	9330159F19Rik	0	0.01	0	0	0	0
ENSMUSG00000004364	Cul3	44.93	52.11	45.19	47.53	56.26	48.35
ENSMUSG00000004371	Il11	0.02	0.02	0	0.05	0.03	0.02
ENSMUSG00000004383	Large1	0.45	0.46	0.46	0.56	0.27	0.3
ENSMUSG00000004393	Ddx56	16.76	16.08	19.27	21.34	16.97	19.52
ENSMUSG00000004394	Tmed4	23.61	22.91	22.83	24.96	23.62	22.94
ENSMUSG00000004415	Col26a1	0	0	0	0	0	0.01
ENSMUSG00000004446	Bid	12.46	12.86	13.44	8.45	7.33	10.01
ENSMUSG00000004451	Ralb	6.87	5.56	6.33	4.2	3.92	4.93
ENSMUSG00000004455	Ppp1cc	38.24	39.16	34.49	41.66	37.18	37.76
ENSMUSG00000004460	Dnajb11	27.13	27.88	26.24	23.1	21.51	22.61
ENSMUSG00000004462	Tbccd1	7.2	5.87	7.07	7.48	7.34	7.98
ENSMUSG00000004473	Clec11a	0.12	0.08	0.23	0.26	0.18	0.17
ENSMUSG00000004500	Zfp324	2.54	2.29	2.42	2.77	3.24	3.29
ENSMUSG00000004508	Gab2	0.17	0.16	0.26	0.05	0.08	0.12
ENSMUSG00000004530	Coro1c	8.11	10.35	10.22	12.03	12.61	13.88
ENSMUSG00000004535	Tax1bp1	30.01	31.33	31.16	26.76	28.8	29
ENSMUSG00000004540	Psg17	0	0.04	0	0	0.03	0
ENSMUSG00000004552	Ctse	14.24	12.59	14.44	21.6	22.5	23.48
ENSMUSG00000004558	Ndrg2	8	10.7	10.31	4.4	5.49	4.64
ENSMUSG00000004561	Mettl17	9.83	9.51	10.58	10.71	9.58	9.15
ENSMUSG00000004562	Arhgef40	0.94	1.34	1.25	0.75	0.61	0.77
ENSMUSG00000004565	Pnpla6	3.33	4.28	4.15	4.23	4.06	4.06
ENSMUSG00000004567	Mcoln1	7.71	7	8.45	7.97	7.11	7.31
ENSMUSG00000004568	Arhgef18	16.89	16.75	17.08	12.98	13.15	12.65
ENSMUSG00000004591	Pkn2	7.8	8.14	7.49	8.56	10.33	7.88
ENSMUSG00000004609	Cd33	0.08	0.02	0.07	0.03	0.01	0.02
ENSMUSG00000004610	Etfb	9.94	6.91	6.3	11.38	8.78	12.39
ENSMUSG00000004612	Nkg7	5.53	5.92	8.24	4.9	2.5	2.08
ENSMUSG00000004626	Stxbp2	27.86	23.72	28.06	25.13	22.63	26.1
ENSMUSG00000004630	Pcp2	0.12	0.09	0.11	0	0.15	0.05
ENSMUSG00000004631	Sgce	0.05	0.04	0.04	0	0.02	0
ENSMUSG00000004633	Chn2	0.35	0.48	0.65	0.09	0.07	0.06
ENSMUSG00000004637	Wwox	0.87	0.67	0.97	0.98	1.07	0.94
ENSMUSG00000004642	Slbp	34.12	37.14	29.63	41.83	42.42	45.85
ENSMUSG00000004651	Tyr	0	0	0	0.01	0	0
ENSMUSG00000004655	Aqp1	0.03	0.05	0.02	0.11	0	0.06
ENSMUSG00000004661	Arid3b	7.54	8.41	9.49	5.1	5.02	4.82
ENSMUSG00000004665	Cnn2	52.13	66.1	67.91	60.82	62.29	57.94
ENSMUSG00000004667	Polr2e	19.61	18.73	19.46	23.49	18.27	22.54
ENSMUSG00000004677	Myo9b	23.77	27.31	30.84	23.64	25.95	25.64
ENSMUSG00000004698	Hdac9	0.15	0.08	0.12	0.6	0.68	0.42
ENSMUSG00000004707	Ly9	24.59	26.01	26.83	22.74	21.9	23.12
ENSMUSG00000004709	Cd244	0.11	0.09	0.06	0.02	0.04	0.09
ENSMUSG00000004730	Adgre1	0.24	0.11	0.11	0.14	0.12	0.19
ENSMUSG00000004748	Mtfp1	0.84	0.95	1.23	1.2	1	1.71
ENSMUSG00000004768	Rab23	0.77	0.96	0.79	1.45	1.51	0.84
ENSMUSG00000004771	Rab11a	20.94	21.95	17.62	21.68	22.5	22.26
ENSMUSG00000004788	Eif2b2	34.38	36.76	33.89	34.62	28.97	33.5
ENSMUSG00000004789	Dlst	19.97	19.77	22.15	19.17	19.01	20.91
ENSMUSG00000004791	Pgf	0.02	0.01	0.03	0.07	0	0.03
ENSMUSG00000004798	Ulk2	12.75	11.68	11.83	11.27	11.32	12.11
ENSMUSG00000004814	Ccl24	0	0	0	0	0	0.02
ENSMUSG00000004815	Dgkq	3.07	3.62	4.2	3.51	3.48	2.84
ENSMUSG00000004837	Grap	70.38	73.38	73.07	49.33	48.15	51.61
ENSMUSG00000004842	Pou1f1	0.15	0.06	0.04	0.2	0	0.04
ENSMUSG00000004843	Chmp2b	27.82	22.39	22.19	25.31	24.27	25.35
ENSMUSG00000004846	Plod3	4.56	4.3	4.39	4.6	4.67	4.17
ENSMUSG00000004849	Ap1s1	24.8	23.6	23.37	26.81	23.48	26.98
ENSMUSG00000004864	Mapk13	0	0.08	0.03	0	0	0
ENSMUSG00000004865	Srpk1	14.77	17.4	16.47	21.83	21.52	18.69
ENSMUSG00000004872	Pax3	0.01	0	0	0	0	0
ENSMUSG00000004880	Lbr	140.93	144.74	129.01	125.76	136.37	127.75
ENSMUSG00000004885	Crabp2	0	0.53	0.23	0.15	0.25	0.07
ENSMUSG00000004891	Nes	0.04	0.03	0.03	0.02	0.04	0.02
ENSMUSG00000004892	Bcan	0	0.01	0	0	0	0
ENSMUSG00000004895	Prcc	44.93	45.46	42.96	41.72	44.83	47.4
ENSMUSG00000004896	Rrnad1	13.13	12.62	10.83	10.99	9.81	8.92
ENSMUSG00000004897	Hdgf	106.52	100.42	92.78	122.9	122.11	124.51
ENSMUSG00000004902	Slc25a18	1.26	2.27	1.91	0.74	1.05	1.14
ENSMUSG00000004929	Thop1	2.24	2.55	2.84	4.76	4.12	5.37
ENSMUSG00000004931	Apba3	11.33	10.24	9.89	11.16	10.06	9.39
ENSMUSG00000004933	Matk	4.5	3.51	4.07	7.51	6.98	6.12
ENSMUSG00000004934	Pias4	21.1	18.28	16.78	18.15	16.75	17.34
ENSMUSG00000004936	Map2k1	16.12	16	15.31	17.12	16.28	15.67
ENSMUSG00000004937	Sgta	29.17	31.28	31.47	29.31	29.6	34.58
ENSMUSG00000004939	Nmrk2	0.07	0.02	0.08	0.03	0.03	0.03
ENSMUSG00000004945	Tmem242	22.83	17.55	19.93	20.63	16.09	19.05
ENSMUSG00000004947	Dtx2	6.78	7.46	7.9	4.81	5.58	5.3
ENSMUSG00000004948	Zp3	0	0.03	0	0.04	0	0
ENSMUSG00000004951	Hspb1	0.13	0	0	0.05	0	0.09
ENSMUSG00000004952	Rasa4	3.22	2.86	3.88	2.65	1.97	2.38
ENSMUSG00000004961	Syt5	0.02	0	0.06	0	0	0
ENSMUSG00000004980	Hnrnpa2b1	308.57	351.89	294.52	340.83	328.45	322.21
ENSMUSG00000004988	Fxyd4	0.86	0.49	0.48	0.5	0.58	0.53
ENSMUSG00000004994	Ccdc130	5.68	5.45	7.44	6.56	5.57	7.11
ENSMUSG00000004996	Mri1	8.43	6.42	8.58	14.02	10.24	11.35
ENSMUSG00000005034	Prkacb	27.69	26.25	29.56	32.72	33.08	32.66
ENSMUSG00000005043	Sgsh	1.83	1.19	2.04	2.47	1.91	2.41
ENSMUSG00000005045	Chd5	0.04	0.05	0.08	0.05	0.05	0.08
ENSMUSG00000005054	Cstb	44.71	36.96	40.85	47.57	36.94	51.02
ENSMUSG00000005057	Sh2b2	0.11	0.29	0.24	0.21	0.09	0.07
ENSMUSG00000005069	Pex5	20.85	19.23	19.4	21.11	18.34	19.18
ENSMUSG00000005078	Jkamp	10.12	7.73	7.5	9.34	7.59	7.7
ENSMUSG00000005087	Cd44	2.46	2.09	3.19	0.96	0.7	0.94
ENSMUSG00000005089	Slc1a2	0	0	0	0.01	0.01	0
ENSMUSG00000005102	Eif2ak4	2.64	2.68	2.87	3.59	3.55	3.5
ENSMUSG00000005103	Wdr1	34.59	42.87	40.23	34.59	35.97	34.95
ENSMUSG00000005107	Slc2a9	2.78	2.94	3.79	4.3	3.9	3.71
ENSMUSG00000005124	Wisp1	0.02	0.01	0	0.01	0.02	0.03
ENSMUSG00000005125	Ndrg1	2.68	3.87	4.67	2.51	2.46	4.9
ENSMUSG00000005131	4930550C14Rik	0.63	0.24	0.31	0.12	0.11	0.29
ENSMUSG00000005142	Man2b1	21.76	23.17	23.84	17.29	17.18	16.66
ENSMUSG00000005148	Klf5	0.05	0.05	0.03	0	0.03	0.02
ENSMUSG00000005150	Wdr83	17.13	15.3	16.19	17.3	14.19	16.73
ENSMUSG00000005161	Prdx2	55.71	51.03	46.7	57.89	49.81	60.56
ENSMUSG00000005198	Polr2a	56.73	58.09	68.96	52.8	62.76	67.93
ENSMUSG00000005202	Shbg	0	0.03	0.03	0	0	0
ENSMUSG00000005204	Senp3	30.22	33.37	30.12	31.31	30.25	27.97
ENSMUSG00000005220	Corin	0.02	0.02	0.01	0.01	0	0.03
ENSMUSG00000005225	Plekha8	0.05	0.05	0.02	0.13	0.09	0.03
ENSMUSG00000005233	Spc25	18.26	17.44	18.82	21.08	20.71	24.48
ENSMUSG00000005237	Dnah2	0.01	0.01	0.01	0.01	0	0.01
ENSMUSG00000005251	Ripk4	0	0.03	0.01	0.21	0.04	0.05
ENSMUSG00000005262	Ufd1	19.8	17.77	16.99	17.81	16.89	16.49
ENSMUSG00000005267	Zfp287	0.88	0.61	0.84	0.82	0.78	0.87
ENSMUSG00000005268	Prlr	0.08	0.06	0.11	0	0	0
ENSMUSG00000005299	Letm1	7.89	8.33	8.62	7.42	6.95	7.17
ENSMUSG00000005312	Ubqln1	56.71	61.22	55.84	49.33	51.02	44.97
ENSMUSG00000005320	Fgfr4	0.08	0	0.01	0.01	0	0
ENSMUSG00000005338	Cadm3	0	0.01	0	0	0	0
ENSMUSG00000005354	Txn2	19.38	18.04	18.67	19.97	17.02	20.58
ENSMUSG00000005360	Slc1a3	0	0	0	0	0	0.01
ENSMUSG00000005362	Crbn	10.1	9.06	10.93	10.34	11.1	11.08
ENSMUSG00000005364	Il5ra	0.05	0.09	0.32	1.13	1.06	2.43
ENSMUSG00000005370	Msh6	89.88	112.85	80.9	81.08	99.29	85.14
ENSMUSG00000005371	Fbxo11	42.76	45.98	39.05	50.71	51.28	41.52
ENSMUSG00000005373	Mlxipl	0	0	0.01	0	0.01	0.02
ENSMUSG00000005374	Tbl2	4.89	5.72	5.53	6.33	5.91	6.85
ENSMUSG00000005378	Wbscr22	16.99	15.21	15.74	15.82	13.64	13.63
ENSMUSG00000005397	Nid1	0.01	0.01	0.04	0	0	0
ENSMUSG00000005410	Mcm5	47.25	52.64	53.05	60.43	60.81	77.06
ENSMUSG00000005413	Hmox1	0.91	0.87	1	0.36	0.28	0.42
ENSMUSG00000005417	Mprip	58.07	51.18	46.13	79.68	93.39	77.76
ENSMUSG00000005442	Cic	20.56	24.26	26.85	20.18	23.35	21.89
ENSMUSG00000005447	Pafah1b3	15.78	15.83	14.27	21.31	18.85	19.56
ENSMUSG00000005465	Il27ra	17.86	19.24	23.06	22.8	19.14	19.12
ENSMUSG00000005469	Prkaca	27.78	25.73	26.92	31.05	30.18	31.01
ENSMUSG00000005470	Asf1b	29.24	30.56	29.97	33.5	34.28	43.18
ENSMUSG00000005474	Myl10	26.57	7.2	11.52	18.74	5.96	7.02
ENSMUSG00000005481	Ddx39	30.96	33.98	32.17	32.75	31.18	34.22
ENSMUSG00000005483	Dnajb1	61.9	85.89	49.84	50.94	59.91	54.05
ENSMUSG00000005493	Msh4	0.01	0.02	0.07	0.04	0	0.01
ENSMUSG00000005501	Usp40	3.05	2.95	2.87	2.69	2.4	2.51
ENSMUSG00000005506	Celf1	0	0	0.01	0.01	0	0
ENSMUSG00000005510	Ndufs3	0.02	0	0	0	0	0
ENSMUSG00000005514	Por	16.64	17.12	15.29	13.63	14.22	15.26
ENSMUSG00000005533	Igf1r	2.65	4.42	3.69	3.25	4.38	2.32
ENSMUSG00000005534	Insr	8.08	7.24	8.37	6.72	6.63	6.16
ENSMUSG00000005540	Fcer2a	0.13	0.15	0.29	1.12	0.23	0.04
ENSMUSG00000005547	Cyp2a5	0	0.02	0	0	0	0
ENSMUSG00000005553	Atp4a	0	0	0	0	0	0.01
ENSMUSG00000005566	Trim28	111.52	125.18	107.82	125.97	126.98	134.39
ENSMUSG00000005575	Ube2m	44.96	44.32	39.12	45.27	44.33	45.55
ENSMUSG00000005580	Adcy9	0.74	0.92	1.3	0.69	0.81	0.85
ENSMUSG00000005583	Mef2c	0.06	0.05	0.1	0.33	0.14	0.12
ENSMUSG00000005609	Ctr9	12.11	11.49	10.82	10.86	11.26	11.16
ENSMUSG00000005610	Eif4g2	148.68	175.11	151.67	132.48	152.4	135.21
ENSMUSG00000005611	Mrvi1	0.18	0.09	0.12	0.09	0.05	0.07
ENSMUSG00000005615	Pcyt1a	5	6.57	7.34	7.29	7.7	8.49
ENSMUSG00000005621	Zfp592	15.84	19.8	19.51	14.49	18.42	16.18
ENSMUSG00000005625	Psmd4	59.18	58.32	58.86	53.04	48.08	58.03
ENSMUSG00000005628	Tmod4	1.96	2.74	1.77	2.01	1.33	1.55
ENSMUSG00000005649	Cabp5	0	0.02	0	0	0	0.01
ENSMUSG00000005656	Snx6	26.58	32.85	27.91	32.64	36.65	32.57
ENSMUSG00000005667	Mthfd2	8.08	9.86	8.6	12.95	11.33	12.9
ENSMUSG00000005672	Kit	0.83	0.65	0.94	1.78	1.98	1.57
ENSMUSG00000005674	Tomm40l	2.16	1.54	2.11	3.03	2.51	2.67
ENSMUSG00000005677	Nr1i3	0.12	0.09	0.18	0.2	0.17	0.13
ENSMUSG00000005681	Apoa2	0.17	0.23	0.28	0.54	0.2	0.11
ENSMUSG00000005682	Pan2	14.92	14.96	17.41	16.08	15.55	14.66
ENSMUSG00000005683	Cs	33.55	36.42	36.88	37.86	40.26	41.78
ENSMUSG00000005686	Ampd3	0.76	0.67	1.22	1.45	1.34	1.37
ENSMUSG00000005687	Bcas2	22.46	21.11	18.55	21.55	18.87	18.62
ENSMUSG00000005696	Sh2d1a	41.59	31.58	29.05	34.79	30.25	30.63
ENSMUSG00000005698	Ctcf	101.51	105.6	110.22	107.82	110.46	111.45
ENSMUSG00000005699	Pard6a	6.02	4.93	5.67	5.57	4.57	5.59
ENSMUSG00000005705	Agrp	1.21	1.02	0.98	2.31	1.82	1.69
ENSMUSG00000005718	Tfap4	9.35	6.27	7.32	16.09	11.44	13.43
ENSMUSG00000005732	Ranbp1	0	0.02	0	0	0.03	0
ENSMUSG00000005763	Cd247	94.2	103.1	101.83	59.32	60.44	63.82
ENSMUSG00000005774	Rfx5	6.44	8.33	8.38	10.55	11.41	8.58
ENSMUSG00000005779	Psmb4	82.18	69.81	59.1	80.63	63.27	73.15
ENSMUSG00000005800	Mmp8	0	0.09	0.16	0.18	0	0
ENSMUSG00000005803	Sqrdl	7.68	5.63	5.92	1.4	0.9	1.07
ENSMUSG00000005804	Bloc1s6	10.27	9.51	11.4	7.44	6.51	7.02
ENSMUSG00000005813	Metap1	8.96	11.01	8.2	9.87	10.44	8.23
ENSMUSG00000005823	Gpr108	18	17.04	18.95	20.41	19.87	22.12
ENSMUSG00000005824	Tnfsf14	3.43	3.64	3.59	3.59	5	4.46
ENSMUSG00000005836	Gata6	0.01	0	0	0.03	0	0
ENSMUSG00000005846	Rsl1d1	56.17	56.79	47.95	70.19	64.68	60.03
ENSMUSG00000005871	Apc	8.06	8.6	9.57	7.96	9.71	7.64
ENSMUSG00000005873	Reep5	26.99	29.16	25.73	25.75	24.5	27.69
ENSMUSG00000005881	Ergic3	57.6	53.53	54.41	50.36	39.19	49.9
ENSMUSG00000005882	Uqcc1	6.18	4.85	5.46	5.54	5.27	5.92
ENSMUSG00000005883	Spo11	76.01	53.29	65.65	45.3	39.2	38.07
ENSMUSG00000005886	Ncoa2	8.74	10.16	10.64	10.58	13.02	11.57
ENSMUSG00000005891	Prl4a1	0.26	0.14	0	0	0	0
ENSMUSG00000005893	Nr2c2	7.53	8.98	9.88	7.81	10.35	8.26
ENSMUSG00000005897	Nr2c1	3.79	3	3.9	3.68	3.6	3.4
ENSMUSG00000005899	Smpd4	8.05	8.71	9.13	9.72	10.9	12
ENSMUSG00000005907	Pex1	2.99	3.03	2.92	3.04	3.54	2.95
ENSMUSG00000005917	Otx1	0	0	0	0	0	0.01
ENSMUSG00000005936	Kctd20	29.35	32.32	32.21	27.38	31.12	31.94
ENSMUSG00000005947	Itgae	3.05	3.28	4.93	0.91	0.74	0.84
ENSMUSG00000005949	Ctns	8.23	6.74	7.63	6.33	6.46	6.36
ENSMUSG00000005950	P2rx5	0.21	0.14	0.25	0.22	0.32	0.31
ENSMUSG00000005951	Shpk	2.29	1.23	1.45	1.71	1.62	1.97
ENSMUSG00000005952	Trpv1	0	0	0.01	0	0	0
ENSMUSG00000005968	Tuft1	3.62	3.31	3.18	2.97	2.79	2.77
ENSMUSG00000005973	Rcn1	4.46	3.71	4.12	6.77	5.15	5.08
ENSMUSG00000005980	Dnase1	2.08	2.4	2.7	2.34	2.5	2.62
ENSMUSG00000005981	Trap1	38.8	38.3	42.95	46.89	43.56	47.27
ENSMUSG00000005982	Naa60	15.79	17.58	20.13	15.04	15.67	16.39
ENSMUSG00000005983	1700037C18Rik	1.09	0.73	1.56	1.07	0.98	1.13
ENSMUSG00000005986	Ankrd13d	13.49	15.52	16.95	7.72	7.75	7.6
ENSMUSG00000005994	Tyrp1	0	0	0.02	0.12	0	0.04
ENSMUSG00000006005	Tpr	35.08	41.77	43.42	36.23	45.33	42.83
ENSMUSG00000006010	BC003331	5.54	5.16	6.05	7.27	7.02	6.98
ENSMUSG00000006014	Prg4	0.53	0.57	0.51	0.44	0.39	0.39
ENSMUSG00000006019	Dhx34	11.88	9.35	12.06	9.99	9.59	11.58
ENSMUSG00000006021	Kptn	3.94	3.37	3.52	4.49	3.68	4.64
ENSMUSG00000006024	Napa	30.12	29.34	29.02	28.79	25.32	29.82
ENSMUSG00000006050	Sra1	19.98	18.07	18.51	17.24	16.63	14.92
ENSMUSG00000006057	Atp5g1	3.54	3.2	2.85	4.02	2.95	4.24
ENSMUSG00000006058	Snf8	19.6	18.78	17.79	18.81	16.22	17.98
ENSMUSG00000006095	Tbcb	27.06	24.73	24.21	35.8	28.86	32.46
ENSMUSG00000006127	Inpp5k	25.73	25.92	26.35	17.86	18.03	17.8
ENSMUSG00000006134	Crkl	29.6	38.31	33.35	38.62	50.03	43.63
ENSMUSG00000006143	Upk3bl	0	0	0.04	0	0	0
ENSMUSG00000006154	Eps8l1	4.07	3.76	0.4	2.48	2.86	2.26
ENSMUSG00000006169	Clint1	28.15	26.98	25.77	45.42	44.49	40.25
ENSMUSG00000006179	Prss16	0.17	0.12	0.16	0.04	0.04	0.01
ENSMUSG00000006191	Cdkal1	1.31	1.34	1.63	1.58	1.88	1.69
ENSMUSG00000006204	5430419D17Rik	0	0	0.01	0	0	0
ENSMUSG00000006205	Htra1	0	0	0	0.02	0	0
ENSMUSG00000006215	Zbtb17	16.17	16.55	17.08	14.64	13.26	15.12
ENSMUSG00000006216	Clcnkb	0	0.02	0	0	0	0
ENSMUSG00000006219	Fblim1	0.1	0.04	0.03	0.07	0.09	0.03
ENSMUSG00000006221	Hspb7	0.03	0	0	0	0	0
ENSMUSG00000006235	Epor	0.18	0.1	0.05	0.05	0.16	0.06
ENSMUSG00000006241	Ccdc159	0	0	0	0	0.02	0
ENSMUSG00000006262	Mob1b	5.42	4.91	4.08	5.51	6.26	4.39
ENSMUSG00000006269	Atp6v1b1	0	0.03	0	0.04	0.02	0.03
ENSMUSG00000006273	Atp6v1b2	18.25	19.02	17.78	15.09	14.64	15.48
ENSMUSG00000006276	Eps15l1	13.71	16.01	16.86	14.84	16.29	14.93
ENSMUSG00000006281	Tep1	3.07	3.56	3.96	4.34	4.36	4.1
ENSMUSG00000006288	Ttc5	40.69	32.82	38.09	32.06	29.63	33.21
ENSMUSG00000006289	Osgep	8.54	7.16	7.34	9.54	8.27	10.87
ENSMUSG00000006299	Aamp	40.9	40.04	35.55	36.45	32.26	36.05
ENSMUSG00000006301	Tmbim1	0.33	0.28	0.42	0.52	0.4	0.51
ENSMUSG00000006304	Arpc2	150.23	149.88	137.37	126.59	115.96	113.34
ENSMUSG00000006307	Kmt2b	20.68	25.53	25.05	20.27	22.48	20
ENSMUSG00000006310	Zbtb32	0.12	0.19	0.3	0.6	0.44	0.19
ENSMUSG00000006311	Etv2	0	0	0	0	0.05	0
ENSMUSG00000006313	Upk1a	0.87	1.19	0.84	0.45	0.99	0.78
ENSMUSG00000006315	Tmem147	33.91	29.17	29.87	26.72	23.16	27.14
ENSMUSG00000006333	Rps9	436.82	346.8	308.02	463.91	344.96	379.65
ENSMUSG00000006335	Tfpt	22.67	19.97	20.8	18.9	16.87	18.86
ENSMUSG00000006342	Susd2	0.3	0.46	0.52	0.1	0.17	0.17
ENSMUSG00000006344	Ggt5	0.42	0.24	0.38	0.04	0	0.03
ENSMUSG00000006345	Ggt1	0.37	0.42	0.88	0.24	0.08	0.09
ENSMUSG00000006356	Crip2	0.5	1.08	0.62	1.11	0.88	1.34
ENSMUSG00000006360	Crip1	39.45	33.92	30.58	41.55	29.36	47.93
ENSMUSG00000006362	Cbfa2t3	11.82	16.6	15.81	12.19	15.34	13.09
ENSMUSG00000006369	Fbln1	0.43	1.38	1.54	0.31	0.32	0.72
ENSMUSG00000006373	Pgrmc1	38.01	36.76	33.03	34.49	34.91	35.15
ENSMUSG00000006378	Gcat	0.26	0.24	0.4	0.8	0.93	1.21
ENSMUSG00000006386	Tek	0.01	0.02	0.01	0	0.01	0
ENSMUSG00000006389	Mpl	0	0.01	0	0	0	0
ENSMUSG00000006390	Elovl1	8.8	10.42	10.19	12.97	13.45	14.49
ENSMUSG00000006392	Med8	14.46	15.1	14.72	14.56	13.72	14.8
ENSMUSG00000006395	Hyi	7.59	5.81	6.66	9.9	7.77	7.48
ENSMUSG00000006398	Cdc20	84.03	84.79	85.32	98.95	99.83	132.14
ENSMUSG00000006403	Adamts4	0	0.01	0	0	0.01	0
ENSMUSG00000006411	Nectin4	0	0.08	0	0.03	0.04	0.11
ENSMUSG00000006412	Pfdn2	21.18	21.24	21.03	25.32	20.65	23.64
ENSMUSG00000006418	Rnf114	44.59	49.88	48.56	45.44	46.26	48.87
ENSMUSG00000006423	C330007P06Rik	9.02	8.43	8.44	8.06	7.72	7.27
ENSMUSG00000006435	Neurl1a	0.07	0.06	0.05	0.06	0	0
ENSMUSG00000006442	Srm	16.18	13.6	14.07	31.98	22.32	24.28
ENSMUSG00000006445	Epha2	0	0.06	0.16	0.04	0.01	0.01
ENSMUSG00000006456	Rbm14	20.38	24.05	22.36	24.03	28.32	26.68
ENSMUSG00000006457	Actn3	0.13	0.03	0.07	0.08	0.06	0.14
ENSMUSG00000006463	Zdhhc24	5.09	3.11	4.12	6.41	3.84	4.46
ENSMUSG00000006464	Bbs1	1.38	0.91	1.14	1.71	1.54	2.01
ENSMUSG00000006471	Ndor1	14.21	14.39	15.63	13.08	13.15	11.96
ENSMUSG00000006476	Nsmf	1.51	1.32	1.54	2.58	1.94	2.35
ENSMUSG00000006494	Pdk1	38.61	29.5	39.48	11.78	10.39	12.28
ENSMUSG00000006498	Ptbp1	146.43	147.51	151.89	158.94	168.68	182.79
ENSMUSG00000006517	Mvd	7.1	8.99	9.42	14.23	12.28	20.73
ENSMUSG00000006519	Cyba	97.34	85.76	79.63	124.27	85.45	103.59
ENSMUSG00000006526	Tmem110	4.37	4.02	3.58	4.09	3.56	3.95
ENSMUSG00000006527	Sfmbt1	5.73	5.33	6.03	6.77	6.19	6.9
ENSMUSG00000006538	Ihh	0.09	0.19	0.13	0.21	0.25	0.09
ENSMUSG00000006542	Prkag3	0.01	0	0.03	0.01	0	0
ENSMUSG00000006567	Atp7b	0.01	0.03	0.03	0.08	0.03	0.06
ENSMUSG00000006574	Slc4a1	0	0.01	0.01	0.04	0	0.04
ENSMUSG00000006575	Rundc3a	0.68	0.69	0.56	0.56	0.52	0.42
ENSMUSG00000006576	Slc4a3	0	0	0	0.01	0	0
ENSMUSG00000006585	Cdt1	28.19	27.56	29.99	34.53	32.13	39.04
ENSMUSG00000006587	Snai3	12.98	10.6	13.05	64.26	46.72	56.13
ENSMUSG00000006589	Aprt	15.25	12.01	14.76	22.41	13.79	18.63
ENSMUSG00000006599	Gtf2h1	31.33	30.83	32.52	27.71	27.69	26.18
ENSMUSG00000006611	Hfe	0.46	0.2	0.32	0.18	0.14	0.26
ENSMUSG00000006638	Abhd1	0.6	0.59	1.13	0.47	0.68	0.38
ENSMUSG00000006641	Slc5a6	2.25	1.83	2.31	3.91	2.76	3.41
ENSMUSG00000006642	Tcf23	0.01	0	0	0	0	0
ENSMUSG00000006649	Nphs1	0.06	0.07	0.07	0.07	0.04	0.11
ENSMUSG00000006651	Aplp1	0.08	0.59	0.45	0.13	0.13	0.07
ENSMUSG00000006673	Qrich1	23.48	25.72	25.79	23	23.61	21.31
ENSMUSG00000006675	P4htm	0.98	0.48	0.62	1.09	0.91	1.36
ENSMUSG00000006676	Usp19	41.11	45.06	45.31	35.97	39.62	36.03
ENSMUSG00000006678	Pola1	7.54	9.01	8.59	11.64	12.87	14.66
ENSMUSG00000006699	Cdc42	117.58	121.6	109.36	131.02	136.84	126.27
ENSMUSG00000006705	Pknox1	16.08	20.52	16.51	16.61	18.57	17.54
ENSMUSG00000006711	D130043K22Rik	0.02	0.03	0.02	0.05	0.04	0.02
ENSMUSG00000006715	Gmnn	35.9	33.02	28.93	44.02	38.5	48.54
ENSMUSG00000006717	Acot13	29.75	28.51	27.32	21.75	20.12	25.64
ENSMUSG00000006720	Zfp184	1.31	1.27	1.42	1.15	0.93	0.78
ENSMUSG00000006724	Cyp27b1	0.09	0.1	0.06	0.19	0.17	0.1
ENSMUSG00000006728	Cdk4	59.41	57.03	56.06	80.44	69.77	81.89
ENSMUSG00000006731	B4galnt1	28.78	28.56	35.3	24.73	21.13	23.27
ENSMUSG00000006732	Mettl1	2.44	1.77	2.06	4.32	2.92	3.84
ENSMUSG00000006736	Tspan31	3.97	5.04	4.41	8.42	6.62	7.93
ENSMUSG00000006740	Kif5b	64.33	66.15	55.35	38.07	42.64	34.93
ENSMUSG00000006763	Saal1	3.79	3.5	3.56	4.26	3.97	4.46
ENSMUSG00000006777	Krt23	0	0	0	0.03	0	0
ENSMUSG00000006782	Cnp	78.22	61.16	65.14	56.79	50.38	56.66
ENSMUSG00000006784	Ttc25	0	0.02	0.02	0.04	0.01	0.03
ENSMUSG00000006800	Sulf2	0.1	0.15	0.14	0.04	0.02	0.05
ENSMUSG00000006818	Sod2	11.78	11.36	11.01	14.2	13.85	13.27
ENSMUSG00000006850	Tmco6	15.16	12.13	13.97	14.9	12.65	17.35
ENSMUSG00000006906	Stambp	3.16	2.48	3.13	3.25	3	3.2
ENSMUSG00000006920	Ezh1	8.64	7.26	9.05	8.35	8.3	7.85
ENSMUSG00000006930	Hap1	0.28	0.26	0.42	0.04	0	0
ENSMUSG00000006931	P3h4	7.99	5.8	9.75	0.42	0.6	0.67
ENSMUSG00000006932	Ctnnb1	83.9	105.38	87.89	88.68	95.8	90.45
ENSMUSG00000006941	Eif1b	93.1	87.71	68.22	73.08	67.57	69.99
ENSMUSG00000006958	Chrd	0	0	0	0.03	0.01	0
ENSMUSG00000006998	Psmd2	46.71	50.83	50.85	51.94	52.49	56.25
ENSMUSG00000007021	Syngr3	0.15	0.04	0.14	0.07	0.08	0.07
ENSMUSG00000007029	Vars	24.77	23.92	26.08	42.28	37.01	45.11
ENSMUSG00000007030	Vwa7	0.29	0.2	0.28	0.32	0.23	0.22
ENSMUSG00000007033	Hspa1l	0.99	0.43	0.73	0.85	0.68	0.57
ENSMUSG00000007034	Slc44a4	0.03	0.03	0.02	0.02	0	0.01
ENSMUSG00000007035	Msh5	1.66	1.31	1.46	1.85	1.52	2.2
ENSMUSG00000007036	Abhd16a	19.74	14.7	19.98	20.69	14.78	17.87
ENSMUSG00000007038	Neu1	18.66	12.86	14.65	11.74	11.28	11.81
ENSMUSG00000007039	Ddah2	22.7	21.89	18.28	16.63	17.4	18.35
ENSMUSG00000007041	Clic1	216.3	221.24	195.26	228.66	224.98	260.84
ENSMUSG00000007050	Lsm2	14.74	14.97	13.89	17.11	18.34	20.94
ENSMUSG00000007080	Pole	4.44	5.19	6.36	7.42	9.32	9.81
ENSMUSG00000007097	Atp1a2	0.07	0.02	0.03	0	0	0.01
ENSMUSG00000007122	Casq1	0.05	0.27	0.26	0.27	0.11	0.14
ENSMUSG00000007207	Stx1a	2.96	4.32	4.25	0.93	1.24	0.92
ENSMUSG00000007216	Zfp775	2.19	1.93	2.81	2.65	1.86	3.4
ENSMUSG00000007279	Scube2	0	0	0.01	0	0	0.01
ENSMUSG00000007338	Mrpl49	31.79	30.37	28.76	28.93	30.64	30.36
ENSMUSG00000007379	Dennd2c	0.93	1.32	1.29	0.51	0.84	0.64
ENSMUSG00000007411	Mark3	17.86	18.64	16.79	14.27	15.06	12.64
ENSMUSG00000007415	Gatad1	15.92	15.55	11.68	17.5	17.3	14.85
ENSMUSG00000007458	M6pr	45.33	45.01	42.32	43.96	40.67	41.89
ENSMUSG00000007476	Lrrc8a	2.53	2.7	3.09	2.26	2.19	2.21
ENSMUSG00000007480	Mc5r	0	0.07	0.13	0.04	0.14	0.08
ENSMUSG00000007564	Ppp2r1a	65.17	69.48	74.07	67.98	67.65	82.32
ENSMUSG00000007570	Fance	8.44	6.51	9.87	10.01	7.6	9.94
ENSMUSG00000007589	Tinf2	32.84	30.41	34.9	29.12	26.79	26.94
ENSMUSG00000007591	Tssk4	1.89	1.98	1.8	2.42	2.03	2.23
ENSMUSG00000007594	Hapln4	0.02	0	0	0	0	0
ENSMUSG00000007603	Dus3l	32.11	29.08	30.77	31.62	26.24	27.53
ENSMUSG00000007610	Gtpbp3	10.49	7.69	8.2	10.09	8.03	8.72
ENSMUSG00000007613	Tgfbr1	19.89	20.67	18.99	15.95	16.78	16.36
ENSMUSG00000007617	Homer1	1.62	1.94	1.87	2.11	2.2	1.69
ENSMUSG00000007646	Rad51c	2.95	2.14	2.5	3.11	2.55	3.69
ENSMUSG00000007656	Arpp19	15.53	15.58	13.8	17.57	16.61	16.87
ENSMUSG00000007659	Bcl2l1	59.48	50.72	56.19	44.06	42.02	49.79
ENSMUSG00000007670	Khsrp	45.37	46.82	44.06	49.8	53.19	57.55
ENSMUSG00000007682	Dio2	0.94	0.63	1.02	0.75	1.18	0.97
ENSMUSG00000007721	Ccdc124	27.25	22.58	20.08	32.16	22.55	28.28
ENSMUSG00000007739	Cct4	56.73	62.05	51.6	71.18	67.25	70.15
ENSMUSG00000007777	0610009B22Rik	8.08	7.28	7.45	10.93	7.89	10.71
ENSMUSG00000007783	Cpt1c	0.05	0.01	0.04	0.01	0.02	0.01
ENSMUSG00000007812	Zfp655	10.79	10.7	10.43	10.82	11.86	10.63
ENSMUSG00000007815	Rhoa	75.73	78.09	69.08	77.6	80.08	79.56
ENSMUSG00000007817	Zmiz1	10.4	11.68	15.94	11.14	13.75	14.48
ENSMUSG00000007827	Ankrd26	8.21	8	7.62	8.68	8.82	7.57
ENSMUSG00000007833	Aldh16a1	7.48	6.52	6.77	11.48	10.78	12.18
ENSMUSG00000007836	Hnrnpa0	252.59	193.1	185.34	253.18	230.06	203.03
ENSMUSG00000007837	Prrg2	0.83	0.62	0.52	0.91	0.74	0.82
ENSMUSG00000007850	Hnrnph1	255.45	242.48	216.19	245.89	231.48	187.74
ENSMUSG00000007867	Ift43	0.19	0.07	0.06	0.12	0.16	0.07
ENSMUSG00000007872	Id3	69.69	67.15	60.17	111.96	84.22	86.71
ENSMUSG00000007877	Tcap	0.62	0.57	0.58	0.36	0.4	0.39
ENSMUSG00000007880	Arid1a	43.69	60.44	53.02	44.1	56.38	47.63
ENSMUSG00000007888	Crlf1	0.08	0.05	0	0.03	0	0.06
ENSMUSG00000007891	Ctsd	134.29	123.99	112.23	68.88	61.78	71.75
ENSMUSG00000007892	Rplp1	1281.01	1060.87	1020.08	1411.64	1040.29	1314.25
ENSMUSG00000007908	Hmgcll1	0.01	0	0	0.01	0	0.01
ENSMUSG00000007944	Ttc9b	0.07	0	0	0.17	0.03	0.04
ENSMUSG00000007950	Abhd8	53.7	45.14	46.26	60.31	57	61.28
ENSMUSG00000007987	Ift22	2.11	1.8	1.77	4.18	3.64	4.15
ENSMUSG00000007989	Fzd3	0.11	0.09	0.07	0	0	0.04
ENSMUSG00000008028	1700008O03Rik	0.15	0.16	0.09	0.07	0.04	0.05
ENSMUSG00000008035	Mid1ip1	4.13	4	3.7	9.34	7.84	12.53
ENSMUSG00000008036	Ap2s1	72.21	67.06	65.22	68.75	64.04	74.95
ENSMUSG00000008090	Fgfrl1	3.34	2.17	2.29	3.41	2.73	3.1
ENSMUSG00000008129	4930432K21Rik	1.1	0.84	1.33	1.15	0.95	1.17
ENSMUSG00000008136	Fhl2	0.98	1.17	1.05	0.49	0.77	0.69
ENSMUSG00000008140	Emc10	41.14	33.36	38	42.74	34.83	39.19
ENSMUSG00000008153	Clstn3	0.44	0.22	0.34	0.19	0.08	0.18
ENSMUSG00000008167	Fbxw9	2.18	2.17	2.21	2.89	3.02	3.38
ENSMUSG00000008193	Spib	0.94	0.89	1.32	2.09	0.15	0.27
ENSMUSG00000008200	Fnbp4	37.92	41.42	39.73	35.39	39.58	34.52
ENSMUSG00000008206	Cers4	0.4	0.58	0.65	3.35	3.14	2.25
ENSMUSG00000008226	Scrn3	1.54	1.23	1.9	1.99	1.41	2.14
ENSMUSG00000008301	Phax	23.39	23.39	20.98	22.76	23.27	21.92
ENSMUSG00000008305	Tle1	1.25	1.57	1.29	1.24	1.51	1.17
ENSMUSG00000008307	1700109H08Rik	3.47	4.3	5.37	3.45	4.29	3.55
ENSMUSG00000008318	Relt	5.19	5.96	5.6	5.24	4.85	4.88
ENSMUSG00000008333	Snrpb2	31.72	27.13	26.15	28.71	26.47	26.63
ENSMUSG00000008348	Ubc	24.24	25.69	28.12	19.04	19.16	26.97
ENSMUSG00000008373	Prpf31	11.07	9.85	11.76	12.91	12.14	14.03
ENSMUSG00000008384	Sertad1	24.8	18.7	17.81	11.63	11.76	12.21
ENSMUSG00000008393	Carhsp1	18.29	16.63	17.68	14.55	13.79	17.49
ENSMUSG00000008398	Elk3	20.01	19.07	21.19	20.68	22.16	17.53
ENSMUSG00000008429	Herpud2	10.67	11.34	12.35	11.23	11.73	10.2
ENSMUSG00000008435	Rdh13	1.64	1.51	1.69	2.08	1.68	1.91
ENSMUSG00000008438	Adam21	0.08	0	0.15	0.13	0.04	0.15
ENSMUSG00000008450	Nutf2	3.96	4.26	3.58	5.94	5.32	5.04
ENSMUSG00000008461	Fut1	0	0.03	0	0	0	0
ENSMUSG00000008475	Arpc5	114.45	111.75	97.59	104.98	100.36	94.37
ENSMUSG00000008482	Rnf151	0.27	0.17	0.21	0.37	0.09	0.1
ENSMUSG00000008489	Elavl2	0	0	0	0	0	0.01
ENSMUSG00000008496	Pou2f2	0.65	0.61	0.67	0.8	0.2	0.15
ENSMUSG00000008540	Mgst1	0.07	0.02	0.07	0.41	0.3	0.14
ENSMUSG00000008575	Nfib	0.01	0	0	0.01	0	0
ENSMUSG00000008601	Rab25	0.24	0.27	0.27	0.49	0.52	0.48
ENSMUSG00000008604	Ubqln4	16	16.15	16.6	23.65	23.32	23.3
ENSMUSG00000008658	Rbfox1	0	0.02	0	0	0	0
ENSMUSG00000008668	Rps18	139.5	116.54	122.12	189.03	140.21	181.07
ENSMUSG00000008682	Rpl10	29.5	27.16	26.99	37.39	29.96	29.66
ENSMUSG00000008683	Rps15a	100.55	90.51	95.89	118.51	110.05	128.88
ENSMUSG00000008690	Ncaph2	42.01	45.26	44.21	42.9	45.35	52.35
ENSMUSG00000008730	Hipk1	40.16	41.46	39.54	34.36	43.54	38.44
ENSMUSG00000008734	Gprc5b	1.07	2.14	1.67	0.95	1.16	0.46
ENSMUSG00000008763	Man1a2	19.81	19.88	18.39	14.42	16.71	14.56
ENSMUSG00000008822	Acyp1	21.25	14.15	15.11	18.74	15.79	16.93
ENSMUSG00000008845	Cd163	0.16	0.14	0.26	0.29	0.15	0.18
ENSMUSG00000008855	Hdac5	6.07	4.81	6.19	2.91	2.74	3.1
ENSMUSG00000008859	Rala	22.51	21.11	19.4	22.85	21.01	20.64
ENSMUSG00000008892	Vdac3	9.89	8.47	7.92	9.95	9.92	9.94
ENSMUSG00000008932	Slc1a7	0	0.01	0.01	0.04	0.08	0.03
ENSMUSG00000008958	Vps72	14.29	13.37	14.31	15.7	14.27	16.24
ENSMUSG00000008976	Gabpa	29.72	29.17	27.85	28.49	33.2	28.1
ENSMUSG00000008999	Bmp7	4.24	5.11	4.95	13.62	14.34	15.19
ENSMUSG00000009013	Dynll1	55.27	64.89	38.37	46.9	45.42	42.3
ENSMUSG00000009030	Pdcl	27.66	22.94	25.33	23.24	21.09	22.34
ENSMUSG00000009035	Tmem184b	20.29	18.04	20.2	10.37	11.25	11.89
ENSMUSG00000009073	Nf2	9.05	11.2	11.03	11.55	12.8	12.65
ENSMUSG00000009075	Cabp7	0.28	0.17	0.17	0.11	0.17	0.13
ENSMUSG00000009076	Zmat5	16.46	14.62	16.82	18.46	15.67	20.87
ENSMUSG00000009079	Ewsr1	110.7	103.63	112.84	116.26	108.31	117.56
ENSMUSG00000009090	Ap1b1	25.23	25.68	29.11	21.55	20.78	23.5
ENSMUSG00000009092	Derl3	0.34	0.29	0.43	0.37	0.3	0.46
ENSMUSG00000009093	Gstt4	0	0.42	0.1	0	0	0
ENSMUSG00000009108	Gnat2	0.06	0.14	0.07	0.1	0.02	0.12
ENSMUSG00000009112	Bcl2l13	9.42	10.08	10.85	8.4	9.01	9.42
ENSMUSG00000009114	2610028H24Rik	0.03	0	0	0.03	0	0
ENSMUSG00000009115	Spatc1l	0	0	0.07	0.07	0.04	0.05
ENSMUSG00000009145	Dqx1	1.82	1.69	1.58	2.92	2.22	1.82
ENSMUSG00000009185	Ccl8	0	0.24	0	0	0.11	0.18
ENSMUSG00000009207	Lnpk	5.24	4.11	4.28	5.5	5.46	4.97
ENSMUSG00000009210	Prr29	5.47	3.45	4.51	6.95	4.79	5.97
ENSMUSG00000009214	Tmem8c	0	0	0.03	0.03	0	0
ENSMUSG00000009216	Fam163b	1.34	1.19	1.4	0.59	0.33	0.48
ENSMUSG00000009246	Trpm5	0.05	0.06	0.02	0.04	0.04	0.03
ENSMUSG00000009248	Ascl2	0	0.03	0	0.06	0	0.02
ENSMUSG00000009281	Rarres2	0.1	0.05	0.11	0	0.06	0.01
ENSMUSG00000009291	Pttg1ip	19.33	20.83	18.96	17.84	20	19.75
ENSMUSG00000009292	Trpm2	0.03	0.04	0.02	0.02	0.01	0.02
ENSMUSG00000009293	Ube2g2	18.86	20.51	16.04	18.45	17.1	17.92
ENSMUSG00000009350	Mpo	0.07	0.02	0.19	0.03	0	0.2
ENSMUSG00000009356	Lpo	0.01	0.05	0	0	0	0
ENSMUSG00000009376	Met	0.01	0.04	0	0	0	0
ENSMUSG00000009378	Slc16a12	0	0.01	0	0	0	0
ENSMUSG00000009394	Syn2	0.01	0	0.01	0	0	0
ENSMUSG00000009406	Elk1	2.63	2.95	3.64	3	3.04	2.98
ENSMUSG00000009418	Nav1	0.02	0.02	0.05	0.01	0	0
ENSMUSG00000009470	Tnpo1	32.5	33.22	33.97	35.99	38.35	32.83
ENSMUSG00000009535	Rnmt	10.16	9.49	9.74	10.58	10.44	9
ENSMUSG00000009549	Srp14	101.52	88.52	74.2	71.41	58.43	70.11
ENSMUSG00000009551	6330409D20Rik	0.95	0.92	1.25	1.09	1.1	0.92
ENSMUSG00000009555	Cdk9	37.66	34.83	32.28	36.09	31.98	33.85
ENSMUSG00000009563	Tor2a	22.99	19.71	22.02	22.48	22.55	23.57
ENSMUSG00000009566	Fpgs	6.17	5.15	6.18	8.67	6.39	8.4
ENSMUSG00000009569	Mkl2	3.76	4.54	5	4.12	5.29	4.76
ENSMUSG00000009575	Cbx5	33.32	43.32	40.39	42.27	53.25	48.92
ENSMUSG00000009585	Apobec3	21.22	19.13	20.03	29.61	31.23	31.61
ENSMUSG00000009588	St6galnac1	0	0	0.02	0	0	0
ENSMUSG00000009596	Taf7l	0	0.02	0	0	0	0.01
ENSMUSG00000009614	Sardh	0.15	0.15	0.17	0.06	0.06	0.06
ENSMUSG00000009621	Vav2	11.13	11.97	12.51	8.83	8.81	9.48
ENSMUSG00000009628	Tex15	0.16	0.22	0.2	0.2	0.42	0.33
ENSMUSG00000009630	Ppp2cb	64.67	60.04	47.36	54.41	55.92	56.91
ENSMUSG00000009633	G0s2	5.96	4.03	2.18	1.68	0.44	1.12
ENSMUSG00000009640	Dmap1	13.22	10.88	13.28	15.48	12.18	14.49
ENSMUSG00000009646	Pla2g12b	0	0	0	0	0.05	0
ENSMUSG00000009647	Mcu	7.5	8.21	7.66	4.93	4.83	5.14
ENSMUSG00000009654	Oit3	0.07	0.04	0.04	0	0	0
ENSMUSG00000009681	Bcr	4.23	4.52	4.58	3.16	3.04	2.95
ENSMUSG00000009687	Fxyd5	18.93	18.26	22.78	15.53	13.6	13.87
ENSMUSG00000009731	Kcnd1	0.04	0.19	0.14	0.11	0.15	0.12
ENSMUSG00000009733	Tfcp2	4.75	3.56	4.16	5.38	4.33	4.7
ENSMUSG00000009734	Pou6f2	0	0	0.01	0	0	0
ENSMUSG00000009739	Pou6f1	28.82	30.53	32.93	16.6	16.8	17.45
ENSMUSG00000009741	Ubp1	46.08	48.84	46.92	46.05	43.99	40.61
ENSMUSG00000009772	Nuak2	0.37	0.17	0.14	0.7	0.21	0.49
ENSMUSG00000009828	Ick	3.63	3.03	3.34	3.65	3.99	3.84
ENSMUSG00000009863	Sdhb	45.17	42.8	38.02	44.22	37.95	42.53
ENSMUSG00000009876	Cox4i2	1.21	1.05	1.33	0.49	0.41	0.58
ENSMUSG00000009894	Snap47	6.22	5.67	6.51	7.96	6.95	7.02
ENSMUSG00000009905	Kdsr	5.18	4.03	4.36	5.13	4.56	5.17
ENSMUSG00000009907	Vps4b	17.74	16.58	17.07	18.51	18.6	16.83
ENSMUSG00000009927	Rps25	148.43	121.54	120.57	188.23	154.95	166.42
ENSMUSG00000009941	Nxf2	0.09	0.16	0.1	0.25	0.15	0.13
ENSMUSG00000009995	Taz	8.66	6.96	8.32	10.49	8.85	8.69
ENSMUSG00000010021	Kif19a	0.01	0.02	0	0.05	0	0
ENSMUSG00000010025	Aldh3a2	11.48	10.77	12.44	8.85	8.49	8.45
ENSMUSG00000010044	Zmynd10	0.94	1.55	0.84	0.5	0.71	0.81
ENSMUSG00000010045	Tmem115	13.16	12.4	12.02	10.01	11.76	12.33
ENSMUSG00000010047	Hyal2	3.54	3.21	3.15	4.56	3.93	4.77
ENSMUSG00000010048	Ifrd2	9.39	9.44	10.34	14.55	10.67	12.33
ENSMUSG00000010051	Hyal1	1.22	0.87	0.9	1.16	1.08	0.65
ENSMUSG00000010054	Tusc2	15.18	14.38	12.82	13.23	11.26	11.99
ENSMUSG00000010057	Nprl2	22.19	22.16	18.16	19.04	15.52	17.7
ENSMUSG00000010066	Cacna2d2	0.44	0.24	0.36	0.29	0.36	0.28
ENSMUSG00000010067	Rassf1	7.44	8.34	7.9	10.47	10.14	10.98
ENSMUSG00000010080	Epn3	0	0	0	0	0.01	0
ENSMUSG00000010095	Slc3a2	30.58	23.19	23.98	22.63	20.65	24.06
ENSMUSG00000010097	Nxf1	65	65.82	60.49	54.41	54.49	48.98
ENSMUSG00000010110	Stx5a	21.73	24.61	21.77	19.54	21.24	19.07
ENSMUSG00000010136	Pifo	0.12	0.07	0.13	0.04	0	0.03
ENSMUSG00000010142	Tnfrsf13b	23.54	19.24	24.3	20.69	18.05	21.94
ENSMUSG00000010154	Spire2	0.54	0.33	0.3	0.14	0.13	0.34
ENSMUSG00000010175	Prox1	0	0.01	0.01	0	0	0
ENSMUSG00000010205	Raver1	0.12	0.05	0.07	0.04	0.05	0.02
ENSMUSG00000010277	2610507B11Rik	33.64	37.61	40.07	30.08	32.89	32
ENSMUSG00000010290	AI597479	10.03	9.57	10.18	12.82	11.58	12.31
ENSMUSG00000010307	Tmem86a	1.81	1.31	2.59	1.55	1.01	1.28
ENSMUSG00000010342	Tex14	0.13	0.12	0.19	0.03	0.08	0.08
ENSMUSG00000010358	Ifi35	11.73	13.24	12.21	14.5	13.03	11.95
ENSMUSG00000010362	Rdm1	16.22	13.76	14.41	15.52	16.39	20.39
ENSMUSG00000010376	Nedd8	146.79	132.01	112.62	148.21	122.7	143.03
ENSMUSG00000010392	Gosr1	22.93	17.17	21.18	24.66	22.31	21.41
ENSMUSG00000010406	Mrpl52	34	24.34	26.44	43.26	34.2	36.69
ENSMUSG00000010453	Kansl3	17.08	19.94	18.67	16.94	17.92	17.69
ENSMUSG00000010476	Ebf3	0	0.01	0.01	0	0	0
ENSMUSG00000010492	Uckl1os	0.42	0.9	0.79	0.64	0.9	0.74
ENSMUSG00000010505	Myt1	0	0	0.01	0	0	0
ENSMUSG00000010517	Faf1	12.69	13.81	12.22	12.73	13.73	14.6
ENSMUSG00000010529	Gm266	0	0	0	0.04	0	0.08
ENSMUSG00000010538	Tsacc	1.68	1.48	1.35	1.75	2.64	1.54
ENSMUSG00000010554	Mettl16	2.58	3.16	2.86	3.42	3.62	3.3
ENSMUSG00000010592	Dazl	0.06	0.06	0	0.03	0.13	0.03
ENSMUSG00000010607	Pigyl	21.8	17.95	23.55	25.07	18.95	25.96
ENSMUSG00000010608	Rbm25	38.38	29.67	28.57	32.38	30.53	26.09
ENSMUSG00000010609	Psen2	2.86	2.04	2.69	3.97	3.2	3.37
ENSMUSG00000010651	Acaa1b	0.05	0	0	0	0.03	0
ENSMUSG00000010660	Plcd1	0.07	0.03	0	0.05	0	0.01
ENSMUSG00000010663	Fads1	15.27	14.88	16.15	18.59	20.36	27.99
ENSMUSG00000010721	Lmbr1	0.85	0.76	0.79	1.06	1.1	1.23
ENSMUSG00000010751	Tnfrsf22	1.27	1.25	1.51	2.13	1.95	2.05
ENSMUSG00000010755	Cars	5.4	6.06	6.37	6.3	5.7	5.61
ENSMUSG00000010760	Phlda2	0	0	0	0	0.05	0
ENSMUSG00000010825	Grid2ip	0	0	0.01	0	0	0
ENSMUSG00000010830	Kdelr3	0.23	0.18	0.14	0.38	0.27	0.19
ENSMUSG00000010911	Apip	11.7	8.25	9.43	13.39	15.1	16.99
ENSMUSG00000010914	Pdhx	8.19	6.59	7.25	7.31	6.55	7.24
ENSMUSG00000010936	Vac14	6.6	6.52	7.81	6.15	6.43	6.82
ENSMUSG00000011008	Mcoln2	2.15	1.68	2.38	7.85	5.62	8.92
ENSMUSG00000011052	1700049J03Rik	0	0	0.12	0	0	0
ENSMUSG00000011096	Akt1s1	11.8	12.14	11.31	13.21	10.97	12.4
ENSMUSG00000011114	Tbrg1	22.65	23.48	22.15	23.23	23.48	23.9
ENSMUSG00000011118	Panx3	0.01	0.01	0	0.01	0.02	0
ENSMUSG00000011148	Adssl1	3.36	3.3	3.32	4.71	4.78	4.85
ENSMUSG00000011154	Cfap161	0	0	0	0	0.03	0
ENSMUSG00000011158	Brf1	22.59	23.17	23.25	21.65	20.34	17.66
ENSMUSG00000011171	Vipr2	0.12	0.09	0.12	0.25	0.24	0.35
ENSMUSG00000011179	Odc1	23.35	24.45	29.15	30.81	31.02	38
ENSMUSG00000011254	Thg1l	3.58	3.65	3.23	6.77	5.59	6.34
ENSMUSG00000011256	Adam19	0.75	0.95	1.46	0.6	0.23	0.25
ENSMUSG00000011257	Pabpc4	26.07	22.71	26.27	32.27	27.78	30.6
ENSMUSG00000011263	Exoc3l2	0	0	0	0	0.01	0.01
ENSMUSG00000011267	Zfp296	0.27	0.47	0.44	0.43	0.16	0.3
ENSMUSG00000011305	Plin5	0.04	0.1	0.05	0.09	0.05	0.04
ENSMUSG00000011306	Sugp1	13.37	11.74	14.08	12.45	11.13	13.24
ENSMUSG00000011349	Dmrtc2	0.03	0.05	0	0	0	0
ENSMUSG00000011382	Dhdh	0.07	0.05	0.1	0.07	0.05	0.06
ENSMUSG00000011427	Zfp790	8.78	9.68	8.48	7.54	8.36	9.19
ENSMUSG00000011486	Slc25a41	0.14	0.16	0.19	0	0	0.14
ENSMUSG00000011589	Fsd1	0.05	0.12	0.2	0	0.03	0
ENSMUSG00000011632	Pinlyp	0.05	0	0	0	0.13	0.04
ENSMUSG00000011658	Fuz	4	3.11	4.12	4.25	3.57	3.93
ENSMUSG00000011751	Sptbn4	0.01	0	0.02	0.03	0.01	0.05
ENSMUSG00000011752	Pgam1	9.7	9.74	7.79	11.57	11.13	10.73
ENSMUSG00000011831	Evi5	0.54	0.49	0.68	1.35	1.3	1.15
ENSMUSG00000011832	Evi5l	5.05	5.25	5.53	3.69	3.75	3.61
ENSMUSG00000011837	Snapc2	12.72	14.09	12.32	15.34	12.9	15.14
ENSMUSG00000011877	Git1	14.17	18.31	16.28	17.73	20.69	18.78
ENSMUSG00000011884	Gltp	53.5	55.63	54.91	83.59	84.03	93.8
ENSMUSG00000011958	Bnip2	44.71	46.54	41.22	44.01	47.3	40.96
ENSMUSG00000011960	Ccnt1	20.71	24.06	19.63	19.3	20.3	17.3
ENSMUSG00000012017	Scarf2	0	0	0	0.04	0.02	0
ENSMUSG00000012076	Brms1l	10.73	9.69	9.48	11.45	11.1	11.08
ENSMUSG00000012114	Med15	25.89	30.91	36.56	26.48	29.09	30.48
ENSMUSG00000012117	Dhdds	12.42	12.22	11.6	14	12.42	14.44
ENSMUSG00000012123	Aim1l	0.27	0.24	0.23	0.12	0.17	0.17
ENSMUSG00000012126	Ubxn11	6.48	2.3	3.18	2.89	2.07	2.19
ENSMUSG00000012187	Mogat1	0.03	0.05	0.06	0.13	0	0.1
ENSMUSG00000012211	Tex22	0.07	0.1	0.12	0.08	0.04	0.14
ENSMUSG00000012296	Tjap1	18.06	18.73	19.39	13.98	13.53	14.57
ENSMUSG00000012350	Ehf	0	0	0	0.01	0	0.02
ENSMUSG00000012405	Rpl15	22.36	23.04	22.64	30.44	26.29	29.25
ENSMUSG00000012422	Tmem167	5.93	5.88	5.59	7.12	7.16	6.25
ENSMUSG00000012428	Steap4	0.36	0.22	0.25	0.03	0	0.02
ENSMUSG00000012429	Mplkip	11.55	10.01	9.18	11.26	10.15	9.78
ENSMUSG00000012443	Kif11	1.92	1.77	1	1.85	1.79	2.83
ENSMUSG00000012483	Rpa3	49.23	42.07	38.28	42.74	36.88	40.04
ENSMUSG00000012519	Mlkl	0	0.18	0.26	0.19	0.24	0.29
ENSMUSG00000012520	Phox2b	0	0.01	0	0	0	0
ENSMUSG00000012535	Tnpo3	10.95	11.64	12.15	12.9	13.2	13.81
ENSMUSG00000012609	Ttll5	1.8	1.73	1.92	1.72	2.01	2.18
ENSMUSG00000012640	Zfp715	7.98	8.34	8.05	8.47	9.38	7.54
ENSMUSG00000012705	Retn	0	0	0	0.09	0	0.02
ENSMUSG00000012777	Acpt	0.05	0.07	0.03	0.03	0.03	0.04
ENSMUSG00000012819	Cdh23	0.34	0.2	0.29	0.18	0.11	0.16
ENSMUSG00000012848	Rps5	278.35	219.16	209.92	342.81	272.55	338.64
ENSMUSG00000012889	Podnl1	1.1	0.59	0.69	5.78	4.7	5.41
ENSMUSG00000013033	Adgrl1	19.44	21.09	20.87	23.23	23.12	21.05
ENSMUSG00000013076	Amotl1	0.05	0.03	0.02	0.02	0.04	0.04
ENSMUSG00000013083	2200002J24Rik	0.15	0	0.08	0	0	0
ENSMUSG00000013089	Etv5	1.8	1.59	2.47	5.47	3.27	3.72
ENSMUSG00000013091	Tmem190	0.05	0.05	0.11	0	0.12	0.04
ENSMUSG00000013150	Gfod2	2.52	2.52	2.5	2.55	2.64	2.47
ENSMUSG00000013155	Enkd1	7.03	7.74	6.77	9.41	7.54	8.3
ENSMUSG00000013158	4933405L10Rik	0.18	0.33	0.3	0.1	0.04	0.1
ENSMUSG00000013160	Atp6v0d1	44.47	41.5	43.11	37.97	36.55	40.65
ENSMUSG00000013236	Ptprs	24.1	22.36	25.7	27.38	27.63	26.77
ENSMUSG00000013275	Slc41a1	8.91	11.04	9.56	11.52	15.03	13.05
ENSMUSG00000013338	Fer1l4	0	0	0.01	0	0	0
ENSMUSG00000013367	Iglon5	0	0.03	0.02	0.02	0	0
ENSMUSG00000013415	Igf2bp1	0.01	0	0	0	0.01	0
ENSMUSG00000013418	B4galnt2	1.4	1.32	1.16	2.21	1.77	1.4
ENSMUSG00000013419	Zfp651	0.15	0.29	0.07	0.02	0.21	0.13
ENSMUSG00000013465	Nelfb	28.12	30.53	29.08	32.72	33.74	34.61
ENSMUSG00000013483	Card14	0.1	0.05	0.06	0.08	0.02	0.07
ENSMUSG00000013495	Tmem175	4.61	4.1	5.11	5.58	4.55	5.61
ENSMUSG00000013523	Bcas1	0.84	0.07	0.36	0.18	0	0.25
ENSMUSG00000013539	Tango2	0	0.01	0	0	0	0
ENSMUSG00000013562	4833413E03Rik	0.2	0.45	0.18	0.39	0.32	0.49
ENSMUSG00000013584	Aldh1a2	0	0	0	0	0.02	0
ENSMUSG00000013593	Ndufs2	69.18	65.98	61.75	72.92	62.67	68.99
ENSMUSG00000013611	Snx31	0.09	0.04	0.24	0.1	0.07	0.14
ENSMUSG00000013622	Atraid	14.24	8.42	12.14	14.76	10.57	12.26
ENSMUSG00000013629	Cad	7.3	6.57	9.1	12.8	12.34	15.2
ENSMUSG00000013643	Lypd8	0	0.03	0	0	0	0
ENSMUSG00000013646	Sh3bp5l	7.48	7.1	6.35	6.39	6.14	6.3
ENSMUSG00000013653	1810065E05Rik	0	0	0	0.11	0	0
ENSMUSG00000013662	Atad1	56.66	51.66	48.31	52.93	53.39	48.07
ENSMUSG00000013663	Pten	35.39	38.31	36.93	22.42	27.59	21.96
ENSMUSG00000013698	Pea15a	3.09	3.84	4.4	2.3	1.45	1.86
ENSMUSG00000013701	Timm23	18.82	20.66	16.75	25.44	20.35	20.23
ENSMUSG00000013707	Tnfaip8l2	22.89	11.51	20.09	14.89	11.04	15.12
ENSMUSG00000013736	Trnt1	15.05	13.24	14.24	16.7	14.86	15.69
ENSMUSG00000013787	Ehmt2	38.11	45.05	42.62	45.73	42.86	45.7
ENSMUSG00000013822	Elof1	23.89	18.62	20.86	25.01	23.59	26.62
ENSMUSG00000013833	Med16	10.06	8.8	10.23	11.57	10.67	13.61
ENSMUSG00000013846	St3gal1	7.71	8.55	12.26	6.95	8.19	8.57
ENSMUSG00000013858	Tmem259	41.56	34.18	35.52	34.86	29.85	30.03
ENSMUSG00000013878	Rnf170	5.65	4.03	5.92	6.41	5.48	5.79
ENSMUSG00000013921	Clip3	0.1	0.1	0.16	0.07	0.17	0.07
ENSMUSG00000013928	Thap8	0.02	0.05	0.02	0	0.04	0.08
ENSMUSG00000013936	Myl2	0.07	0.04	0	0	0	0.06
ENSMUSG00000013973	Dedd	4.64	5.64	5.4	4.76	6.12	5.02
ENSMUSG00000013974	Mcemp1	0.06	0.17	0.03	0.07	0.04	0
ENSMUSG00000013997	Nit1	8.1	7.04	7.88	7.73	7.55	7.67
ENSMUSG00000014030	Pax5	0.06	0.07	0.08	0.76	0	0
ENSMUSG00000014039	Prdm15	3.63	4.93	5.09	3.78	4.73	3.37
ENSMUSG00000014074	Rnf168	13.31	12.21	11.76	13.96	14.26	14.22
ENSMUSG00000014075	Tctex1d2	0.55	0.38	0.77	0.8	0.75	0.63
ENSMUSG00000014077	Chp1	35.75	36.54	36.39	36.3	38.63	40.63
ENSMUSG00000014158	Trpv4	0.31	0.1	0.32	0.35	0.15	0.38
ENSMUSG00000014164	Klhl3	0.89	0.66	0.94	0.86	1.09	1
ENSMUSG00000014177	Tvp23b	11.51	8.22	8.77	9.17	8.51	8.41
ENSMUSG00000014195	Dnajc7	78.74	81.55	76.87	69.02	66.19	65.73
ENSMUSG00000014198	Zfp385c	0.04	0.04	0	0.09	0.19	0.03
ENSMUSG00000014226	Cacybp	40.09	48.23	34.62	44.06	46.22	40.5
ENSMUSG00000014232	Cluap1	16.94	14.02	13.55	14.51	11.92	14.17
ENSMUSG00000014243	Zswim7	4.17	2.31	2.59	3.33	2.75	2.68
ENSMUSG00000014245	Pigl	6.45	6.93	7.26	7.34	7.19	6.53
ENSMUSG00000014294	Ndufa2	73.72	59.24	54.23	67.52	47.21	65.24
ENSMUSG00000014301	Pam16	7.6	9.15	5.47	8.52	8.24	9.29
ENSMUSG00000014303	Glis2	1.1	1.47	1.35	0.97	1.29	1.22
ENSMUSG00000014313	Cox6c	26.2	22.65	22.65	26.79	23.4	25.51
ENSMUSG00000014329	Bicc1	0.04	0.01	0.01	0	0	0
ENSMUSG00000014349	Ube2z	23.33	28.37	23.77	25.17	27.57	25.6
ENSMUSG00000014351	Gip	0	0	0.07	0	0	0
ENSMUSG00000014353	Tmem87b	10.49	11.38	9.8	7.14	7.82	5.93
ENSMUSG00000014355	Anapc1	11.45	12.07	14.05	12.38	14.07	13.38
ENSMUSG00000014361	Mertk	0.01	0.05	0.07	0.09	0.06	0.01
ENSMUSG00000014402	Tsg101	34.78	28.56	28.83	32.72	29.65	30.7
ENSMUSG00000014418	Hps5	10.16	10.66	10.57	10.71	10.57	9.81
ENSMUSG00000014426	Map3k4	6.1	7.16	7.96	7.83	10.41	9.64
ENSMUSG00000014444	Piezo1	3.75	4.41	5.25	10.6	11.65	12.53
ENSMUSG00000014453	Blk	2.3	0.52	1.27	1.97	0.18	0.62
ENSMUSG00000014470	Rnf166	83.9	84.68	86.32	100.89	95.2	95.29
ENSMUSG00000014496	Ankrd28	27.84	24.54	30.28	18.89	18.67	18.34
ENSMUSG00000014498	Ankrd52	11.74	14.18	16.19	16.36	18.46	16.67
ENSMUSG00000014503	Pkd2l2	11.62	12.59	13.13	12.4	11.47	10.68
ENSMUSG00000014504	Srp19	22.48	20.86	19.04	21.04	17.81	18.96
ENSMUSG00000014529	Tmbim7	0.02	0	0	0.04	0	0.01
ENSMUSG00000014542	Clec4f	0.02	0.02	0.06	0.04	0	0
ENSMUSG00000014543	Klra17	0	0.07	0.08	0	0.09	0.03
ENSMUSG00000014547	Wdfy2	10.53	19.13	15.95	4.55	7.21	5.88
ENSMUSG00000014550	Rbsn	4.36	3.91	5.31	4.57	4.19	4.8
ENSMUSG00000014551	Mrps25	3.68	3.93	3.56	4.1	4.25	4.42
ENSMUSG00000014554	Dguok	6.67	5.34	7.32	7.8	6.06	7.37
ENSMUSG00000014592	Camta1	1.5	1.35	1.33	1.47	1.3	1.03
ENSMUSG00000014599	Csf1	0.02	0.02	0.06	0.36	0.09	0.14
ENSMUSG00000014601	Strip1	15.12	14.28	17.11	13.67	13.47	13.37
ENSMUSG00000014602	Kif1a	0.01	0.04	0.01	0.01	0	0.01
ENSMUSG00000014603	Alx3	0	0	0.03	0	0	0
ENSMUSG00000014606	Slc25a11	39.63	28.31	34.39	37.17	29.81	38.55
ENSMUSG00000014609	Chrne	0.16	0.02	0.06	0.17	0.03	0.11
ENSMUSG00000014633	Cmc2	14.91	12.06	10.52	10.63	10.77	12.92
ENSMUSG00000014668	Chfr	48.01	47.32	44.33	31.94	32.43	30.83
ENSMUSG00000014686	Ceacam16	0.28	0.53	0.67	1.64	0.76	0.64
ENSMUSG00000014704	Hoxa2	0.13	0	0.03	0.44	0.24	0.09
ENSMUSG00000014725	Adam28	0.01	0	0	0	0	0
ENSMUSG00000014747	Ankrd53	1.41	2.54	2.84	1.18	2	1.67
ENSMUSG00000014748	Tex261	35.3	34.17	35.72	31.08	32.8	32.76
ENSMUSG00000014763	Fam120b	8.76	10.54	10.92	9.2	10.74	9.92
ENSMUSG00000014767	Tbp	6.08	6.33	6.34	5.71	6	5.71
ENSMUSG00000014769	Psmb1	148	130.9	125.68	156.03	148.53	171.97
ENSMUSG00000014773	Dll1	0	0	0	0.06	0	0.01
ENSMUSG00000014776	Nol3	0.03	0.06	0.06	0.05	0.03	0
ENSMUSG00000014778	Fhod1	7.79	9.23	8.27	9.98	10.08	9.64
ENSMUSG00000014782	Plekhg4	0.19	0.2	0.19	0.32	0.37	0.26
ENSMUSG00000014786	Slc9a5	1.71	2.03	1.99	3.48	3.8	4.18
ENSMUSG00000014791	Elmo3	6.42	7.51	7.01	4.64	4.55	4.81
ENSMUSG00000014813	Stc1	0.23	0.21	0.17	3.77	2.85	2.76
ENSMUSG00000014837	4931428F04Rik	2.47	1.88	2.88	2.44	2.27	2.36
ENSMUSG00000014846	Tppp3	0.79	0.54	0.3	0.58	0.29	0.22
ENSMUSG00000014850	Msh3	5.41	4.88	5.17	4.54	4.62	4.63
ENSMUSG00000014852	Adamts13	0.03	0	0.05	0.15	0.1	0.09
ENSMUSG00000014856	Tmem208	27.09	25.95	24.03	22.6	20.1	21.68
ENSMUSG00000014859	E2f4	78.3	89.86	79.06	62.23	60.05	62.92
ENSMUSG00000014867	Surf4	71.16	77.51	75.36	67.26	72.86	75.25
ENSMUSG00000014873	Surf2	8.81	9.09	9.94	14.48	10.95	11.67
ENSMUSG00000014905	Dnajb9	10.7	11.45	15.44	7.89	10.49	9.21
ENSMUSG00000014907	Naf1	4.42	3.79	3.9	7.81	7.24	5.36
ENSMUSG00000014932	Yes1	0.04	0.07	0.12	0.01	0.01	0
ENSMUSG00000014956	Ppp1cb	31.94	33	28.35	36.48	36.34	32.39
ENSMUSG00000014959	Gorasp2	19.11	21.21	19.71	19.46	18.89	20.82
ENSMUSG00000014980	Tsen15	4.84	3.16	4.01	6.13	4.6	5.1
ENSMUSG00000015001	Oc90	0.1	0.15	0.1	0.03	0.03	0.03
ENSMUSG00000015002	Efr3a	11.83	9.79	10.92	10.39	10.87	9.35
ENSMUSG00000015013	Trappc2l	9.08	8.51	10.2	11.89	8.25	11.52
ENSMUSG00000015016	Acsf3	2.55	2.08	2.74	4.48	4.1	4.58
ENSMUSG00000015023	Ddx19a	27.78	28.65	29.68	28.25	25.83	29.4
ENSMUSG00000015027	Galns	7.85	5.03	6.64	9.24	7.42	9.88
ENSMUSG00000015053	Gata2	0.02	0	0.01	0.02	0	0.01
ENSMUSG00000015083	C8g	3.17	3.15	2.91	2.87	3.09	2.93
ENSMUSG00000015085	Entpd2	0	0.04	0	0	0	0.04
ENSMUSG00000015087	Rabl6	14.43	13.11	15.34	14.5	13.76	14.22
ENSMUSG00000015090	Ptgds	0.03	0.18	0.06	0.09	0.07	0.07
ENSMUSG00000015092	Edf1	107.5	101.66	91.26	81.21	76.94	92.07
ENSMUSG00000015093	Clic3	7.29	12.15	8.97	5.15	7.78	6.5
ENSMUSG00000015094	Npdc1	0.06	0.05	0.04	0.01	0	0
ENSMUSG00000015095	Fbxw5	25.02	21.34	27.6	21.18	19.21	21.71
ENSMUSG00000015112	Slc25a13	2.39	2.25	2	2.8	2.92	2.09
ENSMUSG00000015120	Ube2i	46.85	46.69	48.44	48.92	47.34	43.55
ENSMUSG00000015126	Tsr3	24.64	21.99	20.92	21.74	17.28	21.55
ENSMUSG00000015127	Unkl	5.07	4.39	5.51	4.11	4.17	4.6
ENSMUSG00000015133	Lrrk1	0.08	0.07	0.09	0.13	0.03	0.02
ENSMUSG00000015134	Aldh1a3	0	0.03	0	0	0	0
ENSMUSG00000015143	Actn1	51.45	48.67	55.3	45.95	48.2	49.25
ENSMUSG00000015149	Sirt2	17.96	17.43	19.36	15.77	15.43	17.22
ENSMUSG00000015165	Hnrnpl	117.94	125.69	113.23	122.09	115.08	114.44
ENSMUSG00000015176	Nolc1	26.74	26.02	27.39	36.32	34	35.57
ENSMUSG00000015189	Casd1	15.94	15.07	15.73	16.11	16.74	13.03
ENSMUSG00000015202	Cnksr3	1.63	2.24	2.42	1.43	1.9	1.53
ENSMUSG00000015214	Mtmr1	12.99	12.92	12.76	13.05	12.84	11.23
ENSMUSG00000015217	Hmgb3	27.58	26.1	24.53	30.76	32.86	43.1
ENSMUSG00000015222	Map2	0.03	0.02	0.05	0.01	0	0
ENSMUSG00000015224	Cyp2j9	0.04	0	0.03	0.13	0.02	0.09
ENSMUSG00000015243	Abca1	4.78	4.89	4.37	0.88	1.26	0.33
ENSMUSG00000015247	Nipsnap3b	14.98	12.87	13.63	17.58	18.04	15.62
ENSMUSG00000015289	Lage3	11.74	9.43	9.87	13.01	9.54	11.85
ENSMUSG00000015290	Ubl4a	12.73	14.34	12.09	17.05	16.1	16.46
ENSMUSG00000015291	Gdi1	64.96	65.24	67.13	55.74	51.54	50.25
ENSMUSG00000015305	Sash1	0.03	0.05	0.16	0.01	0.03	0.04
ENSMUSG00000015312	Gadd45b	3.04	4.16	3.33	1.84	1.91	1.98
ENSMUSG00000015314	Slamf6	18.45	18.16	19.54	9.3	10.88	10.44
ENSMUSG00000015316	Slamf1	13.33	13.13	13.87	3.62	2.94	3.37
ENSMUSG00000015335	Zdhhc12	10.92	8.58	10.62	10.72	8.34	9.67
ENSMUSG00000015337	Endog	4.07	2.99	3.71	4.77	3.07	3.86
ENSMUSG00000015340	Cybb	0.27	0.42	0.31	0.73	0.2	0.13
ENSMUSG00000015341	Golga7	18.21	15.79	15.16	16.19	15.47	14.88
ENSMUSG00000015342	Xk	0.96	1.41	1	1.75	2.11	1.92
ENSMUSG00000015354	Pcolce2	0.01	0	0	0.02	0	0
ENSMUSG00000015355	Cd48	42.86	33.5	40.6	31.83	32.44	38.95
ENSMUSG00000015357	Clpx	16.9	16.7	15.66	17.77	16.7	16.32
ENSMUSG00000015363	Trabd	16.56	14.58	14.9	19.65	18.46	20.75
ENSMUSG00000015377	Dennd6b	6.74	5.85	6.29	8.27	7.01	6.4
ENSMUSG00000015396	Cd83	0.55	0.47	0.47	1.27	0.15	0.14
ENSMUSG00000015401	Tmem27	0	0	0	0.03	0	0.08
ENSMUSG00000015405	Ace2	0	0	0	0	0	0.01
ENSMUSG00000015437	Gzmb	0.19	0.61	0.25	1.06	0.65	0.78
ENSMUSG00000015451	C4a	0.19	0.16	0.11	0.2	0.1	0.19
ENSMUSG00000015452	Ager	10.19	12.66	7.66	6.26	5.79	5.69
ENSMUSG00000015461	Atf6b	27.45	28.02	28.07	27.52	25.6	26.82
ENSMUSG00000015467	Egfl8	12.98	13.05	11.47	9.98	7.74	7.81
ENSMUSG00000015468	Notch4	0.19	0.23	0.22	0.36	0.23	0.32
ENSMUSG00000015474	Ppt2	25.56	25.73	25.68	25.56	26.92	26.63
ENSMUSG00000015476	Prrt1	112.78	105.72	107.96	80.03	70.05	68.21
ENSMUSG00000015478	Rnf5	23	25.21	21.66	24.3	20.08	20.93
ENSMUSG00000015484	Fam163a	0.01	0.02	0	0.01	0.01	0.03
ENSMUSG00000015488	Cacfd1	10.63	11.32	12.1	9.97	9.47	11.77
ENSMUSG00000015501	Hivep2	14.15	17.85	18.7	9.34	11.27	9.33
ENSMUSG00000015522	Arnt	11.54	12.19	14.59	14.06	14.46	13.77
ENSMUSG00000015533	Itga2	0.04	0.03	0.02	0.05	0.06	0.04
ENSMUSG00000015536	Mocs2	4.07	3.51	3.3	3.86	3.23	3.55
ENSMUSG00000015542	Nat9	2.67	1.68	2.27	3.18	2.74	3.07
ENSMUSG00000015568	Lpl	0.07	0.06	0.02	0.02	0.07	0.01
ENSMUSG00000015575	Atp6v0e	22.73	20.35	20.11	21.72	17.73	21.6
ENSMUSG00000015597	Zfp318	3.67	3.12	3.95	4.04	3.98	3.39
ENSMUSG00000015599	Ttbk1	0.01	0	0	0.02	0	0.02
ENSMUSG00000015605	Srf	21.95	22.82	20.34	23.61	22.9	23.93
ENSMUSG00000015619	Gata3	26.9	23.32	31.18	94.19	69.86	79.96
ENSMUSG00000015647	Lama5	0.03	0.03	0.01	0.02	0	0.02
ENSMUSG00000015653	Steap2	0	0	0	0.01	0	0
ENSMUSG00000015656	Hspa8	177.75	358.9	182.16	209.53	270.58	219.47
ENSMUSG00000015659	Serac1	2.64	3.64	3.23	3.15	2.86	3.35
ENSMUSG00000015668	Pdzd11	12.76	11.72	11.84	12.78	11.01	14.33
ENSMUSG00000015671	Psma2	42.08	39.65	35.21	41.46	39.36	43.81
ENSMUSG00000015672	Mrpl32	8.6	7.57	6.77	9.53	8.62	9.06
ENSMUSG00000015697	Setdb1	15.65	19.54	17.79	16.77	18.48	17.02
ENSMUSG00000015702	Anxa9	0.22	0.28	0.29	0.61	0.39	0.71
ENSMUSG00000015709	Arnt2	0	0.01	0	0.05	0	0.02
ENSMUSG00000015711	Prune1	7.61	8.04	8.22	7.98	8.92	10.36
ENSMUSG00000015714	Cers2	30.82	33.5	33.44	39.18	40.37	39.21
ENSMUSG00000015733	Capza2	32.29	31.49	29.78	38.06	33.48	32.4
ENSMUSG00000015745	Plekho1	14.4	12.71	14.05	32.29	28.54	28.27
ENSMUSG00000015747	Vps45	6.61	5.97	5.89	7.02	6.44	7.37
ENSMUSG00000015748	Prpf3	11.77	14.83	13.09	12.47	14.42	13.62
ENSMUSG00000015749	Anp32e	215.48	211.26	201.44	271.79	261.26	297.77
ENSMUSG00000015750	Aph1a	10.04	9.83	11.25	12.49	10.74	12.23
ENSMUSG00000015755	Tab2	42.17	42.05	44.2	42.11	49.01	44.74
ENSMUSG00000015757	Ppil4	16.57	18.11	17.48	14.3	16.15	14.35
ENSMUSG00000015759	Cnih1	34.75	34.86	29.35	42.59	37.76	41.3
ENSMUSG00000015766	Eps8	0.01	0	0	0.01	0	0
ENSMUSG00000015776	Med22	14.53	14.96	12.24	14.97	14.82	14.38
ENSMUSG00000015790	Surf1	24.99	20.98	20.94	23.78	22.69	22.91
ENSMUSG00000015804	Med28	9.8	9.38	8.46	9.12	8.23	9.16
ENSMUSG00000015806	Qdpr	23.28	19.41	18.99	29.77	22.18	29.16
ENSMUSG00000015812	Gnrh1	7.08	8.79	6.22	6.73	8.34	7.81
ENSMUSG00000015829	Tnr	0.02	0.01	0.03	0.06	0.07	0.06
ENSMUSG00000015837	Sqstm1	53.03	56.8	47.17	41.88	41.24	43.08
ENSMUSG00000015839	Nfe2l2	22.01	18.37	17.39	19.04	18.59	18.37
ENSMUSG00000015843	Rxrg	0.02	0	0	0.57	1.14	0.73
ENSMUSG00000015846	Rxra	1.6	1.56	1.41	1.77	2.36	2.07
ENSMUSG00000015850	Adamtsl4	1.16	1.21	1.84	1.14	0.94	0.85
ENSMUSG00000015852	Fcrls	0.02	0.04	0	0	0	0.01
ENSMUSG00000015854	Cd5l	0	0	0.07	0.05	0.08	0.08
ENSMUSG00000015869	Prpsap1	17.71	20.69	18.88	21.99	21.66	22.12
ENSMUSG00000015879	Fam184b	0.03	0.09	0.12	0.03	0.1	0.07
ENSMUSG00000015880	Ncapg	14.09	15.63	15.14	20.14	23.49	24
ENSMUSG00000015882	Lcorl	2.88	2.83	2.58	3.47	4	3.3
ENSMUSG00000015889	Lta4h	30.14	32.88	30.98	33.19	34.02	37.43
ENSMUSG00000015890	Amdhd1	0.11	0.09	0.16	0.24	0.13	0.18
ENSMUSG00000015932	Dstn	11.1	8.49	8.74	13.56	13.42	12.17
ENSMUSG00000015937	H2afy	75.78	66.61	66.63	74.1	62.07	61.91
ENSMUSG00000015942	Gtf2ird2	3.39	3.18	2.9	2.7	2.36	2.1
ENSMUSG00000015943	Bola1	9.55	5.72	6.91	10.44	6.43	10.27
ENSMUSG00000015944	Gatsl2	4.88	4.68	4.87	6.93	7.94	6.56
ENSMUSG00000015947	Fcgr1	0.11	0.05	0.02	0.04	0.17	0.06
ENSMUSG00000015950	Ncf1	0.97	0.7	0.82	0.86	0.21	0.28
ENSMUSG00000015957	Wnt11	0	0	0	0	0	0.01
ENSMUSG00000015961	Adss	28.48	26.84	27.38	29.69	33.41	33.09
ENSMUSG00000015962	1700016C15Rik	0.18	0.38	0.19	0.32	0.28	0.08
ENSMUSG00000015966	Il17rb	14.74	18.35	24.26	52.22	42.14	47.74
ENSMUSG00000015968	Cacna1d	0.66	0.23	0.31	0.24	0.24	0.19
ENSMUSG00000015970	Chdh	21.18	17.74	22.88	18.62	17.25	20.81
ENSMUSG00000015971	Actr8	27.22	28.64	27.39	23.67	26.21	25.69
ENSMUSG00000015980	Lrrc27	0.08	0	0.03	0.01	0	0.02
ENSMUSG00000015981	Stk32c	0	0	0.02	0.02	0	0.01
ENSMUSG00000015994	Fnta	25.61	22.99	21.04	21.89	22.64	23.38
ENSMUSG00000016018	Skiv2l2	33.7	36.43	34.38	39.98	39.19	38.47
ENSMUSG00000016024	Lbp	0.07	0.08	0.07	0	0	0
ENSMUSG00000016028	Celsr1	3.32	5.02	6.03	5.16	6.64	8.52
ENSMUSG00000016087	Fli1	30.59	27.64	29.54	47.71	45.87	39.58
ENSMUSG00000016128	Stard13	0.01	0	0.01	0.07	0.05	0.08
ENSMUSG00000016150	Tenm1	1.23	0.55	0.78	1.67	1.97	2.12
ENSMUSG00000016179	Camk1g	2.13	1.39	1.7	1.36	1.5	1.38
ENSMUSG00000016181	Diexf	17.04	16.91	18.5	15.38	14.96	13.57
ENSMUSG00000016194	Hsd11b1	12.42	11.68	11.17	4.74	2.84	3.28
ENSMUSG00000016200	Syt14	0.56	0.9	0.7	0.14	0.34	0.08
ENSMUSG00000016206	H2-M3	6.33	5.31	6.73	8.26	6.12	5.77
ENSMUSG00000016239	Lonrf3	0.87	1.08	0.86	0.88	1.44	0.81
ENSMUSG00000016252	Atp5e	56.46	35.91	30.02	41.19	31.16	35.42
ENSMUSG00000016253	Nelfcd	29	26.68	27.85	28.23	22.65	28.44
ENSMUSG00000016256	Ctsz	40.17	36.03	35.72	37.62	30.43	42
ENSMUSG00000016257	Prelid3b	44.71	41.27	38.53	52.82	47.73	50.64
ENSMUSG00000016262	Sertad4	1.23	0.55	0.41	0.09	0.01	0.06
ENSMUSG00000016283	H2-M2	0.18	0.32	0.1	0.06	0.11	0.02
ENSMUSG00000016308	Ube2a	25.19	23.78	21.18	20.49	20.78	18.92
ENSMUSG00000016319	Slc25a5	348.79	330.91	315.73	317.91	279.16	318.7
ENSMUSG00000016327	Atp1b4	0	0.02	0	0	0	0
ENSMUSG00000016344	Ppdpf	37.84	28.3	28.03	31.75	25.62	26.3
ENSMUSG00000016356	Col20a1	1.06	1.14	0.98	0.5	0.56	0.68
ENSMUSG00000016382	Pls3	0.15	0.27	0.18	0.32	0.44	0.07
ENSMUSG00000016386	Mpped2	0	0.04	0.01	0	0.02	0
ENSMUSG00000016409	Nkap	17.98	16.8	15.92	17.39	18.38	15.95
ENSMUSG00000016427	Ndufa1	57.82	48.07	39.04	49.17	38.25	46.76
ENSMUSG00000016458	Wt1	0.01	0	0	0	0	0
ENSMUSG00000016477	E2f3	6.65	7.88	7.49	10.38	10.01	10.56
ENSMUSG00000016481	Cr1l	7.7	8.21	8.2	7.19	7.77	6.4
ENSMUSG00000016487	Ppfibp1	0.64	0.65	0.65	0.76	0.69	0.9
ENSMUSG00000016493	Cd46	2.68	2.13	2.77	2.02	2.26	1.99
ENSMUSG00000016494	Cd34	0.04	0.03	0.03	0.01	0	0.01
ENSMUSG00000016495	Plgrkt	34.09	33.23	30.43	34.85	30.69	28.44
ENSMUSG00000016496	Cd274	4.93	4.11	7.01	6.67	5.28	5.44
ENSMUSG00000016498	Pdcd1lg2	1.02	0.73	0.94	0.5	0.36	0.47
ENSMUSG00000016503	Gtf3a	12.4	10.43	10.63	18.96	15.2	16.98
ENSMUSG00000016510	Mtif3	4.23	3.93	3.66	4.19	3.96	4.45
ENSMUSG00000016520	Lnx2	8.23	9.88	9.58	10.68	11.45	11.04
ENSMUSG00000016524	Il19	0.08	0.04	0	0	0	0.05
ENSMUSG00000016526	Dyrk3	0.37	0.44	0.66	1.26	1.03	1.16
ENSMUSG00000016528	Mapkapk2	19.47	19.38	18.19	20.74	20.15	22.08
ENSMUSG00000016529	Il10	0.03	0	0	0.07	0	0.02
ENSMUSG00000016534	Lamp2	7.7	7.4	6.25	6.57	6.4	6.27
ENSMUSG00000016541	Atxn10	58.78	64.01	61.82	65.8	67.98	75.21
ENSMUSG00000016552	Foxred2	2.14	2.08	2.46	3.52	3.61	3.92
ENSMUSG00000016554	Eif3d	77.01	75.11	77	83.77	76.21	91.56
ENSMUSG00000016559	H3f3b	412.35	322.58	406.13	371.6	305.7	358.85
ENSMUSG00000016619	Nup50	25.4	34.41	27.53	29.26	35.57	32.99
ENSMUSG00000016624	Phf21b	0.17	0.2	0.26	0.27	0.29	0.2
ENSMUSG00000016637	Ift27	18.85	16.84	17.99	21.95	18.36	26.47
ENSMUSG00000016664	Pacsin2	5.81	6.59	7.2	8.45	9.09	10.05
ENSMUSG00000016756	Cmah	30.25	18.57	23.1	4.19	2.69	4.83
ENSMUSG00000016757	Ttll12	27.36	30.04	27.77	32.16	35.62	40.97
ENSMUSG00000016758	Bik	2.08	1.18	1.48	1.81	1.5	1.17
ENSMUSG00000016763	Scube1	0.21	0.1	0.15	0.11	0.12	0.14
ENSMUSG00000016831	Tox4	20.45	20.74	20.35	18.38	21.91	20.51
ENSMUSG00000016833	Mrps18c	25.56	19.94	19.79	29.96	23.99	23.96
ENSMUSG00000016921	Srsf6	150.82	130.68	122.27	145.76	125.62	114.21
ENSMUSG00000016933	Plcg1	41.3	45.5	48.09	34.68	36.45	34.46
ENSMUSG00000016940	Kctd2	34.17	27.9	33.89	37.58	33.15	37.82
ENSMUSG00000016942	Tmprss6	0.03	0.03	0.02	0	0.03	0
ENSMUSG00000016946	Kctd5	12.8	12.57	12.54	16.2	15.09	17.62
ENSMUSG00000016982	Pom121l2	0	0	0	0	0	0.01
ENSMUSG00000016984	Etaa1	12.55	15.89	12.61	11.08	13.42	13.07
ENSMUSG00000017002	Slpi	0.23	0.03	0.08	0.74	0.05	0.03
ENSMUSG00000017007	Rbpjl	0	0	0	0	0.01	0
ENSMUSG00000017009	Sdc4	25.87	13.29	8.48	39.62	33.6	20.72
ENSMUSG00000017057	Il13ra1	0.04	0.1	0.05	0.04	0.03	0.03
ENSMUSG00000017064	Prl5a1	0.04	0	0	0	0	0
ENSMUSG00000017119	Nbr1	28.31	28.69	29.1	22.04	23.96	22.74
ENSMUSG00000017132	Cyth1	30.33	29.1	30.22	49.04	45.32	44.17
ENSMUSG00000017144	Rnd3	0.07	0.02	0.02	0.08	0.01	0.01
ENSMUSG00000017146	Brca1	5.33	5.82	5.53	6.76	7.77	8.88
ENSMUSG00000017167	Cntnap1	0.27	0.29	0.51	0.17	0.08	0.14
ENSMUSG00000017176	Nt5c3b	30.24	30.76	31.32	26.55	25.1	27.11
ENSMUSG00000017188	Coa3	41.38	37.03	31.58	44.09	34.34	39.63
ENSMUSG00000017195	Zpbp2	2.16	1.47	1.84	2.17	1.84	2.15
ENSMUSG00000017204	Gsdma	0.02	0	0	0	0.02	0
ENSMUSG00000017210	Med24	19.74	17.12	22.06	19.97	18.04	22.45
ENSMUSG00000017221	Psmd3	43.86	42.7	42.59	41.61	38.71	43.81
ENSMUSG00000017264	Exosc10	36.06	32.69	36.83	39.43	35.77	40.5
ENSMUSG00000017286	Glod4	5.38	4.1	4.35	7.35	5.55	7.27
ENSMUSG00000017288	Vps53	10.94	10.68	10.31	10.73	10.06	10.31
ENSMUSG00000017291	Taok1	18.78	21.73	19.57	18.36	23.32	17.12
ENSMUSG00000017299	Dnttip1	23.95	21.7	21.13	23.53	16.36	21.19
ENSMUSG00000017300	Tnnc2	0.11	0	0	0	0	0
ENSMUSG00000017307	Acot8	13.18	13.49	15.41	13.82	11.34	13.4
ENSMUSG00000017314	Mpp2	0.02	0.04	0.04	0	0.01	0.01
ENSMUSG00000017344	Vtn	0	0	0	0	0	0.05
ENSMUSG00000017376	Nlk	16.88	14.65	15.49	11.47	11.79	9.98
ENSMUSG00000017386	Traf4	35.92	47.63	32.37	20.08	20.76	18.12
ENSMUSG00000017390	Aldoc	0.2	0.13	0.32	0.18	0.22	0.27
ENSMUSG00000017400	Stac2	0.03	0.04	0.02	0.16	0	0.01
ENSMUSG00000017404	Rpl19	389.62	338.28	326.25	435.62	364.18	444.69
ENSMUSG00000017405	Nek8	2.94	2.43	2.79	3.34	2.86	3.11
ENSMUSG00000017412	Cacnb4	0.03	0.06	0.06	0.04	0.11	0.06
ENSMUSG00000017417	Plxdc1	23.68	21.75	24.55	7.68	7.45	7.99
ENSMUSG00000017418	Arl5b	9.23	9.43	7.88	7.88	8.58	7.28
ENSMUSG00000017421	Zfp207	61.09	67.29	54.33	64.95	68.24	57.34
ENSMUSG00000017428	Psmd11	11.79	12.14	11.72	11.85	12.18	10.72
ENSMUSG00000017446	C1qtnf1	0.22	0.25	0.21	0.17	0.38	0.6
ENSMUSG00000017453	Pipox	4.52	2.06	2.83	5.58	3.17	4.44
ENSMUSG00000017466	Timp2	17.24	13.86	16.9	20.08	16.43	17.14
ENSMUSG00000017478	Zc3h18	13.86	15.3	14.83	15.46	15.21	13.74
ENSMUSG00000017485	Top2b	157.37	147.12	147.02	220.51	216.99	199.43
ENSMUSG00000017491	Rarb	1.34	1.31	1.22	1.8	1.99	1.47
ENSMUSG00000017493	Igfbp4	6.12	8.67	11.33	0.18	0.04	0.14
ENSMUSG00000017499	Cdc6	12.89	12.49	11.83	16.91	16.05	19.47
ENSMUSG00000017548	Suz12	57.3	61.23	59.24	59.58	64.89	57.54
ENSMUSG00000017550	Atad5	11.64	10.82	11.96	13.33	14.38	14.92
ENSMUSG00000017561	Crlf3	42.73	44.9	38.83	36.06	35.21	32.83
ENSMUSG00000017607	Tns4	0.05	0	0.01	0	0.02	0.06
ENSMUSG00000017615	Tnfaip1	2.81	2.59	2.76	4.83	3.75	3.68
ENSMUSG00000017631	Abr	11.46	12.12	13.9	12.11	12.88	14.32
ENSMUSG00000017639	Rab11fip4	19.72	17.36	18.19	9.88	10.76	8.99
ENSMUSG00000017652	Cd40	0.11	0.16	0.07	0.19	0.02	0.05
ENSMUSG00000017664	Slc35c2	8.47	8.2	8.46	9.87	7.09	8.94
ENSMUSG00000017667	Zfp334	0	0	0.01	0	0	0
ENSMUSG00000017670	Elmo2	10.21	10.39	11.43	10.6	11.78	12.39
ENSMUSG00000017677	Wsb1	44.58	36.39	41.39	39.07	33.33	33.89
ENSMUSG00000017679	Ttpal	15.88	17.81	16.86	13.12	14.28	12.63
ENSMUSG00000017686	Rhot1	10.81	10.6	9.89	10.05	10.25	9.51
ENSMUSG00000017692	Rhbdl3	0.19	0.48	0.14	0.27	0.2	0.05
ENSMUSG00000017697	Ada	35.01	36.1	36.27	19.71	17.51	24.66
ENSMUSG00000017707	Serinc3	130.07	114.84	107.66	124.65	131.01	134.11
ENSMUSG00000017713	Tha1	3.97	1.4	3.29	3.18	2.82	3.66
ENSMUSG00000017715	Pgs1	12.36	13.78	13.18	10.57	10.98	10.29
ENSMUSG00000017716	Birc5	40.93	39.88	35.18	45.01	47.13	56.77
ENSMUSG00000017718	Afmid	2.34	2.64	2.47	1.9	1.87	2.7
ENSMUSG00000017720	Trp53tg5	0.54	0.66	0.32	0.42	0.58	0.59
ENSMUSG00000017721	Pigt	25.36	22.65	26.56	24.77	22.73	27.56
ENSMUSG00000017723	Wfdc2	0	0	0.09	0	0	0
ENSMUSG00000017724	Etv4	0.03	0.08	0.18	0.11	0.05	0.03
ENSMUSG00000017734	Dbndd2	0.56	0.85	0.58	0.47	0.68	0.57
ENSMUSG00000017737	Mmp9	0.06	0.28	0.21	0.17	0.09	0.01
ENSMUSG00000017740	Slc12a5	0.14	0.14	0.15	0.16	0.14	0.15
ENSMUSG00000017747	Ghdc	2.27	2.05	2.3	2.35	1.55	2.08
ENSMUSG00000017754	Pltp	0.43	0.52	0.39	0.29	0.25	0.2
ENSMUSG00000017756	Slc12a7	9.54	9.93	13.18	7.62	7.81	8.4
ENSMUSG00000017760	Ctsa	30.44	26.64	30.6	23.19	22.16	22.81
ENSMUSG00000017764	Zswim1	2.6	1.87	3.01	3.1	3.42	3.31
ENSMUSG00000017765	Slc12a4	13.29	13.12	14.22	11.07	11.54	10.83
ENSMUSG00000017767	Spata25	0	0	0.04	0	0	0.05
ENSMUSG00000017774	Myo1c	9.85	12.67	10.98	9.03	9.09	8.54
ENSMUSG00000017776	Crk	36.05	40.55	29.28	29.86	33.99	29.2
ENSMUSG00000017778	Cox7c	42.96	34.19	33.95	45.04	34.69	36.38
ENSMUSG00000017781	Pitpna	64.47	62.71	54.4	53.06	47.39	47.49
ENSMUSG00000017801	Mlx	36.72	36.87	32.83	29.36	29.71	29.56
ENSMUSG00000017802	Fam134c	55.13	57.44	54.37	44.4	48.05	46.38
ENSMUSG00000017817	Jph2	0	0.01	0.04	0	0	0
ENSMUSG00000017830	Dhx58	2.21	2.48	3.14	2.38	2.34	2.57
ENSMUSG00000017831	Rab5a	31.65	31.13	28.12	29.84	31.07	27.77
ENSMUSG00000017832	Hspb9	0.56	1.02	0.69	0.47	1.72	1.1
ENSMUSG00000017837	Nkiras2	8.72	8.24	9.49	9.79	8.02	10.34
ENSMUSG00000017843	Ppp2r5c	55.06	55.37	53.61	49.55	55.27	53.37
ENSMUSG00000017858	Ift52	18.43	13.82	15.4	19.35	16.97	19.82
ENSMUSG00000017861	Mybl2	8.44	9.86	10.56	12.96	14.18	16.82
ENSMUSG00000017868	Sgk2	0	0	0	0	0	0.01
ENSMUSG00000017897	Eya2	10.62	10.04	10.72	17.59	21.07	19.74
ENSMUSG00000017929	B4galt5	2.43	2.7	3.03	1.91	1.56	1.97
ENSMUSG00000017943	Gdap1l1	0.04	0.03	0.02	0.02	0.08	0.01
ENSMUSG00000017950	Hnf4a	0.33	0.03	0.04	0	0	0
ENSMUSG00000017978	Cadps2	0	0	0	0.01	0	0
ENSMUSG00000017999	Ddx27	14.81	16.82	17.15	20.61	17.3	19.12
ENSMUSG00000018001	Cyth3	2.16	1.61	2.06	2.3	2.03	2.57
ENSMUSG00000018008	Cyth4	10.38	8.72	12.78	13.82	12.87	11.36
ENSMUSG00000018012	Rac3	2.39	2.65	1.77	2.07	2.02	1.63
ENSMUSG00000018040	Rrp7a	12.25	13.43	12.26	15.54	15	14.71
ENSMUSG00000018042	Cyb5r3	7.59	6.14	7.32	7.49	6.56	8.9
ENSMUSG00000018068	Ints2	7.76	6.03	6.99	7.63	7.54	7.03
ENSMUSG00000018076	Med13l	11.18	13.06	14.83	8.93	9.94	8.96
ENSMUSG00000018102	Hist1h2bc	8.72	6.45	6.84	8.8	7.38	10.69
ENSMUSG00000018126	Baiap2l2	0.3	0.14	0.26	0.05	0.18	0.21
ENSMUSG00000018143	Mafk	19.74	16.66	18.29	14.58	11.8	15.8
ENSMUSG00000018160	Med1	19.67	19.32	22.74	17.69	20.76	17.86
ENSMUSG00000018166	Erbb3	1.67	1.3	1.27	2.4	1.47	0.84
ENSMUSG00000018167	Stard3	20.82	22.38	20.78	17.69	16.99	16.84
ENSMUSG00000018168	Ikzf3	23.97	26.83	34.27	44.73	60	50.09
ENSMUSG00000018169	Mfng	16.75	15.48	15.6	18.13	17.13	17.07
ENSMUSG00000018171	Vmp1	10.42	9.09	9.43	16.91	12.61	13.95
ENSMUSG00000018189	Uchl5	21.94	22.63	18.66	25.71	24.68	24.7
ENSMUSG00000018196	Glrx2	4.85	4.66	4.25	4.82	4.42	4.02
ENSMUSG00000018199	Trove2	2.92	2.25	2.43	3.84	3.44	3.22
ENSMUSG00000018209	Stk4	78.57	90.14	88.47	84.11	104.73	91.63
ENSMUSG00000018217	Pmp22	0.02	0.02	0.02	0	0.02	0.04
ENSMUSG00000018238	Gdf9	0.27	0.37	0.52	0.22	0.24	0.2
ENSMUSG00000018239	Zcchc10	13.59	11.45	9.29	14.57	15.27	12.57
ENSMUSG00000018286	Psmb6	65.46	55.97	52.77	67.44	50.59	62.17
ENSMUSG00000018287	Spag7	25.78	23.01	22.88	31.13	26.91	31.21
ENSMUSG00000018293	Pfn1	590.24	591.85	510.74	529.91	417.23	463.25
ENSMUSG00000018322	Tomm34	35.08	38.07	32.28	24.8	25.49	26.15
ENSMUSG00000018326	Ywhab	77.02	77.56	66.31	73.73	75.64	70.75
ENSMUSG00000018334	Ksr1	3.2	3.3	4.13	3.47	3.37	4.13
ENSMUSG00000018339	Gpx3	0.48	0.84	0.88	0.43	0.33	0.41
ENSMUSG00000018340	Anxa6	32.79	41.12	49.15	93.24	93	104.36
ENSMUSG00000018341	Il12rb2	2	1.74	2.54	11.12	11.11	14.51
ENSMUSG00000018347	Zkscan6	10.66	13.04	11.82	10.09	11.34	12.03
ENSMUSG00000018362	Kpna2	20.4	22.29	19.25	23.04	24.81	28.8
ENSMUSG00000018363	Smurf2	8.75	10.01	9.71	9.08	9.73	7.79
ENSMUSG00000018372	Cep95	21.35	22.7	19.12	16.35	18.37	15.08
ENSMUSG00000018377	Vezf1	0.51	0.83	0.67	0.62	0.94	0.49
ENSMUSG00000018378	Cuedc1	0.06	0.08	0.1	0.07	0.04	0.12
ENSMUSG00000018379	Srsf1	2.62	2.16	1.97	2.87	2.42	2.36
ENSMUSG00000018381	Abi3	20	20.33	22.67	18.79	16.84	17.91
ENSMUSG00000018395	Kif3a	5.83	5.08	4.76	7.27	7.02	7.78
ENSMUSG00000018398	43716	1.65	2.14	2.16	2.84	2.72	3.55
ENSMUSG00000018401	Mtmr4	12.19	12.63	12.17	11.44	12.71	12.21
ENSMUSG00000018405	Mrm1	4.7	4.01	4.09	6.93	5.44	6.24
ENSMUSG00000018411	Mapt	0.07	0.09	0.06	0.09	0.04	0.04
ENSMUSG00000018412	Kansl1	24.79	30.44	31.5	24.99	29.37	26.95
ENSMUSG00000018415	Gid4	10.19	8.95	9.48	11.67	11.87	12.35
ENSMUSG00000018417	Myo1b	0	0.01	0.01	0	0.01	0.01
ENSMUSG00000018425	Dhx40	19.19	18.02	19.27	17.85	18.19	18.54
ENSMUSG00000018427	Ypel2	17.87	22.04	16.55	12.38	15.4	10.64
ENSMUSG00000018428	Akap1	8.6	8.79	10.37	11.99	10.03	11.65
ENSMUSG00000018433	Nol11	10.86	9.19	10.8	12.04	11.4	11.14
ENSMUSG00000018442	Derl2	7.4	7.23	7.6	7.42	7.38	6.15
ENSMUSG00000018446	C1qbp	25.28	21.01	23.43	37.35	31.53	31.2
ENSMUSG00000018449	Rpain	9.33	10.63	8.84	9.41	10.02	9.18
ENSMUSG00000018451	6330403K07Rik	0.52	0.97	0.6	0.33	0.4	0.29
ENSMUSG00000018459	Slc13a3	0.02	0	0.01	0	0	0
ENSMUSG00000018470	Kcnab3	1.08	0.78	0.89	1.34	0.91	1.11
ENSMUSG00000018474	Chd3	25.75	31.2	35.77	102.97	104.17	102.12
ENSMUSG00000018476	Kdm6b	32.89	43.31	37.52	27.9	35.07	26.88
ENSMUSG00000018479	1700125H20Rik	0.09	0	0.05	0.05	0.05	0.06
ENSMUSG00000018481	Appbp2	17.7	20.57	17.61	20.56	26.93	20.85
ENSMUSG00000018500	Adora2b	0.02	0	0	0	0	0
ENSMUSG00000018501	Ncor1	45.53	46.58	48.57	41.81	49.13	40.83
ENSMUSG00000018507	Trpv2	30.93	29.96	29.13	28.11	26.31	30.16
ENSMUSG00000018509	Cenpv	2.49	1.48	2.37	3.44	5.04	4.11
ENSMUSG00000018537	Pcgf2	0.08	0.14	0.13	0.7	0.46	0.45
ENSMUSG00000018541	Cwc25	12.18	11.17	11.91	9.74	9.87	10.66
ENSMUSG00000018543	1700001P01Rik	0.88	0.6	0.96	0.94	0.7	0.64
ENSMUSG00000018547	Pip4k2b	17.38	18.49	20.5	21.97	23.34	22.72
ENSMUSG00000018548	Trim37	7.87	8.62	8.73	9.44	10.23	10.49
ENSMUSG00000018554	Ybx2	11.6	11.32	10.77	12.12	11.67	15.3
ENSMUSG00000018559	Ctdnep1	38.99	42.18	37.92	39.8	42.33	41.35
ENSMUSG00000018565	Elp5	16.16	15.98	14.78	16.6	14.59	18.19
ENSMUSG00000018566	Slc2a4	0.64	0.42	0.29	0.6	0.36	0.77
ENSMUSG00000018567	Gabarap	57.05	57.72	51.9	57.24	61.23	66.07
ENSMUSG00000018569	Cldn7	0.28	0.21	0.31	0.25	0.17	0.08
ENSMUSG00000018570	2810408A11Rik	10.1	6	8.85	8.62	5.21	8.83
ENSMUSG00000018572	Phf23	28.83	34.78	25.51	27.86	29.76	27.54
ENSMUSG00000018574	Acadvl	18.19	17.25	17.21	16.1	14.46	14.95
ENSMUSG00000018581	Dnah11	0.08	0.05	0.06	0.08	0.06	0.08
ENSMUSG00000018583	G3bp1	38.32	38.09	37.26	50.96	47.19	49.5
ENSMUSG00000018585	Atox1	73.23	49.28	48.58	57.17	42.18	53.13
ENSMUSG00000018593	Sparc	0	0.02	0	0	0.01	0.01
ENSMUSG00000018595	Glra4	0.07	0.1	0.07	0.12	0.08	0.09
ENSMUSG00000018599	Mief2	4.93	4	5.47	4.36	3.62	3.39
ENSMUSG00000018620	Mmp20	0.01	0	0	0	0	0
ENSMUSG00000018648	Dusp14	0.05	0.02	0	0.05	0	0.03
ENSMUSG00000018651	Tada2a	5.14	5.58	5.27	9.14	7.38	7.91
ENSMUSG00000018654	Ikzf1	140.26	145.74	159.72	90.13	92.32	96.23
ENSMUSG00000018659	Pnpo	7.33	5.33	6.12	6.48	4.03	5.43
ENSMUSG00000018661	Cog1	10.92	10.6	12.54	8.56	10.01	10.92
ENSMUSG00000018666	Cbx1	72.07	67.58	60.09	73.5	64.68	61.76
ENSMUSG00000018669	Cdk5rap3	25.62	18.63	25.25	18.51	13.61	16.71
ENSMUSG00000018672	Copz2	0	0	0	0.02	0	0
ENSMUSG00000018677	Slc25a39	13.09	10.83	11.27	16.59	14.49	17.33
ENSMUSG00000018678	Sp2	20.43	20.04	24.92	19.52	21.49	24.81
ENSMUSG00000018697	Aatf	12.71	10.63	12.32	17.76	14.07	15.76
ENSMUSG00000018707	Dync1h1	22.72	29.6	31.86	23.89	31.17	28.9
ENSMUSG00000018727	Cpsf4l	1.58	1.78	1.53	1.26	1.77	1.1
ENSMUSG00000018733	Pex12	3.64	4.06	3.22	4.32	4.35	4.16
ENSMUSG00000018736	Ndel1	17.65	17.62	16.97	16.33	14.58	17
ENSMUSG00000018740	Slc25a35	2.53	1.92	2.51	1.87	1.7	1.9
ENSMUSG00000018750	Zbtb4	6.6	6.15	6.37	5.21	4.62	4.78
ENSMUSG00000018752	Tnfsfm13	0.06	0	0.02	0.02	0	0.01
ENSMUSG00000018761	Mpdu1	29.15	23.28	28.33	27.51	20.45	26.13
ENSMUSG00000018765	Fxr2	38.68	34.9	33.87	35.01	33.17	32.45
ENSMUSG00000018770	Atp5g3	87.15	77.32	64.3	84.48	72.02	80.38
ENSMUSG00000018774	Cd68	4.67	4.99	4.76	5.11	4.84	4.87
ENSMUSG00000018776	Slc35g3	0.06	0.15	0.18	0.21	0.2	0.09
ENSMUSG00000018796	Acsl1	0.82	0.88	0.84	1.49	1.78	1.71
ENSMUSG00000018800	Abca5	0.01	0	0.01	0.03	0.04	0.02
ENSMUSG00000018809	Smyd4	3.44	2.52	2.58	3.36	3.24	3.84
ENSMUSG00000018819	Lsp1	66.27	68.55	71.17	33.88	36.73	34.63
ENSMUSG00000018820	Zfyve27	8.47	8.36	9.48	8.23	7.77	8.03
ENSMUSG00000018821	Avpi1	2.39	1.87	2.26	2.96	1.54	3.67
ENSMUSG00000018822	Sfrp5	0.07	0.09	0.16	0.1	0.09	0.02
ENSMUSG00000018830	Myh11	0.04	0.06	0.06	0.04	0.03	0.04
ENSMUSG00000018841	Rad51d	9.05	9.03	10.14	9.9	7.67	9.92
ENSMUSG00000018844	Fndc8	0.46	0.27	0.32	0.31	0.25	0.27
ENSMUSG00000018845	Unc45b	0.04	0.02	0.01	0	0.01	0.05
ENSMUSG00000018846	Pank3	23.82	24.94	21.26	22.89	26.84	24.84
ENSMUSG00000018848	Rars	18.3	20.79	21.94	26.46	24.12	27
ENSMUSG00000018849	Wwc1	0.03	0	0	0	0	0
ENSMUSG00000018858	Mrpl58	27.02	22.9	21.45	25.07	22.54	25.61
ENSMUSG00000018861	Fdxr	10.29	9.77	9.65	11.82	9.1	10.58
ENSMUSG00000018862	Otop3	0.04	0	0	0	0	0
ENSMUSG00000018865	Sult4a1	0	0.02	0.04	0.02	0.02	0.04
ENSMUSG00000018882	Mrpl45	14.09	12.91	11.91	14.43	14.57	15.88
ENSMUSG00000018899	Irf1	19.13	18.8	19.44	28.8	24.11	29.64
ENSMUSG00000018900	Slc22a5	8.81	8.14	7.45	9.86	10.12	10.59
ENSMUSG00000018906	P4ha2	0.15	0.16	0.25	0.41	0.38	0.52
ENSMUSG00000018907	Alox12e	0.02	0.01	0.04	0	0.02	0
ENSMUSG00000018909	Arrb1	5.02	5.22	6.27	7.92	9.05	8.67
ENSMUSG00000018916	Csf2	0	0.1	0.12	0	0	0
ENSMUSG00000018919	Tm4sf5	0.16	0.18	0	0	0.05	0
ENSMUSG00000018920	Cxcl16	0.32	0.48	0.25	0.23	0.18	0.16
ENSMUSG00000018921	Pelp1	14.73	12.57	14.31	13.69	13.46	14.44
ENSMUSG00000018923	Med11	17.15	16.65	16.07	19	13.61	18.23
ENSMUSG00000018924	Alox15	0	0.08	0.04	0.02	0.07	0.05
ENSMUSG00000018925	Heatr9	0.24	0.09	0.11	0.21	0.2	0.16
ENSMUSG00000018927	Ccl6	0.25	0.16	0.08	0.19	0.21	0.2
ENSMUSG00000018930	Ccl4	0.69	0.38	0.6	1.03	0.58	0.56
ENSMUSG00000018931	Natd1	10.53	11.02	11.87	8.46	8.38	10.01
ENSMUSG00000018932	Map2k3	15.07	15.6	13.03	14.8	14.92	15.76
ENSMUSG00000018965	Ywhah	77.36	94.55	70.2	70.4	71.94	74.35
ENSMUSG00000018974	Sart3	18.11	20.29	20.28	21.64	20.43	22.52
ENSMUSG00000018983	E2f2	103.95	112.72	106.16	61.17	69.05	82.94
ENSMUSG00000018986	Slfn3	4.78	5.14	6.23	4.97	6.66	6.74
ENSMUSG00000018995	Nars2	1.39	1.34	1.19	1.66	1.15	1.23
ENSMUSG00000018999	Slc35b4	15.77	11.07	14.77	43.67	33.94	38.03
ENSMUSG00000019027	Dnah1	0.01	0.02	0.03	0.01	0.03	0.03
ENSMUSG00000019039	Dalrd3	37.81	36.72	34.11	30.71	28.58	28.05
ENSMUSG00000019054	Fis1	48.3	39.54	43.29	44.67	36.71	46.37
ENSMUSG00000019055	Plod1	1.8	1.92	2.03	1.34	1.37	0.96
ENSMUSG00000019066	Rab3d	2.25	1.77	2.5	2.53	2.16	3.03
ENSMUSG00000019080	Mfsd3	3.84	2.3	3.31	4	2.15	2.89
ENSMUSG00000019082	Slc25a22	5.91	5.17	5.82	7.83	5.5	5.6
ENSMUSG00000019087	Atp6ap1	37.52	35.96	39.27	29.33	28.01	31.05
ENSMUSG00000019088	Dnase1l1	2.36	1.36	2	2.99	2.95	3.85
ENSMUSG00000019102	Aldh3a1	0	0.02	0	0.08	0.06	0
ENSMUSG00000019122	Ccl9	0.01	0.09	0.02	0.02	0	0
ENSMUSG00000019124	Scrn1	0	0	0	0.01	0.03	0.01
ENSMUSG00000019132	BC005537	135.61	140.93	132.87	119.92	128.33	114.33
ENSMUSG00000019139	Isyna1	27.95	25.04	27	31.01	29.98	32.91
ENSMUSG00000019143	Hars2	15.32	14.77	15.76	16.83	14.11	13.93
ENSMUSG00000019158	Tmem160	35.84	25.75	23.16	33.87	23.63	27.94
ENSMUSG00000019173	Rab5c	97.57	88.69	95.69	92.46	84.45	96.2
ENSMUSG00000019178	Styxl1	0.13	0.12	0.23	0.28	0.03	0.24
ENSMUSG00000019179	Mdh2	62.3	59.25	57.68	60.33	59.28	67.67
ENSMUSG00000019188	H13	28.89	27.7	29.25	22.69	23.38	25.13
ENSMUSG00000019189	Rnf145	48.09	42.4	47.99	29.48	30.63	29.55
ENSMUSG00000019194	Scn1b	0.1	0.07	0.05	0	0.03	0
ENSMUSG00000019210	Atp6v1e1	23.1	21.88	18.84	14.72	14.48	16.21
ENSMUSG00000019214	Chtf18	5.71	5.35	5.9	9.63	8.89	11.47
ENSMUSG00000019230	Lhx9	0.02	0.02	0	0.01	0	0.01
ENSMUSG00000019232	Etnppl	0.01	0.01	0	0	0	0
ENSMUSG00000019235	Rps6kl1	1.27	1.41	1.44	0.89	1.06	0.93
ENSMUSG00000019254	Ppp1r12c	28.95	28.41	27.81	24.86	25.67	23.66
ENSMUSG00000019256	Ahr	1.12	0.66	1.25	1.35	1.03	1.21
ENSMUSG00000019261	Map1s	8.06	8.4	8.82	9.06	8.41	9.12
ENSMUSG00000019295	Tmem129	11.83	13.98	10.57	10.82	11.83	12.06
ENSMUSG00000019297	Nop9	13.61	12.93	13.35	16.36	13.5	16.33
ENSMUSG00000019301	Hsd17b1	0.41	0.28	0.07	0.51	0.28	0.55
ENSMUSG00000019302	Atp6v0a1	0.06	0.14	0.17	0.25	0.04	0.03
ENSMUSG00000019303	Psmc3ip	9.47	7.7	8.34	9.46	7.53	9.16
ENSMUSG00000019312	Grb7	2.6	3.19	3.54	1.26	2.2	1.36
ENSMUSG00000019320	Noxo1	0.26	0.11	0.33	0.21	0.27	0.41
ENSMUSG00000019326	Aoc3	0.05	0.03	0.01	0.03	0.05	0.03
ENSMUSG00000019338	Zfp687	9.01	11.7	12.9	8.62	11.75	11.37
ENSMUSG00000019359	Gdpd2	0	0.02	0.02	0	0	0.02
ENSMUSG00000019362	D8Ertd738e	110.37	105.45	92.37	111.56	93.32	109.43
ENSMUSG00000019370	Calm3	155.63	150.13	145.33	169.39	158.74	189.15
ENSMUSG00000019373	Cops3	30.09	27.68	29.22	33.87	31.59	36.11
ENSMUSG00000019428	Fkbp8	60.62	54.89	55.57	56.24	48.17	56
ENSMUSG00000019432	Ddx39b	152.34	146.5	150.4	157.57	149.5	163.16
ENSMUSG00000019433	Gipc1	23.73	16.14	23.62	30.56	23.66	34.28
ENSMUSG00000019437	Tlcd1	2.67	2.31	1.98	2.07	2.05	1.83
ENSMUSG00000019461	Plscr3	23.1	17.95	21.83	28.75	26.03	30.91
ENSMUSG00000019464	Ptger1	1.72	1.99	2.02	1.45	1.53	1.45
ENSMUSG00000019467	Arhgef25	0.03	0.04	0.02	0.09	0.03	0.08
ENSMUSG00000019470	Xab2	23.35	22.88	25.15	20.76	18.65	23.04
ENSMUSG00000019471	Cdc37	35.05	34.06	32.14	32.74	30.08	35.03
ENSMUSG00000019478	Rab4a	5.31	5.38	4.97	4.93	4.86	4.88
ENSMUSG00000019487	Trip10	3	4.13	3.01	4.72	5.67	5.2
ENSMUSG00000019489	Cd70	0	0.15	0	0	0.13	0
ENSMUSG00000019494	Cops6	30.01	26.12	25.79	38.11	27.39	34.58
ENSMUSG00000019505	Ubb	337.77	308.92	329.41	295.16	265.67	389.85
ENSMUSG00000019518	Ap4m1	4.71	5.22	5.02	8.48	8.11	7.41
ENSMUSG00000019528	Gyg	10.2	8.43	9.83	9.58	8.04	9.64
ENSMUSG00000019539	Rcn3	0.5	0.53	0.81	0.65	0.63	0.61
ENSMUSG00000019558	Slc6a8	1	1.15	1.01	0.71	1.04	0.82
ENSMUSG00000019564	Arid3a	2.45	4.1	3.73	7.21	7.86	6.04
ENSMUSG00000019578	Ubxn6	12.86	10.98	11.15	13.68	11.98	13.1
ENSMUSG00000019579	Mydgf	15.39	14.78	15.53	16.26	15.5	17.1
ENSMUSG00000019590	Cyb561	0.1	0.16	0.23	0.05	0.03	0.06
ENSMUSG00000019647	Sema6a	0.03	0	0	0.46	0.43	0.22
ENSMUSG00000019659	Ccdc12	18.9	17.43	17.25	16.58	13.29	15.73
ENSMUSG00000019689	Fmc1	10.11	5.81	4.27	10.25	6.62	9.51
ENSMUSG00000019699	Akt3	4.68	5.86	6.09	7.05	8.72	7.68
ENSMUSG00000019710	Mrpl24	54.08	55.49	51.64	61.9	53.83	54.6
ENSMUSG00000019715	Gle1	13.45	13.81	13.44	12.92	12.25	14
ENSMUSG00000019718	L3hypdh	0.02	0.08	0.06	0.09	0.1	0.18
ENSMUSG00000019726	Lyst	19.2	20.52	18.62	5	6.83	5.51
ENSMUSG00000019731	Slc35e1	16.55	18.03	19.17	16.54	19.95	20.63
ENSMUSG00000019732	Calr3	0.93	0.5	0.69	0.87	0.64	0.67
ENSMUSG00000019734	Tmc4	1.55	1.64	1.47	1.46	1.17	1.44
ENSMUSG00000019737	Syne4	0.49	0.36	0.47	0.4	0.22	0.36
ENSMUSG00000019738	Polr2i	22.36	14.51	15.1	17.64	15.91	19.22
ENSMUSG00000019761	Krt10	2.3	1.41	1.58	1.96	1.39	1.38
ENSMUSG00000019762	Iyd	0.11	0.05	0	0	0.03	0
ENSMUSG00000019763	Rmnd1	6.19	6.13	7.52	6.63	5.7	5.39
ENSMUSG00000019767	Ccdc170	0.05	0.15	0.16	0.01	0.04	0.03
ENSMUSG00000019768	Esr1	0.35	0.31	0.26	0.38	0.48	0.39
ENSMUSG00000019773	Fbxo5	62.91	65.64	53.45	71.71	77.74	82.93
ENSMUSG00000019774	Mtrf1l	8.8	9.56	7.25	8.72	8.88	8.27
ENSMUSG00000019775	Rgs17	0.01	0	0	0	0	0
ENSMUSG00000019777	Hdac2	47.12	50.18	42.72	47.47	47.08	46.31
ENSMUSG00000019782	Rwdd1	30.12	24.33	21.31	29.14	27.52	25.79
ENSMUSG00000019785	Clvs2	0.01	0	0	0	0	0
ENSMUSG00000019789	Hey2	0	0.03	0.01	0	0	0
ENSMUSG00000019790	Stxbp5	4.87	5.4	5.53	5.66	6.85	6.76
ENSMUSG00000019791	Hint3	2.19	1.49	2.23	2.1	1.64	1.71
ENSMUSG00000019792	Trmt11	2.81	2.84	2.38	3.64	3.17	3.09
ENSMUSG00000019794	Katna1	28.46	28.65	26.47	25.85	24.9	25.7
ENSMUSG00000019795	Pcmt1	17.64	19.55	14.73	19.44	18.85	18.65
ENSMUSG00000019796	Lrp11	0.09	0.13	0.16	0.17	0.27	0.11
ENSMUSG00000019797	1700021F05Rik	4.53	4.21	4.05	4.52	3.94	3.86
ENSMUSG00000019802	Sec63	20.39	22.07	22.19	19.99	20.86	19.58
ENSMUSG00000019804	Snx3	100.68	105.23	90.88	100.1	100.36	100.79
ENSMUSG00000019806	Aig1	0.85	0.83	0.81	1.31	1.19	1.22
ENSMUSG00000019808	Adat2	4.69	3.94	4.46	4.98	4.52	5.78
ENSMUSG00000019809	Pex3	4.97	3.94	5.14	6.25	4.75	5.77
ENSMUSG00000019810	Fuca2	4.35	4.16	4.22	5.76	4.88	5.57
ENSMUSG00000019813	Cep57l1	8.13	6	6.88	6.93	6.22	6.7
ENSMUSG00000019814	Ltv1	15.74	13.64	16.29	20.71	14.96	18.44
ENSMUSG00000019817	Plagl1	0.03	0.06	0.1	0.07	0.01	0.04
ENSMUSG00000019818	Cd164	151.55	150.48	134.15	156.76	164.3	152.6
ENSMUSG00000019820	Utrn	8.23	10.6	10.82	11.88	14.22	12.48
ENSMUSG00000019822	Smpd2	12.43	12.54	11.65	10.36	9.58	9.24
ENSMUSG00000019823	Mical1	25.56	27.16	30.37	21.75	20.55	22.53
ENSMUSG00000019826	Zbtb24	7.02	7.88	8.91	6.46	6.95	7.37
ENSMUSG00000019828	Grm1	0	0.01	0	0	0	0
ENSMUSG00000019831	Wasf1	0.05	0.33	0.19	0.15	0.49	0.15
ENSMUSG00000019832	Rab32	2.26	2.29	2.41	3.54	3.81	3.05
ENSMUSG00000019834	Slc22a16	0	0	0.02	0	0	0
ENSMUSG00000019836	Amd-ps4	0.41	0.04	0.25	0.34	0.65	0.06
ENSMUSG00000019837	Gtf3c6	13.86	13.42	13.93	15.66	14.91	15.77
ENSMUSG00000019838	Slc16a10	5.45	5.64	6.04	9.36	8.07	8.58
ENSMUSG00000019841	Rev3l	13.28	14.98	15.27	13.29	16.26	13.02
ENSMUSG00000019842	Traf3ip2	7.32	7.33	8.87	17.54	15.05	16.71
ENSMUSG00000019843	Fyn	42.98	41.89	49.28	42.73	39.78	40.04
ENSMUSG00000019845	Tube1	25.33	23.82	24.87	33.72	34.96	29.5
ENSMUSG00000019846	Lama4	0.01	0.01	0	0.02	0.03	0.01
ENSMUSG00000019848	Popdc3	0.04	0	0	0.12	0.03	0.04
ENSMUSG00000019849	Prep	30.61	18.06	22.13	13.6	12.75	15.27
ENSMUSG00000019850	Tnfaip3	23.24	32.38	32.12	24.63	39.99	31.8
ENSMUSG00000019851	Perp	0.16	0.06	0	0.52	0.25	0.44
ENSMUSG00000019852	Arfgef3	0.8	0.46	0.46	1.06	1.5	1.3
ENSMUSG00000019853	Hebp2	0.01	0.01	0.03	0	0	0
ENSMUSG00000019854	Reps1	11.65	14.17	14.22	15.74	16.71	16.95
ENSMUSG00000019856	Fam184a	0.63	0.86	0.75	7.22	5.69	3.85
ENSMUSG00000019857	Asf1a	13.11	11.97	11.9	12.42	11.69	11.08
ENSMUSG00000019861	Gopc	4.05	4.29	4.28	4.15	4.08	4.15
ENSMUSG00000019863	Qrsl1	4.88	4.51	4.27	5.52	4.21	4.59
ENSMUSG00000019864	Rtn4ip1	3.35	2.66	2.95	2.56	2.47	2.64
ENSMUSG00000019865	Nmbr	0.04	0.06	0.05	0.05	0	0.02
ENSMUSG00000019866	Aim1	2.34	2.78	3.8	0.51	0.45	0.37
ENSMUSG00000019868	Vta1	23.89	20.88	19.48	25.89	19.52	23.36
ENSMUSG00000019872	Smpdl3a	6.09	5.34	6.01	17.76	14.26	15.49
ENSMUSG00000019873	Reep3	6.26	6.8	6.22	6.45	7	5.81
ENSMUSG00000019876	Pkib	0.03	0.01	0.02	0.01	0.01	0.01
ENSMUSG00000019877	Serinc1	38.75	36.13	36.19	29.97	31.08	29.5
ENSMUSG00000019878	Hsf2	4.17	4.33	3.55	3.22	3.77	2.92
ENSMUSG00000019883	Echdc1	1.53	1.69	1.61	1.69	1.54	2.01
ENSMUSG00000019889	Ptprk	1.21	0.72	0.8	0.19	0.13	0.17
ENSMUSG00000019891	Dcbld1	0.01	0.02	0	0.05	0.06	0.12
ENSMUSG00000019897	Ccdc59	15.78	13.74	14.7	15.38	14.01	13.58
ENSMUSG00000019907	Ppp1r12a	35.5	36.11	34.31	41.99	47.57	38.8
ENSMUSG00000019913	Sim1	0	0	0	0	0	0.01
ENSMUSG00000019916	P4ha1	8.42	10.17	9.39	5.34	6.66	4.99
[truncated: 25,286 more rows]

## Sheet: Figure S2b
Figure S2b. Differentially expressed genes derived from the analysis of the transcriptome of Satb1 WT and Satb1cKO cells by bulk RNA-Seq.
	Gene numbers	percentages
Upregulated	576	0.02
Downregulated	928	0.03
Unaltered	25781	0.95

## Sheet: Figure S2c
Figure S2c. Differentially expressed genes between Satb1WT and Satb1cKO DP thymocytes.
		FPKM of RNA-seq							Relative gene expression (Z-scores)
Group	gene	WT-1	WT-2	WT-3	KO-1	KO-2	KO-3		WT-1	WT-2	WT-3	KO-1	KO-2	KO-3
Up-regulated	Pou2af1	1.93	2.07	1.82	34.18	29.61	30.8		-0.996409	-0.986986	-1.00381	1.17409	0.866515	0.946605
Up-regulated	Il18r1	0.7	0.63	0.92	14.83	13.33	14		-1.00529	-1.01579	-0.972293	1.1143	0.889289	0.989794
Up-regulated	Strip2	1.77	1.56	1.62	15.1	12.82	14.42		-0.974978	-1.00848	-0.998907	1.15152	0.7878	1.04304
Up-regulated	Slc35f2	3.39	3.19	3.16	28.3	22.75	22.97		-0.972747	-0.991153	-0.993913	1.3197	0.808935	0.829182
Up-regulated	Ppm1l	1.03	1.47	1.43	10.21	9.92	9.28		-1.06313	-0.959793	-0.969188	1.09288	1.02477	0.874461
Up-regulated	Ahcyl2	3.82	3.69	3.91	14.44	13.66	12.48		-0.99039	-1.01695	-0.971999	1.17975	1.02036	0.779234
Up-regulated	Prr13	6.53	6.47	7.6	43.9	38.19	49.02		-1.00371	-1.00692	-0.946448	0.996219	0.690637	1.27023
Up-regulated	Gm32742	0.44	0.23	0.32	20.93	20.63	15.25		-0.969272	-0.991413	-0.981924	1.19103	1.1594	0.592177
Up-regulated	Col27a1	4.45	2.9	2.69	32.94	33.06	25.76		-0.904166	-1.01613	-1.0313	1.15386	1.16253	0.635204
Up-regulated	Tmem64	7.12	7.16	6.38	26.71	28.61	23.59		-0.964742	-0.96067	-1.04009	1.02991	1.22336	0.712229
Up-regulated	Cdk6	11.3	13.16	13.38	46.84	58.53	49.18		-1.04939	-0.955388	-0.94427	0.746674	1.33744	0.864928
Up-regulated	Ankrd35	0.04	0.08	0.11	3.22	3.61	3.35		-1.0196	-0.995539	-0.977493	0.893279	1.12788	0.971478
Up-regulated	1500009L16Rik	2.46	3.17	2.95	13.31	13.52	16.04		-1.05691	-0.934197	-0.972221	0.818394	0.85469	1.29025
Up-regulated	Il12rb2	2	1.74	2.54	11.12	11.11	14.51		-0.99297	-1.04291	-0.889255	0.758652	0.756731	1.40975
Up-regulated	Fam169b	19.54	19.19	21.46	50.85	47.8	49.34		-1.0327	-1.05654	-0.901879	1.10061	0.892794	0.997722
Up-regulated	1190002N15Rik	20.64	19.5	16.84	61.45	60.77	52.96		-0.906326	-0.963557	-1.0971	1.14245	1.10831	0.716225
Up-regulated	Ms4a6b	27.04	20.51	27.84	88.93	78.31	78.45		-0.922594	-1.15016	-0.894714	1.23427	0.864162	0.869041
Up-regulated	Commd10	11.26	10.65	10.32	32.23	32.86	32.12		-0.95177	-1.00806	-1.03852	0.983455	1.04159	0.973303
Up-regulated	Rnf144a	4.33	3.99	4.56	11.31	10.79	11.1		-0.987015	-1.08719	-0.919249	1.06951	0.916303	1.00764
Up-regulated	Fam111a	17.48	20.45	19.08	53.95	60.74	64.76		-1.06112	-0.91741	-0.9837	0.703541	1.03209	1.2266
Up-regulated	Stc1	0.23	0.21	0.17	3.77	2.85	2.76		-0.958602	-0.971962	-0.998683	1.40617	0.791598	0.731477
Up-regulated	AC151730.1	1.73	1.32	1.42	12.33	10.74	8.72		-0.922985	-1.01072	-0.98932	1.34525	1.00501	0.572764
Up-regulated	AC153891.1	0.06	0	0.07	11.82	9.52	9.86		-0.98736	-0.998837	-0.985447	1.26218	0.822215	0.887253
Up-regulated	Cnot6l	22.25	23.67	22.95	54.99	57.31	51.45		-1.03833	-0.94908	-0.994334	1.01948	1.16529	0.796976
Up-regulated	2010007H06Rik	0.09	0.04	0.07	2.15	2.11	1.5		-0.950532	-1.00314	-0.971577	1.2171	1.17501	0.53314
Up-regulated	Cd226	5.35	4.76	7.87	28.85	26.97	22.77		-1.04275	-1.1	-0.798193	1.23781	1.05536	0.647774
Up-regulated	Tcrg-C1	13.95	15.72	23.21	270.82	184.64	231.12		-1.00685	-0.990541	-0.921541	1.35953	0.565607	0.993796
Up-regulated	Arhgap18	3.08	3.26	3.17	8.34	8.39	7.97		-1.03392	-0.962931	-0.998424	1.04049	1.06021	0.894573
Up-regulated	Rps6ka5	4.66	4.12	4.22	10.27	9.41	10.39		-0.878542	-1.06693	-1.03204	1.07855	0.778536	1.12042
Up-regulated	Bmp7	4.24	5.11	4.95	13.62	14.34	15.19		-1.10294	-0.923076	-0.956154	0.836247	0.985097	1.16082
Up-regulated	Ly6c1	1.63	0.89	0.98	8.36	10.72	9.07		-0.873284	-1.05058	-1.02901	0.739117	1.30454	0.909222
Up-regulated	Gata3	26.9	23.32	31.18	94.19	69.86	79.96		-0.972865	-1.10028	-0.820538	1.42202	0.556101	0.915564
Up-regulated	Cers4	0.4	0.58	0.65	3.35	3.14	2.25		-1.0762	-0.930367	-0.873654	1.31386	1.14372	0.422649
Up-regulated	Arhgef10l	0.62	0.32	0.48	3.54	4	2.65		-0.866898	-1.06467	-0.959192	1.05808	1.36133	0.471355
Up-regulated	Gm16602	2.07	3.09	4.67	41.93	27.46	31.27		-1.03688	-0.972173	-0.871942	1.49172	0.573788	0.815483
Up-regulated	Acadl	25.23	24.89	24.1	52.1	50.62	53.26		-0.96224	-0.987145	-1.04501	1.00595	0.897537	1.09091
Up-regulated	Pde5a	2.98	3.79	3.59	9.02	9.8	8.96		-1.15399	-0.877172	-0.945523	0.910208	1.17678	0.889703
Up-regulated	Prkca	5.51	5.18	6.17	12.23	13.21	13.21		-1.02289	-1.11311	-0.842463	0.814214	1.08213	1.08213
Up-regulated	Stat4	7.69	7.39	7.64	16.34	16.84	16		-0.971844	-1.03975	-0.983162	0.986181	1.09936	0.909218
Up-regulated	Emp1	9.58	8.57	9.18	22.76	22.53	29.91		-0.899935	-1.02099	-0.947878	0.679795	0.652228	1.53678
Up-regulated	Trgj1	2.28	4.13	3.32	118.51	94.18	84.69		-0.998243	-0.960481	-0.977015	1.37423	0.877609	0.6839
Up-regulated	Slc35b4	15.77	11.07	14.77	43.67	33.94	38.03		-0.819521	-1.18852	-0.898032	1.37093	0.607019	0.928128
Up-regulated	Nlgn2	1.93	1.81	2.84	7.64	6.96	8.08		-1.08233	-1.1264	-0.748079	1.01499	0.76522	1.1766
Up-regulated	Mapre2	1.76	1.86	2.01	4.72	4.68	5.51		-1.05825	-0.994627	-0.899193	0.824968	0.799519	1.32758
Up-regulated	Plekho1	14.4	12.71	14.05	32.29	28.54	28.27		-0.901244	-1.1096	-0.944396	1.3044	0.842066	0.808778
Up-regulated	Cchcr1	5.81	6.68	6.93	14.45	14.87	15.47		-1.15037	-0.945774	-0.886982	0.881495	0.980266	1.12137
Up-regulated	Smpdl3a	6.09	5.34	6.01	17.76	14.26	15.49		-0.924631	-1.07109	-0.940254	1.35424	0.670773	0.910962
Up-regulated	Pck2	1.29	1.27	1.28	4.51	4.92	4.85		-0.991625	-1.00309	-0.997357	0.854059	1.08907	1.04894
Up-regulated	Fbxo27	5.4	4.42	3.96	13.71	13.81	11.67		-0.794889	-1.02211	-1.12877	1.13186	1.15504	0.658865
Up-regulated	Ttc3	11.58	13.15	13.25	27.71	31.6	26.93		-1.11398	-0.922279	-0.910069	0.85553	1.33051	0.76029
Up-regulated	Gria3	0.56	0.45	0.66	2.5	2.98	1.88		-0.942932	-1.05269	-0.843151	0.992822	1.47177	0.374179
Up-regulated	Lmo4	38.44	30.07	25.12	261.29	280.78	177.18		-0.889648	-0.966383	-1.01176	1.15341	1.33209	0.382299
Up-regulated	Gm37552	0.63	0.56	1.01	25.26	11.75	16.33		-0.91751	-0.924955	-0.877095	1.70207	0.265185	0.752302
Up-regulated	Gm14305	5.63	4.34	4.59	14.55	19.54	14.08		-0.820435	-1.03978	-0.997275	0.696307	1.5448	0.616389
Up-regulated	Ybx3	9.54	10.39	11.06	22.67	21.33	23.13		-1.12367	-0.983488	-0.87299	1.04176	0.820764	1.11762
Up-regulated	Tenm4	0	0.01	0.01	0.18	0.38	0.32		-0.966904	-0.902444	-0.902444	0.193381	1.48259	1.09582
Up-regulated	Piezo1	3.75	4.41	5.25	10.6	11.65	12.53		-1.17916	-0.997395	-0.766062	0.70731	0.996477	1.23883
Up-regulated	Gm16702	0	0	0.06	1.27	2.46	1.85		-0.956977	-0.956977	-0.895894	0.33596	1.54745	0.926436
Up-regulated	Il20ra	0.09	0.14	0.18	2.57	2.48	1.79		-1.01673	-0.971273	-0.934908	1.23796	1.15613	0.528821
Up-regulated	Ptpn9	3.23	4.06	3.84	8.92	9.73	9.77		-1.15697	-0.871316	-0.947033	0.801336	1.08011	1.09388
Up-regulated	Sh3bp5	4.68	5.7	4.98	14	12.03	12.27		-1.09733	-0.834798	-1.02012	1.30153	0.794474	0.856247
Up-regulated	Elovl5	34.5	37.25	33.12	69.68	80.71	73.92		-1.00805	-0.871917	-1.07637	0.733473	1.27949	0.943367
Up-regulated	Mycn	1.52	1.38	1.27	5.11	4.4	4.86		-0.915881	-0.997552	-1.06172	1.1784	0.764207	1.03255
Up-regulated	Hlcs	3.13	1.94	2.85	7.37	8.15	7.8		-0.798264	-1.2557	-0.905895	0.831578	1.13141	0.996869
Up-regulated	Sdc1	1.23	0.65	0.71	24.92	24.93	12.19		-0.885048	-0.938847	-0.933281	1.31234	1.31327	0.131559
Up-regulated	Rnf135	0.83	1.12	1.05	5.23	4.29	5.19		-1.07286	-0.926217	-0.961614	1.15208	0.676754	1.13186
Up-regulated	Kdr	0	0.02	0.03	0.56	0.37	0.45		-1.04269	-0.955187	-0.911438	1.40726	0.576029	0.926021
Up-regulated	Fam124b	0.14	0.2	0.13	1.74	1.63	1.55		-1.01922	-0.938582	-1.03266	1.13123	0.983383	0.875861
Up-regulated	Trgv2	4.45	7.73	11.48	148.1	105.57	140.84		-1.03201	-0.98013	-0.920814	1.24017	0.567452	1.12533
Up-regulated	Gm6257	0.15	0.05	0.16	4.6	3.88	3.6		-0.973237	-1.02384	-0.968177	1.27853	0.914202	0.772518
Up-regulated	Sva	0	0	0	5.69	4.09	3.76		-0.966849	-0.966849	-0.966849	1.47098	0.785475	0.64409
Up-regulated	Slc27a6	1.69	1.66	1.97	5.92	5.93	5.48		-1.03753	-1.05246	-0.898196	1.06739	1.07236	0.848435
Up-regulated	Il2ra	9.23	4.63	8.39	54.5	44.53	47.23		-0.900882	-1.12067	-0.941017	1.26209	0.785733	0.914738
Up-regulated	Slfn9	4.54	4.72	5.87	10.86	15.29	14.53		-1.06005	-1.01997	-0.76396	0.346917	1.33313	1.16393
Up-regulated	Traf3ip2	7.32	7.33	8.87	17.54	15.05	16.71		-1.09747	-1.09519	-0.744303	1.23114	0.663797	1.04202
Up-regulated	Gm684	0.11	0.03	0.12	2.86	2.89	2.37		-0.973931	-1.03449	-0.966362	1.10766	1.13037	0.736756
Up-regulated	Dpy19l1	3.11	3.41	3.27	7.03	6.43	6.73		-1.08173	-0.909723	-0.989993	1.16582	0.821809	0.993815
Up-regulated	Gm13855	0.98	0.28	0.8	11.13	6.21	7.32		-0.856334	-1.02892	-0.900713	1.6461	0.433098	0.706764
Up-regulated	Tcrg-C2	15.25	21.58	32.68	234.73	195.4	250.9		-1.0626	-1.00136	-0.893979	1.06066	0.680182	1.21709
Up-regulated	Gm14399	1.46	2.01	2.08	7.3	6.58	5.55		-1.13752	-0.906089	-0.876634	1.31986	1.0169	0.583488
Up-regulated	B4galt1	19.12	22.37	20.6	39.21	44.75	47.47		-1.1086	-0.834265	-0.983673	0.587221	1.05486	1.28446
Up-regulated	Lap3	4.23	3.72	4.31	9.7	8.52	9.55		-0.932646	-1.12745	-0.902089	1.15674	0.70601	1.09944
Up-regulated	Mafg	4.58	4.79	4.45	11.37	8.45	10		-0.962374	-0.887337	-1.00883	1.46381	0.420443	0.974285
Up-regulated	Vldlr	0.06	0.08	0.06	0.64	0.58	0.44		-0.997873	-0.918044	-0.997873	1.31719	1.0777	0.518894
Up-regulated	Anxa6	32.79	41.12	49.15	93.24	93	104.36		-1.26557	-0.973975	-0.692879	0.850521	0.84212	1.23978
Up-regulated	Gm16157	1.16	0.89	0.86	8.36	5.84	4.45		-0.849733	-0.944019	-0.954495	1.66455	0.784548	0.299153
Up-regulated	Dkkl1	0.69	0.47	0.89	4.23	4	3.98		-0.992411	-1.12186	-0.874733	1.09047	0.955146	0.943378
Up-regulated	B3gnt5	3.02	3.15	3.52	6.7	7.37	6.61		-1.10161	-1.03146	-0.831826	0.883984	1.24549	0.835423
Up-regulated	Rassf3	4.68	4.56	4	9.33	8.95	9.89		-0.884414	-0.932185	-1.15511	0.966685	0.815413	1.18961
Up-regulated	Camk2b	1.03	0.68	1.03	2.67	2.24	2.6		-0.83284	-1.26256	-0.83284	1.18071	0.652767	1.09477
Up-regulated	Srgap3	0.49	0.27	0.29	1.27	1.72	1.31		-0.71115	-1.10066	-1.06525	0.669838	1.46656	0.740658
Up-regulated	Chpt1	1.65	1.29	1.25	3.38	3.42	3.03		-0.717805	-1.09413	-1.13594	1.09065	1.13246	0.724774
Up-regulated	Pdzd4	4.35	5.67	5.38	14.44	10.17	12.33		-1.14581	-0.799971	-0.875951	1.49776	0.379026	0.944944
Up-regulated	Gm43445	0.89	0.61	1.1	12.14	20.32	8.56		-0.875243	-0.913655	-0.846434	0.668093	1.79027	0.176969
Up-regulated	Oaf	0.57	0.53	0.83	3.58	2.34	4.39		-0.966172	-0.992462	-0.795284	1.01218	0.197178	1.54456
Up-regulated	Kif12	0	0	0	0.57	0.62	0.53		-0.995901	-0.995901	-0.995901	0.984321	1.15802	0.845358
Up-regulated	Enc1	3.02	3.44	3.72	9.08	9.57	6.46		-1.06907	-0.912162	-0.807559	1.19484	1.37789	0.216055
Up-regulated	Tor3a	2.75	2.26	2.97	6.11	5.91	7.61		-0.914263	-1.1562	-0.805638	0.744742	0.645992	1.48537
Up-regulated	Il7r	10.99	10.28	17.69	72.89	60.33	58.03		-1.05683	-1.08424	-0.798203	1.33257	0.84774	0.758958
Up-regulated	Gm595	0.02	0	0	0.8	1.51	0.82		-0.888303	-0.923484	-0.923484	0.48373	1.73263	0.51891
Up-regulated	Mb21d1	2.76	2.39	2.13	5.23	5.72	6.28		-0.781376	-0.999571	-1.1529	0.675226	0.964188	1.29443
Up-regulated	Galnt3	0.08	0.06	0.03	1.33	0.7	0.58		-0.817848	-0.860518	-0.924524	1.84905	0.504932	0.24891
Up-regulated	Hdac9	0.15	0.08	0.12	0.6	0.68	0.42		-0.803175	-1.09651	-0.92889	1.08254	1.41778	0.328254
Up-regulated	Glrx	1.45	1.04	1.47	3.42	3.06	3.41		-0.853885	-1.26176	-0.833988	1.1059	0.747771	1.09596
Up-regulated	Slc25a24	2.61	1.76	2.82	7.08	5.43	6.61		-0.856045	-1.26598	-0.754766	1.29974	0.503981	1.07307
Up-regulated	Bmpr2	0.55	0.78	0.73	1.53	2.44	1.88		-1.11586	-0.781826	-0.854441	0.307405	1.62901	0.815713
Up-regulated	Kif13a	1.11	0.88	0.77	2.6	3.75	2.35		-0.737722	-0.949817	-1.05125	0.636285	1.69676	0.405747
Up-regulated	Me3	0.04	0.05	0.04	0.24	0.3	0.36		-0.990211	-0.915005	-0.990211	0.513907	0.965143	1.41638
Up-regulated	Gm14410	3.38	2.48	3.12	8.88	10.22	6.52		-0.79855	-1.09968	-0.885543	1.04168	1.49003	0.252056
Up-regulated	Gm32200	3.91	2.79	4.43	11.29	8	12.46		-0.870421	-1.17162	-0.73058	1.11425	0.229483	1.42889
Up-regulated	F2rl2	0.15	0.08	0.24	1.64	1.13	1.48		-0.98039	-1.08818	-0.841801	1.31403	0.528692	1.06765
Up-regulated	Plpp3	0.39	0.25	0.17	1.54	1.86	1.44		-0.803566	-1.00749	-1.12402	0.871542	1.33766	0.72588
Up-regulated	Gucy2e	0.17	0.09	0.15	0.61	0.95	0.62		-0.82713	-1.08001	-0.89035	0.563713	1.63845	0.595323
Up-regulated	Il17rd	0.02	0.01	0.02	0.21	0.34	0.34		-0.9323	-1.00052	-0.9323	0.363824	1.25065	1.25065
Up-regulated	BC025920	1.35	0.51	1.3	4.12	3.99	4.16		-0.79156	-1.33582	-0.823956	1.00322	0.918987	1.02914
Up-regulated	Rxrg	0.02	0	0	0.57	1.14	0.73		-0.891133	-0.936832	-0.936832	0.365593	1.66802	0.731186
Up-regulated	Cntln	1.32	1.91	1.91	3.58	4.95	4.97		-1.20685	-0.808321	-0.808321	0.319726	1.24513	1.25864
Up-regulated	Hlf	0.15	0.11	0.02	4.03	3.58	2.41		-0.924808	-0.94842	-1.00155	1.36557	1.09993	0.409277
Up-regulated	Akap7	0.36	0.56	0.39	1.76	1.81	1.46		-1.10122	-0.785081	-1.0538	1.11176	1.19079	0.637549
Up-regulated	Nqo2	2.49	2.89	3.39	5.76	6.71	6.59		-1.22052	-0.993273	-0.70921	0.637247	1.17697	1.10879
Up-regulated	Snx10	0.57	0.42	0.34	1.45	1.16	1.26		-0.678836	-1.02207	-1.20512	1.33479	0.671208	0.900029
Up-regulated	Trdv2-2	12.27	12.47	13.57	31.16	30.52	30.69		-1.0542	-1.03203	-0.91009	1.03979	0.968841	0.987686
Up-regulated	Sycp3	0.14	0.03	0.2	2.85	1.5	1.48		-0.877623	-0.985689	-0.818678	1.78472	0.45846	0.438812
Up-regulated	Pcdh7	0.02	0.02	0	0.13	0.22	0.33		-0.822922	-0.822922	-0.987507	0.0822922	0.822922	1.72814
Up-regulated	Myo1f	3.27	3.86	4.53	9.65	7.15	7.26		-1.19185	-0.92979	-0.632198	1.64194	0.53152	0.580378
Up-regulated	Traj61	24.03	38.4	45.02	114.32	115.46	125.85		-1.26592	-0.923657	-0.765983	0.884596	0.911748	1.15922
Up-regulated	Cnrip1	0.07	0.16	0.15	1.08	1.17	0.62		-1.04932	-0.849098	-0.871345	1.19764	1.39786	0.174269
Up-regulated	Ms4a6d	0.18	0.14	0.14	1.88	1.13	1.43		-0.911676	-0.968954	-0.968954	1.52264	0.448678	0.878264
Up-regulated	Gm14434	0	0.03	0.02	0.53	0.33	1.59		-0.744853	-0.691224	-0.7091	0.2026	-0.154929	2.09751
Up-regulated	Ccl5	0.95	1.2	1.82	9.99	5.77	4.46		-0.96559	-0.887257	-0.69299	1.86695	0.544678	0.134211
Up-regulated	Gm28512	1.14	1.41	1.51	7.16	5.92	4.9		-1.04996	-0.938054	-0.896608	1.44507	0.931146	0.5084
Up-regulated	Gas2	0.84	1.07	0.74	2.1	2.67	2.25		-1.02289	-0.718013	-1.15545	0.647317	1.40289	0.846151
Up-regulated	Ift22	2.11	1.8	1.77	4.18	3.64	4.15		-0.778411	-1.06856	-1.09664	1.15904	0.653615	1.13096
Up-regulated	Kit	0.83	0.65	0.94	1.78	1.98	1.57		-0.911771	-1.26726	-0.694526	0.964437	1.35943	0.549696
Up-regulated	A930007I19Rik	1.62	1.53	1.5	3.37	3.73	2.91		-0.890074	-0.98737	-1.0198	1.00178	1.39097	0.504495
Up-regulated	Osbpl3	0.42	0.67	0.77	1.59	1.48	1.6		-1.38861	-0.869178	-0.661407	1.04232	0.813773	1.0631
Up-regulated	Gm12216	0.43	0.36	0.34	2.39	1.21	1.58		-0.817855	-0.909946	-0.936257	1.76069	0.208301	0.695067
Up-regulated	Anxa4	0.78	0.82	0.74	2.03	1.75	1.97		-0.988173	-0.918625	-1.05772	1.18523	0.698386	1.08091
Up-regulated	Gm37881	0.76	0.49	0.83	6.94	5.68	4.07		-0.9198	-1.02466	-0.892613	1.48035	0.991002	0.365719
Up-regulated	Hunk	0	0.04	0.04	0.88	1.71	2.4		-0.909641	-0.866581	-0.866581	0.0376775	0.931171	1.67396
Up-regulated	Lix1l	1.12	0.88	1.2	2.39	2.79	2.59		-0.912393	-1.22153	-0.809347	0.723474	1.23871	0.981091
Up-regulated	Trav21-dv12	11.26	10.66	11.64	28.82	23.24	26.36		-0.967209	-1.0456	-0.917564	1.32692	0.597919	1.00553
Up-regulated	Kank3	0.67	0.78	0.93	2.62	1.83	2.31		-1.10964	-0.966601	-0.771547	1.42606	0.398777	1.02295
Up-regulated	Chchd6	2.79	2.19	2.78	5.78	4.66	5.58		-0.818795	-1.2375	-0.825773	1.26774	0.48616	1.12817
Up-regulated	Uhrf1bp1	0.37	0.54	0.58	1.2	1.22	1.15		-1.3401	-0.858796	-0.745548	1.00979	1.06642	0.868234
Up-regulated	Ajuba	0.71	0.92	1.12	2.59	2.31	2.2		-1.25272	-0.970352	-0.701432	1.27513	0.89864	0.750734
Up-regulated	Vcl	0.57	0.9	0.96	2.06	2.07	1.9		-1.36674	-0.829808	-0.732183	1.0576	1.07387	0.797266
Up-regulated	Rxfp1	0.37	0.15	0.44	1.34	0.88	0.99		-0.794121	-1.33168	-0.62308	1.57603	0.452038	0.720818
Up-regulated	Prdm1	0.36	0.21	0.4	1.13	1.52	0.83		-0.816977	-1.13806	-0.731355	0.831247	1.66606	0.189082
Up-regulated	Gm45716	2.87	2.59	2.55	7.13	5.17	5.14		-0.803568	-0.967601	-0.991035	1.69208	0.543849	0.526274
Up-regulated	Gm42877	1.49	2	2.21	6.6	7.98	5.46		-1.11656	-0.913184	-0.829443	0.92116	1.47146	0.466561
Up-regulated	Cnnm1	0.72	0.58	0.55	1.43	1.68	1.49		-0.759471	-1.05898	-1.12316	0.759471	1.29431	0.887832
Up-regulated	Maged1	0.74	1.41	1.25	2.87	3.01	2.62		-1.41113	-0.650708	-0.832301	1.00633	1.16522	0.722589
Up-regulated	Wwc2	0.14	0.17	0.16	0.41	0.41	0.47		-1.10787	-0.891114	-0.963366	0.842945	0.842945	1.27646
Up-regulated	Osbpl1a	1.13	0.68	0.89	2.44	1.66	1.94		-0.530746	-1.26188	-0.920683	1.59766	0.330363	0.785288
Up-regulated	Mnd1	2.24	3.4	3.31	9.35	6.83	8.33		-1.2266	-0.80017	-0.833255	1.38712	0.460741	1.01216
Up-regulated	Gm44888	0.86	0.86	0.96	3.16	2.91	1.87		-0.945832	-0.945832	-0.841895	1.44473	1.18489	0.103938
Up-regulated	Tcrg-C4	4.81	6.24	10.68	47.91	27.47	45.22		-1.06424	-0.983771	-0.733913	1.36119	0.210935	1.20981
Up-regulated	Gm26896	0.47	0.18	0.28	1.27	1.51	1.25		-0.67265	-1.21957	-1.03098	0.836098	1.28872	0.798379
Up-regulated	Zfp931	1.78	1.47	1.61	3.52	4.32	3.42		-0.818539	-1.09841	-0.972015	0.752333	1.47457	0.662053
Up-regulated	Inppl1	0.21	0.19	0.37	0.74	0.98	0.81		-1.1068	-1.17191	-0.585954	0.618507	1.39978	0.846377
Up-regulated	Gm16158	4.19	4.31	7.2	14.24	11.62	12.18		-1.21207	-1.18156	-0.446686	1.34345	0.677233	0.81963
Up-regulated	Rbm11	0.05	0.03	0.04	0.44	0.47	0.5		-0.950069	-1.04276	-0.996414	0.857379	0.996414	1.13545
Up-regulated	Sapcd2	3.98	2.26	3.05	7.42	5.02	8.15		-0.461861	-1.25626	-0.891391	1.12694	0.0184744	1.4641
Up-regulated	9530077C05Rik	2.08	1.67	2.43	3.55	3.98	5.55		-0.85661	-1.16742	-0.591288	0.257741	0.583708	1.77386
Up-regulated	Pon3	0.28	0.52	0.38	1.44	1.3	1.2		-1.21879	-0.708596	-1.00621	1.24713	0.949519	0.73694
Up-regulated	Gm29264	1.44	0.88	0.91	3.47	3.7	3.17		-0.679819	-1.14314	-1.11832	0.999734	1.19003	0.751524
Up-regulated	Pla2g4a	0.19	0.23	0.34	0.83	0.65	0.83		-1.1959	-1.04719	-0.638227	1.18351	0.514299	1.18351
Up-regulated	Kctd17	3.01	2.05	2.66	6.57	5.88	4.45		-0.652307	-1.22506	-0.861124	1.47167	1.06	0.206829
Up-regulated	Sh3pxd2b	0.02	0.03	0.03	0.25	0.16	0.14		-0.995418	-0.87831	-0.87831	1.69807	0.644094	0.409878
Up-regulated	Layn	0.11	0.14	0.19	0.73	0.68	1.22		-0.993521	-0.919316	-0.795641	0.540047	0.416372	1.75206
Up-regulated	Gm5127	0	0	0.02	0.63	0.35	0.3		-0.926494	-0.926494	-0.840971	1.76747	0.57015	0.356344
Up-regulated	Gm43434	3.84	8	7.3	14.99	19.53	15.31		-1.39861	-0.638554	-0.766447	0.638554	1.46803	0.697019
Up-regulated	Gm17477	1.13	1.14	1.08	2.96	3.03	2.19		-0.932483	-0.920704	-0.991376	1.22302	1.30548	0.316063
Up-regulated	Hpgds	0.22	0.17	0.28	1.02	0.56	0.65		-0.885575	-1.05372	-0.683798	1.80478	0.257825	0.56049
Up-regulated	Smyd2	2.01	1.66	2.31	4.89	3.28	4.59		-0.892375	-1.17291	-0.651915	1.41604	0.125574	1.17558
Up-regulated	B230344G16Rik	0.18	0.1	0.15	0.79	0.81	1.01		-0.88099	-1.09674	-0.961897	0.764124	0.818062	1.35744
Up-regulated	Abhd14b	1.04	1.21	1.36	2.83	2.62	2.7		-1.20302	-0.98072	-0.784576	1.13764	0.863034	0.967644
Up-regulated	Wdr31	0.27	0.37	0.44	0.96	0.97	1.2		-1.21941	-0.936919	-0.739178	0.729761	0.75801	1.40773
Up-regulated	Zfp365	0.73	0.6	0.82	1.43	1.58	1.66		-0.945424	-1.24765	-0.736191	0.681945	1.03067	1.21665
Up-regulated	Prkaa2	0.14	0.06	0.07	0.45	0.44	0.26		-0.600014	-1.09658	-1.03451	1.32417	1.2621	0.144831
Up-regulated	Fads3	0.07	0.08	0.24	1.03	0.45	0.76		-1.03692	-1.00877	-0.558341	1.66564	0.0328436	0.905545
Up-regulated	Tmem150b	0.61	0.43	0.47	1.41	1.09	1.57		-0.706877	-1.10449	-1.01614	1.06032	0.353438	1.41375
Up-regulated	Pycr1	0.03	0.04	0.14	0.4	0.52	0.43		-1.17016	-1.11929	-0.61052	0.712274	1.32279	0.864904
Up-regulated	Ttc8	0.75	0.47	0.82	1.6	1.59	1.76		-0.830512	-1.39086	-0.690426	0.870537	0.850525	1.19073
Up-regulated	Il18rap	0.18	0.18	0.21	0.76	0.39	0.66		-0.923683	-0.923683	-0.795789	1.54895	-0.028421	1.12263
Up-regulated	Lamb2	0.34	0.31	0.32	0.66	0.91	0.89		-0.887224	-1.00212	-0.963819	0.338294	1.29573	1.21914
Up-regulated	Fam188b	0.15	0.25	0.14	0.48	0.73	0.75		-1.04766	-0.654785	-1.08694	0.248818	1.231	1.30957
Up-regulated	Gm17745	0.3	0.29	0.35	1.15	1.38	1.19		-1.01613	-1.03745	-0.909542	0.795849	1.28615	0.881118
Up-regulated	Hist1h3c	4.56	4.98	6.32	12.35	10	14.21		-1.12974	-1.01614	-0.653683	0.977369	0.341718	1.48048
Up-regulated	Gm37169	0.81	0.54	1.05	2.27	1.51	1.78		-0.875134	-1.33246	-0.46862	1.59782	0.310531	0.767859
Up-regulated	Nynrin	0.12	0.19	0.38	0.63	0.71	0.79		-1.36479	-1.09183	-0.350945	0.623903	0.935854	1.24781
Up-regulated	Trdv5	10.81	20.16	22.89	34.47	35.73	45.5		-1.52024	-0.705669	-0.467832	0.541013	0.650783	1.50194
Up-regulated	Zfp119a	1.29	1.04	1.01	3.23	2.61	2.17		-0.714947	-1.01202	-1.04766	1.59031	0.853579	0.330737
Up-regulated	Gpt2	0.36	0.41	0.46	0.81	0.92	1.24		-1.06685	-0.90996	-0.753071	0.345157	0.690315	1.69441
Up-regulated	Gm17586	0.1	0.14	0.27	1.13	1.08	1.58		-1.0788	-1.00882	-0.781398	0.723084	0.635614	1.51031
Up-regulated	Nudt2	5.34	2.93	4.78	9.34	8.29	10.61		-0.567132	-1.4537	-0.773139	0.904346	0.518083	1.37154
Up-regulated	Soat2	0.66	0.26	0.29	2.04	0.93	1.5		-0.445285	-1.06661	-1.02001	1.6983	-0.0258887	0.859504
Up-regulated	Rap1gap2	0.29	0.19	0.49	1.04	0.58	1.09		-0.940375	-1.23121	-0.3587	1.24091	-0.0969458	1.38633
Up-regulated	Dst	0.23	0.4	0.5	1.14	1.66	1.07		-1.20814	-0.867728	-0.667483	0.614084	1.65536	0.473913
Up-regulated	A430010J10Rik	0.01	0.05	0.11	0.37	0.25	0.4		-1.24146	-0.977786	-0.582277	1.13159	0.340577	1.32935
Up-regulated	Irak3	0.27	0.24	0.3	0.9	1.32	0.52		-0.811433	-0.887111	-0.735755	0.777799	1.83729	-0.180786
Up-regulated	Epb41l5	0.16	0.23	0.18	0.34	0.55	0.43		-1.1027	-0.604705	-0.960414	0.177854	1.67183	0.818131
Up-regulated	Ms4a6c	0.8	0.97	1.07	2.45	2.07	2.06		-1.20073	-0.935636	-0.779697	1.37227	0.779697	0.764103
Up-regulated	Six5	1.14	0.85	1	3	1.82	1.83		-0.639496	-1.0369	-0.831345	1.90935	0.292341	0.306045
Up-regulated	Gm5475	0	0	0	0.19	0.18	0.11		-0.953914	-0.953914	-0.953914	1.31163	1.19239	0.357718
Up-regulated	Gpm6b	0.15	0.11	0.21	1	0.45	0.35		-0.757693	-0.890427	-0.558591	2.06292	0.237816	-0.0940203
Up-regulated	Pcx	0.31	0.34	0.42	0.95	0.9	0.77		-1.14714	-1.0343	-0.733416	1.25997	1.07192	0.582972
Up-regulated	Slc23a4	3.06	1.18	1.35	8.67	5.81	9.7		-0.565359	-1.12428	-1.07374	1.10247	0.252206	1.40869
Up-regulated	S100a4	1.95	1.7	1.62	6.51	3.81	4.77		-0.792974	-0.930325	-0.974277	1.71231	0.228919	0.756347
Up-regulated	Rgs9bp	0.05	0.09	0.05	0.27	0.21	0.27		-1.10674	-0.691714	-1.10674	1.17591	0.553372	1.17591
Up-regulated	Rnase4	0.11	0.19	0.07	0.68	0.46	0.81		-0.971974	-0.690921	-1.1125	1.03053	0.257632	1.48724
Up-regulated	Gm14418	0.09	0.07	0.16	0.74	0.47	0.41		-0.968957	-1.05201	-0.67827	1.73028	0.609059	0.359898
Up-regulated	Ms4a4d	0.45	0.05	0.3	1.45	0.97	1.09		-0.549552	-1.36876	-0.856755	1.49847	0.515418	0.761181
Up-regulated	Ptger2	0.17	0.21	0.3	0.74	0.65	0.61		-1.22085	-1.04434	-0.647199	1.2944	0.897253	0.720744
Up-regulated	Pygl	0.11	0.14	0.09	0.3	0.32	0.44		-0.959503	-0.72611	-1.1151	0.51865	0.674245	1.60782
Up-regulated	Tmem132a	0.19	0.52	0.58	1.21	1.42	0.93		-1.46567	-0.683453	-0.541231	0.952093	1.44987	0.288393
Up-regulated	St3gal5	0.57	0.66	0.93	1.62	2.16	1.39		-1.16028	-1.00004	-0.519306	0.709224	1.67068	0.299714
Up-regulated	Dctd	0.55	0.86	1.11	1.97	1.56	1.9		-1.47122	-0.88273	-0.408144	1.22443	0.446111	1.09155
Up-regulated	Ube2l6	0.64	0.83	0.47	1.32	1.93	1.89		-0.93428	-0.605552	-1.22841	0.242221	1.29761	1.22841
Up-regulated	Gja1	0.06	0.03	0.12	0.3	0.22	0.2		-1.00936	-1.32811	-0.371871	1.54061	0.690617	0.47812
Up-regulated	Fam81a	0.01	0.05	0.06	0.23	0.23	0.22		-1.30327	-0.880587	-0.774917	1.02148	1.02148	0.915811
Up-regulated	4930447N08Rik	0.03	0	0.03	0.38	0.33	0.32		-0.930268	-1.11428	-0.930268	1.2165	0.909823	0.848486
Up-regulated	Gm13218	1.03	0.47	1.13	8.82	2.26	4.16		-0.678039	-0.872924	-0.643238	2.03296	-0.249987	0.411231
Up-regulated	Btg4	0.02	0	0.02	0.36	0.23	0.12		-0.797724	-0.949671	-0.797724	1.78538	0.797724	-0.0379869
Up-regulated	Plp1	0.16	0.13	0.27	0.53	0.54	0.45		-1.11115	-1.28972	-0.456364	1.0913	1.15083	0.615099
Up-regulated	1810046K07Rik	0	0.06	0	0.47	0.53	0.23		-0.993573	-0.716296	-0.993573	1.17842	1.4557	0.069319
Up-regulated	AC123694.2	0.07	0.26	0.08	1.59	0.59	1.52		-0.962397	-0.665071	-0.946749	1.41621	-0.148663	1.30667
Up-regulated	Tll2	0.01	0.01	0	0.18	0.13	0.16		-0.937222	-0.937222	-1.068	1.28596	0.63208	1.02441
Up-regulated	Gab1	0.12	0.35	0.32	0.76	1.05	0.54		-1.3112	-0.563489	-0.661016	0.769379	1.71214	0.0541816
Up-regulated	Dyrk3	0.37	0.44	0.66	1.26	1.03	1.16		-1.29384	-1.09257	-0.460031	1.26509	0.603791	0.977566
Up-regulated	Ighv1-47	0	0.1	0	1.35	1.09	1.16		-1.04622	-0.87656	-1.04622	1.24415	0.803042	0.921802
Up-regulated	Csf1	0.02	0.02	0.06	0.36	0.09	0.14		-0.8109	-0.8109	-0.469469	2.09127	-0.213395	0.213395
Up-regulated	Fcrlb	0.32	0.13	0.12	1.02	1.18	0.55		-0.562635	-1.02078	-1.04489	1.12527	1.51108	-0.00803764
Up-regulated	Lrguk	0.15	0.08	0.1	0.4	0.44	0.36		-0.708044	-1.18007	-1.04521	0.977775	1.24751	0.708044
Up-regulated	Fads2	14.34	13.25	16.63	26.35	29.98	50.57		-0.839343	-0.92369	-0.662137	0.0900217	0.37092	1.96423
Up-regulated	Fcgr2b	0.24	0.22	0.23	0.66	0.37	0.61		-0.815143	-0.92505	-0.870096	1.4929	-0.100748	1.21813
Up-regulated	Popdc2	0.02	0.03	0.06	0.25	0.28	0.31		-1.12029	-1.03931	-0.796353	0.742363	0.985318	1.22827
Up-regulated	AC125206.2	0.43	0.54	0.41	1.19	1.01	1.15		-1.06875	-0.74067	-1.1284	1.198	0.661135	1.07869
Up-regulated	Mef2c	0.06	0.05	0.1	0.33	0.14	0.12		-0.785214	-0.892288	-0.356915	2.1058	0.0713831	-0.142766
Up-regulated	P4ha2	0.15	0.16	0.25	0.41	0.38	0.52		-1.1903	-1.11667	-0.45403	0.723995	0.503115	1.53389
Up-regulated	Traj50	13.73	22.93	15.04	51.8	46.57	32.07		-1.13313	-0.506136	-1.04385	1.46139	1.10496	0.116766
Up-regulated	Tnfrsf11a	0.02	0	0.02	0.13	0.05	0.1		-0.71247	-1.13995	-0.71247	1.63868	-0.071247	0.997459
Up-regulated	Enpp1	0.07	0.08	0.06	0.2	0.23	0.15		-0.931721	-0.780631	-1.08281	1.03245	1.48572	0.276998
Up-regulated	Fnip2	0.2	0.21	0.26	0.29	0.64	0.57		-0.919483	-0.862608	-0.578232	-0.407606	1.58303	1.1849
Up-regulated	1700066B19Rik	0.11	0.16	0.35	0.7	0.52	0.64		-1.34509	-1.12337	-0.280843	1.27118	0.472998	1.00512
Up-regulated	AC125374.3	0.68	0.18	0.36	1.64	1.4	0.87		-0.334244	-1.28923	-0.945433	1.49932	1.04093	0.0286495
Up-regulated	Gm11837	0.04	0	0	0.43	0.48	0.24		-0.79418	-0.994815	-0.994815	1.16201	1.4128	0.208995
Up-regulated	AC123705.3	0.31	0.3	0.27	0.82	0.79	0.75		-0.928204	-0.968561	-1.08963	1.12999	1.00892	0.847491
Up-regulated	Capsl	0.05	0.31	0.26	1.08	0.98	0.78		-1.35524	-0.686196	-0.814858	1.2952	1.03787	0.523225
Up-regulated	9630013D21Rik	4.17	1.69	1.97	11.21	7.26	5.93		-0.366409	-1.1226	-1.03723	1.78021	0.575786	0.170246
Up-regulated	Shb	0.1	0.37	0.17	0.59	0.88	0.51		-1.28115	-0.253694	-1.01477	0.583495	1.68706	0.279063
Up-regulated	Prtg	0.06	0.03	0.07	0.14	0.19	0.16		-0.83129	-1.34726	-0.659299	0.544638	1.40459	0.888621
Up-regulated	Traj44	5.97	8.8	8.99	31.94	25.83	16.06		-1.07345	-0.778368	-0.758557	1.63442	0.997332	-0.0213751
Up-regulated	Gm13522	0.18	0	0.12	0.84	0.47	0.41		-0.564995	-1.21414	-0.781376	1.8152	0.480847	0.264466
Up-regulated	Gm38341	0	0	0	0.66	0.63	0.48		-0.982651	-0.982651	-0.982651	1.21582	1.11589	0.616239
Up-regulated	Rab30	0.02	0.02	0.04	0.16	0.12	0.06		-0.950586	-0.950586	-0.570352	1.71106	0.950586	-0.190117
Up-regulated	Gm44423	0.19	0.29	0.32	0.46	0.96	0.63		-1.10525	-0.717444	-0.601102	-0.0581711	1.88087	0.601102
Up-regulated	Perp	0.16	0.06	0	0.52	0.25	0.44		-0.413924	-0.942338	-1.25939	1.48837	0.0616483	1.06563
Up-regulated	Lipg	0.13	0.16	0.11	0.41	0.14	0.91		-0.627441	-0.522867	-0.697156	0.348578	-0.592583	2.09147
Up-regulated	Gm14322	0.07	0	0.04	0.39	0.52	0.22		-0.711887	-1.07651	-0.868155	0.95497	1.63213	0.0694524
Up-regulated	Gm2065	0.02	0.06	0.07	0.23	0.26	0.24		-1.28906	-0.88199	-0.780222	0.848067	1.15337	0.949835
Up-regulated	Pgpep1l	10.19	4.18	4.21	28.61	18.2	13.36		-0.345214	-1.05211	-1.04858	1.82134	0.596921	0.0276407
Up-regulated	Gm44618	0	0.02	0	0.13	0.19	0.12		-1.04116	-0.769554	-1.04116	0.724286	1.53911	0.588482
Up-regulated	Trgj4	1.49	3.38	7.36	13.57	9.8	24.59		-1.12019	-0.872328	-0.350374	0.464032	-0.0303818	1.90924
Up-regulated	Grhl3	0.02	0.03	0.02	0.21	0.19	0.1		-0.945537	-0.819465	-0.945537	1.44982	1.19768	0.0630358
Up-regulated	Slc1a4	0.12	0.21	0.3	0.38	0.53	0.61		-1.39361	-0.867354	-0.341094	0.126692	1.00379	1.47158
Up-regulated	Brsk1	0.09	0.17	0.1	0.36	0.29	0.32		-1.23422	-0.484316	-1.14049	1.29672	0.640547	0.921762
Up-regulated	Gm20125	0	0	0	0.09	0.03	0.03		-0.780869	-0.780869	-0.780869	2.03026	0.156174	0.156174
Up-regulated	Gm20648	0.97	0.75	0.46	3.86	2.32	1.77		-0.621045	-0.811248	-1.06197	1.87754	0.546116	0.070606
Up-regulated	Traj52	2.07	8.13	6.8	19.19	19.76	13.45		-1.46099	-0.528706	-0.733317	1.17279	1.26048	0.289737
Up-regulated	Dkk3	0	0.01	0	0.07	0.21	0.03		-0.719874	-0.584898	-0.719874	0.224961	2.11463	-0.314945
Up-regulated	Cdc20b	0.17	0.25	0.22	0.69	0.68	0.45		-1.12679	-0.751193	-0.892042	1.31459	1.26764	0.187798
Up-regulated	Pbx1	0.04	0.02	0.01	0.11	0.06	0.07		-0.349563	-0.948815	-1.24844	1.74782	0.249688	0.549314
Up-regulated	C430049B03Rik	0.25	0.03	0.06	0.67	0.34	0.42		-0.206203	-1.21431	-1.07684	1.71836	0.206203	0.572786
Up-regulated	Tcrg-V5	0.13	0.24	0	1.86	0.64	0.9		-0.790427	-0.615952	-0.996626	1.9536	0.018505	0.430902
Up-regulated	1700012B07Rik	0	0	0.02	0.16	0.07	0.15		-0.998752	-0.998752	-0.699127	1.39825	0.0499376	1.24844
Up-regulated	Lima1	0.07	0.07	0.03	0.22	0.11	0.14		-0.598321	-0.598321	-1.25104	1.84936	0.0543928	0.543928
Up-regulated	Slc9a2	0.01	0	0	0.06	0.02	0.04		-0.5322	-0.988372	-0.988372	1.74866	-0.0760286	0.836315
Up-regulated	Cd55	0.11	0.17	0.28	0.92	0.41	0.2		-0.874278	-0.65418	-0.250667	2.09705	0.226212	-0.544131
Up-regulated	Traj53	4.83	3.13	8.31	10.33	18.93	17.16		-0.957233	-1.24687	-0.364322	-0.0201612	1.44508	1.14351
Up-regulated	Gm11692	0	0	0	0.43	0.06	0.27		-0.76352	-0.76352	-0.76352	1.82843	-0.401853	0.863984
Up-regulated	4833427G06Rik	0	0	0	0.3	0.17	0.19		-0.938652	-0.938652	-0.938652	1.62131	0.511992	0.682656
Up-regulated	Mtus2	0.21	0.03	0.12	0.56	0.6	0.36		-0.483962	-1.32699	-0.905477	1.15526	1.3426	0.218563
Up-regulated	Gm6525	0.18	0.44	0.19	0.71	0.95	0.86		-1.22731	-0.376375	-1.19458	0.507289	1.29277	0.998213
Up-regulated	Txnrd2	0.23	0.05	0.23	0.73	0.25	0.35		-0.366933	-1.22843	-0.366933	2.02611	-0.271211	0.207397
Up-regulated	Penk	0.06	0.1	0.09	0.36	0.47	0.22		-1.02955	-0.766689	-0.832405	0.941932	1.66481	0.0219054
Up-regulated	Adamts13	0.03	0	0.05	0.15	0.1	0.09		-0.810885	-1.41905	-0.405442	1.62177	0.608164	0.405442
Up-regulated	Bank1	0.07	0.09	0.03	0.48	0.05	0.13		-0.463762	-0.33434	-0.722606	2.18939	-0.593184	-0.0754961
Up-regulated	Tpbgl	0.09	0.07	0.12	0.32	0.25	0.23		-0.978107	-1.19546	-0.652071	1.5215	0.76075	0.543393
Up-regulated	AC166078.1	0.08	0.14	0	0.75	0.65	0.37		-0.882558	-0.672147	-1.16311	1.46703	1.11635	0.134429
Up-regulated	Gm3222	0.05	0.04	0.1	0.44	0.22	0.46		-0.96736	-1.02483	-0.680025	1.27385	0.00957782	1.38878
Up-regulated	Gm45406	0.03	0.03	0.09	0.33	0.17	0.26		-1.07202	-1.07202	-0.543354	1.57132	0.161538	0.954541
Up-regulated	Tnr	0.02	0.01	0.03	0.06	0.07	0.06		-0.955779	-1.39691	-0.51465	0.808736	1.24986	0.808736
Up-regulated	Slc18b1	0.01	0.01	0.02	0.07	0.15	0.08		-0.929213	-0.929213	-0.730096	0.265489	1.85843	0.464606
Up-regulated	Pla2r1	0.03	0.01	0.01	0.06	0.06	0.05		-0.312348	-1.24939	-1.24939	1.09322	1.09322	0.624695
Up-regulated	Gm17090	0.19	0.34	0.51	0.99	1.44	1.06		-1.28005	-0.940212	-0.555065	0.532409	1.55192	0.690999
Up-regulated	Serpine2	0.65	0.57	0.39	17.41	17.75	17.45		-0.986548	-0.995958	-1.01713	0.984979	1.02497	0.989685
Up-regulated	Actn2	0.49	0.41	0.41	17.04	15.18	16.26		-0.990882	-1.00103	-1.00103	1.10932	0.873287	1.01034
Up-regulated	Scin	1.06	0.76	1	24.49	21.63	28.97		-0.9748	-0.999324	-0.979705	0.940468	0.706679	1.30668
Up-regulated	Gfra1	6.91	5.32	6.1	43.55	47.28	40.94		-0.952907	-1.03658	-0.995535	0.975361	1.17166	0.838004
Up-regulated	Greb1	0.54	0.46	0.45	6.21	7.23	5.76		-0.970373	-0.997127	-1.00047	0.925784	1.26689	0.775295
Up-regulated	Necab1	0.03	0	0.04	10.82	12.02	9		-0.985288	-0.990877	-0.983425	1.02503	1.24861	0.685944
Up-regulated	Tcrg-V4	5.13	2.71	5.97	149.66	100.76	120.51		-0.96396	-1.0035	-0.950235	1.39768	0.598649	0.921367
Up-regulated	Elfn2	0.71	0.47	0.6	11.54	11.34	16.44		-0.948193	-0.985256	-0.96518	0.724271	0.693385	1.48097
Up-regulated	Slc22a3	1.43	1.12	1.42	12.76	12.65	14.78		-0.975795	-1.02681	-0.97744	0.888582	0.870482	1.22098
Up-regulated	Fam129a	0.85	0.44	0.56	8.37	6.8	7.05		-0.921254	-1.04072	-1.00576	1.26994	0.812471	0.885317
Up-regulated	F2r	5.09	5.23	5.71	22.99	21.99	21.78		-1.02871	-1.01217	-0.955467	1.0858	0.967674	0.942867
Up-regulated	Gzma	80.96	59.27	49.19	442.94	409.61	474.46		-0.900537	-1.01425	-1.06709	0.99712	0.82239	1.16236
Up-regulated	Gm26781	2.25	2.15	2.46	32.78	20.93	22.84		-0.956439	-0.964647	-0.939201	1.54965	0.576928	0.733712
Up-regulated	Gpr82	0.02	0.05	0.04	7.98	10.18	6.46		-0.970735	-0.963635	-0.966001	0.913145	1.43382	0.553409
Up-regulated	Thbs2	0	0.03	0.01	3.72	2.59	2.95		-0.985743	-0.966664	-0.979383	1.38004	0.661402	0.890348
Up-regulated	Slc11a2	6.08	6.29	6.17	23.92	19.22	21.75		-0.997615	-0.970842	-0.986141	1.27682	0.677613	1.00016
Up-regulated	Plod2	3.62	4.87	4.4	19.3	21.06	19.75		-1.08239	-0.924084	-0.983607	0.903399	1.12629	0.960389
Up-regulated	Evi2a	1.21	0.79	1	10.79	9.25	9.64		-0.947319	-1.04123	-0.994275	1.19477	0.850425	0.937629
Up-regulated	Snai3	12.98	10.6	13.05	64.26	46.72	56.13		-0.93881	-1.04533	-0.935677	1.35623	0.571223	0.992367
Up-regulated	Gpr25	2.07	1.3	1.85	25.64	18.21	19.73		-0.940626	-1.0177	-0.962648	1.41878	0.675021	0.827177
Up-regulated	Ifngr1	286.09	233.79	252.29	748.3	679.16	700.5		-0.867466	-1.09745	-1.0161	1.16509	0.861046	0.954888
Up-regulated	Nkd1	0.2	0.27	0.19	2.96	3.24	3.64		-1.00462	-0.959247	-1.0111	0.78425	0.965729	1.22498
Up-regulated	Wnt8b	9.86	6.28	8.46	40.35	31.74	33.41		-0.858129	-1.11796	-0.95974	1.35481	0.729906	0.851113
Up-regulated	St6galnac3	0.26	0.19	0.29	2.84	2.47	1.85		-0.953079	-1.01622	-0.92602	1.374	1.04027	0.481049
Up-regulated	Fggy	0.62	0.51	0.55	5.05	4.59	3.27		-0.930744	-0.987257	-0.966707	1.34517	1.10884	0.430694
Up-regulated	Nyap2	0	0	0	1.74	0.93	0.65		-0.861029	-0.861029	-0.861029	1.84654	0.586122	0.150421
Up-regulated	Hmgn3	6.21	4.24	3.9	26.97	26.89	21.75		-0.846178	-1.03597	-1.06872	1.15382	1.14611	0.650931
Up-regulated	Chd3	25.75	31.2	35.77	102.97	104.17	102.12		-1.13907	-0.98856	-0.862355	0.993439	1.02658	0.969966
Up-regulated	Coro2b	5.69	3.87	5.7	19.61	17.29	21.73		-0.899363	-1.14643	-0.898005	0.990317	0.67537	1.27811
Up-regulated	Zfp516	0.38	0.53	0.51	2.53	2.77	2.71		-1.08166	-0.945507	-0.96366	0.869866	1.08771	1.03325
Up-regulated	S1pr2	1.46	1.94	1.75	6.32	8.77	8.47		-1.04991	-0.898347	-0.958342	0.484697	1.25832	1.16359
Up-regulated	Fam184a	0.63	0.86	0.75	7.22	5.69	3.85		-0.972061	-0.883924	-0.926076	1.55325	0.966951	0.261856
Up-regulated	Papss2	11.17	10.39	10.73	29.73	29.18	37.67		-0.9318	-1.00231	-0.971573	0.745892	0.696176	1.46361
Up-regulated	Gk5	2.45	2.51	2.57	8.97	6.47	7.72		-0.985817	-0.963622	-0.941427	1.42601	0.501231	0.963622
Up-regulated	Igsf3	2.69	2.57	3.52	10.02	10.38	13.69		-1.01545	-1.0428	-0.826264	0.655313	0.737369	1.49183
Up-regulated	Podnl1	1.1	0.59	0.69	5.78	4.7	5.41		-0.853369	-1.07713	-1.03326	1.19998	0.726132	1.03764
Up-regulated	Samsn1	6.54	5.32	5.53	15.81	15.02	14.1		-0.830481	-1.09387	-1.04854	1.17088	1.00032	0.801695
Up-regulated	Serpinb6b	5.54	6.06	6.06	17.1	20.39	20.54		-1.03685	-0.960647	-0.960647	0.657285	1.13944	1.16142
Up-regulated	Grn	2.61	2.86	3.03	8.9	9.31	8.84		-1.07019	-0.989477	-0.934596	0.960423	1.09278	0.941053
Up-regulated	Zfp704	4.96	5.31	5.41	11.69	13.01	11.91		-1.06834	-0.968762	-0.940311	0.846422	1.22198	0.909014
Up-regulated	Hcn1	0.21	0.12	0.11	3.24	3.02	2.11		-0.920813	-0.986673	-0.99399	1.29646	1.13547	0.469554
Up-regulated	Parp1	31.25	32.12	34.97	70.33	68.1	68.83		-1.08151	-1.03371	-0.877111	1.06576	0.943228	0.983339
Up-regulated	Xylt1	1.81	1.58	1.93	4.7	5.03	5.4		-0.968305	-1.10764	-0.895606	0.78252	0.982441	1.20659
Up-regulated	Tubb2b	70.99	56.42	68.15	208.98	188.63	280.61		-0.875451	-1.04634	-0.908761	0.743031	0.504346	1.58318
Up-regulated	Laptm4b	10.9	8.29	9.91	29.4	25.61	25.37		-0.846473	-1.14719	-0.960539	1.28507	0.848393	0.820741
Up-regulated	Gm2a	6.86	6.86	8.28	23	17.34	20.27		-1.03789	-1.03789	-0.824554	1.38694	0.536598	0.976794
Up-regulated	AU020206	32.67	35.64	35.36	84.73	71.71	74.52		-1.06945	-0.931961	-0.944923	1.34058	0.737838	0.867922
Up-regulated	Ttc39b	0.63	0.54	0.59	2.22	2.88	2.15		-0.922938	-1.01823	-0.965291	0.760586	1.45941	0.686469
Up-regulated	Heg1	7.47	8.06	8.77	17.77	19.79	20.62		-1.09692	-0.99381	-0.869729	0.703123	1.05614	1.20119
Up-regulated	Cdc42bpa	0.3	0.32	0.43	1.37	2.46	1.71		-0.978748	-0.954228	-0.81937	0.33306	1.66939	0.749897
Up-regulated	Aplf	2.97	2.71	2.58	7.58	6.4	6.78		-0.882473	-1.00539	-1.06685	1.29692	0.739071	0.918718
Up-regulated	Pias3	4.13	3.8	4.49	9.83	11.07	10.74		-0.994572	-1.09671	-0.883147	0.769658	1.15346	1.05132
Up-regulated	Ogfrl1	0.37	0.32	0.36	1.84	1.45	1.53		-0.951008	-1.02917	-0.966641	1.34704	0.737357	0.862421
Up-regulated	Stxbp1	0.88	0.64	1.06	3.52	3.5	4.38		-0.964561	-1.12421	-0.844823	0.791605	0.778301	1.36369
Up-regulated	Amph	0.17	0.12	0.06	2.32	1.99	1.19		-0.872995	-0.927219	-0.992287	1.45861	1.10073	0.23316
Up-regulated	Aebp2	19.88	17.89	16.81	41.26	39.9	34.86		-0.817554	-1.00776	-1.11099	1.22601	1.09602	0.614281
Up-regulated	Chchd3	41.68	39.34	41.39	86.56	76.37	93.27		-0.937695	-1.04012	-0.950389	1.02685	0.580797	1.32056
Up-regulated	Iigp1	0.86	1.47	1.37	6.54	5.95	4.87		-1.13431	-0.873202	-0.916006	1.29696	1.04442	0.582135
Up-regulated	Vwa5a	2.47	2.43	2.84	6.53	6.87	6.1		-1.04708	-1.06731	-0.859918	1.00661	1.17859	0.789101
Up-regulated	Cntn1	0.01	0.01	0	0.46	0.48	0.37		-0.972417	-0.972417	-1.01836	1.09493	1.18681	0.681457
Up-regulated	Scml4	6.09	6.78	7.8	15.1	18.71	16.47		-1.1311	-0.99501	-0.793838	0.645918	1.35791	0.916119
Up-regulated	Spats2	7.44	8.08	7.5	23.76	16.22	19.61		-0.977131	-0.878311	-0.967866	1.54277	0.378551	0.901987
Up-regulated	Angptl2	5.74	6.1	7.21	13.5	14.5	16.01		-1.12325	-1.03848	-0.777094	0.704094	0.939577	1.29516
Up-regulated	Stap1	28.55	22.56	22.76	56.57	52.26	48.5		-0.70107	-1.12171	-1.10767	1.26661	0.963942	0.699899
Up-regulated	A430034D21Rik	0.88	0.5	1.08	25.68	12.24	15.78		-0.898188	-0.938436	-0.877004	1.72859	0.305045	0.679996
Up-regulated	Senp6	35.15	39.61	35.82	75.8	85.75	72.57		-1.06118	-0.84894	-1.02929	0.873209	1.34669	0.719505
Up-regulated	Basp1	10.77	9.72	9.37	21.46	22.39	21.35		-0.857821	-1.03536	-1.09454	0.94969	1.10694	0.931091
Up-regulated	Ifi203	13.24	13.63	16.55	30.71	33	28.28		-1.12728	-1.08015	-0.727284	0.983878	1.26061	0.690225
Up-regulated	Myc	24.84	15.31	23.02	77.89	55.65	53.73		-0.758493	-1.18621	-0.840177	1.62246	0.624298	0.538126
Up-regulated	Engase	9.68	8.91	10.17	25.1	18.46	19.31		-0.921687	-1.04861	-0.84092	1.62003	0.52554	0.665648
Up-regulated	Tgtp2	3.25	4.09	5.01	12.18	10.63	12.57		-1.2012	-0.986749	-0.75187	1.07866	0.682938	1.17823
Up-regulated	Mcoln2	2.15	1.68	2.38	7.85	5.62	8.92		-0.910492	-1.07403	-0.830462	1.07287	0.296925	1.44519
Up-regulated	Snx30	3.69	3.8	3.95	7.63	7.33	8.49		-1.04524	-0.991134	-0.917352	0.892758	0.745195	1.31577
Up-regulated	Ptprv	1.69	1.48	1.78	3.77	4.15	4.19		-0.957839	-1.13224	-0.883094	0.769593	1.08518	1.1184
Up-regulated	Myo1e	0.37	0.2	0.28	1.99	1.26	2.06		-0.833706	-1.04954	-0.94797	1.22305	0.296241	1.31192
Up-regulated	Klhl5	1.86	1.68	1.75	4.81	3.72	4.96		-0.892862	-1.01941	-0.970196	1.18111	0.414794	1.28656
Up-regulated	D430041D05Rik	0.29	0.15	0.15	0.84	0.92	1.16		-0.732425	-1.08002	-1.08002	0.633113	0.831737	1.42761
Up-regulated	Plcb3	4.27	5.2	4.71	10.28	11.76	10.58		-1.13216	-0.833883	-0.991038	0.795396	1.27007	0.891614
Up-regulated	Golim4	2.41	2.04	2.16	5	4.14	4.43		-0.799657	-1.11001	-1.00936	1.37284	0.651469	0.894721
Up-regulated	Suclg2	3.61	3.33	3.7	7.79	7.31	7.15		-0.960953	-1.10471	-0.914745	1.18515	0.938704	0.856557
Up-regulated	Gpr34	0.02	0.12	0.21	2.96	2.91	1.42		-0.99205	-0.912897	-0.841659	1.33505	1.29547	0.116091
Up-regulated	Abhd4	0.86	0.97	1.13	3.52	3.41	4.18		-1.07478	-0.995169	-0.879368	0.850417	0.770804	1.3281
Up-regulated	Lrrn3	0.04	0.07	0.03	1.12	0.69	1.53		-0.921496	-0.870302	-0.938561	0.921496	0.187712	1.62115
Up-regulated	4930523C07Rik	9.95	7.67	9.86	19.86	16.68	19.21		-0.805619	-1.27399	-0.824107	1.23017	0.576909	1.09664
Up-regulated	Tgtp1	1.58	2.33	2.01	6	5.75	5.93		-1.19252	-0.812468	-0.974623	1.04726	0.920571	1.01178
Up-regulated	Cyfip1	0.46	0.49	0.65	1.55	1.81	1.44		-1.1077	-1.05292	-0.760782	0.882507	1.35724	0.681661
Up-regulated	Trps1	2.41	2.02	1.87	4.36	4.98	4.13		-0.718218	-1.03472	-1.15645	0.864296	1.36745	0.67764
Up-regulated	Il17rb	14.74	18.35	24.26	52.22	42.14	47.74		-1.2597	-1.01391	-0.611526	1.29216	0.605852	0.987133
Up-regulated	Aldh1b1	7.57	4.49	5.66	18.95	13.31	17.24		-0.645849	-1.19334	-0.985365	1.37702	0.374474	1.07306
Up-regulated	Phlda1	23.92	18.55	20.97	40.95	50.81	62.79		-0.751369	-1.07645	-0.929954	0.279581	0.876479	1.60172
Up-regulated	Serpini1	0.98	0.84	0.79	2.12	2.43	2.52		-0.838535	-1.0239	-1.0901	0.670828	1.08127	1.20043
Up-regulated	Serpinb1a	0.36	0.34	0.43	3.38	2.08	2.17		-0.946718	-0.963931	-0.886472	1.65245	0.533604	0.611063
Up-regulated	Eea1	0.5	0.74	0.87	2.2	2.04	1.93		-1.27581	-0.927861	-0.739389	1.18882	0.956857	0.797381
Up-regulated	Trdc	21.94	32.01	34.71	66.57	68.77	72.71		-1.35169	-0.856934	-0.724279	0.841048	0.949138	1.14272
Up-regulated	Tcf7l2	0.29	0.37	0.46	1.34	1.44	1.14		-1.15193	-0.984379	-0.795881	1.04721	1.25665	0.628327
Up-regulated	Rora	0.95	0.63	0.91	2.31	2.81	1.83		-0.777515	-1.17667	-0.827409	0.918881	1.54256	0.320153
Up-regulated	Fgd1	0.55	0.61	0.75	1.83	2.36	2.46		-1.07437	-1.00084	-0.829269	0.494294	1.14382	1.26637
Up-regulated	Prdx4	8.28	7.33	6.23	15.06	15.07	15.42		-0.738366	-0.976011	-1.25118	0.957667	0.960168	1.04772
Up-regulated	Rnf216	1.91	3.13	3.11	6.59	7.14	6.77		-1.36187	-0.781946	-0.791453	0.862755	1.1242	0.948318
Up-regulated	Pdlim4	0.41	1.13	1.27	16.06	17.3	27.07		-0.991339	-0.920879	-0.907178	0.540197	0.661545	1.61765
Up-regulated	Plscr1	0.61	0.37	0.71	2.47	2.49	3.08		-0.935174	-1.15703	-0.842735	0.78419	0.802678	1.34807
Up-regulated	Ptrh1	19.66	13.27	14.15	36.6	31.69	33.31		-0.543783	-1.22245	-1.12899	1.25537	0.733894	0.90595
Up-regulated	Pde6a	0.9	0.43	0.58	5.66	4.23	8.08		-0.830399	-0.992121	-0.940507	0.80746	0.315414	1.64015
Up-regulated	Acoxl	1.13	1.21	1.05	3.59	3.35	2.96		-0.985119	-0.912484	-1.05775	1.24842	1.03052	0.676418
Up-regulated	Dtx4	0.12	0.06	0.15	0.69	0.8	0.67		-0.955306	-1.14961	-0.858157	0.89054	1.24676	0.825773
Up-regulated	Zfp618	0.06	0.02	0.02	0.36	0.29	0.4		-0.812192	-1.05893	-1.05893	1.03837	0.606574	1.28511
Up-regulated	Tmem55a	4.93	4.99	4.84	9.68	11.1	9.55		-0.978272	-0.955565	-1.01233	0.819326	1.35671	0.770129
Up-regulated	Crtap	3.44	3.52	4	8.69	8.25	8.21		-1.08496	-1.05129	-0.849311	1.12423	0.939081	0.922249
Up-regulated	Tubb3	2.56	2.52	3.2	8.42	6.02	10.41		-0.9719	-0.985026	-0.761878	0.951116	0.163533	1.60415
Up-regulated	Slc7a8	0.28	0.31	0.19	1.71	1.04	1.25		-0.901513	-0.849167	-1.05855	1.59364	0.424584	0.791005
Up-regulated	Nr1d1	1.57	2.04	2.43	5.11	6.15	4.75		-1.2155	-0.944105	-0.718906	0.828618	1.42915	0.620742
Up-regulated	Zfp870	0.44	0.31	0.46	1.51	1.39	1.25		-0.910397	-1.17147	-0.870232	1.23841	0.99742	0.716268
Up-regulated	Mid1ip1	4.13	4	3.7	9.34	7.84	12.53		-0.849632	-0.889173	-0.980423	0.735064	0.278817	1.70535
Up-regulated	Gm19590	0.23	0.14	0.25	2.93	1.59	2.13		-0.910403	-0.99387	-0.891855	1.59359	0.350869	0.851668
Up-regulated	Gm5148	2.92	2.19	1.99	6.59	4.81	5.23		-0.608691	-1.03801	-1.15563	1.54966	0.502832	0.749837
Up-regulated	Acot5	0.24	0.27	0.72	2.66	2.25	5.64		-0.911053	-0.895193	-0.657298	0.368298	0.151548	1.9437
Up-regulated	Rab11fip5	0.39	0.3	0.27	1.05	1.03	1.5		-0.789815	-0.983679	-1.0483	0.631852	0.588771	1.60117
Up-regulated	Kcnq5	1.11	0.82	0.95	2	2.11	2.26		-0.728561	-1.21802	-0.998606	0.773568	0.959225	1.21239
Up-regulated	Tbc1d32	0.24	0.26	0.29	0.72	0.75	0.84		-1.07947	-1.00144	-0.884386	0.793346	0.910397	1.26155
Up-regulated	Hk2	0.78	1.02	1.07	2.73	2.07	2.26		-1.19722	-0.868838	-0.800425	1.47087	0.567823	0.82779
Up-regulated	Renbp	1.95	1.65	1.82	4.96	3.92	4.43		-0.866852	-1.08881	-0.963032	1.36008	0.590643	0.967964
Up-regulated	Kalrn	0.06	0.06	0.09	0.25	0.28	0.3		-1.08114	-1.08114	-0.794954	0.731357	1.01754	1.20833
Up-regulated	Lair1	0.23	0.31	0.45	1	1.18	1.16		-1.22618	-1.02667	-0.677516	0.694142	1.14305	1.09317
Up-regulated	Ablim2	0.25	0.19	0.21	1.07	0.56	1.09		-0.806297	-0.96152	-0.909779	1.31508	-0.00431175	1.36682
Up-regulated	Npnt	0.07	0.15	0.15	0.75	0.57	0.81		-1.1432	-0.879386	-0.879386	1.09923	0.505647	1.29709
Up-regulated	Gng2	2.71	2.25	3.86	6.21	6.2	7.31		-1.06905	-1.30933	-0.468363	0.759132	0.753908	1.3337
Up-regulated	Zfp462	0.01	0.01	0	0.16	0.17	0.12		-0.931578	-0.931578	-1.06791	1.11335	1.24968	0.568035
Up-regulated	Lifr	0.25	0.43	0.37	1.01	1	0.97		-1.29262	-0.740828	-0.924758	1.03716	1.0065	0.91454
Up-regulated	Spry1	2.07	1.59	1.65	4.12	3.76	5.88		-0.710239	-1.01783	-0.979383	0.603437	0.372742	1.73128
Up-regulated	Cyp39a1	0.45	0.84	1.05	2.31	2.71	2.93		-1.3061	-0.903427	-0.686605	0.61433	1.02733	1.25447
Up-regulated	Plscr4	0.11	0.1	0.13	0.72	0.74	0.64		-1.00547	-1.03937	-0.937689	1.06196	1.12975	0.790822
Up-regulated	Rhoj	0.2	0.08	0.09	0.8	0.46	0.63		-0.643857	-1.08119	-1.04475	1.54283	0.303706	0.923266
Up-regulated	Nfix	0.9	0.85	1.21	2.21	1.94	2.05		-1.12476	-1.2145	-0.568363	1.22647	0.741864	0.939295
Up-regulated	BE692007	0.89	0.77	1.11	4.12	1.83	2.39		-0.82867	-0.932074	-0.639095	1.95463	-0.0186702	0.463883
Up-regulated	AW112010	10.11	7.18	10.62	21.7	16.79	23.46		-0.796653	-1.27628	-0.713168	1.10058	0.296835	1.38869
Up-regulated	Gm4795	0	0	0	1.5	0.7	0.94		-0.91093	-0.91093	-0.91093	1.70002	0.307511	0.725263
Up-regulated	Dnph1	10.95	6.75	7.67	17.88	15.97	19.37		-0.437271	-1.29214	-1.10488	0.973259	0.584498	1.27653
Up-regulated	Art2b	0.89	0.69	1.73	5.84	9.2	6.51		-1.00895	-1.07097	-0.748442	0.526183	1.56821	0.733969
Up-regulated	Pam	0.28	0.4	0.45	0.89	0.96	0.85		-1.33499	-0.887925	-0.701647	0.937599	1.19839	0.788577
Up-regulated	Dcxr	0.72	0.43	0.61	4.26	2.09	2.57		-0.77634	-0.988735	-0.856903	1.81634	0.227043	0.578593
Up-regulated	Stum	0.04	0.02	0.01	0.33	0.25	0.17		-0.787822	-0.95082	-1.03232	1.57564	0.923654	0.271663
Up-regulated	Evi5	0.54	0.49	0.68	1.35	1.3	1.15		-1.05673	-1.19638	-0.665693	1.20569	1.06604	0.647072
Up-regulated	Cask	0.66	0.38	0.36	1.19	1.91	1.05		-0.491732	-1.0113	-1.04841	0.491732	1.82776	0.231949
Up-regulated	Zfp111	0.35	0.24	0.3	0.87	0.86	0.62		-0.734582	-1.15987	-0.927894	1.27585	1.23719	0.309298
Up-regulated	Cysltr1	0.1	0.05	0.1	0.55	0.41	0.41		-0.880227	-1.13912	-0.880227	1.44979	0.724893	0.724893
Up-regulated	Jun	3.37	5.16	9.23	37.59	42.32	30.44		-1.13035	-1.01783	-0.761983	1.02076	1.3181	0.571304
Up-regulated	Dpf1	0.11	0.21	0.2	0.71	0.66	0.65		-1.23996	-0.844227	-0.8838	1.13443	0.936565	0.896991
Up-regulated	Gm43385	0.55	0.16	0.6	3.5	3.15	3.42		-0.915834	-1.18106	-0.88183	1.09039	0.85236	1.03598
Up-regulated	Jdp2	2.06	0.88	1.11	4.04	3.54	3.86		-0.403821	-1.31726	-1.13921	1.12889	0.741844	0.989556
Up-regulated	Gm25995	0	0	0.35	8.57	5.74	4.74		-0.973002	-0.973002	-0.867677	1.60595	0.754327	0.453399
Up-regulated	Grik1	0.11	0.01	0.08	0.37	0.32	0.59		-0.682008	-1.18104	-0.831718	0.615471	0.365956	1.71334
Up-regulated	Arfgef3	0.8	0.46	0.46	1.06	1.5	1.3		-0.328894	-1.18908	-1.18908	0.328894	1.44208	0.936084
Up-regulated	Gm38158	0	0	0.15	2.44	1.6	3.97		-0.916933	-0.916933	-0.8158	0.728152	0.161812	1.7597
Up-regulated	Zfp518b	0.98	0.63	1.02	1.66	2	1.85		-0.745294	-1.43782	-0.666148	0.600193	1.27294	0.976138
Up-regulated	2210010C04Rik	0.13	0.12	0.09	0.73	0.58	1.07		-0.874335	-0.901377	-0.9825	0.748143	0.342523	1.66755
Up-regulated	4933413L06Rik	0.08	0	0	1.66	1	0.42		-0.725523	-0.855467	-0.855467	1.84088	0.768838	-0.173259
Up-regulated	1700108F19Rik	0.01	0	0	0.44	0.19	0.22		-0.82974	-0.89197	-0.89197	1.84617	0.290409	0.4771
Up-regulated	Gm37068	1	0.19	1.32	4.03	5.18	3.83		-0.86703	-1.30826	-0.692716	0.783505	1.40995	0.674558
Up-regulated	2900052L18Rik	1.18	0.78	1.38	5.24	2.4	3.33		-0.786548	-1.04764	-0.656	1.86356	0.00979105	0.616836
Up-regulated	A530083M17Rik	0.19	0.06	0.1	1.07	0.66	0.44		-0.643961	-1.00794	-0.895945	1.81989	0.671959	0.0559966
Up-regulated	Nme4	2.44	2.01	2.22	6.08	4.1	5.35		-0.792129	-1.06246	-0.930437	1.49624	0.25147	1.03731
Up-regulated	Etv5	1.8	1.59	2.47	5.47	3.27	3.72		-0.952702	-1.11233	-0.443412	1.83699	0.164696	0.506756
Up-regulated	Gm17590	1.7	0.77	1.05	8.82	4.1	2.51		-0.528776	-0.865984	-0.764459	2.05286	0.341438	-0.235079
Up-regulated	Mtss1l	0.4	0.37	0.62	1.18	1.5	1.01		-1.07145	-1.14341	-0.543722	0.799591	1.5672	0.391799
Up-regulated	Scd1	0.22	0.38	0.41	1.39	0.63	1.67		-1.02932	-0.73697	-0.682154	1.1085	-0.28017	1.62012
Up-regulated	Gcat	0.26	0.24	0.4	0.8	0.93	1.21		-1.04289	-1.09778	-0.658668	0.439112	0.795891	1.56434
Up-regulated	Zfp119b	0.86	0.72	1.13	3.04	2.51	1.88		-0.961139	-1.12326	-0.648479	1.5633	0.949559	0.22002
Up-regulated	Efr3b	0.1	0.16	0.22	0.46	0.43	0.48		-1.36151	-0.969398	-0.577282	0.991182	0.795124	1.12189
Up-regulated	Rhobtb3	0.15	0.12	0.11	0.32	0.5	0.74		-0.748531	-0.878084	-0.921269	-0.0143948	0.762926	1.79935
Up-regulated	Zfp973	0.97	0.81	1.01	2.14	2.89	1.85		-0.854104	-1.06708	-0.800861	0.703249	1.70155	0.317239
Up-regulated	Eya1	0.02	0.02	0.06	0.17	0.2	0.22		-1.13077	-1.13077	-0.654654	0.654654	1.01174	1.24979
Up-regulated	P2ry1	0.06	0.16	0.14	0.49	0.49	0.58		-1.27119	-0.782274	-0.880058	0.831166	0.831166	1.27119
Up-regulated	Ikbip	1.02	0.61	0.73	1.72	1.74	1.53		-0.445837	-1.33751	-1.07653	1.07653	1.12003	0.663318
Up-regulated	Pcgf2	0.08	0.14	0.13	0.7	0.46	0.45		-1.09095	-0.825585	-0.869813	1.65117	0.589704	0.545476
Up-regulated	Txnrd3	0.42	0.35	0.35	1.17	1.09	1.01		-0.860838	-1.05418	-1.05418	1.2107	0.989733	0.768769
Up-regulated	Ramp3	3.73	2.69	2.89	6	5.43	8.43		-0.563071	-1.08053	-0.98102	0.566388	0.282779	1.77546
Up-regulated	Shc4	0.1	0.16	0.13	0.48	0.29	0.45		-1.11204	-0.71567	-0.913855	1.39831	0.143134	1.20012
Up-regulated	Gm38391	0.1	0.01	0.11	0.43	0.36	0.42		-0.816358	-1.34748	-0.757344	1.1311	0.718002	1.07209
Up-regulated	Cpq	1.16	1.87	1.61	6.18	3.98	2.55		-1.00539	-0.593173	-0.744127	1.90918	0.631879	-0.198369
Up-regulated	Tktl1	0.13	0.08	0.06	0.59	0.37	0.66		-0.763631	-0.970018	-1.05257	1.13513	0.227025	1.42407
Up-regulated	Phactr2	0.34	0.46	0.65	1.1	1.37	0.77		-1.23814	-0.901741	-0.369106	0.892397	1.6493	-0.0327056
Up-regulated	Gpr157	0.56	0.35	0.47	1.43	0.91	0.99		-0.611336	-1.18192	-0.85587	1.7525	0.339631	0.556995
Up-regulated	H2-Q3	2.85	0.95	2.71	8.97	4.65	7.35		-0.620657	-1.3023	-0.670883	1.57496	0.0251133	0.993768
Up-regulated	Esm1	0.35	0.24	0.38	1.67	0.54	1.75		-0.743192	-0.916516	-0.695922	1.33669	-0.443814	1.46275
Up-regulated	Selenbp1	0.22	0.51	0.61	1.24	2.29	1.2		-1.16694	-0.739468	-0.592066	0.336569	1.88429	0.277608
Up-regulated	Lrrc49	0.04	0.05	0.12	0.29	0.26	0.34		-1.21043	-1.12598	-0.53484	0.900783	0.647438	1.32303
Up-regulated	Gm11579	4.31	2.15	2.77	7.49	6.49	7.14		-0.355739	-1.38255	-1.08782	1.15595	0.680578	0.989572
Up-regulated	Gm13856	0.86	0.52	1.12	2.43	1.87	2.28		-0.905498	-1.37673	-0.545147	1.27047	0.494328	1.06257
Up-regulated	Thsd7b	0	0	0.02	0.07	0.07	0.07		-1.18456	-1.18456	-0.566529	0.97855	0.97855	0.97855
Up-regulated	Car9	0.57	0.32	0.43	2.18	0.97	1.17		-0.588365	-0.985909	-0.81099	1.97182	0.0477053	0.36574
Up-regulated	Prdm5	0.24	0.15	0.12	0.76	0.57	0.26		-0.469326	-0.85332	-0.981318	1.74931	0.938652	-0.383994
Up-regulated	Endod1	0.43	0.44	0.63	1.08	1.02	1.18		-1.19326	-1.16071	-0.54239	0.922063	0.726803	1.2475
Up-regulated	Ttc16	0.36	0.27	0.33	0.9	0.67	0.61		-0.731506	-1.13458	-0.865865	1.68694	0.656863	0.388146
Up-regulated	Slc16a7	0.07	0.07	0.13	0.3	0.27	0.2		-1.13958	-1.13958	-0.47789	1.39691	1.06606	0.294086
Up-regulated	Foxd2	1	1.02	0.71	2.1	2.2	1.71		-0.793487	-0.758735	-1.29738	1.11783	1.29159	0.440182
Up-regulated	Armcx4	0.55	1.02	1.22	3.01	2.25	3.31		-1.3005	-0.845487	-0.651864	1.08106	0.345294	1.3715
Up-regulated	Slc29a2	0.68	0.32	0.4	1.52	1.21	1.14		-0.449121	-1.26433	-1.08317	1.45304	0.75105	0.592537
Up-regulated	Plau	0.04	0.04	0.06	0.27	0.3	0.52		-0.932263	-0.932263	-0.819261	0.367255	0.536757	1.77977
Up-regulated	Ptger3	0.05	0.03	0.04	0.2	0.23	0.16		-0.842367	-1.08891	-0.96564	1.00673	1.37655	0.513638
Up-regulated	Zfp862-ps	0.09	0.1	0.24	0.41	0.4	0.43		-1.31068	-1.24109	-0.266775	0.916315	0.846722	1.0555
Up-regulated	Slc35f5	0.06	0.1	0.12	0.43	0.55	0.33		-1.11464	-0.89715	-0.788405	0.89715	1.54962	0.353423
Up-regulated	H2afy2	0.02	0.08	0.02	0.13	0.65	0.48		-0.857798	-0.612713	-0.857798	-0.408475	1.7156	1.02119
Up-regulated	Stard13	0.01	0	0.01	0.07	0.05	0.08		-0.847998	-1.166	-0.847998	1.06	0.423999	1.378
Up-regulated	Lancl3	0	0	0	0.11	0.11	0.11		-1	-1	-1	1	1	1
Up-regulated	Dmc1	1.56	3.18	1.98	4.29	7.34	3.74		-1.12328	-0.265599	-0.900919	0.322072	1.93684	0.0308836
Up-regulated	Zbtb8b	0.05	0.04	0.06	0.2	0.4	0.12		-0.751237	-0.830314	-0.672159	0.434926	2.01648	-0.197694
Up-regulated	Sox6	0	0	0	0.07	0.03	0.02		-0.794719	-0.794719	-0.794719	1.9868	0.39736	0
Up-regulated	Acot6	0.33	0.19	0.37	0.74	0.58	0.68		-0.764274	-1.46976	-0.562707	1.30179	0.495518	0.999436
Up-regulated	Fam110b	0.33	0.29	0.32	1.04	0.47	0.6		-0.684311	-0.837801	-0.722683	2.04014	-0.147095	0.351748
Up-regulated	A330040F15Rik	0.21	0.07	0.18	1.19	0.59	0.8		-0.747398	-1.1001	-0.822977	1.72153	0.209943	0.739
Up-regulated	Gm42426	0.26	0.24	0.14	1.21	1.25	0.7		-0.816388	-0.860123	-1.0788	1.26103	1.3485	0.145784
Up-regulated	Samd11	0.22	0.09	0.13	0.42	0.58	0.45		-0.529209	-1.25339	-1.03056	0.584915	1.47621	0.752034
Up-regulated	Lhx2	0.26	0.58	0.52	1.03	0.88	1.29		-1.45535	-0.523926	-0.698568	0.785889	0.349284	1.54267
Up-regulated	4930407G08Rik	0	0.06	0	0.49	0.93	0.57		-0.977466	-0.805813	-0.977466	0.424363	1.68315	0.653233
Up-regulated	2310047D07Rik	1.83	0.95	1.21	3.31	2.9	3.68		-0.463839	-1.30835	-1.05883	0.956468	0.563005	1.31155
Up-regulated	Megf8	0.09	0.14	0.1	0.22	0.4	0.26		-1.03618	-0.572218	-0.943387	0.170119	1.84038	0.541287
Up-regulated	B4galt4	0.21	0.25	0.41	0.87	0.59	0.86		-1.21106	-1.06046	-0.45807	1.27381	0.219623	1.23616
Up-regulated	Gfpt2	0.15	0.16	0.2	0.29	0.58	0.47		-0.972379	-0.910966	-0.665312	-0.112591	1.6684	0.99285
Up-regulated	Gm16386	0.61	0.7	1.02	2.29	2.37	1.33		-1.09923	-0.971849	-0.518949	1.2785	1.39173	-0.0802012
Up-regulated	Gm10658	0.62	0.65	0.71	1.53	1.85	1.5		-1.05331	-0.992931	-0.872169	0.778243	1.42231	0.717862
Up-regulated	Pecr	1.14	0.9	0.76	2.8	1.68	1.98		-0.572432	-0.913053	-1.11175	1.78353	0.193965	0.61974
Up-regulated	AC122228.1	0.09	0.18	0	0.59	0.42	0.45		-0.93724	-0.511938	-1.36254	1.42555	0.622202	0.763969
Up-regulated	Amot	0.07	0.06	0.16	0.24	0.35	0.24		-1.14097	-1.23876	-0.260793	0.521585	1.59735	0.521585
Up-regulated	Myrip	0.01	0	0	0.05	0.08	0.09		-0.762554	-1.03169	-1.03169	0.313993	1.1214	1.39054
Up-regulated	Myo6	0.93	0.46	0.74	2.75	1.66	1.4		-0.522903	-1.14773	-0.775491	1.89663	0.447569	0.101922
Up-regulated	4931440P22Rik	0.08	0.2	0.12	0.55	0.34	0.38		-1.22034	-0.481982	-0.974218	1.67155	0.379432	0.625551
Up-regulated	Gm12542	0.28	0.19	0.08	1.81	0.42	1.47		-0.635716	-0.769291	-0.932549	1.63505	-0.427933	1.13044
Up-regulated	Shisa6	0	0	0	0.08	0.07	0.01		-0.773389	-0.773389	-0.773389	1.54678	1.25676	-0.483368
Up-regulated	2010204K13Rik	0.37	0.34	0.22	1.29	0.72	0.91		-0.725592	-0.805719	-1.12623	1.73163	0.20922	0.716689
Up-regulated	A930012O16Rik	0.24	0.4	0.39	1.14	0.78	1.13		-1.22018	-0.776481	-0.804212	1.27565	0.277315	1.24792
Up-regulated	AC155241.2	0	0.06	0.04	0.18	0.37	0.59		-0.980919	-0.696136	-0.791064	-0.12657	0.775243	1.81945
Up-regulated	Dcbld1	0.01	0.02	0	0.05	0.06	0.12		-0.827606	-0.579324	-1.07589	0.165521	0.413803	1.90349
Up-regulated	Vsig10l	0.02	0.06	0.01	0.16	0.15	0.25		-1.02821	-0.562603	-1.14461	0.601403	0.485003	1.64901
Up-regulated	Gm26810	0	0.07	0.04	0.23	0.69	0.32		-0.953427	-0.656805	-0.783929	0.0211873	1.97042	0.402558
Up-regulated	Cyp51	6.96	7.36	6.71	10.76	15.63	24.31		-0.787887	-0.724793	-0.827321	-0.188494	0.579677	1.94882
Up-regulated	Inhbb	0	0	0.04	0.6	1.11	0.24		-0.815978	-0.815978	-0.717569	0.660163	1.91488	-0.225522
Up-regulated	Gm22442	0.95	1.43	1.73	7.1	6.41	4.46		-1.11335	-0.917596	-0.79525	1.39475	1.11335	0.3181
Up-regulated	Ambp	0	0	0	0.24	0.19	0.22		-0.991125	-0.991125	-0.991125	1.2046	0.747156	1.02162
Up-regulated	Gm13791	0.15	0.27	0.57	1.28	0.98	2.17		-1.09653	-0.921863	-0.485191	0.548266	0.111594	1.84373
Up-regulated	AC123694.3	0	0	0.03	0.29	0.22	0.22		-1.06089	-1.06089	-0.809626	1.36799	0.781708	0.781708
Up-regulated	Gzmk	0	0	0.07	0.84	0.23	0.11		-0.711043	-0.711043	-0.472132	2.15588	0.0739484	-0.335612
Up-regulated	Trdj2	11.58	20.29	39.73	55.31	68.15	48.77		-1.48496	-1.03986	-0.0464183	0.749762	1.40592	0.41555
Up-regulated	Dynlt1a	1.04	1	0.74	2.03	2.34	2.72		-0.805124	-0.858355	-1.20436	0.512351	0.924894	1.43059
Up-regulated	AC159633.2	0.1	0.11	0.17	0.39	0.27	0.3		-1.16946	-1.07464	-0.505712	1.58035	0.442498	0.72696
Up-regulated	Trgj2	4.55	1.38	1.66	10.55	21.73	7.65		-0.483886	-0.939054	-0.89885	0.377632	1.98293	-0.0387683
Up-regulated	Lpar4	4.24	0.94	1.15	12.38	10.54	8.44		-0.458411	-1.19935	-1.1522	1.36925	0.956115	0.484606
Up-regulated	Gm16055	24.88	6.92	11.47	55.86	45.39	41.96		-0.344454	-1.34226	-1.08947	1.3767	0.795021	0.604461
Up-regulated	Ppm1e	8.26	3.9	4.36	20.06	11.75	11.11		-0.302754	-1.10438	-1.0198	1.86678	0.338913	0.221244
Up-regulated	Psors1c2	0.59	1.42	0.83	1.62	2.96	2.8		-1.2356	-0.314448	-0.969241	-0.0924848	1.39467	1.2171
Up-regulated	Junos	0.1	0.1	0.07	0.26	0.29	0.27		-0.881632	-0.881632	-1.2055	0.845647	1.16951	0.953601
Up-regulated	Gm45599	0	0.03	0.11	0.18	0.62	0.35		-1.00435	-0.864212	-0.490499	-0.1635	1.89192	0.630641
Up-regulated	Fkbp1b	0.09	0.08	0.05	0.38	0.53	0.48		-0.8904	-0.940329	-1.09012	0.55754	1.30647	1.05683
Up-regulated	Gpr161	0.03	0.05	0.04	0.17	0.2	0.07		-0.952384	-0.651631	-0.802008	1.15289	1.60402	-0.350878
Up-regulated	Ppp4r4	0.05	0.06	0.01	0.33	0.21	0.07		-0.639799	-0.550525	-0.996896	1.85988	0.788589	-0.46125
Up-regulated	Cd38	0.13	0.13	0.17	0.86	0.31	0.18		-0.643303	-0.643303	-0.48891	2.17436	0.0514642	-0.450312
Up-regulated	Gm14860	0.11	0.29	0.23	1.59	1.27	0.78		-1.08072	-0.7574	-0.865173	1.57767	1.00288	0.122741
Up-regulated	Lhfpl3	0	0	0.02	0.06	0.1	0.11		-1.07703	-1.07703	-0.631364	0.259973	1.15131	1.37415
Up-regulated	Hist1h2ag	0.75	0.85	1.85	3.11	2.24	3.53		-1.25188	-1.15595	-0.196656	1.01206	0.17747	1.41496
Up-regulated	Mgst1	0.07	0.02	0.07	0.41	0.3	0.14		-0.701536	-1.05825	-0.701536	1.72411	0.939345	-0.202138
Up-regulated	Trav23	0.39	0.83	1.01	3.79	1.72	2.12		-1.12291	-0.728696	-0.567427	1.92328	0.0686886	0.427064
Up-regulated	Sh3tc1	0.03	0.09	0.1	0.24	0.17	0.21		-1.50624	-0.684653	-0.547723	1.36931	0.410792	0.958514
Up-regulated	Pkhd1l1	0.01	0.01	0	0.03	0.04	0.03		-0.707107	-0.707107	-1.41421	0.707107	1.41421	0.707107
Up-regulated	Vipr2	0.12	0.09	0.12	0.25	0.24	0.35		-0.810712	-1.135	-0.810712	0.594522	0.486427	1.67547
Up-regulated	2900041M22Rik	0.03	0.02	0	0.25	0.03	0.33		-0.616602	-0.693677	-0.847828	1.07905	-0.616602	1.69566
Up-regulated	Tmem17	0.26	0.03	0.19	0.37	0.59	0.68		-0.415374	-1.43897	-0.726904	0.0741739	1.05327	1.45381
Up-regulated	Gm11714	0.1	0.24	0.23	0.78	0.74	0.63		-1.30428	-0.787487	-0.824401	1.20584	1.05819	0.652138
Up-regulated	Bves	0.01	0.04	0.01	0.2	0.12	0.03		-0.837858	-0.40696	-0.837858	1.89116	0.742103	-0.550592
Up-regulated	Gm13283	0.34	0.23	0.27	0.7	0.56	0.94		-0.655122	-1.0875	-0.930273	0.759941	0.209639	1.70332
Up-regulated	Tcrg-V3	0	0.12	0	0.97	0.31	0.95		-0.943714	-0.654576	-0.943714	1.39348	-0.196774	1.34529
Up-regulated	Wipi1	0.05	0.11	0.07	0.15	0.22	0.27		-1.20731	-0.444799	-0.953142	0.0635428	0.953142	1.58857
Up-regulated	Traj54	0.84	6.11	4.62	13.53	15.09	11.34		-1.51865	-0.485746	-0.777781	0.968551	1.27431	0.539318
Up-regulated	Gm15675	0.01	0	0.07	0.32	0.06	0.08		-0.747087	-0.840473	-0.186772	2.14788	-0.280158	-0.0933859
Up-regulated	Podn	0	0.02	0.02	0.17	0.04	0.07		-0.94445	-0.590281	-0.590281	2.06598	-0.236113	0.295141
Up-regulated	C430039J16Rik	0.04	0	0	0.28	0.47	0.06		-0.580426	-0.808791	-0.808791	0.78976	1.87449	-0.466244
Up-regulated	Gm4969	0.02	0.08	0.06	0.2	0.12	0.19		-1.39029	-0.480282	-0.783618	1.33973	0.12639	1.18807
Up-regulated	Gm17213	0.03	0.03	0	0.21	0.24	0.16		-0.858593	-0.858593	-1.17399	1.03382	1.34922	0.508147
Up-regulated	AC226737.1	0.22	0.4	0.48	1.29	0.92	1.7		-1.17065	-0.828021	-0.675741	0.866091	0.161797	1.64652
Up-regulated	Ripk4	0	0.03	0.01	0.21	0.04	0.05		-0.80228	-0.377543	-0.660701	2.17087	-0.235965	-0.0943858
Up-regulated	Gm24727	0.32	1.43	1.39	4.74	3.02	3.61		-1.39325	-0.656233	-0.682792	1.54154	0.399494	0.791242
Down-regulated	Gramd1a	81.36	96.07	82.15	5.35	3.9	4.58		0.867927	1.22464	0.887084	-0.975271	-1.01043	-0.993943
Down-regulated	Jup	16.77	17.42	21.34	0.64	0.93	0.7		0.793745	0.866039	1.30202	-1.00024	-0.967991	-0.993572
Down-regulated	Gramd3	29.63	21.47	25.12	1.55	1	1.1		1.32408	0.661974	0.958139	-0.954352	-0.998979	-0.990865
Down-regulated	Sema7a	40.43	29.34	31.39	3.26	2.57	3.22		1.40281	0.697645	0.827996	-0.960679	-1.00455	-0.963222
Down-regulated	Map4k5	6.45	7.63	6.94	0.56	0.53	0.36		0.824653	1.18439	0.974036	-0.970987	-0.980133	-1.03196
Down-regulated	Cd5	112.91	106.68	132.01	21.23	17.41	17.49		0.901859	0.776877	1.28503	-0.937368	-1.014	-1.0124
Down-regulated	Tdrp	12.27	14.59	15.25	1.04	1.39	1.13		0.717872	1.0754	1.1771	-1.01273	-0.95879	-0.998857
Down-regulated	F13a1	64.14	45.03	49.3	5.79	4.07	6.05		1.43384	0.652675	0.827221	-0.951352	-1.02166	-0.940724
Down-regulated	Ets2	214.06	182.32	187.53	37.57	44.68	36.94		1.2402	0.83387	0.900567	-1.0192	-0.928176	-1.02726
Down-regulated	BC065403	14.83	12.6	14.48	0.99	1.08	0.84		1.12587	0.784746	1.07233	-0.991258	-0.97749	-1.0142
Down-regulated	Podxl2	5.51	3.98	4.22	0.18	0.1	0.2		1.39418	0.715931	0.822323	-0.968612	-1.00408	-0.959746
Down-regulated	Kcnh3	17.12	15.2	17.87	4.15	4.05	3.59		1.05247	0.754863	1.16872	-0.957917	-0.973417	-1.04472
Down-regulated	Kcnh2	18.64	21.42	21.43	3.54	4.63	3.17		0.772065	1.10219	1.10337	-1.02104	-0.891605	-1.06498
Down-regulated	Ldhb	284.17	268.15	255.61	90.3	88.42	93.85		1.16139	0.982637	0.842717	-1.00179	-1.02277	-0.962181
Down-regulated	Cd96	65.6	58.39	62.36	22.12	21.69	21.68		1.16666	0.810641	1.00668	-0.980341	-1.00157	-1.00207
Down-regulated	Ccr9	129.11	160.99	145.93	22.46	30.07	20.53		0.72251	1.24291	0.997073	-1.0184	-0.89418	-1.04991
Down-regulated	Plxdc1	23.68	21.75	24.55	7.68	7.45	7.99		1.03922	0.793523	1.14997	-0.997633	-1.02691	-0.958169
Down-regulated	Ntn1	10.11	9.52	11.51	2.26	2.12	2.64		0.922271	0.777167	1.26659	-1.00835	-1.04278	-0.914893
Down-regulated	Bambi-ps1	73.92	55.21	98.73	6.33	7.07	8.27		0.883188	0.372096	1.56091	-0.963134	-0.94292	-0.91014
Down-regulated	AL590503.1	13.15	12	13.12	3.49	3	2.41		1.07497	0.841206	1.06887	-0.888636	-0.988239	-1.10817
Down-regulated	Spats2l	1.94	1.88	1.79	0.17	0.16	0.16		1.08061	1.01039	0.905063	-0.990888	-1.00259	-1.00259
Down-regulated	Egr1	24.97	27.7	30.25	8.33	7.77	6.23		0.725988	0.992797	1.24201	-0.900277	-0.955007	-1.10551
Down-regulated	Card9	19.34	13.55	16.09	2.72	2.37	3.12		1.40081	0.573892	0.93665	-0.972831	-1.02282	-0.915703
Down-regulated	Chrna9	39.5	35.13	44.89	13.36	10.47	10.64		0.955219	0.653498	1.32736	-0.849582	-1.04912	-1.03738
Down-regulated	Brdt	7.36	6.54	6.13	1.36	1.53	1.53		1.25034	0.938231	0.782176	-1.03339	-0.968681	-0.968681
Down-regulated	Xkrx	16.4	12.17	15.19	3	3.49	2.63		1.28283	0.567579	1.07823	-0.982977	-0.900123	-1.04554
Down-regulated	Il4ra	28.99	38.42	37.05	7.93	8.59	9.3		0.541477	1.24319	1.14124	-1.02566	-0.976543	-0.92371
Down-regulated	Btg1	135.81	119.74	133.08	54.59	52.57	48.2		1.1505	0.740965	1.08093	-0.919357	-0.970836	-1.0822
Down-regulated	Cd69	10.48	13.26	9.79	2.33	2.39	1.64		0.822761	1.4197	0.674599	-0.927261	-0.914377	-1.07542
Down-regulated	Traf1	5.24	3.66	4.64	0.98	0.63	0.62		1.34342	0.530683	1.03479	-0.847892	-1.02793	-1.03307
Down-regulated	Itm2a	91.21	90.82	103.89	37.87	34.02	30.68		0.855582	0.842972	1.26556	-0.869054	-0.993535	-1.10153
Down-regulated	Hs6st1	27.48	29.29	25.89	8.88	10.01	9.62		0.985396	1.18464	0.810369	-1.06208	-0.937695	-0.980626
Down-regulated	P3h4	7.99	5.8	9.75	0.42	0.6	0.67		0.99151	0.417822	1.45256	-0.99151	-0.944357	-0.92602
Down-regulated	Ccr4	16.78	14.3	19.65	4.65	4.41	3.71		0.950574	0.57014	1.39083	-0.910178	-0.946995	-1.05438
Down-regulated	Slc37a2	17.46	10.88	14.29	3.21	3.04	3.52		1.50497	0.370207	0.958285	-0.952536	-0.981854	-0.899074
Down-regulated	Nsg2	141.02	117.64	125.11	40.23	36.65	46.98		1.28309	0.751343	0.921239	-1.00926	-1.09068	-0.855737
Down-regulated	Gm37150	5.77	4.54	3.33	0.18	0.28	0.2		1.48843	0.947851	0.416058	-0.968361	-0.924411	-0.959571
Down-regulated	Cd6	75.72	81.04	93.81	29.8	26.05	30.65		0.700351	0.891014	1.34868	-0.94537	-1.07977	-0.914907
Down-regulated	Sqrdl	7.68	5.63	5.92	1.4	0.9	1.07		1.43673	0.684098	0.790567	-0.86889	-1.05246	-0.990045
Down-regulated	Ptcra	42.38	28.37	32.22	6.8	6.35	8.23		1.52101	0.536973	0.807391	-0.97807	-1.00968	-0.877629
Down-regulated	Mafb	3.16	2.9	3.65	0.23	0.29	0.23		0.93846	0.766225	1.26306	-1.0025	-0.962749	-1.0025
Down-regulated	Chl1	0.53	0.61	0.9	0	0	0		0.530583	0.753986	1.56382	-0.949464	-0.949464	-0.949464
Down-regulated	Apol7e	14.19	12.86	18.7	3.74	3.15	3.19		0.787266	0.572923	1.5141	-0.896854	-0.991939	-0.985492
Down-regulated	Rps6ka1	14.97	13.56	17.42	5.4	4.42	5.18		0.909836	0.64322	1.37311	-0.899751	-1.08506	-0.941351
Down-regulated	Whrn	15.67	18.78	21.02	6.73	6.33	6.03		0.517947	1.0146	1.37232	-0.909735	-0.973613	-1.02152
Down-regulated	Aim1	2.34	2.78	3.8	0.51	0.45	0.37		0.472282	0.801259	1.56389	-0.895965	-0.940825	-1.00064
Down-regulated	Xbp1	47.42	44.94	38.2	16.91	16.33	17.11		1.26497	1.0833	0.58957	-0.97	-1.01249	-0.95535
Down-regulated	Slfn1	6.11	9.9	11.8	0.99	0.55	0.39		0.249115	1.06774	1.47813	-0.856784	-0.951823	-0.986382
Down-regulated	Hsdl1	111.53	101.46	106.21	38.42	41.5	46.83		1.15185	0.840089	0.987147	-1.1116	-1.01625	-0.851234
Down-regulated	Insl5	16.67	14.25	14.05	1.21	1.73	1.94		1.24097	0.881814	0.852132	-1.05348	-0.976303	-0.945137
Down-regulated	Gm27255	26.94	19.82	15.08	0.55	1.95	1.22		1.55628	0.864311	0.403648	-1.00847	-0.87241	-0.943356
Down-regulated	Scn5a	1.69	0.97	1.38	0.12	0.09	0.15		1.47625	0.365204	0.997881	-0.946444	-0.992737	-0.900151
Down-regulated	Peg13	3.01	3.17	3.53	0.74	0.55	0.67		0.817991	0.940882	1.21739	-0.925521	-1.07145	-0.979285
Down-regulated	Wscd1	1.69	1.61	2.2	0.12	0.1	0.14		0.813894	0.722616	1.39579	-0.977434	-1.00025	-0.954614
Down-regulated	Vamp1	47.08	50.35	56.83	23.89	22.89	22		0.681239	0.906103	1.3517	-0.913438	-0.982203	-1.0434
Down-regulated	Pacsin1	2.49	2.93	4.1	0.49	0.37	0.23		0.485393	0.781337	1.56828	-0.859807	-0.940519	-1.03468
Down-regulated	Zcchc11	14.37	14.72	16.45	7.4	7.09	7.17		0.786079	0.87287	1.30187	-0.942303	-1.01917	-0.999337
Down-regulated	Cnga1	6.79	5.71	3.92	1.2	1.26	1.16		1.50536	1.03412	0.253076	-0.933762	-0.907582	-0.951216
Down-regulated	Selenop	57.83	44.14	54.58	23.62	22.33	21.41		1.32837	0.441781	1.11789	-0.887124	-0.970667	-1.03025
Down-regulated	Dirc2	10.37	10.45	9.41	4.11	3.78	4.35		1.08945	1.11592	0.771714	-0.982432	-1.09165	-0.902999
Down-regulated	Rasl11b	17.47	20.66	18.39	4.51	6.26	5.92		0.783157	1.25736	0.919919	-1.14339	-0.883251	-0.933793
Down-regulated	Arpp21	34.99	30.71	35.93	14.8	15.47	16.51		1.10327	0.642815	1.2044	-1.06885	-0.996766	-0.884879
Down-regulated	Wdr78	23.91	34.05	35.48	9.04	10.67	9.26		0.308917	1.20177	1.32768	-1.00042	-0.856897	-0.981051
Down-regulated	Stk17b	53.46	54.01	50.77	27.36	25.96	23.29		1.0456	1.08576	0.849161	-0.860358	-0.962593	-1.15757
Down-regulated	Gtf2h4	35.44	28.98	28.15	14.05	11.33	12.36		1.45086	0.76781	0.68005	-0.810809	-1.09841	-0.9895
Down-regulated	Rmnd5a	272.72	326.97	311.58	107.88	129.44	123.73		0.64998	1.23121	1.06632	-1.11611	-0.885115	-0.946292
Down-regulated	Atg16l2	6.09	6.32	5.75	2.74	2.66	2.4		1.0148	1.14716	0.819128	-0.913127	-0.959167	-1.1088
Down-regulated	Aldh7a1	16.55	15.89	16.02	6.69	6.84	7.92		1.08303	0.937101	0.965844	-1.09703	-1.06387	-0.825076
Down-regulated	Micu1	6.62	6.66	6.63	3.24	3.04	3.22		0.989705	1.01274	0.995465	-0.957067	-1.07226	-0.968587
Down-regulated	Cnr2	5.28	5.04	6.65	1.65	0.9	1.3		0.803063	0.696579	1.41091	-0.8075	-1.14026	-0.962788
Down-regulated	Pitpnm2	19.76	21.47	28.59	8.31	8.34	9.05		0.489896	0.708053	1.6164	-0.970862	-0.967035	-0.876455
Down-regulated	Adamtsl2	1.08	1.73	1.44	0.21	0.23	0.18		0.423436	1.44915	0.991525	-0.949445	-0.917884	-0.996785
Down-regulated	Il34	2.93	1.47	1.91	0.02	0	0		1.65339	0.365951	0.753948	-0.912674	-0.93031	-0.93031
Down-regulated	Cyp11a1	1.1	0.92	0.88	0.05	0.03	0.03		1.2732	0.890177	0.805061	-0.961108	-1.00367	-1.00367
Down-regulated	Cacnb3	8.04	11.06	10.69	1.89	3.03	2.47		0.476734	1.25778	1.16209	-1.11382	-0.818982	-0.963812
Down-regulated	Ptp4a3	37.25	35.39	41.43	16.28	12.82	17.68		0.912111	0.749635	1.27725	-0.919682	-1.22192	-0.797388
Down-regulated	Hrh3	1.66	1.23	1.51	0.08	0	0.06		1.25203	0.656045	1.04413	-0.937867	-1.04875	-0.965587
Down-regulated	Pip4k2a	111.14	117.63	113.09	53.79	60.65	54.17		0.897922	1.12153	0.965107	-1.078	-0.841647	-1.06491
Down-regulated	Plcxd2	11.79	13.76	14.56	4.13	5.55	5.24		0.608927	1.06708	1.25313	-1.1725	-0.842265	-0.91436
Down-regulated	Patj	7.37	5.97	6.32	2.26	3.02	2.32		1.36687	0.689883	0.85913	-1.10414	-0.736627	-1.07512
Down-regulated	Gm37065	20.82	17.97	19.76	7.66	6.65	8.72		1.2023	0.727927	1.02587	-0.988138	-1.15625	-0.811705
Down-regulated	Padi4	3.88	3.61	4.26	1.03	1.07	1.32		0.962718	0.770412	1.23337	-1.06718	-1.03869	-0.860629
Down-regulated	Epsti1	48.82	38.01	41.41	19.95	19.74	20.48		1.47771	0.560628	0.849072	-0.97152	-0.989335	-0.926556
Down-regulated	Gm44174	83.97	66.73	73.57	15.2	15.8	15.41		1.29244	0.719008	0.946518	-0.99497	-0.975013	-0.987985
Down-regulated	Dusp4	4.65	5.32	9.17	1.14	0.87	1.07		0.312881	0.534321	1.80678	-0.847203	-0.93644	-0.870338
Down-regulated	Tns1	3.33	3.33	3.54	1.51	1.72	1.6		0.916879	0.916879	1.15027	-1.10581	-0.872424	-1.00579
Down-regulated	Pvr	24.09	23.51	25.46	10.88	11.73	13.03		0.948973	0.856829	1.16662	-1.14968	-1.01464	-0.80811
Down-regulated	Tdrd5	30.85	27.08	31.84	15.93	14.99	12.45		1.09117	0.616143	1.21591	-0.788764	-0.907204	-1.22725
Down-regulated	Slc15a1	1.71	0.77	1.64	0.05	0.03	0.01		1.36877	0.0927599	1.27375	-0.884613	-0.911762	-0.938912
Down-regulated	Smyd1	4.86	2.81	2.58	0.66	0.62	0.57		1.80338	0.50317	0.357293	-0.860463	-0.885833	-0.917546
Down-regulated	Ptprk	1.21	0.72	0.8	0.19	0.13	0.17		1.66919	0.454483	0.652803	-0.859387	-1.00813	-0.908967
Down-regulated	Bicdl1	13.97	15.18	14.96	6.08	7.35	7.11		0.80578	1.11094	1.05546	-1.18408	-0.863786	-0.924314
Down-regulated	Slco3a1	11.45	10.74	12.19	5.47	6.26	5.05		0.979602	0.741682	1.22757	-1.02428	-0.759554	-1.16502
Down-regulated	Runx3	5.13	3.93	5.01	1.25	0.56	1.25		1.20478	0.569291	1.14123	-0.849965	-1.21537	-0.849965
Down-regulated	Meis3	6.19	5.38	6.32	1.93	2.11	1.38		1.09216	0.708367	1.15376	-0.926326	-0.841038	-1.18693
Down-regulated	Rptoros	5.39	3.3	3.91	0.25	0.19	0.37		1.53057	0.516658	0.812584	-0.962973	-0.992081	-0.904758
Down-regulated	Epcam	5.49	4.29	3.59	0.84	0.59	0.81		1.49053	0.871269	0.510032	-0.909113	-1.03813	-0.924595
Down-regulated	Nab2	15.53	19.14	14.58	5.93	6.17	3.94		0.808375	1.43618	0.643164	-0.861126	-0.819389	-1.2072
Down-regulated	Sh3pxd2a	7.92	7.94	9.15	3.46	4.06	4.13		0.79614	0.804937	1.33716	-1.16562	-0.901705	-0.870915
Down-regulated	Rel	4.89	5.07	5.54	2.43	2.5	2.25		0.79166	0.920037	1.25524	-0.962829	-0.912905	-1.09121
Down-regulated	Ston2	0.91	0.94	0.99	0.16	0.23	0.26		0.89478	0.976537	1.1128	-1.14913	-0.958368	-0.876612
Down-regulated	5730422E09Rik	6.13	2.53	5.24	0.6	0.38	0.41		1.52391	-0.00780037	1.14524	-0.828967	-0.922571	-0.909807
Down-regulated	B3gnt8	1.75	1.45	1.93	0.43	0.3	0.44		1.03521	0.591549	1.30141	-0.916902	-1.10916	-0.902113
Down-regulated	Mcam	3.06	2.73	3.36	0.67	0.71	0.8		0.99593	0.715426	1.25093	-1.0356	-1.0016	-0.925095
Down-regulated	Gm17021	3.3	3.88	4.92	0.71	1.03	0.65		0.523541	0.866653	1.48189	-1.00863	-0.819327	-1.04412
Down-regulated	CT010575.2	6.42	6.18	6.67	2.31	1.86	2.72		0.988942	0.873725	1.10896	-0.984141	-1.20017	-0.787313
Down-regulated	Ccr7	14.69	17.09	24.28	2.02	1.13	0.9		0.511067	0.77362	1.56019	-0.874995	-0.972358	-0.99752
Down-regulated	Gm44900	27.37	21.29	27.98	11.61	8.22	10.21		1.1818	0.432545	1.25697	-0.760343	-1.1781	-0.932868
Down-regulated	Il21r	57.01	72.83	62.02	31.44	30.81	30.36		0.558349	1.47862	0.849788	-0.929095	-0.965743	-0.99192
Down-regulated	Slc7a11	25.31	11.19	14.54	1.25	0.66	1		1.79637	0.241999	0.610776	-0.852225	-0.917174	-0.879746
Down-regulated	Nr4a1	32.84	40.09	37.23	19.1	13.48	12.79		0.61869	1.26704	1.01128	-0.610045	-1.11263	-1.17433
Down-regulated	Glt8d2	3.6	2.35	3.05	1.05	0.76	0.82		1.47695	0.365903	0.988087	-0.789581	-1.04734	-0.994013
Down-regulated	AC122326.1	3.17	2.07	2.69	0.05	0.05	0.06		1.36601	0.541153	1.00607	-0.973576	-0.973576	-0.966077
Down-regulated	Gm16534	19.38	15.7	14.37	6.49	6.64	6.64		1.51742	0.805465	0.548155	-0.97636	-0.94734	-0.94734
Down-regulated	Gm26740	15.56	10.1	12.55	4.44	2.8	2.08		1.49327	0.425858	0.904826	-0.680656	-1.00127	-1.14203
Down-regulated	Fbln2	3.5	4.23	4.88	1.15	0.88	1.57		0.509602	0.975584	1.3905	-0.990479	-1.16283	-0.722379
Down-regulated	Gm15612	1.24	1.23	1.95	0.12	0.14	0.13		0.615008	0.600978	1.61118	-0.95642	-0.928358	-0.942389
Down-regulated	Prnp	4.74	4.39	4.83	1.58	0.72	0.91		1.0346	0.841816	1.08417	-0.70595	-1.17964	-1.07499
Down-regulated	Bach2	2.16	2.57	3.51	1.02	0.83	0.64		0.355974	0.748662	1.64897	-0.735891	-0.917869	-1.09985
Down-regulated	Chrnb1	4.53	4.16	4.12	1.35	1.35	1.22		1.17045	0.921798	0.894916	-0.966599	-0.966599	-1.05396
Down-regulated	Ppfibp2	0.33	0.44	0.32	0.03	0.04	0.03		0.777016	1.42617	0.718002	-0.9934	-0.934386	-0.9934
Down-regulated	St8sia6	0.54	0.33	0.57	0.04	0.04	0.02		1.20136	0.31094	1.32856	-0.918688	-0.918688	-1.00349
Down-regulated	Sh3bp2	5.5	6.79	6.95	3.03	2.29	2.54		0.500811	1.15781	1.2393	-0.757159	-1.13404	-1.00672
Down-regulated	Grm6	0.73	0.4	0.57	0.02	0.05	0.01		1.51214	0.360587	0.953811	-0.965443	-0.860756	-1.00034
Down-regulated	Ccr8	3.18	2.77	5.18	0.37	0.28	0.34		0.62808	0.406086	1.71098	-0.89339	-0.94212	-0.909633
Down-regulated	Ifi213	2.14	3.1	3.62	0.8	0.88	0.44		0.255849	1.04816	1.47732	-0.850079	-0.784054	-1.14719
Down-regulated	AC101882.1	5.29	2.5	4.21	0	0	0.15		1.5285	0.22237	1.0229	-0.948	-0.948	-0.877777
Down-regulated	2010300C02Rik	3.29	2.02	2.46	0.74	0.81	0.62		1.62296	0.361026	0.798232	-0.910846	-0.84129	-1.03008
Down-regulated	Pik3r3	3.54	3.85	3.41	1.11	1.61	1.03		0.932217	1.1914	0.823528	-1.09943	-0.681396	-1.16632
Down-regulated	Gse1	18.35	20.51	23.47	8.36	11.03	9.98		0.533983	0.910092	1.4255	-1.20552	-0.740611	-0.923442
Down-regulated	Mctp2	1.01	0.94	1.12	0.39	0.32	0.36		0.946652	0.739572	1.27206	-0.887486	-1.09457	-0.976235
Down-regulated	Cdyl2	9.8	8.37	8.77	4.22	3.99	4.06		1.31507	0.739097	0.900208	-0.93243	-1.02507	-0.996875
Down-regulated	Cmah	30.25	18.57	23.1	4.19	2.69	4.83		1.53677	0.436362	0.863147	-0.918418	-1.05974	-0.858122
Down-regulated	Trio	2.58	1.95	2.78	1.14	1.04	0.91		1.12974	0.289106	1.3966	-0.791706	-0.925139	-1.0986
Down-regulated	Gm43127	1.32	1.85	1.93	0.19	0.33	0.13		0.470765	1.16064	1.26477	-1.0001	-0.817872	-1.0782
Down-regulated	Map3k8	1.89	1.6	2.02	0.54	0.36	0.52		1.05723	0.640089	1.24422	-0.884617	-1.14353	-0.913385
Down-regulated	Cd44	2.46	2.09	3.19	0.96	0.7	0.94		0.801251	0.398813	1.59525	-0.830255	-1.11305	-0.852009
Down-regulated	Gm38244	2.76	2.36	3.64	0.57	0.5	0.13		0.83172	0.529276	1.4971	-0.824159	-0.877086	-1.15685
Down-regulated	4930417O13Rik	5.39	5.61	6.1	2.84	1.69	1.57		0.806344	0.922796	1.18217	-0.543444	-1.15217	-1.21569
Down-regulated	Phf2os1	45.17	43.42	40.46	21.81	18.98	19.42		1.17585	1.02484	0.769423	-0.839893	-1.08409	-1.04613
Down-regulated	Lysmd2	1.71	2.11	1.87	0.19	0.18	0.12		0.777409	1.23471	0.960329	-0.960329	-0.971762	-1.04036
Down-regulated	Stx1a	2.96	4.32	4.25	0.93	1.24	0.92		0.354022	1.27403	1.22668	-1.01922	-0.809516	-1.02599
Down-regulated	Sell	48.84	31.13	38.03	20.8	18.26	17.94		1.72057	0.171707	0.775159	-0.731722	-0.953862	-0.981848
Down-regulated	Gm43770	6.92	9.34	9.46	2.05	2.41	2.04		0.468179	1.19914	1.23539	-1.00281	-0.894071	-1.00583
Down-regulated	Tesc	3.46	4.72	5.33	1.16	1.06	0.63		0.392763	1.0676	1.39431	-0.839084	-0.892642	-1.12294
Down-regulated	2010016I18Rik	2.85	2.78	4.91	1.13	0.6	0.82		0.442125	0.395818	1.80489	-0.695714	-1.04633	-0.900789
Down-regulated	Prkcz	1.41	2.33	1.82	0.45	0.6	0.31		0.340615	1.56152	0.884713	-0.933373	-0.734312	-1.11916
Down-regulated	Fam46c	1.35	1.48	1.31	0.38	0.47	0.4		0.930964	1.19892	0.848517	-1.06838	-0.88287	-1.02715
Down-regulated	Nphs2	6.85	10.44	10.23	3.74	3.89	2.96		0.162555	1.33361	1.2651	-0.85192	-0.802991	-1.10635
Down-regulated	Lad1	0.7	0.81	1.36	0.1	0.08	0.07		0.373356	0.601518	1.74233	-0.871164	-0.912648	-0.93339
Down-regulated	Adgrg1	7.93	7.41	10.17	2.51	2.62	4.22		0.736913	0.55616	1.51554	-1.14708	-1.10884	-0.552684
Down-regulated	Acan	0.91	0.87	0.85	0.2	0.25	0.1		1.08601	0.971693	0.914535	-0.943114	-0.800218	-1.22891
Down-regulated	Slc6a19	36.32	16.35	27.45	5.21	3.84	4.82		1.65661	0.0549398	0.945205	-0.838533	-0.948413	-0.869813
Down-regulated	Adgrl2	0.24	0.15	0.33	0.01	0.03	0.02		0.903178	0.164214	1.64214	-0.985285	-0.821071	-0.903178
Down-regulated	Trav14n-3	7.95	7.66	9.95	1.35	0.6	0.93		0.832889	0.757644	1.35182	-0.879593	-1.07419	-0.988569
Down-regulated	A630023P12Rik	1.93	1.97	3.01	0.52	0.29	0.24		0.578875	0.617253	1.61509	-0.773965	-0.994641	-1.04261
Down-regulated	Slit3	0.23	0.16	0.42	0	0	0		0.609948	0.160513	1.82985	-0.866769	-0.866769	-0.866769
Down-regulated	Trav8d-2	6.22	4.29	7.25	0.29	0.48	0		1.05626	0.405302	1.40366	-0.94383	-0.879747	-1.04164
Down-regulated	Ptgfrn	1.21	0.78	1.18	0.41	0.22	0.29		1.30897	0.243625	1.23464	-0.673065	-1.1438	-0.97037
Down-regulated	Mn1	0.11	0.34	0.34	0	0	0		-0.142206	1.36737	1.36737	-0.864175	-0.864175	-0.864175
Down-regulated	Relb	2.87	3.14	3.65	1.34	1.1	1.32		0.625515	0.892181	1.39589	-0.885597	-1.12263	-0.90535
Down-regulated	Atl1	0.55	0.28	0.52	0.06	0.07	0.07		1.38972	0.103236	1.24678	-0.94501	-0.897363	-0.897363
Down-regulated	Tmem35a	3.99	3.27	3.69	1.4	0.71	0.73		1.22022	0.700873	1.00382	-0.647976	-1.14568	-1.13125
Down-regulated	Rgmb	0.76	0.47	0.7	0.04	0.02	0.01		1.32311	0.423808	1.13705	-0.909637	-0.971657	-1.00267
Down-regulated	Maml2	3.94	4.68	5.33	1.99	2.51	2.24		0.385366	0.965373	1.47484	-1.14303	-0.73546	-0.947085
Down-regulated	Amigo2	1.19	1.77	2.4	0.44	0.19	0.31		0.171041	0.879642	1.64933	-0.745252	-1.05068	-0.904076
Down-regulated	Gria2	0.21	0.11	0.11	0.02	0.01	0		1.78351	0.445878	0.445878	-0.757993	-0.891756	-1.02552
Down-regulated	Arhgap20	0.3	0.4	0.51	0.07	0.12	0.06		0.329245	0.910265	1.54939	-1.0071	-0.716591	-1.0652
Down-regulated	E330020D12Rik	7.53	4.01	4.21	2	0.88	1.15		1.8507	0.31185	0.399284	-0.566867	-1.0565	-0.938463
Down-regulated	Apoe	27.65	19.44	17	11.44	9.48	7.56		1.78546	0.586063	0.229604	-0.582655	-0.868991	-1.14948
Down-regulated	Nwd1	20.69	10.4	12.95	3.57	3.67	3.29		1.81578	0.204363	0.603693	-0.865216	-0.849556	-0.909064
Down-regulated	Ephx1	11.37	11.81	13.78	6.62	6.49	4.54		0.673026	0.803577	1.38809	-0.736324	-0.774895	-1.35347
Down-regulated	Ica1	0.94	0.47	0.62	0.08	0.07	0.04		1.69265	0.296957	0.742392	-0.861175	-0.890871	-0.979958
Down-regulated	Trav5-1	2.39	4.81	6.11	0.28	0	0		0.0514056	1.04662	1.58123	-0.81632	-0.931469	-0.931469
Down-regulated	Sertad4	1.23	0.55	0.41	0.09	0.01	0.06		1.98067	0.374082	0.0433148	-0.712725	-0.901736	-0.783604
Down-regulated	Trav6-3	8.29	8.75	7.71	1.58	2.03	0.92		1.00332	1.13866	0.832665	-0.970952	-0.83855	-1.16514
Down-regulated	Spns3	2.83	1.54	1.81	0.76	0.54	0.69		1.82662	0.221848	0.55773	-0.748478	-1.02216	-0.835558
Down-regulated	Fam71b	4.4	1.37	2.06	0.47	0.37	0.48		2.02326	-0.10908	0.376503	-0.74245	-0.812825	-0.735413
Down-regulated	Padi3	3.03	2	3.31	0.89	0.93	1.02		1.16644	0.13664	1.44639	-0.973144	-0.933152	-0.843169
Down-regulated	Prr33	6.52	8.47	9.39	3.42	3.75	3.89		0.257719	1.0771	1.46368	-1.04488	-0.906219	-0.847392
Down-regulated	Gm590	1.64	2.23	3.1	0	0	0		0.386801	0.863899	1.56742	-0.939373	-0.939373	-0.939373
Down-regulated	Acpp	1.91	1.42	1.35	0.45	0.56	0.68		1.59248	0.67266	0.541257	-1.14822	-0.941725	-0.716462
Down-regulated	A930003A15Rik	46.39	32.31	38.1	23.44	15.59	15.96		1.56137	0.323411	0.832486	-0.456468	-1.14667	-1.11413
Down-regulated	Me1	0.6	0.35	0.29	0.01	0.03	0.02		1.75475	0.610349	0.335692	-0.946041	-0.854489	-0.900265
Down-regulated	Tmem38a	5.76	4.87	5.35	2.34	2.08	2.56		1.26511	0.682721	0.996817	-0.972823	-1.14296	-0.828863
Down-regulated	Trav3-3	7.5	7.19	8.57	1.86	1.56	1.46		0.908192	0.808	1.25402	-0.914656	-1.01162	-1.04394
Down-regulated	Ccl22	0.31	1.08	0.62	0	0.05	0.01		-0.0886455	1.86156	0.6965	-0.873791	-0.747155	-0.848464
Down-regulated	Rrad	9.04	9.66	10.18	5.65	3.89	4.12		0.745147	0.982066	1.18077	-0.550263	-1.22281	-1.13492
Down-regulated	Hs3st3b1	1.4	1.15	2.34	0.56	0.42	0.24		0.532384	0.183661	1.84358	-0.639326	-0.834611	-1.08569
Down-regulated	Mcf2l	0.57	0.48	0.55	0.15	0.23	0.18		1.18636	0.677919	1.07337	-1.18636	-0.734412	-1.01688
Down-regulated	Kcnh8	0.19	0.29	0.31	0	0	0.01		0.419019	1.15847	1.30635	-0.985928	-0.985928	-0.911983
Down-regulated	Trav7-1	3.92	3.31	4.74	0.43	0.16	0		0.93895	0.625395	1.36045	-0.854992	-0.993779	-1.07602
Down-regulated	Gm1043	0.55	0.73	0.49	0.2	0.13	0.15		0.768473	1.5589	0.504997	-0.768473	-1.07586	-0.988037
Down-regulated	Klk8	3.79	4.72	5.57	1.9	1.52	0.91		0.417492	0.955506	1.44724	-0.675893	-0.895727	-1.24862
Down-regulated	Epas1	0.84	0.94	1.05	0.17	0.35	0.26		0.679253	0.964254	1.27775	-1.23025	-0.717253	-0.973754
Down-regulated	Kcnip3	0.85	0.5	0.38	0.08	0.02	0.07		1.79969	0.618642	0.213713	-0.79861	-1.00107	-0.832354
Down-regulated	Ap3m2	4.74	3.56	5.68	2.48	1.91	2.29		0.944564	0.0849865	1.62931	-0.701746	-1.11697	-0.840152
Down-regulated	Tmie	3.89	5.26	4.63	0.09	0.18	0.01		0.67685	1.27639	1.00069	-0.986101	-0.946715	-1.02111
Down-regulated	Jaml	1.26	1.2	1.65	0.36	0.26	0.43		0.752666	0.639766	1.48651	-0.940832	-1.129	-0.809115
Down-regulated	Gm17767	0.76	0.29	0.41	0.04	0.04	0.05		1.88409	0.0951561	0.551906	-0.856405	-0.856405	-0.818343
Down-regulated	Arhgap29	0.38	0.34	0.53	0.07	0.14	0.08		0.719023	0.485826	1.59351	-1.08825	-0.680157	-1.02995
Down-regulated	Tro	0.21	0.22	0.17	0.03	0.01	0.01		1.0912	1.19853	0.661876	-0.840762	-1.05542	-1.05542
Down-regulated	Med12l	0.57	0.62	0.6	0.23	0.25	0.26		0.843649	1.12803	1.01427	-1.09011	-0.976358	-0.919483
Down-regulated	Ceacam1	0.96	0.6	0.7	0.27	0.18	0.14		1.61257	0.41561	0.748098	-0.6816	-0.980839	-1.11383
Down-regulated	Fam222a	4.02	4.31	4.03	1.54	1.64	2.3		0.890749	1.13755	0.899259	-1.21982	-1.13471	-0.573029
Down-regulated	Filip1l	1.2	1.73	1.98	0.77	0.54	0.47		0.147248	1.06538	1.49847	-0.597655	-0.996091	-1.11735
Down-regulated	Pld4	2.84	1.63	2.72	1.08	0.47	0.71		1.36826	0.0594896	1.23847	-0.535406	-1.1952	-0.935609
Down-regulated	Dysf	0.14	0.09	0.13	0	0	0.01		1.29708	0.469155	1.13149	-1.0211	-1.0211	-0.855518
Down-regulated	Prag1	0.47	0.36	0.6	0.15	0.04	0.13		0.889661	0.340898	1.5382	-0.70674	-1.2555	-0.806515
Down-regulated	Gm43819	6.39	4.85	6.57	3.32	2.8	2.54		1.20934	0.267949	1.31937	-0.667326	-0.985197	-1.14413
Down-regulated	Lamb3	1.82	1.12	1.56	0.71	0.42	0.62		1.52895	0.153877	1.01821	-0.651521	-1.22119	-0.828316
Down-regulated	Crmp1	0.21	0.37	0.42	0.08	0.05	0.04		0.0982858	1.14667	1.47429	-0.753525	-0.950097	-1.01562
Down-regulated	Rtn4rl1	4.24	6.23	5.12	1.82	2.93	2.28		0.299022	1.56509	0.858892	-1.24062	-0.534422	-0.947962
Down-regulated	Gm26822	1.43	0.59	0.83	0.2	0.23	0.13		1.88504	0.0473995	0.57244	-0.805792	-0.740161	-0.958928
Down-regulated	Gm3086	13.37	6.39	9.73	2.99	1.49	3.41		1.71355	0.0383989	0.839975	-0.777577	-1.13757	-0.67678
Down-regulated	Spaca1	1.11	0.85	0.87	0.18	0.1	0.04		1.36518	0.758433	0.805106	-0.805106	-0.991798	-1.13182
Down-regulated	Cdk15	0.35	0.26	0.46	0	0	0.01		0.914366	0.43029	1.50601	-0.968152	-0.968152	-0.914366
Down-regulated	Gm42787	2.11	0.82	1.46	0.21	0.14	0.13		1.72884	0.0110965	0.863309	-0.801169	-0.894379	-0.907695
Down-regulated	4930512B01Rik	0.24	0.22	0.25	0.02	0.02	0		1.02484	0.846607	1.11396	-0.935724	-0.935724	-1.11396
Down-regulated	Apol9b	1.06	0.69	2	0.22	0	0.14		0.543883	0.00725177	1.90722	-0.674415	-0.993493	-0.790443
Down-regulated	Gramd1c	1.75	1.03	1.28	0.39	0.43	0.57		1.69853	0.24553	0.750043	-1.04602	-0.965302	-0.682774
Down-regulated	Raver2	1.12	1.69	1.49	0.32	0.63	0.59		0.293948	1.43634	1.0355	-1.3094	-0.688106	-0.768273
Down-regulated	Nxnl1	1.7	1.69	1.75	0.8	0.3	0.43		0.948455	0.932334	1.02906	-0.50244	-1.30849	-1.09892
Down-regulated	Trav8-1	4.17	4.91	5.17	1.04	0.33	0.47		0.708338	1.06052	1.18427	-0.781314	-1.11922	-1.05259
Down-regulated	Gm43702	0.98	0.86	1.23	0.19	0.26	0.25		0.857009	0.56457	1.46626	-1.06821	-0.897625	-0.921995
Down-regulated	Trav14-1	13.24	14.48	26.37	6.71	5.17	5.98		0.1696	0.338068	1.95346	-0.717573	-0.926799	-0.816752
Down-regulated	Atp1a3	1.89	1.16	1.52	0.25	0.73	0.46		1.53287	0.273213	0.894413	-1.29704	-0.468776	-0.934676
Down-regulated	Traj17	135.89	117.91	109.24	61.07	54.33	40.82		1.37648	0.874943	0.633102	-0.710554	-0.89856	-1.27541
Down-regulated	Mgat5b	0.13	0.18	0.18	0	0	0		0.579884	1.17976	1.17976	-0.979804	-0.979804	-0.979804
Down-regulated	AC117245.3	1.07	0.83	0.44	0.13	0.07	0.08		1.62488	1.00914	0.00855201	-0.786785	-0.940721	-0.915065
Down-regulated	Gm12193	4.57	2.72	4.08	0.51	0.43	0.4		1.39205	0.341626	1.11383	-0.91321	-0.958634	-0.975668
Down-regulated	1700016L21Rik	1.36	0.85	0.52	0	0.06	0		1.7616	0.757784	0.108255	-0.915246	-0.79715	-0.915246
Down-regulated	5730508B09Rik	16.55	10.55	8.7	5.44	6.69	4.78		1.95107	0.443483	-0.0213575	-0.840482	-0.5264	-1.00632
Down-regulated	Trav7n-4	3.61	2.78	3.07	0.29	0.32	0.18		1.29723	0.731044	0.928869	-0.967525	-0.94706	-1.04256
Down-regulated	4930539E08Rik	1.63	0.94	1.18	0.33	0.56	0.18		1.64473	0.271911	0.749413	-0.941741	-0.484134	-1.24018
Down-regulated	Arap3	0.44	0.36	0.53	0.16	0.03	0.05		0.92652	0.510885	1.39411	-0.528203	-1.20361	-1.0997
Down-regulated	Asb2	0.8	0.68	0.93	0.3	0.06	0.16		0.942799	0.579796	1.33605	-0.569712	-1.29572	-0.993216
Down-regulated	Gm27549	52.88	29.95	53.89	12.57	13.15	6.42		1.28678	0.0939815	1.33932	-0.810114	-0.779943	-1.13003
Down-regulated	Cdh1	0.8	0.36	0.56	0.14	0.11	0.13		1.74986	0.0388857	0.816599	-0.816599	-0.933257	-0.855485
Down-regulated	Sdk1	0.25	0.17	0.19	0.06	0.01	0.05		1.48379	0.55883	0.79007	-0.71299	-1.29109	-0.82861
Down-regulated	Col15a1	2.69	1.42	2.18	0.1	0.06	0.29		1.50159	0.284344	1.01277	-0.980826	-1.01916	-0.798718
Down-regulated	Trav7d-3	2.38	2.46	2.73	0	0.41	0.15		0.869219	0.937061	1.16603	-1.14907	-0.801378	-1.02186
Down-regulated	4930452B06Rik	1.97	1.12	1.41	0.44	0.36	0.55		1.70418	0.248348	0.745043	-0.916317	-1.05334	-0.727915
Down-regulated	Trav9-4	6.57	9.61	13.89	3.33	2.34	2.79		0.035396	0.760815	1.78213	-0.737748	-0.973986	-0.866605
Down-regulated	Ifit1	3.12	5.69	5.71	2.05	2.35	1.89		-0.214414	1.36753	1.37984	-0.873043	-0.68838	-0.971529
Down-regulated	Hes1	1.97	1.03	1.44	0.26	0.11	0.5		1.63392	0.218358	0.835784	-0.941199	-1.16709	-0.579778
Down-regulated	Afp	0.38	0.37	0.56	0.06	0.1	0.04		0.655349	0.604283	1.57454	-0.978768	-0.774503	-1.0809
Down-regulated	Epb41l4b	0.29	0.4	0.57	0.1	0.02	0.14		0.194181	0.776726	1.67702	-0.812032	-1.2357	-0.600197
Down-regulated	Map3k19	0.48	0.39	0.51	0.06	0.14	0.11		1.08124	0.590592	1.24479	-1.20844	-0.772313	-0.935861
Down-regulated	Nradd	4.74	5.29	2.53	1.9	1.41	1.16		1.18471	1.52735	-0.192087	-0.584568	-0.889831	-1.04558
Down-regulated	Lynx1	3.97	5.98	7.06	2.14	2.32	3.45		-0.101105	1.00737	1.60297	-1.11031	-1.01105	-0.387875
Down-regulated	Gpr183	2.63	2.26	3.24	1.59	0.92	0.83		0.815211	0.395311	1.50748	-0.365048	-1.12541	-1.22755
Down-regulated	Grm4	0.16	0.17	0.36	0	0.02	0.03		0.292735	0.372572	1.88947	-0.984656	-0.824982	-0.745145
Down-regulated	Ptk2	1.15	1.44	1.39	0.43	0.71	0.52		0.518032	1.23341	1.11007	-1.25808	-0.567368	-1.03606
Down-regulated	Trpm1	0.17	0.18	0.22	0.08	0.04	0.04		0.678096	0.818392	1.37957	-0.584565	-1.14575	-1.14575
Down-regulated	Gimap4	24.29	33.25	44.17	14.66	10.59	9.3		0.124544	0.830821	1.6916	-0.634546	-0.955366	-1.05705
Down-regulated	Aqp9	0.19	0.12	0.37	0.01	0.01	0.01		0.545178	0.0126786	1.91446	-0.824106	-0.824106	-0.824106
Down-regulated	Trav3-1	2.01	1.93	1.94	0	0	0.16		1.05044	0.966684	0.977153	-1.05393	-1.05393	-0.886418
Down-regulated	Gm43579	2.96	2.4	2.37	0.93	1	0.7		1.40778	0.768572	0.734329	-0.90935	-0.829449	-1.17188
Down-regulated	Trav9n-4	0.99	0.62	1.76	0	0	0		0.654563	0.0891428	1.83125	-0.858318	-0.858318	-0.858318
Down-regulated	Mgll	0.17	0.11	0.23	0.02	0	0.01		0.915657	0.228914	1.6024	-0.8012	-1.03011	-0.915657
Down-regulated	Traj8	120.62	118.23	94.35	48.7	45.52	23.17		1.20439	1.14115	0.509349	-0.698432	-0.782566	-1.37389
Down-regulated	Ccnd2	4.83	9.13	11.07	2.63	2.26	1.67		-0.120862	1.07387	1.61289	-0.73212	-0.834922	-0.99885
Down-regulated	Tnfrsf4	4.24	5.35	8.37	2.43	2.27	2.76		0.00155315	0.518753	1.92591	-0.841809	-0.91636	-0.688047
Down-regulated	Ptprf	27.54	28.85	31.73	9.41	10.95	15.94		0.7606	0.907056	1.22903	-1.2663	-1.09413	-0.536258
Down-regulated	Cldn10	1.04	0.91	1.02	0.38	0.27	0.27		1.13199	0.756269	1.07419	-0.775537	-1.09346	-1.09346
Down-regulated	Adamts17	0.33	0.33	0.53	0.14	0.12	0.11		0.459573	0.459573	1.77264	-0.787839	-0.919145	-0.984798
Down-regulated	Rab44	1.05	0.52	0.85	0.19	0.26	0.28		1.62828	-0.0155074	1.00798	-1.039	-0.821895	-0.759865
Down-regulated	Khdc1a	0.57	0.62	0.5	0.05	0.03	0.12		1.01094	1.20917	0.733429	-1.05059	-1.12988	-0.773073
Down-regulated	Sh3gl3	0.2	0.44	0.62	0.03	0.01	0.11		-0.15659	0.91717	1.72249	-0.91717	-1.00665	-0.55925
Down-regulated	AC117639.1	0.98	0.39	0.83	0.28	0.05	0.08		1.53806	-0.126996	1.11474	-0.43743	-1.08652	-1.00186
Down-regulated	Gm37874	2.24	2.15	2.38	1.05	1.23	0.83		0.950148	0.806024	1.17434	-0.955486	-0.667239	-1.30779
Down-regulated	Fgd6	0.51	0.54	0.62	0.17	0.26	0.24		0.697486	0.871857	1.33685	-1.27872	-0.75561	-0.871857
Down-regulated	Tubb4a	2.55	3.8	3	1.6	1.32	1.4		0.295824	1.65698	0.785839	-0.738652	-1.04355	-0.956437
Down-regulated	Gm45746	0.3	0.12	0.33	0	0	0		1.23976	-0.0354218	1.45229	-0.885545	-0.885545	-0.885545
Down-regulated	Trav7d-4	3.03	4.03	3.32	0.54	1.08	0.54		0.665091	1.37263	0.870278	-1.09669	-0.714619	-1.09669
Down-regulated	Trav7-3	2.27	5.03	3.47	0.24	0.95	0.53		0.109542	1.71486	0.807505	-1.07118	-0.658219	-0.902506
Down-regulated	B430306N03Rik	0.26	0.33	0.23	0.05	0.06	0.08		0.837477	1.47701	0.563394	-1.08111	-0.989746	-0.807023
Down-regulated	Sdc3	0.49	0.75	0.64	0.24	0.28	0.14		0.301923	1.47942	0.981251	-0.830289	-0.649135	-1.28317
Down-regulated	Slc23a3	0.76	0.86	0.74	0.22	0.2	0.14		0.901371	1.23114	0.835417	-0.879386	-0.94534	-1.1432
Down-regulated	Gm5441	0.22	0.07	0.09	0	0.01	0		1.99689	0.0644157	0.322078	-0.837404	-0.708572	-0.837404
Down-regulated	Gm11342	7.88	2.08	3.73	1.14	0.8	1.35		2.06044	-0.306006	0.367207	-0.689534	-0.828256	-0.603852
Down-regulated	Gm4894	0.38	0.14	0.22	0	0	0		1.8064	0.117299	0.680331	-0.868009	-0.868009	-0.868009
Down-regulated	Trav6d-3	1.51	1.71	2.2	0	0.15	0.08		0.638571	0.863288	1.41385	-1.05804	-0.889505	-0.968156
Down-regulated	Bcl2a1b	1.62	1.57	1.59	0.48	0.27	0.15		1.02959	0.953139	0.983721	-0.71358	-1.03469	-1.21818
Down-regulated	Igkv1-110	3.52	3.91	2.36	1.09	0	0.31		1.09673	1.35518	0.328026	-0.513576	-1.2359	-1.03047
Down-regulated	Lrrc32	0.15	0.21	0.37	0.02	0.02	0.05		0.106112	0.583614	1.85695	-0.928477	-0.928477	-0.689726
Down-regulated	Prss50	0.28	0.43	0.34	0	0	0		0.582211	1.41394	0.914904	-0.970352	-0.970352	-0.970352
Down-regulated	Gm38365	1.73	1.52	1.92	0.75	0.82	0.83		0.982728	0.542074	1.38141	-1.07366	-0.926772	-0.905788
Down-regulated	Gm44104	1.34	1.42	1.4	0.81	0.59	0.39		0.841586	1.03487	0.986549	-0.438914	-0.970442	-1.45365
Down-regulated	Hvcn1	3.92	2.12	3.6	2.01	0.76	1.27		1.43278	-0.139784	1.15322	-0.235885	-1.32795	-0.882385
Down-regulated	Unc5cl	6.62	4.95	9.06	1.45	1.1	2.57		0.808034	0.228471	1.65482	-0.986184	-1.10765	-0.597494
Down-regulated	Baiap3	0.29	0.18	0.26	0.05	0.05	0.04		1.39796	0.337439	1.10873	-0.915906	-0.915906	-1.01232
Down-regulated	Gm1720	0.91	0.36	0.73	0.1	0.07	0.08		1.60322	-0.04495	1.06382	-0.824084	-0.913984	-0.884017
Down-regulated	Fkbp10	0.53	0.52	0.9	0.05	0.22	0.17		0.461169	0.426143	1.75711	-1.22005	-0.624621	-0.799749
Down-regulated	6430550D23Rik	1.13	0.83	0.93	0.51	0.41	0.39		1.53474	0.46399	0.820905	-0.678139	-1.03505	-1.10644
Down-regulated	Coro2a	0.81	0.65	1.17	0.45	0.24	0.38		0.627073	0.108116	1.79473	-0.54058	-1.22171	-0.767624
Down-regulated	Ikzf4	0.67	0.89	1.21	0.46	0.19	0.39		0.103544	0.754391	1.70108	-0.517719	-1.31649	-0.724807
Down-regulated	Sstr2	0.64	1	0.42	0.09	0.1	0.19		0.710047	1.80555	0.0405741	-0.963636	-0.933205	-0.65933
Down-regulated	Gm20692	6.69	6.3	6.52	3.58	2.87	2.25		1.07731	0.866006	0.985206	-0.607739	-0.99243	-1.32836
Down-regulated	Ppp3cc	5.75	4	5.66	3.45	1.14	1.92		1.2137	0.200675	1.1616	-0.117704	-1.4549	-1.00338
Down-regulated	AC160562.1	2.84	1.81	3.16	1.04	0.75	1.56		1.11352	-0.0568121	1.47711	-0.931718	-1.26123	-0.340872
Down-regulated	Scara3	0.56	0.05	0.21	0.01	0	0.02		2.09043	-0.458063	0.341465	-0.657945	-0.707916	-0.607975
Down-regulated	Trav14n-1	4.61	4.67	4.57	1.41	1.7	0.3		0.967384	1.00087	0.945059	-0.818555	-0.656705	-1.43805
Down-regulated	Zfp683	0.43	0.62	1.73	0.23	0.07	0.06		-0.162459	0.168261	2.10036	-0.510585	-0.789086	-0.806492
Down-regulated	Iglv2	0.25	2.26	2.59	0	0	0		-0.535117	1.25753	1.55184	-0.758083	-0.758083	-0.758083
Down-regulated	Cyp2d22	1.69	2.01	1.89	1.11	0.73	0.8		0.619461	1.24217	1.00865	-0.50919	-1.24865	-1.11244
Down-regulated	Fam174b	1.06	1.58	0.96	0.28	0.67	0.26		0.559203	1.68482	0.342737	-1.12923	-0.285013	-1.17252
Down-regulated	Hhipl2	1.51	1.69	1.41	0.72	0.75	0.62		0.915334	1.33422	0.682622	-0.923091	-0.853277	-1.1558
Down-regulated	Neurl3	1.9	1.06	2.48	1.04	0.37	0.41		0.905234	-0.19679	1.66616	-0.223029	-1.10202	-1.04955
Down-regulated	Gm37514	1.09	0.45	0.49	0.18	0.18	0.13		2.02937	0.0908674	0.212024	-0.726939	-0.726939	-0.878385
Down-regulated	App	0.66	0.46	0.51	0.16	0.16	0.14		1.52659	0.546962	0.79187	-0.922487	-0.922487	-1.02045
Down-regulated	Gm12000	7.24	9.32	8.8	3.17	4.32	4.33		0.43966	1.31617	1.09704	-1.27543	-0.790826	-0.786612
Down-regulated	H60b	0.9	0.85	2.1	0.4	0.22	0.15		0.196879	0.121157	2.01423	-0.560349	-0.832951	-0.938963
Down-regulated	Hecw2	0.19	0.15	0.15	0.05	0.06	0.05		1.44055	0.734976	0.734976	-1.02897	-0.852572	-1.02897
Down-regulated	Kcnmb4os1	0.55	1.1	0.61	0	0.13	0		0.381261	1.76385	0.532089	-1.00133	-0.674538	-1.00133
Down-regulated	Thrb	0.43	0.38	0.47	0.05	0.17	0.18		0.969593	0.646396	1.22815	-1.48671	-0.711035	-0.646396
Down-regulated	Rimkla	0.19	0.31	0.34	0.05	0.05	0.06		0.190799	1.17205	1.41736	-0.953994	-0.953994	-0.872223
Down-regulated	Traj19	117.21	71.04	62.13	46.31	30.28	27.1		1.91413	0.395609	0.102561	-0.417754	-0.944977	-1.04957
Down-regulated	Gm13031	2.17	1.83	2	0.9	0.35	0.5		1.19713	0.733725	0.965428	-0.533825	-1.28345	-1.07901
Down-regulated	Chil5	4.5	2.3	3.6	1.71	1.66	0.99		1.67969	-0.13174	0.938651	-0.617533	-0.658702	-1.21037
Down-regulated	Gm12503	0.32	0.24	0.48	0.06	0.07	0.06		0.726477	0.221102	1.73723	-0.915992	-0.852821	-0.915992
Down-regulated	9130230L23Rik	0.2	0.15	0.25	0.07	0.06	0.04		0.921593	0.278621	1.56457	-0.750134	-0.878728	-1.13592
Down-regulated	Gm17056	0.75	0.84	1.24	0.4	0.19	0.29		0.362427	0.610162	1.71121	-0.600987	-1.17904	-0.903774
Down-regulated	Gm10277	3.37	2.55	1.67	1.42	1.09	0.8		1.75672	0.829351	-0.16587	-0.448603	-0.821811	-1.14978
Down-regulated	F2rl1	0.27	0.42	0.53	0.12	0.08	0.02		0.161985	0.971909	1.56585	-0.647939	-0.863919	-1.18789
Down-regulated	Pde11a	0.58	0.59	0.49	0.3	0.13	0.19		1.09217	1.14678	0.600695	-0.436869	-1.36522	-1.03756
Down-regulated	Gulo	0.12	0.27	0.18	0	0	0		0.239182	1.67428	0.81322	-0.908893	-0.908893	-0.908893
Down-regulated	Mxra7	2.21	1.28	1.46	0.75	0.68	0.68		1.86896	0.186896	0.512457	-0.771701	-0.898308	-0.898308
Down-regulated	2310016D23Rik	4.93	6.28	5.91	2.38	1.82	1.89		0.56168	1.2759	1.08015	-0.78741	-1.08368	-1.04665
Down-regulated	Ggt1	0.37	0.42	0.88	0.24	0.08	0.09		0.0862883	0.271192	1.9723	-0.394461	-0.986152	-0.949172
Down-regulated	Ptprn	0.94	0.41	0.72	0.32	0.14	0.22		1.7028	-0.170869	0.925051	-0.48904	-1.12538	-0.842562
Down-regulated	Aire	0.08	0.12	0.12	0	0	0		0.485071	1.21268	1.21268	-0.970143	-0.970143	-0.970143
Down-regulated	Wdfy2	10.53	19.13	15.95	4.55	7.21	5.88		-0.00218065	1.60527	1.01089	-1.11992	-0.622731	-0.871325
Down-regulated	B630019A10Rik	2.57	1.47	1.78	1.17	0.68	0.7		1.79208	0.114388	0.587193	-0.343165	-1.0905	-1.06
Down-regulated	4732465J04Rik	0.19	0.15	0.27	0.04	0.02	0.01		0.789823	0.377742	1.61399	-0.755483	-0.961524	-1.06454
Down-regulated	Lyz2	5.57	7.06	5.46	4.48	1.53	1.54		0.624163	1.34139	0.571214	0.099481	-1.32053	-1.31572
Down-regulated	Gm34096	1.03	0.78	1.32	0.09	0	0.12		0.923872	0.435911	1.48991	-0.910859	-1.08653	-0.852304
Down-regulated	Rasgef1a	0.18	0.38	0.3	0.1	0	0.03		0.108655	1.55739	0.977893	-0.470837	-1.1952	-0.977893
Down-regulated	Col9a3	1.09	1.18	1.04	0.67	0.52	0.36		0.904954	1.19583	0.743355	-0.452477	-0.937274	-1.45439
Down-regulated	1810019D21Rik	0.35	0.56	0.77	0.03	0.18	0.06		0.0931533	0.875641	1.65813	-1.09921	-0.540289	-0.987425
Down-regulated	Adgrg5	1.39	1.57	2.94	0.05	0	0.16		0.347928	0.516431	1.79893	-0.906485	-0.953291	-0.80351
Down-regulated	Serp2	1.13	1.3	2.42	0.51	0.43	0.12		0.190907	0.414728	1.88932	-0.625384	-0.730711	-1.13886
Down-regulated	Mdga1	0.04	0.04	0.04	0	0	0		1	1	1	-1	-1	-1
Down-regulated	Egr3	2.6	1.98	4.93	1.62	1	1.12		0.294621	-0.171758	2.0473	-0.442559	-0.908937	-0.818671
Down-regulated	Gm11345	0.88	0.73	1.37	0.24	0	0.05		0.678617	0.374758	1.67122	-0.617845	-1.10402	-1.00273
Down-regulated	Traj3	64.86	93.8	125.43	33.21	61.74	27.37		-0.0849417	0.770089	1.7046	-1.02004	-0.177122	-1.19258
Down-regulated	Rapgef4os2	0.13	0.12	0.33	0	0	0		0.281495	0.197046	1.97046	-0.816335	-0.816335	-0.816335
Down-regulated	Igkv4-58	1.4	1.27	0.98	0.14	0	0		1.28089	1.06416	0.580706	-0.819656	-1.05305	-1.05305
Down-regulated	Slc9a7	0.42	0.61	0.5	0.17	0.2	0.17		0.43045	1.52092	0.889596	-1.00438	-0.832203	-1.00438
Down-regulated	Yes1	0.04	0.07	0.12	0.01	0.01	0		-0.0394976	0.67146	1.85639	-0.750455	-0.750455	-0.987441
Down-regulated	Plaur	0.28	0.35	0.53	0.15	0	0.06		0.286534	0.674741	1.67299	-0.434422	-1.26629	-0.933546
Down-regulated	Klra1	0.59	0.07	0.31	0.03	0	0.02		1.95472	-0.46541	0.651574	-0.651574	-0.791197	-0.698115
Down-regulated	AC091785.2	1.48	1.11	1.54	0.65	0.63	0.6		1.19991	0.271757	1.35042	-0.882166	-0.932336	-1.00759
Down-regulated	Sorl1	1.47	1.45	2.14	0.7	0.3	0.19		0.611003	0.582474	1.56674	-0.487376	-1.05796	-1.21487
Down-regulated	Ifi44	0.19	0.09	0.13	0.04	0.03	0		1.69734	0.154303	0.771517	-0.617213	-0.771517	-1.23443
Down-regulated	Gm29336	0.87	0.94	0.61	0.08	0	0.05		1.12562	1.30268	0.467955	-0.872672	-1.07503	-0.948557
Down-regulated	Gm27883	42.41	22.66	36.18	19.1	12.78	10.5		1.57891	-0.109268	1.04638	-0.413568	-0.953784	-1.14867
Down-regulated	4732414G09Rik	0.85	1.52	1.01	0.34	0.52	0.46		0.165897	1.83316	0.564048	-1.10321	-0.655291	-0.804598
Down-regulated	Trav13-2	4.09	6.14	7.54	3	1.95	1.57		0.0192151	0.964597	1.61022	-0.483451	-0.967671	-1.14291
Down-regulated	Trav4-2	1.48	1	1.21	0.13	0	0.08		1.38887	0.58567	0.937072	-0.870138	-1.08767	-0.953805
Down-regulated	Gm12846	1.03	0.75	0.44	0.21	0.2	0.07		1.70909	0.884011	-0.029467	-0.707209	-0.736676	-1.11975
Down-regulated	Gm336	1.11	1.25	1.45	0.39	0.26	0.6		0.59393	0.905744	1.35119	-1.00968	-1.29922	-0.541961
Down-regulated	Lbp	0.07	0.08	0.07	0	0	0		0.905357	1.17696	0.905357	-0.995893	-0.995893	-0.995893
Down-regulated	Galnt9	0.14	0.18	0.13	0.02	0	0.01		0.83473	1.39122	0.695608	-0.83473	-1.11297	-0.973852
Down-regulated	6430548M08Rik	0.31	0.31	0.3	0.13	0.03	0.13		0.982932	0.982932	0.8922	-0.650248	-1.55757	-0.650248
Down-regulated	Slc27a2	0.3	0.12	0.23	0.05	0.03	0.03		1.66108	-0.0638877	0.990259	-0.734708	-0.926371	-0.926371
Down-regulated	Epb41l1	0.07	0.08	0.08	0.01	0.03	0.01		0.754829	1.07833	1.07833	-1.18616	-0.539164	-1.18616
Down-regulated	Gm37920	0.79	0.5	0.33	0	0	0.04		1.73483	0.754765	0.180242	-0.935007	-0.935007	-0.799825
Down-regulated	Mpzl2	0.1	0.18	0.29	0.05	0	0.06		-0.138592	0.692959	1.83634	-0.658311	-1.17803	-0.554367
Down-regulated	Tekt5	0.3	0.16	0.33	0.05	0	0		1.18491	0.148114	1.40709	-0.666514	-1.0368	-1.0368
Down-regulated	Acnat1	0.15	0.1	0.26	0	0	0		0.668353	0.154235	1.79941	-0.874	-0.874	-0.874
Down-regulated	Gm44101	0.41	0.3	0.31	0.04	0.07	0.07		1.45144	0.691164	0.76028	-1.10586	-0.898513	-0.898513
Down-regulated	Cox6a2	1.14	0.67	1.1	0.07	0	0.27		1.29752	0.278298	1.21078	-1.02283	-1.17463	-0.589124
Down-regulated	Gm15634	1.3	0.84	2.33	0.49	0	0.12		0.571303	-0.00840151	1.86934	-0.449481	-1.06699	-0.915764
Down-regulated	Gm15638	0.27	0.32	0.34	0.11	0.1	0.11		0.593923	1.07548	1.26811	-0.947066	-1.04338	-0.947066
Down-regulated	Bcl2a1d	2.01	2.01	1.62	0.85	0.76	0.39		1.15791	1.15791	0.544899	-0.665405	-0.806869	-1.38844
Down-regulated	Gm37548	47.46	7.82	12.24	3.74	2.12	2.9		2.18268	-0.307384	-0.0297333	-0.563677	-0.665441	-0.616443
Down-regulated	Serpinf2	0.76	0.99	0.77	0.31	0.21	0.41		0.657403	1.47472	0.692939	-0.941686	-1.29704	-0.586333
Down-regulated	Ptges	0.14	0.07	0.19	0.01	0	0.02		0.961848	-0.0234597	1.66564	-0.868009	-1.00877	-0.727251
Down-regulated	Trav6-4	1.45	1.42	1.85	0.13	0.43	0.16		0.79022	0.746588	1.37198	-1.12958	-0.693261	-1.08595
Down-regulated	Zeb2	0.12	0.09	0.14	0.05	0.04	0.05		1.00765	0.219054	1.53338	-0.832405	-1.09527	-0.832405
Down-regulated	Dchs1	0.05	0.06	0.02	0	0	0		1.14354	1.54715	-0.0672673	-0.874475	-0.874475	-0.874475
Down-regulated	Asb4	0.21	0.09	0.05	0.01	0.01	0		2.0285	0.387466	-0.159545	-0.706556	-0.706556	-0.843308
Down-regulated	Gm37099	0.17	0.26	0.19	0.08	0.02	0		0.531995	1.48959	0.744793	-0.425596	-1.06399	-1.27679
Down-regulated	Col6a2	0.02	0.06	0.04	0	0	0		0	1.73205	0.866025	-0.866025	-0.866025	-0.866025
Down-regulated	Gm45469	0.48	0.58	0.7	0	0.13	0.07		0.567296	0.937272	1.38124	-1.20859	-0.727619	-0.949605
Down-regulated	Gm42449	1.07	1.44	2.19	1.04	0.43	0.47		-0.0612	0.556363	1.80818	-0.111273	-1.12942	-1.06265
Down-regulated	Fam46a	0.3	0.25	0.4	0.15	0.08	0.12		0.7497	0.29988	1.64934	-0.59976	-1.22951	-0.869652
Down-regulated	Amh	3.52	3.66	1.34	1.14	1.3	1.32		1.34679	1.47476	-0.645969	-0.828791	-0.682534	-0.664251
Down-regulated	Serpinf1	1.31	0.45	0.61	0.23	0.32	0.23		2.0916	-0.199834	0.226479	-0.786015	-0.546214	-0.786015
Down-regulated	Map2	0.03	0.02	0.05	0.01	0	0		0.658505	0.0940721	1.78737	-0.47036	-1.03479	-1.03479
Down-regulated	Gm23346	9.71	7.89	5.87	1.79	2	2.7		1.54545	0.949115	0.287247	-1.0496	-0.980789	-0.751429
Down-regulated	Gm4779	0.08	0.44	0.02	0	0	0		-0.0628695	2.20043	-0.440086	-0.565825	-0.565825	-0.565825
Down-regulated	Ncf4	1.17	0.76	1.41	0.7	0.27	0.12		0.949126	0.0476395	1.47682	-0.0842853	-1.02975	-1.35956
Down-regulated	E030018B13Rik	2.38	1.67	2.36	0.67	1.28	0.66		1.24275	0.236265	1.2144	-1.18132	-0.316595	-1.1955
Down-regulated	Gm16619	2.33	0.55	1.11	0.4	0.27	0.43		2.07364	-0.417526	0.36621	-0.627456	-0.809395	-0.58547
Down-regulated	Adam6b	0.21	0.21	0.22	0.02	0.02	0.05		0.957328	0.957328	1.0657	-1.10183	-1.10183	-0.7767
Down-regulated	Bmp1	0.81	0.86	0.7	0.21	0.56	0.24		0.959019	1.15341	0.531348	-1.37373	-0.0129597	-1.25709
Down-regulated	Akr1c12	0.76	0.29	0.51	0.12	0	0.12		1.75843	-0.0382266	0.802759	-0.68808	-1.1468	-0.68808
Down-regulated	Myrfl	0.63	0.1	0.25	0.05	0.1	0.05		2.11305	-0.471373	0.260068	-0.715187	-0.471373	-0.715187
Down-regulated	Gm22814	24.08	14.29	11.51	7.49	4.18	6.18		1.92938	0.452744	0.0334342	-0.572906	-1.07216	-0.770495
Down-regulated	Gm44745	3.26	1.68	1.36	1.48	0.6	0.7		1.99507	0.190369	-0.175139	-0.0380738	-1.04322	-0.929
Down-regulated	Nectin3	0.14	0.21	0.26	0.08	0.12	0.07		-0.0977064	0.928211	1.66101	-0.977064	-0.390826	-1.12362
Down-regulated	Gm11633	1.95	3.63	3.71	1.1	0.98	1.03		-0.0989072	1.32536	1.39318	-0.819516	-0.92125	-0.878861
Down-regulated	Gm6226	0.64	0.79	0.91	0.34	0.09	0.16		0.487692	0.970025	1.35589	-0.476974	-1.28086	-1.05577
Down-regulated	Hmox1	0.91	0.87	1	0.36	0.28	0.42		0.924462	0.787505	1.23262	-0.958702	-1.23262	-0.753266
Down-regulated	Gm14718	3.39	0.77	1.99	0.84	0.51	0.41		1.95306	-0.51694	0.633212	-0.450947	-0.762054	-0.856329
Down-regulated	AC161825.1	0.69	0.88	1.02	0.13	0.34	0.25		0.417128	0.99005	1.4122	-1.27149	-0.638255	-0.90964
Down-regulated	Olfr99	0.69	0.81	1.18	0.25	0.21	0.45		0.27116	0.626133	1.72063	-1.03041	-1.14873	-0.438786
Down-regulated	Gm44111	2.85	1.14	1.25	0.37	0.54	0.08		1.99444	0.111924	0.233021	-0.73576	-0.548609	-1.05502
Down-regulated	Tnfrsf19	0.1	0.23	0.37	0.06	0.06	0.07		-0.418884	0.70777	1.92109	-0.765548	-0.765548	-0.678882
Down-regulated	C1qa	2.45	1.75	1.63	0.94	0.94	0.65		1.72044	0.580716	0.385335	-0.738106	-0.738106	-1.21028
Down-regulated	Gm37214	0.55	0.27	0.76	0.11	0.06	0.03		0.93387	-0.0983021	1.708	-0.688114	-0.872431	-0.983021
Down-regulated	Aknaos	1.11	0.56	0.68	0.22	0.15	0.22		1.83253	0.206899	0.561583	-0.798039	-1.00494	-0.798039
Down-regulated	Ighv6-3	2.05	6.03	0.84	0.55	0.92	0.43		0.125738	2.15454	-0.491059	-0.638886	-0.450279	-0.700056
Down-regulated	Sgce	0.05	0.04	0.04	0	0.02	0		1.26323	0.757937	0.757937	-1.26323	-0.252646	-1.26323
Down-regulated	Itgad	0.37	0.12	0.11	0.05	0.06	0.02		2.13621	-0.014337	-0.100359	-0.616491	-0.530469	-0.874558
Down-regulated	Dnase1l3	0.13	0.14	0.1	0.03	0.03	0.02		1.10184	1.30217	0.500835	-0.901504	-0.901504	-1.10184
Down-regulated	Pdzd3	1.72	0.98	1.14	0.6	0.12	0.7		1.7029	0.208656	0.531736	-0.55866	-1.5279	-0.356735
Down-regulated	Gm16229	0.18	0.6	0.57	0.08	0.09	0.05		-0.351718	1.45712	1.32791	-0.782393	-0.739325	-0.911595
Down-regulated	AC098839.1	2.03	2.45	2.74	1.38	0.81	0.68		0.444426	0.98029	1.35029	-0.384886	-1.11213	-1.27799
Down-regulated	Fst	0.35	0.11	0.19	0.02	0.02	0.04		1.92652	-0.0984355	0.576551	-0.857795	-0.857795	-0.689048
Down-regulated	Samd14	0.51	0.44	0.32	0.19	0.18	0.13		1.52441	1.02809	0.177257	-0.744481	-0.815384	-1.1699
Down-regulated	Slc44a3	0.21	0.28	0.18	0.1	0.06	0.06		0.754474	1.6109	0.387433	-0.591344	-1.08073	-1.08073
Down-regulated	5930412G12Rik	0.09	0.19	0.07	0	0	0.03		0.405616	1.92668	0.101404	-0.963338	-0.963338	-0.50702
Down-regulated	Rflnb	0.44	1.74	2.97	0.29	0.14	0.04		-0.463704	0.750019	1.89839	-0.603749	-0.743794	-0.837158
Down-regulated	Gm7694	0.12	0.15	0.2	0	0.04	0.04		0.402826	0.829347	1.54022	-1.30326	-0.734564	-0.734564
Down-regulated	Lox	0.11	0.06	0.13	0.02	0.02	0.01		1.10644	0.0356915	1.53474	-0.820905	-0.820905	-1.03505
Down-regulated	Zfp536	0.13	0.05	0.07	0.03	0.01	0.02		1.94989	-0.041487	0.456357	-0.539331	-1.03717	-0.788253
Down-regulated	Ctla2a	0.6	0.84	1.42	0.28	0.51	0.13		-0.0715097	0.500568	1.88309	-0.83428	-0.286039	-1.19183
Down-regulated	Gm27254	0.44	0.88	0.39	0	0	0.06		0.457939	1.84755	0.300029	-0.931669	-0.931669	-0.742177
Down-regulated	Gm19582	1.19	0.54	0.83	0.35	0.06	0.18		1.71574	0.0387008	0.786917	-0.45151	-1.19973	-0.890119
Down-regulated	Gm16214	0.52	0.06	0.32	0.07	0	0		1.85255	-0.525608	0.81857	-0.473909	-0.835803	-0.835803
Down-regulated	Btbd3	0.09	0.21	0.28	0.11	0.01	0.03		-0.331099	0.923592	1.65549	-0.121984	-1.16756	-0.958444
Down-regulated	Ppfia4	0.17	0.24	0.17	0.1	0.08	0.04		0.549314	1.598	0.549314	-0.499376	-0.799002	-1.39825
Down-regulated	Akr1c18	0.08	0.31	0.25	0	0	0		-0.210018	1.60139	1.12885	-0.840072	-0.840072	-0.840072
Down-regulated	Gpnmb	0.09	0.11	0.13	0.04	0.02	0.02		0.495261	0.952424	1.40959	-0.647648	-1.10481	-1.10481
Down-regulated	AW121686	0.25	0.09	0.2	0	0.05	0.01		1.59298	-0.106199	1.06199	-1.06199	-0.530994	-0.95579
Down-regulated	Fcgrt	1.13	0.61	0.4	0.35	0.28	0.12		1.99718	0.39533	-0.251573	-0.405598	-0.621232	-1.11411
Down-regulated	Gpr156	0.05	0.07	0.1	0	0.01	0.01		0.273861	0.821584	1.64317	-1.09545	-0.821584	-0.821584
Down-regulated	Gm5878	0.1	0.04	0.06	0	0.01	0		1.78569	0.137361	0.686803	-0.961524	-0.686803	-0.961524
Down-regulated	Pla2g4f	0.26	0.14	0.22	0.05	0.07	0.04		1.53206	0.117851	1.06066	-0.942809	-0.707107	-1.06066
Down-regulated	Scn11a	0.17	0.08	0.14	0.01	0.02	0.06		1.53598	0	1.02398	-1.19465	-1.02398	-0.341328
Down-regulated	Rbp7	1.14	0.29	0.63	0.14	0.15	0.04		1.94516	-0.284125	0.60759	-0.677528	-0.651301	-0.939797
Down-regulated	Gm13063	0.82	0.19	0.82	0.15	0	0.05		1.39134	-0.428474	1.39134	-0.544018	-0.977307	-0.832877
Down-regulated	AC101882.2	0.28	0.26	0.31	0	0	0		0.971375	0.830935	1.18203	-0.994782	-0.994782	-0.994782
Down-regulated	Ttyh2	0.23	0.19	0.28	0.05	0.1	0.07		0.897999	0.429478	1.48365	-1.21035	-0.624695	-0.976086
Down-regulated	Tmem56	0.06	0.02	0.06	0.01	0	0.01		1.37361	-0.274721	1.37361	-0.686803	-1.09888	-0.686803
Down-regulated	AC153887.2	0.96	0.58	0.65	0.29	0.29	0.27		1.79821	0.290887	0.568552	-0.85944	-0.85944	-0.938772
Down-regulated	Gm43363	0.07	0.03	0.19	0	0	0		0.31783	-0.268933	2.07812	-0.709006	-0.709006	-0.709006
Down-regulated	Specc1	0.05	0.04	0.05	0.01	0.01	0.01		1.16276	0.626099	1.16276	-0.98387	-0.98387	-0.98387
Down-regulated	Gm5408	0.43	0.17	0.33	0	0	0		1.59415	0.0869535	1.01446	-0.898519	-0.898519	-0.898519
Down-regulated	Itga7	0.04	0.03	0.08	0.01	0.01	0.01		0.39736	-4.13586e-16	1.9868	-0.794719	-0.794719	-0.794719
Down-regulated	Mcmdc2	0.19	0.24	0.14	0.09	0.07	0.05		0.887875	1.62777	0.147979	-0.591916	-0.887875	-1.18383
Down-regulated	Traj5	11.75	31.95	41.83	12.57	13.15	6.91		-0.627869	0.968811	1.74976	-0.563054	-0.517208	-1.01044
Down-regulated	1600002D24Rik	0.47	0.11	0.09	0.07	0.02	0		2.17047	-0.105362	-0.231797	-0.358232	-0.67432	-0.800755
Down-regulated	Fjx1	0.25	0.28	0.24	0.12	0.02	0.08		0.877097	1.18666	0.773909	-0.464345	-1.49622	-0.877097
Down-regulated	Ccr10	0.05	0.24	0.32	0.03	0.03	0		-0.504958	1.05086	1.70594	-0.668728	-0.668728	-0.914383
Down-regulated	Dnaja4	0.19	0.37	0.13	0.04	0.06	0.09		0.389844	2.0092	-0.14994	-0.959616	-0.779688	-0.509796
Down-regulated	Tubg2	1.17	0.52	1.02	0.36	0.15	0.49		1.53213	-0.273098	1.11554	-0.717462	-1.30069	-0.356417
Down-regulated	Ifi205	0.05	0.09	0.11	0.01	0.01	0.01		0.0819232	1.065	1.55654	-0.901155	-0.901155	-0.901155
Down-regulated	B230110C06Rik	0.14	0.08	0.19	0	0	0		0.950871	0.154793	1.61427	-0.906645	-0.906645	-0.906645
Down-regulated	Lmx1b	0.03	0.04	0.06	0	0	0		0.356235	0.783718	1.63868	-0.926212	-0.926212	-0.926212
Down-regulated	Duxbl1	0.07	0.07	0.1	0	0.03	0		0.662266	0.662266	1.45699	-1.19208	-0.39736	-1.19208
Down-regulated	Socs2	0.05	0.09	0.09	0.03	0.01	0.03		-2.27129e-16	1.30931	1.30931	-0.654654	-1.30931	-0.654654
Down-regulated	AC114412.2	0.25	0.13	0.12	0	0	0		1.788	0.500639	0.393359	-0.893998	-0.893998	-0.893998
Down-regulated	Sulf2	0.1	0.15	0.14	0.04	0.02	0.05		0.334077	1.33631	1.13586	-0.868599	-1.26949	-0.668153
Down-regulated	Gm45468	0.07	0.46	0.55	0	0	0		-0.472927	1.20381	1.59075	-0.77388	-0.77388	-0.77388
Down-regulated	2010110G14Rik	0.17	0.39	0.66	0	0	0		-0.134498	0.753189	1.84262	-0.820438	-0.820438	-0.820438
Down-regulated	Aplp1	0.08	0.59	0.45	0.13	0.13	0.07		-0.79958	1.72281	1.03039	-0.552287	-0.552287	-0.849039
Down-regulated	Gm44651	1.59	0.33	0.4	0	0.15	0		2.14973	-0.148991	-0.0212845	-0.751037	-0.47738	-0.751037
Down-regulated	Gm11475	1.72	0.26	1.57	0.1	0.11	0.39		1.50676	-0.632496	1.28697	-0.866935	-0.852282	-0.442015
Down-regulated	Nppa	0.21	0.24	0.4	0	0	0.04		0.41689	0.619701	1.70136	-1.00279	-1.00279	-0.732374
Down-regulated	Ighv1-20	1.82	0.24	0.14	0	0	0		2.21505	-0.193055	-0.345467	-0.558844	-0.558844	-0.558844
Down-regulated	Apol9a	0.03	0.31	0.1	0	0	0		-0.388276	2.12058	0.238939	-0.657082	-0.657082	-0.657082
Down-regulated	Gm42900	0.21	0.3	0.25	0.04	0	0.11		0.531463	1.35144	0.895895	-1.01737	-1.3818	-0.379617
Down-regulated	Gm572	0.69	0.18	0.29	0	0.16	0.07		2.04604	-0.230644	0.260405	-1.03418	-0.319926	-0.721693
Down-regulated	Ighv2-9	2.14	0.68	0	0.13	0	0		2.12549	0.242851	-0.633992	-0.46636	-0.633992	-0.633992
Down-regulated	AC158355.1	0.29	0.22	0.18	0.06	0.03	0.04		1.54715	0.840841	0.437237	-0.773574	-1.07628	-0.975376
Down-regulated	Arhgef17	0.07	0.06	0.09	0.05	0.02	0.01		0.722315	0.361158	1.44463	-2.50603e-16	-1.08347	-1.44463
Down-regulated	Atp1a2	0.07	0.02	0.03	0	0	0.01		2.00597	-0.0691714	0.345857	-0.899229	-0.899229	-0.4842
Down-regulated	Pcdhgb4	0.1	0.14	0.1	0.05	0.02	0.04		0.601929	1.56502	0.601929	-0.601929	-1.32424	-0.842701
Down-regulated	Ighv1-76	1.73	0.45	0.14	0.13	0	0		2.16721	0.0683231	-0.440001	-0.456398	-0.669566	-0.669566
Down-regulated	Dlx1	0.16	0.06	0.19	0.07	0.03	0.02		1.11735	-0.441745	1.58508	-0.285835	-0.909474	-1.06538
Down-regulated	Gm5134	6.61	2.26	3.41	2.12	0.63	0.64		1.9665	-0.172961	0.392645	-0.241817	-0.974645	-0.969727
Down-regulated	Fzd3	0.11	0.09	0.07	0	0	0.04		1.38242	0.908445	0.434474	-1.22443	-1.22443	-0.276483
Down-regulated	Actg2	0.15	0.05	0.42	0.03	0.03	0		0.25289	-0.43681	2.11508	-0.574751	-0.574751	-0.781661
Down-regulated	Mir1931	17.6	4.86	3.77	3.27	3.2	2.06		2.20906	-0.174629	-0.378571	-0.472122	-0.485219	-0.698516
Down-regulated	Gm13448	0.15	0.31	0.43	0.13	0.03	0.07		-0.262426	0.882706	1.74155	-0.405567	-1.12127	-0.834992
Down-regulated	Cdh5	0.04	0.09	0.08	0.01	0.01	0.01		-2.06116e-16	1.48522	1.18818	-0.891133	-0.891133	-0.891133
Down-regulated	Clec4n	0.38	0.23	0.11	0.1	0	0		1.81932	0.697823	-0.199378	-0.274145	-1.02181	-1.02181
Down-regulated	Gm8000	0.92	0.49	1.43	0.25	0.18	0.31		0.727148	-0.239884	1.87409	-0.779622	-0.937046	-0.644688
Down-regulated	Ptafr	0.09	0.11	0.07	0.03	0	0.02		0.92967	1.43676	0.422577	-0.591608	-1.35225	-0.845154
Down-regulated	Tex44	0.29	0.19	0.38	0.11	0.06	0.05		0.906238	0.0823853	1.64771	-0.576697	-0.988623	-1.07101
Down-regulated	Prss16	0.17	0.12	0.16	0.04	0.04	0.01		1.27559	0.478345	1.11614	-0.797241	-0.797241	-1.27559
Down-regulated	Gm17455	0.43	0.21	0.62	0	0.11	0.13		0.852643	-0.189476	1.75266	-1.18423	-0.663167	-0.568429
Down-regulated	Arl4c	48.95	41.18	47.07	5.62	4.82	5.75		1.15164	0.768994	1.05906	-0.982234	-1.02163	-0.975831
Down-regulated	Dhrs3	68.83	50.76	55.32	5.09	4.59	5.08		1.36641	0.703001	0.870414	-0.973702	-0.992058	-0.974069
Down-regulated	Arl5c	221.78	224.41	234.14	54.23	49.72	53.03		0.941729	0.971849	1.08328	-0.977155	-1.02881	-0.990898
Down-regulated	Inpp4b	4.32	4.85	6.07	0.36	0.24	0.22		0.668311	0.883852	1.38	-0.942143	-0.990944	-0.999078
Down-regulated	Bcl6	39.12	33.1	35.55	7.67	7.51	8.2		1.21778	0.793079	0.965922	-1.00096	-1.01225	-0.96357
Down-regulated	Cd2	84.8	66.18	85.19	10.43	6.8	7.09		1.15342	0.634474	1.16429	-0.919312	-1.02048	-1.0124
Down-regulated	Gm15340	105.31	61.49	73.32	3.04	3.86	3.96		1.57166	0.486748	0.779638	-0.960374	-0.940072	-0.937596
Down-regulated	Ankrd50	25.28	26.59	26.54	5.18	5.72	6.06		0.915268	1.04302	1.03815	-1.04498	-0.992312	-0.959154
Down-regulated	Gbp8	117.66	98.06	104.98	26.88	23.47	27.68		1.25286	0.773296	0.942611	-0.968302	-1.05174	-0.948728
Down-regulated	Gm27230	40.47	28.15	34.02	3.21	3.48	3.38		1.36957	0.59147	0.962205	-0.983678	-0.966626	-0.972941
Down-regulated	Slamf1	13.33	13.13	13.87	3.62	2.94	3.37		0.975955	0.936549	1.08235	-0.937206	-1.07119	-0.986463
Down-regulated	Rag2	108.83	101.15	84.26	16.76	17.49	20.13		1.24811	1.05914	0.643573	-1.01723	-0.999273	-0.934317
Down-regulated	Scn4b	6.22	9.3	10.52	0.43	0.48	0.55		0.381334	1.09896	1.38321	-0.967703	-0.956054	-0.939744
Down-regulated	Zdhhc14	16.24	14.06	14.9	2.53	2.88	2.95		1.18452	0.831431	0.967483	-1.03605	-0.979361	-0.968023
Down-regulated	Ppp1r3b	17.37	15.97	16.98	4.58	3.48	4.38		1.09057	0.869615	1.02902	-0.92801	-1.10162	-0.959575
Down-regulated	Zfp36	43.31	43.33	47.58	14.7	12.96	15.05		0.901535	0.90284	1.18005	-0.964587	-1.07808	-0.941758
Down-regulated	Rragd	8.37	9.69	6.69	1.08	0.83	1.16		1.00426	1.35934	0.552346	-0.956741	-1.02399	-0.935221
Down-regulated	A930030B08Rik	6.21	6.91	8.35	0.7	0.99	0.64		0.689535	0.904694	1.34731	-1.00408	-0.91494	-1.02252
Down-regulated	Tgfbr3	5.56	5.34	5.71	1.42	1.05	1.19		1.00831	0.906628	1.07763	-0.905087	-1.07609	-1.01139
Down-regulated	Ankrd6	8.42	13.21	11.82	1.62	1.52	1.76		0.408364	1.37273	1.09289	-0.960679	-0.980812	-0.932493
Down-regulated	Hspg2	0.64	0.87	0.9	0	0	0.01		0.579558	1.14279	1.21626	-0.987698	-0.987698	-0.963209
Down-regulated	Gm14085	5.34	2.67	4.64	0.26	0.25	0.18		1.45112	0.207968	1.1252	-0.914129	-0.918785	-0.951377
Down-regulated	Itpr1	9.04	8.93	9.78	3.21	3.59	3.5		0.9232	0.885565	1.17638	-1.07146	-0.941448	-0.97224
Down-regulated	Zbtb7b	1.78	2.83	3.77	0.1	0.12	0.08		0.22765	0.944747	1.58672	-0.919706	-0.906047	-0.933365
Down-regulated	Rbm24	3.92	2.34	3.27	0.08	0.05	0.05		1.41692	0.444263	1.01678	-0.947009	-0.965478	-0.965478
Down-regulated	Errfi1	5.94	5.59	6.5	0.52	1.09	0.67		0.966393	0.83401	1.1782	-1.08365	-0.868051	-1.02691
Down-regulated	Socs1	116.42	109.1	102.19	47.51	43.29	41.33		1.20893	0.986473	0.776475	-0.885273	-1.01352	-1.07309
Down-regulated	Ampd1	4.59	4	5.34	0.58	0.72	0.6		0.955474	0.666629	1.32265	-1.00769	-0.939155	-0.997903
Down-regulated	Pdk1	38.61	29.5	39.48	11.78	10.39	12.28		1.18418	0.461937	1.25315	-0.942901	-1.0531	-0.903261
Down-regulated	Cd28	12.35	12.29	12.59	4.65	4.98	4.06		0.982132	0.966879	1.04314	-0.975353	-0.891461	-1.12534
Down-regulated	A430093F15Rik	5.07	4.75	5.77	0.87	0.57	0.76		0.93406	0.792065	1.24467	-0.929623	-1.06274	-0.978433
Down-regulated	Trac	443.65	422.59	432.02	209.66	187.18	177.75		1.08563	0.911774	0.98962	-0.846007	-1.03158	-1.10943
Down-regulated	Gm44175	27.53	16.05	28.18	5.12	5.07	4.52		1.27438	0.159155	1.33752	-0.902636	-0.907494	-0.960923
Down-regulated	Lyst	19.2	20.52	18.62	5	6.83	5.51		0.957634	1.14955	0.873308	-1.1069	-0.840837	-1.03275
Down-regulated	Dapk1	14.05	16.27	15.66	5.47	6.07	5.28		0.729702	1.18178	1.05756	-1.01751	-0.895328	-1.0562
Down-regulated	Xrra1	14.92	8.24	11.69	2.44	2.35	2.32		1.58229	0.248854	0.937528	-0.908916	-0.926882	-0.93287
Down-regulated	Klc3	14.26	15.62	16.37	4.14	5.19	3.92		0.782806	1.02792	1.1631	-1.04114	-0.851895	-1.08079
Down-regulated	Capn3	16.76	12.69	20.19	3.71	3.27	4.56		0.976618	0.371006	1.487	-0.96521	-1.03068	-0.838731
Down-regulated	Slc28a2	23.68	21.73	26.03	10.5	10.06	9.37		0.964215	0.687101	1.29817	-0.908792	-0.97132	-1.06938
Down-regulated	Scn2b	4.28	3.53	4.81	0.95	0.71	0.83		1.01826	0.584754	1.32461	-0.906514	-1.04524	-0.975875
Down-regulated	Esrp2	2.38	3.11	4.03	0.26	0.38	0.3		0.422197	0.906286	1.51637	-0.983652	-0.904076	-0.957126
Down-regulated	Lypd6b	16.28	10.48	14.77	3.5	2.94	3.37		1.38725	0.345466	1.11603	-0.90827	-1.00886	-0.931621
Down-regulated	Arap2	11.19	11.82	12.84	4.17	4.69	4.99		0.784357	0.954361	1.22961	-1.10997	-0.969652	-0.888698
Down-regulated	Ntrk3	4.51	3.6	3.78	1.65	1.2	1.31		1.38493	0.698126	0.833978	-0.7736	-1.11323	-1.03021
Down-regulated	Zcchc12	3.81	4.49	4.59	0.51	0.41	0.19		0.745482	1.08877	1.13926	-0.920493	-0.970977	-1.08204
Down-regulated	Tox3	1.72	1.39	1.72	0.04	0.02	0		1.12751	0.716371	1.12751	-0.965543	-0.99046	-1.01538
Down-regulated	Rag1	829.9	872.39	917.5	293.88	377.13	332.5		0.83207	0.988495	1.15457	-1.14126	-0.834782	-0.999085
Down-regulated	Atp1b1	43.72	32.27	31.5	8.54	10.9	11.6		1.54286	0.686617	0.629035	-1.08794	-0.911459	-0.859112
Down-regulated	Car2	5	3.14	5.23	0.46	0.27	0.43		1.20445	0.335563	1.31189	-0.916375	-1.00513	-0.930389
Down-regulated	Id2	10.11	8.67	10.19	3.14	2.3	2.25		1.11343	0.712594	1.1357	-0.826721	-1.06054	-1.07446
Down-regulated	Nron	11.22	5.6	8.41	0.17	0.28	0.34		1.56981	0.288116	0.928965	-0.95025	-0.925164	-0.91148
Down-regulated	Trp53inp2	5.69	6.82	6.29	2.15	1.85	2.15		0.717142	1.24622	0.998068	-0.940322	-1.08078	-0.940322
Down-regulated	Acvrl1	1	1.45	2.2	0.01	0.05	0.04		0.249414	0.788147	1.68604	-0.9358	-0.887912	-0.899884
Down-regulated	Hsd11b1	12.42	11.68	11.17	4.74	2.84	3.28		1.14717	0.967759	0.844112	-0.714808	-1.17545	-1.06878
Down-regulated	Sema4g	3.14	2.92	3.81	0.86	0.65	0.77		0.861381	0.691422	1.37898	-0.900008	-1.06224	-0.969536
Down-regulated	Igfbp4	6.12	8.67	11.33	0.18	0.04	0.14		0.375143	0.93566	1.52036	-0.930531	-0.961305	-0.939324
Down-regulated	Egr2	7.28	8.23	7.85	2.24	1.93	1.15		0.823269	1.13611	1.01097	-0.836441	-0.938526	-1.19539
Down-regulated	Gsn	41.99	43.51	49.46	18.37	14.37	19.88		0.765747	0.874255	1.29901	-0.920419	-1.20597	-0.812624
Down-regulated	Bcl2	5.13	5.55	7.29	2.21	1.92	2.17		0.527641	0.731889	1.57806	-0.89237	-1.0334	-0.911822
Down-regulated	Gm11998	7.45	5.86	6.21	0.25	0.5	0.66		1.2951	0.775318	0.889735	-1.05864	-0.976911	-0.924606
Down-regulated	Bin1	13.47	15.17	16.44	6.3	4.57	5.21		0.663936	1.0084	1.26573	-0.788888	-1.13943	-1.00975
Down-regulated	Sytl2	0.74	0.95	1.39	0.12	0.16	0.16		0.319406	0.756853	1.67341	-0.972105	-0.888782	-0.888782
Down-regulated	Dusp6	11.12	14.09	15.59	4.43	3.66	4.95		0.444992	1.06066	1.3716	-0.941807	-1.10142	-0.834014
Down-regulated	Hmgb1-ps8	30.33	21.1	27.88	7.31	5.47	3.96		1.3223	0.470105	1.09609	-0.803103	-0.972987	-1.1124
Down-regulated	Pip5k1b	3.34	3.53	3.4	0.84	0.88	0.49		0.933197	1.07392	0.977635	-0.918384	-0.888759	-1.17761
Down-regulated	Fmnl2	10.57	6.61	6.11	2.07	2.34	1.61		1.76963	0.536959	0.381319	-0.876255	-0.792209	-1.01944
Down-regulated	Ccdc153	13.76	6.69	7.74	1.12	1.76	1.55		1.83525	0.276353	0.507872	-0.9518	-0.810684	-0.856988
Down-regulated	Mfhas1	11.46	10.17	11.98	5.06	5.69	5.47		1.06818	0.631428	1.24423	-1.09865	-0.885353	-0.959838
Down-regulated	Itgae	3.05	3.28	4.93	0.91	0.74	0.84		0.480628	0.6264	1.67216	-0.875693	-0.983438	-0.920059
Down-regulated	Xylt2	10.24	10.69	12.96	5.12	4.81	4.48		0.651961	0.785925	1.4617	-0.872258	-0.964545	-1.06279
Down-regulated	Itga6	10.55	11.4	11.9	4.88	5.64	5.6		0.742693	1.02684	1.19399	-1.15276	-0.898697	-0.912069
Down-regulated	Cdk17	53.28	54.7	45.42	22.58	25.65	20.89		1.12395	1.2225	0.578399	-1.00688	-0.793795	-1.12418
Down-regulated	Cd8b1	1002.15	1164.8	1021.74	474.5	516.89	529.25		0.767218	1.34159	0.836396	-1.09608	-0.946385	-0.902738
Down-regulated	Pak6	0.94	1.22	1.61	0.04	0.15	0.12		0.42665	0.88612	1.52609	-1.05022	-0.86971	-0.918939
Down-regulated	Kcnmb4	5.8	5.62	5.67	1.73	1.91	1.1		1.04246	0.955654	0.979766	-0.920289	-0.833485	-1.22411
Down-regulated	Gpr146	2.15	2.4	3.34	0.79	0.57	0.59		0.48271	0.719332	1.60903	-0.804516	-1.01274	-0.993814
Down-regulated	Treml2	14.4	17.53	18.49	6.11	7.68	6.99		0.495544	1.1078	1.29559	-1.12606	-0.818952	-0.953923
Down-regulated	Rapgef4	1.18	1.24	1.46	0.29	0.11	0.19		0.780497	0.888151	1.28289	-0.816382	-1.13935	-0.995806
Down-regulated	Tmsb4x	762	629.68	578.28	334.25	271.31	305.75		1.51803	0.805208	0.528308	-0.786317	-1.12538	-0.93985
Down-regulated	Cd40lg	3.24	4.95	6.62	0.43	0.52	0.29		0.229294	0.923265	1.601	-0.91109	-0.874566	-0.967907
Down-regulated	Rgcc	282.7	213.63	187.96	96.19	77.3	96.74		1.65134	0.728638	0.385715	-0.840229	-1.09258	-0.832881
Down-regulated	Izumo1r	4.48	3.66	7.87	0.9	0.87	0.71		0.538259	0.222617	1.84317	-0.839787	-0.851335	-0.912924
Down-regulated	Vav3	1.57	1.62	1.88	0.36	0.43	0.42		0.804093	0.880917	1.2804	-1.05505	-0.947498	-0.962863
Down-regulated	Sorcs2	0.57	0.36	0.58	0.03	0.04	0.03		1.22766	0.373046	1.26836	-0.969921	-0.929225	-0.969921
Down-regulated	Nr4a3	3.8	4	4.21	1.57	1.58	1.06		0.832941	0.984845	1.14434	-0.86079	-0.853195	-1.24815
Down-regulated	Mvb12b	18.5	16.4	20.82	7.88	7.53	9.72		0.948219	0.551948	1.386	-1.05578	-1.12182	-0.70857
Down-regulated	Bbc3	11.73	13.87	10.21	3.67	4.55	4.12		0.912311	1.43926	0.53803	-1.07237	-0.855676	-0.961558
Down-regulated	Tlr7	1.02	1.11	1.09	0.16	0.05	0.04		0.888237	1.06924	1.02901	-0.841311	-1.06253	-1.08264
Down-regulated	Fn3k	3.98	3.03	3.58	1.32	1.07	1.07		1.33997	0.562977	1.01281	-0.835605	-1.04008	-1.04008
Down-regulated	Rasal1	6.32	5.66	6.61	2.79	1.78	2.03		1.03966	0.716247	1.18177	-0.690112	-1.18503	-1.06253
Down-regulated	Tle6	2.74	4.38	3.6	0.39	0.7	0.77		0.41368	1.46824	0.966681	-1.09743	-0.898092	-0.85308
Down-regulated	Dnajb4	9.63	9.72	6.78	3.22	3.82	3.48		1.26659	1.29896	0.24157	-1.03881	-0.823017	-0.9453
Down-regulated	Pax7	0.41	0.39	0.35	0	0	0		1.13434	1.03043	0.822611	-0.995792	-0.995792	-0.995792
Down-regulated	Vsir	17.15	18.77	21.18	7.75	9.58	9.34		0.608853	0.918212	1.37843	-1.1862	-0.836735	-0.882566
Down-regulated	Trav7-4	8.78	8.6	10.5	0.65	1.33	0.81		0.867163	0.824613	1.27376	-1.0547	-0.893954	-1.01688
Down-regulated	Spint2	80.47	64.29	59.85	35.06	26.67	32.76		1.5659	0.738457	0.511397	-0.756356	-1.18542	-0.873977
Down-regulated	Zhx2	5.21	6.12	7.64	1.83	2.41	2.4		0.431513	0.848516	1.54505	-1.11735	-0.851571	-0.856153
Down-regulated	Itih5	1	0.93	1.55	0.28	0.2	0.23		0.600799	0.461387	1.69618	-0.833152	-0.99248	-0.932732
Down-regulated	Lsmem1	5.97	4.47	5.27	1.71	1.19	1.66		1.35309	0.569953	0.987628	-0.871027	-1.14252	-0.897132
Down-regulated	Sptssa	62.22	47.33	43.1	25.67	20.26	23.57		1.66802	0.682235	0.402191	-0.751749	-1.10991	-0.890778
Down-regulated	Crispld2	2.28	1.57	1.5	0.48	0.32	0.38		1.61083	0.651091	0.556469	-0.822312	-1.03859	-0.957487
Down-regulated	Cdkl1	3.12	1.96	2.22	0.38	0.4	0.27		1.57107	0.516621	0.752964	-0.919616	-0.901435	-1.01961
Down-regulated	Dennd2d	10.26	7.28	10.72	4.77	3.32	4.07		1.20579	0.185946	1.36322	-0.673055	-1.16929	-0.912617
Down-regulated	Cecr2	0.24	0.17	0.28	0.03	0.02	0.03		1.04675	0.390577	1.4217	-0.921762	-1.0155	-0.921762
Down-regulated	Gm45818	7.7	6.61	5.79	2.54	2.66	2.33		1.42696	0.924409	0.546346	-0.952072	-0.896746	-1.04889
Down-regulated	Vipr1	0.83	1.09	1.71	0.19	0.22	0.21		0.215118	0.674824	1.77104	-0.916464	-0.863421	-0.881102
Down-regulated	Ifitm10	2.06	1.01	1.79	0.38	0.16	0.26		1.49085	0.0890059	1.13037	-0.7521	-1.04582	-0.91231
Down-regulated	Lzts2	3.68	3.77	2.99	1.27	0.67	0.88		1.12595	1.19488	0.597442	-0.719995	-1.17957	-1.01872
Down-regulated	Gm12709	6.72	2.5	3.18	0.74	0.45	0.51		1.9743	0.0677677	0.374981	-0.727373	-0.858391	-0.831284
Down-regulated	Gm37691	2.97	2.5	3.26	0.66	0.7	0.87		1.03226	0.607918	1.29408	-1.05332	-1.01721	-0.863725
Down-regulated	Itga3	0.8	0.74	0.63	0.07	0.15	0.09		1.22794	1.0374	0.688072	-1.09033	-0.836272	-1.02681
Down-regulated	Tmem221	6.27	5.04	6.12	1.82	1.73	2		1.20845	0.599274	1.13416	-0.995489	-1.04006	-0.90634
Down-regulated	Gm38118	3.2	2.79	3.43	0.68	0.9	0.85		1.03654	0.689616	1.23115	-1.09577	-0.909616	-0.951924
Down-regulated	Plekha7	1.45	1.53	1.97	0.45	0.58	0.71		0.594069	0.735936	1.51621	-1.17927	-0.948737	-0.718203
Down-regulated	Tnfsf11	2.16	1.94	2.12	0.44	0.15	0.4		1.09027	0.839984	1.04477	-0.86653	-1.19646	-0.912037
Down-regulated	Tle2	4.71	6.26	6.14	2.02	2.84	1.63		0.414677	1.24225	1.17818	-1.02156	-0.583751	-1.22979
Down-regulated	Pyroxd2	0.77	0.85	1.39	0.12	0.09	0.08		0.445773	0.607872	1.70204	-0.871284	-0.932071	-0.952333
Down-regulated	Arhgap24	1.22	0.9	0.79	0.23	0.14	0.3		1.56739	0.762742	0.486144	-0.921996	-1.1483	-0.745979
Down-regulated	Trav16n	10.1	10.44	10.45	0.47	2.62	1.18		0.938625	1.01419	1.01641	-1.20162	-0.723786	-1.04382
Down-regulated	Traj1	260.67	283.2	325.01	104.13	95.55	81.28		0.690262	0.91555	1.33363	-0.875052	-0.960848	-1.10354
Down-regulated	Cd52	90.85	119.01	152.47	32.78	19.64	22.23		0.351231	0.900103	1.55228	-0.780622	-1.03674	-0.986254
Down-regulated	G630030J09Rik	0.96	0.58	0.86	0	0.03	0.03		1.35346	0.418342	1.10738	-1.00894	-0.935118	-0.935118
Down-regulated	Smim3	8.97	8.36	7.89	4.37	2.71	3.35		1.19634	0.955362	0.769689	-0.620887	-1.27667	-1.02384
Down-regulated	C920009B18Rik	2.07	1.03	2.07	0.57	0.36	0.34		1.34625	-0.0585324	1.34625	-0.679877	-0.963534	-0.990549
Down-regulated	Cdk5r1	3.68	3.59	3.12	1.57	1.57	1.29		1.19482	1.10595	0.641847	-0.888711	-0.888711	-1.1652
Down-regulated	Gm43916	3.86	2.39	2.17	0.3	0.17	0.28		1.68397	0.622311	0.463423	-0.887125	-0.981013	-0.901569
Down-regulated	Trav8n-2	4.91	5.56	5.87	0.12	0.53	0.53		0.781581	1.03687	1.15863	-1.09971	-0.938683	-0.938683
Down-regulated	Sidt1	1.89	1.82	2.48	0.85	0.75	0.57		0.702799	0.603747	1.53767	-0.768834	-0.910337	-1.16504
Down-regulated	Gm37461	0.91	0.3	0.4	0	0	0.02		1.96111	0.0870468	0.394271	-0.834625	-0.834625	-0.773181
Down-regulated	Sik1	3.39	2.94	3.64	1.66	1.17	1.39		1.03518	0.580712	1.28767	-0.712003	-1.20687	-0.984685
Down-regulated	Gpat3	1.5	1.21	1.24	0.22	0.26	0.33		1.32747	0.782704	0.839058	-1.077	-1.00186	-0.870366
Down-regulated	Tacc2	1.51	2	2	0.84	0.96	0.79		0.310188	1.26014	1.26014	-0.988724	-0.756083	-1.08566
Down-regulated	Trav1	3.68	3.34	2.96	0	0	0		1.20306	1.00023	0.773537	-0.992275	-0.992275	-0.992275
Down-regulated	AC141560.1	2.12	2.09	2.73	0.2	0	0.13		0.809021	0.782301	1.35233	-0.901057	-1.07919	-0.963403
Down-regulated	Tuba3a	5.19	3.42	6.21	1.19	1.33	1.52		1.03618	0.140069	1.55258	-0.988924	-0.918046	-0.821853
Down-regulated	Ggt5	0.42	0.24	0.38	0.04	0	0.03		1.37386	0.321542	1.14001	-0.847702	-1.08155	-0.906164
Down-regulated	Slc6a19os	3.35	0.7	1.5	0.12	0.03	0.17		2.02086	-0.237164	0.444505	-0.731374	-0.808062	-0.68877
Down-regulated	Trav9-1	4.81	7.78	7.89	0.98	1.09	0.69		0.29991	1.25087	1.28609	-0.926411	-0.89119	-1.01927
Down-regulated	Gm42372	3.51	2.32	3.45	1.43	1.35	1.14		1.34027	0.122773	1.27889	-0.787795	-0.869644	-1.0845
Down-regulated	Gm10640	1.26	0.66	0.8	0	0	0		1.65227	0.423309	0.710067	-0.928549	-0.928549	-0.928549
Down-regulated	Gm37233	2.49	2.21	2.65	1.3	1.21	0.96		1.02929	0.609581	1.26913	-0.754481	-0.889389	-1.26413
Down-regulated	Lfng	6.6	8.24	11.73	4.32	3.12	2.66		0.153902	0.670761	1.77066	-0.564658	-0.942847	-1.08782
Down-regulated	Gm44110	15.15	14.51	11.44	4.1	4.23	4.7		1.27148	1.13869	0.501744	-1.02112	-0.994151	-0.896637
Down-regulated	Gpr18	4.04	3.94	5.45	1.67	0.75	0.65		0.707507	0.652662	1.48083	-0.592332	-1.09691	-1.15176
Down-regulated	Ckb	7.2	6.22	8.03	3.57	3.53	2.06		0.966234	0.514967	1.34843	-0.705297	-0.723716	-1.40062
Down-regulated	Prlr	0.08	0.06	0.11	0	0	0		0.868698	0.415464	1.54855	-0.944237	-0.944237	-0.944237
Down-regulated	Chn2	0.35	0.48	0.65	0.09	0.07	0.06		0.293137	0.864753	1.61225	-0.850096	-0.938037	-0.982008
Down-regulated	Ppef2	1.43	1	1.2	0.31	0.18	0.28		1.40981	0.539642	0.944374	-0.856682	-1.11976	-0.917391
Down-regulated	Cpa3	1.29	0.95	1.51	0.13	0.04	0.16		1.02709	0.454612	1.39751	-0.926061	-1.0776	-0.875548
Down-regulated	Gm11707	1.3	3.71	3.97	0.1	0	0.12		-0.138083	1.28811	1.44198	-0.848222	-0.9074	-0.836386
Down-regulated	Ublcp1	14.92	9.3	12.58	6.8	4.68	6.02		1.60435	0.0683285	0.964799	-0.614957	-1.19438	-0.828142
Down-regulated	Tnfrsf9	2.49	2.21	3.15	1.09	0.7	0.44		0.813807	0.532491	1.47691	-0.592773	-0.984606	-1.24583
Down-regulated	Gm37120	0.58	0.19	0.55	0.02	0.05	0.06		1.4403	-0.219947	1.31259	-0.943642	-0.815931	-0.773361
Down-regulated	Maff	5.61	4.34	5.06	2.48	2.08	2.11		1.38316	0.503386	1.00215	-0.785098	-1.06219	-1.04141
Down-regulated	Rgs11	0.38	0.41	0.51	0.03	0.05	0.05		0.711777	0.862506	1.36494	-1.04673	-0.946245	-0.946245
Down-regulated	Cmya5	0.42	0.57	0.77	0.23	0.1	0.14		0.200727	0.823672	1.65427	-0.588337	-1.12822	-0.962105
Down-regulated	Tmprss4	2.92	0.84	1.77	0.43	0.23	0.24		1.8849	-0.236249	0.712147	-0.65436	-0.858316	-0.848118
Down-regulated	Gm12305	17.45	12.68	21.2	4.79	2.14	6.09		0.968683	0.281602	1.50884	-0.85489	-1.2366	-0.667635
Down-regulated	Olig3	4.2	2.49	2.72	0.38	1.21	0.5		1.68213	0.422374	0.591814	-1.13206	-0.5206	-1.04366
Down-regulated	Trav14d-3-dv8	4.79	4.53	6.56	0.64	0.48	1.14		0.746609	0.636731	1.49463	-1.00722	-1.07484	-0.795914
Down-regulated	Tctex1d1	15.89	6.91	9.68	2.35	1.9	2.52		1.85328	0.0730208	0.622164	-0.830984	-0.920195	-0.797282
Down-regulated	Gm43152	29.27	19	16.68	9.04	11.61	9.19		1.90709	0.453237	0.124811	-0.956728	-0.592912	-0.935494
Down-regulated	Glis3	0.18	0.28	0.16	0.02	0.04	0.01		0.654654	1.66181	0.453222	-0.956802	-0.75537	-1.05752
Down-regulated	Ifi27l2a	15.15	24.33	33.39	9.15	7.86	7.6		-0.113934	0.839784	1.78103	-0.737278	-0.871297	-0.898309
Down-regulated	Il1rl2	2.55	2.19	2.89	1.09	1.52	0.99		0.942117	0.442124	1.41433	-1.08563	-0.488419	-1.22452
Down-regulated	Hap1	0.28	0.26	0.42	0.04	0	0		0.699879	0.576371	1.56444	-0.782218	-1.02923	-1.02923
Down-regulated	Gm3739	1.65	1.42	1.79	0.46	0.43	0.27		1.02841	0.662638	1.25106	-0.86408	-0.91179	-1.16624
Down-regulated	Cacnb1	3.58	4.92	5.63	2.55	2.3	1.91		0.0712502	1.04218	1.55664	-0.675065	-0.85621	-1.1388
Down-regulated	Gpr83	0.62	1.27	2.51	0.05	0.07	0.02		-0.151697	0.569788	1.94616	-0.784384	-0.762184	-0.817683
Down-regulated	Lrtm2	1.31	0.58	0.81	0.24	0.19	0.13		1.83449	0.0877365	0.638084	-0.72582	-0.845461	-0.989029
Down-regulated	Cap2	0.86	0.87	1.1	0.23	0.26	0.18		0.749422	0.77651	1.39952	-0.957094	-0.875831	-1.09253
Down-regulated	Gm43771	1.21	1.91	2.4	0.46	0.34	0.21		0.146528	0.989567	1.57969	-0.756728	-0.901249	-1.05781
Down-regulated	Gm43063	1.31	0.84	1.43	0	0.1	0.11		1.14805	0.352594	1.35114	-1.06907	-0.89982	-0.882896
Down-regulated	Snai1	1.04	1.22	1.82	0.12	0.23	0.26		0.412671	0.700209	1.65867	-1.05697	-0.881252	-0.833328
Down-regulated	Clic4	24.33	25.09	24.14	6.42	7.52	11.06		0.961637	1.05411	0.938519	-1.21756	-1.08372	-0.652988
Down-regulated	Lrrc3b	0.57	0.74	0.46	0.05	0.03	0		0.891341	1.47043	0.516637	-0.879986	-0.948114	-1.05031
Down-regulated	Drc1	1.66	2	2.08	0.67	0.59	0.72		0.582536	1.11306	1.23789	-0.962224	-1.08705	-0.884206
Down-regulated	Lrrc23	1.76	2.33	2.56	0.81	0.53	0.44		0.416135	1.0843	1.35391	-0.697467	-1.02569	-1.13119
Down-regulated	Adcy1	1.77	0.92	1.16	0.06	0.08	0.2		1.67746	0.34697	0.722637	-0.999169	-0.967864	-0.78003
Down-regulated	Trav13n-4	5.06	6.11	7.73	1.13	0.63	1.77		0.490042	0.879356	1.48001	-0.967106	-1.15249	-0.72981
Down-regulated	Gm12490	2.93	1.33	1.6	0	0	0.16		1.79671	0.304633	0.556421	-0.935658	-0.935658	-0.78645
Down-regulated	Cd200	1.06	1.14	1.68	0.47	0.36	0.29		0.451302	0.610585	1.68575	-0.723411	-0.942425	-1.0818
Down-regulated	Gm37498	0.44	0.13	0.24	0.01	0	0.01		1.88613	-0.0521031	0.635658	-0.802388	-0.864912	-0.802388
Down-regulated	Tnnt3	2.47	2.84	2.68	0.83	1	0.81		0.775839	1.1869	1.00915	-1.04618	-0.857312	-1.0684
Down-regulated	Srsf12	0.56	0.58	0.59	0.06	0.14	0.08		0.925853	1.00815	1.0493	-1.1316	-0.802406	-1.0493
Down-regulated	Shank3	0.07	0.19	0.2	0.01	0.02	0.01		-0.163436	1.30748	1.43006	-0.898896	-0.776319	-0.898896
Down-regulated	Foxb1	0.81	0.93	0.62	0.16	0.15	0.17		1.03233	1.40029	0.449729	-0.960786	-0.991449	-0.930122
Down-regulated	Cdr2l	2.06	3.37	2.94	0.97	1.42	0.93		0.118921	1.51403	1.05609	-1.04189	-0.562658	-1.08449
Down-regulated	Cd7	4.54	5.03	7.83	2.45	2.01	1.65		0.288464	0.515833	1.81508	-0.681333	-0.8855	-1.05255
Down-regulated	Ifit1bl1	2.94	1.96	2.56	1.05	0.93	0.54		1.44281	0.335274	1.01336	-0.693151	-0.828768	-1.26952
Down-regulated	Zdhhc23	1.08	1.31	1.29	0.14	0.31	0.02		0.710521	1.13134	1.09475	-1.00937	-0.698323	-1.22893
Down-regulated	Traj12	100.5	78.27	76.52	36.11	29.98	17.95		1.46268	0.722771	0.664524	-0.6805	-0.884534	-1.28495
Down-regulated	Plcb4	0.97	0.76	0.73	0.3	0.42	0.25		1.50649	0.712271	0.598812	-1.02744	-0.573599	-1.21653
Down-regulated	Bcl3	0.86	1.13	2.16	0.43	0.22	0.15		0.0507464	0.442219	1.93561	-0.572709	-0.877188	-0.978681
Down-regulated	Tbc1d9	0.61	0.29	0.41	0.12	0.07	0.02		1.7169	0.176503	0.754151	-0.641831	-0.882517	-1.1232
Down-regulated	Adamts14	1.31	0.92	1.07	0.38	0.45	0.44		1.53355	0.442819	0.862333	-1.06743	-0.871655	-0.899623
Down-regulated	Trav14-2	12.71	11.52	15.46	6.04	4.63	3.4		0.834864	0.569934	1.4471	-0.65008	-0.963989	-1.23782
Down-regulated	Ldhd	1.84	0.98	1.49	0.51	0.62	0.52		1.66006	-0.0261427	0.973815	-0.947672	-0.731995	-0.928065
Down-regulated	AC153887.1	2.48	1.83	2.86	0.46	0.75	0.71		1.038	0.338829	1.44675	-1.13481	-0.82287	-0.865896
Down-regulated	2310075C17Rik	18.72	8.61	7.34	2.99	2.67	2.35		2.02847	0.261568	0.0396139	-0.720624	-0.776549	-0.832475
Down-regulated	Appl2	0.74	0.74	1.35	0.38	0.28	0.22		0.315039	0.315039	1.89455	-0.617131	-0.876067	-1.03143
Down-regulated	Trim13	5.68	5.73	6.02	3.12	3.17	2.11		0.888393	0.920699	1.10807	-0.765634	-0.733328	-1.4182
Down-regulated	Trav6-5	5.59	9.13	11.04	2.99	1.74	1.39		0.0753004	1.03878	1.55863	-0.632342	-0.972554	-1.06781
Down-regulated	Gm10390	0.42	0.16	0.29	0.04	0.05	0.06		1.76483	-0.0705931	0.847117	-0.917711	-0.847117	-0.776524
Down-regulated	Erg	0.21	0.13	0.4	0	0	0.01		0.583438	0.0343199	1.8876	-0.857998	-0.857998	-0.789358
Down-regulated	Smad7	1.38	2.06	2.96	1.08	0.54	0.47		-0.0400812	0.73864	1.7693	-0.383635	-1.00203	-1.08219
Down-regulated	Rph3al	1.95	1.56	1.44	0.59	0.66	0.76		1.53107	0.775227	0.542659	-1.1047	-0.969033	-0.775227
Down-regulated	Klrb1c	0.26	0.33	0.57	0.05	0.04	0.01		0.249481	0.598754	1.79626	-0.798339	-0.848235	-0.997923
Down-regulated	Zc3h12d	1.87	1.6	3.08	1.11	0.7	0.6		0.447803	0.126812	1.88632	-0.455729	-0.943161	-1.06205
Down-regulated	Mapk11	5.08	7.75	8.24	3.41	3.9	2.12		-0.00148929	1.19143	1.41036	-0.747623	-0.528698	-1.32398
Down-regulated	Sptb	0.17	0.26	0.26	0.04	0.08	0.06		0.275102	1.26547	1.26547	-1.15543	-0.715265	-0.935347
Down-regulated	Klhl4	1.05	1.15	1.6	0.35	0.32	0.55		0.456155	0.669977	1.63218	-1.0406	-1.10475	-0.612958
Down-regulated	Zbtb16	0.22	0.11	0.15	0.02	0	0		1.63869	0.319744	0.799361	-0.759393	-0.999201	-0.999201
Down-regulated	Myo5b	0.33	0.19	0.19	0.06	0.05	0.05		1.79759	0.437251	0.437251	-0.825918	-0.923084	-0.923084
Down-regulated	Trav12-3	7.31	6.72	7.56	2.09	2.34	2.49		1.0398	0.8	1.14141	-1.0818	-0.980187	-0.919221
Down-regulated	Gm45519	4.04	3.32	5.05	1.35	1.21	1.15		0.881364	0.412461	1.53913	-0.87051	-0.961686	-1.00076
Down-regulated	Gm12256	13.17	22.02	10.62	6.22	5.85	4.05		0.469102	1.92664	0.0491336	-0.675519	-0.736455	-1.0329
Down-regulated	Steap4	0.36	0.22	0.25	0.03	0	0.02		1.55635	0.534996	0.753859	-0.851131	-1.06999	-0.924085
Down-regulated	Eno2	0.39	0.59	0.51	0.13	0.16	0.08		0.406313	1.4221	1.01578	-0.914204	-0.761837	-1.16815
Down-regulated	Fam163b	1.34	1.19	1.4	0.59	0.33	0.48		1.04341	0.696891	1.18202	-0.689191	-1.28983	-0.943306
Down-regulated	Card6	1.19	1.33	2.4	0.74	0.72	0.63		0.0356368	0.265905	2.02581	-0.704512	-0.737407	-0.885437
Down-regulated	H19	0.63	1.53	3.51	0.04	0	0.04		-0.26024	0.453108	2.02247	-0.727878	-0.759583	-0.727878
Down-regulated	Rab6b	9.35	12.74	12.5	4.63	4.87	2.61		0.394837	1.2492	1.18871	-0.794715	-0.73423	-1.3038
Down-regulated	Lrp1	0.36	0.31	0.4	0.17	0.18	0.16		0.995864	0.480762	1.40795	-0.961524	-0.858504	-1.06454
Down-regulated	Crim1	0.8	0.87	0.82	0.37	0.38	0.34		0.866841	1.16526	0.952104	-0.966315	-0.923683	-1.09421
Down-regulated	Ccr2	0.88	0.48	0.66	0.34	0.14	0.18		1.65582	0.12737	0.815171	-0.407585	-1.17181	-1.01896
Down-regulated	Cited4	0.95	0.4	0.88	0.04	0.09	0.05		1.43091	-0.00434927	1.24824	-0.943791	-0.813313	-0.917695
Down-regulated	Prf1	2.64	2.16	3.09	1.58	0.71	0.9		0.912749	0.360497	1.43048	-0.306806	-1.30776	-1.08916
Down-regulated	Zscan10	1.93	0.81	1.29	0.34	0.29	0.51		1.82767	-0.0883894	0.732777	-0.892448	-0.977986	-0.601618
Down-regulated	Fscn1	0.38	0.7	0.55	0.13	0.11	0.09		0.226139	1.58297	0.946955	-0.833886	-0.918688	-1.00349
Down-regulated	Gm26581	0.12	0.09	0.17	0	0	0		0.83957	0.395092	1.58037	-0.938343	-0.938343	-0.938343
Down-regulated	Man1c1	0.18	0.3	0.38	0.09	0.04	0.03		0.0759555	0.987421	1.59506	-0.607644	-0.987421	-1.06338
Down-regulated	St3gal6	3.5	2.42	3.44	1	0.53	0.29		1.2388	0.421344	1.19339	-0.653461	-1.00921	-1.19086
Down-regulated	Gm3052	3.23	1.64	1.77	1.08	0.83	0.65		1.97533	0.124186	0.275538	-0.52779	-0.818851	-1.02841
Down-regulated	Adam19	0.75	0.95	1.46	0.6	0.23	0.25		0.10234	0.574678	1.77914	-0.251914	-1.12574	-1.07851
Down-regulated	Mir155hg	2.22	1.07	1.91	0.48	0.57	0.36		1.54979	-0.0438837	1.12019	-0.861505	-0.736783	-1.0278
Down-regulated	Hif3a	0.41	0.31	0.69	0.17	0.08	0.14		0.533369	0.0484881	1.89104	-0.630345	-1.06674	-0.77581
Down-regulated	Phxr2	2.36	0.89	1.46	0.17	0.47	0.26		1.84858	-0.0583764	0.681058	-0.992398	-0.603222	-0.875645
Down-regulated	Kctd12	0.9	0.73	0.65	0.41	0.27	0.23		1.4969	0.806025	0.480906	-0.494452	-1.06341	-1.22597
Down-regulated	Ccdc102a	0.67	0.59	0.98	0.27	0.15	0.09		0.669079	0.416199	1.64899	-0.595323	-0.974643	-1.1643
Down-regulated	Abca1	4.78	4.89	4.37	0.88	1.26	0.33		1.03828	1.09459	0.828404	-0.958082	-0.763565	-1.23962
Down-regulated	Gm43423	1.24	0.91	0.48	0.23	0.05	0.2		1.70139	0.923388	-0.0903742	-0.679771	-1.10414	-0.750498
Down-regulated	Trav10	4.71	5.08	4.42	1.56	1.2	1.13		0.975596	1.18877	0.808516	-0.839243	-1.04665	-1.08698
Down-regulated	Traj15	77.42	92.86	84.78	40.59	44.37	33.67		0.64743	1.30776	0.962199	-0.9277	-0.766039	-1.22365
Down-regulated	Ifi214	0.13	0.24	0.26	0.05	0.06	0.03		0.0182059	1.2198	1.43827	-0.855678	-0.746442	-1.07415
Down-regulated	G0s2	5.96	4.03	2.18	1.68	0.44	1.12		1.80404	0.777466	-0.206556	-0.472508	-1.13207	-0.770374
Down-regulated	Atp11a	3.28	5.87	4.36	0.76	1.38	0.48		0.298491	1.60513	0.843343	-0.972829	-0.660044	-1.11409
Down-regulated	CAAA01194877.1	0.72	0.37	0.38	0.14	0.09	0.14		1.90409	0.291756	0.337822	-0.767778	-0.998112	-0.767778
Down-regulated	Nfam1	0.57	0.59	0.57	0.18	0.2	0.1		0.957277	1.05221	0.957277	-0.893986	-0.79905	-1.27373
Down-regulated	Bambi	1.27	0.78	1.16	0.36	0.4	0.56		1.45669	0.070713	1.14555	-1.11727	-1.00413	-0.551562
Down-regulated	Fam167a	1.86	0.55	1.37	0.56	0.2	0.35		1.75399	-0.444792	0.931546	-0.428008	-1.03225	-0.780484
Down-regulated	Gm15672	3.53	2.71	2.47	1.37	0.84	1.27		1.58893	0.71935	0.464838	-0.701675	-1.26372	-0.807722
Down-regulated	Nol4l	0.54	0.3	0.25	0.08	0.17	0.07		1.9103	0.407112	0.093949	-0.970806	-0.407112	-1.03344
Down-regulated	Hspa12a	0.13	0.17	0.22	0.04	0.01	0.02		0.396436	0.897197	1.52315	-0.730277	-1.10585	-0.980658
Down-regulated	Trav16d-dv11	3.48	5.61	4.66	1.38	1.39	0.78		0.327947	1.49866	0.976512	-0.826279	-0.820783	-1.15606
Down-regulated	Gm5421	0.56	0.33	0.64	0.06	0.05	0.14		1.12331	0.142191	1.46457	-1.00956	-1.05222	-0.668299
Down-regulated	Gm1070	1.03	0.62	0.5	0.24	0.21	0.17		1.88214	0.52435	0.126948	-0.73409	-0.83344	-0.965908
Down-regulated	Dnaaf1	0.61	0.25	0.44	0.07	0.04	0.11		1.70769	-0.0159597	0.893743	-0.877784	-1.02142	-0.686267
Down-regulated	Gm5855	6.84	1.33	3.17	1.12	1.04	1.03		2.09005	-0.516403	0.353993	-0.615742	-0.653585	-0.658316
Down-regulated	2310040G24Rik	5.35	1.28	2.12	0.94	0.42	0.51		2.10966	-0.288752	0.206251	-0.48911	-0.795541	-0.742505
Down-regulated	Lta	1.68	2.39	3.79	1.37	0.47	0.62		-0.0354701	0.594124	1.83558	-0.310363	-1.10844	-0.975427
Down-regulated	Trav6d-4	1.45	1.42	1.58	0.13	0.14	0		0.947823	0.904957	1.13358	-0.938297	-0.924009	-1.12405
Down-regulated	Klf9	0.63	0.7	0.83	0.37	0.17	0.11		0.598572	0.857747	1.33907	-0.36408	-1.10458	-1.32673
Down-regulated	Trav9-2	7.2	9.09	7.97	3.46	4.54	3.26		0.56384	1.39639	0.903025	-1.08363	-0.60789	-1.17173
Down-regulated	C130021I20Rik	0.35	0.34	0.48	0.07	0.13	0.11		0.683012	0.616914	1.54228	-1.16773	-0.771142	-0.903338
Down-regulated	Gm12292	0.54	0.34	0.53	0.06	0.16	0.06		1.27872	0.288744	1.22922	-1.09723	-0.602237	-1.09723
Down-regulated	Gm12504	1.41	1.07	1.5	0.57	0.34	0.58		1.12702	0.358083	1.33056	-0.772705	-1.29287	-0.750089
Down-regulated	Crtam	0.22	0.12	0.52	0.09	0.03	0.02		0.311459	-0.272526	2.06341	-0.447722	-0.798113	-0.856511
Down-regulated	Trav12-2	6.09	9.78	5.97	3.2	2.42	2.59		0.415404	1.83251	0.369319	-0.694474	-0.994025	-0.928738
Down-regulated	Fndc3b	0.35	0.29	0.24	0.17	0.07	0.06		1.42435	0.866994	0.402533	-0.247712	-1.17663	-1.26953
Down-regulated	Gm11738	1.29	0.59	1.32	0.41	0.28	0.28		1.34092	-0.236633	1.40853	-0.64229	-0.935264	-0.935264
Down-regulated	Gm19585	2.09	2.26	4.2	0.99	0.9	0.74		0.189093	0.330913	1.94933	-0.728565	-0.803646	-0.937124
Down-regulated	Gm5547	5.66	2.17	4.19	1.53	1.02	1.46		1.77603	-0.298151	0.902378	-0.678517	-0.981621	-0.720119
Down-regulated	Art5	4.85	2.01	2.76	1.68	1.06	1.29		2.02139	-0.208027	0.380728	-0.467079	-0.953783	-0.773231
Down-regulated	Elavl3	0.36	0.2	0.25	0.02	0.13	0.05		1.64068	0.271069	0.699073	-1.26975	-0.328136	-1.01294
Down-regulated	Susd3	1.14	0.64	1.11	0.39	0.34	0.31		1.38955	-0.0429757	1.3036	-0.759238	-0.90249	-0.988441
Down-regulated	Morc1	9.48	3.21	5.97	1.39	1.89	1.75		1.90022	-0.253629	0.694475	-0.878828	-0.70707	-0.755163
Down-regulated	Gimap3	10.99	20.56	27.34	6.63	4.24	2.66		-0.120016	0.94346	1.69689	-0.604525	-0.870116	-1.0457
Down-regulated	Gm5297	0.74	0.88	1.02	0.17	0.19	0.18		0.584537	0.974229	1.36392	-1.00206	-0.946394	-0.974229
Down-regulated	AC153556.2	2.71	0.87	1.57	0.51	0.38	0.25		1.93189	-0.207334	0.606501	-0.625878	-0.777019	-0.92816
Down-regulated	Ly6c2	0.95	1.91	1.29	0.62	0.52	0.54		-0.0433871	1.879	0.637457	-0.704206	-0.904455	-0.864405
Down-regulated	Peg10	0.11	0.06	0.08	0.01	0.01	0		1.58036	0.364698	0.850963	-0.850963	-0.850963	-1.0941
Down-regulated	Trav7-5	5.13	8.21	9.47	2.75	3.22	2.54		-0.0331242	1.10046	1.5642	-0.909076	-0.736094	-0.986366
Down-regulated	Vsx2	0.14	0.09	0.18	0	0	0.01		0.977008	0.279145	1.5353	-0.977008	-0.977008	-0.837436
Down-regulated	Cdkn1a	0.39	1	1.05	0.22	0.15	0.28		-0.339673	1.31793	1.4538	-0.801627	-0.991844	-0.638585
Down-regulated	Gpr68	0.69	0.4	0.78	0.37	0.23	0.2		1.12188	-0.206059	1.53399	-0.343431	-0.984503	-1.12188
Down-regulated	Gm15347	0.71	2.25	1.81	0.13	0.14	0.16		-0.182986	1.61573	1.10181	-0.860424	-0.848744	-0.825384
Down-regulated	Espn	0.35	0.34	0.35	0.19	0.14	0.1		1	0.904762	1	-0.52381	-1	-1.38095
Down-regulated	Trav12-1	6.57	6.55	6.71	2.81	3.27	2.43		0.970449	0.959939	1.04402	-1.00548	-0.763747	-1.20518
Down-regulated	Macrod2	0.62	0.32	0.38	0.23	0.22	0.12		1.9191	0.0314606	0.408988	-0.534831	-0.597752	-1.22697
Down-regulated	Ankrd55	0.9	0.59	0.77	0.2	0.41	0.27		1.47981	0.261914	0.969081	-1.27028	-0.445254	-0.995273
Down-regulated	Gm32391	1.1	0.84	1.85	0.18	0.2	0.11		0.615292	0.201561	1.80874	-0.848678	-0.816853	-0.960067
Down-regulated	Foxp3	0.39	0.65	1.01	0.32	0.15	0.23		-0.233904	0.656073	1.88835	-0.473513	-1.05542	-0.781582
Down-regulated	Nav1	0.02	0.02	0.05	0.01	0	0		0.196116	0.196116	1.96116	-0.392232	-0.980581	-0.980581
Down-regulated	Traj6	39.66	53.25	83.65	23.57	26.29	24.19		-0.0981221	0.534358	1.94918	-0.846953	-0.720364	-0.818098
Down-regulated	Ifit3	1.75	2.81	4.06	1.34	1.4	1.16		-0.32551	0.699364	1.90794	-0.721924	-0.663912	-0.895959
Down-regulated	Traj11	53.26	62.95	55.79	20.64	34.99	22.83		0.699085	1.28729	0.852662	-1.28102	-0.409941	-1.14808
Down-regulated	Spry2	0.83	1.25	0.96	0.47	0.39	0.29		0.384361	1.61042	0.763857	-0.66655	-0.900086	-1.19201
Down-regulated	Cd177	0.19	0.06	0.33	0.03	0	0		0.731539	-0.345066	1.89096	-0.593513	-0.84196	-0.84196
Down-regulated	Trim29	0.29	0.17	0.11	0	0.02	0.04		1.83553	0.644914	0.0496088	-1.04178	-0.84335	-0.644914
Down-regulated	Trav4-3	5.43	5.62	6.55	2.96	1.32	2.61		0.715153	0.815929	1.3092	-0.59493	-1.46478	-0.780569
Down-regulated	AC132332.1	0.52	0.66	0.65	0.11	0.23	0.23		0.54925	1.19004	1.14427	-1.32736	-0.778105	-0.778105
Down-regulated	Snx9	0.91	0.51	0.48	0.32	0.07	0.11		1.80689	0.389721	0.283434	-0.283434	-1.16916	-1.02745
Down-regulated	Gm43551	0.83	1.97	2.38	0.11	0	0.49		-0.147267	1.11187	1.56471	-0.942509	-1.064	-0.522798
Down-regulated	Trav6-1	0.67	1.95	2.66	0	0.32	0.18		-0.295966	0.995522	1.71189	-0.971979	-0.649107	-0.790364
Down-regulated	Mst1r	0.14	0.16	0.16	0.05	0.02	0.02		0.769309	1.08764	1.08764	-0.663198	-1.1407	-1.1407
Down-regulated	Il21	0.16	0.04	0.23	0.04	0.01	0		0.940634	-0.470317	1.76369	-0.470317	-0.823055	-0.940634
Down-regulated	C78197	8.17	2.15	4.5	1.07	1.1	1.46		1.98891	-0.361087	0.556269	-0.78268	-0.770969	-0.630438
Down-regulated	AC140488.1	0.36	0.3	0.33	0.03	0.03	0.06		1.19558	0.785665	0.990621	-1.05894	-1.05894	-0.853984
Down-regulated	Celf5	0.03	0.09	0.18	0.01	0	0.01		-0.3649	0.573415	1.98089	-0.677672	-0.834058	-0.677672
Down-regulated	A530040E14Rik	1	0.75	0.77	0.46	0.3	0.17		1.46909	0.604919	0.674052	-0.397518	-0.950586	-1.39995
Down-regulated	Ccdc152	1.94	0.78	2.12	0.73	0.07	0.31		1.22431	-0.273265	1.4567	-0.337816	-1.18989	-0.880042
Down-regulated	Klra5	0.13	0.18	0.43	0	0	0		0.0431934	0.367144	1.9869	-0.799078	-0.799078	-0.799078
Down-regulated	Gm12259	3.61	5.16	7.15	2.23	1.99	1.4		0.00992897	0.779424	1.76736	-0.67517	-0.794318	-1.08722
Down-regulated	Ppp1r14a	1.17	1.03	0.84	0.46	0.24	0.29		1.38046	0.99264	0.46631	-0.58635	-1.19579	-1.05728
Down-regulated	Trav6-2	1.2	1.21	1.61	0.14	0.16	0.09		0.749716	0.765839	1.41076	-0.959314	-0.927068	-1.03993
Down-regulated	Lrrc66	0.14	0.09	0.17	0.02	0.02	0		1.03005	0.257513	1.49358	-0.824042	-0.824042	-1.13306
Down-regulated	Cntnap1	0.27	0.29	0.51	0.17	0.08	0.14		0.191182	0.334568	1.91182	-0.52575	-1.17099	-0.74083
Down-regulated	Gm17200	0.56	1.2	0.89	0.34	0.32	0.29		-0.118142	1.77213	0.85653	-0.767923	-0.826994	-0.915601
Down-regulated	Impg2	0.37	0.57	0.28	0.13	0.26	0.14		0.524396	1.86328	-0.0781015	-1.08226	-0.21199	-1.01532
Down-regulated	Gpr55	0.55	0.68	1.18	0.1	0.39	0.35		0.0247267	0.410464	1.89407	-1.31052	-0.450027	-0.568715
Down-regulated	Gm19353	4.4	5.29	7.17	2.85	2.69	1.72		0.207577	0.693744	1.7207	-0.639118	-0.726519	-1.25639
Down-regulated	E030030I06Rik	0.67	0.81	0.75	0.33	0.39	0.21		0.632285	1.24986	0.985188	-0.867553	-0.602876	-1.39691
Down-regulated	Trav9n-1	0.81	1.58	1.32	0.14	0.16	0		0.230824	1.48542	1.06179	-0.860838	-0.828251	-1.08895
Down-regulated	Piwil2	0.32	0.14	0.2	0.05	0.04	0.07		1.84985	0.0336336	0.639039	-0.874475	-0.975376	-0.672673
Down-regulated	2300002M23Rik	0.33	0.6	0.6	0.13	0	0.14		0.128821	1.28821	1.28821	-0.729988	-1.28821	-0.687048
Down-regulated	Gm37198	1.21	0.82	0.66	0.39	0.36	0.29		1.83157	0.617443	0.119338	-0.721215	-0.81461	-1.03253
Down-regulated	Gm37953	0.82	0.57	0.45	0.16	0.17	0.21		1.74202	0.713266	0.219467	-0.973883	-0.932733	-0.768133
Down-regulated	Ighv1-7	0.7	1.49	0.64	0	0.14	0		0.388671	1.88647	0.274913	-0.938498	-0.673064	-0.938498
Down-regulated	Pcsk1	2.63	0.62	1.12	0.09	0.11	0.01		2.02868	-0.155774	0.387623	-0.731774	-0.710038	-0.818717
Down-regulated	Trav6n-6	2	2.83	2.73	0.67	1.04	0.25		0.415076	1.24857	1.14815	-0.920531	-0.548971	-1.3423
Down-regulated	4930519F09Rik	1.21	1.01	2.11	0.56	0.54	0.55		0.380716	0.0237948	1.98686	-0.779279	-0.814971	-0.797125
Down-regulated	Scnn1a	0.2	0.21	0.33	0.09	0.08	0.02		0.436564	0.533578	1.69775	-0.630593	-0.727607	-1.30969
Down-regulated	2810404F17Rik	0.35	0.1	0.12	0	0	0		2.05097	0.0402151	0.201075	-0.764086	-0.764086	-0.764086
Down-regulated	Rnd1	0.29	0.26	0.29	0.08	0.09	0.04		1.07905	0.797557	1.07905	-0.891387	-0.797557	-1.26671
Down-regulated	Bex1	1.42	1.67	1.3	0.62	0.73	0.13		0.833016	1.30453	0.606687	-0.675843	-0.468375	-1.60002
Down-regulated	Gm42868	0.25	0.12	0.22	0.05	0.02	0.01		1.46519	0.0882643	1.14744	-0.653156	-0.970907	-1.07682
Down-regulated	Gabrr2	0.32	0.55	0.97	0.21	0.15	0.17		-0.25848	0.534192	1.98168	-0.637584	-0.844368	-0.77544
Down-regulated	Khdc3	1.36	1.23	0.68	0.31	0.56	0.45		1.51477	1.18381	-0.216395	-1.15835	-0.521894	-0.801935
Down-regulated	Acsbg1	0.32	0.31	0.73	0.26	0.08	0.05		0.127245	0.0823352	1.96856	-0.142215	-0.950598	-1.08533
Down-regulated	Susd2	0.3	0.46	0.52	0.1	0.17	0.17		0.0852609	1.10839	1.49207	-1.19365	-0.746033	-0.746033
Down-regulated	Cfap73	0.94	1.7	0.97	0.21	0.47	0.37		0.326979	1.84843	0.387037	-1.13442	-0.61392	-0.814112
Down-regulated	Klra9	0.18	0.19	0.47	0.04	0	0		0.202902	0.263773	1.96815	-0.649286	-0.892769	-0.892769
Down-regulated	Trav10n	2.66	2.41	4.22	1.42	0.63	0.62		0.525692	0.328557	1.75581	-0.452095	-1.07504	-1.08293
Down-regulated	Arvcf	0.25	0.3	0.61	0.14	0.15	0.17		-0.123169	0.184754	2.09388	-0.8006	-0.739016	-0.615846
Down-regulated	Rufy4	0.76	0.89	0.56	0.29	0.4	0.16		0.977577	1.48592	0.195515	-0.860268	-0.430134	-1.36861
Down-regulated	Phxr4	1.9	0.83	1.04	0.39	0.59	0.42		2.00929	-0.0612785	0.345095	-0.912728	-0.525705	-0.854674
Down-regulated	Trav13d-4	0.55	1.87	1.05	0.15	0	0.09		-0.103046	1.8875	0.650949	-0.706242	-0.93244	-0.796721
Down-regulated	Rin2	0.19	0.21	0.23	0.02	0.11	0.06		0.677942	0.93217	1.1864	-1.483	-0.338971	-0.974541
Down-regulated	Gm9885	0.23	0.39	0.54	0.11	0.12	0.07		-0.0785826	0.864408	1.74846	-0.785826	-0.726889	-1.02157
Down-regulated	Igha	10.14	13.92	9.94	6.94	4.11	2.75		0.570087	1.56162	0.517625	-0.269305	-1.01164	-1.36838
Down-regulated	Arl4d	2.17	1.79	2.24	0.53	0.55	1.44		1.02827	0.483049	1.12871	-1.3248	-1.2961	-0.0191307
Down-regulated	Nat8l	0.17	0.35	0.21	0.05	0.09	0.11		0.0677285	1.8964	0.4741	-1.15139	-0.745014	-0.541828
Down-regulated	Carmil1	0.11	0.14	0.13	0.07	0.03	0.04		0.546608	1.24939	1.01513	-0.390434	-1.32748	-1.09322
Down-regulated	2600014E21Rik	0.05	0.02	0.02	0	0	0		1.94145	0.27735	0.27735	-0.83205	-0.83205	-0.83205
Down-regulated	Cdh3	0.06	0.07	0.05	0	0	0		0.981981	1.30931	0.654654	-0.981981	-0.981981	-0.981981
Down-regulated	Amz1	0.2	0.18	0.11	0.05	0.04	0.07		1.47788	1.15543	0.0268705	-0.940466	-1.10169	-0.618021
Down-regulated	Ctss	7.48	9.42	9.62	5.34	1.92	1.89		0.481623	1.09032	1.15307	-0.189825	-1.26289	-1.2723
Down-regulated	Trav2	2.8	1.85	3.89	0.58	0.9	1.23		0.803076	-0.0217048	1.7494	-1.12431	-0.846486	-0.559983
Down-regulated	Rbm47	0.2	0.14	0.18	0.08	0.05	0.06		1.39772	0.370824	1.05542	-0.656073	-1.16952	-0.998371
Down-regulated	Tmem159	0.26	0.06	0.28	0.02	0.03	0		1.30952	-0.41732	1.48221	-0.762689	-0.676347	-0.935373
Down-regulated	Syt14	0.56	0.9	0.7	0.14	0.34	0.08		0.361588	1.51415	0.836172	-1.06216	-0.384187	-1.26556
Down-regulated	P2ry12	0.63	0.13	0.27	0.11	0.02	0.08		2.07667	-0.37609	0.310683	-0.474201	-0.915698	-0.621366
Down-regulated	Csf2rb	0.12	0.3	0.24	0.1	0.03	0.06		-0.224105	1.63769	1.01709	-0.43097	-1.155	-0.844702
Down-regulated	Gm6030	3.06	6.88	2.36	0.85	2.16	1.22		0.153774	2.07973	-0.19915	-0.960458	-0.299985	-0.773912
Down-regulated	Gm17970	0.93	1.02	1.24	0.21	0.24	0.36		0.642616	0.862245	1.39911	-1.11441	-1.0412	-0.748363
Down-regulated	Ncmap	0.41	0.24	0.47	0.09	0.15	0.08		1.12095	0	1.51658	-0.989071	-0.593442	-1.05501
Down-regulated	Slfn4	0.09	0.37	0.3	0.14	0	0.03		-0.477138	1.57823	1.06438	-0.110109	-1.13779	-0.917573
Down-regulated	Sds	0.27	0.15	0.18	0.03	0	0.02		1.6347	0.421315	0.724662	-0.792072	-1.09542	-0.893188
Down-regulated	Map3k9	0.12	0.06	0.19	0.05	0.02	0.02		0.713468	-0.274411	1.86599	-0.439057	-0.932996	-0.932996
Down-regulated	Cldn1	0.06	0.29	0.03	0	0.02	0.01		-0.0825911	2.19692	-0.379919	-0.677247	-0.479028	-0.578137
Down-regulated	Mapk10	0.04	0.02	0.01	0	0	0		1.93733	0.569803	-0.113961	-0.797724	-0.797724	-0.797724
Down-regulated	Osgin1	0.54	0.25	0.52	0.13	0.18	0.14		1.43561	-0.252201	1.31921	-0.950605	-0.659604	-0.892405
Down-regulated	Hes5	0.74	0.64	0.62	0.07	0.16	0.31		1.23742	0.846659	0.768505	-1.3807	-1.02902	-0.442868
Down-regulated	Arrdc5	0.99	0.27	0.8	0.14	0.05	0.23		1.6388	-0.407331	1.09885	-0.776772	-1.03254	-0.521005
Down-regulated	Chd7	0.84	0.69	1.18	0.49	0.14	0.25		0.68432	0.25957	1.64709	-0.306764	-1.29785	-0.986365
Down-regulated	Ifit3b	0.32	0.33	0.7	0.19	0.14	0.05		0.151922	0.199898	1.97499	-0.471759	-0.711636	-1.14341
Down-regulated	Gm26771	0.25	0.27	0.28	0.05	0	0		0.856971	1.01518	1.09429	-0.725129	-1.12065	-1.12065
Down-regulated	Ubxn10	0.11	0.01	0.07	0	0	0		1.82258	-0.504118	0.891902	-0.736788	-0.736788	-0.736788
Down-regulated	Igkv3-7	2.28	1.49	0.83	0.54	0.3	0		1.78372	0.757647	-0.0995764	-0.476235	-0.787953	-1.1776
Down-regulated	A130048G24Rik	1.18	0.36	0.49	0.25	0.32	0.19		2.14648	-0.315217	0.0750516	-0.645444	-0.435299	-0.825568
Down-regulated	Gm43652	2.77	1.28	0.52	0.43	0.56	0.23		2.07372	0.361896	-0.511249	-0.614648	-0.465294	-0.844423
Down-regulated	Trbv6	1.48	3.14	1.99	0.35	0.39	0.67		0.143172	1.8013	0.652598	-0.985556	-0.945601	-0.665916
Down-regulated	Ddr1	0.14	0.11	0.19	0.01	0.03	0.06		0.793884	0.317554	1.58777	-1.27021	-0.952661	-0.476331
Down-regulated	Gm26909	2.98	1.91	1.11	0.54	0.69	0.83		1.9134	0.662482	-0.272787	-0.939166	-0.763803	-0.600131
Down-regulated	Gm8152	1.29	1.81	1.72	0.46	0	0.82		0.416754	1.2096	1.07238	-0.848755	-1.55012	-0.29986
Down-regulated	Dgkeos	23.06	66.09	72.34	15.76	15.56	22.75		-0.540792	1.26778	1.53047	-0.847615	-0.856021	-0.553822
Down-regulated	D6Ertd474e	0.25	0.31	0.22	0.02	0.06	0.1		0.849157	1.41526	0.566105	-1.32091	-0.943508	-0.566105
Down-regulated	Anxa3	0.1	0.09	0.07	0.01	0	0.01		1.29777	1.05444	0.567775	-0.892218	-1.13555	-0.892218
Down-regulated	Bex6	1.07	0.27	1.24	0.32	0	0.16		1.19266	-0.51114	1.55472	-0.404652	-1.08617	-0.745412
Down-regulated	Ccdc162	4.49	1.41	1.78	1.09	0.66	0.79		2.14187	-0.22546	0.0589269	-0.471415	-0.801919	-0.701999
Down-regulated	Igkv10-96	5.07	3.45	1.81	1.09	0	1.71		1.75033	0.76634	-0.229801	-0.667131	-1.3292	-0.290541
Down-regulated	Etv1	0.12	0.07	0.07	0.03	0.02	0.04		1.84769	0.349563	0.349563	-0.848939	-1.14857	-0.549314
Down-regulated	Gm25551	16.36	12.42	9.68	7.09	4.22	4.16		1.67473	0.779623	0.157136	-0.431273	-1.08329	-1.09693
Down-regulated	Gm24371	0.85	0.93	1.68	0.18	0	0.11		0.379368	0.514254	1.77881	-0.750305	-1.0538	-0.86833
Down-regulated	Gm5514	1.49	2.43	0.65	0.32	0.18	0.3		0.731826	1.88799	-0.30134	-0.707227	-0.879422	-0.731826
Down-regulated	Ccr1	0.16	0.19	0.14	0.03	0.06	0.01		0.904594	1.34467	0.611212	-1.00239	-0.562315	-1.29577
Down-regulated	Gm15589	2.52	3.2	2.94	0.54	1.4	0.79		0.597845	1.25179	1.00175	-1.30628	-0.479237	-1.06586
Down-regulated	Gm26564	0.46	0.39	0.32	0.18	0.17	0.12		1.49506	0.934414	0.373765	-0.747531	-0.827624	-1.22809
Down-regulated	Lrp4	0.02	0.03	0.06	0	0.01	0		0	0.480384	1.92154	-0.960769	-0.480384	-0.960769
Down-regulated	Igkv8-27	2.02	0.46	0.55	0	0.3	0		2.13075	-0.138172	-0.0072722	-0.807214	-0.370882	-0.807214
Down-regulated	C3ar1	0.18	0.11	0.09	0.03	0.03	0.03		1.83174	0.570542	0.2102	-0.870828	-0.870828	-0.870828
Down-regulated	Slc17a8	0.14	0.19	0.06	0.03	0.03	0.03		0.956689	1.75393	-0.318896	-0.797241	-0.797241	-0.797241
Down-regulated	Gm37166	0.37	0.33	0.85	0.2	0.24	0.14		0.0640233	-0.106705	2.11277	-0.661574	-0.490845	-0.917667
Down-regulated	S100a3	0.1	0.09	0.08	0.01	0.02	0.03		1.2521	0.973852	0.695608	-1.2521	-0.973852	-0.695608
Down-regulated	1700013M08Rik	0.06	0.17	0.2	0	0	0		-0.139972	1.17976	1.53969	-0.859828	-0.859828	-0.859828
Down-regulated	Nos1	0.06	0.01	0	0	0	0		2.20483	-0.0760286	-0.5322	-0.5322	-0.5322	-0.5322
Down-regulated	Chrna10	0.38	0.25	0.38	0.22	0.06	0.02		1.15435	0.22611	1.15435	0.0119005	-1.13055	-1.41616
Down-regulated	Styk1	0.04	0.07	0.1	0	0	0.03		0	0.83205	1.6641	-1.1094	-1.1094	-0.27735
Down-regulated	Chic1	0.06	0.05	0.06	0.02	0.01	0		1.09888	0.686803	1.09888	-0.549442	-0.961524	-1.37361
Down-regulated	Trav13n-1	1.1	1.75	1.21	0.15	0.16	0.46		0.497676	1.59425	0.68325	-1.10501	-1.08814	-0.582028
Down-regulated	Anpep	0.02	0.13	0.04	0	0	0.01		-0.294086	2.13212	0.147043	-0.735215	-0.735215	-0.51465
Down-regulated	Ttll10	0.08	0.12	0.18	0	0.01	0.05		0.106449	0.745145	1.70319	-1.17094	-1.01127	-0.372572
Down-regulated	Bpifc	0.18	0.06	0.21	0.05	0	0.02		1.17382	-0.335377	1.55112	-0.461144	-1.08998	-0.838444
Down-regulated	Gm26888	0.1	0.07	0.07	0.01	0.01	0		1.4853	0.698963	0.698963	-0.873704	-0.873704	-1.13582
Down-regulated	C1ql3	0.14	0.18	0.18	0.08	0.02	0		0.5547	1.1094	1.1094	-0.27735	-1.1094	-1.38675
Down-regulated	Zmynd15	0.05	0.12	0.11	0.04	0	0.01		-0.109326	1.42124	1.20259	-0.327978	-1.20259	-0.983935
Down-regulated	Chrna2	0.25	0.23	0.38	0.04	0.04	0.19		0.514236	0.347457	1.5983	-1.23695	-1.23695	0.0138983
Down-regulated	Gm29395	0.35	0.35	0.48	0.05	0.1	0.09		0.694167	0.694167	1.49042	-1.14333	-0.837083	-0.898333
Down-regulated	D730001G18Rik	0.46	0.13	0.25	0.09	0.07	0		1.93887	-0.242359	0.550816	-0.506751	-0.638946	-1.10163
Down-regulated	Erich3	0.02	0.07	0.07	0	0.02	0.01		-0.417585	1.37206	1.37206	-1.13344	-0.417585	-0.775515
Down-regulated	Trav9d-1	1.08	2.2	1.78	1.01	0	0.18		0.0487038	1.4717	0.938077	-0.0402336	-1.32347	-1.09478
Down-regulated	Kcnc1	0.05	0.07	0.09	0.03	0.02	0.01		0.177705	0.888523	1.59934	-0.533114	-0.888523	-1.24393
Down-regulated	Gm14001	1.66	1.67	0.2	0	0	0.25		1.39615	1.4097	-0.582858	-0.853954	-0.853954	-0.515084
Down-regulated	Bst1	3.08	0.47	0.69	0.26	0.18	0.39		2.20733	-0.370358	-0.153081	-0.577758	-0.656768	-0.449368
Down-regulated	Gm13982	0.78	0.71	0.86	0.13	0.29	0.28		0.959405	0.712196	1.24193	-1.3361	-0.771055	-0.806371
Down-regulated	Gm37419	5.19	3.62	3.5	1.28	1.43	0.54		1.59446	0.630416	0.556731	-0.806441	-0.714335	-1.26083
Down-regulated	A530021J07Rik	0.19	0.17	0.25	0.1	0.05	0.01		0.743428	0.502316	1.46676	-0.341575	-0.944354	-1.42658
Down-regulated	Cyb561	0.1	0.16	0.23	0.05	0.03	0.06		-0.0714894	0.786383	1.78723	-0.786383	-1.07234	-0.643404
Down-regulated	Ppm1j	0.15	0.36	0.36	0.05	0.12	0.07		-0.273652	1.36826	1.36826	-1.05551	-0.508211	-0.899142
Down-regulated	Apobec2	0.56	0.24	0.41	0.12	0	0.15		1.67034	-0.0355391	0.870707	-0.675242	-1.31495	-0.515316

## Sheet: Figure S2d
Figure S2d. Differentially expressed genes from scRNA-seq (DP population) and bulk RNA-seq.
	Log2FC(Satb1cKO vs WT)
gene	scRNA-seq	Bulk RNAseq
Maf	2.09525	5.32678
Serpine2	1.48193	4.89254
Lmo4	3.32824	2.66217
Gzma	3.01436	2.72004
Actn2	0.619203	4.98169
AC153891.1	0.573839	4.89691
Tcrg-C1	1.69733	3.32305
Tcrg-C2	1.51979	2.80242
Sdc1	0.704395	3.53863
Col27a1	0.964565	3.07581
Gfra1	1.21827	2.79609
Pdlim4	0.911918	3.03359
Prr13	1.2946	2.6055
St6galnac3	0.778623	3.0591
Trgv2	0.441947	3.26533
Evi2a	0.436802	3.1467
Tubb2b	1.72987	1.74223
Hmgn3	1.1108	2.305
Ly6c1	0.535711	2.79135
Ppm1l	0.491942	2.82495
Il2ra	0.833431	2.44064
Ms4a6b	1.55641	1.6708
Ifngr1	1.77198	1.44027
Fggy	0.41413	2.77985
Gata3	1.60559	1.54474
Snai3	0.959903	2.13779
Il7r	1.03059	2.06156
Wnt8b	0.967004	2.04222
1500009L16Rik	0.727147	2.24972
Chd3	1.27969	1.69653
Cdk6	0.868094	1.98341
Gm14305	0.941021	1.66245
Trdc	1.31408	1.18613
Cd226	0.431613	2.05278
F2r	0.456092	2.02284
Jun	0.418499	2.01528
Tcrg-C4	0.482449	1.94978
Smc4	1.42601	0.931935
Commd10	0.760283	1.56045
Phlda1	1.07119	1.24746
Tmem64	0.425044	1.89332
Serpinb6b	0.594434	1.67129
Slc11a2	0.461	1.77333
Ahcyl2	0.412977	1.80184
1190002N15Rik	0.623508	1.58669
Fam111a	0.575624	1.61866
Gm2a	0.759472	1.42709
Slc35b4	0.744884	1.43776
Cnot6l	0.949616	1.22787
Myc	0.552565	1.5082
Ttc3	0.898614	1.15744
Fam169b	0.721981	1.27929
4930523C07Rik	0.987663	1.00022
Chchd3	0.939643	1.0466
B2m	1.27486	0.709995
H1f0	1.13468	0.837911
Smpdl3a	0.554893	1.40793
Samsn1	0.543739	1.34189
Anxa6	0.666507	1.2025
Gm16055	0.617906	1.21271
Stap1	0.750408	1.06722
Lgals1	1.00128	0.792155
Laptm4b	0.349251	1.43265
Lpar4	0.429293	1.32133
Klf6	0.723342	0.999158
Mta3	0.819584	0.878909
AW112010	0.591946	1.09957
Emp3	0.751197	0.935551
Prkca	0.451153	1.17831
Senp6	0.571926	1.05749
Glrx	0.319222	1.27205
Mrps5	0.816934	0.771325
Acot7	0.603407	0.975138
Scml4	0.326116	1.2507
Ifi203	0.51459	1.05964
Ptrh1	0.498841	1.07473
Acadl	0.517789	1.05401
Heg1	0.326401	1.23536
Stat4	0.463449	1.0942
Rpl3	1.01857	0.534755
Itm2b	0.82974	0.718278
Basp1	0.432482	1.09996
Parp1	0.428025	1.05847
Ikzf3	0.632888	0.83587
Rpl32	0.90199	0.564385
Pigp	0.590134	0.873035
Sytl1	0.497587	0.964879
AU020206	0.307919	1.13233
Engase	0.34064	1.09928
Aebp2	0.370012	1.06534
Elovl5	0.36103	1.07368
Gm45716	0.355222	1.05606
Zfp931	0.274841	1.13121
Gpr132	0.629346	0.775837
Rps26	0.861131	0.534368
Rpl21	0.684567	0.710481
Npm1	0.782518	0.608889
Sdc4	0.706778	0.681845
Rpl39	0.932076	0.456018
Slc38a1	0.545419	0.842226
Rps5	0.955689	0.41671
Syt13	0.596399	0.759666
Rps2	0.865642	0.487241
Mafg	0.261705	1.07789
Trps1	0.266008	1.06661
Rpl10a	0.922658	0.38554
Ero1l	0.353962	0.949271
Baz1a	0.393246	0.896998
Rpsa	0.772113	0.515491
Tagln2	0.431664	0.855224
Rpl18a	0.809816	0.476439
Fabp5	0.304869	0.958801
Rab37	0.345998	0.915689
Rplp0	0.800719	0.459565
Smox	0.47656	0.769747
Edaradd	0.39573	0.838359
Tasp1	0.423749	0.806529
Rps18	0.806925	0.417947
Nsd2	0.370026	0.850225
Tubb2a	0.379895	0.837982
Naca	0.71593	0.500552
Rpl37	0.770845	0.441492
Ift80	0.426983	0.780742
Rpl35	0.784326	0.403558
Rpl22	0.770518	0.396073
Rpl17	0.642095	0.524071
Acat1	0.554108	0.611565
Anxa2	0.737178	0.428172
Pkp3	0.436356	0.726055
Rpl4	0.706839	0.455515
Nap1l1	0.598631	0.557938
Ppp1r14b	0.710213	0.444498
Eef1a1	0.676498	0.467298
AB124611	0.419053	0.724002
Rps7	0.674497	0.462602
S100a11	0.443284	0.679834
Ldha	0.568386	0.551315
Rpl36a	0.770659	0.341104
Bcl7c	0.491014	0.620529
Rps4x	0.710572	0.398773
Rpl36	0.753703	0.355536
Gltp	0.446362	0.659106
Nudt22	0.298934	0.801656
Clint1	0.42199	0.670877
Eef1b2	0.725041	0.362285
Fyb	0.410774	0.672792
Atp5g2	0.608574	0.464971
Eif3e	0.644967	0.425763
Rps8	0.627023	0.441591
Rpl13	0.796423	0.264326
H2-Oa	0.429161	0.628682
Emb	0.479013	0.572163
Aldh2	0.364849	0.685083
Matk	0.302407	0.745263
Rps19	0.702102	0.341795
Pcf11	0.463478	0.579498
Tmem256	0.558764	0.482574
Mtdh	0.407989	0.627716
S100a10	0.437219	0.598471
Galnt12	0.327872	0.701092
P2ry10	0.274901	0.748816
Mprip	0.348594	0.6733
Hint1	0.518342	0.501609
Snrpf	0.493475	0.518383
Rpl15	0.68236	0.327075
Mrpl52	0.589753	0.413248
Mrps33	0.513935	0.484068
Ptpn18	0.702989	0.290621
Cyth1	0.378207	0.615111
H2-DMa	0.260573	0.728094
Crtc3	0.344355	0.639678
Nme2	0.467045	0.515015
Id3	0.471027	0.50177
Rps6	0.632657	0.339228
H2-Q2	0.356107	0.612189
Rpl6	0.614441	0.353721
Glud1	0.408138	0.555844
Pex6	0.410884	0.550719
Rpl24	0.624997	0.330867
Rpl10	0.751289	0.200879
Plp2	0.250049	0.702015
Tpm4	0.492342	0.456594
Fam173a	0.425373	0.522237
Rpl18	0.613441	0.326212
Fbl	0.272647	0.658737
Uba52	0.520528	0.407978
Il17re	0.346003	0.581423
Rpl31	0.487928	0.433733
Mndal	0.382725	0.538006
Mpp1	0.314457	0.601308
Btf3	0.528267	0.383835
Cdc42ep3	0.294389	0.614835
Fli1	0.321496	0.586341
Rpl9	0.566845	0.340137
Rps23	0.413018	0.490943
Rps11	0.471479	0.431372
Rpl23a	0.503926	0.39756
Slc35d1	0.376385	0.523218
Psmg4	0.273643	0.625052
Rpl23	0.475261	0.417307
S1pr4	0.367464	0.524722
Rps24	0.589348	0.300729
Rpl27a	0.549473	0.339944
Etfb	0.423936	0.464872
Crip1	0.700951	0.182855
Rpl29	0.569959	0.312266
Use1	0.511022	0.359333
Hnrnpa1	0.581523	0.287152
Eef2	0.479507	0.387404
Mettl9	0.391841	0.471958
Vim	0.573564	0.288189
Eef1g	0.483677	0.36327
Cmtm7	0.35869	0.486908
Selplg	0.311445	0.529122
Rps15	0.492811	0.347637
Rpl13a	0.491563	0.339473
Trmt1	0.281442	0.549392
Rps25	0.458704	0.371275
Rps15a	0.520732	0.30868
Rpl26	0.555399	0.273569
Gnai3	0.296008	0.526176
Srgn	0.551825	0.268954
C1qbp	0.304098	0.507297
Bcl2l11	0.32546	0.483451
Lpar6	0.276582	0.522185
Rpl38	0.617421	0.179678
Eif3m	0.498673	0.29838
Phf6	0.264623	0.529574
Lamtor2	0.278089	0.515185
Rpl34	0.535836	0.254509
Nsa2	0.49452	0.295668
Pebp1	0.294101	0.494614
Rplp2	0.545252	0.239888
Snx20	0.270886	0.5114
Rps3a1	0.519875	0.262172
Cnbp	0.316331	0.464061
Rps3	0.539076	0.240334
Atpif1	0.344917	0.434474
Gm10076	0.55151	0.227303
Rpl11	0.49206	0.284147
Tmem176b	0.309474	0.461842
Itgb7	0.315929	0.453429
Wdr83os	0.327021	0.43899
Eif2a	0.348361	0.414773
Pgls	0.399968	0.359982
Rpl7	0.437358	0.32191
2300009A05Rik	0.270854	0.488123
Rbm3	0.311874	0.446882
Rpl7a	0.470628	0.28574
Rps14	0.480208	0.275683
Gpi1	0.46176	0.292305
Mrpl48	0.305493	0.444838
Cdk4	0.330658	0.416956
Rpl28	0.615473	0.131579
Itm2c	0.262178	0.483894
Colq	0.430105	0.313846
Smim19	0.251681	0.485071
Dcaf17	0.274517	0.457114
Eif3h	0.425291	0.302208
Cox7a2l	0.496588	0.229411
Rps20	0.493886	0.231179
Rpl8	0.433085	0.283172
Ptpn7	0.326731	0.387454
Lgals9	0.304909	0.408487
Cct4	0.430489	0.279357
Nop53	0.422398	0.287432
Psmb9	0.298705	0.410533
Pold4	0.316694	0.389857
Xlr4a	0.287691	0.416917
Eif3k	0.477775	0.225558
Rps27a	0.694938	0.00696629
Ighm	0.429385	0.26889
Rps10	0.448279	0.249194
Rpl12	0.600026	0.0937145
Eif3f	0.508202	0.184259
Rps28	0.705232	-0.014768
Mif	0.304761	0.366589
Uqcc2	0.288499	0.382803
Rack1	0.334636	0.336514
Cct5	0.375201	0.295846
Mrpl54	0.314297	0.351177
Krtcap2	0.277201	0.382521
Abhd8	0.365571	0.291648
Hsd17b10	0.299129	0.357763
Tbcb	0.314098	0.341626
Cops9	0.545583	0.110063
Mrps15	0.252441	0.402179
Rps17	0.346815	0.307645
Rpl22l1	0.549035	0.105333
Klhl6	0.419005	0.233882
Acbd6	0.285506	0.36723
Pfdn5	0.432205	0.219906
Ctsl	0.431497	0.218261
Epb41l4aos	0.34236	0.303255
Aprt	0.279211	0.366037
Hscb	0.255113	0.388639
Rpl19	0.412463	0.230032
Tox	0.423658	0.217289
Gm4724	0.542348	0.0977822
Zbp1	0.320905	0.31872
Pdha1	0.297492	0.341427
Ucp2	0.385219	0.247783
Klf2	0.333327	0.288691
Tomm7	0.371513	0.248318
Gm11808	0.340292	0.277912
Rps16	0.382506	0.234907
Psme1	0.340991	0.275355
Mrps12	0.321205	0.295109
Rpl35a	0.440469	0.174409
Haus3	0.550096	0.0620754
Rpl37a	0.526018	0.085475
Gpx1	0.316843	0.289555
Eva1b	0.412933	0.192467
Eef1d	0.357791	0.246765
Rpl30	0.422064	0.177696
Cyba	0.358902	0.239644
Psmb1	0.363258	0.228773
Aldoa	0.483001	0.108047
Fau	0.330448	0.25863
Hspe1	0.290761	0.295111
Tbca	0.400868	0.183888
Stambpl1	0.253143	0.331367
Gpr162	0.31201	0.268163
Gnas	0.267029	0.309093
Rcbtb2	0.333728	0.239659
Rpl41	0.560506	0.0124381
Snhg6	0.268054	0.304867
Rorc	0.360245	0.207373
Esd	0.295927	0.271003
Ndufc2	0.310525	0.252676
Cnpy2	0.338191	0.224169
Rps21	0.400521	0.157074
Eif4a1	0.307453	0.244714
Hcfc1r1	0.271502	0.269756
Ly6e	0.255464	0.280083
2410015M20Rik	0.269626	0.265539
Kxd1	0.259785	0.269717
Oaz2	0.262433	0.264678
Psmb8	0.384745	0.142151
Mrps16	0.423382	0.103088
Ech1	0.280022	0.231493
Tspo	0.257936	0.248317
Rinl	0.282544	0.222616
Rps12	0.456332	0.0425211
Psme2	0.283783	0.203475
Aimp1	0.260097	0.227068
Rpl5	0.315513	0.134132
Rps9	0.336837	0.11152
Rps29	0.341976	0.102369
Il12rb1	0.365736	0.0741295
Vdac3	0.258463	0.173769
Gm20478	0.530228	-0.110617
Nudt21	0.259678	0.159652
Vamp8	0.263168	0.154301
Rplp1	0.263705	0.153481
Hint2	0.276159	0.140386
Tmsb10	0.546675	-0.170694
Man1a	0.306911	0.0647613
Rps27	0.28427	0.0870851
Uqcrh	0.330388	0.031595
Gm4631	0.449304	-0.101522
Mrpl23	0.362382	-0.0166024
Ms4a4b	0.410436	-0.0776975
Rpl14	0.259224	0.0714091
Ndufa7	0.270293	0.0552846
Rps13	0.498564	-0.176749
Cnn2	0.364173	-0.0474643
Ifi27	0.328168	-0.0174589
Ndufs2	0.261558	0.0474094
Saraf	0.272524	0.0345933
Rpl27	0.272284	0.00670894
Ikzf2	0.393794	-0.11514
Gstp1	0.272203	-0.00123058
Cd74	0.324305	-0.0797422
Glo1	0.263709	-0.08508
Rac2	0.278597	-0.103558
Hcst	0.266952	-0.0949943
Rgs10	0.450449	-0.282492
Lmnb1	-0.259048	0.314549
Pcna	-0.264814	0.271849
Hnrnpu	-0.315827	0.310464
Ak6	-0.263226	0.228292
Dbi	-0.256374	0.176751
Fus	-0.285664	0.201595
Fkbp4	-0.260309	0.175913
Sf1	-0.340404	0.242269
Fam133b	-0.286162	0.184643
mt-Nd1	-0.285509	0.182362
Rad21	-0.264782	0.151794
Ezh2	-0.250852	0.12919
Arpp19	-0.303839	0.174799
Pcbp1	-0.266744	0.128535
Mirt1	-0.391558	0.251786
Caprin1	-0.263611	0.110103
Smc3	-0.299365	0.14486
Mtch2	-0.260371	0.0989213
Ptbp3	-0.29562	0.13237
Tubb5	-0.324938	0.161381
Sbno1	-0.25807	0.0684603
Hnrnpul2	-0.260188	0.0642525
Lsm8	-0.269975	0.0712482
Ahsa1	-0.287153	0.0824796
Srrm2	-0.304224	0.096347
Hnrnpab	-0.352846	0.144778
Cd164	-0.32442	0.110772
Alkbh5	-0.284199	0.0702628
Sf3b4	-0.277977	0.0620397
Pum2	-0.272418	0.0536985
Dhx15	-0.290051	0.0672412
Atxn2l	-0.265359	0.0390747
Srsf10	-0.29115	0.0648091
Dhx9	-0.28117	0.0543912
Cacybp	-0.304647	0.0761798
Ppp6r3	-0.268543	0.0364727
Dynll2	-0.306887	0.0699086
Ilf2	-0.263897	0.0231099
Thy1	-0.269331	0.0276107
Cycs	-0.353597	0.108288
Srrm1	-0.257533	0.0108607
Rtn4	-0.277525	0.0226773
Ddx6	-0.29312	0.0317914
Cnot1	-0.277815	0.0146422
Ctcf	-0.314314	0.0490248
Vcp	-0.256815	-0.0128669
Bub3	-0.344866	0.0682116
Ankrd17	-0.26023	-0.0165028
Vezf1	-0.280107	0.00134777
Rab21	-0.262909	-0.0159249
Nr2c2	-0.27819	-0.0032979
Zfp706	-0.310614	0.0278015
Ctnnb1	-0.264398	-0.0199663
Gpatch8	-0.251478	-0.0340375
Sltm	-0.261586	-0.0248561
Atp13a3	-0.328582	0.0420178
Ube2i	-0.262699	-0.0295533
Srsf2	-0.405134	0.112053
H3f3a	-0.295864	0.00186582
Ing1	-0.33903	0.0449919
Ube2s	-0.339259	0.0437824
Foxp1	-0.320513	0.0249557
Dynlt1c	-0.32037	0.0229053
Polr2a	-0.295973	-0.00408509
Pafah1b1	-0.251282	-0.0510871
Fam168b	-0.273279	-0.0308956
Ppil2	-0.276015	-0.0281973
Brd2	-0.375533	0.0708425
Hnrnpl	-0.276081	-0.0293208
mt-Co2	-0.343649	0.0322482
Gm42418	-0.446987	0.133503
Akirin2	-0.287188	-0.0266486
Actb	-0.28812	-0.0259624
Bclaf1	-0.313906	-0.00794703
Nasp	-0.488183	0.165149
Tmem14c	-0.296865	-0.0272228
Actr2	-0.283106	-0.0420108
N4bp2l2	-0.288705	-0.0386603
Tubb4b	-0.412711	0.0812717
Dnaja2	-0.254207	-0.0775706
Glcci1	-0.288912	-0.046513
Tmed2	-0.280289	-0.0561258
Tcf3	-0.255671	-0.0807719
Ube3a	-0.269796	-0.0696114
Gle1	-0.281138	-0.0593468
Maz	-0.336755	-0.00581004
Metap2	-0.281991	-0.0639845
Puf60	-0.329487	-0.0173792
Nktr	-0.290513	-0.0582967
Hipk1	-0.287396	-0.0620224
Acin1	-0.274062	-0.0768371
Ppp2r2a	-0.292746	-0.0614656
Eefsec	-0.34882	-0.006981
Ddx39	-0.364861	0.00844603
Slc9a3r1	-0.343021	-0.0149795
Tra2a	-0.328574	-0.0319831
Brd4	-0.27595	-0.0877363
mt-Co3	-0.298409	-0.0670254
Asf1a	-0.287928	-0.0782313
Sh2d1a	-0.267779	-0.0996849
Nop56	-0.365987	-0.0017512
Ash1l	-0.313345	-0.0547819
Dock2	-0.33545	-0.0347585
Ago2	-0.279783	-0.0906011
Kansl1	-0.274592	-0.0971057
Frg1	-0.266152	-0.107086
Arpc1b	-0.265164	-0.112054
Ddx3x	-0.378913	-0.00410537
Ubn1	-0.313376	-0.0702662
Map4k2	-0.282536	-0.104087
Mtf2	-0.382714	-0.00423603
Arglu1	-0.289729	-0.0977109
Prpf38b	-0.270048	-0.117678
Slc25a5	-0.262546	-0.125305
Luc7l3	-0.316782	-0.0712618
Ndufs4	-0.308253	-0.0825177
Cmc2	-0.268906	-0.123775
Ppm1h	-0.357192	-0.0375185
Ablim1	-0.265319	-0.129722
Atrx	-0.263542	-0.136543
Wapl	-0.26804	-0.134904
Ndufa1	-0.293027	-0.11262
H2afv	-0.367224	-0.0398317
Bud31	-0.26281	-0.144554
Qrich1	-0.263359	-0.148844
Tax1bp1	-0.280361	-0.13316
Lrrfip1	-0.277199	-0.136493
Hnrnpf	-0.434911	0.0192099
Gps2	-0.252154	-0.164058
Cbx3	-0.418451	0.000489533
Hnrnph3	-0.260436	-0.158263
Senp2	-0.251161	-0.168107
Zfp512	-0.251909	-0.170202
Arhgap31	-0.293404	-0.128855
Morf4l1	-0.312026	-0.111329
Hdac7	-0.322679	-0.101013
Kmt2e	-0.298522	-0.125276
Hnrnpdl	-0.385321	-0.0397274
Hnrnph1	-0.317131	-0.109617
Lims1	-0.327612	-0.100004
Rictor	-0.293456	-0.13579
Sbds	-0.291509	-0.13799
Rnaseh2c	-0.315627	-0.114404
Pbrm1	-0.364515	-0.0674031
Kdm2a	-0.319953	-0.112866
Mfap1b	-0.270355	-0.164224
Rsrc2	-0.318009	-0.117565
Nsd3	-0.285206	-0.150794
Rab14	-0.313715	-0.123499
Kcnq1ot1	-0.285063	-0.154985
Mxd4	-0.295104	-0.145663
Sfpq	-0.368157	-0.072882
Adgre5	-0.320068	-0.122792
Nfyb	-0.291235	-0.151856
Hjurp	-0.654674	0.211564
Safb	-0.295823	-0.147691
Rps6kb1	-0.443535	-0.000352871
Dnajb6	-0.279225	-0.164841
Rpa3	-0.325803	-0.118903
mt-Cytb	-0.49526	0.0473309
Fam78a	-0.356506	-0.0919202
1110004F10Rik	-0.253421	-0.195384
Eif1	-0.256706	-0.193613
Ddx3y	-0.438032	-0.0141081
Sash3	-0.292625	-0.161121
Smndc1	-0.274764	-0.179876
Zmynd11	-0.302361	-0.154563
Ppp4r2	-0.291819	-0.165428
Wtap	-0.295931	-0.163376
Helz	-0.273736	-0.185672
Diaph1	-0.344337	-0.115598
Atxn7l3b	-0.289247	-0.171068
Hdac1	-0.293241	-0.167369
Phf3	-0.314724	-0.147017
Fubp1	-0.410259	-0.0550986
Ifrd1	-0.270353	-0.195868
Mau2	-0.2801	-0.186683
Ubxn4	-0.329086	-0.137879
Ggnbp2	-0.327476	-0.140389
Ssna1	-0.290792	-0.17858
Yy1	-0.364958	-0.105107
Pcmtd1	-0.283462	-0.186667
Tcf25	-0.261339	-0.209498
R3hdm1	-0.377105	-0.0966412
Pura	-0.287821	-0.186571
Trp53i11	-0.31421	-0.163139
2510039O18Rik	-0.261246	-0.2162
Mdm2	-0.272357	-0.205629
Tcof1	-0.330279	-0.149756
Marf1	-0.253517	-0.227265
Cbx6	-0.340265	-0.142023
Ube2a	-0.256924	-0.226504
Hist1h2ap	-1.0501	0.563502
Atox1	-0.323477	-0.163238
Ube2b	-0.305541	-0.184724
Mfap1a	-0.361658	-0.132191
Fth1	-0.361087	-0.132959
Arid1a	-0.404498	-0.0905733
Srsf3	-0.443523	-0.0525962
Rsbn1	-0.351994	-0.14592
Krit1	-0.333759	-0.164554
Strn3	-0.273217	-0.22558
Safb2	-0.330834	-0.168454
Gatad2b	-0.389202	-0.113388
Rsbn1l	-0.331168	-0.173975
BC005537	-0.325459	-0.180164
Pla2g12a	-0.265198	-0.241977
Eif5	-0.415911	-0.0916094
Celf1	-0.411209	-0.0966793
Them6	-0.34429	-0.163791
Anapc5	-0.394859	-0.113461
Myl12a	-0.299999	-0.209421
Kdm5a	-0.272931	-0.237865
Baz2a	-0.252039	-0.258955
Hnrnpa2b1	-0.558366	0.044443
Cdkn2aip	-0.277116	-0.237058
Npepps	-0.297227	-0.217004
Pik3ca	-0.286578	-0.227739
Dmtf1	-0.266681	-0.247846
Mbtd1	-0.334996	-0.180653
Myl12b	-0.288037	-0.228338
Ly6d	-0.252055	-0.266845
Cyfip2	-0.282974	-0.236217
Taldo1	-0.301034	-0.220939
Gnai2	-0.354962	-0.167706
Fbxl14	-0.260188	-0.26282
Nras	-0.337073	-0.185975
Rbm6	-0.301583	-0.222194
Hsp90aa1	-0.539632	0.0154093
Tapt1	-0.259804	-0.264829
Mr1	-0.255672	-0.269694
Rbm25	-0.404711	-0.122293
Ldb1	-0.293082	-0.235597
Wnk1	-0.429967	-0.0994804
Eif4a2	-0.284937	-0.245775
G3bp2	-0.370563	-0.161448
Zcchc6	-0.281362	-0.250672
Mlx	-0.264807	-0.267645
Akap8l	-0.311746	-0.222472
Smg1	-0.295506	-0.239103
Gtf2i	-0.272215	-0.268799
Prrc2c	-0.33374	-0.210216
Cdk11b	-0.273752	-0.270204
Zfp131	-0.35358	-0.190496
Hmg20b	-0.27836	-0.269865
Maf1	-0.258162	-0.293174
Sf3b1	-0.35922	-0.193
Pnisr	-0.355449	-0.197773
Ostm1	-0.324977	-0.228552
Spop	-0.289515	-0.264771
Tmf1	-0.267806	-0.287501
Khdrbs1	-0.464965	-0.0923659
Sri	-0.274564	-0.283753
Ccnt2	-0.348412	-0.210469
Clcn4	-0.279606	-0.284188
Neat1	-0.496984	-0.0699947
Csnk1a1	-0.353815	-0.21477
Arl6ip1	-0.509047	-0.059905
Ppp2ca	-0.46614	-0.106222
Stk38	-0.378297	-0.197234
Abi3	-0.338203	-0.237647
Stx16	-0.303402	-0.273355
Cnp	-0.258115	-0.319119
Ube2d3	-0.397328	-0.179965
Lbr	-0.483925	-0.0942461
Sqstm1	-0.262326	-0.317819
Wasf2	-0.371588	-0.209466
Psma6	-0.501094	-0.0828824
Pan3	-0.442011	-0.14197
Actr1a	-0.322346	-0.263229
Tmem128	-0.291243	-0.294537
Paip2	-0.344352	-0.241604
Ubn2	-0.293543	-0.292432
Laptm5	-0.257253	-0.331211
Pik3ip1	-0.282392	-0.308978
Nrbp1	-0.27397	-0.31913
Ubqln1	-0.33288	-0.263208
Srsf11	-0.441228	-0.155061
Kin	-0.257356	-0.33922
Fam122a	-0.280231	-0.316547
Clk1	-0.35201	-0.246466
Clk4	-0.334727	-0.264361
Sh3gl1	-0.306318	-0.294306
Epc1	-0.322391	-0.278623
Grap2	-0.424532	-0.178879
Zfp644	-0.444841	-0.158741
Ssu72	-0.358689	-0.246766
Scarb2	-0.266335	-0.339383
Dnajc5	-0.342813	-0.263605
Foxn3	-0.362335	-0.244884
Mbnl1	-0.40312	-0.204188
Hectd1	-0.365586	-0.243448
Slc24a5	-0.251732	-0.357681
Stx6	-0.385753	-0.223881
Slc1a5	-0.357519	-0.252174
Dock10	-0.282991	-0.326927
Ankrd44	-0.306989	-0.306125
Spsb3	-0.353808	-0.259313
Ankrd10	-0.334377	-0.279525
Cry1	-0.262127	-0.352108
Tnfrsf1a	-0.304434	-0.310551
Mllt10	-0.351097	-0.264548
Srsf7	-0.532761	-0.0835089
Dnajc7	-0.372398	-0.244322
Rb1cc1	-0.311183	-0.306489
Polr2l	-0.346038	-0.271872
mt-Nd4	-0.564016	-0.0547221
Irf3	-0.281937	-0.337205
Srpk2	-0.34275	-0.27716
Rabggtb	-0.353326	-0.268061
Vav1	-0.282074	-0.340742
Hmgb1	-0.715446	0.0914194
Pfn1	-0.355804	-0.268507
H2-Q4	-0.397339	-0.226981
Bcl10	-0.361399	-0.266272
Xpr1	-0.305789	-0.322457
Chic2	-0.340457	-0.28896
Degs1	-0.261908	-0.368321
Gpx4	-0.544712	-0.0857459
Ccng2	-0.307389	-0.326842
Mphosph8	-0.255098	-0.379675
Itch	-0.37497	-0.261651
Synj2bp	-0.341377	-0.296173
Edf1	-0.373906	-0.263645
Sesn1	-0.344852	-0.293977
Pitpna	-0.338965	-0.300142
Reep4	-0.441431	-0.198227
Patz1	-0.39328	-0.246892
Bptf	-0.445932	-0.196373
Srsf5	-0.418026	-0.226562
Cspp1	-0.309008	-0.336397
Atp6v0a2	-0.285284	-0.360615
Eif1b	-0.405221	-0.244705
Crlf3	-0.365866	-0.286106
Iah1	-0.25512	-0.397314
Birc2	-0.315228	-0.337638
Ip6k2	-0.357379	-0.295534
Tmem50a	-0.3702	-0.283434
Hist3h2ba	-0.39879	-0.25658
Arpc2	-0.352993	-0.30279
Zfp219	-0.284323	-0.375546
Rtn3	-0.380452	-0.279975
Pcmtd2	-0.276989	-0.385671
Frmd8	-0.290064	-0.37486
Fbxl12	-0.312625	-0.353345
Cxcr4	-0.628484	-0.0381874
Fam216a	-0.314712	-0.353963
Il17ra	-0.41387	-0.254871
Dgke	-0.498125	-0.171046
Mdm4	-0.28994	-0.38011
Gsk3b	-0.444386	-0.22654
Xrcc6	-0.569417	-0.105489
Tmem191c	-0.27598	-0.40041
Tacc1	-0.412678	-0.266052
Ccnl1	-0.395339	-0.283831
Cir1	-0.308097	-0.371101
Slc43a2	-0.404335	-0.276142
mt-Nd2	-0.667787	-0.0142366
Tia1	-0.416131	-0.265975
Eif4g2	-0.500096	-0.182763
Zdhhc20	-0.323465	-0.359806
Pnn	-0.506638	-0.17692
mt-Atp6	-0.3718	-0.313284
Top1	-0.500904	-0.185665
Midn	-0.379238	-0.309577
Mob4	-0.390853	-0.298119
Arhgap4	-0.321138	-0.368561
Arid4a	-0.409448	-0.281594
Ywhah	-0.526391	-0.165484
Man1a2	-0.34584	-0.347331
Acot13	-0.363153	-0.330626
Fmnl1	-0.324729	-0.370634
Dnajc3	-0.45555	-0.244152
Sirt7	-0.343391	-0.357172
Ythdc1	-0.359699	-0.341372
Ints13	-0.359635	-0.342564
Taok3	-0.315002	-0.390713
Lipa	-0.418942	-0.28957
Prex1	-0.386691	-0.321875
Smap2	-0.445933	-0.262666
Atf7ip	-0.416642	-0.292114
Idh2	-0.40137	-0.307695
Kmt2c	-0.254159	-0.456703
Pdcd4	-0.339753	-0.371363
Map1lc3b	-0.366821	-0.351943
Cnot2	-0.379828	-0.341334
Syf2	-0.374229	-0.350708
Tnrc6b	-0.509233	-0.216134
Mcl1	-0.449659	-0.275994
Ubc	-0.475038	-0.252866
Arid2	-0.425708	-0.303893
Smarcd2	-0.446636	-0.287226
Trim12c	-0.255482	-0.478959
Zfp422	-0.375173	-0.361852
Ptprc	-0.428807	-0.309791
Rbm5	-0.466631	-0.272694
Hes6	-0.32494	-0.414698
Map3k1	-0.304835	-0.435852
Aes	-0.469221	-0.2731
Atg101	-0.320129	-0.422386
Arhgdib	-0.264394	-0.47905
Med13l	-0.261892	-0.485575
Elk4	-0.31951	-0.428683
Nipbl	-0.42943	-0.319308
Taf7	-0.267106	-0.483461
Rcsd1	-0.598122	-0.153615
Epg5	-0.41881	-0.333257
mt-Nd3	-0.562514	-0.191299
Akap13	-0.478342	-0.276387
Ube2h	-0.284839	-0.471038
Rbm4b	-0.585983	-0.170786
Zfp846	-0.408222	-0.349117
Lrmp	-0.396325	-0.361823
Strbp	-0.290456	-0.471236
Ddx5	-0.548747	-0.213112
Celf2	-0.505226	-0.25761
C1galt1	-0.329168	-0.437441
Csrp1	-0.513331	-0.253481
Mbnl2	-0.409761	-0.357331
Rasgrp1	-0.254343	-0.513258
Rnaset2b	-0.640052	-0.12853
Cdc42se2	-0.435942	-0.337296
Gsk3a	-0.367081	-0.407738
Git2	-0.545786	-0.232979
Tnrc6c	-0.497071	-0.282012
Zap70	-0.300557	-0.481768
Narf	-0.390558	-0.394289
U2af1	-0.610458	-0.175005
Cdpf1	-0.300297	-0.486622
Prkd2	-0.401502	-0.38683
Tuba1a	-0.641057	-0.149521
Inpp5k	-0.253026	-0.539624
Cxxc5	-0.316598	-0.478343
Sec62	-0.460575	-0.336559
Snrnp70	-0.59807	-0.203088
Rbm39	-0.58302	-0.219906
Nav2	-0.291482	-0.511877
Tmc8	-0.288496	-0.51617
Pik3r1	-0.44555	-0.362155
Acp5	-0.265894	-0.553686
Def6	-0.444535	-0.37594
Selenok	-0.47886	-0.344025
Vgll4	-0.520269	-0.302811
Kdm6b	-0.487804	-0.339349
Srp14	-0.43259	-0.399784
Cbr1	-0.266194	-0.566871
Pgs1	-0.526409	-0.308292
Ccm2	-0.344241	-0.491626
E2f4	-0.420192	-0.418833
Ftl1	-0.511324	-0.329678
Ubald2	-0.637879	-0.207967
Lbh	-0.330792	-0.515101
Dnajb1	-0.604124	-0.244494
Sit1	-0.468597	-0.380514
Higd1a	-0.464829	-0.389036
Dgkz	-0.325762	-0.528295
Hist3h2a	-0.279655	-0.575824
Plekhf2	-0.449805	-0.411595
Vps37b	-0.36288	-0.49955
Ubl5	-0.34027	-0.523276
Cd3e	-0.438757	-0.427357
Pdpk1	-0.432678	-0.434092
Hsdl2	-0.384635	-0.483066
AI467606	-0.508834	-0.361354
1300002E11Rik	-0.566701	-0.305399
Cdkn2d	-0.605735	-0.266865
Kansl1l	-0.465959	-0.406828
Nt5c	-0.413862	-0.460248
Zbtb20	-0.41271	-0.463576
Txk	-0.470384	-0.40623
Son	-0.589475	-0.287197
Cerk	-0.369819	-0.507484
Fam53b	-0.513808	-0.364527
Prdx5	-0.40651	-0.472365
Pop5	-0.427319	-0.454334
Tra2b	-0.79125	-0.0975509
Man2b1	-0.462368	-0.429916
Dynll1	-0.654238	-0.239315
Cd27	-0.543631	-0.350171
H2-T3	-0.269023	-0.627301
Cdip1	-0.310215	-0.586987
Usp7	-0.599276	-0.299894
Pag1	-0.443094	-0.460018
Nsmce1	-0.299215	-0.604012
Atp6v1e1	-0.426082	-0.487668
Il16	-0.416093	-0.506167
Calm2	-0.697686	-0.224785
Grap	-0.383915	-0.539582
Satb1	-0.347897	-0.582287
Chfr	-0.379722	-0.554072
Ccnl2	-0.50535	-0.428736
Prkcb	-0.563563	-0.37068
Tomm34	-0.473685	-0.464069
Slc16a5	-0.512804	-0.426583
Rnf145	-0.317274	-0.624791
Uspl1	-0.363947	-0.579051
Fam193b	-0.347287	-0.596199
Acaa2	-0.459445	-0.486002
Tcf7	-0.566841	-0.378935
Cd1d1	-0.43015	-0.518474
Phf2	-0.381188	-0.569016
Sla2	-0.485095	-0.470831
Mef2a	-0.513229	-0.442864
Btg2	-0.540701	-0.416385
Rgs14	-0.396701	-0.565623
Txn1	-0.839382	-0.127909
Cnn3	-0.323478	-0.648788
Slc44a2	-0.412766	-0.560692
Plxnd1	-0.266137	-0.707439
Itpkb	-0.488931	-0.485645
Gimap9	-0.494919	-0.480682
Mef2d	-0.477388	-0.503694
Dntt	-0.579713	-0.405258
Hibadh	-0.626188	-0.365385
Cdca7	-0.791027	-0.20073
Tspan3	-0.510757	-0.483901
Cotl1	-0.332711	-0.66277
Ccpg1	-0.420165	-0.584005
Marcksl1	-0.642358	-0.363414
Ptk2b	-0.278116	-0.728066
Tmem108	-0.400647	-0.607042
Ktn1	-0.255007	-0.754416
Mat2a	-0.394851	-0.614669
Trim12a	-0.356592	-0.657839
Arntl	-0.414216	-0.601756
Kdm5b	-0.333383	-0.696794
Map4	-0.441239	-0.589032
Skp1a	-0.591496	-0.445415
Cbl	-0.778039	-0.259985
Pptc7	-0.526963	-0.511132
Spo11	-0.390213	-0.660926
Pld3	-0.268626	-0.785655
Supt4a	-0.561466	-0.49614
Ezr	-0.728741	-0.329992
Ltb	-0.258103	-0.809647
Nebl	-0.53709	-0.53207
Tram1	-0.476082	-0.596464
Icam2	-0.518453	-0.561061
Trim11	-0.442193	-0.640608
Casp6	-0.430551	-0.660929
Tespa1	-0.529355	-0.566758
Stard5	-0.547756	-0.553046
Tob2	-0.62124	-0.481198
Setd4	-0.315452	-0.792838
Cd3g	-0.585676	-0.524841
Epb41	-0.622853	-0.4908
Arhgef6	-0.334017	-0.785168
Dck	-0.604267	-0.528501
Tob1	-0.362278	-0.770661
Phf20l1	-0.57353	-0.561578
Atp6ap2	-0.522702	-0.613011
Cnot8	-0.45074	-0.693252
Trpc4ap	-0.530072	-0.614276
Mns1	-0.68983	-0.461281
Cep97	-0.522897	-0.628975
Smarca4	-0.680091	-0.476258
Lef1	-0.288408	-0.869714
H2-K1	-0.287285	-0.871434
Impdh1	-0.510759	-0.662625
Jund	-0.629284	-0.547073
Znrf1	-0.631179	-0.546479
Dnaja1	-0.796727	-0.388278
Myb	-0.370932	-0.816206
Cd8a	-0.657309	-0.530339
Arhgef1	-0.694559	-0.49327
Prep	-0.446625	-0.741632
Atp1a1	-0.656481	-0.533386
Il2rg	-0.579838	-0.610075
E2f2	-0.608997	-0.589113
Tpcn1	-0.577512	-0.621665
Cisd2	-0.666192	-0.53505
Tm6sf1	-0.471338	-0.734936
Pnrc1	-0.571282	-0.645068
B230118H07Rik	-0.561804	-0.655259
Ikzf1	-0.562626	-0.674369
Mbtps1	-0.476305	-0.761094
Klf7	-0.606206	-0.631774
Peli1	-0.555348	-0.68658
Lrrc42	-0.541887	-0.701696
Cd4	-0.807426	-0.437874
Kremen1	-0.673137	-0.575782
Sytl3	-0.620381	-0.630387
Emid1	-0.428556	-0.827227
Psap	-0.746242	-0.515125
Cep85	-0.715954	-0.545676
Trp53inp1	-0.588517	-0.673361
Gbp4	-0.458463	-0.803932
Mad1l1	-0.63492	-0.62833
Gm16152	-0.396035	-0.870567
Carmil2	-0.452577	-0.814227
Ddx54	-0.67461	-0.608377
Slc38a2	-0.826195	-0.460091
H2-D1	-0.583555	-0.704372
Itgb2	-0.393692	-0.906063
Klf3	-0.81446	-0.490544
Lman2l	-0.626668	-0.678458
Arhgap45	-0.624352	-0.683423
Sox4	-0.712438	-0.595421
Rnf167	-0.589245	-0.72587
Ldlrad3	-0.485175	-0.832721
Nabp1	-0.503251	-0.814799
Sema4d	-0.550515	-0.774532
Rnf157	-0.720492	-0.614208
Dgkd	-0.409108	-0.929104
Ddit4	-0.576036	-0.764209
Lck	-0.808242	-0.543982
Ada	-0.579789	-0.777227
Nfatc3	-0.807775	-0.552449
Rbm38	-0.713565	-0.648084
Prps2	-0.700098	-0.67769
Igtp	-0.51095	-0.873255
Txnip	-0.838209	-0.548505
P2rx1	-0.506286	-0.895019
A430106G13Rik	-0.60942	-0.80614
Gtf2ird1	-0.443984	-0.972471
Atl2	-0.715776	-0.700862
Pten	-0.806766	-0.615228
Etnk1	-0.606808	-0.820775
Ssbp2	-0.893117	-0.537087
BC005561	-0.500844	-0.930737
Sell	-0.429951	-1.02716
Cd247	-0.774897	-0.701569
Zfp280d	-0.694513	-0.789542
Jakmip1	-0.640159	-0.847043
Cyb5a	-0.867287	-0.625744
Csnk1e	-0.510067	-0.997445
Abcg1	-0.543323	-0.983242
Tec	-0.541061	-0.987385
Zcchc11	-0.46995	-1.06597
A930003A15Rik	-0.483995	-1.05394
Stk17b	-0.504855	-1.04351
Bcat2	-0.661571	-0.913076
Ctsd	-0.710313	-0.864863
Dnajc15	-0.785839	-0.796171
Lztfl1	-0.634154	-0.954099
Mvb12b	-0.483851	-1.12413
Sin3b	-0.736761	-0.899422
Pvr	-0.62147	-1.02161
Mgst2	-0.775436	-0.874075
Wdr12	-0.784367	-0.869307
Mtss1	-0.709036	-0.956575
Traf4	-0.709802	-0.960587
Mier1	-1.00105	-0.679221
Fas	-0.705357	-0.985832
Sptssa	-0.590082	-1.11096
Tdrd5	-0.667825	-1.04145
Gm525	-0.700066	-1.0149
Cd3d	-0.865277	-0.850991
Lsp1	-0.757901	-0.963609
Arap2	-0.392891	-1.35241
Selenop	-0.544748	-1.20257
Pip4k2a	-0.745051	-1.01289
Kif5b	-1.08099	-0.679833
Ptp4a3	-0.505059	-1.26282
Hpcal1	-0.930031	-0.841326
Slamf6	-0.914758	-0.865989
Epsti1	-0.70552	-1.07745
Gse1	-0.728048	-1.063
Il21r	-0.75662	-1.04143
Cdk17	-0.670098	-1.13657
Fkbp1a	-0.99648	-0.812405
Clk3	-0.863726	-0.953245
Gsn	-0.50326	-1.33293
Vamp1	-0.696628	-1.15714
Malat1	-1.11476	-0.753102
Marcks	-0.916858	-0.95165
Morc1	-0.458863	-1.42449
Nfkbia	-0.981325	-0.902949
Ccnd3	-1.15604	-0.748963
Trac	-0.761504	-1.17212
Trat1	-0.959661	-0.976268
Cd96	-0.468843	-1.49781
Tmsb4x	-0.896732	-1.098
Cd6	-0.48323	-1.51386
Klf13	-1.13771	-0.868385
Agfg2	-1.12481	-0.975011
Whrn	-0.59479	-1.51719
Themis	-1.18701	-0.942865
Hsdl1	-0.817865	-1.31398
Cd8b1	-1.08712	-1.05753
Plxdc1	-0.622873	-1.58073
Hsd11b1	-0.548104	-1.65756
Wdr78	-0.574764	-1.64757
Ppt1	-1.02526	-1.21885
Xbp1	-0.894121	-1.35945
Zfp36	-0.625088	-1.63401
Socs1	-0.999822	-1.30348
Gm37065	-0.995868	-1.31095
Itpr1	-0.893919	-1.41562
Lyst	-0.630891	-1.71688
Rasl11b	-0.666136	-1.70844
Klc3	-0.611133	-1.76986
Btg1	-1.07618	-1.31526
Spint2	-1.29768	-1.09573
Ntrk3	-0.910719	-1.49389
Cd28	-1.03194	-1.43411
Arpp21	-1.38567	-1.10759
Atp1b1	-0.763692	-1.7367
Dgkeos	-1.43841	-1.10194
Pdk1	-0.976804	-1.61339
Il4ra	-0.694476	-1.97497
Brdt	-0.567032	-2.12226
Slamf1	-0.694007	-1.99659
Tctex1d1	-0.877154	-1.88343
Capn3	-0.75834	-2.02567
Gm26740	-0.884427	-1.91717
Ptcra	-0.665214	-2.17743
Chrna9	-1.08117	-1.76834
Gtf2h4	-1.58088	-1.27714
Rgcc	-1.59942	-1.30804
Rag1	-1.54567	-1.36302
Cd69	-0.583111	-2.33641
Nsg2	-1.36995	-1.60431
Xrra1	-0.790364	-2.20003
Gbp8	-1.09072	-2.01364
Ldhb	-1.64615	-1.55548
Gm44175	-1.01974	-2.20354
Rmnd5a	-1.97683	-1.31565
Rag2	-1.35655	-2.38775
Arl5c	-1.64459	-2.10089
Ets2	-1.51136	-2.25924
Cd52	-2.07355	-2.01054
Cd2	-0.956122	-3.19883
F13a1	-1.03725	-3.21233
Tdrp	-0.793421	-3.46983
Arl4c	-1.44624	-3.03858
BC065403	-0.919406	-3.6876
Slc7a11	-1.61104	-3.21611
Ccr9	-2.32991	-2.50908
Dhrs3	-1.4189	-3.49317
Gramd1a	-1.23149	-4.14932
Gm15340	-1.42433	-4.21179

## Sheet: Figure S2e
Figure s2e. Quantitative PCR to validate the expression changes of down-regulated genes in Satb1cKO DP thymocytes.
														Gene	Relative to GAPDH
	gene	CT mean	CT_SD		gene	WT1	WT2	WT3		K01	K02	KO3			Satb1 WT			Satb1 cKO			P value
KO1	Il2ra	19.82	0.04		Il2ra	22.06	23.64	25.35		19.82	20.23	20.73		Il2ra	1.89212	1.31951	0.598739	17.5087	13.2691	11.3137	0.002394
KO2	Il2ra	20.23	0.06		Cdk6	20.61	22.06	23.03		20	19.83	20.67		Cdk6	5.16941	3.94493	2.9897	15.45	17.5087	11.7942	0.003669
KO3	Il2ra	20.73	0.08		slc35f2	24.14	25.05	26.14		21.48	21.11	21.69		slc35f2	0.447513	0.496546	0.346277	5.54044	7.21	5.81589	0.000374
WT1	Il2ra	22.06	0.23		Rnf144a	22.19	23.48	24.89		22.08	22.56	22.54		Rnf144a	1.72907	1.47427	0.823591	3.65533	2.63902	3.22657	0.010136
WT2	Il2ra	23.64	0.05		Mnd1	23.77	24.57	25.63		22.45	23.44	23.85		Mnd1	0.578344	0.692555	0.493116	2.82843	1.43396	1.30134	0.061639
WT3	Il2ra	25.35	0.13		Nme4	22.45	24.12	25.61		22.24	23.13	23.47		Nme4	1.44393	0.946058	0.5	3.27161	1.77769	1.69349	0.091416
KO1	cdk6	19	0.04		GAPDH	22.98	24.04	24.61		23.95	23.96	24.23
KO2	cdk6	19.83	0.01
KO3	cdk6	20.67	0.01		ΔCT	WT1	WT2	WT3		K01	K02	KO3
WT1	cdk6	20.61	0.45		Il2ra	-0.92	-0.4	0.74		-4.13	-3.73	-3.5
WT2	cdk6	22.06	0.09		Cdk6	-2.37	-1.98	-1.58		-3.95	-4.13	-3.56
WT3	cdk6	23.03	0.21		slc35f2	1.16	1.01	1.53		-2.47	-2.85	-2.54
KO1	slc35f2	21.48	0.13		Rnf144a	-0.79	-0.56	0.28		-1.87	-1.4	-1.69
KO2	slc35f2	21.11	0.04		Mnd1	0.79	0.53	1.02		-1.5	-0.52	-0.38
KO3	slc35f2	21.69	0.07		Nme4	-0.53	0.08	1		-1.71	-0.83	-0.76
WT1	slc35f2	24.14	0.24
WT2	slc35f2	25.05	0.18		2^(-ΔCT)
WT3	slc35f2	26.14	0.01		Il2ra	1.89212	1.31951	0.598739	1	17.5087	13.2691	11.3137
KO1	GAPDH	23.95	0.09		Cdk6	5.16941	3.94493	2.9897	1	15.455	17.5087	11.7942
KO2	GAPDH	23.96	0.14		slc35f2	0.447513	0.496546	0.346277	1	5.54044	7.21	5.81589
KO3	GAPDH	24.23	0.11		Rnf144a	1.72907	1.47427	0.823591	1	3.65533	2.63902	3.22657
WT1	GAPDH	22.98	0.22		Mnd1	0.578344	0.692555	0.493116	1	2.82843	1.43396	1.30134
WT2	GAPDH	24.04	0.35		Nme4	1.44393	0.946058	0.5	1	3.27161	1.77769	1.69349
WT3	GAPDH	24.61	0.05
KO1	Mnd1	22.45	0.04
KO2	Mnd1	23.44	0.04
KO3	Mnd1	23.85	0.07
WT1	Mnd1	23.77	0.5
WT2	Mnd1	24.57	0.12
WT3	Mnd1	25.63	0.1
KO1	Nme4	22.24	0.15
KO2	Nme4	23.13	0.01
KO3	Nme4	23.47	0.3
WT1	Nme4	22.45	0.37
WT2	Nme4	24.12	0.4
WT3	Nme4	25.61	0.1
KO1	Rnf144a	22.08	0.28
KO2	Rnf144a	22.56	0.06
KO3	Rnf144a	22.54	0.09
WT1	Rnf144a	22.19	0.32
WT2	Rnf144a	23.48	0.37
WT3	Rnf144a	24.89	0.08

## Sheet: Figure S2f
Figure S2f. Percentage of the differentially expressed genes with an expression peak at each stage during the differentiation of DN1 into SP thymocytes.
	The percentage of the genes with expression peak
		DN1	DN2a	DN2b	DN3	DN4	ISP	DP	CD4+SP	CD8+SP
Up-regulated genes	gene numbers	150	76	77	52	40	33	56	29	43
	percent	0.269784	0.136691	0.138489	0.0935252	0.0719424	0.0593525	0.100719	0.0521583	0.0773381
Down-regulated genes	gene numbers	77	37	27	32	9	21	329	201	160
	percent	0.0862262	0.0414334	0.0302352	0.0358343	0.0100784	0.0235162	0.368421	0.225084	0.179171

## Sheet: Figure S2g
Figure S2g. Gene ontology analysis of the biological processes overrepresented in the group of transcripts up-regulated or down-regulate gene.
Gene ontology analysis of the biological processes overrepresented in the group of transcripts up-regulated or down-regulate gene
TOP 10						ALL
SampleGroup	EnrichmentRatio	Qvalue	Count	Description		Group	Enrichment geneSet	description	link	size	overlap	expect	enrichmentRatio	pValue	Qvalue	userId
Down	2.8289	0	98	biological adhesion		Down-regulated gene	GO:0022610	biological adhesion	http://amigo.geneontology.org/amigo/term/GO:0022610	1234	98	34.6425	2.8289	0	0	Acan;Acvrl1;Adam19;Adgrg1;Amigo2;Anxa3;Aplp1;App;Arvcf;Atp1b1;Bcl2;Bcl6;Bst1;Carmil1;Ccr2;Ccr7;Cd177;Cd2;Cd28;Cd40lg;Cd44;Cd5;Cd6;Cd96;Cdh1;Cdh3;Cdh5;Cdk5r1;Ceacam1;Chl1;Cldn1;Cldn10;Cntnap1;Col15a1;Col6a2;Dchs1;Ddr1;Dysf;Egr3;Epb41l4b;Epcam;Fbln2;Fndc3b;Foxp3;Gpnmb;Gsn;Hes1;Hes5;Il1rl2;Il21;Il4ra;Itga3;Itga6;Itgae;Izumo1r;Jaml;Jup;Klra5;Lamb3;Lrrc32;Mcam;Mdga1;Nectin3;Nr4a3;Ntn1;P2ry12;Pcdhgb4;P…
Down	2.85434	0	98	cell adhesion		Down-regulated gene	GO:0007155	cell adhesion	http://amigo.geneontology.org/amigo/term/GO:0007155	1223	98	34.3337	2.85434	0	0	Acan;Acvrl1;Adam19;Adgrg1;Amigo2;Anxa3;Aplp1;App;Arvcf;Atp1b1;Bcl2;Bcl6;Bst1;Carmil1;Ccr2;Ccr7;Cd177;Cd2;Cd28;Cd40lg;Cd44;Cd5;Cd6;Cd96;Cdh1;Cdh3;Cdh5;Cdk5r1;Ceacam1;Chl1;Cldn1;Cldn10;Cntnap1;Col15a1;Col6a2;Dchs1;Ddr1;Dysf;Egr3;Epb41l4b;Epcam;Fbln2;Fndc3b;Foxp3;Gpnmb;Gsn;Hes1;Hes5;Il1rl2;Il21;Il4ra;Itga3;Itga6;Itgae;Izumo1r;Jaml;Jup;Klra5;Lamb3;Lrrc32;Mcam;Mdga1;Nectin3;Nr4a3;Ntn1;P2ry12;Pcdhgb4;P…
Down	3.19113	0	80	cell activation		Down-regulated gene	GO:0001775	cell activation	http://amigo.geneontology.org/amigo/term/GO:0001775	893	80	25.0695	3.19113	0	0	Acvrl1;Aire;Anxa3;Apoe;App;Bcl2;Bcl2a1d;Bcl3;Bcl6;Bst1;Capn3;Ccr2;Ccr7;Ccr9;Cd177;Cd2;Cd28;Cd40lg;Cd44;Cd5;Cd6;Cdkn1a;Ceacam1;Chd7;Cnr2;Ctla2a;Dnase1l3;Dysf;Egr1;Egr3;F2rl1;Foxp3;Gpnmb;Gpr18;Gpr183;Gsn;H60b;Hes1;Hmox1;Id2;Il1rl2;Il21;Il4ra;Itm2a;Jaml;Klrb1c;Lbp;Lfng;Lrrc32;Lyst;Mafb;Mfhas1;Nfam1;Nppa;Nr4a3;P2ry12;Prf1;Prkcz;Prnp;Ptafr;Rag1;Rag2;Relb;Rgcc;Rps6ka1;Slamf1;Slc7a11;Slfn1;Smad7;Socs1;T…
Down	3.31675	0	73	leukocyte activation		Down-regulated gene	GO:0045321	leukocyte activation	http://amigo.geneontology.org/amigo/term/GO:0045321	784	73	22.0095	3.31675	0	0	Aire;Anxa3;App;Bcl2;Bcl2a1d;Bcl3;Bcl6;Bst1;Ccr2;Ccr7;Ccr9;Cd177;Cd2;Cd28;Cd40lg;Cd44;Cd5;Cd6;Cdkn1a;Ceacam1;Chd7;Cnr2;Ctla2a;Dnase1l3;Dysf;Egr1;Egr3;F2rl1;Foxp3;Gpnmb;Gpr18;Gpr183;Gsn;H60b;Hes1;Hmox1;Id2;Il1rl2;Il21;Il4ra;Itm2a;Jaml;Klrb1c;Lbp;Lfng;Lrrc32;Lyst;Mafb;Mfhas1;Nfam1;Nppa;Nr4a3;Prf1;Prkcz;Prnp;Ptafr;Rag1;Rag2;Relb;Slamf1;Slfn1;Smad7;Socs1;Tlr7;Tnfrsf4;Tnfsf11;Treml2;Vav3;Vsir;Xbp1;Zbtb…
Down	3.22515	0	67	cell-cell adhesion		Down-regulated gene	GO:0098609	cell-cell adhesion	http://amigo.geneontology.org/amigo/term/GO:0098609	740	67	20.7743	3.22515	0	0	Adam19;Amigo2;Anxa3;Arvcf;Bcl2;Bcl6;Ccr2;Ccr7;Cd177;Cd2;Cd28;Cd40lg;Cd44;Cd5;Cd6;Cdh1;Cdh3;Cdh5;Cdk5r1;Ceacam1;Chl1;Cldn1;Cldn10;Dchs1;Egr3;Epcam;Foxp3;Gpnmb;Hes1;Il1rl2;Il21;Il4ra;Itga6;Jaml;Jup;Lrrc32;Mcam;Mdga1;Nectin3;Nr4a3;Ntn1;P2ry12;Pcdhgb4;Plekha7;Podxl2;Prkcz;Prnp;Ptafr;Ptk2;Ptprf;Pvr;Rag1;Rgcc;Sdk1;Sell;Slamf1;Slc7a11;Slfn1;Smad7;Socs1;Spint2;Tnfsf11;Vsir;Xbp1;Zbtb16;Zbtb7b;Zc3h12d
Down	3.69201	1.66867e-13	54	regulation of cell activation		Down-regulated gene	GO:0050865	regulation of cell activation	http://amigo.geneontology.org/amigo/term/GO:0050865	521	54	14.6262	3.69201	1.11022e-16	1.66867e-13	Apoe;App;Bcl2;Bcl6;Bst1;Capn3;Ccr2;Ccr7;Cd177;Cd28;Cd40lg;Cd44;Cd5;Cd6;Cdkn1a;Ceacam1;Cnr2;Ctla2a;Egr3;F2rl1;Foxp3;Gpnmb;Gpr183;Gsn;Hes1;Hmox1;Id2;Il1rl2;Il21;Il4ra;Lbp;Lrrc32;Lyst;Mfhas1;Nfam1;Nppa;Nr4a3;Prkcz;Prnp;Ptafr;Rag1;Rps6ka1;Slamf1;Slfn1;Smad7;Socs1;Tnfrsf4;Tnfsf11;Vav3;Vsir;Xbp1;Zbtb16;Zbtb7b;Zc3h12d
Down	2.21417	2.503e-13	114	movement of cell or subcellular component		Down-regulated gene	GO:0006928	movement of cell or subcellular component	http://amigo.geneontology.org/amigo/term/GO:0006928	1834	114	51.4865	2.21417	2.22045e-16	2.503e-13	Acan;Acvrl1;Adgrg1;Aire;Anxa3;Ap3m2;Apoe;App;Arhgap24;Atp1a2;Bambi;Bcl2;Bcl6;Bin1;Bst1;C3ar1;Carmil1;Ccl22;Ccr1;Ccr10;Ccr2;Ccr4;Ccr7;Ccr8;Ccr9;Cd177;Cd44;Cdh1;Cdk5r1;Ceacam1;Cfap73;Chl1;Clic4;Cnr2;Crmp1;Dchs1;Ddr1;Dnaaf1;Drc1;Dysf;Egr1;Egr2;Egr3;Epb41l4b;Epcam;Etv1;F2rl1;Fndc3b;Foxb1;Fscn1;Fzd3;Gpnmb;Gpr18;Gpr183;Hap1;Hes1;Hmox1;Itga3;Itga6;Jaml;Jup;Kcnh2;Klc3;Lbp;Lmx1b;Lrp1;Lyst;Map2;Mcam;Mdga1;…
Down	3.88876	2.503e-13	50	T cell activation		Down-regulated gene	GO:0042110	T cell activation	http://amigo.geneontology.org/amigo/term/GO:0042110	458	50	12.8576	3.88876	2.22045e-16	2.503e-13	Aire;Bcl2;Bcl2a1d;Bcl3;Bcl6;Ccr2;Ccr7;Ccr9;Cd2;Cd28;Cd40lg;Cd44;Cd5;Cd6;Ceacam1;Chd7;Ctla2a;Egr1;Egr3;F2rl1;Foxp3;Gpnmb;Gpr18;Gpr183;Gsn;Hes1;Il1rl2;Il21;Il4ra;Jaml;Lfng;Lrrc32;Mafb;Prkcz;Prnp;Rag1;Rag2;Relb;Slamf1;Slfn1;Smad7;Socs1;Tnfrsf4;Tnfsf11;Treml2;Vsir;Xbp1;Zbtb16;Zbtb7b;Zc3h12d
Down	3.76903	3.33733e-13	51	regulation of leukocyte activation		Down-regulated gene	GO:0002694	regulation of leukocyte activation	http://amigo.geneontology.org/amigo/term/GO:0002694	482	51	13.5313	3.76903	3.33067e-16	3.33733e-13	App;Bcl2;Bcl6;Bst1;Ccr2;Ccr7;Cd177;Cd28;Cd40lg;Cd44;Cd5;Cd6;Cdkn1a;Ceacam1;Cnr2;Ctla2a;Egr3;F2rl1;Foxp3;Gpnmb;Gpr183;Gsn;Hes1;Hmox1;Id2;Il1rl2;Il21;Il4ra;Lbp;Lrrc32;Lyst;Mfhas1;Nfam1;Nppa;Nr4a3;Prkcz;Prnp;Ptafr;Rag1;Slamf1;Slfn1;Smad7;Socs1;Tnfrsf4;Tnfsf11;Vav3;Vsir;Xbp1;Zbtb16;Zbtb7b;Zc3h12d
Down	2.45662	4.55091e-13	92	cell migration		Down-regulated gene	GO:0016477	cell migration	http://amigo.geneontology.org/amigo/term/GO:0016477	1334	92	37.4498	2.45662	5.55112e-16	4.55091e-13	Acan;Acvrl1;Adgrg1;Aire;Anxa3;Apoe;App;Arhgap24;Bambi;Bcl2;Bst1;C3ar1;Carmil1;Ccl22;Ccr1;Ccr10;Ccr2;Ccr4;Ccr7;Ccr8;Ccr9;Cd177;Cd44;Cdh1;Cdk5r1;Ceacam1;Chl1;Clic4;Cnr2;Dchs1;Ddr1;Dysf;Egr1;Egr3;Epb41l4b;F2rl1;Fndc3b;Foxb1;Fscn1;Fzd3;Gpnmb;Gpr18;Gpr183;Hes1;Hmox1;Itga3;Itga6;Jaml;Jup;Lbp;Lmx1b;Lrp1;Lyst;Mcam;Mdga1;Nav1;Nr4a1;Nr4a3;Ntn1;Ntrk3;Olig3;P2ry12;Pik3r3;Podxl2;Prag1;Prkcz;Ptafr;Ptk2;Ptp4a3;…
UP	2.26812	1.14095e-07	74	positive regulation of multicellular organismal process		Down-regulated gene	GO:0046649	lymphocyte activation	http://amigo.geneontology.org/amigo/term/GO:0046649	654	60	18.3599	3.26798	5.55112e-16	4.55091e-13	Aire;Bcl2;Bcl2a1d;Bcl3;Bcl6;Bst1;Ccr2;Ccr7;Ccr9;Cd2;Cd28;Cd40lg;Cd44;Cd5;Cd6;Cdkn1a;Ceacam1;Chd7;Ctla2a;Egr1;Egr3;F2rl1;Foxp3;Gpnmb;Gpr18;Gpr183;Gsn;H60b;Hes1;Id2;Il1rl2;Il21;Il4ra;Itm2a;Jaml;Klrb1c;Lfng;Lrrc32;Lyst;Mafb;Nfam1;Prf1;Prkcz;Prnp;Rag1;Rag2;Relb;Slamf1;Slfn1;Smad7;Socs1;Tnfrsf4;Tnfsf11;Treml2;Vav3;Vsir;Xbp1;Zbtb16;Zbtb7b;Zc3h12d
UP	2.10064	3.07737e-06	71	tissue development		Down-regulated gene	GO:0002682	regulation of immune system process	http://amigo.geneontology.org/amigo/term/GO:0002682	1230	87	34.5302	2.51954	8.88178e-16	6.67466e-13	Aire;Apoe;App;Bcl2;Bcl2a1d;Bcl6;Bst1;C1qa;C3ar1;Cacnb3;Car2;Card9;Ccr1;Ccr2;Ccr7;Cd177;Cd28;Cd40lg;Cd44;Cd5;Cd6;Cd96;Cdkn1a;Ceacam1;Cnr2;Crtam;Ctla2a;Dnase1l3;Dysf;Egr3;F2rl1;Foxp3;Ggt1;Gpnmb;Gpr18;Gpr183;Gpr55;Gpr68;Gsn;H60b;Hes1;Hes5;Hmox1;Id2;Ifi205;Ifi213;Ifi214;Il1rl2;Il21;Il34;Il4ra;Inpp4b;Klrb1c;Lbp;Lrrc32;Lta;Lyst;Mafb;Mfhas1;Nfam1;Nppa;Nr4a3;P2ry12;Prkcz;Prnp;Ptafr;Pvr;Rag1;Rgcc;Sell;Sem…
UP	2.28274	3.07737e-06	60	plasma membrane bounded cell projection organization		Down-regulated gene	GO:0040011	locomotion	http://amigo.geneontology.org/amigo/term/GO:0040011	1665	104	46.7421	2.22498	3.88578e-15	2.69554e-12	Acan;Acvrl1;Adgrg1;Aire;Anxa3;Apoe;App;Arhgap24;Atp1a2;Bambi;Bcl2;Bst1;C3ar1;Carmil1;Ccl22;Ccr1;Ccr10;Ccr2;Ccr4;Ccr7;Ccr8;Ccr9;Cd177;Cd44;Cdh1;Cdk5r1;Ceacam1;Chl1;Clic4;Cnr2;Crmp1;Dchs1;Ddr1;Drc1;Dysf;Egr1;Egr2;Egr3;Epb41l4b;Epcam;Etv1;F2rl1;Fndc3b;Foxb1;Fscn1;Fzd3;Gpnmb;Gpr18;Gpr183;Hes1;Hmox1;Id2;Itga3;Itga6;Jaml;Jup;Lbp;Lmx1b;Lrp1;Lyst;Mcam;Mdga1;Nav1;Nr4a1;Nr4a3;Ntn1;Ntrk3;Olig3;P2ry12;Pik3r3…
UP	2.25934	3.07737e-06	61	cell projection organization		Down-regulated gene	GO:0048870	cell motility	http://amigo.geneontology.org/amigo/term/GO:0048870	1476	96	41.4362	2.31681	4.66294e-15	2.80336e-12	Acan;Acvrl1;Adgrg1;Aire;Anxa3;Apoe;App;Arhgap24;Bambi;Bcl2;Bst1;C3ar1;Carmil1;Ccl22;Ccr1;Ccr10;Ccr2;Ccr4;Ccr7;Ccr8;Ccr9;Cd177;Cd44;Cdh1;Cdk5r1;Ceacam1;Chl1;Clic4;Cnr2;Dchs1;Ddr1;Drc1;Dysf;Egr1;Egr3;Epb41l4b;Epcam;F2rl1;Fndc3b;Foxb1;Fscn1;Fzd3;Gpnmb;Gpr18;Gpr183;Hes1;Hmox1;Itga3;Itga6;Jaml;Jup;Lbp;Lmx1b;Lrp1;Lyst;Mcam;Mdga1;Nav1;Nr4a1;Nr4a3;Ntn1;Ntrk3;Olig3;P2ry12;Pik3r3;Podxl2;Prag1;Prkcz;Ptafr;P…
UP	2.13689	8.18003e-06	64	neurogenesis		Down-regulated gene	GO:0051674	localization of cell	http://amigo.geneontology.org/amigo/term/GO:0051674	1476	96	41.4362	2.31681	4.66294e-15	2.80336e-12	Acan;Acvrl1;Adgrg1;Aire;Anxa3;Apoe;App;Arhgap24;Bambi;Bcl2;Bst1;C3ar1;Carmil1;Ccl22;Ccr1;Ccr10;Ccr2;Ccr4;Ccr7;Ccr8;Ccr9;Cd177;Cd44;Cdh1;Cdk5r1;Ceacam1;Chl1;Clic4;Cnr2;Dchs1;Ddr1;Drc1;Dysf;Egr1;Egr3;Epb41l4b;Epcam;F2rl1;Fndc3b;Foxb1;Fscn1;Fzd3;Gpnmb;Gpr18;Gpr183;Hes1;Hmox1;Itga3;Itga6;Jaml;Jup;Lbp;Lmx1b;Lrp1;Lyst;Mcam;Mdga1;Nav1;Nr4a1;Nr4a3;Ntn1;Ntrk3;Olig3;P2ry12;Pik3r3;Podxl2;Prag1;Prkcz;Ptafr;P…
UP	2.3563	1.0221e-05	52	negative regulation of multicellular organismal process		Down-regulated gene	GO:0030155	regulation of cell adhesion	http://amigo.geneontology.org/amigo/term/GO:0030155	639	57	17.9388	3.17746	1.05471e-14	5.94462e-12	Acvrl1;Adam19;Adgrg1;Bcl2;Bcl6;Bst1;Carmil1;Ccr2;Ccr7;Cd28;Cd40lg;Cd44;Cd5;Cd6;Cdh1;Ceacam1;Ddr1;Dysf;Egr3;Epb41l4b;Epcam;Fbln2;Foxp3;Gpnmb;Gsn;Hes1;Il1rl2;Il21;Il4ra;Itga3;Itga6;Jup;Lrrc32;Mdga1;Nr4a3;P2ry12;Prkcz;Prlr;Prnp;Ptafr;Ptk2;Rag1;Rgcc;Rnd1;Slamf1;Slfn1;Smad7;Socs1;Spint2;Tesc;Tnfsf11;Vav3;Vsir;Xbp1;Zbtb16;Zbtb7b;Zc3h12d
UP	2.07419	1.04039e-05	66	small molecule metabolic process		Down-regulated gene	GO:0050867	positive regulation of cell activation	http://amigo.geneontology.org/amigo/term/GO:0050867	306	38	8.59044	4.42352	1.39888e-14	7.42065e-12	App;Bcl2;Bcl6;Bst1;Capn3;Ccr2;Ccr7;Cd177;Cd28;Cd40lg;Cd5;Cd6;Cdkn1a;Egr3;F2rl1;Foxp3;Gpr183;Hes1;Il1rl2;Il21;Il4ra;Lbp;Lyst;Nppa;Nr4a3;Prkcz;Ptafr;Rag1;Rps6ka1;Slamf1;Socs1;Tnfrsf4;Tnfsf11;Vav3;Vsir;Xbp1;Zbtb16;Zbtb7b
UP	2.74231	2.1428e-05	38	cellular response to cytokine stimulus		Down-regulated gene	GO:0006955	immune response	http://amigo.geneontology.org/amigo/term/GO:0006955	1293	87	36.2988	2.39677	1.64313e-14	8.23208e-12	Aire;Anxa3;Apoe;App;Bcl2;Bcl2a1d;Bcl3;Bcl6;C1qa;C3ar1;Cacnb3;Card9;Ccl22;Ccr1;Ccr10;Ccr2;Ccr4;Ccr7;Ccr8;Ccr9;Cd177;Cd28;Cd40lg;Cd44;Cd6;Cd7;Cd8b1;Cd96;Ceacam1;Cldn1;Clec4n;Crtam;Dapk1;Dnase1l3;Dysf;F2rl1;Fcgrt;Foxp3;Gbp8;Gpr183;Gsn;H60b;Hmox1;Ifi205;Ifi213;Ifi214;Ifi44;Ifit1;Ifit3;Il1rl2;Il21;Il34;Il4ra;Itm2a;Klrb1c;Lbp;Lfng;Lta;Lyst;Mfhas1;Mst1r;Nfam1;Nppa;Nr4a3;Padi4;Prf1;Prkcz;Prnp;Ptafr;Pvr;R…
UP	2.58596	2.60538e-05	41	response to cytokine		Down-regulated gene	GO:0045595	regulation of cell differentiation	http://amigo.geneontology.org/amigo/term/GO:0045595	1787	107	50.167	2.13288	2.42029e-14	1.14874e-11	Acvrl1;Adgrg1;Apoe;App;Asb4;Bambi;Bcl2;Bcl6;Bex1;Bin1;Btg1;Capn3;Car2;Carmil1;Ccr1;Ccr2;Ccr7;Cd28;Cd40lg;Cd44;Cdh1;Cdh5;Cdk5r1;Ceacam1;Chd7;Crmp1;Ctla2a;Dlx1;Egr3;Errfi1;Fndc3b;Foxp3;Fst;Fzd3;Gpr183;Gpr55;Gpr68;Hap1;Hecw2;Hes1;Hes5;Id2;Il1rl2;Il21;Il34;Il4ra;Inpp4b;Itga3;Itpr1;Klk8;Lrp1;Lrp4;Lta;Mafb;Maff;Map2;Mgll;Nfam1;Nos1;Ntn1;Ntrk3;P2ry12;Pacsin1;Pax7;Prag1;Prkcz;Prlr;Ptk2;Ptprf;Rag1;Rapgef4…
UP	2.44204	3.59166e-05	44	regulation of nervous system development		Down-regulated gene	GO:0002696	positive regulation of leukocyte activation	http://amigo.geneontology.org/amigo/term/GO:0002696	291	36	8.16934	4.40672	7.99361e-14	3.60432e-11	App;Bcl2;Bcl6;Bst1;Ccr2;Ccr7;Cd177;Cd28;Cd40lg;Cd5;Cd6;Cdkn1a;Egr3;F2rl1;Foxp3;Gpr183;Hes1;Il1rl2;Il21;Il4ra;Lbp;Lyst;Nppa;Nr4a3;Prkcz;Ptafr;Rag1;Slamf1;Socs1;Tnfrsf4;Tnfsf11;Vav3;Vsir;Xbp1;Zbtb16;Zbtb7b
						Down-regulated gene	GO:0002684	positive regulation of immune system process	http://amigo.geneontology.org/amigo/term/GO:0002684	879	67	24.6764	2.71514	8.72635e-14	3.74735e-11	App;Bcl2;Bcl2a1d;Bcl6;Bst1;C1qa;C3ar1;Cacnb3;Car2;Card9;Ccr1;Ccr2;Ccr7;Cd177;Cd28;Cd40lg;Cd44;Cd5;Cd6;Cdkn1a;Ceacam1;Crtam;Dysf;Egr3;F2rl1;Foxp3;Gpr183;Gpr68;H60b;Hes1;Hmox1;Id2;Ifi205;Ifi213;Ifi214;Il1rl2;Il21;Il34;Il4ra;Klrb1c;Lbp;Lta;Lyst;Mfhas1;Nfam1;Nppa;Nr4a3;P2ry12;Prkcz;Prnp;Ptafr;Pvr;Rag1;Rgcc;Sell;Sema7a;Slamf1;Socs1;Tesc;Tlr7;Tnfrsf4;Tnfsf11;Vav3;Vsir;Xbp1;Zbtb16;Zbtb7b
						Down-regulated gene	GO:0002521	leukocyte differentiation	http://amigo.geneontology.org/amigo/term/GO:0002521	527	49	14.7946	3.31201	1.87295e-13	7.67738e-11	Aire;App;Bcl2;Bcl2a1d;Bcl3;Bcl6;Car2;Ccr1;Ccr2;Ccr7;Ccr9;Cd28;Cd40lg;Cd44;Ceacam1;Chd7;Ctla2a;Egr1;Egr3;F2rl1;Foxp3;Gpr18;Gpr183;Gpr55;Gpr68;Id2;Il1rl2;Il21;Il34;Il4ra;Inpp4b;Itm2a;Lfng;Mafb;Nfam1;Prkcz;Rag1;Rag2;Relb;Sh3pxd2a;Slamf1;Smad7;Socs1;Tesc;Tnfsf11;Vsir;Xbp1;Zbtb16;Zbtb7b
						Down-regulated gene	GO:0022407	regulation of cell-cell adhesion	http://amigo.geneontology.org/amigo/term/GO:0022407	369	40	10.3591	3.86136	2.62901e-13	1.0308e-10	Adam19;Bcl6;Ccr2;Ccr7;Cd28;Cd40lg;Cd44;Cd5;Cd6;Cdh1;Ceacam1;Egr3;Epcam;Foxp3;Gpnmb;Hes1;Il1rl2;Il21;Il4ra;Itga6;Lrrc32;Mdga1;Nr4a3;Prkcz;Prnp;Ptafr;Ptk2;Rag1;Rgcc;Slamf1;Slfn1;Smad7;Socs1;Spint2;Tnfsf11;Vsir;Xbp1;Zbtb16;Zbtb7b;Zc3h12d
						Down-regulated gene	GO:0051249	regulation of lymphocyte activation	http://amigo.geneontology.org/amigo/term/GO:0051249	400	41	11.2293	3.65115	8.36775e-13	3.14418e-10	Bcl2;Bcl6;Bst1;Ccr2;Ccr7;Cd28;Cd40lg;Cd44;Cd5;Cd6;Cdkn1a;Ceacam1;Ctla2a;Egr3;Foxp3;Gpnmb;Gpr183;Gsn;Hes1;Id2;Il1rl2;Il21;Il4ra;Lrrc32;Lyst;Nfam1;Prkcz;Prnp;Rag1;Slamf1;Slfn1;Smad7;Socs1;Tnfrsf4;Tnfsf11;Vav3;Vsir;Xbp1;Zbtb16;Zbtb7b;Zc3h12d
						Down-regulated gene	GO:0007159	leukocyte cell-cell adhesion	http://amigo.geneontology.org/amigo/term/GO:0007159	301	35	8.45007	4.14198	1.12077e-12	4.04284e-10	Bcl6;Ccr2;Ccr7;Cd177;Cd28;Cd40lg;Cd44;Cd5;Cd6;Ceacam1;Egr3;Foxp3;Gpnmb;Hes1;Il1rl2;Il21;Il4ra;Lrrc32;Nr4a3;Podxl2;Prkcz;Prnp;Ptafr;Rag1;Sell;Slamf1;Slfn1;Smad7;Socs1;Tnfsf11;Vsir;Xbp1;Zbtb16;Zbtb7b;Zc3h12d
						Down-regulated gene	GO:0051241	negative regulation of multicellular organismal process	http://amigo.geneontology.org/amigo/term/GO:0051241	1204	78	33.8003	2.30767	3.19411e-12	1.10787e-09	Acvrl1;Adgrg1;Anpep;Apoe;App;Atp1a2;Bcl2;Bcl3;Bcl6;Bex1;Bin1;Cacnb3;Ccr1;Ccr2;Cd44;Cd96;Cdh3;Cdk5r1;Ceacam1;Crmp1;Dlx1;Errfi1;F2rl1;Fndc3b;Foxp3;Fzd3;Gpnmb;Gpr18;Gpr55;Gpr68;Hes1;Hes5;Hmox1;Id2;Il4ra;Inpp4b;Jup;Klk8;Lbp;Lfng;Lrp1;Lrp4;Lrrc32;Mafb;Map2;Mapk11;Mdga1;Nos1;Nppa;Ntn1;Ntrk3;Prag1;Prnp;Ptk2;Relb;Rflnb;Rgcc;Rtn4rl1;Sema4g;Sema7a;Serpinf1;Serpinf2;Slamf1;Smad7;Snai1;Socs1;Socs2;Sorl1;Spry…
						Down-regulated gene	GO:0045785	positive regulation of cell adhesion	http://amigo.geneontology.org/amigo/term/GO:0045785	382	39	10.724	3.6367	3.49076e-12	1.16591e-09	Adam19;Adgrg1;Bcl6;Carmil1;Ccr2;Ccr7;Cd28;Cd40lg;Cd44;Cd5;Cd6;Cdh1;Dysf;Egr3;Epb41l4b;Fbln2;Foxp3;Hes1;Il1rl2;Il21;Il4ra;Itga3;Itga6;Jup;Nr4a3;P2ry12;Prkcz;Ptafr;Ptk2;Rag1;Slamf1;Smad7;Socs1;Tnfsf11;Vav3;Vsir;Xbp1;Zbtb16;Zbtb7b
						Down-regulated gene	GO:0030217	T cell differentiation	http://amigo.geneontology.org/amigo/term/GO:0030217	250	31	7.01833	4.41701	4.18532e-12	1.34797e-09	Aire;Bcl2;Bcl2a1d;Bcl3;Bcl6;Ccr2;Ccr7;Ccr9;Cd28;Cd44;Chd7;Ctla2a;Egr1;Egr3;Foxp3;Gpr18;Gpr183;Il1rl2;Il4ra;Lfng;Mafb;Prkcz;Rag1;Rag2;Relb;Smad7;Socs1;Vsir;Xbp1;Zbtb16;Zbtb7b
						Down-regulated gene	GO:1903037	regulation of leukocyte cell-cell adhesion	http://amigo.geneontology.org/amigo/term/GO:1903037	270	32	7.5798	4.22175	6.39178e-12	1.98762e-09	Bcl6;Ccr2;Ccr7;Cd28;Cd40lg;Cd44;Cd5;Cd6;Ceacam1;Egr3;Foxp3;Gpnmb;Hes1;Il1rl2;Il21;Il4ra;Lrrc32;Nr4a3;Prkcz;Prnp;Ptafr;Rag1;Slamf1;Slfn1;Smad7;Socs1;Tnfsf11;Vsir;Xbp1;Zbtb16;Zbtb7b;Zc3h12d
						Down-regulated gene	GO:0030097	hemopoiesis	http://amigo.geneontology.org/amigo/term/GO:0030097	835	61	23.4412	2.60225	7.62235e-12	2.29128e-09	Aire;App;Bcl2;Bcl2a1d;Bcl3;Bcl6;Car2;Ccr1;Ccr2;Ccr7;Ccr9;Cd28;Cd40lg;Cd44;Ceacam1;Chd7;Ctla2a;Egr1;Egr3;Epas1;F2rl1;Foxp3;Fst;Gpr18;Gpr183;Gpr55;Gpr68;Hes1;Hes5;Id2;Il1rl2;Il21;Il34;Il4ra;Inpp4b;Itm2a;Lfng;Mafb;Mfhas1;Nfam1;Pip4k2a;Pld4;Prkcz;Rag1;Rag2;Rbm47;Relb;Sh3pxd2a;Slamf1;Smad7;Socs1;Ston2;Tesc;Tgfbr3;Tnfsf11;Vsir;Wdr78;Xbp1;Zbtb16;Zbtb7b;Zfp36
						Down-regulated gene	GO:0022409	positive regulation of cell-cell adhesion	http://amigo.geneontology.org/amigo/term/GO:0022409	225	29	6.3165	4.59115	7.95231e-12	2.31335e-09	Adam19;Bcl6;Ccr2;Ccr7;Cd28;Cd40lg;Cd44;Cd5;Cd6;Cdh1;Egr3;Foxp3;Hes1;Il1rl2;Il21;Il4ra;Itga6;Nr4a3;Prkcz;Ptafr;Rag1;Slamf1;Smad7;Socs1;Tnfsf11;Vsir;Xbp1;Zbtb16;Zbtb7b
						Down-regulated gene	GO:0030098	lymphocyte differentiation	http://amigo.geneontology.org/amigo/term/GO:0030098	358	37	10.0502	3.6815	8.86979e-12	2.49962e-09	Aire;Bcl2;Bcl2a1d;Bcl3;Bcl6;Ccr2;Ccr7;Ccr9;Cd28;Cd40lg;Cd44;Chd7;Ctla2a;Egr1;Egr3;Foxp3;Gpr18;Gpr183;Id2;Il1rl2;Il21;Il4ra;Itm2a;Lfng;Mafb;Nfam1;Prkcz;Rag1;Rag2;Relb;Slamf1;Smad7;Socs1;Vsir;Xbp1;Zbtb16;Zbtb7b
						Down-regulated gene	GO:0051240	positive regulation of multicellular organismal process	http://amigo.geneontology.org/amigo/term/GO:0051240	1780	100	49.9705	2.00118	9.57701e-12	2.61713e-09	Acvrl1;Amigo2;Anxa3;Apoe;App;Asb4;Bambi;Bcl2;Bcl3;Bcl6;Bex1;Bin1;Bmp1;Btg1;C3ar1;Cacnb3;Car2;Card9;Ccr1;Ccr2;Ccr7;Cd2;Cd28;Cd40lg;Cd6;Cdh5;Ceacam1;Chd7;Clec4n;Crtam;Dlx1;Egr1;Egr3;Epas1;Epb41l4b;F2rl1;Foxp3;Fst;Fzd3;G0s2;Gpr68;Hap1;Hes1;Hmox1;Id2;Il1rl2;Il21;Il34;Il4ra;Itga3;Itpr1;Jup;Lbp;Lrtm2;Lta;Mapk11;Ncmap;Nfam1;Nos1;Nppa;Nr4a3;Ntn1;Ntrk3;P2ry12;Pacsin1;Prkcz;Prlr;Ptafr;Ptk2;Ptprf;Rag1;Rag2;…
						Down-regulated gene	GO:0006952	defense response	http://amigo.geneontology.org/amigo/term/GO:0006952	1361	83	38.2078	2.17233	1.34943e-11	3.57917e-09	Adcy1;Anxa3;Apoe;App;Bcl2;Bcl3;Bcl6;Bst1;C1qa;C3ar1;Card9;Ccl22;Ccr1;Ccr2;Ccr4;Ccr7;Cd177;Cd28;Cd40lg;Cd44;Cd6;Cd96;Cdh5;Ceacam1;Cldn1;Clec4n;Cnr2;Crtam;Ctla2a;Ctss;Dapk1;Dnase1l3;F2rl1;Foxp3;Gbp8;Ggt1;Ggt5;Gsn;H60b;Hmox1;Ifi205;Ifi213;Ifi214;Ifit1;Ifit1bl1;Ifit3;Ifit3b;Igfbp4;Il1rl2;Il21;Il34;Il4ra;Klrb1c;Lbp;Lta;Lyst;Lyz2;Mfhas1;Mgll;Morc1;Mst1r;Nppa;Padi4;Prf1;Prkcz;Ptafr;Ptges;Pvr;Rag1;Rag2;R…
						Down-regulated gene	GO:1902105	regulation of leukocyte differentiation	http://amigo.geneontology.org/amigo/term/GO:1902105	283	32	7.94475	4.02782	2.24635e-11	5.78787e-09	Bcl6;Car2;Ccr1;Ccr2;Ccr7;Cd28;Cd40lg;Cd44;Ceacam1;Ctla2a;Egr3;Foxp3;Gpr55;Gpr68;Id2;Il1rl2;Il21;Il34;Il4ra;Inpp4b;Mafb;Nfam1;Prkcz;Rag1;Smad7;Socs1;Tesc;Tnfsf11;Vsir;Xbp1;Zbtb16;Zbtb7b
						Down-regulated gene	GO:0048534	hematopoietic or lymphoid organ development	http://amigo.geneontology.org/amigo/term/GO:0048534	881	62	24.7326	2.50681	2.4313e-11	6.09041e-09	Aire;App;Bcl2;Bcl2a1d;Bcl3;Bcl6;Car2;Ccr1;Ccr2;Ccr7;Ccr9;Cd28;Cd40lg;Cd44;Ceacam1;Chd7;Ctla2a;Egr1;Egr3;Epas1;F2rl1;Foxp3;Fst;Gpr18;Gpr183;Gpr55;Gpr68;Hes1;Hes5;Id2;Il1rl2;Il21;Il34;Il4ra;Inpp4b;Itm2a;Lfng;Lta;Mafb;Mfhas1;Nfam1;Pip4k2a;Pld4;Prkcz;Rag1;Rag2;Rbm47;Relb;Sh3pxd2a;Slamf1;Smad7;Socs1;Ston2;Tesc;Tgfbr3;Tnfsf11;Vsir;Wdr78;Xbp1;Zbtb16;Zbtb7b;Zfp36
						Down-regulated gene	GO:0002520	immune system development	http://amigo.geneontology.org/amigo/term/GO:0002520	932	64	26.1643	2.44608	3.189e-11	7.77255e-09	Aire;App;Bcl2;Bcl2a1d;Bcl3;Bcl6;C3ar1;Car2;Ccr1;Ccr2;Ccr4;Ccr7;Ccr9;Cd28;Cd40lg;Cd44;Ceacam1;Chd7;Ctla2a;Egr1;Egr3;Epas1;F2rl1;Foxp3;Fst;Gpr18;Gpr183;Gpr55;Gpr68;Hes1;Hes5;Id2;Il1rl2;Il21;Il34;Il4ra;Inpp4b;Itm2a;Lfng;Lta;Mafb;Mfhas1;Nfam1;Pip4k2a;Pld4;Prkcz;Rag1;Rag2;Rbm47;Relb;Sh3pxd2a;Slamf1;Smad7;Socs1;Ston2;Tesc;Tgfbr3;Tnfsf11;Vsir;Wdr78;Xbp1;Zbtb16;Zbtb7b;Zfp36
						Down-regulated gene	GO:0008283	cell proliferation	http://amigo.geneontology.org/amigo/term/GO:0008283	1924	104	54.0131	1.92546	3.32794e-11	7.89772e-09	Acvrl1;Adgrg1;Akr1c18;Apoe;App;Appl2;Bambi;Bcl2;Bcl6;Bex1;Bst1;Btg1;C3ar1;Ccnd2;Ccr2;Ccr7;Cd28;Cd40lg;Cd44;Cd6;Cdh1;Cdh3;Cdh5;Cdkn1a;Ceacam1;Dchs1;Ddr1;Dysf;Egr1;Egr3;Epcam;Errfi1;Esrp2;F2rl1;Fndc3b;Foxp3;Fst;Fzd3;Gpnmb;Gpr183;Hes1;Hes5;Hmox1;Hrh3;Id2;Ifit3;Igfbp4;Il21;Il34;Il4ra;Itpr1;Jaml;Jup;Klk8;Lmx1b;Lrp1;Lrrc32;Lta;Lzts2;Mapk11;Nos1;Nr4a1;Nr4a3;Ntn1;Ntrk3;Pax7;Pdk1;Prkcz;Prnp;Ptafr;Ptges;Pt…
						Down-regulated gene	GO:0050863	regulation of T cell activation	http://amigo.geneontology.org/amigo/term/GO:0050863	289	32	8.11319	3.9442	3.90916e-11	9.03919e-09	Bcl6;Ccr2;Ccr7;Cd28;Cd40lg;Cd44;Cd5;Cd6;Ceacam1;Ctla2a;Egr3;Foxp3;Gpnmb;Gsn;Hes1;Il1rl2;Il21;Il4ra;Lrrc32;Prkcz;Prnp;Rag1;Slamf1;Slfn1;Smad7;Socs1;Tnfsf11;Vsir;Xbp1;Zbtb16;Zbtb7b;Zc3h12d
						Down-regulated gene	GO:0051270	regulation of cellular component movement	http://amigo.geneontology.org/amigo/term/GO:0051270	960	65	26.9504	2.41184	4.02143e-11	9.06631e-09	Acan;Acvrl1;Adgrg1;Aire;Anxa3;Apoe;App;Atp1a2;Bcl2;Bcl6;Bin1;Bst1;C3ar1;Carmil1;Ccr1;Ccr2;Ccr7;Cdh1;Ceacam1;Clic4;Dnaaf1;Drc1;Dysf;Egr1;Epb41l4b;Epcam;F2rl1;Gpnmb;Gpr18;Gpr183;Hap1;Hmox1;Itga3;Itga6;Jup;Lbp;Lrp1;Map2;Mcam;Nr4a3;Ntn1;Ntrk3;P2ry12;Prag1;Ptafr;Ptk2;Ptprk;Rapgef4;Rgcc;Rnd1;Scn5a;Sdc3;Sell;Sema4g;Sema7a;Serpinf1;Slamf1;Snai1;Sorl1;Spint2;Spry2;Tgfbr3;Tmsb4x;Vsir;Xbp1
						Down-regulated gene	GO:0001816	cytokine production	http://amigo.geneontology.org/amigo/term/GO:0001816	681	52	19.1179	2.71996	6.15614e-11	1.35405e-08	Abca1;Adgrg1;Aire;App;Bcl3;Bcl6;C3ar1;Card9;Ccr2;Ccr7;Cd2;Cd28;Cd40lg;Cd6;Cd96;Cdh3;Ceacam1;Clec4n;Crtam;Dysf;Egr1;Errfi1;F2rl1;Foxp3;Gpnmb;Gpr18;Hmox1;Il1rl2;Il21;Il4ra;Lbp;Lrrc32;Lta;Mapk11;Nfam1;Nr4a3;Prkcz;Prnp;Ptafr;Relb;Rgcc;Sema7a;Serpinf2;Slamf1;Smad7;Socs1;Sulf2;Tlr7;Tnfrsf4;Vsir;Zbtb7b;Zfp36
						Down-regulated gene	GO:0051251	positive regulation of lymphocyte activation	http://amigo.geneontology.org/amigo/term/GO:0051251	246	29	6.90604	4.19923	7.22685e-11	1.55171e-08	Bcl2;Bcl6;Bst1;Ccr2;Ccr7;Cd28;Cd40lg;Cd5;Cd6;Cdkn1a;Egr3;Foxp3;Gpr183;Hes1;Il1rl2;Il21;Il4ra;Lyst;Prkcz;Rag1;Slamf1;Socs1;Tnfrsf4;Tnfsf11;Vav3;Vsir;Xbp1;Zbtb16;Zbtb7b
						Down-regulated gene	GO:0002263	cell activation involved in immune response	http://amigo.geneontology.org/amigo/term/GO:0002263	248	29	6.96218	4.16536	8.80052e-11	1.80693e-08	Anxa3;App;Bcl3;Bcl6;Ccr2;Ccr7;Cd177;Cd28;Cd40lg;Ceacam1;Dnase1l3;Dysf;F2rl1;Foxp3;Gpr183;Hmox1;Il4ra;Itm2a;Lbp;Lfng;Nppa;Nr4a3;Prkcz;Ptafr;Relb;Slamf1;Smad7;Xbp1;Zbtb7b
						Down-regulated gene	GO:0042127	regulation of cell proliferation	http://amigo.geneontology.org/amigo/term/GO:0042127	1590	90	44.6366	2.01628	8.81624e-11	1.80693e-08	Acvrl1;Adgrg1;Akr1c18;Apoe;App;Bambi;Bcl2;Bcl6;Bex1;Bst1;Btg1;C3ar1;Ccnd2;Ccr2;Ccr7;Cd28;Cd40lg;Cd44;Cd6;Cdh1;Cdh3;Cdh5;Cdkn1a;Ceacam1;Ddr1;Dysf;Egr1;Egr3;Epcam;Errfi1;Esrp2;Fndc3b;Foxp3;Fzd3;Gpnmb;Gpr183;Hes1;Hes5;Hmox1;Hrh3;Id2;Ifit3;Il21;Il34;Il4ra;Itpr1;Jaml;Jup;Lrrc32;Lta;Lzts2;Mapk11;Nos1;Nr4a1;Nr4a3;Ntn1;Ntrk3;Pax7;Prkcz;Prnp;Ptafr;Ptges;Ptk2;Ptprf;Ptprk;Rgcc;Scn5a;Serpinf1;Serpinf2;Slamf1…
						Down-regulated gene	GO:0048585	negative regulation of response to stimulus	http://amigo.geneontology.org/amigo/term/GO:0048585	1516	87	42.5591	2.04421	9.60162e-11	1.92416e-08	Adamtsl2;Ankrd6;Aplp1;Apoe;Arhgap24;Bambi;Bcl2;Bcl2a1b;Bcl2a1d;Bcl3;Bcl6;Cacnb3;Ccr1;Ccr2;Cd44;Cd96;Cdh1;Cdh5;Cdkn1a;Ceacam1;Chrna10;Chrna9;Cnr2;Ctla2a;Ddr1;Dhrs3;Dlx1;Dusp4;Dusp6;Egr1;Errfi1;F2rl1;Foxp3;Fst;Gpr18;Hmox1;Il4ra;Itga3;Itga6;Itpr1;Klk8;Lfng;Lrp1;Lrp4;Lzts2;Meis3;Mfhas1;Mst1r;Nr4a3;Ntrk3;Pde11a;Pdzd3;Peg10;Plaur;Ppef2;Prkcz;Prnp;Ptprf;Rasal1;Rasl11b;Rgs11;Rph3al;Rtn4rl1;Sema4g;Sema7a;…
						Down-regulated gene	GO:1902107	positive regulation of leukocyte differentiation	http://amigo.geneontology.org/amigo/term/GO:1902107	158	23	4.43558	5.18534	1.00495e-10	1.97015e-08	Bcl6;Car2;Ccr1;Ccr2;Ccr7;Cd40lg;Egr3;Foxp3;Gpr68;Id2;Il1rl2;Il21;Il34;Il4ra;Prkcz;Rag1;Socs1;Tesc;Tnfsf11;Vsir;Xbp1;Zbtb16;Zbtb7b
						Down-regulated gene	GO:1903039	positive regulation of leukocyte cell-cell adhesion	http://amigo.geneontology.org/amigo/term/GO:1903039	189	25	5.30586	4.71177	1.27544e-10	2.44721e-08	Bcl6;Ccr2;Ccr7;Cd28;Cd40lg;Cd44;Cd5;Cd6;Egr3;Foxp3;Hes1;Il1rl2;Il21;Il4ra;Nr4a3;Prkcz;Ptafr;Rag1;Slamf1;Socs1;Tnfsf11;Vsir;Xbp1;Zbtb16;Zbtb7b
						Down-regulated gene	GO:0002252	immune effector process	http://amigo.geneontology.org/amigo/term/GO:0002252	678	51	19.0337	2.67946	1.62433e-10	3.05171e-08	Aire;Anxa3;App;Bcl2;Bcl3;Bcl6;C1qa;Card9;Ccr2;Ccr7;Cd177;Cd28;Cd40lg;Cd96;Ceacam1;Crtam;Dnase1l3;Dysf;F2rl1;Foxp3;Gpr183;H60b;Hmox1;Ifit1;Ifit1bl1;Ifit3;Ifit3b;Il21;Il4ra;Itm2a;Klrb1c;Lbp;Lfng;Lta;Lyst;Nppa;Nr4a3;Prf1;Prkcz;Ptafr;Pvr;Relb;Rgcc;Sema7a;Slamf1;Smad7;Tlr7;Tnfrsf4;Vsir;Xbp1;Zbtb7b
						Down-regulated gene	GO:0045597	positive regulation of cell differentiation	http://amigo.geneontology.org/amigo/term/GO:0045597	1023	66	28.719	2.29813	2.19125e-10	4.0328e-08	Acvrl1;Apoe;App;Asb4;Bambi;Bcl2;Bcl6;Bex1;Bin1;Btg1;Car2;Carmil1;Ccr1;Ccr2;Ccr7;Cd40lg;Cdh5;Ceacam1;Dlx1;Egr3;Fndc3b;Foxp3;Fzd3;Gpr68;Hap1;Hes1;Id2;Il1rl2;Il21;Il34;Il4ra;Itga3;Itpr1;Lta;Ntn1;Ntrk3;P2ry12;Pacsin1;Prkcz;Ptk2;Ptprf;Rag1;Rasal1;Rbm24;Rgcc;Sema7a;Serpinf1;Serpinf2;Sh3gl3;Shank3;Smyd1;Snai1;Socs1;Socs2;Tesc;Thrb;Tle6;Tmsb4x;Tnfsf11;Vsir;Wdfy2;Xbp1;Zbtb16;Zbtb7b;Zeb2;Zfp36
						Down-regulated gene	GO:0002366	leukocyte activation involved in immune response	http://amigo.geneontology.org/amigo/term/GO:0002366	245	28	6.87796	4.07097	3.18988e-10	5.75326e-08	Anxa3;Bcl3;Bcl6;Ccr2;Ccr7;Cd177;Cd28;Cd40lg;Ceacam1;Dnase1l3;Dysf;F2rl1;Foxp3;Gpr183;Hmox1;Il4ra;Itm2a;Lbp;Lfng;Nppa;Nr4a3;Prkcz;Ptafr;Relb;Slamf1;Smad7;Xbp1;Zbtb7b
						Down-regulated gene	GO:1903706	regulation of hemopoiesis	http://amigo.geneontology.org/amigo/term/GO:1903706	376	35	10.5556	3.31579	5.83044e-10	1.03096e-07	Bcl6;Car2;Ccr1;Ccr2;Ccr7;Cd28;Cd40lg;Cd44;Ceacam1;Ctla2a;Egr3;Foxp3;Gpr55;Gpr68;Hes1;Hes5;Id2;Il1rl2;Il21;Il34;Il4ra;Inpp4b;Mafb;Nfam1;Prkcz;Rag1;Smad7;Socs1;Tesc;Tnfsf11;Vsir;Xbp1;Zbtb16;Zbtb7b;Zfp36
						Down-regulated gene	GO:1902531	regulation of intracellular signal transduction	http://amigo.geneontology.org/amigo/term/GO:1902531	1630	89	45.7595	1.94495	7.19443e-10	1.24768e-07	Abca1;Adgrg1;Akr1c18;Aplp1;Apoe;App;Arhgap24;Arhgef17;Bbc3;Bcl2;Bcl2a1b;Bcl2a1d;Bcl3;Bcl6;Bst1;Capn3;Card6;Card9;Ccl22;Ccr1;Ccr7;Cd28;Cd40lg;Cd44;Cdk5r1;Ceacam1;Chrna10;Chrna9;Clec4n;Ddr1;Dusp4;Dusp6;Errfi1;F2rl1;Fgd6;Gpat3;Gpnmb;Gpr18;Gpr183;Gpr55;Grm4;Hap1;Hes1;Hes5;Igfbp4;Il21;Inpp4b;Itga3;Itpr1;Map3k8;Map3k9;Map4k5;Meis3;Mfhas1;Mst1r;Nos1;Nppa;Ntrk3;P2ry12;Pak6;Pde11a;Pdzd3;Plaur;Ppef2;Prag1;…
						Down-regulated gene	GO:0035295	tube development	http://amigo.geneontology.org/amigo/term/GO:0035295	1056	66	29.6454	2.22631	8.16767e-10	1.38974e-07	Acvrl1;Adamtsl2;Adgrg1;Anpep;Anxa3;Apoe;Arhgap24;Asb4;Bcl2;Btg1;C3ar1;Ccr2;Cd44;Cdh1;Cdh5;Ceacam1;Cecr2;Chd7;Clic4;Crispld2;Dchs1;Ddr1;Dnaaf1;Dysf;Egr3;Epas1;Epcam;Errfi1;Esrp2;Fndc3b;Foxb1;Fzd3;Hes1;Hes5;Hif3a;Hmox1;Hs6st1;Hsd11b1;Hspg2;Id2;Itga3;Itga6;Jup;Lox;Lrp1;Mcam;Nr4a1;Nr4a3;Ntn1;Pax7;Pik3r3;Plxdc1;Ptk2;Rgcc;Serpinf1;Serpinf2;Shank3;Slc7a11;Smad7;Spint2;Spry2;Tgfbr3;Thrb;Vav3;Xbp1;Zeb2
						Down-regulated gene	GO:0051049	regulation of transport	http://amigo.geneontology.org/amigo/term/GO:0051049	1821	96	51.1215	1.87788	8.64455e-10	1.44364e-07	Abca1;Adcy1;Anpep;Anxa3;Apoe;Atp1a2;Atp1b1;Bbc3;Bcl2;Bin1;Cacnb1;Cacnb3;Capn3;Car2;Ccr1;Ccr2;Ccr7;Cd177;Cd2;Cd40lg;Cdh1;Cdh3;Cdk5r1;Cdkn1a;Ceacam1;Chd7;Cldn10;Clec4n;Clic4;Crtam;Ctss;Dapk1;Dysf;F2rl1;Foxp3;Gpr68;Grm4;Grm6;Hap1;Hecw2;Hes1;Hmox1;Hrh3;Hvcn1;Ica1;Il4ra;Inpp4b;Itpr1;Jup;Kcnc1;Kcnh2;Kcnh3;Kcnh8;Kcnip3;Lbp;Lmx1b;Lrp1;Lrrc32;Map2;Mapk11;Nat8l;Nos1;Nppa;Nr4a3;P2ry12;Pacsin1;Plcb4;Ppp3cc;P…
						Down-regulated gene	GO:0051094	positive regulation of developmental process	http://amigo.geneontology.org/amigo/term/GO:0051094	1436	81	40.3133	2.00926	1.0766e-09	1.76524e-07	Acvrl1;Amigo2;Anxa3;Apoe;App;Asb4;Bambi;Bcl2;Bcl6;Bex1;Bin1;Bmp1;Btg1;C3ar1;Capn3;Car2;Carmil1;Ccr1;Ccr2;Ccr7;Cd28;Cd40lg;Cdh5;Ceacam1;Chd7;Dlx1;Egr1;Egr3;Fndc3b;Foxp3;Fst;Fzd3;Gpr68;Hap1;Hes1;Hmox1;Id2;Il1rl2;Il21;Il34;Il4ra;Itga3;Itpr1;Jup;Lrtm2;Lta;Ncmap;Ntn1;Ntrk3;P2ry12;Pacsin1;Prkcz;Ptk2;Ptprf;Rag1;Rag2;Rasal1;Rbm24;Rgcc;Sema7a;Serpinf1;Serpinf2;Sh3gl3;Shank3;Smyd1;Snai1;Socs1;Socs2;Tesc;Tg…
						Down-regulated gene	GO:0001817	regulation of cytokine production	http://amigo.geneontology.org/amigo/term/GO:0001817	614	46	17.237	2.66868	1.53725e-09	2.47553e-07	Bcl3;Bcl6;C3ar1;Card9;Ccr2;Ccr7;Cd2;Cd28;Cd40lg;Cd6;Cd96;Cdh3;Ceacam1;Clec4n;Crtam;Egr1;Errfi1;F2rl1;Foxp3;Gpnmb;Gpr18;Hmox1;Il1rl2;Il21;Il4ra;Lbp;Lrrc32;Lta;Mapk11;Nfam1;Nr4a3;Prkcz;Prnp;Ptafr;Relb;Rgcc;Sema7a;Serpinf2;Slamf1;Smad7;Socs1;Sulf2;Tlr7;Tnfrsf4;Vsir;Zfp36
						Down-regulated gene	GO:0006954	inflammatory response	http://amigo.geneontology.org/amigo/term/GO:0006954	640	47	17.9669	2.61592	1.92678e-09	3.04836e-07	Adcy1;Apoe;App;Bcl6;Bst1;C3ar1;Ccl22;Ccr1;Ccr2;Ccr4;Ccr7;Cd28;Cd40lg;Cd44;Cd6;Cd96;Cdh5;Cnr2;Ctla2a;Ctss;Dnase1l3;F2rl1;Foxp3;Ggt1;Ggt5;Hmox1;Igfbp4;Il1rl2;Il34;Il4ra;Lbp;Lta;Mfhas1;Mgll;Nppa;Prkcz;Ptafr;Ptges;Relb;Sema7a;Serpinf1;Serpinf2;Slamf1;Tlr7;Tnfrsf4;Tnfsf11;Zfp36
						Down-regulated gene	GO:0050670	regulation of lymphocyte proliferation	http://amigo.geneontology.org/amigo/term/GO:0050670	217	25	6.09191	4.1038	2.42611e-09	3.77219e-07	Bcl2;Bcl6;Bst1;Ccr2;Ccr7;Cd28;Cd40lg;Cd44;Cd6;Cdkn1a;Ceacam1;Foxp3;Gpnmb;Gpr183;Hes1;Il21;Lrrc32;Prnp;Slamf1;Slfn1;Tnfrsf4;Vav3;Vsir;Zbtb7b;Zc3h12d
						Down-regulated gene	GO:0032944	regulation of mononuclear cell proliferation	http://amigo.geneontology.org/amigo/term/GO:0032944	219	25	6.14806	4.06633	2.93611e-09	4.48776e-07	Bcl2;Bcl6;Bst1;Ccr2;Ccr7;Cd28;Cd40lg;Cd44;Cd6;Cdkn1a;Ceacam1;Foxp3;Gpnmb;Gpr183;Hes1;Il21;Lrrc32;Prnp;Slamf1;Slfn1;Tnfrsf4;Vav3;Vsir;Zbtb7b;Zc3h12d
						Down-regulated gene	GO:2000145	regulation of cell motility	http://amigo.geneontology.org/amigo/term/GO:2000145	878	57	24.6484	2.31253	3.3469e-09	5.0304e-07	Acan;Acvrl1;Adgrg1;Aire;Anxa3;Apoe;App;Bcl2;Bst1;C3ar1;Carmil1;Ccr1;Ccr2;Ccr7;Cdh1;Ceacam1;Clic4;Dysf;Egr1;Epb41l4b;Epcam;F2rl1;Gpnmb;Gpr18;Gpr183;Hmox1;Itga3;Itga6;Jup;Lbp;Lrp1;Mcam;Nr4a3;Ntn1;Ntrk3;P2ry12;Prag1;Ptafr;Ptk2;Ptprk;Rapgef4;Rgcc;Rnd1;Sdc3;Sell;Sema4g;Sema7a;Serpinf1;Slamf1;Snai1;Sorl1;Spint2;Spry2;Tgfbr3;Tmsb4x;Vsir;Xbp1
						Down-regulated gene	GO:0050870	positive regulation of T cell activation	http://amigo.geneontology.org/amigo/term/GO:0050870	175	22	4.91283	4.47807	4.36942e-09	6.45957e-07	Bcl6;Ccr2;Ccr7;Cd28;Cd40lg;Cd5;Cd6;Egr3;Foxp3;Hes1;Il1rl2;Il21;Il4ra;Prkcz;Rag1;Slamf1;Socs1;Tnfsf11;Vsir;Xbp1;Zbtb16;Zbtb7b
						Down-regulated gene	GO:0050801	ion homeostasis	http://amigo.geneontology.org/amigo/term/GO:0050801	793	53	22.2621	2.38072	4.63724e-09	6.74493e-07	Abca1;Anpep;Apoe;App;Atp1a2;Atp1a3;Atp1b1;Bbc3;Bcl2;C3ar1;Cacnb3;Capn3;Car2;Ccr1;Ccr10;Ccr2;Ccr4;Ccr7;Ccr8;Ccr9;Cd52;Chd7;Chrna10;Chrna9;Ckb;Clic4;Cnga1;Epas1;F2rl1;Gpr18;Gpr55;Hap1;Hmox1;Hrh3;Inpp4b;Itpr1;Kcnh2;Lyst;Micu1;Nos1;Prnp;Ptk2;Scn2b;Scn5a;Scnn1a;Slc7a11;Slc9a7;Smad7;Steap4;Tesc;Tnfsf11;Trpm1;Xbp1
						Down-regulated gene	GO:0070663	regulation of leukocyte proliferation	http://amigo.geneontology.org/amigo/term/GO:0070663	228	25	6.40072	3.90581	6.73501e-09	9.64068e-07	Bcl2;Bcl6;Bst1;Ccr2;Ccr7;Cd28;Cd40lg;Cd44;Cd6;Cdkn1a;Ceacam1;Foxp3;Gpnmb;Gpr183;Hes1;Il21;Lrrc32;Prnp;Slamf1;Slfn1;Tnfrsf4;Vav3;Vsir;Zbtb7b;Zc3h12d
						Down-regulated gene	GO:0031347	regulation of defense response	http://amigo.geneontology.org/amigo/term/GO:0031347	580	43	16.2825	2.64087	7.35301e-09	1.03303e-06	Apoe;App;Bcl6;Bst1;Card9;Ccr1;Ccr2;Ccr7;Cd28;Cd44;Cd6;Cd96;Cdh5;Ceacam1;Cnr2;Crtam;Ctla2a;Ctss;Dnase1l3;F2rl1;Foxp3;Ggt1;H60b;Ifi205;Ifi213;Ifi214;Il1rl2;Il21;Klrb1c;Lbp;Lta;Mfhas1;Mgll;Nppa;Pvr;Rag1;Sema7a;Serpinf1;Shank3;Socs1;Tlr7;Tnfsf11;Zfp36
						Down-regulated gene	GO:1903708	positive regulation of hemopoiesis	http://amigo.geneontology.org/amigo/term/GO:1903708	196	23	5.50237	4.18002	7.44586e-09	1.03303e-06	Bcl6;Car2;Ccr1;Ccr2;Ccr7;Cd40lg;Egr3;Foxp3;Gpr68;Id2;Il1rl2;Il21;Il34;Il4ra;Prkcz;Rag1;Socs1;Tesc;Tnfsf11;Vsir;Xbp1;Zbtb16;Zbtb7b
						Down-regulated gene	GO:0030334	regulation of cell migration	http://amigo.geneontology.org/amigo/term/GO:0030334	829	54	23.2728	2.32031	7.98582e-09	1.09115e-06	Acan;Acvrl1;Adgrg1;Aire;Anxa3;Apoe;App;Bcl2;Bst1;C3ar1;Carmil1;Ccr1;Ccr2;Ccr7;Cdh1;Ceacam1;Clic4;Dysf;Egr1;Epb41l4b;F2rl1;Gpnmb;Gpr18;Gpr183;Hmox1;Itga3;Itga6;Jup;Lbp;Lrp1;Mcam;Nr4a3;Ntn1;Ntrk3;P2ry12;Ptafr;Ptk2;Ptprk;Rapgef4;Rgcc;Rnd1;Sdc3;Sell;Sema4g;Sema7a;Serpinf1;Slamf1;Snai1;Sorl1;Spry2;Tgfbr3;Tmsb4x;Vsir;Xbp1
						Down-regulated gene	GO:0022008	neurogenesis	http://amigo.geneontology.org/amigo/term/GO:0022008	1634	86	45.8718	1.87479	8.4443e-09	1.13658e-06	Adcy1;Adgrg1;Apoe;App;Atl1;Bcl2;Bcl6;Bex1;Bicdl1;Bin1;Btbd3;Ccr2;Ccr4;Cd44;Cdh1;Cdk5r1;Cecr2;Chd7;Chl1;Cntnap1;Crmp1;Dchs1;Ddr1;Dlx1;Egr2;Etv1;Foxb1;Fzd3;Gabrr2;Gpr183;Gsn;Hap1;Hecw2;Hes1;Hes5;Hs6st1;Id2;Itga3;Itpr1;Klk8;Lmx1b;Lrp1;Lrp4;Lta;Map2;Mdga1;Mgll;Nab2;Nav1;Ncmap;Nos1;Nr4a3;Ntn1;Ntrk3;Olig3;P2ry12;Pacsin1;Pax7;Prag1;Prkcz;Ptk2;Ptprf;Ptprk;Rapgef4;Rasal1;Rnd1;Rtn4rl1;Samd14;Sdk1;Sema4g;Se…
						Down-regulated gene	GO:0040012	regulation of locomotion	http://amigo.geneontology.org/amigo/term/GO:0040012	951	59	26.6977	2.20993	9.22803e-09	1.2238e-06	Acan;Acvrl1;Adgrg1;Aire;Anxa3;Apoe;App;Bcl2;Bst1;C3ar1;Carmil1;Ccr1;Ccr2;Ccr4;Ccr7;Cdh1;Ceacam1;Clic4;Dysf;Egr1;Epb41l4b;Epcam;F2rl1;Gpnmb;Gpr18;Gpr183;Hmox1;Itga3;Itga6;Jup;Lbp;Lrp1;Mcam;Nr4a3;Ntn1;Ntrk3;P2ry12;Prag1;Ptafr;Ptk2;Ptprk;Rapgef4;Rgcc;Rnd1;Sdc3;Sell;Sema4g;Sema7a;Serpinf1;Slamf1;Snai1;Sorl1;Spint2;Spry2;Tgfbr3;Tmsb4x;Trim13;Vsir;Xbp1
						Down-regulated gene	GO:0002443	leukocyte mediated immunity	http://amigo.geneontology.org/amigo/term/GO:0002443	345	31	9.68529	3.20073	1.31749e-08	1.7219e-06	Aire;Anxa3;Bcl3;Bcl6;C1qa;Ccr2;Cd177;Cd28;Cd40lg;Cd96;Ceacam1;Crtam;Dnase1l3;F2rl1;Foxp3;H60b;Hmox1;Il21;Il4ra;Klrb1c;Lta;Lyst;Nppa;Nr4a3;Prf1;Prkcz;Ptafr;Pvr;Slamf1;Smad7;Vsir
						Down-regulated gene	GO:0050776	regulation of immune response	http://amigo.geneontology.org/amigo/term/GO:0050776	705	48	19.7917	2.42526	1.45603e-08	1.87578e-06	Apoe;Bcl2;Bcl2a1d;Bcl6;C1qa;C3ar1;Cacnb3;Card9;Ccr1;Ccr2;Ccr7;Cd177;Cd28;Cd40lg;Cd44;Cd96;Ceacam1;Crtam;F2rl1;Foxp3;H60b;Hmox1;Ifi205;Ifi213;Ifi214;Il21;Il4ra;Klrb1c;Lbp;Lta;Mfhas1;Nfam1;Nppa;Nr4a3;Prkcz;Prnp;Ptafr;Pvr;Rgcc;Sema7a;Slamf1;Smad7;Socs1;Tlr7;Vav3;Vsir;Xbp1;Zbtb7b
						Down-regulated gene	GO:0035239	tube morphogenesis	http://amigo.geneontology.org/amigo/term/GO:0035239	845	54	23.722	2.27637	1.53184e-08	1.94565e-06	Acvrl1;Adgrg1;Anpep;Anxa3;Apoe;Arhgap24;Asb4;Bcl2;Btg1;C3ar1;Ccr2;Cd44;Cdh1;Cdh5;Ceacam1;Cecr2;Chd7;Clic4;Dchs1;Ddr1;Dnaaf1;Dysf;Egr3;Epas1;Esrp2;Fzd3;Hes1;Hes5;Hif3a;Hmox1;Hs6st1;Hspg2;Id2;Jup;Lox;Lrp1;Mcam;Nr4a1;Nr4a3;Ntn1;Pik3r3;Plxdc1;Ptk2;Rgcc;Serpinf1;Serpinf2;Shank3;Smad7;Spint2;Spry2;Tgfbr3;Vav3;Xbp1;Zeb2
						Down-regulated gene	GO:0048699	generation of neurons	http://amigo.geneontology.org/amigo/term/GO:0048699	1526	81	42.8399	1.89076	1.70576e-08	2.13647e-06	Adcy1;Adgrg1;Apoe;App;Atl1;Bcl2;Bcl6;Bex1;Bicdl1;Bin1;Btbd3;Ccr2;Ccr4;Cd44;Cdh1;Cdk5r1;Cecr2;Chd7;Chl1;Cntnap1;Crmp1;Ddr1;Dlx1;Egr2;Etv1;Foxb1;Fzd3;Gabrr2;Gpr183;Hap1;Hecw2;Hes1;Hes5;Hs6st1;Id2;Itga3;Itpr1;Klk8;Lmx1b;Lrp1;Lrp4;Lta;Map2;Mdga1;Mgll;Nav1;Nos1;Nr4a3;Ntn1;Ntrk3;Olig3;P2ry12;Pacsin1;Pax7;Prag1;Prkcz;Ptk2;Ptprf;Ptprk;Rapgef4;Rasal1;Rnd1;Rtn4rl1;Samd14;Sdk1;Sema4g;Sema7a;Serpinf1;Sh3gl3;…
						Down-regulated gene	GO:0051093	negative regulation of developmental process	http://amigo.geneontology.org/amigo/term/GO:0051093	993	60	27.8768	2.15233	1.79151e-08	2.21313e-06	Acvrl1;Adgrg1;Apoe;App;Bcl2;Bcl6;Bex1;Ccr1;Ccr2;Cd44;Cdh3;Cdk5r1;Cdkn1a;Ceacam1;Crmp1;Dlx1;Fndc3b;Foxp3;Fst;Fzd3;Gpr55;Gpr68;Hes1;Hes5;Id2;Il4ra;Inpp4b;Klk8;Lfng;Lrp1;Lrp4;Mafb;Map2;Mapk11;Mdga1;Ntn1;Ntrk3;P2ry12;Prag1;Ptk2;Rflnb;Rgcc;Rtn4rl1;Sema4g;Sema7a;Serpinf1;Smad7;Snai1;Socs1;Socs2;Sorl1;Spry2;Tgfbr3;Thrb;Trio;Zbtb16;Zbtb7b;Zfp36;Zfp536;Zhx2
						Down-regulated gene	GO:0045619	regulation of lymphocyte differentiation	http://amigo.geneontology.org/amigo/term/GO:0045619	173	21	4.85668	4.32394	1.84073e-08	2.2432e-06	Bcl6;Ccr2;Ccr7;Cd28;Cd44;Ctla2a;Egr3;Foxp3;Id2;Il1rl2;Il21;Il4ra;Nfam1;Prkcz;Rag1;Smad7;Socs1;Vsir;Xbp1;Zbtb16;Zbtb7b
						Down-regulated gene	GO:0042330	taxis	http://amigo.geneontology.org/amigo/term/GO:0042330	540	40	15.1596	2.63859	2.56926e-08	3.08928e-06	App;Bst1;C3ar1;Ccl22;Ccr1;Ccr10;Ccr2;Ccr4;Ccr7;Ccr8;Ccr9;Cdk5r1;Chl1;Cnr2;Crmp1;Dysf;Egr2;Egr3;Etv1;F2rl1;Fzd3;Gpr18;Gpr183;Id2;Jaml;Lbp;Lyst;Nr4a1;Nr4a3;Ntn1;Ntrk3;P2ry12;Ptafr;Sell;Sema4g;Sema7a;Slamf1;Slit3;Tnfsf11;Vav3
						Down-regulated gene	GO:0006468	protein phosphorylation	http://amigo.geneontology.org/amigo/term/GO:0006468	1766	89	49.5775	1.79517	3.43086e-08	4.07098e-06	Acvrl1;Apoe;App;Bcl2;Bst1;Card9;Ccl22;Ccnd2;Ccr1;Ccr7;Cd40lg;Cd44;Cd6;Cdk15;Cdk17;Cdk5r1;Cdkl1;Cdkn1a;Ceacam1;Chrna10;Chrna9;Dapk1;Ddr1;Dusp4;Dusp6;E030030I06Rik;Egr1;Errfi1;F2rl1;Gpnmb;Gpr183;Gpr55;Grm4;Gtf2h4;Hes1;Hes5;Igfbp4;Il21;Il34;Khdc3;Lrp4;Map3k19;Map3k8;Map3k9;Map4k5;Mapk10;Mapk11;Mfhas1;Mst1r;Nab2;Nos1;Ntrk3;Pak6;Pdk1;Pik3r3;Plaur;Ppef2;Prag1;Prkcz;Prlr;Prnp;Ptk2;Rgcc;Rps6ka1;Sema7a;Se…
						Down-regulated gene	GO:0009968	negative regulation of signal transduction	http://amigo.geneontology.org/amigo/term/GO:0009968	1137	65	31.9194	2.03638	3.58751e-08	4.20158e-06	Adamtsl2;Ankrd6;Aplp1;Apoe;Arhgap24;Bambi;Bcl2;Bcl2a1b;Bcl2a1d;Bcl3;Bcl6;Cd44;Cdh1;Ceacam1;Chrna10;Chrna9;Ddr1;Dhrs3;Dlx1;Dusp4;Dusp6;Egr1;Errfi1;F2rl1;Fst;Hmox1;Itga3;Itga6;Itpr1;Lfng;Lrp1;Lrp4;Lzts2;Meis3;Mfhas1;Mst1r;Ntrk3;Pde11a;Pdzd3;Peg10;Plaur;Ppef2;Prkcz;Prnp;Ptprf;Rasal1;Rasl11b;Rgs11;Rph3al;Sik1;Slamf1;Slit3;Smad7;Snai1;Socs1;Socs2;Sorl1;Spry2;Sulf2;Tgfbr3;Tle2;Tle6;Tnfrsf4;Xbp1;Zfp536
						Down-regulated gene	GO:0010648	negative regulation of cell communication	http://amigo.geneontology.org/amigo/term/GO:0010648	1267	70	35.5689	1.96801	3.91368e-08	4.52481e-06	Adamtsl2;Ankrd6;Aplp1;Apoe;Arhgap24;Bambi;Bcl2;Bcl2a1b;Bcl2a1d;Bcl3;Bcl6;Cd44;Cdh1;Ceacam1;Chrna10;Chrna9;Cnr2;Ddr1;Dhrs3;Dlx1;Dusp4;Dusp6;Egr1;Errfi1;F2rl1;Fst;Hmox1;Itga3;Itga6;Itpr1;Lfng;Lrp1;Lrp4;Lzts2;Meis3;Mfhas1;Mgll;Mst1r;Nos1;Ntrk3;Pde11a;Pdzd3;Peg10;Plaur;Ppef2;Prkcz;Prnp;Ptprf;Rapgef4;Rasal1;Rasl11b;Rgs11;Rph3al;Shank3;Sik1;Slamf1;Slit3;Smad7;Snai1;Socs1;Socs2;Sorl1;Spry2;Sulf2;Tgfbr3;…
						Down-regulated gene	GO:0023057	negative regulation of signaling	http://amigo.geneontology.org/amigo/term/GO:0023057	1271	70	35.6812	1.96182	4.42936e-08	5.0562e-06	Adamtsl2;Ankrd6;Aplp1;Apoe;Arhgap24;Bambi;Bcl2;Bcl2a1b;Bcl2a1d;Bcl3;Bcl6;Cd44;Cdh1;Ceacam1;Chrna10;Chrna9;Cnr2;Ddr1;Dhrs3;Dlx1;Dusp4;Dusp6;Egr1;Errfi1;F2rl1;Fst;Hmox1;Itga3;Itga6;Itpr1;Lfng;Lrp1;Lrp4;Lzts2;Meis3;Mfhas1;Mgll;Mst1r;Nos1;Ntrk3;Pde11a;Pdzd3;Peg10;Plaur;Ppef2;Prkcz;Prnp;Ptprf;Rapgef4;Rasal1;Rasl11b;Rgs11;Rph3al;Shank3;Sik1;Slamf1;Slit3;Smad7;Snai1;Socs1;Socs2;Sorl1;Spry2;Sulf2;Tgfbr3;…
						Down-regulated gene	GO:0048646	anatomical structure formation involved in morphogenesis	http://amigo.geneontology.org/amigo/term/GO:0048646	1095	63	30.7403	2.04943	4.71986e-08	5.32047e-06	Acvrl1;Adgrg1;Anpep;Anxa3;Arhgap24;Bcl3;Bcl6;Btg1;C3ar1;Capn3;Ccr2;Cd44;Cdh1;Cdh5;Cdk5r1;Ceacam1;Cecr2;Clic4;Cntnap1;Dchs1;Dysf;Egr2;Egr3;Epas1;Ets2;Fjx1;Foxb1;Fzd3;Hes1;Hes5;Hif3a;Hmox1;Hs6st1;Hspg2;Il4ra;Itga3;Itga6;Jup;Lamb3;Lfng;Mafb;Mcam;Ncmap;Nr4a1;Nr4a3;Pik3r3;Plxdc1;Ptk2;Rgcc;Sdk1;Serpinf1;Sh3pxd2a;Shank3;Snai1;Spaca1;Spint2;Spry2;Tgfbr3;Tnnt3;Vav3;Whrn;Xbp1;Zeb2
						Down-regulated gene	GO:0070661	leukocyte proliferation	http://amigo.geneontology.org/amigo/term/GO:0070661	307	28	8.61851	3.24882	4.88321e-08	5.43664e-06	Bcl2;Bcl6;Bst1;Ccr2;Ccr7;Cd28;Cd40lg;Cd44;Cd6;Cdkn1a;Ceacam1;F2rl1;Foxp3;Gpnmb;Gpr183;Hes1;Il21;Lrrc32;Prnp;Rag2;Slamf1;Slfn1;Tnfrsf4;Tnfsf11;Vav3;Vsir;Zbtb7b;Zc3h12d
						Down-regulated gene	GO:0009888	tissue development	http://amigo.geneontology.org/amigo/term/GO:0009888	1844	91	51.7672	1.75787	6.22107e-08	6.84166e-06	Acan;Actg2;Acvrl1;Adamtsl2;Aire;Ankrd6;Arhgap24;Asb2;Bambi;Bcl2;Bmp1;Btg1;C3ar1;Capn3;Car2;Ccr1;Cd44;Cdh1;Cdh3;Cdh5;Cdkn1a;Ceacam1;Cecr2;Chd7;Cldn1;Clic4;Col6a2;Dchs1;Ddr1;Dnaaf1;Dysf;Egr1;Egr2;Epcam;Errfi1;Esrp2;Ets2;F2rl1;Fn3k;Fndc3b;Foxb1;Fst;Fzd3;Gpnmb;Gsn;Hes1;Hes5;Hspg2;Id2;Itga3;Itga6;Lamb3;Lfng;Lmx1b;Lrp4;Maff;Mapk11;Nab2;Nphs2;Nppa;Nr4a1;Nr4a3;Ntn1;Ntrk3;Pax7;Plaur;Prlr;Rbm24;Rflnb;Rgcc;…
						Down-regulated gene	GO:0006935	chemotaxis	http://amigo.geneontology.org/amigo/term/GO:0006935	538	39	15.1034	2.58219	6.85587e-08	7.44894e-06	App;Bst1;C3ar1;Ccl22;Ccr1;Ccr10;Ccr2;Ccr4;Ccr7;Ccr8;Ccr9;Cdk5r1;Chl1;Cnr2;Crmp1;Dysf;Egr2;Egr3;Etv1;F2rl1;Fzd3;Gpr18;Gpr183;Jaml;Lbp;Lyst;Nr4a1;Nr4a3;Ntn1;Ntrk3;P2ry12;Ptafr;Sell;Sema4g;Sema7a;Slamf1;Slit3;Tnfsf11;Vav3
						Down-regulated gene	GO:0044093	positive regulation of molecular function	http://amigo.geneontology.org/amigo/term/GO:0044093	1577	81	44.2716	1.82961	7.10783e-08	7.63076e-06	Adcy1;Anxa3;Apoe;App;Arap3;Arhgap20;Arhgap24;Arhgap29;Atp1b1;Bambi;Bbc3;Bcl2;Bin1;Btg1;Cacnb3;Capn3;Ccl22;Ccnd2;Ccr7;Cd40lg;Cd44;Cdh3;Cdk5r1;Cdkn1a;Ceacam1;Chn2;Ctss;Dapk1;Dnajb4;Egr1;F2rl1;Gpr55;Grm4;Gsn;Gtf2h4;Hap1;Hes1;Ifi27l2a;Itga6;Jup;Kcnc1;Lfng;Lrp1;Map3k19;Map3k8;Map3k9;Map4k5;Mst1r;Nab2;Ncf4;Nfam1;Nos1;Nppa;Ntrk3;Pak6;Plaur;Prkcz;Prlr;Prnp;Ptafr;Ptk2;Rasal1;Rgcc;Rgs11;Rin2;Sh3pxd2a;Shank…
						Down-regulated gene	GO:0050673	epithelial cell proliferation	http://amigo.geneontology.org/amigo/term/GO:0050673	392	32	11.0047	2.90784	7.39914e-08	7.85006e-06	Acvrl1;Apoe;Ccnd2;Cdh1;Cdh3;Ceacam1;Dysf;Egr3;Errfi1;Esrp2;Fst;Hes1;Hes5;Hmox1;Hrh3;Id2;Igfbp4;Itpr1;Jaml;Klk8;Nr4a1;Nr4a3;Ptprk;Rgcc;Rps6ka1;Scn5a;Serpinf1;Sulf2;Tgfbr3;Tnfsf11;Xbp1;Zfp36
						Down-regulated gene	GO:0002697	regulation of immune effector process	http://amigo.geneontology.org/amigo/term/GO:0002697	373	31	10.4713	2.96046	7.92817e-08	8.24267e-06	Bcl6;Ccr2;Ccr7;Cd177;Cd28;Cd40lg;Cd96;Ceacam1;Crtam;Dnase1l3;F2rl1;Foxp3;H60b;Hmox1;Il21;Il4ra;Klrb1c;Lbp;Lta;Nppa;Nr4a3;Prkcz;Ptafr;Pvr;Sema7a;Slamf1;Smad7;Tnfrsf4;Vsir;Xbp1;Zbtb7b
						Down-regulated gene	GO:0045596	negative regulation of cell differentiation	http://amigo.geneontology.org/amigo/term/GO:0045596	745	48	20.9146	2.29505	7.95201e-08	8.24267e-06	Acvrl1;Adgrg1;Apoe;App;Bcl2;Bcl6;Bex1;Cd44;Cdk5r1;Ceacam1;Crmp1;Dlx1;Fndc3b;Foxp3;Fst;Gpr55;Gpr68;Hes1;Hes5;Id2;Il4ra;Inpp4b;Klk8;Lrp1;Lrp4;Mafb;Map2;Ntn1;Ntrk3;P2ry12;Prag1;Ptk2;Rflnb;Rtn4rl1;Sema4g;Sema7a;Smad7;Snai1;Socs1;Sorl1;Tgfbr3;Thrb;Trio;Zbtb16;Zbtb7b;Zfp36;Zfp536;Zhx2
						Down-regulated gene	GO:0009719	response to endogenous stimulus	http://amigo.geneontology.org/amigo/term/GO:0009719	1504	78	42.2223	1.84737	8.68214e-08	8.89722e-06	Abca1;Acsbg1;Acvrl1;Adamtsl2;Akr1c18;Anxa3;Aplp1;Apoe;App;Atp1a2;Atp1a3;Bambi;Bcl2;Cacnb1;Car2;Ccr7;Cd44;Cdh1;Cdh5;Cdk5r1;Ceacam1;Cldn1;Cyp11a1;Dlx1;Egr1;Egr2;Egr3;Ephx1;Errfi1;Fst;Ggt1;Gpr83;Hes1;Hes5;Hrh3;Itga3;Itpr1;Jup;Kcnc1;Lox;Lrp4;Lrrc32;Me1;Nos1;Nppa;Nr4a1;Nr4a3;Ntrk3;P2ry12;Peg10;Pik3r3;Prkcz;Prlr;Prnp;Ptafr;Ptk2;Ptprf;Ptprk;Rasl11b;Rgmb;Rragd;Serpinf1;Slit3;Smad7;Socs1;Socs2;Spint2;Spry…
						Down-regulated gene	GO:0043269	regulation of ion transport	http://amigo.geneontology.org/amigo/term/GO:0043269	678	45	19.0337	2.36423	8.8467e-08	8.96399e-06	Anxa3;Apoe;Atp1a2;Atp1b1;Bcl2;Bin1;Cacnb1;Cacnb3;Capn3;Car2;Ccr1;Chd7;Cldn10;Clic4;Ctss;Dapk1;Dysf;Grm6;Hap1;Hecw2;Hes1;Hrh3;Hvcn1;Itpr1;Kcnc1;Kcnh2;Kcnh3;Kcnh8;Kcnip3;Nat8l;Nos1;Nppa;P2ry12;Plcb4;Prnp;Ptafr;Scn11a;Scn2b;Scn4b;Scn5a;Shank3;Sik1;Slc15a1;Tesc;Tnfsf11
						Down-regulated gene	GO:0002703	regulation of leukocyte mediated immunity	http://amigo.geneontology.org/amigo/term/GO:0002703	224	23	6.28842	3.65751	9.2075e-08	9.22592e-06	Bcl6;Ccr2;Cd177;Cd28;Cd96;Ceacam1;Crtam;Dnase1l3;F2rl1;Foxp3;H60b;Hmox1;Il21;Il4ra;Klrb1c;Lta;Nppa;Prkcz;Ptafr;Pvr;Slamf1;Smad7;Vsir
						Down-regulated gene	GO:0045580	regulation of T cell differentiation	http://amigo.geneontology.org/amigo/term/GO:0045580	142	18	3.98641	4.51534	9.83145e-08	9.74286e-06	Bcl6;Ccr2;Ccr7;Cd28;Cd44;Ctla2a;Egr3;Foxp3;Il1rl2;Il4ra;Prkcz;Rag1;Smad7;Socs1;Vsir;Xbp1;Zbtb16;Zbtb7b
						Down-regulated gene	GO:0072359	circulatory system development	http://amigo.geneontology.org/amigo/term/GO:0072359	1069	61	30.0104	2.03263	1.05284e-07	1.03201e-05	Acan;Acvrl1;Adam19;Adgrg1;Anpep;Anxa3;Apoe;Arhgap24;Asb4;Btg1;C3ar1;Ccr2;Cdh5;Cdkl1;Cdkn1a;Ceacam1;Chd7;Clic4;Dchs1;Dhrs3;Dnaaf1;Drc1;Dusp6;Dysf;Egr1;Egr3;Epas1;Errfi1;Gm572;Hes1;Hif3a;Hmox1;Hs6st1;Hspg2;Id2;Itga3;Jup;Lox;Lrp1;Mapk11;Mcam;Nppa;Nr4a1;Ntrk3;Pik3r3;Plxdc1;Ptk2;Rbm24;Rgcc;Scn5a;Serpinf1;Serpinf2;Sik1;Slit3;Smad7;Smyd1;Snai1;Spry2;Tgfbr3;Vav3;Xbp1
						Down-regulated gene	GO:0032101	regulation of response to external stimulus	http://amigo.geneontology.org/amigo/term/GO:0032101	708	46	19.8759	2.31436	1.17934e-07	1.14358e-05	Apoe;App;Bcl6;Bst1;C3ar1;Cacnb3;Capn3;Ccr1;Ccr2;Ccr4;Ccr7;Cd28;Cd44;Cd6;Cdh5;Cdkn1a;Ceacam1;Cnr2;Ctla2a;Ctss;Dnase1l3;Dysf;F2rl1;Foxp3;Ggt1;Gpr18;Gpr183;Il1rl2;Klk8;Lbp;Lta;Mfhas1;Mgll;Nppa;Ntrk3;P2ry12;Ptprf;Rtn4rl1;Sell;Sema4g;Sema7a;Serpinf1;Serpinf2;Slamf1;Tnfsf11;Zfp36
						Down-regulated gene	GO:0007167	enzyme linked receptor protein signaling pathway	http://amigo.geneontology.org/amigo/term/GO:0007167	827	51	23.2166	2.1967	1.21561e-07	1.16621e-05	Acvrl1;Adamtsl2;Afp;App;Bambi;Bex1;Cdh3;Cdh5;Cdk5r1;Ceacam1;Ddr1;Dlx1;Egr1;Errfi1;Fst;Hap1;Hes1;Hes5;Igfbp4;Itga3;Lrp1;Lrp4;Lrrc32;Mst1r;Mvb12b;Nppa;Nr4a3;Ntrk3;Pdzd3;Peg10;Pik3r3;Plaur;Prkcz;Prlr;Ptk2;Ptp4a3;Ptprf;Ptprk;Rasl11b;Rgmb;Smad7;Socs1;Socs2;Spry2;Sulf2;Tgfbr3;Vsir;Xbp1;Yes1;Zbtb7b;Zcchc12
						Down-regulated gene	GO:0045621	positive regulation of lymphocyte differentiation	http://amigo.geneontology.org/amigo/term/GO:0045621	100	15	2.80733	5.34315	1.22872e-07	1.16638e-05	Bcl6;Ccr2;Ccr7;Egr3;Foxp3;Il1rl2;Il21;Il4ra;Prkcz;Rag1;Socs1;Vsir;Xbp1;Zbtb16;Zbtb7b
						Down-regulated gene	GO:0070848	response to growth factor	http://amigo.geneontology.org/amigo/term/GO:0070848	641	43	17.995	2.38955	1.29051e-07	1.21227e-05	Acvrl1;Adamtsl2;Akr1c18;Anxa3;App;Bambi;Bex1;Cd44;Cdh5;Cldn1;Dlx1;Dusp6;Egr1;Egr3;Errfi1;Fst;Hap1;Hes1;Hes5;Itga3;Kcnc1;Lrp4;Lrrc32;Nos1;Nr4a1;Ntrk3;Peg10;Ptk2;Ptp4a3;Ptprf;Ptprk;Rasl11b;Rgmb;Smad7;Spint2;Spry2;Sulf2;Tgfbr3;Vsir;Xbp1;Yes1;Zcchc12;Zfp36
						Down-regulated gene	GO:0046631	alpha-beta T cell activation	http://amigo.geneontology.org/amigo/term/GO:0046631	145	18	4.07063	4.42192	1.35771e-07	1.26225e-05	Bcl2;Bcl3;Bcl6;Ccr2;Ccr7;Cd28;Cd44;Foxp3;Gpr18;Gpr183;Il4ra;Prkcz;Relb;Smad7;Socs1;Vsir;Zbtb16;Zbtb7b
						Down-regulated gene	GO:0045582	positive regulation of T cell differentiation	http://amigo.geneontology.org/amigo/term/GO:0045582	88	14	2.47045	5.66698	1.52374e-07	1.40216e-05	Bcl6;Ccr2;Ccr7;Egr3;Foxp3;Il1rl2;Il4ra;Prkcz;Rag1;Socs1;Vsir;Xbp1;Zbtb16;Zbtb7b
						Down-regulated gene	GO:0042327	positive regulation of phosphorylation	http://amigo.geneontology.org/amigo/term/GO:0042327	1010	58	28.3541	2.04556	1.8039e-07	1.64319e-05	Acvrl1;Apoe;App;Bcl2;Card9;Ccl22;Ccnd2;Ccr1;Ccr7;Cd40lg;Cd44;Cd6;Cdk5r1;Cdkn1a;Ceacam1;Ddr1;Egr1;F2rl1;Gpnmb;Gpr183;Gpr55;Grm4;Hes1;Hes5;Igfbp4;Il21;Il34;Itga6;Lrp4;Map3k19;Map3k8;Map3k9;Map4k5;Mfhas1;Mst1r;Nab2;Ntrk3;Pak6;Pik3r3;Plaur;Prkcz;Prlr;Prnp;Ptk2;Rgcc;Sema7a;Serpinf2;Slamf1;Snx9;Socs1;Spry2;Tnfrsf19;Tnfsf11;Vav3;Wdfy2;Xbp1;Yes1;Zeb2
						Down-regulated gene	GO:0001934	positive regulation of protein phosphorylation	http://amigo.geneontology.org/amigo/term/GO:0001934	963	56	27.0346	2.07142	1.98836e-07	1.7931e-05	Acvrl1;Apoe;App;Bcl2;Card9;Ccl22;Ccnd2;Ccr1;Ccr7;Cd40lg;Cd44;Cd6;Cdk5r1;Cdkn1a;Ceacam1;Ddr1;Egr1;F2rl1;Gpnmb;Gpr183;Gpr55;Grm4;Hes1;Hes5;Igfbp4;Il21;Il34;Lrp4;Map3k19;Map3k8;Map3k9;Map4k5;Mfhas1;Mst1r;Nab2;Ntrk3;Pak6;Pik3r3;Plaur;Prkcz;Prlr;Prnp;Ptk2;Rgcc;Sema7a;Serpinf2;Slamf1;Snx9;Socs1;Spry2;Tnfrsf19;Tnfsf11;Wdfy2;Xbp1;Yes1;Zeb2
						Down-regulated gene	GO:0046651	lymphocyte proliferation	http://amigo.geneontology.org/amigo/term/GO:0046651	290	26	8.14126	3.19361	2.06613e-07	1.82946e-05	Bcl2;Bcl6;Bst1;Ccr2;Ccr7;Cd28;Cd40lg;Cd44;Cd6;Cdkn1a;Ceacam1;Foxp3;Gpnmb;Gpr183;Hes1;Il21;Lrrc32;Prnp;Rag2;Slamf1;Slfn1;Tnfrsf4;Vav3;Vsir;Zbtb7b;Zc3h12d
						Down-regulated gene	GO:0002683	negative regulation of immune system process	http://amigo.geneontology.org/amigo/term/GO:0002683	431	33	12.0996	2.72736	2.06925e-07	1.82946e-05	Bcl6;Ccr1;Ccr2;Cd44;Cd96;Ceacam1;Cnr2;F2rl1;Foxp3;Gpnmb;Gpr18;Gpr55;Gpr68;Hes1;Hes5;Hmox1;Id2;Il4ra;Inpp4b;Lrrc32;Mafb;Mfhas1;Prnp;Slamf1;Slfn1;Smad7;Socs1;Tnfrsf4;Vsir;Zbtb16;Zbtb7b;Zc3h12d;Zfp36
						Down-regulated gene	GO:0006915	apoptotic process	http://amigo.geneontology.org/amigo/term/GO:0006915	1839	89	51.6268	1.72391	2.13984e-07	1.8735e-05	Akr1c18;Amigo2;Aplp1;Apoe;App;Bbc3;Bcl2;Bcl2a1b;Bcl2a1d;Bcl3;Bcl6;Bin1;Btg1;Capn3;Card6;Card9;Ccnd2;Ccr7;Cd28;Cd40lg;Cd44;Cd5;Cdh1;Cdk5r1;Cdkn1a;Cecr2;Chl1;Dapk1;Ddr1;Dlx1;Dnase1l3;Dusp6;Egr1;Egr3;Epcam;Foxb1;Fzd3;G0s2;Gsn;Hif3a;Hmox1;Ifi27l2a;Ifit3;Il21;Itga6;Itpr1;Kcnh8;Kcnip3;Khdc1a;Lrp1;Lta;Map3k9;Meis3;Mst1r;Nos1;Nr4a1;Nr4a3;Nradd;Ntn1;Ntrk3;Osgin1;Pdk1;Peg10;Plaur;Prf1;Prkcz;Prnp;Ptcra;Ptk2…
						Down-regulated gene	GO:0030198	extracellular matrix organization	http://amigo.geneontology.org/amigo/term/GO:0030198	235	23	6.59723	3.48631	2.20315e-07	1.91039e-05	2300002M23Rik;Acan;Adamtsl2;Aplp1;App;Bcl3;Col15a1;Col9a3;Crispld2;Ctss;Ddr1;Fbln2;Fscn1;Hspg2;Lmx1b;Lox;P3h4;Ptk2;Rgcc;Scara3;Serpinf2;Spint2;Sulf2
						Down-regulated gene	GO:0035710	CD4-positive, alpha-beta T cell activation	http://amigo.geneontology.org/amigo/term/GO:0035710	91	14	2.55467	5.48016	2.34279e-07	2.01111e-05	Bcl3;Bcl6;Ccr2;Ccr7;Cd44;Foxp3;Gpr183;Il4ra;Prkcz;Relb;Smad7;Socs1;Vsir;Zbtb7b
						Down-regulated gene	GO:0032943	mononuclear cell proliferation	http://amigo.geneontology.org/amigo/term/GO:0032943	292	26	8.19741	3.17173	2.36391e-07	2.01111e-05	Bcl2;Bcl6;Bst1;Ccr2;Ccr7;Cd28;Cd40lg;Cd44;Cd6;Cdkn1a;Ceacam1;Foxp3;Gpnmb;Gpr183;Hes1;Il21;Lrrc32;Prnp;Rag2;Slamf1;Slfn1;Tnfrsf4;Vav3;Vsir;Zbtb7b;Zc3h12d
						Down-regulated gene	GO:0008285	negative regulation of cell proliferation	http://amigo.geneontology.org/amigo/term/GO:0008285	634	42	17.7985	2.35975	2.54971e-07	2.14891e-05	Acvrl1;Adgrg1;Apoe;App;Bcl2;Bcl6;Btg1;Cd44;Cdh1;Cdh5;Cdkn1a;Ceacam1;Ddr1;Foxp3;Gpnmb;Hes1;Hmox1;Id2;Ifit3;Lrrc32;Lta;Lzts2;Mapk11;Nos1;Prnp;Ptges;Ptprf;Ptprk;Rgcc;Serpinf1;Slfn1;Slit3;Spint2;Spry2;Tesc;Tgfbr3;Tnfrsf9;Vsir;Vsx2;Zbtb16;Zbtb7b;Zc3h12d
						Down-regulated gene	GO:0050767	regulation of neurogenesis	http://amigo.geneontology.org/amigo/term/GO:0050767	872	52	24.4799	2.12419	2.59285e-07	2.16503e-05	Adgrg1;Apoe;App;Bcl2;Bcl6;Bex1;Bin1;Ccr2;Cdh1;Cdk5r1;Chd7;Crmp1;Dlx1;Fzd3;Gpr183;Hap1;Hecw2;Hes1;Hes5;Id2;Itga3;Itpr1;Klk8;Lrp1;Lrp4;Lta;Map2;Mgll;Nos1;Ntn1;Ntrk3;P2ry12;Pacsin1;Prag1;Ptk2;Ptprf;Rapgef4;Rasal1;Rtn4rl1;Sdk1;Sema4g;Sema7a;Serpinf1;Sh3gl3;Shank3;Socs2;Sorl1;Thrb;Tle6;Zeb2;Zfp536;Zhx2
						Down-regulated gene	GO:0046632	alpha-beta T cell differentiation	http://amigo.geneontology.org/amigo/term/GO:0046632	106	15	2.97577	5.04071	2.69403e-07	2.22887e-05	Bcl2;Bcl3;Bcl6;Ccr2;Ccr7;Foxp3;Gpr18;Gpr183;Il4ra;Prkcz;Relb;Smad7;Socs1;Zbtb16;Zbtb7b
						Down-regulated gene	GO:0060284	regulation of cell development	http://amigo.geneontology.org/amigo/term/GO:0060284	1000	57	28.0733	2.0304	2.9647e-07	2.43051e-05	Adgrg1;Apoe;App;Bcl2;Bcl6;Bex1;Bin1;Carmil1;Ccr2;Cdh1;Cdh5;Cdk5r1;Chd7;Crmp1;Dlx1;Fzd3;Gpr183;Gpr68;Hap1;Hecw2;Hes1;Hes5;Id2;Itga3;Itpr1;Klk8;Lrp1;Lrp4;Lta;Map2;Mgll;Nos1;Ntn1;Ntrk3;P2ry12;Pacsin1;Prag1;Ptk2;Ptprf;Rapgef4;Rasal1;Rflnb;Rtn4rl1;Sdk1;Sema4g;Sema7a;Serpinf1;Sh3gl3;Shank3;Socs2;Sorl1;Thrb;Tle6;Tnfsf11;Zeb2;Zfp536;Zhx2
						Down-regulated gene	GO:0019220	regulation of phosphate metabolic process	http://amigo.geneontology.org/amigo/term/GO:0019220	1660	82	46.6017	1.75959	3.03493e-07	2.46567e-05	Acvrl1;Apoe;App;Bcl2;Bst1;Card9;Ccl22;Ccnd2;Ccr1;Ccr7;Cd40lg;Cd44;Cd6;Cdk5r1;Cdkn1a;Ceacam1;Chrna10;Chrna9;Ddr1;Dusp4;Dusp6;Egr1;Errfi1;F2rl1;Gpnmb;Gpr183;Gpr55;Grm4;Hes1;Hes5;Hsd11b1;Igfbp4;Il21;Il34;Itga6;Lrp4;Map3k19;Map3k8;Map3k9;Map4k5;Me1;Mfhas1;Mst1r;Nab2;Nos1;Ntrk3;Pak6;Pdk1;Pdzd3;Pik3r3;Plaur;Ppef2;Ppp1r14a;Ppp1r3b;Prkcz;Prlr;Prnp;Ptafr;Ptk2;Rgcc;Sema7a;Serpinf2;Slamf1;Slfn1;Smad7;Snx9;S…
						Down-regulated gene	GO:0098771	inorganic ion homeostasis	http://amigo.geneontology.org/amigo/term/GO:0098771	732	46	20.5497	2.23848	3.07334e-07	2.47459e-05	Anpep;Apoe;App;Atp1a2;Atp1a3;Atp1b1;Bbc3;Bcl2;C3ar1;Cacnb3;Capn3;Car2;Ccr1;Ccr10;Ccr2;Ccr4;Ccr7;Ccr8;Ccr9;Cd52;Chd7;Chrna10;Chrna9;Ckb;Clic4;Cnga1;Epas1;F2rl1;Gpr18;Gpr55;Hap1;Hmox1;Hrh3;Inpp4b;Itpr1;Kcnh2;Micu1;Nos1;Prnp;Ptk2;Scnn1a;Slc9a7;Steap4;Tesc;Tnfsf11;Trpm1
						Down-regulated gene	GO:0051174	regulation of phosphorus metabolic process	http://amigo.geneontology.org/amigo/term/GO:0051174	1661	82	46.6298	1.75853	3.11154e-07	2.48317e-05	Acvrl1;Apoe;App;Bcl2;Bst1;Card9;Ccl22;Ccnd2;Ccr1;Ccr7;Cd40lg;Cd44;Cd6;Cdk5r1;Cdkn1a;Ceacam1;Chrna10;Chrna9;Ddr1;Dusp4;Dusp6;Egr1;Errfi1;F2rl1;Gpnmb;Gpr183;Gpr55;Grm4;Hes1;Hes5;Hsd11b1;Igfbp4;Il21;Il34;Itga6;Lrp4;Map3k19;Map3k8;Map3k9;Map4k5;Me1;Mfhas1;Mst1r;Nab2;Nos1;Ntrk3;Pak6;Pdk1;Pdzd3;Pik3r3;Plaur;Ppef2;Ppp1r14a;Ppp1r3b;Prkcz;Prlr;Prnp;Ptafr;Ptk2;Rgcc;Sema7a;Serpinf2;Slamf1;Slfn1;Smad7;Snx9;S…
						Down-regulated gene	GO:0002275	myeloid cell activation involved in immune response	http://amigo.geneontology.org/amigo/term/GO:0002275	80	13	2.24587	5.78841	3.28328e-07	2.59725e-05	Anxa3;Ccr2;Cd177;Dnase1l3;Dysf;F2rl1;Hmox1;Il4ra;Lbp;Nppa;Nr4a3;Ptafr;Slamf1
						Down-regulated gene	GO:0002700	regulation of production of molecular mediator of immune response	http://amigo.geneontology.org/amigo/term/GO:0002700	138	17	3.87412	4.3881	3.37755e-07	2.64859e-05	Bcl6;Cd28;Cd40lg;Cd96;F2rl1;Foxp3;Hmox1;Il21;Il4ra;Nr4a3;Prkcz;Sema7a;Slamf1;Smad7;Tnfrsf4;Vsir;Xbp1
						Down-regulated gene	GO:0010562	positive regulation of phosphorus metabolic process	http://amigo.geneontology.org/amigo/term/GO:0010562	1081	60	30.3473	1.97711	3.47463e-07	2.65957e-05	Acvrl1;Apoe;App;Bcl2;Card9;Ccl22;Ccnd2;Ccr1;Ccr7;Cd40lg;Cd44;Cd6;Cdk5r1;Cdkn1a;Ceacam1;Ddr1;Egr1;F2rl1;Gpnmb;Gpr183;Gpr55;Grm4;Hes1;Hes5;Igfbp4;Il21;Il34;Itga6;Lrp4;Map3k19;Map3k8;Map3k9;Map4k5;Mfhas1;Mst1r;Nab2;Nos1;Ntrk3;Pak6;Pik3r3;Plaur;Prkcz;Prlr;Prnp;Ptafr;Ptk2;Rgcc;Sema7a;Serpinf2;Slamf1;Snx9;Socs1;Spry2;Tnfrsf19;Tnfsf11;Vav3;Wdfy2;Xbp1;Yes1;Zeb2
						Down-regulated gene	GO:0045937	positive regulation of phosphate metabolic process	http://amigo.geneontology.org/amigo/term/GO:0045937	1081	60	30.3473	1.97711	3.47463e-07	2.65957e-05	Acvrl1;Apoe;App;Bcl2;Card9;Ccl22;Ccnd2;Ccr1;Ccr7;Cd40lg;Cd44;Cd6;Cdk5r1;Cdkn1a;Ceacam1;Ddr1;Egr1;F2rl1;Gpnmb;Gpr183;Gpr55;Grm4;Hes1;Hes5;Igfbp4;Il21;Il34;Itga6;Lrp4;Map3k19;Map3k8;Map3k9;Map4k5;Mfhas1;Mst1r;Nab2;Nos1;Ntrk3;Pak6;Pik3r3;Plaur;Prkcz;Prlr;Prnp;Ptafr;Ptk2;Rgcc;Sema7a;Serpinf2;Slamf1;Snx9;Socs1;Spry2;Tnfrsf19;Tnfsf11;Vav3;Wdfy2;Xbp1;Yes1;Zeb2
						Down-regulated gene	GO:0001932	regulation of protein phosphorylation	http://amigo.geneontology.org/amigo/term/GO:0001932	1368	71	38.4043	1.84875	3.48003e-07	2.65957e-05	Acvrl1;Apoe;App;Bcl2;Bst1;Card9;Ccl22;Ccnd2;Ccr1;Ccr7;Cd40lg;Cd44;Cd6;Cdk5r1;Cdkn1a;Ceacam1;Chrna10;Chrna9;Ddr1;Dusp4;Dusp6;Egr1;Errfi1;F2rl1;Gpnmb;Gpr183;Gpr55;Grm4;Hes1;Hes5;Igfbp4;Il21;Il34;Lrp4;Map3k19;Map3k8;Map3k9;Map4k5;Mfhas1;Mst1r;Nab2;Nos1;Ntrk3;Pak6;Pik3r3;Plaur;Ppef2;Prkcz;Prlr;Prnp;Ptk2;Rgcc;Sema7a;Serpinf2;Slamf1;Slfn1;Smad7;Snx9;Socs1;Sorl1;Spry2;Tesc;Tgfbr3;Tlr7;Tnfrsf19;Tnfrsf4;T…
						Down-regulated gene	GO:0043062	extracellular structure organization	http://amigo.geneontology.org/amigo/term/GO:0043062	279	25	7.83246	3.19185	3.57891e-07	2.71215e-05	2300002M23Rik;Abca1;Acan;Adamtsl2;Aplp1;Apoe;App;Bcl3;Col15a1;Col9a3;Crispld2;Ctss;Ddr1;Fbln2;Fscn1;Hspg2;Lmx1b;Lox;P3h4;Ptk2;Rgcc;Scara3;Serpinf2;Spint2;Sulf2
						Down-regulated gene	GO:0051960	regulation of nervous system development	http://amigo.geneontology.org/amigo/term/GO:0051960	983	56	27.5961	2.02927	3.86708e-07	2.90611e-05	Adgrg1;Amigo2;Apoe;App;Bcl2;Bcl6;Bex1;Bin1;Ccr2;Cdh1;Cdk5r1;Chd7;Crmp1;Dlx1;Fzd3;Gpr183;Hap1;Hecw2;Hes1;Hes5;Id2;Itga3;Itpr1;Klk8;Lrp1;Lrp4;Lrtm2;Lta;Map2;Mdga1;Mgll;Ncmap;Nos1;Ntn1;Ntrk3;P2ry12;Pacsin1;Prag1;Ptk2;Ptprf;Rapgef4;Rasal1;Rtn4rl1;Sdk1;Sema4g;Sema7a;Serpinf1;Sh3gl3;Shank3;Socs2;Sorl1;Thrb;Tle6;Zeb2;Zfp536;Zhx2
						Down-regulated gene	GO:0042325	regulation of phosphorylation	http://amigo.geneontology.org/amigo/term/GO:0042325	1481	75	41.5766	1.8039	4.06707e-07	3.03115e-05	Acvrl1;Apoe;App;Bcl2;Bst1;Card9;Ccl22;Ccnd2;Ccr1;Ccr7;Cd40lg;Cd44;Cd6;Cdk5r1;Cdkn1a;Ceacam1;Chrna10;Chrna9;Ddr1;Dusp4;Dusp6;Egr1;Errfi1;F2rl1;Gpnmb;Gpr183;Gpr55;Grm4;Hes1;Hes5;Igfbp4;Il21;Il34;Itga6;Lrp4;Map3k19;Map3k8;Map3k9;Map4k5;Mfhas1;Mst1r;Nab2;Nos1;Ntrk3;Pak6;Pik3r3;Plaur;Ppef2;Ppp1r14a;Prkcz;Prlr;Prnp;Ptk2;Rgcc;Sema7a;Serpinf2;Slamf1;Slfn1;Smad7;Snx9;Socs1;Socs2;Sorl1;Spry2;Tesc;Tgfbr3;Tl…
						Down-regulated gene	GO:0071495	cellular response to endogenous stimulus	http://amigo.geneontology.org/amigo/term/GO:0071495	1216	65	34.1372	1.90408	4.14074e-07	3.06075e-05	Acvrl1;Adamtsl2;Akr1c18;Aplp1;App;Atp1a2;Atp1a3;Bambi;Cacnb1;Car2;Cd44;Cdh1;Cdh5;Cdk5r1;Ceacam1;Cldn1;Cyp11a1;Dlx1;Egr1;Egr3;Ephx1;Errfi1;Fst;Hes1;Hes5;Hrh3;Itga3;Itpr1;Jup;Lrp4;Lrrc32;Nos1;Nr4a1;Nr4a3;Ntrk3;P2ry12;Peg10;Pik3r3;Prkcz;Prlr;Prnp;Ptafr;Ptk2;Ptprf;Ptprk;Rasl11b;Rgmb;Rragd;Serpinf1;Slit3;Smad7;Socs1;Socs2;Spint2;Spry2;Sstr2;Sulf2;Tgfbr3;Thrb;Vsir;Xbp1;Yes1;Zbtb7b;Zcchc12;Zfp36
						Down-regulated gene	GO:0009611	response to wounding	http://amigo.geneontology.org/amigo/term/GO:0009611	488	35	13.6998	2.55479	4.21849e-07	3.09287e-05	Acvrl1;Apoe;Arhgap24;Bcl2;Bex1;Capn3;Ccr2;Cd40lg;Cd44;Cdh3;Cdkn1a;Ceacam1;Ddr1;Dysf;Epb41l4b;F13a1;F2rl1;Gsn;Hmox1;Jaml;Klk8;Lox;Lyst;Mcam;Ntrk3;P2ry12;Pax7;Ptprf;Rtn4rl1;Serpinf2;Slc7a11;Sulf2;Tmprss4;Xbp1;Zfp36
						Down-regulated gene	GO:0022408	negative regulation of cell-cell adhesion	http://amigo.geneontology.org/amigo/term/GO:0022408	173	19	4.85668	3.91213	4.28472e-07	3.1161e-05	Bcl6;Cd44;Cdh1;Ceacam1;Epcam;Foxp3;Gpnmb;Il4ra;Lrrc32;Prnp;Ptk2;Rgcc;Slfn1;Smad7;Socs1;Spint2;Vsir;Zbtb7b;Zc3h12d
						Down-regulated gene	GO:0012501	programmed cell death	http://amigo.geneontology.org/amigo/term/GO:0012501	1875	89	52.6375	1.69081	4.98417e-07	3.59578e-05	Akr1c18;Amigo2;Aplp1;Apoe;App;Bbc3;Bcl2;Bcl2a1b;Bcl2a1d;Bcl3;Bcl6;Bin1;Btg1;Capn3;Card6;Card9;Ccnd2;Ccr7;Cd28;Cd40lg;Cd44;Cd5;Cdh1;Cdk5r1;Cdkn1a;Cecr2;Chl1;Dapk1;Ddr1;Dlx1;Dnase1l3;Dusp6;Egr1;Egr3;Epcam;Foxb1;Fzd3;G0s2;Gsn;Hif3a;Hmox1;Ifi27l2a;Ifit3;Il21;Itga6;Itpr1;Kcnh8;Kcnip3;Khdc1a;Lrp1;Lta;Map3k9;Meis3;Mst1r;Nos1;Nr4a1;Nr4a3;Nradd;Ntn1;Ntrk3;Osgin1;Pdk1;Peg10;Plaur;Prf1;Prkcz;Prnp;Ptcra;Ptk2…
						Down-regulated gene	GO:1903707	negative regulation of hemopoiesis	http://amigo.geneontology.org/amigo/term/GO:1903707	143	17	4.01448	4.23467	5.64208e-07	4.03811e-05	Bcl6;Cd44;Ceacam1;Foxp3;Gpr55;Gpr68;Hes1;Hes5;Id2;Il4ra;Inpp4b;Mafb;Smad7;Socs1;Zbtb16;Zbtb7b;Zfp36
						Down-regulated gene	GO:0002699	positive regulation of immune effector process	http://amigo.geneontology.org/amigo/term/GO:0002699	230	22	6.45686	3.40723	5.98518e-07	4.23251e-05	Ccr2;Ccr7;Cd177;Cd28;Crtam;F2rl1;Foxp3;H60b;Hmox1;Il21;Il4ra;Klrb1c;Lbp;Lta;Nppa;Nr4a3;Prkcz;Ptafr;Pvr;Sema7a;Tnfrsf4;Xbp1
						Down-regulated gene	GO:0051272	positive regulation of cellular component movement	http://amigo.geneontology.org/amigo/term/GO:0051272	540	37	15.1596	2.4407	6.00755e-07	4.23251e-05	Anxa3;App;Bcl2;Bcl6;C3ar1;Carmil1;Ccr1;Ccr2;Ccr7;Dysf;Egr1;Epb41l4b;Epcam;F2rl1;Gpnmb;Hmox1;Itga3;Itga6;Lbp;Map2;Mcam;Nr4a3;Ntn1;Ntrk3;P2ry12;Ptafr;Ptk2;Rapgef4;Sell;Sema4g;Sema7a;Slamf1;Snai1;Spry2;Tmsb4x;Vsir;Xbp1
						Down-regulated gene	GO:0098742	cell-cell adhesion via plasma-membrane adhesion molecules	http://amigo.geneontology.org/amigo/term/GO:0098742	249	23	6.99026	3.29029	6.17534e-07	4.30349e-05	Amigo2;Anxa3;Arvcf;Cd177;Cd6;Cdh1;Cdh3;Cdh5;Ceacam1;Chl1;Cldn1;Cldn10;Dchs1;Epcam;Jaml;Mcam;Mdga1;Nectin3;Pcdhgb4;Ptprf;Pvr;Sdk1;Sell
						Down-regulated gene	GO:0070372	regulation of ERK1 and ERK2 cascade	http://amigo.geneontology.org/amigo/term/GO:0070372	327	27	9.17997	2.94118	6.24817e-07	4.30349e-05	Apoe;App;Ccl22;Ccr1;Cd44;Ceacam1;Chrna10;Chrna9;Ddr1;Dusp4;Dusp6;Errfi1;F2rl1;Gpnmb;Gpr183;Gpr55;Mfhas1;Mst1r;Ntrk3;Prkcz;Sema7a;Serpinf2;Slamf1;Spry2;Tgfbr3;Tnfsf11;Xbp1
						Down-regulated gene	GO:0031401	positive regulation of protein modification process	http://amigo.geneontology.org/amigo/term/GO:0031401	1178	63	33.0704	1.90503	6.25146e-07	4.30349e-05	Acvrl1;Apoe;App;Bcl2;Bcl6;Card9;Ccl22;Ccnd2;Ccr1;Ccr7;Cd40lg;Cd44;Cd6;Cdk5r1;Cdkn1a;Ceacam1;Ddr1;Egr1;F2rl1;Foxp3;Gpnmb;Gpr183;Gpr55;Grm4;Hes1;Hes5;Igfbp4;Il21;Il34;Lrp4;Map3k19;Map3k8;Map3k9;Map4k5;Mfhas1;Mst1r;Nab2;Nos1;Ntrk3;Pak6;Pax7;Pik3r3;Piwil2;Plaur;Prkcz;Prlr;Prnp;Ptk2;Rgcc;Sema7a;Serpinf2;Slamf1;Smad7;Snx9;Socs1;Spry2;Tnfrsf19;Tnfsf11;Wdfy2;Xbp1;Yes1;Zbtb7b;Zeb2
						Down-regulated gene	GO:0002695	negative regulation of leukocyte activation	http://amigo.geneontology.org/amigo/term/GO:0002695	162	18	4.54788	3.95789	7.24723e-07	4.91467e-05	Bcl6;Ccr2;Cd44;Ceacam1;Cnr2;Foxp3;Gpnmb;Hmox1;Id2;Il4ra;Lrrc32;Prnp;Slfn1;Smad7;Socs1;Vsir;Zbtb7b;Zc3h12d
						Down-regulated gene	GO:0006811	ion transport	http://amigo.geneontology.org/amigo/term/GO:0006811	1558	77	43.7382	1.76047	7.24829e-07	4.91467e-05	Abca1;Anxa3;Apoe;Aqp9;Atp11a;Atp1a2;Atp1a3;Atp1b1;Bbc3;Bcl2;Bin1;Cacnb1;Cacnb3;Capn3;Car2;Ccr1;Ceacam1;Chd7;Chrna10;Chrna2;Chrna9;Chrnb1;Cldn10;Clic4;Cnga1;Cox6a2;Ctss;Dapk1;Dysf;Gabrr2;Gm5134;Grm6;Hap1;Hecw2;Hes1;Hrh3;Hvcn1;Itpr1;Kcnc1;Kcnh2;Kcnh3;Kcnh8;Kcnip3;Kcnmb4;Micu1;Nat8l;Nos1;Nppa;P2ry12;Pdzd3;Pitpnm2;Pla2g4f;Plcb4;Prnp;Ptafr;Scn11a;Scn2b;Scn4b;Scn5a;Scnn1a;Shank3;Sik1;Slc15a1;Slc17a8;Sl…
						Down-regulated gene	GO:2000514	regulation of CD4-positive, alpha-beta T cell activation	http://amigo.geneontology.org/amigo/term/GO:2000514	60	11	1.6844	6.53052	7.59737e-07	5.11292e-05	Bcl6;Ccr2;Ccr7;Cd44;Foxp3;Il4ra;Prkcz;Smad7;Socs1;Vsir;Zbtb7b
						Down-regulated gene	GO:0050866	negative regulation of cell activation	http://amigo.geneontology.org/amigo/term/GO:0050866	180	19	5.0532	3.76	7.9121e-07	5.28528e-05	Apoe;Bcl6;Ccr2;Cd44;Ceacam1;Cnr2;Foxp3;Gpnmb;Hmox1;Id2;Il4ra;Lrrc32;Prnp;Slfn1;Smad7;Socs1;Vsir;Zbtb7b;Zc3h12d
						Down-regulated gene	GO:0071363	cellular response to growth factor stimulus	http://amigo.geneontology.org/amigo/term/GO:0071363	617	40	17.3212	2.3093	8.59768e-07	5.70102e-05	Acvrl1;Adamtsl2;Akr1c18;App;Bambi;Bex1;Cd44;Cdh5;Cldn1;Dlx1;Egr1;Egr3;Errfi1;Fst;Hap1;Hes1;Hes5;Itga3;Lrp4;Lrrc32;Nos1;Nr4a1;Ntrk3;Peg10;Ptk2;Ptp4a3;Ptprf;Ptprk;Rasl11b;Rgmb;Smad7;Spint2;Spry2;Sulf2;Tgfbr3;Vsir;Xbp1;Yes1;Zcchc12;Zfp36
						Down-regulated gene	GO:0042129	regulation of T cell proliferation	http://amigo.geneontology.org/amigo/term/GO:0042129	164	18	4.60402	3.90962	8.6892e-07	5.71965e-05	Ccr2;Ccr7;Cd28;Cd40lg;Cd44;Cd6;Ceacam1;Foxp3;Gpnmb;Hes1;Il21;Lrrc32;Prnp;Slamf1;Slfn1;Vsir;Zbtb7b;Zc3h12d
						Down-regulated gene	GO:0050727	regulation of inflammatory response	http://amigo.geneontology.org/amigo/term/GO:0050727	313	26	8.78695	2.95893	8.99834e-07	5.84974e-05	Apoe;App;Bcl6;Bst1;Ccr2;Ccr7;Cd28;Cd44;Cd6;Cdh5;Cnr2;Ctla2a;Ctss;Dnase1l3;Foxp3;Ggt1;Il1rl2;Lbp;Lta;Mfhas1;Mgll;Nppa;Sema7a;Serpinf1;Tnfsf11;Zfp36
						Down-regulated gene	GO:0050778	positive regulation of immune response	http://amigo.geneontology.org/amigo/term/GO:0050778	572	38	16.0579	2.36643	9.01656e-07	5.84974e-05	Bcl2;Bcl2a1d;C1qa;C3ar1;Cacnb3;Card9;Ccr2;Ccr7;Cd177;Cd28;Cd40lg;Cd44;Ceacam1;Crtam;F2rl1;Foxp3;H60b;Ifi205;Ifi213;Ifi214;Il21;Il4ra;Klrb1c;Lbp;Lta;Mfhas1;Nfam1;Nppa;Nr4a3;Prkcz;Prnp;Ptafr;Pvr;Rgcc;Sema7a;Tlr7;Vav3;Xbp1
						Down-regulated gene	GO:0002250	adaptive immune response	http://amigo.geneontology.org/amigo/term/GO:0002250	397	30	11.1451	2.69176	9.78466e-07	6.30272e-05	Aire;Bcl3;Bcl6;C1qa;C3ar1;Ccr2;Ccr7;Cd28;Cd40lg;Cd44;Cd7;Cd8b1;Ceacam1;Clec4n;Crtam;Foxp3;Gpr183;H60b;Il4ra;Lta;Lyst;Prf1;Prkcz;Pvr;Rag1;Relb;Slamf1;Smad7;Vsir;Zbtb7b
						Down-regulated gene	GO:0050671	positive regulation of lymphocyte proliferation	http://amigo.geneontology.org/amigo/term/GO:0050671	133	16	3.73375	4.28523	1.03138e-06	6.59642e-05	Bcl2;Bcl6;Bst1;Ccr2;Ccr7;Cd28;Cd40lg;Cd6;Cdkn1a;Foxp3;Gpr183;Hes1;Il21;Slamf1;Tnfrsf4;Vav3
						Down-regulated gene	GO:0045665	negative regulation of neuron differentiation	http://amigo.geneontology.org/amigo/term/GO:0045665	238	22	6.68145	3.2927	1.06891e-06	6.75461e-05	Apoe;App;Bex1;Cdk5r1;Crmp1;Dlx1;Hes1;Hes5;Id2;Klk8;Lrp1;Lrp4;Map2;Ntn1;Prag1;Ptk2;Rtn4rl1;Sema4g;Sema7a;Thrb;Zfp536;Zhx2
						Down-regulated gene	GO:0042093	T-helper cell differentiation	http://amigo.geneontology.org/amigo/term/GO:0042093	62	11	1.74055	6.31986	1.07109e-06	6.75461e-05	Bcl3;Bcl6;Ccr2;Ccr7;Foxp3;Gpr183;Il4ra;Prkcz;Relb;Smad7;Zbtb7b
						Down-regulated gene	GO:0055080	cation homeostasis	http://amigo.geneontology.org/amigo/term/GO:0055080	718	44	20.1566	2.1829	1.10464e-06	6.9178e-05	Anpep;Apoe;App;Atp1a2;Atp1a3;Atp1b1;Bbc3;Bcl2;C3ar1;Cacnb3;Capn3;Car2;Ccr1;Ccr10;Ccr2;Ccr4;Ccr7;Ccr8;Ccr9;Cd52;Chd7;Chrna10;Chrna9;Clic4;Cnga1;Epas1;F2rl1;Gpr18;Gpr55;Hap1;Hmox1;Hrh3;Inpp4b;Itpr1;Kcnh2;Micu1;Nos1;Prnp;Scnn1a;Slc9a7;Steap4;Tesc;Tnfsf11;Trpm1
						Down-regulated gene	GO:0051247	positive regulation of protein metabolic process	http://amigo.geneontology.org/amigo/term/GO:0051247	1605	78	45.0577	1.73111	1.16783e-06	7.26307e-05	Acvrl1;Apoe;App;Bbc3;Bcl2;Bcl3;Bcl6;Capn3;Card9;Ccl22;Ccnd2;Ccr1;Ccr2;Ccr7;Cd28;Cd40lg;Cd44;Cd6;Cdk5r1;Cdkn1a;Ceacam1;Dapk1;Ddr1;Egr1;F2rl1;Foxp3;Gpnmb;Gpr183;Gpr55;Grm4;Gsn;Hecw2;Hes1;Hes5;Ifi27l2a;Igfbp4;Il21;Il34;Lbp;Lrp1;Lrp4;Map3k19;Map3k8;Map3k9;Map4k5;Mfhas1;Mst1r;Nab2;Nos1;Ntrk3;Pak6;Pax7;Pik3r3;Piwil2;Plaur;Prkcz;Prlr;Prnp;Ptafr;Ptk2;Rgcc;Sema7a;Serpinf2;Slamf1;Smad7;Snx9;Socs1;Sorl1;Spr…
						Down-regulated gene	GO:0032946	positive regulation of mononuclear cell proliferation	http://amigo.geneontology.org/amigo/term/GO:0032946	135	16	3.7899	4.22175	1.26187e-06	7.76158e-05	Bcl2;Bcl6;Bst1;Ccr2;Ccr7;Cd28;Cd40lg;Cd6;Cdkn1a;Foxp3;Gpr183;Hes1;Il21;Slamf1;Tnfrsf4;Vav3
						Down-regulated gene	GO:0002294	CD4-positive, alpha-beta T cell differentiation involved in immune response	http://amigo.geneontology.org/amigo/term/GO:0002294	63	11	1.76862	6.21954	1.26519e-06	7.76158e-05	Bcl3;Bcl6;Ccr2;Ccr7;Foxp3;Gpr183;Il4ra;Prkcz;Relb;Smad7;Zbtb7b
						Down-regulated gene	GO:0002718	regulation of cytokine production involved in immune response	http://amigo.geneontology.org/amigo/term/GO:0002718	76	12	2.13357	5.62437	1.28125e-06	7.80697e-05	Bcl6;Cd96;F2rl1;Foxp3;Hmox1;Il21;Nr4a3;Prkcz;Sema7a;Slamf1;Smad7;Vsir
						Down-regulated gene	GO:0060326	cell chemotaxis	http://amigo.geneontology.org/amigo/term/GO:0060326	280	24	7.86053	3.05323	1.35916e-06	8.22147e-05	Bst1;C3ar1;Ccl22;Ccr1;Ccr10;Ccr2;Ccr4;Ccr7;Ccr8;Ccr9;Cnr2;Dysf;Egr3;F2rl1;Gpr18;Gpr183;Jaml;Lbp;Lyst;Nr4a1;Sell;Slamf1;Tnfsf11;Vav3
						Down-regulated gene	GO:0042391	regulation of membrane potential	http://amigo.geneontology.org/amigo/term/GO:0042391	425	31	11.9312	2.59824	1.36751e-06	8.22147e-05	App;Atp1a3;Atp1b1;Bcl2;Bin1;Cacnb3;Chrna10;Chrna2;Chrna9;Chrnb1;Cnga1;Cnr2;Cntnap1;Gabrr2;Jup;Kcnc1;Kcnh2;Kcnh3;Kcnh8;Kcnmb4;Nppa;Ntrk3;Prkcz;Rapgef4;Scn11a;Scn2b;Scn4b;Scn5a;Shank3;Smad7;Stx1a
						Down-regulated gene	GO:0009887	animal organ morphogenesis	http://amigo.geneontology.org/amigo/term/GO:0009887	998	55	28.0172	1.96308	1.38544e-06	8.27413e-05	Acan;Actg2;Acvrl1;Ankrd6;Bcl2;Car2;Cd44;Cdh1;Ceacam1;Chd7;Chrna10;Chrna9;Col6a2;Dchs1;Ddr1;Dhrs3;Dlx1;Dnaaf1;Errfi1;Esrp2;Fjx1;Fst;Fzd3;Gabrr2;Hes1;Hes5;Hspg2;Id2;Itga6;Itpr1;Lrp4;Mafb;Nab2;Nectin3;Nr4a3;Ntn1;Pax7;Rflnb;Rps6ka1;Sdk1;Shank3;Slit3;Smad7;Snai1;Spry2;Sulf2;Tgfbr3;Thrb;Tmie;Tnfsf11;Trpm1;Vsx2;Whrn;Xbp1;Zhx2
						Down-regulated gene	GO:0001819	positive regulation of cytokine production	http://amigo.geneontology.org/amigo/term/GO:0001819	404	30	11.3416	2.64512	1.40448e-06	8.33262e-05	Bcl3;C3ar1;Card9;Ccr2;Ccr7;Cd2;Cd28;Cd40lg;Cd6;Clec4n;Crtam;Egr1;F2rl1;Foxp3;Il1rl2;Il21;Il4ra;Lbp;Lta;Mapk11;Nfam1;Nr4a3;Prkcz;Ptafr;Rgcc;Sema7a;Serpinf2;Slamf1;Sulf2;Tlr7
						Down-regulated gene	GO:0048514	blood vessel morphogenesis	http://amigo.geneontology.org/amigo/term/GO:0048514	583	38	16.3667	2.32178	1.42914e-06	8.3762e-05	Acvrl1;Adgrg1;Anpep;Anxa3;Apoe;Arhgap24;Asb4;Btg1;C3ar1;Ccr2;Cdh5;Ceacam1;Chd7;Clic4;Dysf;Egr3;Epas1;Hes1;Hif3a;Hmox1;Hs6st1;Hspg2;Jup;Lox;Lrp1;Mcam;Nr4a1;Pik3r3;Plxdc1;Ptk2;Rgcc;Serpinf1;Serpinf2;Smad7;Spry2;Tgfbr3;Vav3;Xbp1
						Down-regulated gene	GO:0042592	homeostatic process	http://amigo.geneontology.org/amigo/term/GO:0042592	1809	85	50.7846	1.67373	1.4304e-06	8.3762e-05	Abca1;Anpep;Apoe;App;Atp1a2;Atp1a3;Atp1b1;Bbc3;Bcl2;Bcl6;C3ar1;Cacnb3;Capn3;Car2;Ccr1;Ccr10;Ccr2;Ccr4;Ccr7;Ccr8;Ccr9;Cd44;Cd52;Cd7;Cdh1;Cdh3;Ceacam1;Chd7;Chrna10;Chrna9;Ckb;Cldn1;Clic4;Cnga1;Ctss;Egr1;Epas1;F2rl1;Foxp3;G0s2;Gpr18;Gpr183;Gpr55;Gpr68;Hap1;Hmox1;Hrh3;Id2;Il4ra;Inpp4b;Itpr1;Kcnh2;Lyst;Mafb;Mfhas1;Micu1;Nos1;Nr4a3;Nxnl1;Prlr;Prnp;Ptk2;Rag1;Rag2;Rph3al;Scn2b;Scn5a;Scnn1a;Serpinf1;Shank…
						Down-regulated gene	GO:0043367	CD4-positive, alpha-beta T cell differentiation	http://amigo.geneontology.org/amigo/term/GO:0043367	77	12	2.16165	5.55133	1.47962e-06	8.60854e-05	Bcl3;Bcl6;Ccr2;Ccr7;Foxp3;Gpr183;Il4ra;Prkcz;Relb;Smad7;Socs1;Zbtb7b
						Down-regulated gene	GO:0002293	alpha-beta T cell differentiation involved in immune response	http://amigo.geneontology.org/amigo/term/GO:0002293	64	11	1.79669	6.12236	1.48956e-06	8.61078e-05	Bcl3;Bcl6;Ccr2;Ccr7;Foxp3;Gpr183;Il4ra;Prkcz;Relb;Smad7;Zbtb7b
						Down-regulated gene	GO:0055065	metal ion homeostasis	http://amigo.geneontology.org/amigo/term/GO:0055065	655	41	18.388	2.22971	1.52887e-06	8.78177e-05	Anpep;Apoe;App;Atp1a2;Atp1a3;Atp1b1;Bbc3;Bcl2;C3ar1;Cacnb3;Capn3;Ccr1;Ccr10;Ccr2;Ccr4;Ccr7;Ccr8;Ccr9;Cd52;Chd7;Chrna10;Chrna9;Cnga1;Epas1;F2rl1;Gpr18;Gpr55;Hap1;Hmox1;Hrh3;Inpp4b;Itpr1;Kcnh2;Micu1;Nos1;Prnp;Scnn1a;Steap4;Tesc;Tnfsf11;Trpm1
						Down-regulated gene	GO:0070371	ERK1 and ERK2 cascade	http://amigo.geneontology.org/amigo/term/GO:0070371	343	27	9.62915	2.80399	1.57566e-06	8.99322e-05	Apoe;App;Ccl22;Ccr1;Cd44;Ceacam1;Chrna10;Chrna9;Ddr1;Dusp4;Dusp6;Errfi1;F2rl1;Gpnmb;Gpr183;Gpr55;Mfhas1;Mst1r;Ntrk3;Prkcz;Sema7a;Serpinf2;Slamf1;Spry2;Tgfbr3;Tnfsf11;Xbp1
						Down-regulated gene	GO:0030182	neuron differentiation	http://amigo.geneontology.org/amigo/term/GO:0030182	1372	69	38.5166	1.79144	1.60698e-06	9.11432e-05	Adcy1;Apoe;App;Atl1;Bcl2;Bcl6;Bex1;Bicdl1;Bin1;Btbd3;Cd44;Cdk5r1;Cecr2;Chl1;Cntnap1;Crmp1;Ddr1;Dlx1;Egr2;Etv1;Foxb1;Fzd3;Gabrr2;Hap1;Hecw2;Hes1;Hes5;Hs6st1;Id2;Itga3;Itpr1;Klk8;Lmx1b;Lrp1;Lrp4;Map2;Mgll;Nr4a3;Ntn1;Ntrk3;Olig3;Pacsin1;Pax7;Prag1;Prkcz;Ptk2;Ptprf;Ptprk;Rapgef4;Rasal1;Rnd1;Rtn4rl1;Samd14;Sdk1;Sema4g;Sema7a;Serpinf1;Sh3gl3;Shank3;Slit3;Socs2;Thrb;Tle6;Trpm1;Vsx2;Whrn;Zeb2;Zfp536;Zhx2
						Down-regulated gene	GO:0098657	import into cell	http://amigo.geneontology.org/amigo/term/GO:0098657	705	43	19.7917	2.17263	1.66121e-06	9.363e-05	Abca1;Anxa3;Aplp1;Apoe;App;Atp1a2;Atp1a3;Atp1b1;Bin1;Carmil1;Ccr2;Ccr7;Cd177;Cd5;Cd6;Ceacam1;Dysf;F2rl1;Gsn;Hap1;Hspg2;Kcnh2;Lbp;Lrp1;Lrp4;Nat8l;Ncf4;Nos1;Pacsin1;Pld4;Ppp3cc;Prnp;Ptk2;Rin2;Sh3gl3;Slamf1;Slc7a11;Slc9a7;Snx9;Sorl1;Ston2;Susd2;Tmprss4
						Down-regulated gene	GO:0002287	alpha-beta T cell activation involved in immune response	http://amigo.geneontology.org/amigo/term/GO:0002287	65	11	1.82477	6.02817	1.74813e-06	9.7917e-05	Bcl3;Bcl6;Ccr2;Ccr7;Foxp3;Gpr183;Il4ra;Prkcz;Relb;Smad7;Zbtb7b
						Down-regulated gene	GO:0050768	negative regulation of neurogenesis	http://amigo.geneontology.org/amigo/term/GO:0050768	305	25	8.56236	2.91976	1.85691e-06	0.000103368	Adgrg1;Apoe;App;Bex1;Cdk5r1;Crmp1;Dlx1;Hes1;Hes5;Id2;Klk8;Lrp1;Lrp4;Map2;Ntn1;Ntrk3;Prag1;Ptk2;Rtn4rl1;Sema4g;Sema7a;Sorl1;Thrb;Zfp536;Zhx2
						Down-regulated gene	GO:0051961	negative regulation of nervous system development	http://amigo.geneontology.org/amigo/term/GO:0051961	328	26	9.20805	2.82362	2.16039e-06	0.000119036	Adgrg1;Apoe;App;Bex1;Cdk5r1;Crmp1;Dlx1;Hes1;Hes5;Id2;Klk8;Lrp1;Lrp4;Map2;Mdga1;Ntn1;Ntrk3;Prag1;Ptk2;Rtn4rl1;Sema4g;Sema7a;Sorl1;Thrb;Zfp536;Zhx2
						Down-regulated gene	GO:2000147	positive regulation of cell motility	http://amigo.geneontology.org/amigo/term/GO:2000147	524	35	14.7104	2.37927	2.17032e-06	0.000119036	Anxa3;App;Bcl2;C3ar1;Carmil1;Ccr1;Ccr2;Ccr7;Dysf;Egr1;Epb41l4b;Epcam;F2rl1;Gpnmb;Hmox1;Itga3;Itga6;Lbp;Mcam;Nr4a3;Ntn1;Ntrk3;P2ry12;Ptafr;Ptk2;Rapgef4;Sell;Sema4g;Sema7a;Slamf1;Snai1;Spry2;Tmsb4x;Vsir;Xbp1
						Down-regulated gene	GO:0051050	positive regulation of transport	http://amigo.geneontology.org/amigo/term/GO:0051050	1013	55	28.4383	1.93401	2.17885e-06	0.000119036	Abca1;Apoe;Atp1b1;Bbc3;Bin1;Cacnb3;Capn3;Car2;Ccr1;Ccr7;Cd177;Cd2;Cdh1;Cdh3;Cdk5r1;Clec4n;Crtam;Ctss;F2rl1;Gpr68;Grm6;Hap1;Il4ra;Itpr1;Jup;Kcnc1;Kcnh2;Lbp;Lrp1;Map2;Mapk11;Nat8l;Nos1;Nppa;Nr4a3;P2ry12;Ppp3cc;Prkcz;Prnp;Ptafr;Ptk2;Rapgef4;Rgcc;Rph3al;Scn4b;Scn5a;Shank3;Slamf1;Sorl1;Stx1a;Sytl2;Tesc;Tnfrsf4;Tnfsf11;Xbp1
						Down-regulated gene	GO:0002719	negative regulation of cytokine production involved in immune response	http://amigo.geneontology.org/amigo/term/GO:0002719	23	7	0.645686	10.8412	2.19116e-06	0.000119036	Bcl6;Cd96;Foxp3;Hmox1;Slamf1;Smad7;Vsir
						Down-regulated gene	GO:0050868	negative regulation of T cell activation	http://amigo.geneontology.org/amigo/term/GO:0050868	109	14	3.05999	4.57518	2.21512e-06	0.000119129	Bcl6;Cd44;Ceacam1;Foxp3;Gpnmb;Il4ra;Lrrc32;Prnp;Slfn1;Smad7;Socs1;Vsir;Zbtb7b;Zc3h12d
						Down-regulated gene	GO:0006873	cellular ion homeostasis	http://amigo.geneontology.org/amigo/term/GO:0006873	641	40	17.995	2.22284	2.22026e-06	0.000119129	Apoe;App;Atp1a2;Atp1a3;Atp1b1;Bbc3;Bcl2;C3ar1;Cacnb3;Capn3;Car2;Ccr1;Ccr10;Ccr2;Ccr4;Ccr7;Ccr8;Ccr9;Cd52;Chd7;Chrna10;Chrna9;Ckb;Clic4;Cnga1;F2rl1;Gpr18;Gpr55;Hap1;Hmox1;Hrh3;Inpp4b;Itpr1;Micu1;Nos1;Prnp;Ptk2;Slc9a7;Tesc;Trpm1
						Down-regulated gene	GO:0070665	positive regulation of leukocyte proliferation	http://amigo.geneontology.org/amigo/term/GO:0070665	141	16	3.95834	4.0421	2.25808e-06	0.000119129	Bcl2;Bcl6;Bst1;Ccr2;Ccr7;Cd28;Cd40lg;Cd6;Cdkn1a;Foxp3;Gpr183;Hes1;Il21;Slamf1;Tnfrsf4;Vav3
						Down-regulated gene	GO:0008284	positive regulation of cell proliferation	http://amigo.geneontology.org/amigo/term/GO:0008284	963	53	27.0346	1.96045	2.27077e-06	0.000119129	Acvrl1;Adgrg1;Akr1c18;Bambi;Bcl2;Bcl6;Bex1;Bst1;C3ar1;Ccnd2;Ccr2;Ccr7;Cd28;Cd40lg;Cd6;Cdh3;Cdkn1a;Dysf;Egr1;Egr3;Epcam;Esrp2;Fndc3b;Foxp3;Fzd3;Gpr183;Hes1;Hes5;Hmox1;Hrh3;Id2;Il21;Il34;Itpr1;Jaml;Lta;Nr4a1;Nr4a3;Ntn1;Ntrk3;Pax7;Prkcz;Ptafr;Ptk2;Scn5a;Serpinf2;Slamf1;Tgfbr3;Thrb;Tnfrsf4;Vav3;Vsx2;Xbp1
						Down-regulated gene	GO:0031345	negative regulation of cell projection organization	http://amigo.geneontology.org/amigo/term/GO:0031345	193	19	5.41815	3.50673	2.27533e-06	0.000119129	Apoe;Arhgap24;Cdk5r1;Crmp1;Hes1;Itga3;Klk8;Lrp1;Lrp4;Map2;Ntn1;Prag1;Prnp;Ptk2;Ptprf;Rtn4rl1;Sema4g;Sema7a;Spry2
						Down-regulated gene	GO:0001818	negative regulation of cytokine production	http://amigo.geneontology.org/amigo/term/GO:0001818	230	21	6.45686	3.25235	2.28368e-06	0.000119129	Bcl3;Bcl6;Cd96;Cdh3;Ceacam1;Errfi1;F2rl1;Foxp3;Gpnmb;Gpr18;Hmox1;Lbp;Lrrc32;Prnp;Relb;Rgcc;Slamf1;Smad7;Tnfrsf4;Vsir;Zfp36
						Down-regulated gene	GO:0050678	regulation of epithelial cell proliferation	http://amigo.geneontology.org/amigo/term/GO:0050678	329	26	9.23612	2.81503	2.28536e-06	0.000119129	Acvrl1;Apoe;Ccnd2;Cdh1;Cdh3;Ceacam1;Dysf;Egr3;Errfi1;Esrp2;Hes1;Hes5;Hmox1;Hrh3;Itpr1;Jaml;Nr4a1;Nr4a3;Ptprk;Rgcc;Scn5a;Serpinf1;Sulf2;Tgfbr3;Xbp1;Zfp36
						Down-regulated gene	GO:0002285	lymphocyte activation involved in immune response	http://amigo.geneontology.org/amigo/term/GO:0002285	176	18	4.9409	3.64306	2.43075e-06	0.000125141	Bcl3;Bcl6;Ccr2;Ccr7;Cd28;Cd40lg;Ceacam1;F2rl1;Foxp3;Gpr183;Il4ra;Itm2a;Lfng;Prkcz;Relb;Smad7;Xbp1;Zbtb7b
						Down-regulated gene	GO:0030890	positive regulation of B cell proliferation	http://amigo.geneontology.org/amigo/term/GO:0030890	43	9	1.20715	7.45556	2.4377e-06	0.000125141	Bcl2;Bcl6;Bst1;Cd40lg;Cdkn1a;Gpr183;Il21;Tnfrsf4;Vav3
						Down-regulated gene	GO:0010721	negative regulation of cell development	http://amigo.geneontology.org/amigo/term/GO:0010721	351	27	9.85373	2.74008	2.44231e-06	0.000125141	Adgrg1;Apoe;App;Bcl2;Bex1;Cdk5r1;Crmp1;Dlx1;Hes1;Hes5;Id2;Klk8;Lrp1;Lrp4;Map2;Ntn1;Ntrk3;Prag1;Ptk2;Rflnb;Rtn4rl1;Sema4g;Sema7a;Sorl1;Thrb;Zfp536;Zhx2
						Down-regulated gene	GO:0055074	calcium ion homeostasis	http://amigo.geneontology.org/amigo/term/GO:0055074	482	33	13.5313	2.43878	2.50517e-06	0.000127637	Apoe;App;Atp1a2;Atp1b1;Bbc3;Bcl2;C3ar1;Cacnb3;Capn3;Ccr1;Ccr10;Ccr2;Ccr4;Ccr7;Ccr8;Ccr9;Cd52;Chd7;Chrna10;Chrna9;Cnga1;F2rl1;Gpr18;Gpr55;Hap1;Hrh3;Inpp4b;Itpr1;Micu1;Nos1;Prnp;Tnfsf11;Trpm1
						Down-regulated gene	GO:0030030	cell projection organization	http://amigo.geneontology.org/amigo/term/GO:0030030	1473	72	41.352	1.74115	2.59863e-06	0.000131654	Adcy1;Apoe;App;Arhgap24;Atl1;Atp1a3;Bcl2;Bex1;Bicdl1;Btbd3;Carmil1;Ccr7;Cd44;Cdk5r1;Cdkl1;Cecr2;Cfap73;Chl1;Cntnap1;Crmp1;Ddr1;Dnaaf1;Drc1;Egr2;Espn;Etv1;F2rl1;Foxb1;Fscn1;Fzd3;Gsn;Hap1;Hecw2;Hes1;Hes5;Itga3;Itga6;Itpr1;Klc3;Klk8;Lrp1;Lrp4;Map2;Mgll;Nr4a3;Ntn1;Ntrk3;P2ry12;Pacsin1;Prag1;Prkcz;Prnp;Ptk2;Ptprf;Ptprk;Rapgef4;Rasal1;Rtn4rl1;Samd14;Sdk1;Sema4g;Sema7a;Serpinf1;Shank3;Slit3;Spry2;Tekt5;…
						Down-regulated gene	GO:0007417	central nervous system development	http://amigo.geneontology.org/amigo/term/GO:0007417	917	51	25.7432	1.9811	2.64864e-06	0.000133438	Acan;Adcy1;Adgrg1;Anxa3;Aplp1;App;Atp1a3;Bcl2;Bin1;Btbd3;Ccr1;Cdk5r1;Chd7;Ckb;Cntnap1;Dlx1;Egr2;Foxb1;Fzd3;Gsn;Hap1;Hes1;Hes5;Hspg2;Id2;Kcnc1;Lmx1b;Macrod2;Mafb;Map2;Mdga1;Nr4a3;Nradd;Ntrk3;Olig3;P2ry12;Pax7;Plxdc1;Ppp3cc;Ptk2;Rtn4rl1;Selenop;Sema7a;Shank3;Slc17a8;Slc7a11;Sstr2;Tacc2;Whrn;Zbtb16;Zeb2
						Down-regulated gene	GO:0023014	signal transduction by protein phosphorylation	http://amigo.geneontology.org/amigo/term/GO:0023014	792	46	22.2341	2.0689	2.69126e-06	0.000134832	Apoe;App;Card9;Ccl22;Ccr1;Ccr7;Cd40lg;Cd44;Ceacam1;Chrna10;Chrna9;Ddr1;Dusp4;Dusp6;Errfi1;F2rl1;Gpnmb;Gpr183;Gpr55;Grm4;Igfbp4;Map3k19;Map3k8;Map3k9;Map4k5;Mapk10;Mapk11;Mfhas1;Mst1r;Ntrk3;Pak6;Ppef2;Prkcz;Ptk2;Sema7a;Serpinf2;Shank3;Slamf1;Sorl1;Spry2;Tgfbr3;Tnfrsf19;Tnfsf11;Xbp1;Zeb2;Zfp36
						Down-regulated gene	GO:0032609	interferon-gamma production	http://amigo.geneontology.org/amigo/term/GO:0032609	111	14	3.11614	4.49274	2.75927e-06	0.000137476	Bcl3;Ccr2;Ccr7;Cd2;Cd40lg;Cd96;F2rl1;Foxp3;Il21;Lta;Prnp;Slamf1;Tlr7;Vsir
						Down-regulated gene	GO:0040017	positive regulation of locomotion	http://amigo.geneontology.org/amigo/term/GO:0040017	554	36	15.5526	2.31472	2.91214e-06	0.000144295	Anxa3;App;Bcl2;C3ar1;Carmil1;Ccr1;Ccr2;Ccr4;Ccr7;Dysf;Egr1;Epb41l4b;Epcam;F2rl1;Gpnmb;Hmox1;Itga3;Itga6;Lbp;Mcam;Nr4a3;Ntn1;Ntrk3;P2ry12;Ptafr;Ptk2;Rapgef4;Sell;Sema4g;Sema7a;Slamf1;Snai1;Spry2;Tmsb4x;Vsir;Xbp1
						Down-regulated gene	GO:0042098	T cell proliferation	http://amigo.geneontology.org/amigo/term/GO:0042098	197	19	5.53044	3.43553	3.0876e-06	0.000152153	Ccr2;Ccr7;Cd28;Cd40lg;Cd44;Cd6;Ceacam1;Foxp3;Gpnmb;Hes1;Il21;Lrrc32;Prnp;Slamf1;Slfn1;Tnfrsf4;Vsir;Zbtb7b;Zc3h12d
						Down-regulated gene	GO:0002292	T cell differentiation involved in immune response	http://amigo.geneontology.org/amigo/term/GO:0002292	69	11	1.93706	5.67871	3.21889e-06	0.000157761	Bcl3;Bcl6;Ccr2;Ccr7;Foxp3;Gpr183;Il4ra;Prkcz;Relb;Smad7;Zbtb7b
						Down-regulated gene	GO:0050900	leukocyte migration	http://amigo.geneontology.org/amigo/term/GO:0050900	315	25	8.84309	2.82706	3.31238e-06	0.000161465	Aire;App;Bst1;C3ar1;Ccl22;Ccr1;Ccr2;Ccr7;Cd177;Cnr2;Dysf;F2rl1;Gpr18;Gpr183;Itga6;Jaml;Lbp;Lyst;P2ry12;Podxl2;Ptafr;Sell;Slamf1;Tnfsf11;Vav3
						Down-regulated gene	GO:0006874	cellular calcium ion homeostasis	http://amigo.geneontology.org/amigo/term/GO:0006874	467	32	13.1102	2.44084	3.49752e-06	0.000169573	Apoe;App;Atp1a2;Atp1b1;Bbc3;Bcl2;C3ar1;Cacnb3;Capn3;Ccr1;Ccr10;Ccr2;Ccr4;Ccr7;Ccr8;Ccr9;Cd52;Chd7;Chrna10;Chrna9;Cnga1;F2rl1;Gpr18;Gpr55;Hap1;Hrh3;Inpp4b;Itpr1;Micu1;Nos1;Prnp;Trpm1
						Down-regulated gene	GO:0046634	regulation of alpha-beta T cell activation	http://amigo.geneontology.org/amigo/term/GO:0046634	98	13	2.75119	4.72524	3.53311e-06	0.000170383	Bcl6;Ccr2;Ccr7;Cd28;Cd44;Foxp3;Il4ra;Prkcz;Smad7;Socs1;Vsir;Zbtb16;Zbtb7b
						Down-regulated gene	GO:0031098	stress-activated protein kinase signaling cascade	http://amigo.geneontology.org/amigo/term/GO:0031098	276	23	7.74824	2.96842	3.62572e-06	0.000173919	App;Card9;Ccr7;Cd40lg;Ceacam1;Errfi1;F2rl1;Map3k19;Map3k8;Map3k9;Map4k5;Mapk10;Mapk11;Mfhas1;Pak6;Ptk2;Serpinf2;Slamf1;Tgfbr3;Tnfrsf19;Tnfsf11;Zeb2;Zfp36
						Down-regulated gene	GO:0120036	plasma membrane bounded cell projection organization	http://amigo.geneontology.org/amigo/term/GO:0120036	1434	70	40.2571	1.73882	3.81591e-06	0.000182073	Adcy1;Apoe;App;Arhgap24;Atl1;Atp1a3;Bcl2;Bex1;Bicdl1;Btbd3;Carmil1;Ccr7;Cd44;Cdk5r1;Cdkl1;Cecr2;Cfap73;Chl1;Cntnap1;Crmp1;Ddr1;Dnaaf1;Drc1;Egr2;Espn;Etv1;F2rl1;Foxb1;Fscn1;Fzd3;Gsn;Hap1;Hecw2;Hes1;Hes5;Itga3;Itga6;Itpr1;Klc3;Klk8;Lrp1;Lrp4;Map2;Mgll;Nr4a3;Ntn1;Ntrk3;P2ry12;Pacsin1;Prag1;Prkcz;Prnp;Ptk2;Ptprf;Ptprk;Rapgef4;Rasal1;Rtn4rl1;Samd14;Sdk1;Sema4g;Sema7a;Serpinf1;Shank3;Slit3;Tekt5;Ubxn10…
						Down-regulated gene	GO:0009628	response to abiotic stimulus	http://amigo.geneontology.org/amigo/term/GO:0009628	1085	57	30.4595	1.87133	3.86912e-06	0.000183641	Acvrl1;App;Arpp21;Atp1a2;Atp1a3;Atp1b1;Bbc3;Bcl2;Bcl3;Cacnb3;Capn3;Car2;Ccnd2;Ccr4;Cdkn1a;Chrna10;Chrna9;Cldn1;Ctss;Dnaja4;Dysf;Egr1;Epas1;Errfi1;Etv1;Foxb1;Fzd3;Gpr68;Grm6;Hif3a;Hmox1;Hvcn1;Id2;Itpr1;Jup;Kcnc1;Lta;Mapk10;Nos1;Nppa;Pdk1;Ptafr;Ptprk;Rag1;Relb;Rgcc;Serpinf1;Shank3;Sik1;Slc7a11;Stx1a;Tlr7;Trim13;Trpm1;Whrn;Xbp1;Xrra1
						Down-regulated gene	GO:1902106	negative regulation of leukocyte differentiation	http://amigo.geneontology.org/amigo/term/GO:1902106	99	13	2.77926	4.67751	3.96461e-06	0.000187188	Bcl6;Cd44;Ceacam1;Foxp3;Gpr55;Gpr68;Id2;Il4ra;Inpp4b;Mafb;Smad7;Socs1;Zbtb7b
						Down-regulated gene	GO:0000165	MAPK cascade	http://amigo.geneontology.org/amigo/term/GO:0000165	779	45	21.8691	2.0577	3.99686e-06	0.000187727	Apoe;App;Card9;Ccl22;Ccr1;Ccr7;Cd40lg;Cd44;Ceacam1;Chrna10;Chrna9;Ddr1;Dusp4;Dusp6;Errfi1;F2rl1;Gpnmb;Gpr183;Gpr55;Grm4;Igfbp4;Map3k8;Map3k9;Map4k5;Mapk10;Mapk11;Mfhas1;Mst1r;Ntrk3;Pak6;Ppef2;Prkcz;Ptk2;Sema7a;Serpinf2;Shank3;Slamf1;Sorl1;Spry2;Tgfbr3;Tnfrsf19;Tnfsf11;Xbp1;Zeb2;Zfp36
						Down-regulated gene	GO:0045589	regulation of regulatory T cell differentiation	http://amigo.geneontology.org/amigo/term/GO:0045589	25	7	0.701833	9.97388	4.09176e-06	0.000191189	Bcl6;Cd28;Cd44;Ctla2a;Foxp3;Socs1;Vsir
						Down-regulated gene	GO:0002460	adaptive immune response based on somatic recombination of immune receptors built from immunoglobulin superfamily domains	http://amigo.geneontology.org/amigo/term/GO:0002460	279	23	7.83246	2.9365	4.34502e-06	0.000201976	Aire;Bcl3;Bcl6;C1qa;C3ar1;Ccr2;Ccr7;Cd28;Cd40lg;Ceacam1;Foxp3;H60b;Il4ra;Lta;Lyst;Prf1;Prkcz;Pvr;Relb;Slamf1;Smad7;Vsir;Zbtb7b
						Down-regulated gene	GO:0048666	neuron development	http://amigo.geneontology.org/amigo/term/GO:0048666	1119	58	31.414	1.84631	4.77308e-06	0.000220737	Adcy1;Apoe;App;Atl1;Bcl2;Bex1;Bicdl1;Btbd3;Cd44;Cdk5r1;Cecr2;Chl1;Cntnap1;Crmp1;Ddr1;Egr2;Etv1;Foxb1;Fzd3;Gabrr2;Hap1;Hecw2;Hes1;Hes5;Hs6st1;Id2;Itga3;Itpr1;Klk8;Lmx1b;Lrp1;Lrp4;Map2;Mgll;Nr4a3;Ntn1;Ntrk3;Pacsin1;Prag1;Prkcz;Ptk2;Ptprf;Ptprk;Rapgef4;Rasal1;Rnd1;Rtn4rl1;Samd14;Sdk1;Sema4g;Sema7a;Serpinf1;Shank3;Slit3;Thrb;Trpm1;Whrn;Zeb2
						Down-regulated gene	GO:0002449	lymphocyte mediated immunity	http://amigo.geneontology.org/amigo/term/GO:0002449	261	22	7.32714	3.00254	4.8965e-06	0.000225289	Aire;Bcl3;Bcl6;C1qa;Cd28;Cd40lg;Cd96;Ceacam1;Crtam;Foxp3;H60b;Il21;Il4ra;Klrb1c;Lta;Lyst;Prf1;Prkcz;Pvr;Slamf1;Smad7;Vsir
						Down-regulated gene	GO:0080134	regulation of response to stress	http://amigo.geneontology.org/amigo/term/GO:0080134	1227	62	34.446	1.79992	4.93997e-06	0.000226135	Apoe;App;Bcl6;Bst1;Capn3;Card9;Ccr1;Ccr2;Ccr7;Cd28;Cd40lg;Cd44;Cd6;Cd96;Cdh5;Cdkn1a;Ceacam1;Cnr2;Crtam;Ctla2a;Ctss;Dnase1l3;Errfi1;F2rl1;Foxp3;Ggt1;H60b;Ifi205;Ifi213;Ifi214;Il1rl2;Il21;Klk8;Klrb1c;Lbp;Lta;Map3k9;Mfhas1;Mgll;Nppa;Nr4a3;Ntrk3;Ptprf;Pvr;Rag1;Rtn4rl1;Sema7a;Serpinf1;Serpinf2;Shank3;Slamf1;Slc7a11;Snai1;Socs1;Tgfbr3;Tlr7;Tnfrsf19;Tnfsf11;Xbp1;Zbtb7b;Zeb2;Zfp36
						Down-regulated gene	GO:0032649	regulation of interferon-gamma production	http://amigo.geneontology.org/amigo/term/GO:0032649	101	13	2.83541	4.58488	4.96976e-06	0.00022635	Bcl3;Ccr2;Ccr7;Cd2;Cd40lg;Cd96;Foxp3;Il21;Lta;Prnp;Slamf1;Tlr7;Vsir
						Down-regulated gene	GO:0045664	regulation of neuron differentiation	http://amigo.geneontology.org/amigo/term/GO:0045664	715	42	20.0724	2.09242	5.62898e-06	0.000255086	Apoe;App;Bcl2;Bcl6;Bex1;Bin1;Cdk5r1;Crmp1;Dlx1;Hap1;Hecw2;Hes1;Hes5;Id2;Itga3;Itpr1;Klk8;Lrp1;Lrp4;Map2;Mgll;Ntn1;Ntrk3;Pacsin1;Prag1;Ptk2;Ptprf;Rapgef4;Rasal1;Rtn4rl1;Sdk1;Sema4g;Sema7a;Serpinf1;Sh3gl3;Shank3;Socs2;Thrb;Tle6;Zeb2;Zfp536;Zhx2
						Down-regulated gene	GO:0030335	positive regulation of cell migration	http://amigo.geneontology.org/amigo/term/GO:0030335	501	33	14.0647	2.34629	5.7034e-06	0.000257166	Anxa3;App;Bcl2;C3ar1;Carmil1;Ccr1;Ccr2;Ccr7;Dysf;Egr1;Epb41l4b;F2rl1;Gpnmb;Hmox1;Itga3;Itga6;Lbp;Mcam;Nr4a3;Ntrk3;P2ry12;Ptafr;Ptk2;Rapgef4;Sell;Sema4g;Sema7a;Slamf1;Snai1;Spry2;Tmsb4x;Vsir;Xbp1
						Down-regulated gene	GO:0008015	blood circulation	http://amigo.geneontology.org/amigo/term/GO:0008015	456	31	12.8014	2.4216	5.83267e-06	0.000261687	Acvrl1;Apoe;Atp1a2;Atp1a3;Atp1b1;Bin1;C3ar1;Ceacam1;Chd7;Cpa3;Epas1;F2rl1;Hmox1;Hrh3;Id2;Jup;Kcnh2;Mgll;Nos1;Nppa;Ptafr;Ptk2;Ptp4a3;Scn2b;Scn4b;Scn5a;Serpinf2;Smad7;Tgfbr3;Thrb;Tnnt3
						Down-regulated gene	GO:0032270	positive regulation of cellular protein metabolic process	http://amigo.geneontology.org/amigo/term/GO:0032270	1508	72	42.3346	1.70074	5.93306e-06	0.000264873	Acvrl1;Apoe;App;Bbc3;Bcl2;Bcl3;Bcl6;Capn3;Card9;Ccl22;Ccnd2;Ccr1;Ccr7;Cd40lg;Cd44;Cd6;Cdk5r1;Cdkn1a;Ceacam1;Dapk1;Ddr1;Egr1;F2rl1;Foxp3;Gpnmb;Gpr183;Gpr55;Grm4;Gsn;Hes1;Hes5;Ifi27l2a;Igfbp4;Il21;Il34;Lrp1;Lrp4;Map3k19;Map3k8;Map3k9;Map4k5;Mfhas1;Mst1r;Nab2;Nos1;Ntrk3;Pak6;Pax7;Pik3r3;Piwil2;Plaur;Prkcz;Prlr;Prnp;Ptafr;Ptk2;Rgcc;Sema7a;Serpinf2;Slamf1;Smad7;Snx9;Socs1;Spry2;Tnfrsf19;Tnfsf11;Vsir;W…
						Down-regulated gene	GO:0010959	regulation of metal ion transport	http://amigo.geneontology.org/amigo/term/GO:0010959	391	28	10.9767	2.55087	6.2869e-06	0.000279287	Atp1a2;Atp1b1;Bcl2;Bin1;Cacnb1;Cacnb3;Capn3;Ccr1;Chd7;Dysf;Grm6;Hap1;Hecw2;Hes1;Itpr1;Kcnc1;Kcnh2;Kcnip3;Nos1;Nppa;P2ry12;Plcb4;Prnp;Scn2b;Scn4b;Scn5a;Sik1;Tesc
						Down-regulated gene	GO:1902533	positive regulation of intracellular signal transduction	http://amigo.geneontology.org/amigo/term/GO:1902533	972	52	27.2873	1.90565	6.37489e-06	0.000281808	Adgrg1;Akr1c18;Apoe;App;Bbc3;Card9;Ccl22;Ccr1;Ccr7;Cd28;Cd40lg;Cd44;Ceacam1;Clec4n;Ddr1;F2rl1;Gpnmb;Gpr18;Gpr183;Gpr55;Grm4;Hap1;Hes1;Hes5;Igfbp4;Il21;Map3k8;Map3k9;Map4k5;Meis3;Mfhas1;Mst1r;Nos1;Nppa;Ntrk3;P2ry12;Prag1;Prkcz;Ptk2;Ptp4a3;Rragd;Sema7a;Serpinf2;Slamf1;Socs1;Spry2;Tlr7;Tnfrsf19;Tnfsf11;Trim13;Xbp1;Zeb2
						Down-regulated gene	GO:0034762	regulation of transmembrane transport	http://amigo.geneontology.org/amigo/term/GO:0034762	527	34	14.7946	2.29813	6.42415e-06	0.0002826	Anxa3;Atp1a2;Atp1b1;Bcl2;Bin1;Cacnb1;Cacnb3;Capn3;Car2;Chd7;Clic4;Ctss;Dapk1;Dysf;Hap1;Hecw2;Hvcn1;Kcnc1;Kcnh2;Kcnh3;Kcnh8;Kcnip3;Nos1;Nppa;Nr4a3;Prnp;Ptafr;Scn11a;Scn2b;Scn4b;Scn5a;Shank3;Tesc;Yes1
						Down-regulated gene	GO:0009967	positive regulation of signal transduction	http://amigo.geneontology.org/amigo/term/GO:0009967	1459	70	40.959	1.70903	6.89212e-06	0.000300613	Acpp;Acvrl1;Adgrg1;Akr1c18;Ankrd6;Apoe;App;Bambi;Bbc3;Cacnb3;Card9;Ccl22;Ccr1;Ccr7;Cd28;Cd40lg;Cd44;Cdh3;Ceacam1;Clec4n;Ddr1;F2rl1;G0s2;Gpnmb;Gpr18;Gpr183;Gpr55;Grm4;Gsn;Hap1;Hes1;Hes5;Igfbp4;Il21;Lbp;Lfng;Map3k8;Map3k9;Map4k5;Meis3;Mfhas1;Mst1r;Nfam1;Nos1;Nppa;Ntrk3;P2ry12;Plaur;Prag1;Prkcz;Ptk2;Ptp4a3;Rragd;Sema7a;Serpinf2;Shank3;Slamf1;Socs1;Spry2;Stx1a;Sulf2;Tgfbr3;Tlr7;Tnfrsf19;Tnfsf11;Trim1…
						Down-regulated gene	GO:0002286	T cell activation involved in immune response	http://amigo.geneontology.org/amigo/term/GO:0002286	104	13	2.91962	4.45263	6.90029e-06	0.000300613	Bcl3;Bcl6;Ccr2;Ccr7;Ceacam1;F2rl1;Foxp3;Gpr183;Il4ra;Prkcz;Relb;Smad7;Zbtb7b
						Down-regulated gene	GO:0034220	ion transmembrane transport	http://amigo.geneontology.org/amigo/term/GO:0034220	1028	54	28.8594	1.87114	7.09826e-06	0.00030775	Abca1;Anxa3;Atp1a2;Atp1a3;Atp1b1;Bbc3;Bin1;Cacnb1;Cacnb3;Capn3;Chd7;Chrna10;Chrna2;Chrna9;Chrnb1;Clic4;Cnga1;Cox6a2;Ctss;Dapk1;Dysf;Gabrr2;Hap1;Hecw2;Hvcn1;Itpr1;Kcnc1;Kcnh2;Kcnh3;Kcnh8;Kcnip3;Kcnmb4;Micu1;Nos1;Nppa;P2ry12;Prnp;Ptafr;Scn11a;Scn2b;Scn4b;Scn5a;Scnn1a;Shank3;Slc15a1;Slc17a8;Slc37a2;Slc7a11;Slc9a7;Steap4;Tesc;Tmem38a;Trpm1;Ttyh2
						Down-regulated gene	GO:0045066	regulatory T cell differentiation	http://amigo.geneontology.org/amigo/term/GO:0045066	27	7	0.75798	9.23508	7.19922e-06	0.000310634	Bcl6;Cd28;Cd44;Ctla2a;Foxp3;Socs1;Vsir
						Down-regulated gene	GO:0031399	regulation of protein modification process	http://amigo.geneontology.org/amigo/term/GO:0031399	1742	80	48.9037	1.63587	7.23883e-06	0.000310856	Acvrl1;Apoe;App;Bcl2;Bcl6;Bst1;Capn3;Card9;Ccl22;Ccnd2;Ccr1;Ccr7;Cd40lg;Cd44;Cd6;Cdk5r1;Cdkn1a;Ceacam1;Chrna10;Chrna9;Ddr1;Dusp4;Dusp6;Dysf;Egr1;Errfi1;F2rl1;Foxp3;Gpnmb;Gpr183;Gpr55;Grm4;Hes1;Hes5;Igfbp4;Il21;Il34;Lrp4;Map3k19;Map3k8;Map3k9;Map4k5;Mfhas1;Mst1r;Nab2;Nos1;Ntrk3;Pak6;Pax7;Pik3r3;Piwil2;Plaur;Ppef2;Ppp1r14a;Ppp1r3b;Prkcz;Prlr;Prnp;Ptk2;Rgcc;Sema7a;Serpinf2;Slamf1;Slfn1;Smad7;Snx9;So…
						Down-regulated gene	GO:0034765	regulation of ion transmembrane transport	http://amigo.geneontology.org/amigo/term/GO:0034765	439	30	12.3242	2.43424	7.44796e-06	0.000318321	Anxa3;Atp1a2;Atp1b1;Bin1;Cacnb1;Cacnb3;Capn3;Chd7;Clic4;Ctss;Dapk1;Dysf;Hap1;Hecw2;Hvcn1;Kcnc1;Kcnh2;Kcnh3;Kcnh8;Kcnip3;Nos1;Nppa;Prnp;Ptafr;Scn11a;Scn2b;Scn4b;Scn5a;Shank3;Tesc
						Down-regulated gene	GO:0010941	regulation of cell death	http://amigo.geneontology.org/amigo/term/GO:0010941	1659	77	46.5736	1.6533	7.56065e-06	0.000321613	Akr1c18;Amigo2;Apoe;Bbc3;Bcl2;Bcl2a1b;Bcl2a1d;Bcl3;Bcl6;Bin1;Btg1;Capn3;Card6;Card9;Ccnd2;Ccr7;Cd40lg;Cd44;Cdh1;Cdk5r1;Cdkn1a;Chl1;Dapk1;Ddr1;Dlx1;Dusp6;Egr1;Egr3;Epcam;Foxb1;Fzd3;G0s2;Gpnmb;Gsn;Hmox1;Ifi27l2a;Ifit3;Itga6;Itpr1;Kcnh8;Kcnip3;Lrp1;Lta;Lzts2;Map3k9;Meis3;Mst1r;Nos1;Nr4a1;Nr4a3;Nradd;Ntrk3;Osgin1;Plaur;Prkcz;Prnp;Ptcra;Ptk2;Ptprf;Rag1;Rgcc;Rps6ka1;Sell;Serpinf1;Slc7a11;Snai1;Sorl1;Sp…
						Down-regulated gene	GO:0043370	regulation of CD4-positive, alpha-beta T cell differentiation	http://amigo.geneontology.org/amigo/term/GO:0043370	49	9	1.37559	6.54264	7.64606e-06	0.000323719	Bcl6;Ccr2;Ccr7;Foxp3;Il4ra;Prkcz;Smad7;Socs1;Zbtb7b
						Down-regulated gene	GO:1903038	negative regulation of leukocyte cell-cell adhesion	http://amigo.geneontology.org/amigo/term/GO:1903038	121	14	3.39687	4.12144	7.68948e-06	0.000323846	Bcl6;Cd44;Ceacam1;Foxp3;Gpnmb;Il4ra;Lrrc32;Prnp;Slfn1;Smad7;Socs1;Vsir;Zbtb7b;Zc3h12d
						Down-regulated gene	GO:0048878	chemical homeostasis	http://amigo.geneontology.org/amigo/term/GO:0048878	1137	58	31.9194	1.81708	7.72088e-06	0.000323846	Abca1;Anpep;Apoe;App;Atp1a2;Atp1a3;Atp1b1;Bbc3;Bcl2;C3ar1;Cacnb3;Capn3;Car2;Ccr1;Ccr10;Ccr2;Ccr4;Ccr7;Ccr8;Ccr9;Cd52;Cdh1;Chd7;Chrna10;Chrna9;Ckb;Cldn1;Clic4;Cnga1;Epas1;F2rl1;Gpr18;Gpr55;Gpr68;Hap1;Hmox1;Hrh3;Inpp4b;Itpr1;Kcnh2;Lyst;Micu1;Nos1;Prnp;Ptk2;Rph3al;Scn2b;Scn5a;Scnn1a;Serpinf1;Slc7a11;Slc9a7;Smad7;Steap4;Tesc;Tnfsf11;Trpm1;Xbp1
						Down-regulated gene	GO:0030003	cellular cation homeostasis	http://amigo.geneontology.org/amigo/term/GO:0030003	628	38	17.63	2.15541	8.13608e-06	0.000339681	Apoe;App;Atp1a2;Atp1a3;Atp1b1;Bbc3;Bcl2;C3ar1;Cacnb3;Capn3;Car2;Ccr1;Ccr10;Ccr2;Ccr4;Ccr7;Ccr8;Ccr9;Cd52;Chd7;Chrna10;Chrna9;Clic4;Cnga1;F2rl1;Gpr18;Gpr55;Hap1;Hmox1;Hrh3;Inpp4b;Itpr1;Micu1;Nos1;Prnp;Slc9a7;Tesc;Trpm1
[truncated: 785 more rows]

## Sheet: Figure S3a
Figure S3a. Chromatin accessibility in the SE regions
				FPKM of ATAC-seq											Relative chromatin accessibility (Z-scores)
SE open regions	Chr	Start	End	DN1	DN2a	DN2b	DN3	DN4	ISP	DP	CD4SP	CD8SP			DN1	DN2a	DN2b	DN3	DN4	ISP	DP	CD4SP	CD8SP
[truncated: 3,704 more rows]

## Sheet: Figure 3e and Figure S3b
Figure S3b. Expression of SE-associated genes.
[truncated: 798 more rows]

[truncated: 6 more sheets: Figure S3g, Figure S3h, Figure S3i, Figure S3k, Figure S3l, Figure S3m]
