# Supplementary material for: Chromatin organizer SATB1 controls the cell identity of CD4+ CD8+ double-positive thymocytes by regulating the activity of super-enhancers
Source: Nat Commun. 2022 Sep 22;13:5554. doi: 10.1038/s41467-022-33333-6 (PMC9500044; doi:10.1038/s41467-022-33333-6)
Supplement: Supplementary file 11 — Source Data [file 41467_2022_33333_MOESM11_ESM.zip › Figure 6-7 data source.xlsx]

## Sheet: Figure 6a
Figure 6a. Relative Ets2 expression in thymocytes from Ets2 super-enhancer knockout (Ets2 SE-/-) and wild-type (WT) mice was analyzed using reverse-transcription qPCR.
		ETS2 Ct	mean	β-actin Ct	mean	ΔCT	ΔΔCT	2-ΔΔCT	average
	wt1	26.171	25.8508	18.4222	18.3459	7.50491	0	1	7.3413
		25.6448		18.4133
		25.7366		18.2022
	wt2	22.9834	22.7853	15.4234	15.4138	7.37155	-0.133362	1.10143
		22.7764		15.498
		22.5962		15.3199
	wt3	22.9042	22.7361	15.56	15.5887	7.14745	-0.357458	1.28709
		22.7361		15.6665
		22.568		15.5396
	ETS2 SE-/-	28.8389	28.7273	15.6987	15.6931	13.0342	5.69294	0.019331
		28.6293		15.6595
		28.7138		15.7209
	ETS2 SE-/-	31.8014	31.5217	18.9462	18.9497	12.572	5.23069	0.0266321
		31.4952		18.937
		31.2684		18.9658
	ETS2 SE-/-	27.8275	27.6127	15.438	15.3645	12.2482	4.90687	0.0333339
		27.3028		15.304
		27.7078		15.3516

## Sheet: Figure 6c
Figure 6c. Western blot showing Ets2 protein expression in the thymus of WT(+/+), Ets2-SE KO heterozygous (+/-), and Ets2-SE KO homozygous (-/-).	anti-ETS2
	anti-GAPDH

## Sheet: Figure 6d
Figure 6d. Cell numbers of wild-type and Ets2-SE knockout thymi.
		WT1	WT2	WT3	WT4	WT5	WT6	WT7	ETS2 SE-/-	ETS2 SE-/-	ETS2 SE-/-	ETS2 SE-/-	ETS2 SE-/-	ETS2 SE-/-	ETS2 SE-/-
	cell number(10^8)	1.68	2.01	1.8	1.82	1.7	1.81	1.92	1.53	0.65	0.89	1.31	1.48	1.16	1.78

## Sheet: Figure 6e
Figure 6e. The cell viability assay
	0h	Assay 1(OD 490nm)					Assay 2(OD 490nm)
			Blank	WT	Ets2 SE-/-			Blank	WT	Ets2 SE-/-
			0.186	0.5856	0.5029			0.1823	0.7359	0.3578
			0.1641	0.6498	0.539			0.1846	0.7741	0.3692
			0.1794	0.6736	0.6124			0.1809	0.6928	0.3667
		mean	0.1765	0.636333	0.551433		mean	0.1826	0.734267	0.364567
				0.459833	0.374933				0.551667	0.181967
		survival rate(%)		100	100		survival rate(%)		100	100
	6h	Assay 1(OD 490nm)					Assay 2(OD 490nm)
			Blank	WT	Ets2 SE-/-			Blank	WT	Ets2 SE-/-
			0.1889	0.674	0.5345			0.1762	0.6691	0.3251
			0.1823	0.6283	0.5652			0.1749	0.7064	0.338
			0.2087	0.6054	0.5197			0.1753	0.7295	0.3292
		mean	0.1933	0.6359	0.5398		mean	0.175467	0.701667	0.330767
				0.4426	0.3465				0.5262	0.1553
		survival rate(%)		96.2523	92.4164		survival rate(%)		95.3837	85.3453
	20h	Assay 1(OD 490nm)					Assay 2(OD 490nm)
			Blank	WT	Ets2 SE-/-			Blank	WT	Ets2 SE-/-
			0.1654	0.6289	0.3935			0.1692	0.5978	0.2662
			0.1765	0.6503	0.4269			0.1705	0.6312	0.2886
			0.1672	0.5897	0.4312			0.1708	0.6625	0.2807
		mean	0.1697	0.622967	0.4172		mean	0.170167	0.6305	0.2785
				0.453267	0.2475				0.460333	0.108333
		survival rate(%)		98.5719	66.0117		survival rate(%)		83.4441	59.5347
		Assay 1(OD 490nm)					Assay 2(OD 490nm)
	30h		Blank	WT	Ets2 SE-/-			Blank	WT	Ets2 SE-/-
			0.1718	0.5193	0.391			0.1668	0.5869	0.2617
			0.1725	0.5475	0.3805			0.1707	0.5771	0.2649
			0.1696	0.5608	0.3957			0.1745	0.6017	0.2663
		mean	0.1713	0.542533	0.389067		mean	0.170667	0.588567	0.2643
				0.371233	0.217767				0.4179	0.0936333
		survival rate(%)		80.7321	58.0814		survival rate(%)		75.7523	51.4563
		Assay 1(OD 490nm)					Assay 2(OD 490nm)
	40h		Blank	WT	Ets2 SE-/-			Blank	WT	Ets2 SE-/-
			0.1696	0.4602	0.3434			0.167	0.4152	0.2418
			0.1687	0.4908	0.3824			0.1692	0.4209	0.2593
			0.1698	0.4939	0.4017			0.1692	0.4232	0.2578
		mean	0.169367	0.481633	0.375833		mean	0.168467	0.419767	0.252967
				0.312267	0.206467				0.2513	0.0845
		survival rate(%)		67.9087	55.0676		survival rate(%)		45.5529	46.4371

## Sheet: Figure 6f
Figure 6f. Flow cytometry of thymocytes from WT and Ets2 SE-/- mice.
	Percentage(%)	WT1	WT2	WT3	KO1	KO2	KO3		t test
	DN	1.18	3.01	2.16	1.25	3.4	1.3		0.887413
	DP	90.2	90	88.4	84.5	87.7	85.9		0.0323118
	SP4	7	5.19	7.61	12.3	6.42	10.8		0.164681
	SP8	1.59	1.81	1.87	1.96	2.53	2.06		0.0941912
	DN1	21.3	14	14.8	23.8	18.8	21.4		0.164344
	DN2/3	51.4	59.8	54.89	64.4	40.8	39.37		0.444907
	DN4	27.3	26.3	30.3	40.6	40.4	39.2		0.000696097
	DN1	21.3	14	14.8	23.8	18.8	21.4		0.164344
	DN2	5.5	14.5	9.69	6.1	13.1	6.97		0.747949
	DN3	45.9	45.3	45.2	29.4	27.7	32.4		0.000357246
	DN4	27.3	26.3	30.3	40.6	40.4	39.2		0.000696097

## Sheet: Figure 7a
Figure 7a. Relative Bcl6 expression in thymocytes.
		BCL6 Ct	mean	β-actin Ct	mean	ΔCT	ΔΔCT	2-ΔΔCT	average
	WT1	22.5503	22.551	20.5045	20.6073	1.94369	0	1	2.51985
		22.5517		20.7101
	WT2	21.7736	21.7488	18.2345	18.3677	3.38108	1.43739	0.36821
		21.7239		18.5009
	WT3	22.0639	22.0717	19.8336	19.837	2.23478	0.291088	0.817286
		22.0795		19.8403
	BCL6 SE-/-	27.1973	27.1631	19.9238	19.9036	7.25943	4.73958	0.0374322
		27.1288		19.8834
	BCL6 SE-/-	26.2455	26.181	19.9184	20.1929	5.9881	3.46825	0.0903554
		26.1165		20.4674
	BCL6 SE-/-	28.6277	28.5403	20.5321	20.4657	8.07453	5.55468	0.0212753
		28.4528		20.3993

## Sheet: Figure 7c
Figure 7c. Western blot showing Bcl6 protein expression.
	anti-BCL6
	anti-β-actin

## Sheet: Figure 7d
Figure 7d. Cell numbers of thymi from WT, Bcl6 SE heterozygous, and Bcl6 SE homozygous mice.
		WT1	WT2	WT3	WT4	WT5	BCL6 SE+/-	BCL6 SE+/-	BCL6 SE+/-	BCL6 SE+/-	BCL6 SE+/-	BCL6 SE-/-	BCL6 SE-/-	BCL6 SE-/-	BCL6 SE-/-	BCL6 SE-/-
	cell number(10^8)	1.8	1.76	2.29	1.7	1.84	1.79	1.21	2.05	1.33	1.46	1.49	0.66	1.25	1.31	0.89

## Sheet: Figure 7e
Figure 7e. Flow cytometry of thymocytes from WT and Bcl6 SE-/- mice.
		WT1	WT2	WT3	BCL6 SE-/-	BCL6 SE-/-	BCL6 SE-/-		t test
	DN	4.45	4.48	3.95	5.42	4.45	4.24		0.365466
	DP	90	91	89.2	89.8	88.9	91		0.845279
	SP4	3.64	3.06	4.45	2.62	3.33	2.77		0.15124
	SP8	1.94	1.48	2.38	2.18	3.34	1.95		0.330109
		WT1	WT2	WT3	BCL6 SE-/-	BCL6 SE-/-	BCL6 SE-/-
	DN1	11.1	11.4	11.7	6.64	15	8.26		0.60618
	DN2	1.71	3.34	19.5	8.05	6	21.5		0.649436
	DN3	32.2	33	30.7	43	38.7	42.6		0.00345317
	DN4	55	52.2	38.2	42.3	40.3	27.6		0.166258
		WT1	WT2	WT3	BCL6 SE-/-	BCL6 SE-/-	BCL6 SE-/-
	DN1	11.1	11.4	11.7	6.64	15	8.26		0.60618
	DN2/3	33.91	36.34	50.2	51.05	44.7	64.1		0.160688
	DN4	55	52.2	38.2	42.3	40.3	27.6		0.166258

## Sheet: Figure 7f
Figure 7f. The cell viability assay
0h	Assay 1(OD 490nm)						Assay 2(OD 490nm)					Assay 3(OD 490nm)
		Blank	WT	BCL6 SE-/-			Blank	WT	BCL6 SE-/-			Blank	WT	BCL6 SE-/-
		0.1774	0.4778	0.3496			0.1943	0.6385	0.6236			0.1901	1.7375	1.5651
		0.1707	0.4974	0.3402			0.1973	0.7116	0.6098			0.1768	1.6315	1.6113
		0.1669	0.4895	0.3179			0.2004	0.6454	0.6106			0.1951	1.5752	1.5916
	mean	0.171667	0.488233	0.3359		mean	0.197333	0.665167	0.614667		mean	0.187333	1.64807	1.58933
			0.316567	0.164233				0.467833	0.417333				1.46073	1.402
	survival rate(%)		100	100		survival rate(%)		100	100		survival rate(%)		100	100
6h	Assay 1(OD 490nm)						Assay 2(OD 490nm)					Assay 2(OD 490nm)
		Blank	WT	BCL6 SE-/-			Blank	WT	BCL6 SE-/-			Blank	WT	BCL6 SE-/-
		0.1451	0.3943	0.2753			0.1383	0.5966	0.5868			0.1468	1.5417	1.4487
		0.1488	0.4412	0.2954			0.1483	0.6747	0.6276			0.1507	1.6112	1.5304
		0.1625	0.4246	0.2533			0.1452	0.6508	0.5167			0.1545	1.6027	1.596
	mean	0.152133	0.420033	0.274667		mean	0.143933	0.6407	0.577033		mean	0.150667	1.5852	1.52503
			0.2679	0.122533				0.496767	0.4331				1.43453	1.37437
	survival rate(%)		84.6267	74.6093		survival rate(%)		106.185	103.778		survival rate(%)		98.2064	98.029
24h	Assay 1(OD 490nm)					Assay 2(OD 490nm)
		Blank	WT	BCL6 SE-/-			Blank	WT	BCL6 SE-/-			Blank	WT	BCL6 SE-/-
		0.1545	0.3151	0.2239			0.1304	0.31	0.2992			0.1332	1.0306	0.9431
		0.1638	0.3218	0.2298			0.1342	0.4074	0.3302			0.138	0.9015	0.9436
		0.1635	0.3387	0.2469			0.1332	0.3905	0.3267			0.1434	0.9875	0.9367
	mean	0.1606	0.3252	0.233533		mean	0.1326	0.3693	0.3187		mean	0.1382	0.9732	0.941133
			0.1646	0.0729333				0.2367	0.1861				0.835	0.802933
	survival rate(%)		51.9954	44.4084		survival rate(%)		50.5949	44.5927		survival rate(%)		57.1631	57.2706
48h	Assay 1(OD 490nm)					Assay 2(OD 490nm)
		Blank	WT	BCL6 SE-/-			Blank	WT	BCL6 SE-/-			Blank	WT	BCL6 SE-/-
		0.1423	0.2532	0.1778			0.1309	0.2531	0.2702			0.144	0.5439	0.5487
		0.1456	0.2612	0.1811			0.1318	0.274	0.2554			0.1409	0.646	0.5938
		0.147	0.268	0.1892			0.1371	0.2783	0.2749			0.1406	0.7021	0.5493
	mean	0.144967	0.2608	0.1827		mean	0.133267	0.268467	0.266833		mean	0.141833	0.630667	0.563933
			0.115833	0.0377333				0.1352	0.133567				0.488833	0.4221
	survival rate(%)		36.5905	22.9754		survival rate(%)		28.8992	32.0048		survival rate(%)		33.4649	30.107

[truncated: 2 more sheets: Figure 7g, Figure 7h]
